# Supplementary material for: Solvent-Site Prediction for Fragment Docking and Its Implication on Fragment-Based Drug Discovery
Source: J Chem Inf Model. 2025 Nov 24;65(23):12959–77. doi: 10.1021/acs.jcim.5c02352 (PMC12690578; doi:10.1021/acs.jcim.5c02352)
Supplement: Supplementary file 2 [file ci5c02352_si_002.xlsx]

## Sheet: Title
	Supporting Information:
	Solvent-Site Prediction for Fragment Docking and its Implication on Fragment-Based Drug Discovery
	Laura Almena Rodriguez1, Vera A. Spanke1,2, Christian Kersten1, 3 *
	1 Institute of Pharmaceutical and Biomedical Sciences, Johannes Gutenberg-University Mainz, Staudingerweg 5, 55128 Mainz, Germany.
	2 Department of General, Inorganic and Theoretical Chemistry, and Center for Molecular Biosciences Innsbruck, University of Innsbruck, 6020 Innsbruck, Austria.
	3 Institute for Quantitative and Computational Biosciences, Johannes Gutenberg-University, BioZentrum I, Hanns-Dieter-Hüsch Weg 15, 55128 Mainz, Germany.
	*Corresponding author: kerstec@uni-mainz.de
	Content:
	Dataset information and detailed docking results: Tables S7 - S13

## Sheet: Table S7
Table S7: LEADS-FRAG dataset docking performances.
Physicochemical parameters of the LEADS-FRAG ligands and RMSD values in Å for all combinations of watermodels dry, wet, rism, waterdock_fxx, gw34, gw38, gw42 with FlexX, HYDE, DOCK and DOCK_mod.
Solvent models gw38, gw42 and waterdock (data shown in grey) were not followed up beyond the LEADS-FRAG re-docking dataset.
											FlexX									HYDE									DOCK								DOCK_mod
PDB	Resolution	Ligand	h_logP	lip_acc	lip_don	logP(o/w)	SlogP	TPSA [Å²]	Weight [Da]		dry	wet	rism	waterdock_fxx	gw34	gw38	gw42	waterdock		dry	wet	rism	waterdock_fxx	gw34	gw38	gw42	waterdock		dry	wet	rism	waterdock_fxx	gw34	gw38	gw42		dry_copy	wet	rism	waterdock_fxx	gw34	gw38	gw42
1Q11	1.6	TYE	0.781297	3	4	0.369	0.25427	66.48	167.208		4.92945	1.60471	1.86264	1.55249	1.54685	1.54685	0.989733	4.92945		4.48167	0.736914	1.61463	5.11168	1.73661	1.73417	1.63483	4.48167		5.26702	0.580811	10.7692	1.40334	0.349308	0.993628	0.70737		5.26702	1.3538	1.3256	5.41127	1.35686	1.3306	1.67525
1QY2	1.75	ref.pdb	0.397872	3	0	0.998	1.1403	33.95	154.213		2.73216	2.73216	2.73216	2.73216	2.73216	2.73216	2.73216	2.73216		2.74638	2.74637	2.74637	2.74639	2.74637	2.74637	2.74637	2.74638		2.8252	2.82948	0.434102	2.80193	2.82245	2.81619	2.85574		2.8252	2.87338	2.81794	2.8347	2.81559	2.81559	2.81559
1TUV	1.7	VK3	2.59028	2	0	1.694	2.0119	34.14	172.183		4.02185	4.02185	3.46756	4.02185	4.02185	4.02185	4.02185	4.02185		4.02852	4.02852	3.61416	4.02852	4.02852	4.02852	4.02852	4.02852		3.7887	3.03651	8.82687	3.71584	3.58456	3.58118	3.79999		3.7887	3.5677	3.13955	3.79067	3.14183	3.14183	3.79067
1UKA	1.7	SMB	0.714835	2	1	1.208	1.1171	37.3	102.133		1.00096	0.74029	1.13865	1.00096	0.74029	0.74029	0.74029	0.724179		2.30035	0.443034	0.857497	0.291307	0.860656	0.860656	0.860656	0.866511		9.5021	9.54635	9.52946	9.57421	0.487877	0.510524	9.81339		9.5021	9.55512	9.54268	9.56213	9.55814	9.55814	9.55814
1Y2C	1.67	3DE	3.13445	4	0	2.333	2.66584	44.12	244.294		3.3731	3.88664	4.06702	0.924896	7.02413	7.02413	7.02413	3.3731		4.11294	3.48737	3.98986	0.244989	6.64206	6.64206	6.64206	4.11294		6.85612	0.203551	0.332918	0.30161	7.09472	0.311755	0.271188		6.85612	0.24878	0.360752	0.396255	0.465142	0.341199	0.341199
2BDG	1.95	ref.pdb	-2.20395	3	6	0.408	-1.2668	77.63	136.178		1.70571	1.70571	0.515426	2.12423	1.70571	1.70571	1.70571	1.70571		0.545888	1.95115	0.451678	0.521903	1.31993	1.31993	1.31993	1.79243		0.243653	0.198859	0.247278	0.247457	0.442743	0.394398	0.445268		0.243653	0.36333	0.187822	0.191132	0.457792	0.457792	0.382579
2CFI	1.85	ref.pdb	-2.69369	7	5	-0.762	-2.6397	108.61	195.182		1.6562	1.6562	1.6562	1.6562	1.6562	1.6562	1.6562	1.6562		1.0929	1.04728	0.94195	0.616372	0.489536	0.489536	0.4896	1.38068		0.196277	0.235492	0.238732	0.210242	0.219587	0.220985	0.209492		0.196277	0.362871	0.321993	0.19653	0.259028	0.259028	0.223383
2DZA	1.9	PAB	0.609054	3	3	0.911	0.967	63.32	137.138		5.52692	2.60299	1.07888	1.752	1.07888	1.07888	2.60299	5.52692		1.30132	1.255	1.16714	5.2169	1.09895	1.12093	1.12856	1.30132		2.57664	3.84679	0.240829	0.36968	0.218103	4.13776	4.23259		2.57664	2.60034	3.70738	3.84189	2.63829	2.63829	2.6268
2FP2	1.64	TSA	-1.06493	6	3	0.149	-0.3797	104.06	228.2		0.429537	0.25878	0.504604	0.429537	0.556693	0.556693	0.556693	0.259461		3.85127	0.405152	0.633242	0.329681	3.88647	3.88648	3.88648	3.84696		3.3578	12.1713	12.1615	3.41305	0.380149	0.3215	0.486484		3.3578	0.3685	0.381297	3.36515	12.724	0.394317	0.394317
2I5X	1.7	UA5	2.08469	4	1	1.423	1.12107	63.24	200.238		1.57809	1.78277	1.78331	1.91333	1.78277	1.78277	1.78277	1.77358		1.24696	0.641829	1.15916	1.17901	3.70397	3.70397	3.70397	3.61285		0.325191	0.337622	0.283579	0.333763	0.286907	0.331071	0.308898		0.325191	0.320058	0.301715	0.349544	0.328242	0.328242	0.328242
2J7Y	1.8	E3O	2.88722	3	3	2.836	2.57997	60.69	288.387		1.01659	0.696286	0.696286	0.696286	0.533062	0.533062	0.533062	0.694101		0.493858	0.553723	0.471337	0.491819	0.489019	0.489019	0.489019	0.552245		0.166115	0.163149	0.247615	0.177451	0.172892	0.172892	0.172775		0.166115	0.174449	0.197566	0.231635	0.178942	0.178942	0.223295
2P9A	1.6	YE6	3.28713	4	1	2.728	3.77117	66.42	234.642		3.2053	2.1196	4.97268	2.47474	5.12413	3.58187	3.58187	3.2053		3.3935	3.4277	1.8565	3.48053	3.30727	2.45065	2.44068	3.3935		3.07445	2.08981	11.2063	3.48715	2.12724	1.75239	2.84611		3.07445	3.26314	3.05075	3.49613	3.1497	2.80183	2.50161
2RC9	1.96	1AC	-0.985024	3	3	-2.80073	-0.4377	63.32	101.105		0.433745	0.433745	0.402287	0.402287	0.419841	0.419841	0.419841	0.433745		0.139717	1.17468	0.131087	0.114354	0.9878	0.987857	0.987857	0.139717		11.638	0.246855	11.5203	11.509	0.280167	0.283612	0.292567		11.638	11.455	11.417	11.4321	11.4485	11.4485	11.4485
2RIN	1.8		-1.45027	3	0	-0.06	0.41749	26.3	146.21
2VPN	1.55	ref.pdb	-0.833084	4	2	-0.357	-0.1487	61.69	142.158		0.341255	0.341255	0.341255	0.341255	0.341255	0.341255	0.341255	0.341255		0.310251	0.267092	0.746711	0.310326	0.293001	0.292975	0.292975	0.708244		0.268246	0.185798	0.309146	0.313788	0.28888	0.234995	0.200601		0.268246	0.174671	0.23907	0.263936	0.323355	0.264912	0.264912
2W6P	1.85	OA4	1.97619	4	4	2.644	2.76962	77.82	250.305		0.636607	1.10454	1.10175	1.10454	1.10454	1.10454	1.10454	0.636607		2.70021	6.34251	0.433433	3.48691	0.369275	2.51201	2.51201	2.70021		2.02302	0.515713	0.16878	0.548214	0.287997	0.311239	0.210349		2.02302	2.84347	0.267426	6.52051	3.32714	3.16491	3.16491
2WEI	1.65	VGG	2.60731	5	2	2.63153	3.37419	69.62	295.39		0.665978	0.665978	1.05444	0.665978	0.449425	1.05444	0.665978	0.665978		0.405161	0.40631	0.405451	0.406275	0.40606	0.406296	0.406153	0.405161		0.449761	0.446561	0.41201	0.429461	0.419201	0.460116	0.370975		0.449761	0.545531	0.574407	0.461645	0.552389	0.35729	0.494871
2X0U	1.6	X0U	0.630195	4	2	1.493	1.6497	57.37	208.241		0.584733	0.584733	0.584733	0.584733	1.12157	1.12157	1.12157	0.584733		0.785105	5.51738	2.06774	2.16124	2.08828	2.08825	2.08825	0.785105		0.763451	0.518858	12.4549	0.677262	5.06126	5.05808	5.06027		0.763451	0.564291	5.06191	0.780613	0.514661	2.22594	2.22594
2X8D	1.9	X8D	2.25635	4	1	1.988	1.9466	44.7	199.213		0.702855	0.702855	0.702855	0.702855	0.702855	0.702855	0.702855	0.702855		3.45951	0.429508	0.385621	0.478369	3.46563	3.46563	3.46563	3.45951		3.62092	0.351406	0.290822	5.08144	0.503306	0.313637	3.14069		3.62092	3.51127	3.49121	3.74544	0.573944	0.573944	0.573944
2YC3	1.4	MW5	2.52723	5	1	3.268	1.42417	57.06	260.684		0.8246	2.12498	0.982466	0.8246	2.12498	2.12498	0.8246	0.8246		1.73558	0.418961	0.65089	1.73561	3.63422	3.6342	3.6342	0.642578		13.7478	10.7815	13.7096	14.1289	11.2563	13.4094	11.4194		13.7478	14.2124	13.7456	13.6075	13.6118	13.6118	13.6118
2YK1	1.85	NCT	1.17161	2	0	1.375	1.9438	16.13	162.236		0.639849	0.639849	0.639849	0.639849	0.671297	0.671297	0.671297	1.44698		0.448227	0.448191	0.352612	0.908241	0.448232	0.448232	0.448232	1.91721		4.77984	4.78623	13.2898	4.74611	4.79988	4.81556	4.77518		4.77984	4.83953	4.78373	4.77351	4.78195	4.78195	4.78195
3BU1	1.4	HSM	-0.236364	3	3	-1.054	-0.08913	54.7	111.148		4.34018	4.22117	4.32172	0.659377	4.34018	4.34018	4.34018	4.34018		0.711008	4.12143	0.873613	0.435106	0.329343	0.329343	0.329343	0.760926		1.22662	1.30837	3.88343	1.68238	3.70452	1.20073	0.97171		1.22662	1.64034	1.91591	0.917819	1.01387	1.01387	1.01387
3CHC	1.9	ref.pdb	-3.41919	9	7	-1.613	-3.349	136.95	287.344		6.62919	7.59115	6.56305	5.31854	6.62919	6.62919	6.62919	6.62919		6.61951	6.58014	2.84785	5.52264	6.74944	6.45946	6.45946	6.17919		7.97457	3.34162	12.0689	6.43887	3.43344	3.51421	4.31103		7.97457	5.99646	5.87818	8.79424	8.02831	8.013	8.013
3E62	1.922	5B1	1.29854	3	3	2.502	1.9076	54.7	212.05		0.529124	0.529124	0.529124	0.529124	0.529124	0.529124	0.529124	0.529124		0.513588	0.51369	2.8062	0.513625	0.523236	0.523236	0.498808	0.513588		2.7478	1.01847	0.441876	2.78218	11.1042	10.2185	6.40655		2.7478	0.569231	2.77089	2.76489	0.85278	2.7607	0.835547
3EB0	2.65	57D	3.1304	4	2	2.842	2.714	66.76	254.241		1.69437	6.0357	5.77673	6.10033	5.94076	5.94076	5.94076	1.49466		3.23788	6.76805	5.96632	5.93473	6.37771	6.38762	6.52338	2.72195		6.57167	6.62626	10.9859	0.335249	0.197776	0.318334	0.315907		6.57167	6.63504	0.211517	6.66751	6.65207	6.66023	6.66023
3ESS	1.191	18N	2.40646	3	1	2.094	1.7234	46.17	197.193		0.428011	0.428011	0.480988	0.428011	0.428011	0.428011	0.428011	0.428011		0.238294	0.21965	0.16953	0.28123	0.193891	0.193891	3.59638	0.198676		3.48112	0.467702	3.55918	3.57438	0.385897	0.233639	3.48818		3.48112	3.50118	3.56599	0.421919	3.56627	3.56627	3.58518
3FTV	1.7	11X	2.43222	2	1	2.108	2.9601	24.92	184.242		1.63916	0.978219	1.14618	1.63916	0.978219	0.978219	0.978219	1.63916		5.89509	5.873	0.633956	1.60691	5.97341	5.76411	5.76411	1.63393		0.951427	1.29954	5.64943	0.372121	0.960491	1.30232	1.32025		0.951427	0.362442	0.696823	0.602998	0.466414	0.375624	0.375624
3GKZ	1.9	B40	2.23203	1	1	2.237	1.83697	12.03	149.237		1.4537	1.4537	0.758125	1.4537	1.4537	1.4537	1.4537	1.4537		2.52628	2.8738	0.215418	0.914384	2.50735	2.50893	2.50891	2.52628		0.324885	0.267461	0.34082	0.364683	0.194353	0.304768	0.251769		0.324885	0.280471	0.340309	0.304129	0.239507	0.239507	0.264878
3GOC	1.6	YES	-0.709527	5	5	-1.836	-1.6693	101.15	208.254		4.07018	4.21645	5.84098	4.24315	4.07815	4.07815	5.53546	4.07018		4.23983	4.27242	5.0947	4.15292	5.58834	5.58834	4.05974	4.23983		3.88462	3.18363	12.1573	3.4764	1.38861	3.22001	1.27012		3.88462	4.58692	4.97123	4.7838	4.67113	4.67113	4.67113
3IXL	1.45	PAC	1.3913	2	1	1.671	1.31367	37.3	136.15		1.78127	1.78127	1.78127	1.78127	1.78127	1.78127	1.78127	1.78127		1.81448	1.8195	1.81448	1.81459	1.70904	1.70904	1.70904	1.81448		4.74803	4.10994	4.16187	4.80461	4.13831	4.13488	4.09861		4.74803	4.78159	4.77003	4.79169	4.7663	4.7663	4.7663
3L4L	1.9	HBX	1.79514	1	0	1.833	1.4991	17.07	106.124		3.17944	3.17944	2.85379	3.17944	3.17944	3.17944	3.17944	3.17944		3.4043	3.40441	2.83145	3.40428	3.40444	3.40437	3.40437	3.4043		2.71514	3.2984	3.30573	3.29918	3.2911	3.2911	3.29334		2.71514	0.492169	0.457491	0.492169	3.29484	3.29484	3.29484
3MS9	1.8	MS9	1.78527	3	2	1.802	1.7088	52.32	185.61		2.01229	2.01229	2.01229	2.01229	12.0561	12.0561	2.01229	2.01229		1.09778	1.09778	0.972371	1.35025	12.1446	12.1446	1.65383	1.09778		0.491261	0.492137	0.493612	0.463065	0.463571	0.491686	0.486554		0.491261	0.501907	0.5127	0.440391	0.528542	0.528542	0.528542
3MYK	1.84	BIT	3.39756	4	1	2.814	2.86272	52.9	292.338		0.55343	0.55343	0.55343	0.55343	0.55343	0.55343	0.55343	0.55343		0.562734	0.523102	0.49008	0.562456	0.557826	0.557826	0.557826	0.764087		0.549827	0.541821	0.426161	0.608511	0.587059	0.497825	0.478757		0.549827	0.547406	0.554213	0.470862	0.545552	0.553685	0.553685
3MZ9	1.8	DTD	-0.394289	2	2	0.298	0.1032	40.46	152.238		1.59446	0.360305	3.85336	0.360305	2.60072	2.60072	0.360305	0.83202		2.55839	2.73029	3.53037	2.23942	1.58079	1.58079	2.2825	1.91299		2.81069	2.47187	11.006	11.1552	2.99444	2.95709	2.89966		2.81069	11.1017	11.2027	11.1248	11.209	11.209	11.209
3ODG	1.64	ref.pdb	-0.0137718	6	1	-1.175	-0.8824	83.25	150.097		3.10911	3.10911	3.10911	3.10911	3.10911	3.10911	3.10911	3.10911		0.337359	3.063	0.353948	2.89801	3.06528	3.06528	3.06528	2.9696		3.15727	3.83287	2.67389	2.70996	3.14779	3.11458	3.1219		3.15727	3.75767	2.69637	2.70286	0.291123	0.291123	3.3243
3P1F	1.63	3PF	1.12108	3	1	0.856	1.9303	32.34	162.192		1.865	1.865	1.865	3.28876	1.865	1.865	1.865	1.865		4.9782	2.35216	4.28421	3.50861	4.23659	4.23659	4.23659	4.9782		5.0498	0.586767	11.3123	0.468955	0.291225	0.296715	0.329965		5.0498	5.13414	5.0631	4.88158	5.0822	5.0822	5.0822
3PXK	1.79	ref.pdb	3.08896	2	0	2.863	2.86731	24.72	218.324		2.98239	2.98239	2.97042	2.98239	2.98239	2.98239	2.98239	2.98239		0.24291	2.76187	6.01677	2.82033	3.01774	3.01774	3.02999	0.24291		1.66417	1.69845	0.305738	1.37754	0.368785	0.560019	0.407377		1.66417	1.65393	0.490317	2.78802	0.491455	0.491455	0.500799
3R4M	1.7	WOE	2.04103	4	2	2.134	2.3878	61.03	235.674		4.03038	3.37057	3.81728	3.83925	5.93157	5.93157	5.93157	4.03038		2.21654	3.27422	3.05626	3.43625	2.38149	4.54533	3.74119	4.03093		4.50118	5.29009	0.238348	4.42734	4.92976	5.5547	0.529742		4.50118	4.93225	4.93129	4.51578	5.03089	0.972234	4.97279
3R8P	1.8	Z46	0.865981	5	4	1.243	0.91814	83.8	222.292		6.76553	7.01878	6.80773	7.5728	5.89009	5.89009	5.89009	6.76553		2.03205	2.03208	6.16873	7.1405	1.93822	1.93822	1.93831	2.03205		1.17972	1.26949	12.5888	1.09084	0.661798	1.05851	0.95137		1.17972	1.19521	1.16244	1.03206	1.13255	1.13255	1.13255
3SRB	1.8	28S	2.54124	3	1	2.511	2.9902	37.81	264.126		0.755623	0.755623	5.27312	0.755623	0.755623	0.755623	0.755623	0.755623		0.662351	5.01636	0.669769	0.662168	0.662088	0.662088	0.662088	0.662351		0.355291	0.289111	15.2548	0.370454	0.336914	0.303157	0.381379		0.355291	0.359972	0.425936	0.356314	0.356314	0.359309	0.356314
3UWK	1.91	ref.pdb	2.12776	4	0	1.86	2.2024	45.03	225.251		0.296489	0.296489	0.297952	0.296489	0.296489	0.296489	0.296489	0.296489		0.321577	8.86876	0.439811	7.27783	6.71199	6.70944	0.295237	0.321577		0.711115	0.607423	0.359028	0.493702	0.417646	0.753445	0.558637		0.711115	0.421545	0.300247	0.79081	0.44859	0.44859	0.583744
3UZJ	1.69	0CT	0.466165	3	1	1.492	0.9579	41.57	119.127		3.85167	2.8323	2.8323	2.8323	3.09319	3.09319	3.09319	3.85167		3.78642	6.04935	5.4713	3.08439	3.12723	3.12723	3.12721	3.78642		3.2178	0.28532	8.67973	3.13878	0.366761	0.366761	3.11598		3.2178	0.310324	0.343777	3.11933	3.11608	3.11608	3.11608
3VGN	1.3	FNN	1.67085	4	1	1.721	1.4395	66.05	157.1		1.28188	1.28188	1.28188	1.57587	1.28188	1.28188	1.28188	1.28188		1.15121	1.15097	1.15121	1.15337	1.15107	1.15107	1.15107	1.15121		3.47613	3.4026	10.5187	3.36704	4.06494	4.06809	4.08023		3.47613	4.09197	4.08719	4.08435	4.10557	4.10557	4.10557
4AHU	1.9	ICO	1.31086	3	2	1.949	1.8661	53.09	161.16		3.44802	3.44802	3.44802	3.44802	3.44802	3.44802	3.44802	3.44802		4.33349	4.67738	4.29702	3.98569	5.11915	5.11915	5.11896	4.8812		1.48997	0.56636	0.43709	4.16911	10.9162	10.7328	7.89017		1.48997	4.18963	4.22156	4.17619	4.17989	4.17989	4.17989
4C6X	1.95	TLM	2.43797	2	1	2.917	2.9828	37.3	210.297		0.563073	0.563073	0.563073	0.94381	0.94381	0.94381	0.94381	0.563073		0.460645	0.391351	0.395883	0.668548	0.668442	0.668442	0.393567	0.460645		0.260892	0.515849	0.272955	0.252865	0.215507	0.204045	0.214148		0.260892	0.360372	0.276307	1.51687	0.257462	0.257462	0.349188
4CCW	1.75	VKC	-0.768973	4	2	-0.981	-0.9201	66.76	120.104		4.51792	4.51792	4.51792	4.51792	4.51792	4.51792	4.51792	4.51792		4.86191	5.09588	4.59162	4.70878	5.09592	5.09593	5.09593	4.86191		5.51248	5.53177	10.9784	5.54919	4.96409	11.4411	5.42358		5.51248	5.53978	11.1443	5.56614	5.48939	5.38943	5.38943
4CZH	1.644	ref.pdb	0.125198	2	4	2.72	0.9134	51.61	201.701		1.0158	1.0158	1.0158	1.0158	1.0158	1.0158	1.0158	1.08045		2.5814	0.140093	1.84543	0.223443	0.687866	0.687867	0.871055	2.57999		2.0564	0.422879	9.74627	2.56917	0.428524	0.360325	0.365869		2.0564	0.491533	0.453302	2.15515	0.610386	0.321641	0.609875
4D6S	1.4	DMD	2.02106	2	1	1.956	2.17974	28.68	146.193		4.97785	4.97785	4.97785	4.97785	4.97785	4.97785	4.97785	4.97785		3.13977	3.115	5.03763	5.85722	5.87186	5.87186	5.87186	3.90567		9.92647	10.2719	0.133811	3.87125	4.21517	0.598006	0.636507		9.92647	10.1088	1.57353	0.603981	10.2515	10.2515	10.1092
4E70	1.6093	N7I	1.53943	3	2	1.711	1.4063	49.69	180.203		0.736	0.736	0.736	0.736	0.736	0.736	0.736	0.736		2.5977	2.63377	0.23512	0.812041	0.330762	0.330762	0.330762	2.5977		11.1845	0.621379	11.4009	11.4059	0.242032	0.567588	0.577155		11.1845	11.6007	0.325276	11.1601	11.5191	11.5083	11.5191
4EKP	1.64		1.81049	3	0	1.841	1.5948	45.82	123.111																				11.0308	0.198765	11.2472	0.198765	0.198765	0.198765	0.198765		11.0308	0.521626	0.521626	0.521626	10.9891	10.9891	10.9891
4EUO	1.28	ABU	-0.425769	3	3	-0.591	-0.1901	63.32	103.121		0.513503	0.404513	0.536316	0.536316	0.536316	0.536316	0.536316	0.513503		0.255332	0.294507	0.519149	0.236313	0.823089	0.256621	0.256621	0.255332		1.55206	4.11103	11.3833	1.33728	4.10666	1.35501	1.36428		1.55206	4.0647	11.5269	1.70689	4.1839	1.35783	1.35783
4G28	1.63	0W8	1.54038	3	1	1.063	2.0584	32.34	162.192		4.09476	4.09476	4.09476	4.09476	4.09476	4.09476	4.09476	4.09476		3.38126	3.38126	3.38115	3.38126	9.03097	9.53406	9.53406	3.38126		3.85932	1.16749	10.9116	3.73019	0.824072	0.794656	3.74675		3.85932	0.909716	0.703391	1.19673	0.851178	0.709375	3.73845
4G46	1.52	TTY	0.968557	4	1	0.458	1.49677	67.51	180.159		4.29484	4.84126	3.34071	3.34071	4.84126	4.84126	4.84126	4.29484		3.63525	4.43491	3.51111	3.58968	3.59894	4.43889	4.43889	3.63525		8.41988	0.639363	9.94223	2.67762	0.454304	0.426435	0.369931		8.41988	8.39112	8.20972	8.49942	8.40992	8.42854	8.42854
4H9G	1.93	14J	1.88795	3	1	1.308	1.7403	50.44	190.98		3.91149	3.91149	5.4165	4.69171	3.91149	3.91149	3.91149	3.91149		4.30539	4.34116	5.05055	4.01051	4.23745	4.2371	4.2371	4.30539		6.79918	1.27781	8.66839	8.74251	9.39688	3.94197	11.5452		6.79918	6.25711	8.46411	8.73237	3.87782	3.86186	3.86186
4I6B	1.8	11G	1.31801	5	0	1.47	1.9806	49.33	260.341		4.8463	4.77638	4.8438	4.77638	4.56428	4.56428	4.56428	4.8463		4.20696	2.62192	4.96787	4.17581	4.74422	4.74412	4.74412	4.20696		12.8592	0.696958	13.4252	1.35764	0.829577	0.736358	1.08226		12.8592	2.31631	5.67932	2.81617	1.84275	5.39713	5.39713
4I6Q	1.85	PHU	0.467762	3	3	0.485	1.1772	55.12	136.154		3.67911	4.17711	3.67911	3.67911	4.17711	4.17711	4.17711	3.67911		2.91869	4.16259	2.91869	2.9188	4.07624	4.07627	4.07627	2.91869		0.542151	0.247269	0.481529	0.421355	1.20027	1.09711	1.24452		0.542151	0.366265	0.451505	0.49155	1.21656	1.22484	1.22484
4J9W	1.6	PYC	0.339583	3	2	0.479	0.7129	53.09	111.1		0.358027	0.358027	1.40152	0.389416	2.86572	2.86572	2.8623	0.358027		0.343408	0.317898	0.39705	0.322663	2.90566	2.90566	2.78869	0.343408		0.815942	0.431408	0.472277	0.810698	0.397076	0.405112	0.435149		0.815942	0.814307	0.827337	0.819951	0.796138	0.796138	0.796138
4JYM	1.35	KKN	1.62579	3	0	0.176	1.245	35.53	150.133		5.81557	4.00263	2.52321	2.97404	3.7566	3.7566	3.7566	5.81557		5.21111	3.67709	2.56072	8.80422	2.45577	2.45577	2.45577	5.21111		2.44267	2.44534	0.499255	2.46214	0.774499	2.51101	2.46268		2.44267	2.44177	2.46194	2.43142	0.597901	2.43887	2.43887
4K5Z	1.8	ref.pdb	2.42721	2	0	2.436	1.9127	29.43	165.579		2.97798	1.53556	4.93034	4.93034	3.87044	3.87044	3.87044	2.97798		3.93643	4.7255	5.96703	2.79311	0.739027	0.739027	0.739027	3.93643		4.55578	0.345411	4.50127	2.86728	4.58717	2.96395	3.1086		4.55578	2.78532	2.78075	4.52065	4.63327	4.63327	4.63327
4KLW	1.3	KLW	0.587983	4	3	0.524	0.4837	80.39	165.148		0.411715	0.411715	3.37519	0.411715	0.411715	0.411715	0.411715	0.913886		0.995191	1.64419	0.697845	0.708014	1.65119	1.61895	1.61895	1.16567		11.7956	3.32448	11.8929	3.24508	0.984077	3.19156	3.01254		11.7956	11.7958	4.29484	3.93478	11.3866	3.82658	11.8703
4LVB	1.836	20N	1.31146	4	2	0.839	1.9935	58.2	218.256		3.15818	1.06976	1.05006	3.08288	1.23994	1.23994	1.23994	3.15818		7.04349	0.997117	6.95224	8.43844	7.13591	7.13591	7.02669	7.04349		13.3	8.80546	14.561	13.2241	0.640133	6.9363	1.14875		13.3	13.3185	13.2142	13.1665	13.2711	13.2711	11.2947
4MNI	1.9	173	1.70373	3	1	1.138	0.9539	54.37	150.133		0.533743	0.533743	0.533743	0.533743	0.533743	0.533743	0.533743	0.533743		0.277692	0.286835	0.20823	0.292219	0.27591	0.27591	0.27591	0.277692		0.516253	0.393537	0.455938	0.407278	0.478189	0.541132	0.359709		0.516253	0.342677	0.569077	0.462288	0.388616	0.388616	0.388616
4MRH	1.12	2CQ	1.38768	2	4	1.522	1.81282	52.04	156.616		1.37258	1.37258	2.64233	2.64233	1.37258	1.37258	1.37258	2.64233		4.75879	3.01713	3.12381	1.92092	2.98718	2.98718	2.95852	3.05798		3.59854	3.5841	0.381831	3.59236	2.42528	3.58844	3.57387		3.59854	3.57326	3.61403	4.29116	3.58148	3.58148	2.40527
4N1N	1.5	UNU	0.984981	2	2	0.849	0.7855	43.09	121.139		0.487689	0.487689	1.59325	0.487689	0.487689	0.487689	0.487689	0.487689		3.91515	3.91518	1.92717	1.00232	1.91603	3.91511	3.91511	3.91515		10.3919	0.747927	10.9047	10.3695	3.56144	0.326309	1.03429		10.3919	10.5103	8.85357	9.65209	10.0027	9.96551	9.96551
4N7C	1.75	AEF	1.20299	2	3	0.942	0.89337	46.25	137.182		2.07867	4.53836	4.50263	4.56189	1.37956	1.37956	1.37956	2.07867		0.749158	4.50922	4.49668	4.47743	4.48886	4.48886	4.48886	0.749158		0.92516	0.762415	0.903081	1.04916	0.707697	0.712633	0.732248		0.92516	0.536956	1.04215	1.03003	0.561784	0.561784	0.46061
4NQ8	1.5	PAF	-0.45569	4	3	-0.273	-0.5496	77.76	148.158		0.571281	0.711079	0.711079	0.711079	0.619743	0.619743	0.619743	0.412264		1.39696	1.7509	0.378226	1.75057	1.78999	0.189562	0.189562	0.192875		1.66237	1.63395	1.6453	1.65775	1.62869	1.62952	1.63707		1.66237	1.64626	10.6555	10.5937	1.64718	1.65861	1.65861
4OWU	1.89	5M0	1.11981	3	3	1.244	1.27542	63.32	151.165		3.29614	3.29614	3.29614	3.29614	3.29614	3.29614	3.29614	3.29614		3.15522	3.15449	3.11288	3.11286	2.46868	2.46868	3.11314	2.40246		9.3815	9.25953	10.9957	9.56341	2.03096	4.87974	4.73472		9.3815	9.35642	9.52062	9.33276	9.63409	9.63409	9.58456
4OYI	1.7	1VK	1.47496	5	2	0.935	0.8828	82.01	189.174		0.553752	0.553752	0.319849	0.553752	0.553752	0.553752	0.553752	0.553752		0.398995	0.399779	0.398835	0.400179	0.3991	0.3991	0.3991	0.398995		0.210812	0.222988	11.7098	0.260953	0.219971	0.251775	0.312472		0.210812	5.03328	5.03636	5.04352	0.259012	0.259012	0.259012
4P7X	1.3	YCP	-0.390433	3	2	0.499	0.2131	49.33	129.159		0.373138	0.497458	0.54342	0.373138	0.604369	0.604369	0.604369	0.947233		1.72977	0.491252	0.454049	1.7298	0.457844	0.457891	0.457891	0.598858		3.01941	2.96811	0.329823	3.07704	3.00049	3.02835	3.03445		3.01941	3.0542	3.09355	3.15346	3.05199	3.0538	3.0538
4QNA	1.849	ref.pdb	-1.34953	6	6	0.676	-0.2811	109.02	205.221		6.11975	2.39505	4.81453	1.29108	6.11975	6.11975	6.11975	6.11975		2.25209	1.46645	4.20029	2.38537	0.177599	0.17052	5.75652	6.6584		2.51025	0.816437	0.418498	0.668126	0.706206	0.588052	0.463292		2.51025	1.94229	0.647837	0.500903	0.757665	1.85172	1.85172
4RLQ	1.63	3SK	1.83467	2	1	1.879	1.69322	37.3	136.15		3.58319	2.92677	0.98864	3.54814	3.58319	3.58319	3.58319	3.58319		3.43493	2.5786	2.40361	1.39662	2.6388	2.6388	2.6388	3.43493		3.11898	12.0759	11.7993	3.3849	2.64854	2.64874	2.63503		3.11898	2.9786	11.7278	3.05452	2.96986	2.97575	2.96986
4UVO	1.85	5WW	2.72933	4	3	2.854	2.5189	64.35	266.3		0.844528	0.844528	0.844528	0.844528	0.485961	0.485961	0.485961	0.844528		0.621056	0.65905	0.266209	0.829738	0.222034	0.222	0.222	0.271945		0.584492	0.505385	0.590105	0.500066	2.56263	0.483872	0.691834		0.584492	0.559826	0.499747	0.549802	0.5492	0.5492	0.5492
4WMW	1.9	3R6	1.38115	3	2	1.902	1.8123	57.53	184.215		1.94797	1.94797	1.92892	1.94797				1.94797		2.30248	2.29966	4.17076	1.38194				2.30248		1.3784	1.2394	0.626465	1.77861					1.3784	1.20409	1.36588	1.51107
4WY1	1.98	ref.pdb	0.112949	3	3	2.918	0.9596	46.85	285.338		0.613822	0.613822	1.94038	0.613822	1.94038	1.94038	1.94038	0.613822		0.616385	0.616695	0.571474	0.616425	1.61918	1.55132	1.55132	1.65532		6.45691	1.56761	11.5201	5.73664	1.54414	1.56657	1.58881		6.45691	5.4894	5.022	6.78132	5.16084	5.19336	5.19336
4X0M	1.68	3WA	-0.524224	5	3	-1.009	0.1807	80.9	162.152		4.8302	2.14921	3.3879	3.3879	2.14921	2.14921	2.14921	3.3879		2.83691	2.8644	4.29144	2.83165	2.75608	2.84408	2.84408	2.65309		0.300452	0.503392	3.23414	3.35559	2.77101	7.88794	1.13947		0.300452	3.22697	11.2511	3.24316	2.96211	2.84073	2.84073
4XHB	1.88	17Y	-0.289376	2	2	0.118	-0.1079	40.46	102.133		2.16314	4.46858	4.03868	1.87878	4.74357	4.38092	4.38092	2.16314		4.28285	4.23286	1.6355	1.98168	4.39625	3.61035	2.1568	3.55777		2.55667	2.62265	2.43182	2.21709	0.278188	2.69762	0.497307		2.55667	4.56242	2.00487	2.36204	2.60266	2.60266	6.53256
4XNE	1.8	TT4	-0.0217465	5	4	-0.184	0.4317	82.75	175.195		1.15983	1.15983	1.15983	0.492739	0.492739	1.15983	1.15983	1.15983		3.30295	3.3029	0.969838	0.916755	0.530961	3.41987	3.30291	3.30295		3.30435	3.39738	0.338086	0.798332	0.241054	0.715677	1.17176		3.30435	3.39845	1.17686	1.16392	1.15863	3.38411	3.38411
4Y4E	1.3	46R	1.11699	4	1	0.25776	0.9667	55.13	194.112		5.80068	5.70065	5.18657	4.95485	5.21799	5.21799	5.21799	5.14149		6.06373	7.53903	5.79394	5.375	5.80096	5.80096	5.80096	5.023		7.13616	8.09043	1.05721	5.46806	1.1863	5.13127	1.20173		7.13616	8.02178	9.14562	7.83081	8.25728	9.04296	9.08443
4YAB	1.9	4CN	2.6668	3	0	2.077	2.63739	33.2	244.318		3.62843	1.33143	1.33143	3.40441	4.35941	3.17843	3.17843	3.62843		3.39037	1.75635	1.75566	3.04892	3.02187	3.02187	3.02187	3.39037		6.265	6.84467	1.58812	6.61816	6.48772	1.48095	6.78223		6.265	6.63714	6.62368	6.5148	6.81812	6.81812	6.81812
4YJI	1.73	TYL	1.08815	3	2	0.889	1.3506	49.33	151.165		0.377514	0.377514	0.377514	0.377514	0.377514	0.377514	0.377514	0.377514		0.481903	0.481939	0.492221	0.577526	0.454961	0.454961	0.454961	0.481903		5.09362	1.03104	13.7735	5.17645	1.03294	1.05991	0.966754		5.09362	1.63754	1.32485	1.60028	5.14277	5.14277	5.14277
4YPX	1.89	4FG	-0.505955	4	4	-0.651	-0.2373	82	137.142		0.320137	0.593014	0.593014	0.320137	0.593014	0.593014	0.593014	0.320137		0.457144	0.444623	1.90149	0.414639	0.453908	0.45385	0.45385	0.449451		0.559012	0.352642	1.12401	0.540685	0.447638	0.240487	0.463726		0.559012	0.474848	1.63445	0.524307	1.68795	1.68795	1.68795
4YRW	1.99	ref.pdb	-0.398939	7	2	-1.305	-1.2011	99.99	166.096		3.85194	0.232953	0.261939	3.85194				3.85194		3.11337	0.243072	0.252033	0.234946				3.11337		8.24752	8.40853	9.60492	8.80244					8.24752	8.25289	9.801	8.45717
4ZSG	1.79	ref.pdb	0.985293	7	5	0.923	1.7992	101.02	296.762		1.78635	1.78635	4.26	1.78635	0.646069	0.675702	0.675702	1.78635		3.59301	2.53133	2.91396	0.583857	6.79361	6.79818	3.71111	3.59301		0.41725	0.194806	0.219998	0.245722	0.406233	0.206356	0.292632		0.41725	0.336956	0.215464	0.202561	0.230291	0.356204	0.222301
4ZSI	1.652	ref.pdb	-18.9677	9	6	-4.141	-6.189	158	258.143		0.767958	0.766423	0.622723	0.824816	0.570041	0.758003	0.758003	0.565278		0.655715	0.368294	0.461445	0.457433	0.376309	0.435623	0.586566	0.807687		1.67026	1.13947	0.360086	3.33063	0.437417	0.565451	0.711278		1.67026	1.33304	0.339523	0.812877	0.578074	0.50051	0.50051
5AIB	1.95	KJU	1.71643	3	1	1.302	1.6709	38.33	183.594		5.27354	3.27866	3.52878	2.81808	4.57462	4.57462	4.57462	5.43246		5.8336	3.39417	2.79956	3.06055	3.80278	3.80278	3.64008	6.0306		3.92547	4.63719	4.42698	4.4347	4.44737	4.48118	4.39556		3.92547	8.76119	4.54476	4.35989	4.50781	4.50781	4.50781
5D7X	1.35	ref.pdb	2.95974	5	0	2.276	3.0248	63.79	253.261		0.701452	0.920783	0.701452	0.701452	0.701452	0.701452	0.701452	0.701452		0.315441	0.349041	0.434723	0.324873	0.632586	0.632586	0.632586	0.315441		4.92711	1.82067	1.86622	5.2259	1.9064	1.7989	2.07164		4.92711	3.21886	3.59952	3.24564	5.18228	5.18228	5.18228
5E9I	1.96	F60	1.46398	2	2	2.004	1.8735	36.02	133.15		4.50013	4.06658	3.75885	3.66291	3.90081	3.90081	3.90081	4.50013		4.38216	4.39156	3.63178	4.41367	3.66106	3.66106	3.66106	4.38216		3.39134	4.10475	12.5199	2.06484	4.11302	4.07229	4.07371		3.39134	3.43833	3.38825	3.39181	3.38264	3.38264	3.38264
5EP3	1.8	ref.pdb	0.227895	7	3	0.428	0.119	123.91	272.329		5.38263	2.4833	5.58654	5.39918	5.30354	2.4833	2.4833	5.38263		2.80348	2.79143	5.29893	5.19849	2.77562	2.77594	2.77582	2.80348		5.91901	3.12104	12.2045	6.19372	3.08134	3.28146	3.39914		5.91901	5.56417	5.4724	5.97767	5.35028	5.51711	5.61986
5F25	1.68	5TU	2.09777	4	2	0.823	1.5447	63.4	242.278		1.39075	7.27646	2.42931	2.42931	7.27646	7.27646	7.27646	2.42931		6.99176	6.67961	6.75241	6.64722	6.80592	6.80592	6.80592	6.99176		3.11966	2.1243	2.16764	7.12424	2.12832	2.11044	2.17279		3.11966	6.90251	6.95238	2.37625	6.87209	6.87209	6.90106
5F6W	1.699	5VL	2.60398	2	2	3.246	2.7648	40.46	186.21		2.5365	2.5365	2.5365	2.5365	2.5365	2.5365	2.5365	2.5365		2.31675	2.3167	2.31673	2.31675	2.31673	2.31673	2.31615	2.31675		2.12588	2.23783	9.04112	2.54562	3.77296	3.77838	2.80959		2.12588	2.72066	1.37069	2.31612	1.38816	1.38816	1.38816
5FNQ	1.91	S0W	2.24927	2	1	2.351	2.35717	37.3	184.622		3.04464	0.626572	0.741594	1.02598	1.02598	0.741594	1.02598	3.04464		1.11476	1.11463	0.307777	0.933925	4.4397	1.05061	1.05061	0.30277		9.55777	0.494765	11.8175	13.1984	0.617016	0.603018	0.62759		9.55777	9.41686	12.2013	8.86209	9.71244	9.74948	9.74948
5FRV	1.9	PCR	1.85766	1	1	1.896	1.70062	20.23	108.14		0.663517	0.663517	0.663517	0.663517	0.663517	0.663517	0.663517	0.663517		0.224952	0.224951	0.224952	0.224902	0.224882	0.224882	0.224882	0.224952		3.44334	0.31012	0.27909	0.31012	0.31012	0.31012	0.31012		3.44334	3.45515	3.45515	3.44756	3.44756	3.44756	3.44756
5ILW	1.98	URI	-1.56121	8	4	-2.848	-2.5091	119.33	244.203		1.11571	1.12593	1.11571	1.11571	1.03183	1.20313	1.20313	0.940041		0.980611	0.946834	2.37491	1.05973	0.871936	0.870525	5.17803	5.98493		1.45211	3.04029	0.884947	1.13102	0.976237	1.01436	0.946721		1.45211	3.02667	1.10223	0.917042	2.22035	2.22035	3.08439

## Sheet: Table S8
Table S8: Physicochemical parameters for the F2X-Entry dataset.
F2X-Entry	Weight [Da]	h_logP	lip_acc	lip_don	logP(o/w)	SlogP	TPSA [Å²]
NC[C@]1OCCCC1	115.176	0.0151226	2	2	0.387	0.5142	35.25
c1(C2CC2)ncsc1	125.195	1.09263	1	0	0.967	2.0205	12.89
Clc1cc(CO)ccc1	142.585	2.18635	1	1	2.013	2.0987	20.23
FC(F)(F)c1nc(N)ccc1	162.114	1.25549	2	2	1.30276	1.9941	38.91
Oc1c2c(ccc1)CCC2	134.178	2.05864	1	1	2.204	1.88084	20.23
S(C)c1nnccn1	127.171	0.363312	3	0	0.92253	0.5935	38.67
OCc1c(N)nccc1	124.143	-0.0494076	3	3	-0.117	0.4225	59.14
O=C(O)[C@]1COCCC1	130.143	-0.299972	3	1	0.19	0.4976	46.53
Nc1nsc2ncccc12	151.193	0.849596	3	2	1.39053	1.2735	51.8
OCCc1ncccc1	123.155	0.906086	2	1	0.201	0.61637	33.12
Fc1nccc(OCC)c1	141.145	1.53839	2	0	1.566	1.6194	22.12
Oc1onc(C(C)C)n1	128.131	0.343838	4	1	0.522	0.8986	59.15
O=C(N)c1cnccc1	122.127	0.273726	3	2	-0.384	0.1805	55.98
N1Cc2c(cccc2)CC1	133.194	1.52578	1	1	1.593	1.59867	12.03
Oc1c([C@](N)CC)cccc1	151.209	1.43505	2	3	1.928	1.8975	46.25
O(C)c1c([C@](N)C#N)cccc1	162.192	1.13535	3	2	0.725	1.31408	59.04
O=C(O)c1c(C(=O)C)cccc1	164.16	1.59057	3	1	1.434	1.5874	54.37
O=[N+]([O-])c1ccc([C@@](O)C)cc1	167.164	1.7019	4	1	1.781	1.7436	66.05
O=C(Nc1cc(N(CC)CC)ccc1)C	206.289	2.23501	3	1	1.831	2.4912	32.34
O=C(OCC)N1Cc2c(ccnc2)C1	192.218	1.01291	4	0	0.74	2.0865	42.43
Clc1c(Cl)ccc(CON)c1	192.045	2.17621	2	2	2.271	2.6501	35.25
OB(O)c1ccccc1	121.931	1.40762	2	2	0.921	-0.6336	40.46
FC(F)(F)c1ccc(O)cc1	162.11	2.0987	1	1	2.53276	2.7225	20.23
FC(F)(F)c1cc(C#N)cnc1	172.109	2.22279	2	0	1.30376	2.28358	36.68
Clc1c(N)cc(C(F)(F)F)cc1	195.571	2.57607	1	2	2.79576	3.2525	26.02
Fc1c(OC)c(F)c(C(=O)O)cc1F	206.119	2.1926	3	1	2.027	1.8107	46.53
Clc1nc(SC)nc(OC)c1	190.654	1.64788	3	0	1.884	1.8605	35.01
O(C)c1nc(NN)ncc1	140.146	-0.829938	5	3	-0.975	-0.2292	73.06
O(C)c1nccc(CN)c1	138.17	0.622239	3	2	0.328	0.8153	48.14
Clc1c(C)ccc(NC(=O)C)c1	183.638	2.53332	2	1	2.122	2.60682	29.1
O=C1Nc2c(cccc2)CC1	147.177	1.43891	2	1	1.065	1.57127	29.1
O=C1N(C)[C@@](O)c2c1cccc2	163.176	1.12028	3	1	0.724	0.8586	40.54
O(C)c1cc2NCCOc2cc1	165.192	0.951155	3	1	1.148	1.4995	30.49
S=C(N)c1cc2OCOc2cc1	181.215	0.973682	3	2	0.78	1.0495	76.57
O=C(O)CCN(C(=O)c1sccc1)CC	227.284	1.86839	4	1	0.866	1.6849	57.61
Clc1nc(N)nc(N(Cc2occc2)C)c1	238.678	1.37329	5	2	1.082	2.208	68.18
C(c1scc(C)n1)c1ncccc1	190.27	2.21589	2	0	1.589	2.43729	25.78
S(=O)(=O)(Nc1c(F)cc(F)c(N)c1)CCC	250.269	0.555878	4	3	1.66	1.6987	72.19
O=C(OC(C)(C)C)NC1CCN(C)CC1	214.309	0.717188	4	1	1.569	1.6053	41.57
Fc1ccc(C[C@@](N)C(=O)OC)cc1	197.209	1.41962	3	2	1.293	0.86847	52.32
Fc1c(CNC(=O)OC(C)(C)C)nccc1	226.251	1.57433	4	1	1.707	2.5118	51.22
O=C(N1CCCC1)c1cc(OC)ccc1	205.257	1.98641	3	0	1.927	1.9312	29.54
S(=O)(=O)(NCc1occc1)c1c(F)cccc1	255.269	2.08878	4	1	1.655	2.1636	59.31
O=C(N(C)C)N(C)[C@]1CS(=O)(=O)CC1	220.293	-1.11201	5	0	-1.048	-0.2131	57.69
Brc1cc(C(=O)OC)ccc1	215.046	2.69812	2	0	2.682	2.2357	26.3
O=C(O)C(Nc1ccc(C)cc1)(C)C	193.246	1.86335	3	2	2.225	2.27012	49.33
O=C(O)CCc1sccn1	157.193	0.629986	3	1	0.407	1.16027	50.19
O(C)c1ncnc(N(CCO)CC)c1	197.238	0.359338	5	1	-0.105	0.3038	58.48
O=C(OC)c1c(O)c(N)ccc1	167.164	0.679579	4	3	0.863	0.761	72.55
O=C(OC)[C@@]1NCCCC1	143.186	0.114388	3	1	0.763	0.3015	38.33
O=C1N(c2ccccc2)CCC(=O)N1	190.202	1.2958	4	1	0.625	1.1329	49.41
Nc1onc(-c2ccccc2)c1	160.176	1.51427	3	2	1.733	1.9238	52.05
O=C(N)Cc1c(C)cccc1	149.193	1.5357	2	2	1.233	1.02279	43.09
OC1C[C@@]2N(Cc3ccccc3)[C@](C1)CC2	217.312	1.53618	2	1	2.688	2.4407	23.47
NCc1cc2c(N(C)CCC2)cc1	176.263	1.61406	2	2	1.462	1.79407	29.26
O(CCc1oc(N)nn1)C	143.146	-1.03201	5	2	-0.291	-0.15933	74.17
O=C(OC)Cc1c(OC)cc(OC)cc1	210.229	1.73547	4	0	1.882	1.41927	44.76
Fc1cc([N+](=O)[O-])c(NC(=O)C)cc1	198.153	1.7616	5	1	1.32	1.6923	74.92
OCc1sc(N2CCOCC2)nc1	200.262	0.153292	4	1	-0.276	0.7384	45.59
O=C1N(C)c2c(O1)cc(N)cc2	164.164	1.10154	4	2	0.729	1.2174	55.56
O(Cn1nnc2c1cccc2)C	163.18	1.01083	4	0	0.901	1.3016	39.94
FC(F)(F)c1c(C(=O)OCC)c[nH]n1	208.139	1.32131	4	1	1.67676	1.9167	54.98
Fc1cc(NC(=O)COCCOC)ccc1	227.235	1.4914	4	1	0.84874	1.4272	47.56
Brc1c(C)cc(CNCCS(=O)(=O)C)cc1	306.224	1.7308	3	1	1.978	2.15812	46.17
N(CCN)c1ccccc1	136.198	1.21825	2	3	0.637	1.0572	38.05
O=C(NC(C)(C)C)[C@@]1NCCCC1	184.283	0.664751	3	2	1.331	1.0432	41.13
Clc1nccc(C(OC(C)(C)C)=O)c1	213.664	2.76701	3	0	2.859	2.6903	39.19
Oc1ccc(CNC)cc1	137.182	1.22906	2	2	1.379	1.378	32.26
Oc1ccc(-c2ncccc2)cc1	171.199	2.28131	2	1	2.287	2.4542	33.12
Fc1c(OCC2CC2)ccc([C@@](N)C)c1	209.264	1.94605	2	2	2.587	2.7297	35.25
S(F)(=O)(=O)c1ccc(CCN)cc1	203.237	2.07099	3	2	0.961	0.84597	60.16
N(C(C)C)Cc1cnc(N2[C@](C)CCC2)cc1	233.359	1.79222	3	1	2.571	2.8347	28.16
O=C(OC)c1cc2nccnc2cc1	188.186	1.66286	4	0	1.26153	1.4164	52.08
O=C(OC)COc1cc(CN)ccc1	195.218	1.31179	4	2	0.67574	0.9635	61.55
O(CC)c1cc(C(=N)N)ccc1	164.208	1.13201	3	3	1.627	1.36937	59.1
O=C(Nc1ccc(OC)cc1)C	165.192	1.47588	3	1	1.153	1.6536	38.33
O=C(NC(C)C)Nc1ccccc1	178.235	1.54316	3	2	1.644	2.2165	41.13
Fc1cc(CNCC(=O)O)ccc1	183.182	1.0142	3	2	1.382	1.2663	49.33
S(CC(=O)O)c1n(C)cnn1	173.196	-0.543966	5	1	0.431	0.351	68.01
S(CC(=O)NCC)c1oc(C(C)C)nn1	229.304	0.828927	5	1	1.406	1.4212	68.02
O=C(O)[C@](NC(=O)C)CCc1ccccc1	221.256	1.37678	4	2	1.487	1.20847	66.4
Clc1n(-c2ccccc2)nnn1	180.598	1.99581	4	0	1.272	1.3157	43.6
O=C(Nc1cc(CO)ccc1)C	165.192	1.23328	3	2	0.712	1.4037	49.33
O=C(N/N=C/c1sccc1)C1CC1	194.258	1.56955	3	1	1.912	1.6082	41.46
O=[N+]([O-])c1ccc(OCCN(CC)CC)cc1	238.287	2.42417	5	0	2.356	2.3154	58.29
O=C(CCC1CCCC1)N1CCNCC1	210.321	2.14577	3	1	1.104	1.3886	32.34
O=C(OCc1ccccc1)N([C@](C(=O)O)C)C	237.255	1.58324	5	1	1.781	1.9945	66.84
O=C(OCc1ccccc1)NCC#N	190.202	1.32238	4	1	1.105	1.70278	62.12
N(Cc1cnccc1)c1nc(N)nc(C)c1	215.26	0.257661	5	3	0.128	1.64072	76.72
O=C(OCC)/C=C/c1ccc(N)cc1	191.23	1.99461	3	2	2.16	1.8451	52.32
O=C(Nc1ccc(O)cc1)Cn1nccc1	217.228	1.55177	5	2	0.356	1.4938	67.15
O=C(N(Cc1cn(C)nc1)C)[C@@]1CC=CCC1	233.315	1.97516	4	0	0.232	2.3604	38.13
F[C@@](C(=O)c1ccccc1)N1N=CN(F)C1	225.198	1.3021	4	0	1.416	1.5678	35.91
Fc1ccc([C@@](NCCn2nccc2)C)cc1	233.29	2.49452	3	1	1.895	2.7349	29.85
O=C(NC[C@]1OCCC1)NC1CCCC1	212.293	-0.412861	4	2	1.295	1.4072	50.36
O=C(NCCc1sccc1)c1ccncc1	232.307	2.60191	3	1	1.379	2.11557	41.99

## Sheet: Table S9
Table S9: LEADS-FRAG dataset F2X decoys.
Ranks/Positions of the ligands from LEADS-FRAG dataset against the F2X decoys for water models dry, wet, rism, waterdock_fxx and gw34 for FlexX, HYDE, DOCK and DOCK_mod.
		FlexX						HYDE						DOCK						DOCK_mod
PDB		dry	wet	rism	waterdock_fxx	gw34		dry	wet	rism	waterdock_fxx	gw34		dry	wet	rism	waterdock_fxx	gw34		dry_copy	wet	rism	waterdock_fxx	gw34
1Q11		8	17	11	17	10		84	5	2	57	1		44	11	54	56	37		44	42	23	38	32
1QY2		37	38	37	38	38		47	48	47	46	3		42	39	9	41	34		42	43	40	37	41
1TUV		26	26	24	26	26		50	50	91	49	51		69	68	86	76	67		69	72	65	64	85
1UKA		8	1	6	8	1		5	3	18	15	3		86	75	88	88	21		86	90	89	91	91
1Y2C		53	44	39	34	16		1	1	2	1	76		4	1	1	1	60		4	1	1	1	1
2BDG		2	2	2	2	2		57	34	35	58	60		78	46	7	60	54		78	76	79	82	81
2CFI		1	1	1	1	1		52	65	83	51	78		37	1	1	16	1		37	20	1	34	32
2DZA		2	17	7	15	20		58	62	58	45	13		84	57	17	77	84		84	83	81	83	78
2FP2		1	1	1	1	1		1	1	1	1	3		17	42	71	17	40		17	68	46	7	64
2I5X		58	47	52	66	49		45	57	95	64	25		3	8	1	4	4		3	3	4	95	3
2J7Y		1	1	1	1	1		1	1	1	1	1		1	1	38	1	1		1	1	1	1	1
2P9A		1	11	7	5	24		85	48	81	35	79		14	23	20	10	21		14	8	7	12	13
2RC9		failed	1	failed	failed	1		1	1	1	1	3		84	1	85	43	1		84	17	81	37	24
2RIN
2VPN		1	1	1	1	1		1	3	23	6	4		7	1	2	1	1		7	38	3	24	28
2W6P		1	1	1	1	1		81	81	15	97	13		13	1	1	11	27		13	11	31	16	12
2WEI		1	1	1	1	1		1	1	1	1	1		1	2	1	1	1		1	1	1	1	1
2X0U		19	13	16	11	3		12	74	46	56	57		47	22	85	45	28		47	39	29	33	37
2X8D		1	1	1	1	1		13	2	4	2	15		20	1	2	19	1		20	24	23	14	14
2YC3		8	8	1	8	8		78	5	15	75	97		8	60	9	11	69		8	12	10	8	5
2YK1		1	1	1	1	1		2	1	2	1	1		10	9	22	30	11		10	13	9	23	10
3BU1		2	2	3	3	2		21	8	49	23	21		72	2	76	42	2		72	75	60	46	67
3CHC		2	2	1	1	1		35	92	76	93	84		1	1	1	1	1		1	1	1	1	1
3E62		1	1	1	1	1		1	1	8	1	1		53	11	21	30	66		53	55	45	45	45
3EB0		5	3	3	3	3		17	83	4	7	81		7	1	20	1	1		7	7	12	1	1
3ESS		1	1	1	1	1		1	1	1	1	1		14	1	3	9	4		14	9	13	10	6
3FTV		5	2	4	2	6		5	7	2	10	31		29	7	17	16	8		29	13	15	19	4
3GKZ		11	15	2	11	12		8	14	1	9	6		36	23	9	25	12		36	37	24	33	34
3GOC		76	56	50	55	59		15	6	52	6	6		24	1	25	20	1		24	19	24	19	21
3IXL		13	14	14	14	14		46	50	46	45	8		81	14	50	81	17		81	87	85	84	85
3L4L		57	58	30	57	57		59	60	24	61	60		20	91	3	91	84		20	91	27	91	92
3MS9		48	51	50	49	52		24	23	38	20	86		21	17	1	7	4		21	18	19	22	18
3MYK		1	1	1	1	1		2	1	1	1	1		16	24	16	27	19		16	18	32	12	8
3MZ9		44	58	48	44	94		36	73	49	42	17		94	89	83	81	49		94	82	77	80	80
3ODG		3	2	1	3	2		51	97	54	81	97		60	32	73	52	35		60	70	59	62	67
3P1F		39	51	34	9	32		12	13	39	64	42		55	38	43	50	1		55	31	55	47	45
3PXK		31	32	43	24	13		1	32	76	19	3		2	1	1	5	1		2	3	4	8	6
3R4M		19	26	21	23	17		5	17	1	21	2		9	39	1	12	39		9	18	13	13	11
3R8P		17	14	13	9	6		25	24	76	93	27		1	2	24	1	2		1	3	1	1	1
3SRB		48	49	60	48	48		82	25	67	82	83		6	2	7	7	3		6	6	4	7	6
3UWK		1	1	1	2	1		2	87	1	65	27		2	2	2	1	1		2	2	1	1	1
3UZJ		31	46	50	45	54		91	75	76	78	78		77	3	15	69	2		77	32	67	86	82
3VGN		23	23	22	24	23		71	70	70	70	68		85	90	65	84	76		85	84	82	83	85
4AHU		28	31	32	26	25		66	82	63	73	68		58	71	44	27	86		58	26	3	26	12
4C6X		71	74	69	58	55		7	2	2	16	14		7	6	13	7	2		7	7	10	3	6
4CCW		47	49	48	47	48		17	91	20	82	94		65	3	81	61	73		65	58	79	65	66
4CZH		4	6	5	6	6		5	36	36	31	11		2	1	70	3	1		2	1	1	1	1
4D6S		38	29	20	32	34		35	23	16	30	32		75	62	89	83	92		75	70	93	84	73
4E70		16	15	15	17	15		7	8	2	6	2		20	56	24	26	2		20	24	21	21	22
4EKP														79	17	86	43	16		79	76	75	75	76
4EUO		1	1	1	1	1		3	3	3	2	3		71	7	95	65	2		71	65	94	55	74
4G28		37	36	38	38	40		75	73	66	75	93		61	50	72	21	12		61	52	66	17	24
4G46		56	54	45	35	55		56	62	41	51	15		48	33	48	49	2		48	41	51	48	41
4H9G		84	84	66	89	76		77	72	63	81	93		86	74	84	79	75		86	81	91	79	77
4I6B		19	11	29	7	21		5	27	8	4	7		17	87	32	3	1		17	5	11	5	2
4I6Q		15	19	15	15	19		77	76	77	76	71		22	7	23	14	4		22	10	4	25	12
4J9W		3	2	6	6	5		6	7	16	5	28		10	1	18	6	1		10	6	12	9	8
4JYM		63	68	45	36	62		89	64	84	80	42		31	29	4	36	16		31	40	32	45	37
4K5Z		77	77	60	76	83		90	92	88	14	89		57	19	30	49	1		57	64	56	53	61
4KLW		3	2	2	3	3		15	52	6	10	40		75	16	84	72	13		75	72	70	75	77
4LVB		15	14	6	14	9		82	25	75	29	44		9	3	21	10	1		9	6	7	6	23
4MNI		1	1	1	1	1		3	3	4	3	4		5	6	3	5	3		5	6	3	6	7
4MRH		12	6	4	11	3		66	90	67	63	86		85	79	88	87	79		85	85	76	84	86
4N1N		25	29	4	16	19		83	79	18	11	74		94	7	89	94	84		94	94	94	95	94
4N7C		4	8	1	7	10		6	22	3	14	9		40	17	15	21	11		40	12	28	49	23
4NQ8		1	1	1	1	1		1	1	1	1	3		77	1	71	60	1		77	75	77	79	75
4OWU		27	29	31	27	29		32	28	40	2	8		67	49	74	67	36		67	67	70	67	66
4OYI		1	1	1	1	1		13	10	10	11	14		19	1	31	19	1		19	15	28	16	18
4P7X		1	1	1	1	1		21	4	11	21	4		6	1	12	9	1		6	1	1	10	1
4QNA		1	1	1	1	1		90	72	93	72	4		22	18	1	24	1		22	23	15	32	24
4RLQ		41	43	33	12	41		39	47	28	66	45		86	85	85	75	1		86	89	92	92	88
4UVO		1	1	1	1	1		1	1	1	1	1		1	2	1	1	5		1	1	1	1	1
4WMW		1	1	1	1			31	29	88	30			45	46	12	49			45	49	45	43
4WY1		16	17	23	16	15		20	22	77	22	77		22	1	81	20	3		22	27	24	28	25
4X0M		3	4	3	6	1		91	85	86	90	33		70	43	51	56	57		70	65	72	65	68
4XHB		31	18	30	36	21		37	7	23	24	15		95	91	88	90	14		95	95	94	95	95
4XNE		1	1	1	2	1		78	75	10	38	12		47	45	7	29	37		47	49	48	46	47
4Y4E		66	49	64	47	48		86	83	76	24	76		65	59	44	66	1		65	63	65	62	63
4YAB		47	55	67	53	63		45	55	48	48	76		28	10	21	16	20		28	39	34	42	43
4YJI		15	15	15	14	15		44	44	24	22	44		73	33	78	67	16		73	74	60	69	76
4YPX		1	1	1	1	1		5	5	84	6	5		64	19	1	38	7		64	57	46	45	53
4YRW		1	1	1	1			68	44	61	59			67	29	64	57			67	71	62	71
4ZSG		7	10	11	7	5		35	33	68	5	76		1	1	1	1	1		1	1	1	1	1
4ZSI		1	1	1	1	1		49	31	76	23	50		6	19	32	6	42		6	1	19	4	10
5AIB		37	19	16	36	26		77	32	35	59	50		64	85	74	16	12		64	71	67	33	16
5D7X		1	4	1	2	3		2	5	5	6	17		71	92	79	23	6		71	24	58	29	31
5E9I		16	4	2	4	2		19	37	84	40	13		79	35	88	77	5		79	81	78	78	78
5EP3		65	74	23	88	69		42	47	53	71	49		1	1	1	1	1		1	1	1	1	1
5F25		11	1	5	12	1		57	33	31	68	93		12	5	5	7	1		12	14	15	12	16
5F6W		1	1	1	1	1		22	21	18	23	21		70	75	72	72	87		70	70	71	56	70
5FNQ		5	5	7	5	7		39	37	6	4	21		49	29	42	45	10		49	47	52	46	46
5FRV		1	1	1	1	2		1	1	1	1	1		9	8	9	9	9		9	11	10	10	11
5ILW		1	1	1	1	1		14	15	29	11	86		13	18	3	4	12		13	18	3	4	28

## Sheet: Table S10
Table S10: Frag2Lead dataset docking performances.
Frag2Lead dataset entries with their corresponding PDB IDs and resolutions for fragment and lead complexes. Entries appearing twice (a fragment grown into different leads or leads originating from multiple fragments) are highlighted in blue.
Physicochemical parameters of the Frag2Lead ligands and RMSD values in Å for all combinations of watermodels dry, wet, rism, waterdock_fxx, gw34 with FlexX, HYDE, DOCK and DOCK_mod.
Frag= Fragment; LinF= Lead-in-fragment-complex cross-docking; FinL = Fragment-in-lead-complex cross-docking.
																						Frag re-docking																								Lead re-docking
Protein-frag complex information				Frag parameters						Protein-lead complex information				Lead parameters								FlexX						HYDE						DOCK						DOCK_mod						FlexX
Entry	Frag Resolution [Å]	Frag PDB	Frag ID	TPSA [Å²]	h_logP	lip_acc	lip_don	logP(o/w)	SlogP	Weight [Da]	Lead Resolution [Å]	Lead PDB	Lead ID	TPSA [Å²]	h_logP	lip_acc	lip_don	logP(o/w)	SlogP	Weight [Da]		dry	wet	rism	waterdock_fxx	gw34		dry	wet	rism	waterdock_fxx	gw34		dry	wet	rism	waterdock_fxx	gw34		dry_copy	wet	rism	waterdock_fxx	gw34		dry	wet	rism	waterdock_fxx
2015-01	1.65	4ZLY	4RU	94.89	-0.0652792	5	4	0.574	0.3109	188.19	1.6	4Z3V	4L6	123.57	1.57963	7	5	2.931	2.16262	318.34		0.563587	0.571482	0.571482	0.563587	0.563587		4.10922	0.944508	0.826216	0.324222	0.207078		1.64769	2.32646	0.167802	0.416544	0.213234		1.64769	0.577613	0.556915	4.35849	1.01472		0.405779	0.476271	0.308036	0.42146
2015-02	2.29	5BVK	4VC	54.02	2.56556	4	2	1.986	3.3231	261.712	2.21	5BVN	4VD	88.05	4.06681	7	3	2.913	4.66852	417.444		0.787587	0.787587	0.787587	0.787587	0.732754		0.886417	0.886322	0.866715	1.89056	0.889289		12.3476	12.2049	14.2916	12.5061	1.24907		12.3476	7.4369	12.4474	0.390734	1.22048		1.06129	1.58769	1.58769	1.06129
2015-03	2.7	4QP1	EMU	66.49	0.864847	5	2	1.35306	2.2314	225.255	2.85	4QPA	35W	72.28	3.68325	6	1	3.03406	4.1981	352.401		1.56251	1.56251	1.56251	6.41161	6.41161		1.68426	1.68426	1.80428	6.20116	5.79491		4.16403	0.520519	5.90835	3.69042	2.739		4.16403	4.27172	0.691731	3.65409	4.50633		0.837086	0.837086	1.03575	0.856748
2015-04	3	4UMR	QBB	41.13	2.95394	3	2	2.736	2.99007	270.307	2.45	4D2V	45R	79.04	2.9881	6	3	3.216	3.02574	362.433		0.747801	0.747801	0.747801	0.747801	0.747801		0.903795	0.903795	0.863526	0.90523	0.903836		1.82356	8.11718	14.335	7.84472	0.699386		1.82356	8.29289	1.81573	7.97313	7.79566		10.5052	10.5052	0.857174	9.94283
2015-05	2.3	4UNP	TXW	41.99	2.17245	3	1	1.771	2.30779	202.257	2.18	4UNS	QZ3	111.95	2.54547	7	2	1.666	2.41876	382.444		1.19914	1.19914	0.847692	0.662508	0.808869		0.90462	0.90462	4.66473	0.91984	0.745806		4.81298	4.82274	10.7045	0.772855	4.81849		4.81298	0.841203	4.96692	0.840331	0.943836		0.487133	0.509003	0.615015	0.873882
2015-06	2.457	5DHJ	5E5	54.46	1.66991	4	1	1.88053	2.32832	210.24	1.964	5DIA	5E6	105.4	2.23806	7	4	3.26106	3.7637	385.475		0.62134	0.6565	0.62134	0.62134	0.6565		0.438825	5.37005	5.25913	0.341187	5.30303		5.55603	1.40864	0.272964	0.999553	0.742773		5.55603	0.403569	0.571793	0.597004	0.601181		1.04079	1.04079	3.51128	1.04079
2015-07	2.07	4Q9S	30G	53.93	0.997258	5	1	1.14	0.3287	203.201	2.6	4Q9Z	PZW	77.99	0.48466	7	3	0.997	0.40932	301.35		3.02289	3.02289	3.02289	3.02289	6.0935		0.595218	0.595213	2.94586	3.36914	0.590642		0.831386	2.99238	0.569186	0.776055	2.93858		0.831386	1.10897	0.350061	1.32551	1.3045		0.557118	0.557118	2.67638	2.74081
2015-08	1.96	4ZSM	4RW	38.38	0.388374	2	2	2.002	1.6067	170.28	1.91	4ZSP	4RZ	67.48	1.91663	4	3	3.225	2.6686	323.848		0.639185	0.639185	0.639185	0.639185	0.639185		1.00807	0.958659	0.745003	0.770063	7.02029		1.42406	4.01367	0.223939	3.64973	0.969704		1.42406	3.70632	0.612031	2.92041	3.70632		0.533527	0.533527	0.611932	0.533527
2015-09	2.2	4X8T	3Z8	29.1	2.11538	2	1	1.74	1.62587	181.622	2.5	4X8V	3Z9	152.37	3.67871	12	3	4.12474	5.05797	664.78		2.56666	2.56666	2.56666	2.56666	2.56666		4.43314	2.64707	2.32783	4.08552	4.37099		1.36321	1.49857	0.138561	3.79041	0.34391		1.36321	1.31621	1.36561	2.12167	1.44287		1.86829	2.569	2.64997	2.81715
2015-10	2	4CR5	0TU	29.1	2.40495	2	1	2.162	2.3053	179.606	2.3	4CRF	R9B	136.63	4.66712	9	5	3.554	3.68397	542.979		4.61895	4.26068	0.720067	4.61895	4.67841		4.49482	0.528556	2.09788	4.38627	4.50037		0.306376	0.276316	0.211818	0.299308	0.197061		0.306376	0.269515	0.266156	0.280843	0.26517		9.68761	2.11666	0.644367	9.68761
2015-11	2.2	5BWR	4VT	71.04	2.88897	5	0	1.357	2.11385	250.261	1.703	5BWX	4W4	82.74	4.45959	6	2	4.342	4.56558	373.819		3.13654	3.9954	3.63526	4.39769	5.59681		3.14294	3.69771	3.61066	3.71582	1.6274		4.82093	3.24751	0.316826	1.35527	3.34427		4.82093	0.87538	13.944	1.04406	0.929496		8.43158	0.612954	0.612954	0.612954
2015-12	2.2	5BOD	TTJ	76.24	2.07147	6	2	2.342	2.04744	301.346	2.2	5BOC	TSJ	95.08	4.55604	6	3	5.17176	4.97434	403.36		8.15959	1.79991	1.88141	2.1657	1.79991		4.55933	2.74525	2.79414	1.72042	2.42196		1.63433	2.38871	1.32661	2.37985	0.992994		1.63433	2.02721	2.51645	1.7121	1.06131				9.6265
2015-13	2.15	4UCR	JCF	76.21	1.15039	4	3	1.074	1.34772	202.213	2.5	4UCO	D41	123.57	0.977498	7	5	1.19853	1.9985	310.361		0.409962	0.637267	0.953542	0.609664	0.637267		2.82799	2.63495	0.875716	0.2914	0.39078		0.966096	0.915432	0.867416	0.432574	0.364035		0.966096	0.876258	0.181479	0.632032	0.718843		1.1843	1.1843	0.950153	1.1843
2015-14	1.7	5C1W	4XS	25.78	2.35586	2	0	2.501	2.96922	203.072	2.09	5C2H	4XU	71.76	4.64125	6	1	4.818	5.55191	453.998		5.95024	1.12454	1.12454	1.12454	1.12454		6.37328	3.02054	0.823452	4.25924	0.332921		0.323276	0.124418	0.207317	0.261455	0.334637		0.323276	0.407499	0.363764	0.311279	0.168988		2.21007	2.99021	2.2467	1.85823
2015-15	2.15	4Y2J	49G	29.85	2.36955	3	1	1.501	2.37797	215.3	2.5	4Y2X	4A0	32.26	5.03261	2	2	4.449	4.3547	285.431		1.46132	1.46132	2.26092	1.46132	1.45124		1.67062	1.1653	7.47644	1.15999	1.14796		7.81555	9.78742	13.1446	0.839956	8.91099		7.81555	9.77409	7.94876	9.5853	7.76466		1.52193	1.52193	1.41309	0.955445
2015-16	1.55	5C5R	0E1	62.12	1.26946	4	1	0.947	1.26518	218.256	2	5C5Q	G9W	38.33	2.78776	3	1	3.151	2.89442	257.333		0.584193	0.584193	0.584193	0.584193	0.584193		0.537289	3.67931	3.88373	0.18435	0.583305		0.652029	0.268283	0.276884	0.404847	0.400936		0.652029	0.348555	0.639021	0.398522	0.37211		0.538561	0.538561	0.538561	0.538561
2015-17	2.04	5A5O	J5I	29.1	1.94837	2	1	1.577	2.042	159.188	2.09	5A83	YD3	109.42	1.59957	8	3	2.119	3.39622	510.659		5.98557	0.770566	0.770566	0.770566	0.770566		1.04004	1.07852	6.27829	1.03972	1.16892		4.21794	4.83171	0.354303	1.94581	4.25076		4.21794	4.47093	4.20257	4.20145	4.11131		1.3325	5.32314	1.34602	0.613965
2015-18	1.54	4LUO	1DZ	55.12	4.3927	4	1	3.468	3.54592	278.311	1.61	4LWC	1XU	126.5	4.79687	6	2	7.874	6.1769	584.911		4.5587	2.81569	3.87559	4.10167	4.10167		2.50787	2.89697	4.43986	4.26195	3.99488		0.669311	0.721324	0.539484	0.678106	0.662632		0.669311	0.823342	0.60002	0.803537	0.678564		4.40469	4.39868	11.1045	1.44203
2015-19	2.65	5C3H	4XE	35.58	0.066787	4	1	-0.278	-0.0959	211.309	2.36	5C84	4YL	57.7	2.01039	6	1	1.336	1.6679	366.893		1.10399	1.58707	1.52519	1.10399	0.997987		1.77923	1.63116	1.26754	1.77923	1.66079		1.53177	0.847739	0.432803	0.552208	0.665239		1.53177	0.526362	0.557874	0.550507	0.569798		2.79808	1.14372	1.39987	0.996754
2016-01	2.4	5EQE	5R8	32.5	1.43076	3	2	1.178	1.8156	233.359	2.5	5EQY	5RA	36.75	3.69871	5	0	3.593	4.03308	431.628		6.92188	5.91532	0.652597	6.14037	5.65052		6.71422	6.33066	0.664231	6.35194	6.39041		0.446822	0.47251	11.1212	0.31929	0.322768		0.446822	0.338444	0.42509	0.320537	0.310451		11.2106	11.2156	11.2156	11.3794
2016-02	1.684	5CLP	42J	26.02	3.09877	1	2	2.469	2.49457	190.073	1.787	5CU3	54S	107.53	4.71357	7	4	4.072	4.5963	479.964		7.0717	5.10401	0.849158	4.37107	2.97306		7.15688	5.18421	0.318201	5.00845	4.23763		2.19171	0.721896	0.895334	0.784193	1.90585		2.19171	10.3271	0.916684	2.32454	1.00915		1.32998	1.16996	5.43712	5.30393
2016-03	1.375	5CSV	GAB	63.32	0.674446	3	3	0.948	0.967	137.138	1.787	5CU3	54S	107.53	4.71357	7	4	4.072	4.5963	479.964		2.41549	2.13613	2.41549	2.41549	0.555638		0.978161	0.32707	0.18957	1.10104	0.373794		4.11649	3.64817	8.50975	4.12105	0.317715		4.11649	2.30778	4.12875	4.12243	4.11434		1.08777	1.06029	1.11023	12.3716
2016-04	2.3	5SY3	74Z	49.89	2.6392	4	1	2.652	3.88684	285.371	2.7	5KOQ	6VR	83.29	2.97414	7	2	2.686	4.0958	413.566		3.38981	3.38981	3.42673	4.83267	5.09729		0.481651	0.470242	3.40523	0.971506	5.15307		5.87993	0.227313	0.291606	0.132197	0.249101		5.87993	6.04698	0.233652	5.96687	0.245212		0.734149	0.734149	0.728739	0.734149
2016-05	1.94	5I5V	68A	69.97	1.5053	5	1	0.804	1.50012	224.24	1.65	5I5X	68C	96.34	1.07261	7	2	0.799	1.56352	293.331		3.93915	5.51136	5.16599	5.36034	5.51136		5.07026	3.31178	4.65222	7.20185	3.31163		12.901	5.46545	12.187	5.97151	9.3518		12.901	6.60977	4.89213	4.87296	11.4855		6.12187	0.842063	3.32474	6.00004
2016-06	2.4	5I5W	68B	54.88	1.77212	4	1	0.481	1.7289	199.213	2.12	5I60	67W	95.08	2.71227	6	3	3.139	2.95607	321.336		3.98951	6.28987	5.87743	5.29165	6.28987		1.96603	6.38959	4.77711	1.9545	6.02149		6.18355	6.20902	7.26729	6.16157	6.10562		6.18355	6.17729	6.17114	1.10324	1.29015		0.744178	1.04641	1.3237	1.04641
2016-07	1.81	5K03	6P4	46.5	1.96754	4	1	1.72853	2.46922	212.256	2.02	5K0L	6P2	50.8	3.1038	4	1	4.389	4.23854	325.436		0.461289	0.461289	0.461289	0.461289	0.461289		0.242469	0.242443	4.48067	0.220179	0.24252		0.351791	1.14751	0.350031	0.511818	0.662813		0.351791	1.08143	0.606092	0.379386	0.614315		3.53101	3.53101	3.53101	3.53101
2016-08	1.1	3R59	3AO	43.09	1.31847	2	2	1.124	1.4714	135.166	1.03	4J5C	7I6	87.46	3.11981	6	4	3.775	4.6372	472.678		0.675618	0.675618	0.675618	0.675618	0.679698		1.08067	0.484122	0.814139	1.3549	1.1499		3.24627		0.176159	4.1045	0.590487		3.24627	4.05702	1.26714	1.23653	4.03744		1.04522	0.727797	1.67269	1.5797
2016-09	1.34	4G47	TZF	50.94	1.20469	4	1	0.118	0.9729	161.164	1.624	5IBE	69M	96.33	2.77101	5	7	4.318	3.2133	344.418		4.83563	1.45595	1.5203	4.83563	4.83563		5.07359	1.43348	1.78372	2.04713	0.873974		6.75411	3.78101	7.77001	7.72107	1.12454		6.75411	7.69794	5.04065	7.773	7.47776		4.71889	6.79987	4.84762	7.01939
2016-10	2.2	5DTM	5F4	61.96	3.63655	4	2	2.832	2.9121	297.141	2.34	5DTR	5F7	25.36	5.55682	3	0	4.994	5.3181	333.218		5.80901	5.5829	5.80901	5.41509	5.5829		6.16931	0.39019	6.16931	0.533362	1.13174		0.140652	0.182893	11.5931	0.232101	0.281561		0.140652	0.410663	0.176361	0.13579	0.200286		5.35703	0.773418	2.54082	5.42178
2016-11	2	4Z8D	4LB	75.63	2.3609	5	2	3.36	3.7236	325.792	1.9	5BQS	4VN	73.66	2.70051	5	2	3.04	3.4617	346.814		9.46959	8.95483	3.37671	8.92967	8.89306		8.8942	8.88214	2.27539	9.03945	9.06593		0.956906	0.789978	0.503944	0.606867	0.378335		0.956906	0.909046	0.384055	0.936958	1.10993		1.74095	1.74095	1.74095	1.74095
2016-12	2.06	5JAH	6HQ	49.41	-0.0766462	4	1	-0.248	-0.0534	142.158	2.06	5LZ9	7BR	87.47	1.87494	6	0	1.435	2.13958	394.467		2.59759	2.59759	2.59759	2.59759	2.59759		0.586631	0.474591	0.598395	0.608142	4.79336		6.60385	1.12596	10.8648	9.10719	9.93494		6.60385	1.2778	3.43203	1.30004	9.58305		1.18793	1.56501	1.56501	1.18793
2016-13	2.06	5JAO	6HX	26.02	4.1101	1	2	4.117	3.89762	217.699	1.95	5JAU	6HU	94.56	4.10444	7	4	2.679	3.52174	410.518		1.31729	1.31729	1.31175	1.31729	1.31729		0.63514	0.635264	0.663341	0.635269	0.635368		5.03354	7.32911	12.8637	5.05979	5.13806		5.03354	9.78336	5.02309	10.9633	5.57433		1.86083	5.36703	1.4255	1.90394
2016-14	2.05	5F3T	5UH	46.53	3.02804	3	1	3.622	2.98927	242.274	1.99	5HMZ	LNZ	92.7	2.90315	6	2	2.68	1.76533	379.457		2.01495	1.53808	1.32067	1.80513	2.01495		2.17979	3.90759	1.68211	1.60723	2.12391		1.99338	0.235729	0.211097	1.64197	0.505698		1.99338	1.65773	1.81505	1.73037	1.80376		0.912883	0.912883	0.752703	1.18605
2016-15	1.85	5G3M	9JH	43.09	3.06035	2	2	2.897	2.37627	211.264	1.8	5G3N	X28	80.39	4.50481	4	3	4.782	4.06044	359.425		5.01771	1.03168	0.746265	0.973498	1.3874		5.35943	1.01981	0.769835	0.410318	1.01121		3.10819	3.63173	0.939221	0.940815	0.876721		3.10819	3.58921	0.967075	0.840928	3.61623		1.47053	1.46659	0.58346	0.690081
2016-16	1.68	5F25	5TU	63.4	2.09777	4	2	0.823	1.5447	242.278	1.82	5F1H	5U6	54.9	3.32389	6	0	1.948	2.71889	353.422		2.49592	7.17785	0.82042	2.49592	7.17785		6.66253	6.96667	0.411279	6.82354	6.83863		6.91058	2.1564	2.23606	2.31435	0.947532		6.91058	6.79153	6.71628	2.45713	6.87943		0.587493	0.587493	0.699019	0.587493
2016-17	1.65	4YK0	986	41.13	1.13781	3	2	0.914	1.8292	176.219	1.41	5I8G	69E	76.77	3.30708	7	2	2.214	4.5018	386.459		1.99315	3.03562	3.03562	3.03562	1.99315		4.82745	2.87517	3.78417	2.97032	0.672936		5.16307	0.705116	0.514142	4.20731	4.79451		5.16307	5.03384	5.1872	5.20215	5.1872		0.508774	8.24596	8.24596	8.24596
2016-18	1.91	5FNQ	S0W	37.3	2.24927	2	1	2.351	2.35717	184.622	1.78	5FNU	L6I	123.85	3.96199	10	1	3.33	4.48932	550.636		0.767495	0.767495	0.767495	0.767495	0.65466		2.08777	2.08788	1.32393	2.08748	5.62541		9.69182	0.415815	11.9071	13.3259	0.591863		9.69182	9.08836	8.88085	9.62024	8.96744		2.66272	2.61463	2.40354	2.66272
2016-19	1.94	4Y03	SAL	57.53	0.908372	3	2	1.273	1.0904	138.122	1.7	5DKH	5C0	81.51	1.26194	6	3	2.052	3.25637	364.449		1.87138	1.87138	1.87138	1.87138	1.87138		0.62695	3.79603	3.80417	3.82716	2.21373		3.53413	3.50662	3.48547	3.4747	3.51481		3.53413	3.52111	3.53065	3.53509	3.52666		3.73957	5.17816	4.96582	4.80953
2016-20	1.631	5F1J	5TO	20.31	2.74916	2	0	2.379	2.5792	195.306	1.57	5EYR	5T0	35.58	2.53165	4	1	2.807	3.2914	329.488		0.738458	0.738458	1.09189	0.904499	0.738458		1.50656	1.50656	1.14814	1.14496	0.976895		0.376759	0.443646	0.648328	0.618391	0.269219		0.376759	0.668991	6.32573	0.688368	0.353045		1.10619	1.79969	1.05888	1.37704
2016-21	1.684	5F27	5TT	15.27	2.08769	2	1	2.576	2.6627	204.317	1.57	5EYR	5T0	35.58	2.53165	4	1	2.807	3.2914	329.488		6.2954	6.2954	6.2954	6.2954	6.2954		6.20985	6.21472	6.18422	6.20985	6.21006		1.24689	0.597439	11.6433	0.516742	0.631934		1.24689	0.507462	0.524905	0.524905	0.524905		10.3645	10.3645	10.4658	10.3232
2017-01	2.3	5XQX	8CC	57.78	1.423	4	2	0.865	1.4363	201.229	2.04	5XS2	8D6	71.77	1.34464	4	3	1.06	1.829	221.647		0.354562	0.354562	0.484116	0.354562	0.354562		1.93851	1.92424	0.458124	0.507265	1.70029		6.15591	1.15824	14.6266	1.58481	0.42682		6.15591	1.30336	1.34378	1.46568	4.85394		0.569693	0.569693	0.532399	0.532399
2017-02	2.64	5UIQ	8BV	52.32	1.47256	3	2	1.606	1.5727	179.219	2.02	5UIU	8CG	103.54	1.67863	7	3	1.6	1.5838	361.373		0.407605	0.407605	0.407605	0.407605	0.407605		4.09939	5.28894	3.8763	6.26383	3.72146		3.21488	5.17693	0.30828	1.06737	3.08922		3.21488	5.39275	4.24438	4.51714	5.4893		0.776535	0.563121	0.698093	0.52477
2017-03	2.25	5WBO	A1Y	49.15	1.64804	4	0	0.81	1.40672	217.272	2.4	5WBZ	A4J	103.85	0.947882	7	3	0.36776	0.786484	372.347		4.71955	7.52813	4.71955	4.71955	4.71955		4.78187	4.78189	4.76963	4.65997	4.7416		1.31373	2.05587	11.9251	1.64505	4.66011		1.31373	0.660353	1.22842	3.26673	1.55068		3.06593	9.09753	2.32609	2.29144
2017-04	1.47	5FBI	5WD	105.41	2.12122	6	4	2.711	2.8104	310.309	1.33	5NB7	8NQ	123.21	2.5803	9	3	1.409	2.1872	483.326		7.14862	6.76117	6.96613	4.01979	4.40581		4.28929	7.19757	5.26358	4.43262	6.41774		7.16132	4.08262	2.31706	6.63069	3.8393		7.16132	7.53967	7.27057	3.66099	3.66935		0.715003	0.715003	1.41953	1.39711
2017-05	2.548	5V8O	8ZM	76.19	1.29826	6	1	0.72	1.1639	213.2	3.23	6NAO	KHM	116.81	2.58371	8	3	2.265	2.7471	380.404		4.11406	4.79491	6.27232	3.96723	3.41168		4.28126	3.12551	3.3152	7.32582	3.32745		5.95082	5.44836	12.6569	5.94437	0.542998		5.95082	5.47712	4.70818	5.97198	5.95327		1.86041	1.86041	5.34279	1.87734
2017-06	3.1	5MW3	5JT	70.83	0.0516196	5	3	0.166	0.8854	217.276	2.19	5MW4	5JU	131.17	4.11956	11	4	3.986	5.42502	646.22		0.836375	0.836375	0.830734	0.836375	0.836375		1.05208	0.858061	1.06341	1.19525	0.939744		0.720565	0.53139	0.551318	0.28176	0.388316		0.720565	0.656876	0.484522	0.528899	0.609366		1.02368	1.4539	1.02368	1.02368
2017-07	2.09	5YE8	8U3	46.17	0.838317	3	1	1.342	1.3363	207.2	1.805	5YEA	8U9	116.49	5.48001	7	2	5.19876	5.83328	496.849		5.74419	0.985683	4.25209	0.884179	0.985683		5.68104	2.25695	3.74835	1.8227	0.53472		5.11475	2.18459	2.07308	5.12332	5.27003		5.11475	2.02701	5.17752	5.30371	2.03936		1.13094	4.66868	1.42197	4.69156
2017-08	1.851	6B98	D07	55.63	0.830625	5	1	0.35653	1.4176	197.629	1.88	6B96	CZV	61.8	3.38141	5	0	4.23776	5.0726	351.719		6.00839	5.26373	3.96019	5.42263	3.96019		4.537	3.98605	6.53836	3.79895	6.80271		3.62298	3.37864	0.271789	0.378493	3.3691		3.62298	0.363542	3.40166	3.4205	0.583127		1.41876	4.79445	1.33921	1.41876
2017-09	1.97	5X1V	7XX	65.09	3.73467	4	2	2.866	3.021	297.141	3	5X1W	7Y0	102.2	8.33148	8	2	6.154	6.3174	620.32		6.75739	6.75989	6.55999	6.73443	0.840583		6.20557	0.848049	2.12035	6.71748	2.19955		1.10947	0.759296	0.766397	1.83513	0.76727		1.10947	9.63695	2.58022	0.856932	1.85645		2.31475	2.31475	1.1709	1.63277
2017-10	2.1	4A9H	TVP	20.31	2.48879	2	0	2.204	2.37417	189.258	1.67	5VOM	9GY	82.86	4.89137	7	1	2.7	3.708	417.465		0.375956	0.375956	0.375956	0.375956	0.375956		5.00352	4.72641	0.943812	0.941452	4.22804		0.590288	0.234854	0.267751	0.29192	0.289698		0.590288	0.296329	0.341917	0.331204	0.42365		8.71819	8.06273	8.49035	7.76769
2017-11	2.05	5UEP	88P	59.16	1.32689	4	1	1.502	2.01879	221.256	1.87	5UER	87P	88.26	3.15432	6	2	3.92	4.67289	410.494		5.50794	5.45295	5.28319	0.756922	2.27066		5.35178	5.41508	5.33973	1.1793	1.49479		5.32286	0.502003	0.310998	5.44843	5.77399		5.32286	5.20728	5.39294	5.5788	5.40801		2.16924	1.32701	1.24677	1.11209
2017-12	1.77	5UF0	89J	44.7	1.99919	4	1	1.92	0.966	215.256	2.29	5UEX	89D	84.94	3.81382	7	1	4.292	4.56837	490.527		3.67287	3.67287	2.92972	2.92972	3.67287		4.89794	4.89802	4.89794	4.89768	4.89788		5.35432	0.117311	0.261815	0.346336	0.21141		5.35432	1.32304	1.46089	5.19158	5.35553		1.16769	1.22698	1.22698	1.16769
2017-13	1.35	5T4U	12Q	20.31	2.29917	2	0	1.73	1.6762	159.188	1.65	5T4V	N48	99.5	3.56635	7	1	2.211	2.74738	383.428		1.11351	1.11351	1.11351	1.11351	1.11351		0.893111	0.933219	0.962841	0.939595	2.45998		1.18489	2.48021	0.909746	2.52751	2.51511		1.18489	1.06562	1.17726	1.16066	1.17726		4.89689	5.0443	5.0443	3.8618
2017-14	1.5	6AXQ	C2Y	42.09	1.77647	3	1	2.213	1.9545	175.187	1.391	6AY3	C3J	65.95	4.46647	6	2	4.26492	5.40457	435.478		3.66706	2.69703	3.66706	3.66706	2.69703		3.09185	2.70435	2.61896	4.93642	4.69163		3.59853	2.25365	0.578546	3.33204	0.272225		3.59853	3.45231	3.32338	3.25093	3.48033		1.00651	2.6462	0.934985	1.10577
2017-15	1.3	5MKX	82I	44.7	0.937862	4	1	1.003	0.114	173.603	1.8	5MLJ	9ST	47.94	2.82274	5	1	3.03	2.1282	377.286		0.41429	0.41429	0.41429	0.635832	0.41429		0.35708	0.867488	0.410238	2.77108	0.509465		0.335065	0.369184	0.160384	0.322241	0.40139		0.335065	0.420113	0.287092	0.203068	0.292668		4.98229	0.687837	0.687837	4.92323
2017-16	1.68	5X4M	7ZF	76.72	0.426532	5	3	-0.082	1.1974	187.206	2	5X4Q	7Z6	91.83	2.40422	7	3	1.583	3.64167	366.812		0.830656	0.830656	0.830656	0.830656	0.830656		5.50884	5.56104	1.30232	5.50886	5.51769		0.48849	1.79662	0.281617	0.903025	1.43533		0.48849	0.902011	5.35537	0.905906	8.15626		2.04162	2.04162	1.20419	2.04162
2017-17	1.65	5N1X	8HH	53.21	1.80463	5	0	1.858	1.9445	239.282	1.81	5N1Z	8GQ	137.03	1.81109	11	3	0.749	1.99395	487.52		4.50492	4.50492	0.700849	5.68485	4.49019		3.81619	8.10348	4.2769	5.46714	4.7018		5.16745	5.21393	1.23786	5.05263	0.619456		5.16745	5.37841	5.01124	5.00651	5.12886		7.92923	0.742618	0.755163	7.97247
2017-18	1.72	5U5K	7VY	21.26	2.09697	2	1	2.587	2.23727	205.301	1.9	5U62	7WD	62.3	1.03752	5	2	1.866	2.26544	271.32		2.03978	1.28033	2.04072	2.03978	2.03978		6.04281	1.17499	6.43528	2.98465	6.27745		0.73837	0.783981	0.536979	0.675327	0.66484		0.73837	0.448737	0.728648	0.327568	1.48928		0.927882	7.42565	1.02156	1.61291
2018-01	1.8	3MS9	MS9	52.32	1.78527	3	2	1.802	1.7088	185.61	2.14	5MO4	AY7	103.37	3.42683	8	3	3.85276	3.4629	449.845		1.98505	1.98505	1.98505	1.98505	11.7997		5.03792	1.95976	1.33716	1.57556	1.95568		0.368002	0.47584	0.355513	0.431363	0.346022		0.368002	0.505126	0.538324	0.350085	0.440147		1.68923	1.64613	1.64613	1.68923
2018-02	1.3	6DI0	GJG	68.01	0.991875	4	3	1.647	1.9251	219.288	1.1	6DI1	GJD	127.23	-1.3454	8	5	-1.576	-0.7374	278.316		4.75948	4.75948	0.734859	4.75948	3.4023		1.82532	1.82552	1.35132	1.82002	1.32781		0.581128	0.873966	0.855486	1.83394	0.523725		0.581128	2.80458	1.47033	0.70476	1.07663		8.28449	7.77566	9.75817	9.72862
2018-03	1.99	6G92	ERZ	55.63	1.21451	5	1	-0.192	1.92974	203.249	1.76	6G9N	ESN	116.68	3.93448	9	3	3.115	4.25232	550.059		0.505593	0.505593	0.505593	0.505593	0.505593		0.374154	0.268228	0.374154	0.374154	0.374096		0.451625	0.603869	11.9756	0.406864	0.411996		0.451625	0.436536	0.644411	0.644411	0.412159		1.12435	1.00809	0.680626	0.945185
2018-04	3.36	6CJE	F4A	109.58	0.211082	7	4	0.24306	1.1954	254.253	3.32	6CK6	N45	112.18	0.333956	8	4	1.822	0.6068	340.387		1.22983	1.22983	1.1334	1.22983	1.22983		0.967178	0.850176	0.640021	0.729928	1.12841		1.33499	0.956597	0.585263	7.24888	0.91958		1.33499	1.27879	7.38726	1.41865	0.728083		0.978996	0.978996	0.767606	0.978996
2018-05	1.7	5O4V	9K2	31.92	3.62033	3	1	4.427	4.00542	283.35	1.88	5MU6	KFK	48.11	5.10743	6	0	3.945	5.53671	453.537		4.11942	2.14379	7.15224	4.22795	1.90239		1.46291	1.1238	7.31974	1.20261	4.64532		2.10434	0.328005	10.5864	0.301498	0.296277		2.10434	0.516459	6.8486	6.59721	1.6856		3.29369	7.14618	7.07101	4.41123
2018-06	1.45	5OU2	36Y	28.68	2.50299	2	1	2.36	2.8392	223.073	1.6	5OU3	AUN	84.83	4.12963	7	2	3.972	5.0049	466.339		2.46455	2.46455	3.6965	2.26173	2.46455		5.88744	4.84522	5.88744	5.73612	5.23641		10.3467	9.49172	10.9926	10.939	9.44711		10.3467	10.4691	10.3537	10.45	10.45		5.32775	9.53839	6.75547	6.68574
2018-07	2	6F20	C9E	54.98	1.49742	4	1	1.535	1.7396	190.202	1.55	6F22	C9B	54.04	1.78049	5	1	2.49853	2.6313	280.331		5.59273	5.59273	5.35227	5.3931	5.71391		5.36437	5.86027	5.36491	5.3582	5.36478		1.81695	1.01143	11.4065	0.719143	2.65942		1.81695	5.68735	5.65454	0.566847	0.983085		1.625	1.28553	4.89264	4.91797
2018-08	2.44	5XUJ	8G6	30.18	3.81924	3	0	3.217	3.26731	243.697	2.77	5XUI	8G3	93.48	1.43172	8	1	-0.563	2.04489	295.306		0.493346	0.493346	0.493346	0.493346	0.493346		3.50853	2.19552	1.43028	1.37884	2.22337		5.9492	5.70741	0.334223	4.36595	5.07691		5.9492	4.45183	2.5589	4.41543	4.30579		2.96482	2.96482	3.07949	2.91691
2018-09	1.79	6CCM	EXP	69.09	2.26375	6	2	3.405	1.7813	334.177	1.61	6CCK	EXJ	92.88	2.19752	7	2	2.896	1.95608	328.763		4.08633	3.6612	2.04957	1.97025	2.05058		2.56082	3.76737	4.18936	1.88015	4.85997		13.196	6.60675	12.2856	14.0042	5.28151		13.196	13.8466	13.8952	13.9175	13.8587		1.79093	2.34918	2.02089	1.79093
2018-10	2.05	4A9H	TVP	20.31	2.48879	2	0	2.204	2.37417	189.258	1.59	6FFG	D7B	55.81	3.61622	5	2	3.275	4.2401	417.553		0.375956	0.375956	0.375956	0.375956	0.375956		5.00352	4.72641	0.942869	0.941452	4.22804		0.590288	0.234854	0.255492	0.29192	0.289698		0.590288	0.296329	0.337765	0.331204	0.42365		8.06941	5.90639	5.75338	5.90588
2018-11	1.7	4TQN	UL4	92.7	3.06943	6	2	2.758	3.2384	327.336	1.8	5NLK	92E	126.74	4.13447	9	3	2.114	4.3439	449.463		1.35268	1.30376	1.30376	1.30376	1.35268		1.19023	1.65006	0.663579	1.17759	6.65411		7.66448	2.25043	0.226885	7.36037	0.537289		7.66448	3.01426	0.521037	3.01928	2.9657			9.48312	9.27699	2.47542
2018-12	1.66	5OCO	9RK	60.7	2.16054	5	1	1.215	1.8494	259.261	2.02	6FA4	D1W	55.85	4.01458	6	1	3.941	4.6	391.471		1.18097	3.30577	3.70155	2.1553	2.26616		4.09053	2.02834	1.39929	2.78137	2.05689		4.2353	1.08852	1.00963	0.38625	0.981792		4.2353	1.1617	4.07622	1.12902	1.33711		9.38199	9.38199	10.1979	10.1979
2018-13	1.83	6D9X	FZM	16.96	3.30629	2	1	3.141	2.8692	182.226	1.8	6DAS	G2D	53.6	4.31885	5	2	4.358	3.96509	387.483		5.68363	5.68363	5.68363	5.68363	5.68363		0.932483	0.932508	0.710205	0.932557	0.932558		5.75802	5.75971	0.228691	5.75748	0.375875		5.75802	5.75434	5.7557	5.93689	5.75535		0.821235	0.771051	0.771051	0.623461
2018-14	1.87	4N07	2J9	49.41	0.598933	4	1	1.515	1.0439	242.274	1.4	6FAZ	D45	98.82	1.71352	8	2	1.648	0.84294	422.53		6.30603	6.19536	5.95367	5.73401	6.01423		6.17368	5.45802	6.23914	7.59756	8.49555		8.9953	8.56546	0.324588	0.291364	0.249859		8.9953	3.6106	3.67399	3.64885	3.62423			8.89039	2.64126	4.92359
2018-15	1.8	6FZU	EE8	38.33	2.44432	3	1	2.121	2.6971	213.664	1.66	6G07	EEZ	85.36	4.48847	6	1	4.663	4.94527	458.966		7.52274	7.52274	0.8909	2.55221	7.52274		1.58097	1.58092	1.74958	3.13995	1.58151		6.55411	1.53974	0.280528	3.61524	1.17022		6.55411	6.86444	6.60333	5.73552	6.53525		0.870585	0.60139	0.559913	1.59835
2019-01	2.94	6SZE	M2B	86.93	0.565107	5	4	0.21	0.5534	202.217	2.68	6UL8	Q9J	106.06	0.606599	7	4	0.945	2.0901	355.422		0.471827	0.471827	0.40304	0.471827	0.471827		5.49862	5.57531	5.49021	5.49867	5.94652		0.491379	5.52541	0.844536	0.56446	5.69947		0.491379	5.52117	0.631712	5.50847	0.426968		1.24334	1.14398	3.77728	0.832332
2019-02	2.3	2D0T	PIM	28.68	1.57841	2	1	1.562	2.0767	144.177	2.69	6O3I	LKP	58.28	2.32086	4	2	3.041	2.9896	316.376		0.827785	0.827785	0.827785	0.827785	0.827785		1.24065	1.24065	4.95785	0.645595	1.24075		0.458807	0.377702	9.96892	0.631968	0.375212		0.458807	0.380972	0.437247	0.747793	0.432459		1.14398	1.05181	0.985613	1.03214
2019-03	1.85	4MK1	27Y	49.33	0.790736	3	2	0.581	0.7944	189.996	2	6NEL	KKV	86.63	3.10431	5	3	3.63	2.9639	325.295		3.52821	0.875736	0.636529	0.433602	0.636529		1.01965	0.604501	0.287255	0.403199	2.24266		9.81886	10.3685	10.546	3.83071	4.08055		9.81886	9.64464	11.2906	9.80183	9.9923		1.05181	6.2345	6.03128	4.77261
2019-04	1.801	6EQ5	AX7	54.7	0.235463	3	3	0.983	1.1451	133.154	1.5	6EQ7	BS8	80.48	0.689898	5	3	1.03453	1.7412	229.218		1.4876	1.4876	4.02447	1.4876	0.67475		0.453743	0.205974	3.88182	2.67392	3.01207		0.607805	3.81104	0.475194	0.540696	0.303861		0.607805	3.18444	0.503643	0.906006	0.75268		6.22795	1.73034	0.84857	1.70258
2019-05	1.45	6R8P	JVB	51.22	2.4843	4	1	1.706	2.40752	242.278	1.5	6R8Q	JV5	79.9	1.85567	6	2	2.562	2.28382	282.303		7.39323	7.39323	2.18504	7.91479	1.76329		9.14859	8.5205	0.703533	7.48668	7.47716		6.99003	7.0036	0.463793	0.636381	2.32545		6.99003	7.20505	2.4077	2.1106	2.45208		0.84857	2.60587	8.39567	2.21618
2019-06	1.432	6G25	EHQ	67.6	1.92536	5	1	1.909	2.74354	240.266	1.81	6G2O	EJE	56.73	5.03227	4	2	4.184	5.14254	360.436		4.5023	0.811099	5.00115	0.62859	4.42203		5.21581	4.67862	5.7758	0.474685	2.41152		5.43579	0.250753	12.8278	5.41458	0.668651		5.43579	5.38558	13.4885	0.760275	5.64457			1.11899	6.63991	7.11282
2019-07	2.25	6E6V	HWA	86.63	-0.219302	5	3	0.107	-0.0833	169.136	2.35	6E6W	HWJ	144.25	0.303991	9	5	1.092	0.9528	315.289		4.28464	4.24983	4.0873	3.50301	4.17173		3.71105	0.431729	3.60316	3.76893	0.449106		11.1586	11.1283	10.4624	11.083	7.30739		11.1586	11.0929	11.107	11.1052	11.0975		2.95751	2.89815		3.02161
2019-08	2.15	6RIH	K4T	46.92	2.29049	4	1	1.754	2.3385	241.294	1.984	6RJ6	K5K	125.7	4.08358	8	3	3.393	3.56992	499.371		0.723404	0.723404	0.723404	0.723404	0.723404		0.626719	0.597402	0.597078	0.597557	0.597512		9.39016	0.517388	0.273329	9.81763	9.31032		9.39016	7.37675	9.91335	9.77548	9.0538		8.41296	8.26739	8.62767	0.746654
2019-09	1.62	6QOT	6SD	63.93	1.08425	4	3	2.149	1.6675	189.218	1.71	6QR6	JCK	86.66	3.51077	6	3	4.812	4.66218	396.498		0.913028	0.998817	0.894554	0.481704	0.913028		0.669568	5.65619	5.94979	0.481024	5.84402		1.32499	1.3406	9.2061	0.176042	0.168217		1.32499	1.34321	0.15988	5.92463	0.201968		1.73234	1.75883	1.79005	1.8052
2019-10	1.56	6QOU	JB8	56.25	1.51273	3	3	1.327	-0.1523	160.968	1.71	6QR6	JCK	86.66	3.51077	6	3	4.812	4.66218	396.498		5.15502	4.54864	0.525648	5.0446	4.54958		4.85104	4.83398	0.267151	4.81915	4.91028														2.44044	2.70944	2.49131	2.44044
2019-11	2	6R9S	JVN	41.49	0.695089	3	2	1.238	1.5376	209.22	1.4	6R8W	JVH	107.97	1.53748	8	3	0.293	1.3122	425.485		3.53612	2.53596	2.6012	2.92198	2.63104		1.3983	2.56557	2.62309	4.2039	0.606364		0.549813	3.43359	0.0869773	0.56015	0.477787		0.549813	0.702699	0.300861	0.504969	0.564093		0.928826	1.07947	0.852614	0.928826
2019-12	2	6RA1	JWB	77.51	0.837896	5	0	-0.175	-1.2326	222.22	1.4	6R8W	JVH	107.97	1.53748	8	3	0.293	1.3122	425.485		3.59616	1.68394	1.89859	1.89859	1.75008		1.70191	1.61339	1.74352	1.85223	1.59651		11.6883	0.410083	11.8365	11.4012	1.34957		11.6883	10.4917	10.571	11.9476	10.4778		0.85862	1.8606	1.82854	1.1854
2019-13	1.35	4EPV	0QX	57.36	1.2799	4	2	2.22353	2.98157	248.289	1.67	6GJ7	F0B	82.08	6.15799	6	4	7.14	6.8938	512.613		2.92203	2.92203	0.59562	2.92203	3.86564		0.82703	0.345377	0.697079	1.86701	0.614107		6.36598	6.76108	6.71862	6.28975	6.75029		6.36598	6.39952	6.42253	6.42098	6.39671			5.26345	1.90451
2019-14	1.989	5YAV	8SF	43.6	1.96524	4	0	2.419	2.1628	220.3	2.027	5YAW	8SL	39.94	4.69868	4	0	6.065	5.35857	367.517		0.51574	0.51574	0.51574	0.51574	0.51574		5.13776	0.506107	3.83722	0.792758	1.50456		5.17273	5.17474	0.616097	0.799977	5.12303		5.17273	0.803295	5.0663	5.0491	5.15988		0.86201	0.86201	1.24031	1.33497
2019-15	2.5	6OOY	A7M	38.05	3.92453	3	1	3.609	3.72654	266.344	2.55	6OP0	A7A	68.76	5.36156	6	1	4.258	5.29974	423.52		0.539888	0.539888	0.73388	0.5695	0.5695		0.317479	0.318011	0.357166	0.356752	0.317925		5.8389	0.504936	0.213788	0.631939	0.42998		5.8389	0.680958	4.43942	4.3675	0.439892		0.949234	0.615312	0.615312	0.615312
2019-16	1.82	6NCN	KJM	49.87	2.19588	2	3	3.334	2.69767	208.692	1.707	6NCO	KQP	70.1	4.0166	3	4	5.715	4.90357	342.87		2.24406	2.24406	2.24406	2.23614	2.24406		2.75823	2.85327	2.78179	2.51214	2.33849		2.13013	2.12356	0.509681	0.374951	0.352019		2.13013	0.424233	1.47101	2.18923	0.812346		1.4286	1.33206	1.4286	1.96287
2020-01	2	7JYT	VRM	41.57	1.37307	3	1	1.486	1.78012	159.192	2.42	7JY4	W47	63.93	4.23556	4	3	4.85676	5.04142	423.385		0.507915	0.507915	0.507915	0.507915	0.507915		0.765488	0.765488	0.475669	0.76509	0.765532		0.605923	1.45933	0.195941	1.49847	0.448768		0.605923	0.822984	0.822984	1.59416	1.41074		0.558314	1.54615	1.54615	0.558314
2020-02	1.99	6TPD	QZ8	57.78	1.9069	4	2	2.497	1.91921	225.251	2.87	6TPE	NTW	81.63	2.2882	5	3	3.779	2.66469	270.336		3.38255	3.38255	3.38255	3.38255	3.38255		3.27368	3.27367	0.489844	3.27367	3.27363		0.28778	3.17595	10.1166	3.18295	0.723479		0.28778	0.749089	3.50566	3.17565	3.1671		1.79384	1.79384	1.28411	1.68816
2020-03	1.5	6YYO	Q1K	83.69	-0.875669	8	0	-1.347	-0.9563	282.328	1.3	6YYR	Q1N	161.59	-0.190375	12	3	-2.066	-0.67694	477.546		4.51374	7.37512	4.57635	3.71883	4.51374		3.57565	2.05078	4.38661	3.93246	4.18102		9.06864	0.269395	0.211641	2.00398	0.38633		9.06864	1.32156	0.460293	8.98047	9.18077		11.4649	12.1548	2.23899
2020-04	1.84	6SQ5	LRW	37.3	2.71009	2	1	3.19876	3.1147	216.158	2.35	6SQL	LTK	72.19	4.37176	4	3	4.168	4.38902	366.893		3.02935	1.193	2.54752	3.08432	2.95118		8.2912	0.471932	1.9563	0.379654	2.94243		8.49023	12.54	13.0614	10.7965	0.776729		8.49023	9.62123	9.62595	9.31488	13.2586		7.40986	1.84384	2.07316	3.88496
2020-05	1.78	7CIC	FZ0	64.35	1.89245	4	3	1.59076	1.4824	234.177	2.1	7CI7	FY9	120.93	2.61519	7	4	2.285	1.35898	484.617		1.80003	1.44643	2.01536	2.90755	8.04999		7.2958	4.49631	7.06453	1.79613	8.26031		6.13546	5.88205	10.9106	1.47784	2.87916		6.13546	1.7343	1.50997	1.35464	1.16182		1.62735	1.56776	1.67899	1.58294
2020-06	2.49	7CID	FZ3	17.82	3.29211	2	0	2.942	3.43567	220.703	1.9	7CI9	FYL	139.79	2.02507	9	5	0.74053	0.795308	412.446		0.795453	0.795453	0.800614	0.957325	0.795453		0.48521	0.48521	0.914399	0.483117	1.17667		0.906638	1.14622	13.3716	1.33737	1.34849		0.906638	0.965037	0.965037	1.23809	0.817884		11.641	11.9972	11.7497	2.75033
2020-07	2.1	6M06	BWF	77.84	-0.153968	5	2	0.29	0.1337	185.179	2.64	6M07	BWO	73.32	6.07246	7	1	6.10452	6.6245	615.615		4.56092	3.33849	4.55073	2.6116	3.41224		1.89191	4.75596	4.48353	2.2069	3.73417		2.8476	2.73969	11.0456	2.15253	3.15975		2.8476	8.76474	10.9397	8.62253	3.16321		6.13754	6.13754	8.81161	4.09851
2020-08	2.4	6KZV	E0F	61.44	4.38041	5	2	4.258	4.6917	389.499	2	6KZZ	E0R	108.19	2.83928	7	2	1.129	1.7979	335.319		6.12798	4.70674	2.82242	1.16759	2.69242		6.03729	4.14298	2.19353	0.675268	3.05212		1.44433	1.98433	0.368427	1.6414	2.87674		1.44433	1.0028	2.2005	2.26055	0.951878		1.31997	0.808351	0.921315	1.36037
2020-09	1.54	6ZUV	B1J	50.94	1.98475	4	1	0.911	1.6794	209.636	1.3	6ZVL	QR2	59.15	2.90333	4	1	3.41676	3.4259	264.59		3.68039	3.68039	1.23292	3.68039	1.23292		3.55419	3.55417	3.48976	3.5541	1.3223		0.467733	0.568821	0.837421	5.96113	0.577699		0.467733	0.659036	0.530451	5.96274	0.573196		2.60716	2.60716	2.86029	2.60716
2020-10	2.1	6YV2	PUE	40.54	1.23748	3	1	1.361	1.5975	191.23	1.21	6YSK	PJK	40.54	2.7071	3	1	2.92276	3.5812	293.672		0.915675	0.927724	0.915675	0.915675	0.915675		2.13758	1.10816	0.89399	1.09211	0.414045		0.40256	0.383607	0.353123	0.395136	0.30219		0.40256	0.418159	0.382113	0.390418	0.320711		0.733355	1.20867	0.758864	0.758864
2020-11	1.9	6TQ1	NUH	29.54	2.6464	3	0	1.829	2.0643	215.252	1.299	6TPZ	NV2	69.06	2.34699	8	0	1.161	2.5615	426.517		3.1484	3.1484	3.1484	2.98594	3.1484		2.58716	2.24785	1.78845	2.5312	3.89131		1.49093	0.292295	0.161228	0.969915	1.48301		1.49093	6.12388	5.92743	1.16088	5.96275		1.59686	0.933095	0.71163	1.91129
2020-12	1.613	6ZB0	QCW	49.41	2.49758	4	1	0.963	1.4813	242.278	2.282	6ZB2	QD5	94.3	2.45333	7	3	1.028	1.6114	364.405		1.03827	3.42161	4.36411	1.03827	3.85733		4.85049	2.57614	0.767251	5.85888	2.27132		2.10476	0.443237	0.323587	2.0555	0.252384		2.10476	2.04234	2.12806	2.0425	2.05588		0.759018	1.93583	1.93583	0.759018
2020-13	1.26	6UHY	Q8G	55.12	2.17278	4	1	3.371	3.3352	244.294	1.532	6UOZ	QF1	118.36	2.75195	8	2	3.439	3.4195	498.806		3.90019	4.14203	4.35581	3.38656	4.33992		4.31007	3.89799	4.31035	4.01711	5.12233		13.1972	0.950895	13.2149	6.26051	0.864487		13.1972	13.1794	13.1797	13.1285	13.1712		3.03449	3.03449	2.95854	3.03449
2020-14	1.4	6LJW	EHO	49.33	2.9348	3	2	2.963	3.1284	213.236	1.401	6LJV	EHC	58.56	5.00282	4	2	5.41	5.38367	365.816		6.22563	5.3336	5.07663	3.0779	5.33336		3.15862	5.30426	2.94332	0.471024	4.97417		5.78134	3.26242	13.0834	4.3075	2.67321		5.78134	4.94042	5.26292	7.07494	4.33603		0.547305	0.668347	0.7216	0.587237
[truncated: 66 more columns]

## Sheet: Table S11
Table S11: Comparison of lead-in-fragment-complex (LinF) FlexX dry docking performances with no constraints, a pharmacophore (ph4) constraint and template docking in Frag2Lead dataset.
Tabulated RMSD values in Å of LinF cross-dockings.
	LinF cross-docking
	FlexX				HYDE
Entry	dry	ph4-dry	template-dry		dry	ph4-dry	template-dry
2015-01	3.87539	1.38206	0.940533		4.23466	0.651812	0.593998
2015-02	11.3644	11.3644	0.751234		12.3327	11.4808	1.24767
2015-03	1.54178	1.54178	6.30394		2.02046	2.02051	5.19875
2015-04	2.70111	2.10461	1.69226		3.90131	3.90131	2.22724
2015-05	5.23352		1.6921		5.25214		1.92787
2015-06	5.47636	5.47636	0.851446		6.01478	1.47278	1.0524
2015-07	4.25832	4.02999	1.29482		4.17362	4.03246	1.37676
2015-08	7.97487	5.98615	0.643444		7.74265	1.48694	1.62235
2015-09			1.98156				2.11702
2015-10	8.44126		6.57357		8.62013		8.26066
2015-11	6.32722	6.03232	3.07072		6.39497	6.14931	3.71027
2015-12			0.313711				0.610762
2015-13	6.77865	6.71888	1.3305		6.80086	6.73918	1.96776
2015-14	5.25309	5.25309	8.30778		10.0135	10.0135	7.56431
2015-15	8.27309	8.27309	1.06578		0.943903	0.943903	0.472024
2015-16	0.872135	0.872135	0.313151		0.466365	0.466365	0.198514
2015-17	2.14352	2.14352	5.55244		2.08479	2.08479	1.73002
2015-18			9.49277				11.4397
2015-19			3.38353				3.13066
2016-01	10.4527	10.4527	2.70044		5.25358	10.5303	2.76166
2016-02	10.5185	10.4309	7.37902		11.4304	10.2147	8.27377
2016-03	11.4398	11.6877	10.4916		11.6332	12.181	10.5652
2016-04	4.18356	3.86084	3.22629		4.25634	4.28996	3.21874
2016-05	3.6469	2.5685	0.769704		4.19995	1.06311	1.50444
2016-06	1.13227	1.04377	0.687557		1.42931	1.42931	0.744449
2016-07	4.28496	3.53101	1.60306		8.44482	3.52792	2.39054
2016-08			7.96826				7.49417
2016-09	5.22977	5.74335	5.54845		5.05041	6.69233	5.74263
2016-10	3.33489	3.33489	3.33526		3.71557	5.9584	3.39568
2016-11	9.19693	9.19693			2.32822	2.32822
2016-12	3.83693	3.34506	8.29232		3.68546	3.68546	8.77478
2016-13	2.41829	2.41829	1.31696		2.89504	2.89504	0.729227
2016-14	1.43504	1.43504	0.889444		1.62177	0.708902	0.393873
2016-15	1.06485	1.06485	1.18152		0.840378	0.840378	0.906173
2016-16	1.32152	1.32152	1.00326		2.92432	2.92432	0.985528
2016-17			3.17825				2.20368
2016-18			1.5567				2.63251
2016-19			2.40819				4.79184
2016-20	6.52431	6.52431	0.665175		1.68679	6.73074	0.746689
2016-21	10.7614	10.7614	0.703182		10.4696	10.4696	0.905997
2017-01	1.35038	1.07629	1.83381		0.388531	0.388428	1.93846
2017-02	1.2552	1.2552	1.28832		1.50093	1.50093	1.47908
2017-03	5.98152	1.76748	2.72448		5.81254	3.40792	3.35266
2017-04			10.0347				9.60496
2017-05	1.90315	2.58114	0.902577		4.81525	3.28779	0.995386
2017-06			9.8428				10.7265
2017-07			0.926361				0.865297
2017-08	5.44017	7.03266	5.35397		6.39449	7.36807	5.25089
2017-09	1.04634	1.04634	1.84462		0.883417	0.883417	1.9087
2017-10	2.5158	2.5158	0.693064		2.71092	2.71092	2.27589
2017-11	2.11523	2.11523	2.56698		1.9806	1.62974	2.79559
2017-12	6.48159		8.25134		7.26295		7.9031
2017-13	8.0363	5.8247	1.45939		8.06773	5.74149	3.37186
2017-14	8.17059	8.17059	6.02317		7.59687	7.59687	7.04671
2017-15	2.74629	2.74629	0.791076		2.51145	2.51145	0.710084
2017-16	3.34466	8.22388	0.949975		3.14339	8.56641	0.842222
2017-17			8.5792				8.58266
2017-18	3.29424	3.29424	0.533181		6.46873	6.46873	1.09178
2018-01			3.45482				2.98834
2018-02	2.50332	2.50332	3.58091		1.9611	1.9611	2.22179
2018-03	7.85028	7.85028	3.03352		8.11135	8.11135	3.77092
2018-04	1.1342	1.1342	1.84495		1.36981	1.36981	1.37825
2018-05	5.0288	6.74907	1.74354		4.88753	6.86159	2.68904
2018-06	8.14669		1.96588		8.93706		2.7446
2018-07	5.69664	5.69664	2.55594		5.78433	5.78433	3.1085
2018-08	9.65772		6.48921		8.31864		5.00258
2018-09	1.87949	1.94531	0.534317		1.86401	6.81419	1.09846
2018-10	7.7766	7.7766	3.17277		7.91047	1.29691	3.53308
2018-11	9.55315	9.58971	1.09228		9.39966	9.39966	1.75789
2018-12			1.54463				3.31895
2018-13			1.05771				2.67375
2018-14	3.53054		0.779459		3.67921		5.81161
2018-15	5.323	5.323	6.93928		5.18701	5.18701	8.19398
2019-01	4.5499	1.80667	3.00152		4.24167	4.7634	2.92996
2019-02	1.53314	1.53314	1.87816		1.80945	1.80945	1.66565
2019-03	5.85528	6.1235			5.24762	6.33878
2019-04	1.70506	1.70506	2.18761		1.5056	2.72908	2.72982
2019-05	7.43063	7.61957	1.17899		7.93587	7.93819	0.871876
2019-06
2019-07	7.9696	7.49366			6.09793	10.5822
2019-08	1.9287				1.12672
2019-09	1.72374	1.72374	1.60575		1.89221	1.89221	1.47519
2019-10	2.91507	2.91507	1.59871		1.92292	1.92292	1.49504
2019-11			3.59283				5.64246
2019-12	5.54549	5.54549	10.2681		6.62149	6.62149	9.94405
2019-13			1.5998				4.56436
2019-14	8.48779	8.48779			8.60039	8.586
2019-15	6.71484	6.71484	0.508362		0.944991	0.944991	0.896454
2019-16			0.738154				0.771783
2020-01	1.97512	1.97512	1.72155		1.632	1.53078	1.55535
2020-02	1.67438	1.67438	1.97653		1.64027	1.64027	1.65198
2020-03	6.12764	5.53867	2.48873		5.69052	5.66213	1.5799
2020-04	6.62272				6.86788
2020-05	6.45002	6.28661	10.4801		6.02141	6.00885	11.9098
2020-06	1.32782	1.34897	13.4286		1.33213	2.21006	14.8032
2020-07			2.63163				13.4526
2020-08	0.658314	0.658314	0.461674		7.52449	0.525177	0.525221
2020-09	2.68924	1.76386	1.20382		0.800925	1.6267	0.801067
2020-10	2.8424	2.34844	1.05888		0.534147	0.534147	0.516807
2020-11	1.93359	1.93359	0.747946		7.78606	7.68747	1.41195
2020-12	2.01803	2.01803	0.662269		0.967959	1.56639	1.53128
2020-13	1.69326	1.69326	7.57708		1.79728	1.79728	8.35186
2020-14	1.61209	1.61209	5.72241		5.3578	5.3578	5.75704

## Sheet: Table S12
Table S12: Confusion matrix metrics for fragment-in-lead-complex (FinL) cross-docking performances correlated with the corresponding lead re-docking performances in Frag2Lead dataset.
In a false positive (FP) case, successful (=RMSD ≤2.0 Å) lead re-dockings cannot predict unsuccessful (=RMSD >2.0 Å) FinL cross-dockings.
In a true negative (TN) case, unsuccessful lead re-dockings can predict unsuccessful FinL cross-dockings.
In a true positive (TP) case, successful lead re-dockings can predict successful FinL cross-dockings.
In a false negative (FN) case, unsuccessful lead re-dockings cannot predict successful FinL cross-dockings.
Precision (true positive rate (TPR)) is defined as TP/(FP+TP).
Negative predictive value (TNR) is defined as TN/(TN+FN).
Accuracy is defined as (TP+TN)/all.
Software	Water model	precision (TPR)	neg. pred. val. (TNR)	accuracy
FlexX	dry	0.4	0.710526	0.520408
	wet	0.457627	0.767442	0.588235
	rism	0.433333	0.761905	0.568627
	waterdock_fxx	0.474576	0.707317	0.57
	gw34	0.5	0.744186	0.601942
	Sum	0.45302	0.73913	0.570297
HYDE	dry	0.345455	0.909091	0.59596
	wet	0.225806	0.85	0.470588
	rism	0.322581	0.625	0.441176
	waterdock_fxx	0.292308	0.828571	0.48
	gw34	0.349206	0.8	0.524272
	Sum	0.306189	0.80402	0.501976
DOCK	dry	0.333333	0.767857	0.574257
	wet	0.403509	0.725	0.536082
	rism	0.421053	0.863636	0.613861
	waterdock_fxx	0.338983	0.714286	0.49505
	gw34	0.424658	0.64	0.479592
	Sum	0.388316	0.753623	0.540161
DOCK_mod	dry	0.333333	0.767857	0.574257
	wet	0.314815	0.808511	0.544554
	rism	0.35	0.725	0.5
	waterdock_fxx	0.372881	0.714286	0.514851
	gw34	0.313725	0.78	0.544554
	Sum	0.33829	0.761702	0.535714
Total Sum		0.371674	0.764151	0.537009

## Sheet: Table S13
Table S13: Frag2Lead dataset F2X decoys docking fragment (Frag) re-docking and fragment-in-lead complex (FinL) cross-docking.
Ranks/Positions of the ligands from Frag2Lead dataset against the F2X decoys for water models dry, wet, rism, waterdock_fxx and gw34 for FlexX Frag re-dockings and FinL cross-dockings.
		FlexX
		Frag re-docking						FinL cross-docking
Entry		dry	wet	rism	waterdock_fxx	gw34		dry	wet	rism	waterdock_fxx	gw34
2015-01		1	1	1	1	1		4	5	1	1	1
2015-02		1	1	1	2	1		3	2	12	1	10
2015-03		3	2	2	2	1		26	26	8	7	9
2015-04		1	1	1	1	1		8	10	1	4	3
2015-05		21	21	20	15	21		15	15	16	14	11
2015-06		1	2	1	1	1		1	1	1	1	1
2015-07		6	7	7	12	7		15	15	3	2	5
2015-08		75	75	75	68	20		52	48	49	46	44
2015-09		28	28	30	31	23		49	49	46	50	45
2015-10		44	36	9	30	22		43	51	48	43	50
2015-11		1	2	1	4	14		2	96	2	1	1
2015-12		19	45	24	18	41		30	31	23	7	21
2015-13		4	2	1	1	1		1	1	2	1	1
2015-14		96	83	87	87	89		96	93	92	89	94
2015-15		1	1	5	1	1		3	3	2	1	3
2015-16		8	9	9	8	9		2	1	1	2	1
2015-17		5	6	8	4	8		16	24	15	11	20
2015-18		11	5	2	2	2		20	25	14	21	27
2015-19		8	9	8	8	10		4	4	4	4	4
2016-01		7	16	24	18	20		5	6	5	12	6
2016-02		79	74	76	41	51		43	35	26	25	22
2016-03		27	6	26	24	15		26	4	12	10	6
2016-04		36	23	5	5	6		54	55	47	54	54
2016-05		29	18	28	22	14		29	20	13	54	3
2016-06		54	32	23	71	20		36	16	40	19	35
2016-07		1	1	1	1	1		21	23	5	22	7
2016-08		26	14	19	12	17		53	30	52	50	57
2016-09		48	35	6	43	48		60	64	62	51	45
2016-10		1	1	1	3	1		7	25	6	17	18
2016-11		3	11	6	2	5		1	1	5	7	10
2016-12		72	55	71	52	67		86	75	71	85	76
2016-13		2	2	1	2	2		6	4	1	6	3
2016-14		1	2	1	1	1		3	3	1	3	1
2016-15		45	29	1	1	21		16	14	15	14	16
2016-16		11	2	2	13	2		2	2	2	2	2
2016-17		7	7	2	8	7		8	7	5	24	8
2016-18		5	5	7	5	5		9	8	9	7	8
2016-19		17	14	11	12	14		3	3	3	2	4
2016-20		93	93	95	95	93		93	93	91	91	93
2016-21		43	42	43	42	44		66	45	64	62	65
2017-01		4	4	1	4	2		4	4	5	3	3
2017-02		33	37	17	20	45		64	66	73	63	39
2017-03		69	49	59	58	60		84	82	30	70	33
2017-04		2	8	7	11	2		1	1	1	2	1
2017-05		17	18	3	2	20		5	5	2	3	3
2017-06		1	1	1	1	1		1	1	1	1	1
2017-07		33	27	25	19	20		48	17	30	42	42
2017-08		43	46	57	27	78		30	50	28	52	47
2017-09		3	1	2	1	1		1	1	1	5	1
2017-10		63	54	39	35	47		62	52	49	54	46
2017-11		43	42	32	27	30		63	69	52	52	26
2017-12		6	7	12	13	7		8	18	20	7	7
2017-13		5	6	7	5	5		3	4	4	1	4
2017-14		20	18	12	17	27		34	32	20	6	27
2017-15		16	16	11	12	8		19	18	21	18	22
2017-16		1	3	1	1	1		1	1	1	1	1
2017-17		15	16	25	10	25		1	1	1	1	1
2017-18		4	23	4	4	5		12	12	1	8	5
2018-01		48	50	50	49	54		49	48	48	49	47
2018-02		1	3	6	3	6		28	29	29	18	31
2018-03		3	1	2	3	3		40	44	46	44	52
2018-04		1	1	1	1	1		1	1	1	1	1
2018-05		2	2	6	2	3		2	2	1	2	2
2018-06		56	65	69	41	76		59	58	67	59	76
2018-07		30	30	32	29	31		61	58	29	57	62
2018-08		13	4	13	2	3		7	5	10	5	5
2018-09		2	7	4	7	4		7	11	3	2	3
2018-10		63	54	38	35	47		39	73	54	50	73
2018-11		1	2	2	2	1		9	15	8	6	7
2018-12		60	71	8	66	72		17	17	4	23	19
2018-13		9	8	13	8	12		13	18	16	17	14
2018-14		33	19	40	13	18		79	92	36	69	74
2018-15		55	59	22	42	57		64	66	56	71	63
2019-01		1	1	1	1	1		2	2	4	2	2
2019-02		18	18	13	16	20		31	31	39	32	30
2019-03		30	21	18	23	18		29	21	19	22	16
2019-04		15	15	12	16	18		4	3	5	4	5
2019-05		6	5	1	9	2		3	3	2	1	2
2019-06		27	13	70	8	29		20	17	46	17	21
2019-07		3	1	2	1	1		3	1		2	3
2019-08		10	12	8	14	12		17	17	40	22	38
2019-09		19	7	8	1	17		6	8	15	11	7
2019-10		7	5	3	3	2		9	7	13	6	13
2019-11		9	25	22	16	22		18	22	15	16	8
2019-12		18	64	52	20	96		15	37	58	61	70
2019-13		1	1	1	1	1		3	3	3	3	3
2019-14		7	6	6	6	6		8	7	10	7	7
2019-15		2	2	2	2	2		2	2	2	2	2
2019-16		1	1	1	1	1		1	1	1	1	1
2020-01		1	1	2	1	2		7	9	7	7	7
2020-02		1	1	1	1	1		1	1	1	1	1
2020-03		11	53	19	24	12		14	8	56	29	68
2020-04		26	7	71	18	11		74	71	59	85	57
2020-05		3	6	3	2	3		5	4	6	5	4
2020-06		1	71	73	74	69		83	94	82	92	94
2020-07		71	71	15	4	44		22	22	50	20	48
2020-08		13	5	2	19	1		25	1	1	26	6
2020-09		50	50	7	50	8		10	15	8	14	16
2020-10		23	30	9	25	10		27	35	33	33	36
2020-11		22	11	8	1	13		6	12	24	5	26
2020-12		16	6	7	6	2		7	5	5	4	4
2020-13		4	4	2	4	2		27	29	23	22	30
2020-14		8	1	35	17	41		8	8	7	7	8
