# Supplementary material for: Solvent-Site Prediction for Fragment Docking and Its Implication on Fragment-Based Drug Discovery
Source: J Chem Inf Model. 2025 Nov 24;65(23):12959–77. doi: 10.1021/acs.jcim.5c02352 (PMC12690578; doi:10.1021/acs.jcim.5c02352)
Supplement: Supplementary file 3 [file ci5c02352_si_003.zip]

Archive with 516 entries (412 files):
- Frag2Lead_dataset/
- Frag2Lead_dataset/2015-01/
- Frag2Lead_dataset/2015-01/frag.sdf
- Frag2Lead_dataset/2015-01/lead.sdf
- Frag2Lead_dataset/2015-01/rec-frag.pdb
- Frag2Lead_dataset/2015-01/rec-lead.pdb
- Frag2Lead_dataset/2015-02/
- Frag2Lead_dataset/2015-02/frag.sdf
- Frag2Lead_dataset/2015-02/lead.sdf
- Frag2Lead_dataset/2015-02/rec-frag.pdb
- Frag2Lead_dataset/2015-02/rec-lead.pdb
- Frag2Lead_dataset/2015-03/
- Frag2Lead_dataset/2015-03/frag.sdf
- Frag2Lead_dataset/2015-03/lead.sdf
- Frag2Lead_dataset/2015-03/rec-frag.pdb
- Frag2Lead_dataset/2015-03/rec-lead.pdb
- Frag2Lead_dataset/2015-04/
- Frag2Lead_dataset/2015-04/frag.sdf
- Frag2Lead_dataset/2015-04/lead.sdf
- Frag2Lead_dataset/2015-04/rec-frag.pdb
- Frag2Lead_dataset/2015-04/rec-lead.pdb
- Frag2Lead_dataset/2015-05/
- Frag2Lead_dataset/2015-05/frag.sdf
- Frag2Lead_dataset/2015-05/lead.sdf
- Frag2Lead_dataset/2015-05/rec-frag.pdb
- Frag2Lead_dataset/2015-05/rec-lead.pdb
- Frag2Lead_dataset/2015-06/
- Frag2Lead_dataset/2015-06/frag.sdf
- Frag2Lead_dataset/2015-06/lead.sdf
- Frag2Lead_dataset/2015-06/rec-frag.pdb
- Frag2Lead_dataset/2015-06/rec-lead.pdb
- Frag2Lead_dataset/2015-07/
- Frag2Lead_dataset/2015-07/frag.sdf
- Frag2Lead_dataset/2015-07/lead.sdf
- Frag2Lead_dataset/2015-07/rec-frag.pdb
- Frag2Lead_dataset/2015-07/rec-lead.pdb
- Frag2Lead_dataset/2015-08/
- Frag2Lead_dataset/2015-08/frag.sdf
- Frag2Lead_dataset/2015-08/lead.sdf
- Frag2Lead_dataset/2015-08/rec-frag.pdb
- Frag2Lead_dataset/2015-08/rec-lead.pdb
- Frag2Lead_dataset/2015-09/
- Frag2Lead_dataset/2015-09/frag.sdf
- Frag2Lead_dataset/2015-09/lead.sdf
- Frag2Lead_dataset/2015-09/rec-frag.pdb
- Frag2Lead_dataset/2015-09/rec-lead.pdb
- Frag2Lead_dataset/2015-10/
- Frag2Lead_dataset/2015-10/frag.sdf
- Frag2Lead_dataset/2015-10/lead.sdf
- Frag2Lead_dataset/2015-10/rec-frag.pdb
- Frag2Lead_dataset/2015-10/rec-lead.pdb
- Frag2Lead_dataset/2015-11/
- Frag2Lead_dataset/2015-11/frag.sdf
- Frag2Lead_dataset/2015-11/lead.sdf
- Frag2Lead_dataset/2015-11/rec-frag.pdb
- Frag2Lead_dataset/2015-11/rec-lead.pdb
- Frag2Lead_dataset/2015-12/
- Frag2Lead_dataset/2015-12/frag.sdf
- Frag2Lead_dataset/2015-12/lead.sdf
- Frag2Lead_dataset/2015-12/rec-frag.pdb
- Frag2Lead_dataset/2015-12/rec-lead.pdb
- Frag2Lead_dataset/2015-13/
- Frag2Lead_dataset/2015-13/frag.sdf
- Frag2Lead_dataset/2015-13/lead.sdf
- Frag2Lead_dataset/2015-13/rec-frag.pdb
- Frag2Lead_dataset/2015-13/rec-lead.pdb
- Frag2Lead_dataset/2015-14/
- Frag2Lead_dataset/2015-14/frag.sdf
- Frag2Lead_dataset/2015-14/lead.sdf
- Frag2Lead_dataset/2015-14/rec-frag.pdb
- Frag2Lead_dataset/2015-14/rec-lead.pdb
- Frag2Lead_dataset/2015-15/
- Frag2Lead_dataset/2015-15/frag.sdf
- Frag2Lead_dataset/2015-15/lead.sdf
- Frag2Lead_dataset/2015-15/rec-frag.pdb
- Frag2Lead_dataset/2015-15/rec-lead.pdb
- Frag2Lead_dataset/2015-16/
- Frag2Lead_dataset/2015-16/frag.sdf
- Frag2Lead_dataset/2015-16/lead.sdf
- Frag2Lead_dataset/2015-16/rec-frag.pdb
- Frag2Lead_dataset/2015-16/rec-lead.pdb
- Frag2Lead_dataset/2015-17/
- Frag2Lead_dataset/2015-17/frag.sdf
- Frag2Lead_dataset/2015-17/lead.sdf
- Frag2Lead_dataset/2015-17/rec-frag.pdb
- Frag2Lead_dataset/2015-17/rec-lead.pdb
- Frag2Lead_dataset/2015-18/
- Frag2Lead_dataset/2015-18/frag.sdf
- Frag2Lead_dataset/2015-18/lead.sdf
- Frag2Lead_dataset/2015-18/rec-frag.pdb
- Frag2Lead_dataset/2015-18/rec-lead.pdb
- Frag2Lead_dataset/2015-19/
- Frag2Lead_dataset/2015-19/frag.sdf
- Frag2Lead_dataset/2015-19/lead.sdf
- Frag2Lead_dataset/2015-19/rec-frag.pdb
- Frag2Lead_dataset/2015-19/rec-lead.pdb
- Frag2Lead_dataset/2016-01/
- Frag2Lead_dataset/2016-01/frag.sdf
- Frag2Lead_dataset/2016-01/lead.sdf
- Frag2Lead_dataset/2016-01/rec-frag.pdb
- Frag2Lead_dataset/2016-01/rec-lead.pdb
- Frag2Lead_dataset/2016-02/
- Frag2Lead_dataset/2016-02/frag.sdf
- Frag2Lead_dataset/2016-02/lead.sdf
- Frag2Lead_dataset/2016-02/rec-frag.pdb
- Frag2Lead_dataset/2016-02/rec-lead.pdb
- Frag2Lead_dataset/2016-03/
- Frag2Lead_dataset/2016-03/frag.sdf
- Frag2Lead_dataset/2016-03/lead.sdf
- Frag2Lead_dataset/2016-03/rec-frag.pdb
- Frag2Lead_dataset/2016-03/rec-lead.pdb
- Frag2Lead_dataset/2016-04/
- Frag2Lead_dataset/2016-04/frag.sdf
- Frag2Lead_dataset/2016-04/lead.sdf
- Frag2Lead_dataset/2016-04/rec-frag.pdb
- Frag2Lead_dataset/2016-04/rec-lead.pdb
- Frag2Lead_dataset/2016-05/
- Frag2Lead_dataset/2016-05/frag.sdf
- Frag2Lead_dataset/2016-05/lead.sdf
- Frag2Lead_dataset/2016-05/rec-frag.pdb
- Frag2Lead_dataset/2016-05/rec-lead.pdb
- Frag2Lead_dataset/2016-06/
- Frag2Lead_dataset/2016-06/frag.sdf
- Frag2Lead_dataset/2016-06/lead.sdf
- Frag2Lead_dataset/2016-06/rec-frag.pdb
- Frag2Lead_dataset/2016-06/rec-lead.pdb
- Frag2Lead_dataset/2016-07/
- Frag2Lead_dataset/2016-07/frag.sdf
- Frag2Lead_dataset/2016-07/lead.sdf
- Frag2Lead_dataset/2016-07/rec-frag.pdb
- Frag2Lead_dataset/2016-07/rec-lead.pdb
- Frag2Lead_dataset/2016-08/
- Frag2Lead_dataset/2016-08/frag.sdf
- Frag2Lead_dataset/2016-08/lead.sdf
- Frag2Lead_dataset/2016-08/rec-frag.pdb
- Frag2Lead_dataset/2016-08/rec-lead.pdb
- Frag2Lead_dataset/2016-09/
- Frag2Lead_dataset/2016-09/frag.sdf
- Frag2Lead_dataset/2016-09/lead.sdf
- Frag2Lead_dataset/2016-09/rec-frag.pdb
- Frag2Lead_dataset/2016-09/rec-lead.pdb
- Frag2Lead_dataset/2016-10/
- Frag2Lead_dataset/2016-10/frag.sdf
- Frag2Lead_dataset/2016-10/lead.sdf
- Frag2Lead_dataset/2016-10/rec-frag.pdb
- Frag2Lead_dataset/2016-10/rec-lead.pdb
- Frag2Lead_dataset/2016-11/
- Frag2Lead_dataset/2016-11/frag.sdf
- Frag2Lead_dataset/2016-11/lead.sdf
- Frag2Lead_dataset/2016-11/rec-frag.pdb
- Frag2Lead_dataset/2016-11/rec-lead.pdb
- Frag2Lead_dataset/2016-12/
- Frag2Lead_dataset/2016-12/frag.sdf
- Frag2Lead_dataset/2016-12/lead.sdf
- Frag2Lead_dataset/2016-12/rec-frag.pdb
- Frag2Lead_dataset/2016-12/rec-lead.pdb
- Frag2Lead_dataset/2016-13/
- Frag2Lead_dataset/2016-13/frag.sdf
- Frag2Lead_dataset/2016-13/lead.sdf
- Frag2Lead_dataset/2016-13/rec-frag.pdb
- Frag2Lead_dataset/2016-13/rec-lead.pdb
- Frag2Lead_dataset/2016-14/
- Frag2Lead_dataset/2016-14/frag.sdf
- Frag2Lead_dataset/2016-14/lead.sdf
- Frag2Lead_dataset/2016-14/rec-frag.pdb
- Frag2Lead_dataset/2016-14/rec-lead.pdb
- Frag2Lead_dataset/2016-15/
- Frag2Lead_dataset/2016-15/frag.sdf
- Frag2Lead_dataset/2016-15/lead.sdf
- Frag2Lead_dataset/2016-15/rec-frag.pdb
- Frag2Lead_dataset/2016-15/rec-lead.pdb
- Frag2Lead_dataset/2016-16/
- Frag2Lead_dataset/2016-16/frag.sdf
- Frag2Lead_dataset/2016-16/lead.sdf
- Frag2Lead_dataset/2016-16/rec-frag.pdb
- Frag2Lead_dataset/2016-16/rec-lead.pdb
- Frag2Lead_dataset/2016-17/
- Frag2Lead_dataset/2016-17/rec-frag.pdb
- Frag2Lead_dataset/2016-17/rec-lead.pdb
- Frag2Lead_dataset/2016-17/frag.sdf
- Frag2Lead_dataset/2016-17/lead.sdf
- Frag2Lead_dataset/2016-18/
- Frag2Lead_dataset/2016-18/frag.sdf
- Frag2Lead_dataset/2016-18/lead.sdf
- Frag2Lead_dataset/2016-18/rec-frag.pdb
- Frag2Lead_dataset/2016-18/rec-lead.pdb
- Frag2Lead_dataset/2016-19/
- Frag2Lead_dataset/2016-19/frag.sdf
- Frag2Lead_dataset/2016-19/lead.sdf
- Frag2Lead_dataset/2016-19/rec-frag.pdb
- Frag2Lead_dataset/2016-19/rec-lead.pdb
- Frag2Lead_dataset/2016-20/
- Frag2Lead_dataset/2016-20/frag.sdf
- Frag2Lead_dataset/2016-20/lead.sdf
- Frag2Lead_dataset/2016-20/rec-frag.pdb
- Frag2Lead_dataset/2016-20/rec-lead.pdb
- Frag2Lead_dataset/2016-21/
- Frag2Lead_dataset/2016-21/frag.sdf
- Frag2Lead_dataset/2016-21/lead.sdf
- Frag2Lead_dataset/2016-21/rec-frag.pdb
- Frag2Lead_dataset/2016-21/rec-lead.pdb
- Frag2Lead_dataset/2017-01/
- Frag2Lead_dataset/2017-01/frag.sdf
- Frag2Lead_dataset/2017-01/lead.sdf
- Frag2Lead_dataset/2017-01/rec-frag.pdb
- Frag2Lead_dataset/2017-01/rec-lead.pdb
- Frag2Lead_dataset/2017-02/
- Frag2Lead_dataset/2017-02/rec-frag.pdb
- Frag2Lead_dataset/2017-02/rec-lead.pdb
- Frag2Lead_dataset/2017-02/frag.sdf
- Frag2Lead_dataset/2017-02/lead.sdf
- Frag2Lead_dataset/2017-03/
- Frag2Lead_dataset/2017-03/frag.sdf
- Frag2Lead_dataset/2017-03/lead.sdf
- Frag2Lead_dataset/2017-03/rec-frag.pdb
- Frag2Lead_dataset/2017-03/rec-lead.pdb
- Frag2Lead_dataset/2017-04/
- Frag2Lead_dataset/2017-04/frag.sdf
- Frag2Lead_dataset/2017-04/lead.sdf
- Frag2Lead_dataset/2017-04/rec-frag.pdb
- Frag2Lead_dataset/2017-04/rec-lead.pdb
- Frag2Lead_dataset/2017-05/
- Frag2Lead_dataset/2017-05/frag.sdf
- Frag2Lead_dataset/2017-05/lead.sdf
- Frag2Lead_dataset/2017-05/rec-frag.pdb
- Frag2Lead_dataset/2017-05/rec-lead.pdb
- Frag2Lead_dataset/2017-06/
- Frag2Lead_dataset/2017-06/rec-frag.pdb
- Frag2Lead_dataset/2017-06/rec-lead.pdb
- Frag2Lead_dataset/2017-06/frag.sdf
- Frag2Lead_dataset/2017-06/lead.sdf
- Frag2Lead_dataset/2017-07/
- Frag2Lead_dataset/2017-07/frag.sdf
- Frag2Lead_dataset/2017-07/lead.sdf
- Frag2Lead_dataset/2017-07/rec-frag.pdb
- Frag2Lead_dataset/2017-07/rec-lead.pdb
- Frag2Lead_dataset/2017-08/
- Frag2Lead_dataset/2017-08/frag.sdf
- Frag2Lead_dataset/2017-08/lead.sdf
- Frag2Lead_dataset/2017-08/rec-frag.pdb
- Frag2Lead_dataset/2017-08/rec-lead.pdb
- Frag2Lead_dataset/2017-09/
- Frag2Lead_dataset/2017-09/frag.sdf
- Frag2Lead_dataset/2017-09/lead.sdf
- Frag2Lead_dataset/2017-09/rec-frag.pdb
- Frag2Lead_dataset/2017-09/rec-lead.pdb
- Frag2Lead_dataset/2017-10/
- Frag2Lead_dataset/2017-10/frag.sdf
- Frag2Lead_dataset/2017-10/lead.sdf
- Frag2Lead_dataset/2017-10/rec-frag.pdb
- Frag2Lead_dataset/2017-10/rec-lead.pdb
- Frag2Lead_dataset/2017-11/
- Frag2Lead_dataset/2017-11/rec-frag.pdb
- Frag2Lead_dataset/2017-11/rec-lead.pdb
- Frag2Lead_dataset/2017-11/frag.sdf
- Frag2Lead_dataset/2017-11/lead.sdf
- Frag2Lead_dataset/2017-12/
- Frag2Lead_dataset/2017-12/frag.sdf
- Frag2Lead_dataset/2017-12/lead.sdf
- Frag2Lead_dataset/2017-12/rec-frag.pdb
- Frag2Lead_dataset/2017-12/rec-lead.pdb
- Frag2Lead_dataset/2017-13/
- Frag2Lead_dataset/2017-13/frag.sdf
- Frag2Lead_dataset/2017-13/lead.sdf
- Frag2Lead_dataset/2017-13/rec-frag.pdb
- Frag2Lead_dataset/2017-13/rec-lead.pdb
- Frag2Lead_dataset/2017-14/
- Frag2Lead_dataset/2017-14/frag.sdf
- Frag2Lead_dataset/2017-14/lead.sdf
- Frag2Lead_dataset/2017-14/rec-frag.pdb
- Frag2Lead_dataset/2017-14/rec-lead.pdb
- Frag2Lead_dataset/2017-15/
- Frag2Lead_dataset/2017-15/frag.sdf
- Frag2Lead_dataset/2017-15/lead.sdf
- Frag2Lead_dataset/2017-15/rec-frag.pdb
- Frag2Lead_dataset/2017-15/rec-lead.pdb
- Frag2Lead_dataset/2017-16/
- Frag2Lead_dataset/2017-16/frag.sdf
- Frag2Lead_dataset/2017-16/lead.sdf
- Frag2Lead_dataset/2017-16/rec-frag.pdb
- Frag2Lead_dataset/2017-16/rec-lead.pdb
- Frag2Lead_dataset/2017-17/
- Frag2Lead_dataset/2017-17/frag.sdf
- Frag2Lead_dataset/2017-17/lead.sdf
- Frag2Lead_dataset/2017-17/rec-frag.pdb
- Frag2Lead_dataset/2017-17/rec-lead.pdb
- Frag2Lead_dataset/2017-18/
- Frag2Lead_dataset/2017-18/frag.sdf
- Frag2Lead_dataset/2017-18/lead.sdf
- Frag2Lead_dataset/2017-18/rec-frag.pdb
- Frag2Lead_dataset/2017-18/rec-lead.pdb
- Frag2Lead_dataset/2018-01/
- Frag2Lead_dataset/2018-01/frag.sdf
- Frag2Lead_dataset/2018-01/lead.sdf
- Frag2Lead_dataset/2018-01/rec-frag.pdb
- Frag2Lead_dataset/2018-01/rec-lead.pdb
- Frag2Lead_dataset/2018-02/
- Frag2Lead_dataset/2018-02/frag.sdf
- Frag2Lead_dataset/2018-02/lead.sdf
- Frag2Lead_dataset/2018-02/rec-frag.pdb
[truncated: 216 more entries]
