# Supplementary material for: Solvent-Site Prediction for Fragment Docking and Its Implication on Fragment-Based Drug Discovery
Source: J Chem Inf Model. 2025 Nov 24;65(23):12959–77. doi: 10.1021/acs.jcim.5c02352 (PMC12690578; doi:10.1021/acs.jcim.5c02352)
Supplement: Supplementary file 3 [file ci5c02352_si_003.zip › Frag2Lead_dataset/2015-01/frag.sdf]

frag.A
 OpenBabel08112211503D

 14 15  0  0  0  0  0  0  0  0999 V2000
   17.1950    4.9150    2.1170 N   0  0  0  0  0  0  0  0  0  0  0  0
   18.0770    4.8470    1.0930 C   0  0  0  0  0  0  0  0  0  0  0  0
   17.8040    4.2140    0.0700 O   0  0  0  0  0  0  0  0  0  0  0  0
   19.4020    5.4900    1.2470 C   0  0  0  0  0  0  0  0  0  0  0  0
   19.7640    5.8240    2.5000 N   0  0  0  0  0  0  0  0  0  0  0  0
   20.9060    6.3600    2.7900 N   0  0  0  0  0  0  0  0  0  0  0  0
   21.7980    6.6420    1.8130 C   0  0  0  0  0  0  0  0  0  0  0  0
   23.0440    7.2380    2.1150 C   0  0  0  0  0  0  0  0  0  0  0  0
   23.9380    7.4970    1.1070 C   0  0  0  0  0  0  0  0  0  0  0  0
   23.6730    7.1930   -0.2320 C   0  0  0  0  0  0  0  0  0  0  0  0
   22.4640    6.6220   -0.5540 C   0  0  0  0  0  0  0  0  0  0  0  0
   21.5210    6.3250    0.4510 C   0  0  0  0  0  0  0  0  0  0  0  0
   20.2620    5.7160    0.1480 C   0  0  0  0  0  0  0  0  0  0  0  0
   19.9030    5.3930   -1.1530 N   0  0  0  0  0  0  0  0  0  0  0  0
  1  2  1  0  0  0  0
  2  3  2  0  0  0  0
  2  4  1  0  0  0  0
  4  5  2  0  0  0  0
  4 13  1  0  0  0  0
  5  6  1  0  0  0  0
  6  7  2  0  0  0  0
  7  8  1  0  0  0  0
  7 12  1  0  0  0  0
  8  9  2  0  0  0  0
  9 10  1  0  0  0  0
 10 11  2  0  0  0  0
 11 12  1  0  0  0  0
 12 13  2  0  0  0  0
 13 14  1  0  0  0  0
M  END
$$$$
