# Supplementary material for: Solvent-Site Prediction for Fragment Docking and Its Implication on Fragment-Based Drug Discovery
Source: J Chem Inf Model. 2025 Nov 24;65(23):12959–77. doi: 10.1021/acs.jcim.5c02352 (PMC12690578; doi:10.1021/acs.jcim.5c02352)
Supplement: Supplementary file 3 [file ci5c02352_si_003.zip › Frag2Lead_dataset/2015-01/lead.sdf]

lead.A
 OpenBabel08112211503D

 24 27  0  0  0  0  0  0  0  0999 V2000
   20.8870   10.0910    4.1770 C   0  0  0  0  0  0  0  0  0  0  0  0
   21.9560    9.3270    4.9380 C   0  0  0  0  0  0  0  0  0  0  0  0
   22.1070    9.6070    6.2720 C   0  0  0  0  0  0  0  0  0  0  0  0
   23.0930    8.9090    7.0050 C   0  0  0  0  0  0  0  0  0  0  0  0
   23.5060    8.9390    8.3660 C   0  0  0  0  0  0  0  0  0  0  0  0
   24.4760    8.0770    8.5230 N   0  0  0  0  0  0  0  0  0  0  0  0
   24.7650    7.4400    7.3160 N   0  0  0  0  0  0  0  0  0  0  0  0
   23.9080    7.9440    6.3610 C   0  0  0  0  0  0  0  0  0  0  0  0
   23.7480    7.6750    5.0050 C   0  0  0  0  0  0  0  0  0  0  0  0
   22.7730    8.3590    4.2920 C   0  0  0  0  0  0  0  0  0  0  0  0
   22.6190    8.0430    2.8420 C   0  0  0  0  0  0  0  0  0  0  0  0
   23.5290    8.5060    1.8940 C   0  0  0  0  0  0  0  0  0  0  0  0
   23.3700    8.2130    0.5450 C   0  0  0  0  0  0  0  0  0  0  0  0
   22.3240    7.4480    0.0820 C   0  0  0  0  0  0  0  0  0  0  0  0
   21.3750    6.9750    1.0100 C   0  0  0  0  0  0  0  0  0  0  0  0
   20.2540    6.1930    0.5870 C   0  0  0  0  0  0  0  0  0  0  0  0
   20.0560    5.8860   -0.7470 N   0  0  0  0  0  0  0  0  0  0  0  0
   19.3660    5.7900    1.6010 C   0  0  0  0  0  0  0  0  0  0  0  0
   19.5910    6.1280    2.8800 N   0  0  0  0  0  0  0  0  0  0  0  0
   20.6120    6.8150    3.2650 N   0  0  0  0  0  0  0  0  0  0  0  0
   21.5190    7.2650    2.3890 C   0  0  0  0  0  0  0  0  0  0  0  0
   18.1380    5.0220    1.3250 C   0  0  0  0  0  0  0  0  0  0  0  0
   17.2020    4.9630    2.3010 N   0  0  0  0  0  0  0  0  0  0  0  0
   17.9460    4.4880    0.2380 O   0  0  0  0  0  0  0  0  0  0  0  0
  1  2  1  0  0  0  0
  2  3  2  0  0  0  0
  2 10  1  0  0  0  0
  3  4  1  0  0  0  0
  4  5  1  0  0  0  0
  4  8  2  0  0  0  0
  5  6  2  0  0  0  0
  6  7  1  0  0  0  0
  7  8  1  0  0  0  0
  8  9  1  0  0  0  0
  9 10  2  0  0  0  0
 10 11  1  0  0  0  0
 11 12  2  0  0  0  0
 11 21  1  0  0  0  0
 12 13  1  0  0  0  0
 13 14  2  0  0  0  0
 14 15  1  0  0  0  0
 15 16  2  0  0  0  0
 15 21  1  0  0  0  0
 16 17  1  0  0  0  0
 16 18  1  0  0  0  0
 18 19  2  0  0  0  0
 18 22  1  0  0  0  0
 19 20  1  0  0  0  0
 20 21  2  0  0  0  0
 22 23  1  0  0  0  0
 22 24  2  0  0  0  0
M  END
$$$$
