# Supplementary material for: Solvent-Site Prediction for Fragment Docking and Its Implication on Fragment-Based Drug Discovery
Source: J Chem Inf Model. 2025 Nov 24;65(23):12959–77. doi: 10.1021/acs.jcim.5c02352 (PMC12690578; doi:10.1021/acs.jcim.5c02352)
Supplement: Supplementary file 3 [file ci5c02352_si_003.zip › Frag2Lead_dataset/2015-01/rec-frag.pdb]

ATOM      1  N   GLY A 389       7.965 -12.503  14.890  1.00 26.03           N  
ANISOU    1  N   GLY A 389     3966   2810   3113     34    234    231       N  
ATOM      2  CA  GLY A 389       7.961 -13.818  15.600  1.00 23.16           C  
ANISOU    2  CA  GLY A 389     3688   2405   2705     40    257    241       C  
ATOM      3  C   GLY A 389       8.592 -13.797  16.984  1.00 25.14           C  
ANISOU    3  C   GLY A 389     4032   2633   2886     66    254    244       C  
ATOM      4  O   GLY A 389       9.065 -12.757  17.451  1.00 24.66           O  
ANISOU    4  O   GLY A 389     3968   2590   2811     79    233    238       O  
ATOM      5  N   LEU A 390       8.613 -14.975  17.602  1.00 24.36           N  
ANISOU    5  N   LEU A 390     4021   2492   2742     72    270    254       N  
ATOM      6  CA  LEU A 390       8.880 -15.194  19.041  1.00 26.07           C  
ANISOU    6  CA  LEU A 390     4356   2665   2885     88    281    261       C  
ATOM      7  C   LEU A 390       9.806 -14.240  19.814  1.00 30.92           C  
ANISOU    7  C   LEU A 390     4997   3291   3457    120    232    254       C  
ATOM      8  O   LEU A 390       9.378 -13.616  20.792  1.00 38.44           O  
ANISOU    8  O   LEU A 390     6000   4221   4384    108    273    253       O  
ATOM      9  CB  LEU A 390       9.272 -16.667  19.291  1.00 25.37           C  
ANISOU    9  CB  LEU A 390     4353   2537   2748    107    267    272       C  
ATOM     10  CG  LEU A 390       9.587 -17.170  20.708  1.00 23.91           C  
ANISOU   10  CG  LEU A 390     4312   2295   2476    127    269    281       C  
ATOM     11  CD1 LEU A 390       8.513 -16.826  21.734  1.00 23.88           C  
ANISOU   11  CD1 LEU A 390     4375   2247   2450     90    361    282       C  
ATOM     12  CD2 LEU A 390       9.826 -18.680  20.686  1.00 23.19           C  
ANISOU   12  CD2 LEU A 390     4291   2167   2353    141    257    293       C  
ATOM     13  N   GLY A 391      11.057 -14.127  19.396  1.00 29.25           N  
ANISOU   13  N   GLY A 391     4756   3112   3245    158    148    247       N  
ATOM     14  CA  GLY A 391      12.001 -13.277  20.109  1.00 24.46           C  
ANISOU   14  CA  GLY A 391     4171   2514   2605    190     94    237       C  
ATOM     15  C   GLY A 391      12.111 -11.840  19.630  1.00 24.89           C  
ANISOU   15  C   GLY A 391     4130   2619   2705    183     84    223       C  
ATOM     16  O   GLY A 391      13.127 -11.206  19.880  1.00 23.89           O  
ANISOU   16  O   GLY A 391     3997   2510   2568    213     25    210       O  
ATOM     17  N   TYR A 392      11.064 -11.323  18.973  1.00 21.25           N  
ANISOU   17  N   TYR A 392     3599   2176   2297    143    140    224       N  
ATOM     18  CA  TYR A 392      11.090  -9.991  18.320  1.00 22.19           C  
ANISOU   18  CA  TYR A 392     3624   2341   2465    134    131    212       C  
ATOM     19  C   TYR A 392       9.868  -9.120  18.633  1.00 22.32           C  
ANISOU   19  C   TYR A 392     3621   2351   2508     98    199    212       C  
ATOM     20  O   TYR A 392       8.727  -9.544  18.444  1.00 25.15           O  
ANISOU   20  O   TYR A 392     3971   2687   2895     66    257    217       O  
ATOM     21  CB  TYR A 392      11.243 -10.148  16.794  1.00 21.59           C  
ANISOU   21  CB  TYR A 392     3458   2300   2443    128    107    209       C  
ATOM     22  CG  TYR A 392      12.528 -10.817  16.400  1.00 23.92           C  
ANISOU   22  CG  TYR A 392     3756   2605   2727    162     44    202       C  
ATOM     23  CD1 TYR A 392      13.729 -10.097  16.321  1.00 22.75           C  
ANISOU   23  CD1 TYR A 392     3577   2484   2582    190    -11    183       C  
ATOM     24  CD2 TYR A 392      12.558 -12.186  16.122  1.00 23.10           C  
ANISOU   24  CD2 TYR A 392     3683   2479   2613    167     41    211       C  
ATOM     25  CE1 TYR A 392      14.918 -10.724  15.977  1.00 23.32           C  
ANISOU   25  CE1 TYR A 392     3645   2559   2655    221    -66    170       C  
ATOM     26  CE2 TYR A 392      13.741 -12.817  15.775  1.00 22.51           C  
ANISOU   26  CE2 TYR A 392     3608   2410   2534    200    -15    201       C  
ATOM     27  CZ  TYR A 392      14.916 -12.087  15.709  1.00 23.25           C  
ANISOU   27  CZ  TYR A 392     3666   2528   2638    227    -68    179       C  
ATOM     28  OH  TYR A 392      16.078 -12.725  15.373  1.00 22.89           O  
ANISOU   28  OH  TYR A 392     3613   2481   2600    259   -121    164       O  
ATOM     29  N   GLY A 393      10.111  -7.896  19.103  1.00 23.02           N  
ANISOU   29  N   GLY A 393     3698   2455   2592    103    191    202       N  
ATOM     30  CA  GLY A 393       9.047  -6.895  19.265  1.00 22.12           C  
ANISOU   30  CA  GLY A 393     3548   2339   2514     71    249    198       C  
ATOM     31  C   GLY A 393       8.686  -6.274  17.921  1.00 21.22           C  
ANISOU   31  C   GLY A 393     3325   2263   2473     54    239    193       C  
ATOM     32  O   GLY A 393       9.364  -6.521  16.915  1.00 20.31           O  
ANISOU   32  O   GLY A 393     3169   2176   2371     67    189    192       O  
ATOM     33  N   SER A 394       7.631  -5.457  17.902  1.00 21.33           N  
ANISOU   33  N   SER A 394     3295   2272   2534     26    286    187       N  
ATOM     34  CA  SER A 394       7.096  -4.880  16.662  1.00 20.69           C  
ANISOU   34  CA  SER A 394     3120   2215   2524      9    276    182       C  
ATOM     35  C   SER A 394       8.089  -3.949  15.955  1.00 19.61           C  
ANISOU   35  C   SER A 394     2936   2123   2388     27    215    177       C  
ATOM     36  O   SER A 394       7.975  -3.718  14.751  1.00 20.69           O  
ANISOU   36  O   SER A 394     3013   2279   2566     19    190    175       O  
ATOM     37  CB  SER A 394       5.795  -4.120  16.955  1.00 24.07           C  
ANISOU   37  CB  SER A 394     3514   2622   3006    -21    334    173       C  
ATOM     38  OG  SER A 394       6.066  -2.999  17.781  1.00 24.61           O  
ANISOU   38  OG  SER A 394     3597   2698   3055    -14    343    166       O  
ATOM     39  N   TRP A 395       9.057  -3.428  16.710  1.00 16.92           N  
ANISOU   39  N   TRP A 395     2629   1795   2003     51    192    171       N  
ATOM     40  CA  TRP A 395      10.048  -2.486  16.183  1.00 17.30           C  
ANISOU   40  CA  TRP A 395     2635   1881   2055     67    143    161       C  
ATOM     41  C   TRP A 395      11.314  -3.216  15.723  1.00 15.40           C  
ANISOU   41  C   TRP A 395     2403   1655   1790     93     90    157       C  
ATOM     42  O   TRP A 395      12.237  -2.579  15.213  1.00 15.44           O  
ANISOU   42  O   TRP A 395     2373   1688   1804    105     54    144       O  
ATOM     43  CB  TRP A 395      10.407  -1.431  17.244  1.00 16.28           C  
ANISOU   43  CB  TRP A 395     2528   1755   1900     77    146    151       C  
ATOM     44  CG  TRP A 395      11.134  -2.018  18.443  1.00 18.27           C  
ANISOU   44  CG  TRP A 395     2865   1988   2089    103    132    151       C  
ATOM     45  CD1 TRP A 395      12.481  -2.057  18.644  1.00 17.56           C  
ANISOU   45  CD1 TRP A 395     2792   1911   1969    136     73    140       C  
ATOM     46  CD2 TRP A 395      10.536  -2.650  19.582  1.00 17.75           C  
ANISOU   46  CD2 TRP A 395     2882   1879   1984     97    175    160       C  
ATOM     47  CE2 TRP A 395      11.587  -3.060  20.435  1.00 19.82           C  
ANISOU   47  CE2 TRP A 395     3217   2128   2184    130    131    157       C  
ATOM     48  CE3 TRP A 395       9.217  -2.915  19.959  1.00 20.95           C  
ANISOU   48  CE3 TRP A 395     3307   2249   2402     66    248    167       C  
ATOM     49  NE1 TRP A 395      12.768  -2.687  19.845  1.00 19.12           N  
ANISOU   49  NE1 TRP A 395     3081   2075   2108    155     65    143       N  
ATOM     50  CZ2 TRP A 395      11.353  -3.715  21.660  1.00 20.49           C  
ANISOU   50  CZ2 TRP A 395     3409   2165   2208    133    156    164       C  
ATOM     51  CZ3 TRP A 395       8.982  -3.567  21.173  1.00 21.35           C  
ANISOU   51  CZ3 TRP A 395     3460   2254   2398     65    286    172       C  
ATOM     52  CH2 TRP A 395      10.048  -3.959  22.006  1.00 21.07           C  
ANISOU   52  CH2 TRP A 395     3509   2205   2290     98    238    173       C  
ATOM     53  N   GLU A 396      11.346  -4.540  15.920  1.00 14.99           N  
ANISOU   53  N   GLU A 396     2399   1581   1715    101     91    167       N  
ATOM     54  CA  GLU A 396      12.540  -5.362  15.659  1.00 15.22           C  
ANISOU   54  CA  GLU A 396     2443   1615   1723    129     42    161       C  
ATOM     55  C   GLU A 396      12.416  -6.226  14.407  1.00 15.42           C  
ANISOU   55  C   GLU A 396     2437   1644   1775    118     38    166       C  
ATOM     56  O   GLU A 396      11.412  -6.913  14.218  1.00 16.42           O  
ANISOU   56  O   GLU A 396     2573   1752   1913     98     71    180       O  
ATOM     57  CB  GLU A 396      12.861  -6.253  16.873  1.00 17.92           C  
ANISOU   57  CB  GLU A 396     2873   1924   2011    152     35    166       C  
ATOM     58  CG  GLU A 396      13.265  -5.447  18.088  1.00 19.10           C  
ANISOU   58  CG  GLU A 396     3063   2067   2124    169     24    157       C  
ATOM     59  CD  GLU A 396      13.577  -6.301  19.294  1.00 22.70           C  
ANISOU   59  CD  GLU A 396     3622   2484   2519    192      9    163       C  
ATOM     60  OE1 GLU A 396      14.573  -5.988  19.985  1.00 26.11           O  
ANISOU   60  OE1 GLU A 396     4084   2913   2921    224    -42    149       O  
ATOM     61  OE2 GLU A 396      12.832  -7.277  19.551  1.00 24.87           O1-
ANISOU   61  OE2 GLU A 396     3949   2725   2773    179     48    179       O1-
ATOM     62  N   ILE A 397      13.443  -6.169  13.562  1.00 13.19           N  
ANISOU   62  N   ILE A 397     2120   1384   1505    131      0    153       N  
ATOM     63  CA  ILE A 397      13.528  -6.986  12.354  1.00 13.95           C  
ANISOU   63  CA  ILE A 397     2194   1482   1621    123     -6    154       C  
ATOM     64  C   ILE A 397      14.561  -8.083  12.565  1.00 12.05           C  
ANISOU   64  C   ILE A 397     1986   1231   1361    153    -37    147       C  
ATOM     65  O   ILE A 397      15.603  -7.848  13.188  1.00 12.71           O  
ANISOU   65  O   ILE A 397     2079   1317   1431    182    -71    130       O  
ATOM     66  CB  ILE A 397      13.857  -6.098  11.135  1.00 14.34           C  
ANISOU   66  CB  ILE A 397     2187   1558   1703    109    -16    142       C  
ATOM     67  CG1 ILE A 397      12.579  -5.344  10.741  1.00 16.27           C  
ANISOU   67  CG1 ILE A 397     2405   1803   1972     78     10    153       C  
ATOM     68  CG2 ILE A 397      14.390  -6.927   9.963  1.00 13.55           C  
ANISOU   68  CG2 ILE A 397     2075   1458   1614    106    -28    136       C  
ATOM     69  CD1 ILE A 397      12.768  -4.264   9.726  1.00 18.45           C  
ANISOU   69  CD1 ILE A 397     2638   2097   2271     64      0    144       C  
ATOM     70  N   ASP A 398      14.260  -9.285  12.070  1.00 11.99           N  
ANISOU   70  N   ASP A 398     1994   1207   1352    146    -30    158       N  
ATOM     71  CA  ASP A 398      15.193 -10.399  12.160  1.00 11.73           C  
ANISOU   71  CA  ASP A 398     1988   1161   1306    175    -60    150       C  
ATOM     72  C   ASP A 398      16.211 -10.200  11.037  1.00 10.96           C  
ANISOU   72  C   ASP A 398     1839   1083   1241    178    -81    127       C  
ATOM     73  O   ASP A 398      15.825 -10.225   9.868  1.00 10.44           O  
ANISOU   73  O   ASP A 398     1744   1025   1196    151    -63    130       O  
ATOM     74  CB  ASP A 398      14.439 -11.723  11.966  1.00 12.79           C  
ANISOU   74  CB  ASP A 398     2157   1270   1431    163    -38    170       C  
ATOM     75  CG  ASP A 398      15.324 -12.942  12.132  1.00 14.03           C  
ANISOU   75  CG  ASP A 398     2349   1407   1572    193    -68    164       C  
ATOM     76  OD1 ASP A 398      16.564 -12.801  12.155  1.00 13.52           O  
ANISOU   76  OD1 ASP A 398     2269   1350   1517    222   -110    141       O  
ATOM     77  OD2 ASP A 398      14.768 -14.061  12.261  1.00 16.69           O1-
ANISOU   77  OD2 ASP A 398     2729   1719   1893    189    -51    181       O1-
ATOM     78  N   PRO A 399      17.504  -9.981  11.377  1.00 11.54           N  
ANISOU   78  N   PRO A 399     1902   1160   1321    209   -119    100       N  
ATOM     79  CA  PRO A 399      18.513  -9.737  10.329  1.00 11.15           C  
ANISOU   79  CA  PRO A 399     1800   1125   1310    208   -128     70       C  
ATOM     80  C   PRO A 399      18.624 -10.923   9.391  1.00 11.09           C  
ANISOU   80  C   PRO A 399     1795   1105   1314    202   -120     71       C  
ATOM     81  O   PRO A 399      19.109 -10.769   8.261  1.00 10.86           O  
ANISOU   81  O   PRO A 399     1729   1083   1314    187   -108     52       O  
ATOM     82  CB  PRO A 399      19.826  -9.574  11.117  1.00 12.59           C  
ANISOU   82  CB  PRO A 399     1976   1302   1503    249   -174     39       C  
ATOM     83  CG  PRO A 399      19.578 -10.272  12.420  1.00 12.64           C  
ANISOU   83  CG  PRO A 399     2050   1283   1467    276   -200     56       C  
ATOM     84  CD  PRO A 399      18.119 -10.045  12.717  1.00 12.42           C  
ANISOU   84  CD  PRO A 399     2054   1257   1407    246   -157     92       C  
ATOM     85  N   LYS A 400      18.172 -12.088   9.839  1.00 11.61           N  
ANISOU   85  N   LYS A 400     1907   1148   1355    211   -123     91       N  
ATOM     86  CA  LYS A 400      18.239 -13.264   8.960  1.00 11.65           C  
ANISOU   86  CA  LYS A 400     1916   1140   1370    205   -115     92       C  
ATOM     87  C   LYS A 400      17.275 -13.168   7.784  1.00 11.10           C  
ANISOU   87  C   LYS A 400     1831   1078   1307    161    -78    108       C  
ATOM     88  O   LYS A 400      17.428 -13.900   6.789  1.00 11.96           O  
ANISOU   88  O   LYS A 400     1936   1179   1428    150    -69    103       O  
ATOM     89  CB  LYS A 400      18.049 -14.570   9.749  1.00 12.73           C  
ANISOU   89  CB  LYS A 400     2111   1246   1478    227   -128    108       C  
ATOM     90  CG  LYS A 400      19.104 -14.749  10.840  1.00 14.50           C  
ANISOU   90  CG  LYS A 400     2357   1454   1695    274   -179     90       C  
ATOM     91  CD  LYS A 400      18.984 -16.090  11.558  1.00 16.02           C  
ANISOU   91  CD  LYS A 400     2620   1610   1855    297   -196    106       C  
ATOM     92  CE  LYS A 400      17.752 -16.177  12.438  1.00 17.16           C  
ANISOU   92  CE  LYS A 400     2828   1740   1951    283   -167    141       C  
ATOM     93  NZ  LYS A 400      17.638 -15.050  13.426  1.00 19.20           N1+
ANISOU   93  NZ  LYS A 400     3100   2006   2189    288   -174    141       N1+
ATOM     94  N   ASP A 401      16.292 -12.266   7.873  1.00 10.42           N  
ANISOU   94  N   ASP A 401     1739   1004   1215    138    -60    124       N  
ATOM     95  CA  ASP A 401      15.392 -12.037   6.741  1.00 10.22           C  
ANISOU   95  CA  ASP A 401     1698    983   1201    100    -38    135       C  
ATOM     96  C   ASP A 401      15.977 -11.130   5.678  1.00  9.22           C  
ANISOU   96  C   ASP A 401     1538    871   1093     85    -36    116       C  
ATOM     97  O   ASP A 401      15.300 -10.866   4.684  1.00  9.40           O  
ANISOU   97  O   ASP A 401     1557    892   1120     54    -26    124       O  
ATOM     98  CB  ASP A 401      14.045 -11.452   7.203  1.00 11.42           C  
ANISOU   98  CB  ASP A 401     1853   1136   1351     82    -22    157       C  
ATOM     99  CG  ASP A 401      13.212 -12.448   7.964  1.00 13.47           C  
ANISOU   99  CG  ASP A 401     2149   1372   1595     83     -7    176       C  
ATOM    100  OD1 ASP A 401      13.474 -13.670   7.868  1.00 13.99           O  
ANISOU  100  OD1 ASP A 401     2241   1421   1652     92    -10    179       O  
ATOM    101  OD2 ASP A 401      12.282 -11.999   8.665  1.00 15.83           O1-
ANISOU  101  OD2 ASP A 401     2453   1666   1895     73     11    188       O1-
ATOM    102  N   LEU A 402      17.211 -10.658   5.875  1.00  8.80           N  
ANISOU  102  N   LEU A 402     1464    826   1051    105    -47     88       N  
ATOM    103  CA  LEU A 402      17.847  -9.716   4.942  1.00  8.67           C  
ANISOU  103  CA  LEU A 402     1420    820   1054     88    -35     64       C  
ATOM    104  C   LEU A 402      18.736 -10.396   3.931  1.00  9.30           C  
ANISOU  104  C   LEU A 402     1496    886   1150     82    -23     40       C  
ATOM    105  O   LEU A 402      19.489 -11.322   4.290  1.00  9.74           O  
ANISOU  105  O   LEU A 402     1551    930   1217    108    -35     26       O  
ATOM    106  CB  LEU A 402      18.685  -8.670   5.694  1.00  8.70           C  
ANISOU  106  CB  LEU A 402     1396    839   1071    108    -46     41       C  
ATOM    107  CG  LEU A 402      17.939  -7.807   6.711  1.00  8.78           C  
ANISOU  107  CG  LEU A 402     1409    861   1065    112    -54     59       C  
ATOM    108  CD1 LEU A 402      18.930  -6.958   7.491  1.00  8.92           C  
ANISOU  108  CD1 LEU A 402     1402    890   1094    135    -71     32       C  
ATOM    109  CD2 LEU A 402      16.903  -6.910   6.042  1.00  8.86           C  
ANISOU  109  CD2 LEU A 402     1414    878   1072     78    -36     77       C  
ATOM    110  N   THR A 403      18.621  -9.956   2.679  1.00  9.68           N  
ANISOU  110  N   THR A 403     1547    929   1198     49      0     36       N  
ATOM    111  CA  THR A 403      19.553 -10.326   1.620  1.00 10.90           C  
ANISOU  111  CA  THR A 403     1702   1069   1370     36     24      7       C  
ATOM    112  C   THR A 403      20.244  -9.035   1.206  1.00 11.24           C  
ANISOU  112  C   THR A 403     1725   1116   1429     22     46    -20       C  
ATOM    113  O   THR A 403      19.580  -8.066   0.818  1.00 11.54           O  
ANISOU  113  O   THR A 403     1775   1159   1448     -1     50     -5       O  
ATOM    114  CB  THR A 403      18.808 -10.935   0.414  1.00 11.16           C  
ANISOU  114  CB  THR A 403     1774   1084   1382      3     38     25       C  
ATOM    115  CG2 THR A 403      19.762 -11.272  -0.756  1.00 11.76           C  
ANISOU  115  CG2 THR A 403     1860   1137   1471    -15     74     -6       C  
ATOM    116  OG1 THR A 403      18.148 -12.136   0.811  1.00 11.03           O  
ANISOU  116  OG1 THR A 403     1773   1060   1354     15     21     48       O  
ATOM    117  N   PHE A 404      21.573  -9.019   1.278  1.00 12.18           N  
ANISOU  117  N   PHE A 404     1812   1230   1585     36     59    -63       N  
ATOM    118  CA  PHE A 404      22.366  -7.839   0.913  1.00 13.16           C  
ANISOU  118  CA  PHE A 404     1913   1354   1732     21     87    -97       C  
ATOM    119  C   PHE A 404      22.713  -7.828  -0.583  1.00 13.90           C  
ANISOU  119  C   PHE A 404     2033   1420   1825    -19    140   -117       C  
ATOM    120  O   PHE A 404      23.211  -8.820  -1.107  1.00 14.76           O  
ANISOU  120  O   PHE A 404     2148   1509   1950    -21    159   -134       O  
ATOM    121  CB  PHE A 404      23.626  -7.797   1.784  1.00 13.80           C  
ANISOU  121  CB  PHE A 404     1941   1438   1865     56     74   -139       C  
ATOM    122  CG  PHE A 404      23.368  -7.421   3.228  1.00 14.76           C  
ANISOU  122  CG  PHE A 404     2047   1582   1979     91     26   -124       C  
ATOM    123  CD1 PHE A 404      23.495  -6.104   3.645  1.00 15.21           C  
ANISOU  123  CD1 PHE A 404     2082   1655   2042     89     25   -133       C  
ATOM    124  CD2 PHE A 404      23.014  -8.385   4.173  1.00 15.51           C  
ANISOU  124  CD2 PHE A 404     2156   1678   2059    123    -15   -102       C  
ATOM    125  CE1 PHE A 404      23.277  -5.754   4.974  1.00 16.01           C  
ANISOU  125  CE1 PHE A 404     2175   1772   2133    120    -16   -121       C  
ATOM    126  CE2 PHE A 404      22.783  -8.041   5.494  1.00 16.36           C  
ANISOU  126  CE2 PHE A 404     2263   1798   2152    152    -55    -89       C  
ATOM    127  CZ  PHE A 404      22.906  -6.722   5.896  1.00 15.67           C  
ANISOU  127  CZ  PHE A 404     2155   1728   2071    150    -56    -98       C  
ATOM    128  N   LEU A 405      22.437  -6.713  -1.270  1.00 14.48           N  
ANISOU  128  N   LEU A 405     2130   1491   1879    -51    164   -114       N  
ATOM    129  CA  LEU A 405      22.609  -6.633  -2.741  1.00 15.88           C  
ANISOU  129  CA  LEU A 405     2357   1636   2040    -95    214   -127       C  
ATOM    130  C   LEU A 405      23.700  -5.676  -3.259  1.00 18.11           C  
ANISOU  130  C   LEU A 405     2629   1901   2349   -118    271   -174       C  
ATOM    131  O   LEU A 405      24.461  -6.032  -4.170  1.00 18.20           O  
ANISOU  131  O   LEU A 405     2659   1880   2376   -143    327   -209       O  
ATOM    132  CB  LEU A 405      21.267  -6.329  -3.425  1.00 17.53           C  
ANISOU  132  CB  LEU A 405     2628   1839   2192   -122    195    -82       C  
ATOM    133  CG  LEU A 405      20.245  -7.480  -3.324  1.00 18.06           C  
ANISOU  133  CG  LEU A 405     2713   1909   2237   -112    156    -44       C  
ATOM    134  CD1 LEU A 405      18.973  -7.119  -4.083  1.00 20.60           C  
ANISOU  134  CD1 LEU A 405     3091   2218   2515   -139    133     -9       C  
ATOM    135  CD2 LEU A 405      20.823  -8.794  -3.843  1.00 17.93           C  
ANISOU  135  CD2 LEU A 405     2708   1871   2231   -114    180    -62       C  
ATOM    136  N   LYS A 406      23.783  -4.472  -2.696  1.00 16.77           N  
ANISOU  136  N   LYS A 406     2434   1750   2189   -113    265   -179       N  
ATOM    137  CA  LYS A 406      24.690  -3.436  -3.219  1.00 18.50           C  
ANISOU  137  CA  LYS A 406     2648   1949   2429   -140    323   -222       C  
ATOM    138  C   LYS A 406      25.027  -2.455  -2.115  1.00 17.34           C  
ANISOU  138  C   LYS A 406     2442   1830   2313   -115    302   -235       C  
ATOM    139  O   LYS A 406      24.234  -2.272  -1.212  1.00 15.72           O  
ANISOU  139  O   LYS A 406     2225   1656   2089    -89    247   -199       O  
ATOM    140  CB  LYS A 406      23.988  -2.695  -4.364  1.00 21.75           C  
ANISOU  140  CB  LYS A 406     3143   2338   2783   -184    347   -199       C  
ATOM    141  CG  LYS A 406      24.790  -1.571  -5.009  1.00 29.67           C  
ANISOU  141  CG  LYS A 406     4163   3314   3796   -219    414   -239       C  
ATOM    142  CD  LYS A 406      24.264  -1.196  -6.389  1.00 35.11           C  
ANISOU  142  CD  LYS A 406     4957   3962   4421   -267    444   -222       C  
ATOM    143  CE  LYS A 406      22.745  -1.163  -6.461  1.00 38.86           C  
ANISOU  143  CE  LYS A 406     5480   4448   4836   -262    374   -160       C  
ATOM    144  NZ  LYS A 406      22.137  -0.007  -5.752  1.00 44.15           N1+
ANISOU  144  NZ  LYS A 406     6129   5145   5500   -248    333   -137       N1+
ATOM    145  N   GLU A 407      26.191  -1.814  -2.189  1.00 18.00           N  
ANISOU  145  N   GLU A 407     2490   1901   2448   -124    349   -290       N  
ATOM    146  CA  GLU A 407      26.484  -0.716  -1.274  1.00 19.64           C  
ANISOU  146  CA  GLU A 407     2649   2132   2682   -107    332   -304       C  
ATOM    147  C   GLU A 407      25.968   0.588  -1.871  1.00 18.46           C  
ANISOU  147  C   GLU A 407     2547   1975   2488   -142    358   -287       C  
ATOM    148  O   GLU A 407      26.172   0.851  -3.066  1.00 18.58           O  
ANISOU  148  O   GLU A 407     2616   1954   2487   -185    419   -301       O  
ATOM    149  CB  GLU A 407      27.982  -0.633  -0.990  1.00 23.48           C  
ANISOU  149  CB  GLU A 407     3064   2605   3252    -97    363   -375       C  
ATOM    150  CG  GLU A 407      28.340   0.328   0.131  1.00 28.91           C  
ANISOU  150  CG  GLU A 407     3693   3317   3973    -71    332   -392       C  
ATOM    151  CD  GLU A 407      29.751   0.130   0.658  1.00 33.66           C  
ANISOU  151  CD  GLU A 407     4213   3907   4669    -47    335   -462       C  
ATOM    152  OE1 GLU A 407      30.169  -1.033   0.844  1.00 39.35           O  
ANISOU  152  OE1 GLU A 407     4907   4618   5424    -22    313   -478       O  
ATOM    153  OE2 GLU A 407      30.439   1.146   0.900  1.00 36.45           O1-
ANISOU  153  OE2 GLU A 407     4525   4258   5066    -53    356   -503       O1-
ATOM    154  N   LEU A 408      25.292   1.386  -1.047  1.00 17.55           N  
ANISOU  154  N   LEU A 408     2421   1891   2354   -125    313   -257       N  
ATOM    155  CA  LEU A 408      24.667   2.627  -1.504  1.00 18.33           C  
ANISOU  155  CA  LEU A 408     2566   1985   2413   -153    325   -236       C  
ATOM    156  C   LEU A 408      25.494   3.877  -1.228  1.00 20.50           C  
ANISOU  156  C   LEU A 408     2805   2259   2722   -160    359   -277       C  
ATOM    157  O   LEU A 408      25.528   4.812  -2.038  1.00 21.13           O  
ANISOU  157  O   LEU A 408     2931   2315   2782   -197    404   -283       O  
ATOM    158  CB  LEU A 408      23.275   2.768  -0.896  1.00 15.48           C  
ANISOU  158  CB  LEU A 408     2218   1652   2011   -134    260   -178       C  
ATOM    159  CG  LEU A 408      22.279   1.707  -1.349  1.00 14.50           C  
ANISOU  159  CG  LEU A 408     2138   1522   1849   -135    231   -137       C  
ATOM    160  CD1 LEU A 408      20.968   1.910  -0.625  1.00 13.23           C  
ANISOU  160  CD1 LEU A 408     1976   1386   1665   -116    173    -90       C  
ATOM    161  CD2 LEU A 408      22.098   1.801  -2.857  1.00 14.25           C  
ANISOU  161  CD2 LEU A 408     2184   1448   1778   -178    267   -134       C  
ATOM    162  N   GLY A 409      26.164   3.887  -0.086  1.00 22.21           N  
ANISOU  162  N   GLY A 409     2946   2499   2991   -125    335   -304       N  
ATOM    163  CA  GLY A 409      26.986   5.023   0.302  1.00 23.63           C  
ANISOU  163  CA  GLY A 409     3083   2681   3214   -129    360   -347       C  
ATOM    164  C   GLY A 409      27.297   4.968   1.775  1.00 25.14           C  
ANISOU  164  C   GLY A 409     3204   2905   3443    -81    302   -358       C  
ATOM    165  O   GLY A 409      27.062   3.962   2.433  1.00 23.32           O  
ANISOU  165  O   GLY A 409     2959   2689   3211    -47    250   -340       O  
ATOM    166  N   THR A 410      27.835   6.062   2.292  1.00 27.10           N  
ANISOU  166  N   THR A 410     3414   3160   3723    -80    309   -388       N  
ATOM    167  CA  THR A 410      28.196   6.146   3.692  1.00 30.36           C  
ANISOU  167  CA  THR A 410     3767   3597   4170    -36    251   -403       C  
ATOM    168  C   THR A 410      27.625   7.456   4.235  1.00 34.55           C  
ANISOU  168  C   THR A 410     4305   4148   4672    -38    239   -381       C  
ATOM    169  O   THR A 410      27.342   8.380   3.468  1.00 37.03           O  
ANISOU  169  O   THR A 410     4654   4451   4962    -75    284   -374       O  
ATOM    170  CB ATHR A 410      29.725   6.038   3.910  0.65 32.86           C  
ANISOU  170  CB ATHR A 410     4011   3896   4579    -25    266   -480       C  
ATOM    171  CB BTHR A 410      29.732   6.077   3.876  0.35 30.50           C  
ANISOU  171  CB BTHR A 410     3712   3597   4280    -27    269   -481       C  
ATOM    172  CG2ATHR A 410      30.468   7.190   3.241  0.65 31.59           C  
ANISOU  172  CG2ATHR A 410     3834   3711   4454    -65    341   -529       C  
ATOM    173  CG2BTHR A 410      30.127   6.105   5.350  0.35 31.32           C  
ANISOU  173  CG2BTHR A 410     3762   3721   4418     21    195   -498       C  
ATOM    174  OG1ATHR A 410      30.015   6.031   5.314  0.65 36.34           O  
ANISOU  174  OG1ATHR A 410     4403   4357   5045     21    194   -492       O  
ATOM    175  OG1BTHR A 410      30.231   4.866   3.294  0.35 28.01           O  
ANISOU  175  OG1BTHR A 410     3390   3258   3995    -27    286   -502       O  
ATOM    176  N   GLY A 411      27.401   7.499   5.544  1.00 36.46           N  
ANISOU  176  N   GLY A 411     4523   4417   4911      0    176   -369       N  
ATOM    177  CA  GLY A 411      26.956   8.702   6.225  1.00 36.29           C  
ANISOU  177  CA  GLY A 411     4502   4416   4870      1    162   -354       C  
ATOM    178  C   GLY A 411      27.647   8.776   7.565  1.00 36.76           C  
ANISOU  178  C   GLY A 411     4510   4487   4967     40    111   -385       C  
ATOM    179  O   GLY A 411      28.617   8.054   7.818  1.00 36.22           O  
ANISOU  179  O   GLY A 411     4402   4408   4951     62     91   -427       O  
ATOM    180  N   GLN A 412      27.144   9.635   8.442  1.00 40.85           N  
ANISOU  180  N   GLN A 412     5034   5026   5461     51     85   -366       N  
ATOM    181  CA  GLN A 412      27.803   9.825   9.726  1.00 38.86           C  
ANISOU  181  CA  GLN A 412     4744   4781   5238     86     33   -397       C  
ATOM    182  C   GLN A 412      27.643   8.643  10.688  1.00 37.13           C  
ANISOU  182  C   GLN A 412     4538   4566   5002    129    -34   -379       C  
ATOM    183  O   GLN A 412      28.428   8.507  11.631  1.00 35.82           O  
ANISOU  183  O   GLN A 412     4344   4396   4868    163    -86   -414       O  
ATOM    184  CB  GLN A 412      27.414  11.161  10.366  1.00 45.12           C  
ANISOU  184  CB  GLN A 412     5540   5590   6011     82     31   -387       C  
ATOM    185  CG  GLN A 412      26.046  11.223  11.020  1.00 46.76           C  
ANISOU  185  CG  GLN A 412     5797   5817   6153     90      7   -326       C  
ATOM    186  CD  GLN A 412      25.946  12.396  11.975  1.00 46.77           C  
ANISOU  186  CD  GLN A 412     5792   5830   6147     97     -7   -330       C  
ATOM    187  NE2 GLN A 412      24.824  13.106  11.928  1.00 54.21           N  
ANISOU  187  NE2 GLN A 412     6765   6782   7048     80     13   -288       N  
ATOM    188  OE1 GLN A 412      26.872  12.664  12.746  1.00 49.71           O  
ANISOU  188  OE1 GLN A 412     6131   6201   6554    118    -38   -373       O  
ATOM    189  N   PHE A 413      26.659   7.775  10.431  1.00 31.38           N  
ANISOU  189  N   PHE A 413     3856   3842   4225    127    -35   -328       N  
ATOM    190  CA  PHE A 413      26.545   6.517  11.180  1.00 27.94           C  
ANISOU  190  CA  PHE A 413     3441   3402   3773    163    -89   -313       C  
ATOM    191  C   PHE A 413      27.209   5.323  10.473  1.00 28.46           C  
ANISOU  191  C   PHE A 413     3490   3448   3873    168    -85   -335       C  
ATOM    192  O   PHE A 413      27.210   4.206  10.998  1.00 31.10           O  
ANISOU  192  O   PHE A 413     3841   3775   4198    198   -130   -326       O  
ATOM    193  CB  PHE A 413      25.086   6.196  11.501  1.00 27.76           C  
ANISOU  193  CB  PHE A 413     3475   3389   3680    161    -94   -248       C  
ATOM    194  CG  PHE A 413      24.413   7.208  12.392  1.00 30.11           C  
ANISOU  194  CG  PHE A 413     3790   3702   3946    162   -101   -228       C  
ATOM    195  CD1 PHE A 413      24.842   7.404  13.708  1.00 28.92           C  
ANISOU  195  CD1 PHE A 413     3642   3551   3793    194   -150   -245       C  
ATOM    196  CD2 PHE A 413      23.326   7.944  11.924  1.00 28.98           C  
ANISOU  196  CD2 PHE A 413     3666   3569   3776    132    -62   -192       C  
ATOM    197  CE1 PHE A 413      24.208   8.325  14.532  1.00 27.49           C  
ANISOU  197  CE1 PHE A 413     3483   3380   3581    192   -151   -227       C  
ATOM    198  CE2 PHE A 413      22.688   8.861  12.741  1.00 30.48           C  
ANISOU  198  CE2 PHE A 413     3870   3769   3942    132    -65   -176       C  
ATOM    199  CZ  PHE A 413      23.121   9.049  14.049  1.00 27.51           C  
ANISOU  199  CZ  PHE A 413     3498   3394   3561    161   -105   -192       C  
ATOM    200  N   GLY A 414      27.763   5.551   9.285  1.00 23.58           N  
ANISOU  200  N   GLY A 414     2845   2818   3294    136    -29   -365       N  
ATOM    201  CA  GLY A 414      28.469   4.490   8.571  1.00 20.73           C  
ANISOU  201  CA  GLY A 414     2466   2436   2975    137    -16   -393       C  
ATOM    202  C   GLY A 414      27.837   4.112   7.248  1.00 20.70           C  
ANISOU  202  C   GLY A 414     2499   2424   2940     99     40   -364       C  
ATOM    203  O   GLY A 414      27.151   4.918   6.625  1.00 20.15           O  
ANISOU  203  O   GLY A 414     2459   2360   2836     65     79   -339       O  
ATOM    204  N   VAL A 415      28.050   2.861   6.859  1.00 20.17           N  
ANISOU  204  N   VAL A 415     2436   2342   2885    107     37   -368       N  
ATOM    205  CA  VAL A 415      27.725   2.359   5.531  1.00 18.81           C  
ANISOU  205  CA  VAL A 415     2296   2155   2695     72     90   -353       C  
ATOM    206  C   VAL A 415      26.229   2.099   5.409  1.00 16.82           C  
ANISOU  206  C   VAL A 415     2106   1917   2367     63     80   -283       C  
ATOM    207  O   VAL A 415      25.583   1.701   6.382  1.00 16.63           O  
ANISOU  207  O   VAL A 415     2095   1908   2312     91     30   -250       O  
ATOM    208  CB  VAL A 415      28.477   1.043   5.255  1.00 22.05           C  
ANISOU  208  CB  VAL A 415     2686   2542   3148     87     86   -383       C  
ATOM    209  CG1 VAL A 415      28.253   0.573   3.825  1.00 23.35           C  
ANISOU  209  CG1 VAL A 415     2887   2686   3296     47    148   -374       C  
ATOM    210  CG2 VAL A 415      29.972   1.205   5.526  1.00 25.51           C  
ANISOU  210  CG2 VAL A 415     3052   2962   3679    103     85   -459       C  
ATOM    211  N   VAL A 416      25.680   2.362   4.224  1.00 14.88           N  
ANISOU  211  N   VAL A 416     1899   1662   2092     22    127   -264       N  
ATOM    212  CA  VAL A 416      24.280   2.027   3.937  1.00 14.16           C  
ANISOU  212  CA  VAL A 416     1861   1577   1940     12    115   -204       C  
ATOM    213  C   VAL A 416      24.230   1.060   2.761  1.00 13.44           C  
ANISOU  213  C   VAL A 416     1802   1461   1840     -9    143   -201       C  
ATOM    214  O   VAL A 416      24.897   1.282   1.754  1.00 14.32           O  
ANISOU  214  O   VAL A 416     1921   1550   1969    -39    195   -232       O  
ATOM    215  CB  VAL A 416      23.426   3.264   3.611  1.00 14.27           C  
ANISOU  215  CB  VAL A 416     1903   1596   1920    -14    128   -178       C  
ATOM    216  CG1 VAL A 416      21.975   2.848   3.380  1.00 15.01           C  
ANISOU  216  CG1 VAL A 416     2042   1692   1966    -20    107   -122       C  
ATOM    217  CG2 VAL A 416      23.514   4.296   4.732  1.00 15.51           C  
ANISOU  217  CG2 VAL A 416     2029   1775   2088      4    107   -184       C  
ATOM    218  N   LYS A 417      23.441  -0.010   2.879  1.00 12.67           N  
ANISOU  218  N   LYS A 417     1730   1367   1715      1    114   -164       N  
ATOM    219  CA  LYS A 417      23.355  -0.990   1.786  1.00 12.83           C  
ANISOU  219  CA  LYS A 417     1784   1365   1724    -18    138   -159       C  
ATOM    220  C   LYS A 417      21.938  -1.151   1.272  1.00 11.86           C  
ANISOU  220  C   LYS A 417     1715   1241   1550    -36    125   -108       C  
ATOM    221  O   LYS A 417      20.977  -0.892   2.000  1.00 12.51           O  
ANISOU  221  O   LYS A 417     1798   1342   1613    -23     91    -74       O  
ATOM    222  CB  LYS A 417      23.931  -2.354   2.212  1.00 14.73           C  
ANISOU  222  CB  LYS A 417     2004   1601   1992     11    118   -174       C  
ATOM    223  CG  LYS A 417      25.435  -2.274   2.481  1.00 20.13           C  
ANISOU  223  CG  LYS A 417     2632   2275   2741     27    130   -235       C  
ATOM    224  CD  LYS A 417      26.093  -3.634   2.548  1.00 22.86           C  
ANISOU  224  CD  LYS A 417     2959   2604   3119     50    119   -257       C  
ATOM    225  CE  LYS A 417      27.556  -3.492   2.931  1.00 27.94           C  
ANISOU  225  CE  LYS A 417     3537   3236   3842     70    120   -323       C  
ATOM    226  NZ  LYS A 417      28.404  -3.020   1.796  1.00 31.70           N1+
ANISOU  226  NZ  LYS A 417     3999   3685   4360     32    195   -372       N1+
ATOM    227  N   TYR A 418      21.817  -1.560   0.004  1.00 11.36           N  
ANISOU  227  N   TYR A 418     1695   1151   1468    -67    153   -105       N  
ATOM    228  CA  TYR A 418      20.525  -1.929  -0.578  1.00 10.85           C  
ANISOU  228  CA  TYR A 418     1680   1079   1361    -82    132    -61       C  
ATOM    229  C   TYR A 418      20.369  -3.429  -0.382  1.00 10.69           C  
ANISOU  229  C   TYR A 418     1659   1058   1343    -65    115    -50       C  
ATOM    230  O   TYR A 418      21.337  -4.190  -0.568  1.00 11.21           O  
ANISOU  230  O   TYR A 418     1712   1112   1433    -60    137    -81       O  
ATOM    231  CB  TYR A 418      20.518  -1.603  -2.082  1.00 11.42           C  
ANISOU  231  CB  TYR A 418     1814   1117   1408   -125    167    -66       C  
ATOM    232  CG  TYR A 418      19.396  -2.259  -2.882  1.00 11.53           C  
ANISOU  232  CG  TYR A 418     1884   1113   1384   -141    143    -30       C  
ATOM    233  CD1 TYR A 418      18.066  -2.134  -2.499  1.00 11.50           C  
ANISOU  233  CD1 TYR A 418     1883   1120   1366   -133     93      9       C  
ATOM    234  CD2 TYR A 418      19.680  -2.978  -4.022  1.00 13.56           C  
ANISOU  234  CD2 TYR A 418     2191   1337   1624   -167    171    -40       C  
ATOM    235  CE1 TYR A 418      17.040  -2.730  -3.216  1.00 13.14           C  
ANISOU  235  CE1 TYR A 418     2134   1307   1548   -146     66     36       C  
ATOM    236  CE2 TYR A 418      18.663  -3.586  -4.758  1.00 14.06           C  
ANISOU  236  CE2 TYR A 418     2307   1380   1652   -181    143     -9       C  
ATOM    237  CZ  TYR A 418      17.348  -3.453  -4.351  1.00 14.62           C  
ANISOU  237  CZ  TYR A 418     2374   1465   1716   -170     87     27       C  
ATOM    238  OH  TYR A 418      16.355  -4.064  -5.098  1.00 16.88           O  
ANISOU  238  OH  TYR A 418     2708   1727   1977   -184     54     52       O  
ATOM    239  N   GLY A 419      19.181  -3.855   0.022  1.00  9.66           N  
ANISOU  239  N   GLY A 419     1539    936   1193    -56     78    -11       N  
ATOM    240  CA  GLY A 419      18.894  -5.286   0.159  1.00 10.40           C  
ANISOU  240  CA  GLY A 419     1640   1025   1284    -43     63      1       C  
ATOM    241  C   GLY A 419      17.430  -5.624  -0.039  1.00 10.10           C  
ANISOU  241  C   GLY A 419     1630    983   1223    -53     37     42       C  
ATOM    242  O   GLY A 419      16.619  -4.759  -0.349  1.00  9.77           O  
ANISOU  242  O   GLY A 419     1602    938   1170    -70     25     58       O  
ATOM    243  N   LYS A 420      17.096  -6.898   0.145  1.00 10.55           N  
ANISOU  243  N   LYS A 420     1694   1036   1279    -43     26     55       N  
ATOM    244  CA  LYS A 420      15.716  -7.360   0.120  1.00 11.57           C  
ANISOU  244  CA  LYS A 420     1840   1158   1398    -50      1     88       C  
ATOM    245  C   LYS A 420      15.360  -7.928   1.478  1.00 11.07           C  
ANISOU  245  C   LYS A 420     1754   1107   1341    -22    -10    101       C  
ATOM    246  O   LYS A 420      16.189  -8.589   2.108  1.00 12.50           O  
ANISOU  246  O   LYS A 420     1927   1294   1528      1     -6     88       O  
ATOM    247  CB  LYS A 420      15.540  -8.479  -0.911  1.00 12.35           C  
ANISOU  247  CB  LYS A 420     1975   1233   1484    -68      4     92       C  
ATOM    248  CG  LYS A 420      15.831  -8.072  -2.339  1.00 15.96           C  
ANISOU  248  CG  LYS A 420     2473   1667   1923   -100     19     80       C  
ATOM    249  CD  LYS A 420      14.703  -7.264  -2.934  1.00 16.04           C  
ANISOU  249  CD  LYS A 420     2510   1664   1920   -121     -9    100       C  
ATOM    250  CE  LYS A 420      14.832  -7.236  -4.450  1.00 16.23           C  
ANISOU  250  CE  LYS A 420     2597   1652   1914   -155     -1     94       C  
ATOM    251  NZ  LYS A 420      13.648  -6.513  -5.014  1.00 16.77           N1+
ANISOU  251  NZ  LYS A 420     2697   1703   1971   -171    -45    114       N1+
ATOM    252  N   TRP A 421      14.127  -7.699   1.921  1.00 10.42           N  
ANISOU  252  N   TRP A 421     1669   1027   1262    -25    -24    124       N  
ATOM    253  CA  TRP A 421      13.599  -8.336   3.124  1.00 10.53           C  
ANISOU  253  CA  TRP A 421     1676   1044   1280     -6    -26    138       C  
ATOM    254  C   TRP A 421      12.646  -9.460   2.717  1.00 10.54           C  
ANISOU  254  C   TRP A 421     1695   1024   1282    -19    -30    155       C  
ATOM    255  O   TRP A 421      11.743  -9.253   1.898  1.00 11.42           O  
ANISOU  255  O   TRP A 421     1811   1122   1402    -43    -42    164       O  
ATOM    256  CB  TRP A 421      12.881  -7.287   3.976  1.00 11.12           C  
ANISOU  256  CB  TRP A 421     1731   1129   1363     -4    -28    147       C  
ATOM    257  CG  TRP A 421      12.235  -7.800   5.226  1.00 11.03           C  
ANISOU  257  CG  TRP A 421     1722   1113   1352      9    -20    160       C  
ATOM    258  CD1 TRP A 421      12.826  -7.972   6.443  1.00 11.51           C  
ANISOU  258  CD1 TRP A 421     1791   1181   1399     35    -15    156       C  
ATOM    259  CD2 TRP A 421      10.849  -8.133   5.402  1.00 12.34           C  
ANISOU  259  CD2 TRP A 421     1888   1263   1537     -5    -13    177       C  
ATOM    260  CE2 TRP A 421      10.681  -8.532   6.748  1.00 12.69           C  
ANISOU  260  CE2 TRP A 421     1945   1303   1572     10      5    182       C  
ATOM    261  CE3 TRP A 421       9.747  -8.155   4.550  1.00 13.48           C  
ANISOU  261  CE3 TRP A 421     2023   1390   1706    -30    -23    184       C  
ATOM    262  NE1 TRP A 421      11.900  -8.430   7.363  1.00 13.20           N  
ANISOU  262  NE1 TRP A 421     2020   1382   1613     36      0    171       N  
ATOM    263  CZ2 TRP A 421       9.443  -8.932   7.265  1.00 14.07           C  
ANISOU  263  CZ2 TRP A 421     2122   1457   1764     -1     27    193       C  
ATOM    264  CZ3 TRP A 421       8.511  -8.545   5.062  1.00 14.58           C  
ANISOU  264  CZ3 TRP A 421     2155   1511   1873    -39     -9    193       C  
ATOM    265  CH2 TRP A 421       8.373  -8.936   6.406  1.00 15.05           C  
ANISOU  265  CH2 TRP A 421     2225   1566   1925    -26     21    197       C  
ATOM    266  N   ARG A 422      12.861 -10.645   3.290  1.00 10.42           N  
ANISOU  266  N   ARG A 422     1694   1004   1261     -3    -23    158       N  
ATOM    267  CA  ARG A 422      12.116 -11.870   2.942  1.00 11.23           C  
ANISOU  267  CA  ARG A 422     1814   1085   1364    -14    -21    171       C  
ATOM    268  C   ARG A 422      12.019 -12.094   1.436  1.00 11.78           C  
ANISOU  268  C   ARG A 422     1899   1141   1433    -40    -31    168       C  
ATOM    269  O   ARG A 422      10.962 -12.478   0.899  1.00 11.15           O  
ANISOU  269  O   ARG A 422     1826   1043   1364    -60    -41    179       O  
ATOM    270  CB  ARG A 422      10.744 -11.936   3.644  1.00 11.14           C  
ANISOU  270  CB  ARG A 422     1797   1064   1371    -22    -15    188       C  
ATOM    271  CG  ARG A 422      10.867 -11.929   5.154  1.00 12.68           C  
ANISOU  271  CG  ARG A 422     1996   1263   1556      1      0    191       C  
ATOM    272  CD  ARG A 422       9.530 -12.099   5.852  1.00 13.91           C  
ANISOU  272  CD  ARG A 422     2151   1402   1731    -10     21    203       C  
ATOM    273  NE  ARG A 422       9.710 -12.220   7.305  1.00 14.26           N  
ANISOU  273  NE  ARG A 422     2218   1442   1754      9     42    206       N  
ATOM    274  CZ  ARG A 422       8.718 -12.353   8.181  1.00 18.51           C  
ANISOU  274  CZ  ARG A 422     2767   1962   2303      0     75    213       C  
ATOM    275  NH1 ARG A 422       7.460 -12.390   7.761  1.00 18.11           N1+
ANISOU  275  NH1 ARG A 422     2692   1894   2295    -27     88    215       N1+
ATOM    276  NH2 ARG A 422       8.985 -12.478   9.482  1.00 17.08           N  
ANISOU  276  NH2 ARG A 422     2624   1773   2092     18     94    216       N  
ATOM    277  N   GLY A 423      13.156 -11.878   0.779  1.00 11.73           N  
ANISOU  277  N   GLY A 423     1900   1138   1416    -40    -25    150       N  
ATOM    278  CA  GLY A 423      13.353 -12.203  -0.626  1.00 12.37           C  
ANISOU  278  CA  GLY A 423     2009   1201   1486    -63    -24    143       C  
ATOM    279  C   GLY A 423      12.720 -11.246  -1.619  1.00 14.30           C  
ANISOU  279  C   GLY A 423     2270   1436   1727    -91    -42    147       C  
ATOM    280  O   GLY A 423      12.988 -11.339  -2.821  1.00 16.33           O  
ANISOU  280  O   GLY A 423     2564   1674   1967   -113    -41    139       O  
ATOM    281  N   GLN A 424      11.877 -10.339  -1.137  1.00 14.89           N  
ANISOU  281  N   GLN A 424     2322   1517   1816    -91    -60    158       N  
ATOM    282  CA  GLN A 424      10.967  -9.656  -2.053  1.00 17.55           C  
ANISOU  282  CA  GLN A 424     2676   1835   2156   -114    -91    165       C  
ATOM    283  C   GLN A 424      10.927  -8.145  -1.918  1.00 16.96           C  
ANISOU  283  C   GLN A 424     2588   1770   2085   -115    -99    163       C  
ATOM    284  O   GLN A 424      10.759  -7.438  -2.921  1.00 19.22           O  
ANISOU  284  O   GLN A 424     2905   2037   2358   -134   -120    162       O  
ATOM    285  CB  GLN A 424       9.559 -10.185  -1.835  1.00 22.74           C  
ANISOU  285  CB  GLN A 424     3319   2478   2842   -119   -115    180       C  
ATOM    286  CG  GLN A 424       8.696 -10.162  -3.076  1.00 34.81           C  
ANISOU  286  CG  GLN A 424     4877   3974   4373   -143   -158    184       C  
ATOM    287  CD  GLN A 424       7.614 -11.213  -3.011  1.00 35.11           C  
ANISOU  287  CD  GLN A 424     4904   3993   4441   -149   -173    191       C  
ATOM    288  NE2 GLN A 424       6.756 -11.241  -4.020  1.00 42.39           N  
ANISOU  288  NE2 GLN A 424     5848   4883   5375   -168   -220    192       N  
ATOM    289  OE1 GLN A 424       7.549 -11.995  -2.058  1.00 37.20           O  
ANISOU  289  OE1 GLN A 424     5144   4268   4720   -136   -144    194       O  
ATOM    290  N   TYR A 425      11.061  -7.652  -0.692  1.00 14.05           N  
ANISOU  290  N   TYR A 425     2180   1427   1731    -94    -85    162       N  
ATOM    291  CA  TYR A 425      10.764  -6.249  -0.394  1.00 13.48           C  
ANISOU  291  CA  TYR A 425     2087   1362   1669    -94    -95    163       C  
ATOM    292  C   TYR A 425      12.028  -5.397  -0.303  1.00 12.25           C  
ANISOU  292  C   TYR A 425     1931   1225   1497    -88    -71    146       C  
ATOM    293  O   TYR A 425      12.900  -5.665   0.527  1.00 11.48           O  
ANISOU  293  O   TYR A 425     1815   1147   1398    -68    -48    135       O  
ATOM    294  CB  TYR A 425       9.927  -6.175   0.884  1.00 16.19           C  
ANISOU  294  CB  TYR A 425     2391   1716   2044    -80    -91    172       C  
ATOM    295  CG  TYR A 425       8.586  -6.828   0.680  1.00 20.47           C  
ANISOU  295  CG  TYR A 425     2927   2234   2615    -91   -112    183       C  
ATOM    296  CD1 TYR A 425       7.566  -6.159  -0.008  1.00 24.10           C  
ANISOU  296  CD1 TYR A 425     3383   2671   3101   -106   -150    186       C  
ATOM    297  CD2 TYR A 425       8.344  -8.134   1.129  1.00 22.67           C  
ANISOU  297  CD2 TYR A 425     3206   2507   2899    -87    -96    188       C  
ATOM    298  CE1 TYR A 425       6.336  -6.768  -0.228  1.00 29.05           C  
ANISOU  298  CE1 TYR A 425     3997   3272   3767   -117   -174    190       C  
ATOM    299  CE2 TYR A 425       7.117  -8.742   0.908  1.00 27.17           C  
ANISOU  299  CE2 TYR A 425     3767   3051   3503   -100   -111    193       C  
ATOM    300  CZ  TYR A 425       6.122  -8.049   0.237  1.00 30.70           C  
ANISOU  300  CZ  TYR A 425     4201   3477   3984   -115   -151    192       C  
ATOM    301  OH  TYR A 425       4.902  -8.650   0.021  1.00 38.39           O  
ANISOU  301  OH  TYR A 425     5159   4423   5004   -127   -170    192       O  
ATOM    302  N   ASP A 426      12.136  -4.373  -1.160  1.00 11.08           N  
ANISOU  302  N   ASP A 426     1806   1065   1337   -105    -80    141       N  
ATOM    303  CA  ASP A 426      13.346  -3.521  -1.178  1.00 10.40           C  
ANISOU  303  CA  ASP A 426     1720    991   1238   -104    -51    120       C  
ATOM    304  C   ASP A 426      13.504  -2.770   0.137  1.00 10.00           C  
ANISOU  304  C   ASP A 426     1622    969   1206    -82    -43    117       C  
ATOM    305  O   ASP A 426      12.543  -2.191   0.648  1.00 10.64           O  
ANISOU  305  O   ASP A 426     1684   1054   1304    -78    -62    131       O  
ATOM    306  CB  ASP A 426      13.248  -2.445  -2.273  1.00 11.08           C  
ANISOU  306  CB  ASP A 426     1848   1054   1306   -129    -61    118       C  
ATOM    307  CG  ASP A 426      13.369  -2.992  -3.661  1.00 13.29           C  
ANISOU  307  CG  ASP A 426     2192   1300   1556   -154    -62    116       C  
ATOM    308  OD1 ASP A 426      13.986  -4.061  -3.864  1.00 13.73           O  
ANISOU  308  OD1 ASP A 426     2257   1354   1606   -155    -38    106       O  
ATOM    309  OD2 ASP A 426      12.844  -2.295  -4.579  1.00 14.79           O1-
ANISOU  309  OD2 ASP A 426     2430   1460   1727   -174    -88    123       O1-
ATOM    310  N   VAL A 427      14.719  -2.772   0.670  1.00  9.46           N  
ANISOU  310  N   VAL A 427     1536    919   1139    -67    -17     95       N  
ATOM    311  CA  VAL A 427      15.024  -2.000   1.876  1.00  8.87           C  
ANISOU  311  CA  VAL A 427     1424    869   1077    -46    -12     88       C  
ATOM    312  C   VAL A 427      16.407  -1.391   1.774  1.00  8.91           C  
ANISOU  312  C   VAL A 427     1419    880   1084    -45     12     56       C  
ATOM    313  O   VAL A 427      17.272  -1.859   1.011  1.00  9.60           O  
ANISOU  313  O   VAL A 427     1521    955   1170    -55     33     35       O  
ATOM    314  CB  VAL A 427      14.987  -2.850   3.174  1.00  9.22           C  
ANISOU  314  CB  VAL A 427     1447    926   1127    -18    -16     93       C  
ATOM    315  CG1 VAL A 427      13.585  -3.395   3.452  1.00 10.28           C  
ANISOU  315  CG1 VAL A 427     1586   1052   1267    -21    -30    121       C  
ATOM    316  CG2 VAL A 427      16.004  -3.997   3.121  1.00  9.93           C  
ANISOU  316  CG2 VAL A 427     1542   1014   1216     -5     -8     77       C  
ATOM    317  N   ALA A 428      16.602  -0.318   2.538  1.00  8.23           N  
ANISOU  317  N   ALA A 428     1306    811   1007    -35     13     48       N  
ATOM    318  CA  ALA A 428      17.934   0.194   2.783  1.00  8.01           C  
ANISOU  318  CA  ALA A 428     1256    793    994    -27     34     13       C  
ATOM    319  C   ALA A 428      18.339  -0.273   4.181  1.00  8.51           C  
ANISOU  319  C   ALA A 428     1289    874   1069      7     18      6       C  
ATOM    320  O   ALA A 428      17.508  -0.314   5.087  1.00  8.56           O  
ANISOU  320  O   ALA A 428     1294    890   1068     20      1     29       O  
ATOM    321  CB  ALA A 428      17.954   1.705   2.706  1.00  7.75           C  
ANISOU  321  CB  ALA A 428     1218    764    962    -40     43      6       C  
ATOM    322  N   ILE A 429      19.608  -0.632   4.336  1.00  9.05           N  
ANISOU  322  N   ILE A 429     1338    943   1158     22     26    -27       N  
ATOM    323  CA  ILE A 429      20.098  -1.211   5.594  1.00  9.86           C  
ANISOU  323  CA  ILE A 429     1421   1053   1269     59      0    -36       C  
ATOM    324  C   ILE A 429      21.223  -0.306   6.072  1.00 10.51           C  
ANISOU  324  C   ILE A 429     1467   1144   1380     71      1    -75       C  
ATOM    325  O   ILE A 429      22.302  -0.261   5.476  1.00 10.60           O  
ANISOU  325  O   ILE A 429     1457   1146   1423     65     21   -114       O  
ATOM    326  CB  ILE A 429      20.581  -2.676   5.403  1.00 10.22           C  
ANISOU  326  CB  ILE A 429     1473   1085   1322     72     -5    -44       C  
ATOM    327  CG1 ILE A 429      19.467  -3.509   4.749  1.00 10.34           C  
ANISOU  327  CG1 ILE A 429     1525   1091   1313     54     -2     -8       C  
ATOM    328  CG2 ILE A 429      21.005  -3.277   6.754  1.00 11.10           C  
ANISOU  328  CG2 ILE A 429     1578   1199   1437    113    -42    -50       C  
ATOM    329  CD1 ILE A 429      19.914  -4.818   4.122  1.00 12.21           C  
ANISOU  329  CD1 ILE A 429     1773   1310   1555     55      3    -17       C  
ATOM    330  N   LYS A 430      20.953   0.442   7.135  1.00 11.38           N  
ANISOU  330  N   LYS A 430     1570   1270   1483     85    -17    -68       N  
ATOM    331  CA  LYS A 430      21.939   1.374   7.685  1.00 13.05           C  
ANISOU  331  CA  LYS A 430     1747   1489   1721     98    -22   -105       C  
ATOM    332  C   LYS A 430      22.706   0.630   8.767  1.00 14.61           C  
ANISOU  332  C   LYS A 430     1934   1682   1932    138    -63   -125       C  
ATOM    333  O   LYS A 430      22.130   0.268   9.785  1.00 14.51           O  
ANISOU  333  O   LYS A 430     1948   1672   1890    159    -92   -100       O  
ATOM    334  CB  LYS A 430      21.246   2.602   8.286  1.00 14.76           C  
ANISOU  334  CB  LYS A 430     1965   1720   1920     92    -22    -88       C  
ATOM    335  CG  LYS A 430      20.427   3.428   7.291  1.00 16.43           C  
ANISOU  335  CG  LYS A 430     2191   1931   2121     56      7    -68       C  
ATOM    336  CD  LYS A 430      19.422   4.359   7.970  1.00 20.80           C  
ANISOU  336  CD  LYS A 430     2749   2496   2657     54      2    -43       C  
ATOM    337  CE  LYS A 430      20.065   5.444   8.828  1.00 22.76           C  
ANISOU  337  CE  LYS A 430     2972   2756   2917     67     -2    -68       C  
ATOM    338  NZ  LYS A 430      20.685   6.535   8.024  1.00 25.47           N1+
ANISOU  338  NZ  LYS A 430     3299   3098   3281     44     25    -94       N1+
ATOM    339  N   MET A 431      23.994   0.394   8.538  1.00 14.93           N  
ANISOU  339  N   MET A 431     1940   1712   2018    149    -67   -171       N  
ATOM    340  CA  MET A 431      24.801  -0.347   9.492  1.00 17.44           C  
ANISOU  340  CA  MET A 431     2247   2021   2357    192   -117   -195       C  
ATOM    341  C   MET A 431      25.486   0.636  10.457  1.00 18.32           C  
ANISOU  341  C   MET A 431     2331   2138   2490    212   -148   -227       C  
ATOM    342  O   MET A 431      26.388   1.375  10.074  1.00 20.77           O  
ANISOU  342  O   MET A 431     2594   2447   2850    203   -130   -271       O  
ATOM    343  CB  MET A 431      25.747  -1.294   8.740  1.00 19.60           C  
ANISOU  343  CB  MET A 431     2495   2273   2677    196   -110   -230       C  
ATOM    344  CG  MET A 431      24.984  -2.323   7.877  1.00 18.75           C  
ANISOU  344  CG  MET A 431     2424   2158   2539    177    -85   -195       C  
ATOM    345  SD  MET A 431      26.052  -3.310   6.823  1.00 31.64           S  
ANISOU  345  SD  MET A 431     4028   3764   4227    173    -60   -238       S  
ATOM    346  CE  MET A 431      26.737  -4.453   8.023  1.00 30.10           C  
ANISOU  346  CE  MET A 431     3828   3554   4054    231   -135   -255       C  
ATOM    347  N   ILE A 432      25.014   0.673  11.705  1.00 16.61           N  
ANISOU  347  N   ILE A 432     2148   1926   2235    237   -189   -204       N  
ATOM    348  CA  ILE A 432      25.398   1.730  12.655  1.00 17.02           C  
ANISOU  348  CA  ILE A 432     2187   1985   2293    251   -216   -225       C  
ATOM    349  C   ILE A 432      26.770   1.486  13.298  1.00 18.89           C  
ANISOU  349  C   ILE A 432     2391   2203   2580    291   -275   -278       C  
ATOM    350  O   ILE A 432      26.940   0.569  14.110  1.00 20.60           O  
ANISOU  350  O   ILE A 432     2641   2403   2782    328   -332   -275       O  
ATOM    351  CB  ILE A 432      24.320   1.924  13.755  1.00 15.54           C  
ANISOU  351  CB  ILE A 432     2058   1804   2042    259   -231   -181       C  
ATOM    352  CG1 ILE A 432      22.947   2.153  13.119  1.00 15.33           C  
ANISOU  352  CG1 ILE A 432     2053   1790   1980    221   -177   -134       C  
ATOM    353  CG2 ILE A 432      24.685   3.079  14.693  1.00 15.23           C  
ANISOU  353  CG2 ILE A 432     2010   1770   2004    270   -255   -202       C  
ATOM    354  CD1 ILE A 432      22.934   3.210  12.029  1.00 15.95           C  
ANISOU  354  CD1 ILE A 432     2093   1882   2084    185   -129   -144       C  
ATOM    355  N   LYS A 433      27.728   2.337  12.950  1.00 19.53           N  
ANISOU  355  N   LYS A 433     2412   2286   2722    284   -263   -329       N  
ATOM    356  CA  LYS A 433      29.112   2.200  13.395  1.00 21.71           C  
ANISOU  356  CA  LYS A 433     2640   2541   3068    318   -317   -391       C  
ATOM    357  C   LYS A 433      29.169   2.157  14.921  1.00 21.80           C  
ANISOU  357  C   LYS A 433     2690   2544   3049    362   -400   -388       C  
ATOM    358  O   LYS A 433      28.528   2.960  15.591  1.00 19.01           O  
ANISOU  358  O   LYS A 433     2370   2204   2646    356   -400   -362       O  
ATOM    359  CB  LYS A 433      29.950   3.346  12.790  1.00 25.87           C  
ANISOU  359  CB  LYS A 433     3095   3070   3662    294   -277   -445       C  
ATOM    360  CG  LYS A 433      31.106   3.888  13.616  1.00 33.71           C  
ANISOU  360  CG  LYS A 433     4039   4051   4719    325   -334   -506       C  
ATOM    361  CD  LYS A 433      32.310   2.962  13.650  1.00 39.46           C  
ANISOU  361  CD  LYS A 433     4719   4746   5528    360   -384   -564       C  
ATOM    362  CE  LYS A 433      33.479   3.629  14.363  1.00 44.00           C  
ANISOU  362  CE  LYS A 433     5232   5303   6179    387   -441   -633       C  
ATOM    363  NZ  LYS A 433      34.105   2.722  15.368  1.00 43.73           N1+
ANISOU  363  NZ  LYS A 433     5206   5239   6168    447   -552   -656       N1+
ATOM    364  N   GLU A 434      29.916   1.198  15.466  1.00 23.00           N  
ANISOU  364  N   GLU A 434     2843   2667   3226    405   -472   -414       N  
ATOM    365  CA  GLU A 434      30.095   1.076  16.918  1.00 25.87           C  
ANISOU  365  CA  GLU A 434     3256   3012   3560    451   -563   -416       C  
ATOM    366  C   GLU A 434      30.597   2.371  17.554  1.00 23.94           C  
ANISOU  366  C   GLU A 434     2983   2773   3338    455   -588   -451       C  
ATOM    367  O   GLU A 434      31.541   2.988  17.057  1.00 22.49           O  
ANISOU  367  O   GLU A 434     2716   2589   3238    448   -577   -508       O  
ATOM    368  CB  GLU A 434      31.076  -0.058  17.242  1.00 32.85           C  
ANISOU  368  CB  GLU A 434     4131   3858   4492    499   -644   -453       C  
ATOM    369  CG  GLU A 434      31.132  -0.455  18.714  1.00 43.11           C  
ANISOU  369  CG  GLU A 434     5508   5128   5741    549   -746   -445       C  
ATOM    370  CD  GLU A 434      29.916  -1.260  19.164  1.00 54.47           C  
ANISOU  370  CD  GLU A 434     7055   6563   7074    547   -735   -374       C  
ATOM    371  OE1 GLU A 434      29.623  -1.254  20.383  1.00 62.53           O  
ANISOU  371  OE1 GLU A 434     8162   7566   8029    571   -789   -354       O  
ATOM    372  OE2 GLU A 434      29.250  -1.896  18.310  1.00 62.80           O1-
ANISOU  372  OE2 GLU A 434     8114   7631   8114    520   -671   -340       O1-
ATOM    373  N   GLY A 435      29.957   2.774  18.651  1.00 21.80           N  
ANISOU  373  N   GLY A 435     2783   2504   2994    465   -617   -418       N  
ATOM    374  CA  GLY A 435      30.287   4.024  19.343  1.00 20.27           C  
ANISOU  374  CA  GLY A 435     2576   2315   2808    468   -640   -445       C  
ATOM    375  C   GLY A 435      29.738   5.313  18.738  1.00 19.03           C  
ANISOU  375  C   GLY A 435     2387   2193   2648    419   -553   -432       C  
ATOM    376  O   GLY A 435      29.946   6.379  19.300  1.00 19.56           O  
ANISOU  376  O   GLY A 435     2445   2266   2719    419   -567   -452       O  
ATOM    377  N   SER A 436      29.057   5.234  17.596  1.00 17.55           N  
ANISOU  377  N   SER A 436     2186   2026   2454    380   -470   -402       N  
ATOM    378  CA  SER A 436      28.562   6.450  16.928  1.00 17.22           C  
ANISOU  378  CA  SER A 436     2118   2013   2412    335   -393   -392       C  
ATOM    379  C   SER A 436      27.225   6.925  17.483  1.00 16.10           C  
ANISOU  379  C   SER A 436     2041   1886   2189    319   -368   -334       C  
ATOM    380  O   SER A 436      26.874   8.103  17.323  1.00 15.50           O  
ANISOU  380  O   SER A 436     1950   1828   2110    293   -326   -330       O  
ATOM    381  CB  SER A 436      28.444   6.269  15.408  1.00 17.26           C  
ANISOU  381  CB  SER A 436     2084   2026   2446    298   -319   -388       C  
ATOM    382  OG  SER A 436      27.321   5.476  15.060  1.00 16.44           O  
ANISOU  382  OG  SER A 436     2032   1927   2285    285   -291   -331       O  
ATOM    383  N   MET A 437      26.473   6.019  18.108  1.00 14.82           N  
ANISOU  383  N   MET A 437     1950   1713   1965    334   -389   -293       N  
ATOM    384  CA  MET A 437      25.070   6.323  18.452  1.00 14.21           C  
ANISOU  384  CA  MET A 437     1931   1646   1819    313   -347   -238       C  
ATOM    385  C   MET A 437      24.726   5.951  19.891  1.00 14.34           C  
ANISOU  385  C   MET A 437     2033   1641   1773    340   -393   -219       C  
ATOM    386  O   MET A 437      25.240   4.957  20.417  1.00 14.29           O  
ANISOU  386  O   MET A 437     2061   1608   1757    374   -453   -228       O  
ATOM    387  CB  MET A 437      24.129   5.616  17.457  1.00 15.15           C  
ANISOU  387  CB  MET A 437     2057   1773   1926    286   -293   -198       C  
ATOM    388  CG  MET A 437      22.649   5.801  17.722  1.00 17.19           C  
ANISOU  388  CG  MET A 437     2365   2036   2130    263   -249   -147       C  
ATOM    389  SD  MET A 437      21.573   4.919  16.553  1.00 20.11           S  
ANISOU  389  SD  MET A 437     2737   2408   2493    235   -197   -105       S  
ATOM    390  CE  MET A 437      21.664   6.036  15.168  1.00 22.35           C  
ANISOU  390  CE  MET A 437     2954   2714   2822    199   -150   -118       C  
ATOM    391  N   SER A 438      23.879   6.765  20.541  1.00 12.65           N  
ANISOU  391  N   SER A 438     1857   1432   1514    324   -364   -195       N  
ATOM    392  CA  SER A 438      23.317   6.408  21.849  1.00 13.30           C  
ANISOU  392  CA  SER A 438     2037   1489   1526    340   -386   -171       C  
ATOM    393  C   SER A 438      22.215   5.364  21.560  1.00 13.21           C  
ANISOU  393  C   SER A 438     2069   1470   1480    325   -342   -125       C  
ATOM    394  O   SER A 438      21.059   5.720  21.306  1.00 12.68           O  
ANISOU  394  O   SER A 438     2005   1413   1399    292   -275    -93       O  
ATOM    395  CB  SER A 438      22.769   7.673  22.548  1.00 13.26           C  
ANISOU  395  CB  SER A 438     2054   1491   1494    323   -358   -165       C  
ATOM    396  OG  SER A 438      22.393   7.410  23.906  1.00 15.00           O  
ANISOU  396  OG  SER A 438     2376   1679   1643    338   -380   -149       O  
ATOM    397  N   GLU A 439      22.585   4.080  21.558  1.00 13.14           N  
ANISOU  397  N   GLU A 439     2086   1440   1464    349   -381   -124       N  
ATOM    398  CA  GLU A 439      21.729   3.057  20.943  1.00 13.31           C  
ANISOU  398  CA  GLU A 439     2124   1459   1473    332   -338    -88       C  
ATOM    399  C   GLU A 439      20.450   2.722  21.725  1.00 13.06           C  
ANISOU  399  C   GLU A 439     2179   1406   1377    318   -297    -47       C  
ATOM    400  O   GLU A 439      19.404   2.545  21.119  1.00 12.82           O  
ANISOU  400  O   GLU A 439     2137   1383   1349    287   -234    -18       O  
ATOM    401  CB  GLU A 439      22.526   1.785  20.624  1.00 14.39           C  
ANISOU  401  CB  GLU A 439     2259   1580   1629    360   -387   -101       C  
ATOM    402  CG  GLU A 439      23.674   2.035  19.652  1.00 16.18           C  
ANISOU  402  CG  GLU A 439     2391   1825   1932    366   -407   -144       C  
ATOM    403  CD  GLU A 439      24.478   0.785  19.323  1.00 20.56           C  
ANISOU  403  CD  GLU A 439     2936   2359   2514    394   -453   -162       C  
ATOM    404  OE1 GLU A 439      24.126  -0.314  19.803  1.00 22.86           O  
ANISOU  404  OE1 GLU A 439     3298   2625   2762    410   -472   -137       O  
ATOM    405  OE2 GLU A 439      25.480   0.913  18.587  1.00 19.50           O1-
ANISOU  405  OE2 GLU A 439     2727   2233   2449    399   -467   -203       O1-
ATOM    406  N   ASP A 440      20.531   2.629  23.053  1.00 14.34           N  
ANISOU  406  N   ASP A 440     2429   1535   1481    339   -330    -46       N  
ATOM    407  CA  ASP A 440      19.334   2.334  23.853  1.00 14.64           C  
ANISOU  407  CA  ASP A 440     2559   1546   1458    321   -279    -12       C  
ATOM    408  C   ASP A 440      18.318   3.467  23.727  1.00 14.25           C  
ANISOU  408  C   ASP A 440     2478   1516   1419    282   -203      0       C  
ATOM    409  O   ASP A 440      17.112   3.232  23.560  1.00 13.27           O  
ANISOU  409  O   ASP A 440     2366   1386   1290    252   -133     27       O  
ATOM    410  CB  ASP A 440      19.692   2.155  25.332  1.00 17.43           C  
ANISOU  410  CB  ASP A 440     3026   1855   1741    349   -329    -17       C  
ATOM    411  CG  ASP A 440      20.444   0.870  25.613  1.00 20.78           C  
ANISOU  411  CG  ASP A 440     3506   2247   2143    389   -403    -22       C  
ATOM    412  OD1 ASP A 440      20.346  -0.098  24.826  1.00 22.09           O  
ANISOU  412  OD1 ASP A 440     3644   2416   2331    387   -393    -10       O  
ATOM    413  OD2 ASP A 440      21.123   0.834  26.659  1.00 24.43           O1-
ANISOU  413  OD2 ASP A 440     4043   2674   2562    422   -475    -38       O1-
ATOM    414  N   GLU A 441      18.800   4.705  23.810  1.00 13.32           N  
ANISOU  414  N   GLU A 441     2317   1418   1322    282   -217    -23       N  
ATOM    415  CA  GLU A 441      17.918   5.848  23.561  1.00 12.84           C  
ANISOU  415  CA  GLU A 441     2216   1379   1283    247   -150    -15       C  
ATOM    416  C   GLU A 441      17.288   5.826  22.168  1.00 11.89           C  
ANISOU  416  C   GLU A 441     2016   1285   1217    220   -104     -1       C  
ATOM    417  O   GLU A 441      16.080   6.040  22.031  1.00 10.87           O  
ANISOU  417  O   GLU A 441     1884   1153   1094    190    -41     20       O  
ATOM    418  CB  GLU A 441      18.644   7.165  23.800  1.00 13.67           C  
ANISOU  418  CB  GLU A 441     2286   1502   1406    254   -176    -44       C  
ATOM    419  CG  GLU A 441      18.891   7.391  25.283  1.00 15.04           C  
ANISOU  419  CG  GLU A 441     2551   1644   1519    272   -207    -53       C  
ATOM    420  CD  GLU A 441      19.591   8.698  25.578  1.00 17.64           C  
ANISOU  420  CD  GLU A 441     2848   1989   1865    278   -234    -84       C  
ATOM    421  OE1 GLU A 441      19.218   9.726  24.984  1.00 16.84           O  
ANISOU  421  OE1 GLU A 441     2679   1916   1803    252   -189    -85       O  
ATOM    422  OE2 GLU A 441      20.490   8.699  26.453  1.00 20.89           O1-
ANISOU  422  OE2 GLU A 441     3307   2381   2249    309   -305   -108       O1-
ATOM    423  N   PHE A 442      18.105   5.593  21.137  1.00 11.22           N  
ANISOU  423  N   PHE A 442     1866   1221   1173    229   -136    -16       N  
ATOM    424  CA  PHE A 442      17.569   5.515  19.786  1.00 12.22           C  
ANISOU  424  CA  PHE A 442     1932   1368   1343    203   -100     -3       C  
ATOM    425  C   PHE A 442      16.501   4.420  19.675  1.00 12.00           C  
ANISOU  425  C   PHE A 442     1939   1321   1299    190    -65     28       C  
ATOM    426  O   PHE A 442      15.431   4.638  19.092  1.00 11.62           O  
ANISOU  426  O   PHE A 442     1864   1277   1274    161    -17     46       O  
ATOM    427  CB  PHE A 442      18.649   5.286  18.727  1.00 12.08           C  
ANISOU  427  CB  PHE A 442     1855   1368   1366    213   -133    -26       C  
ATOM    428  CG  PHE A 442      18.075   4.793  17.429  1.00 12.24           C  
ANISOU  428  CG  PHE A 442     1840   1396   1412    190   -102     -8       C  
ATOM    429  CD1 PHE A 442      17.257   5.622  16.650  1.00 12.95           C  
ANISOU  429  CD1 PHE A 442     1893   1499   1526    159    -60      3       C  
ATOM    430  CD2 PHE A 442      18.238   3.466  17.060  1.00 13.76           C  
ANISOU  430  CD2 PHE A 442     2048   1578   1602    200   -116     -1       C  
ATOM    431  CE1 PHE A 442      16.653   5.150  15.472  1.00 13.05           C  
ANISOU  431  CE1 PHE A 442     1884   1514   1560    138    -39     20       C  
ATOM    432  CE2 PHE A 442      17.637   2.992  15.892  1.00 12.78           C  
ANISOU  432  CE2 PHE A 442     1899   1458   1497    177    -89     15       C  
ATOM    433  CZ  PHE A 442      16.856   3.834  15.105  1.00 12.53           C  
ANISOU  433  CZ  PHE A 442     1832   1438   1488    147    -53     26       C  
ATOM    434  N   ILE A 443      16.784   3.246  20.231  1.00 12.20           N  
ANISOU  434  N   ILE A 443     2024   1322   1289    211    -91     32       N  
ATOM    435  CA  ILE A 443      15.854   2.124  20.106  1.00 12.87           C  
ANISOU  435  CA  ILE A 443     2143   1386   1360    199    -57     59       C  
ATOM    436  C   ILE A 443      14.502   2.453  20.738  1.00 13.12           C  
ANISOU  436  C   ILE A 443     2209   1398   1378    171      8     78       C  
ATOM    437  O   ILE A 443      13.457   2.110  20.184  1.00 12.69           O  
ANISOU  437  O   ILE A 443     2134   1338   1347    146     54     95       O  
ATOM    438  CB  ILE A 443      16.450   0.817  20.659  1.00 14.47           C  
ANISOU  438  CB  ILE A 443     2412   1561   1524    228    -99     60       C  
ATOM    439  CG1 ILE A 443      17.623   0.380  19.765  1.00 14.57           C  
ANISOU  439  CG1 ILE A 443     2372   1591   1570    249   -152     40       C  
ATOM    440  CG2 ILE A 443      15.387  -0.271  20.721  1.00 15.50           C  
ANISOU  440  CG2 ILE A 443     2589   1663   1634    211    -54     89       C  
ATOM    441  CD1 ILE A 443      18.481  -0.759  20.313  1.00 15.79           C  
ANISOU  441  CD1 ILE A 443     2582   1719   1698    287   -212     32       C  
ATOM    442  N   GLU A 444      14.503   3.143  21.878  1.00 12.55           N  
ANISOU  442  N   GLU A 444     2184   1311   1272    175     14     72       N  
ATOM    443  CA  GLU A 444      13.233   3.536  22.470  1.00 13.89           C  
ANISOU  443  CA  GLU A 444     2382   1459   1436    146     86     84       C  
ATOM    444  C   GLU A 444      12.507   4.518  21.553  1.00 12.83           C  
ANISOU  444  C   GLU A 444     2158   1351   1366    119    121     84       C  
ATOM    445  O   GLU A 444      11.304   4.407  21.348  1.00 13.75           O  
ANISOU  445  O   GLU A 444     2261   1453   1511     92    177     96       O  
ATOM    446  CB  GLU A 444      13.410   4.115  23.887  1.00 15.86           C  
ANISOU  446  CB  GLU A 444     2709   1684   1631    154     88     75       C  
ATOM    447  CG  GLU A 444      12.100   4.425  24.606  1.00 19.22           C  
ANISOU  447  CG  GLU A 444     3174   2078   2049    121    174     84       C  
ATOM    448  CD  GLU A 444      11.194   3.213  24.835  1.00 21.18           C  
ANISOU  448  CD  GLU A 444     3479   2285   2281    105    227    102       C  
ATOM    449  OE1 GLU A 444      11.690   2.054  24.916  1.00 20.98           O  
ANISOU  449  OE1 GLU A 444     3506   2245   2219    124    191    110       O  
ATOM    450  OE2 GLU A 444       9.961   3.426  24.938  1.00 22.11           O1-
ANISOU  450  OE2 GLU A 444     3588   2383   2429     71    307    106       O1-
ATOM    451  N   GLU A 445      13.250   5.438  20.947  1.00 12.25           N  
ANISOU  451  N   GLU A 445     2023   1311   1319    126     86     69       N  
ATOM    452  CA  GLU A 445      12.632   6.405  20.049  1.00 12.50           C  
ANISOU  452  CA  GLU A 445     1980   1363   1406    103    112     69       C  
ATOM    453  C   GLU A 445      12.154   5.744  18.740  1.00 12.58           C  
ANISOU  453  C   GLU A 445     1944   1380   1456     90    114     82       C  
ATOM    454  O   GLU A 445      11.172   6.199  18.135  1.00 12.73           O  
ANISOU  454  O   GLU A 445     1920   1397   1519     67    143     88       O  
ATOM    455  CB  GLU A 445      13.588   7.563  19.760  1.00 12.63           C  
ANISOU  455  CB  GLU A 445     1953   1409   1435    112     78     48       C  
ATOM    456  CG  GLU A 445      12.984   8.661  18.881  1.00 14.07           C  
ANISOU  456  CG  GLU A 445     2069   1607   1668     90    100     49       C  
ATOM    457  CD  GLU A 445      11.946   9.512  19.602  1.00 15.62           C  
ANISOU  457  CD  GLU A 445     2272   1788   1875     72    149     52       C  
ATOM    458  OE1 GLU A 445      11.659   9.276  20.798  1.00 17.97           O  
ANISOU  458  OE1 GLU A 445     2630   2061   2137     73    175     53       O  
ATOM    459  OE2 GLU A 445      11.415  10.457  18.969  1.00 16.67           O1-
ANISOU  459  OE2 GLU A 445     2353   1928   2051     56    164     51       O1-
ATOM    460  N   ALA A 446      12.820   4.668  18.322  1.00 12.82           N  
ANISOU  460  N   ALA A 446     1985   1412   1472    105     81     84       N  
ATOM    461  CA  ALA A 446      12.400   3.950  17.105  1.00 12.67           C  
ANISOU  461  CA  ALA A 446     1932   1396   1484     92     82     95       C  
ATOM    462  C   ALA A 446      10.929   3.518  17.191  1.00 14.07           C  
ANISOU  462  C   ALA A 446     2116   1547   1682     68    131    112       C  
ATOM    463  O   ALA A 446      10.202   3.537  16.188  1.00 14.24           O  
ANISOU  463  O   ALA A 446     2093   1570   1748     50    138    118       O  
ATOM    464  CB  ALA A 446      13.318   2.758  16.816  1.00 12.83           C  
ANISOU  464  CB  ALA A 446     1972   1418   1485    113     44     94       C  
ATOM    465  N   LYS A 447      10.490   3.179  18.400  1.00 15.05           N  
ANISOU  465  N   LYS A 447     2298   1642   1775     68    165    116       N  
ATOM    466  CA  LYS A 447       9.112   2.792  18.642  1.00 16.84           C  
ANISOU  466  CA  LYS A 447     2534   1838   2027     42    224    125       C  
ATOM    467  C   LYS A 447       8.143   3.902  18.239  1.00 17.53           C  
ANISOU  467  C   LYS A 447     2558   1926   2176     19    252    119       C  
ATOM    468  O   LYS A 447       7.107   3.633  17.639  1.00 20.64           O  
ANISOU  468  O   LYS A 447     2914   2304   2621      0    274    123       O  
ATOM    469  CB  LYS A 447       8.928   2.370  20.102  1.00 17.60           C  
ANISOU  469  CB  LYS A 447     2716   1897   2072     43    264    126       C  
ATOM    470  CG  LYS A 447       9.849   1.243  20.544  1.00 17.17           C  
ANISOU  470  CG  LYS A 447     2733   1833   1955     69    228    131       C  
ATOM    471  CD  LYS A 447       9.709   0.973  22.039  1.00 18.07           C  
ANISOU  471  CD  LYS A 447     2950   1906   2008     70    263    132       C  
ATOM    472  CE  LYS A 447      10.574  -0.219  22.446  1.00 19.86           C  
ANISOU  472  CE  LYS A 447     3255   2117   2174     98    219    139       C  
ATOM    473  NZ  LYS A 447      10.564  -0.494  23.918  1.00 20.86           N1+
ANISOU  473  NZ  LYS A 447     3501   2196   2227    103    241    140       N1+
ATOM    474  N   VAL A 448       8.516   5.149  18.519  1.00 16.17           N  
ANISOU  474  N   VAL A 448     2371   1770   2002     24    245    109       N  
ATOM    475  CA  VAL A 448       7.743   6.326  18.118  1.00 17.04           C  
ANISOU  475  CA  VAL A 448     2421   1882   2170      7    262    102       C  
ATOM    476  C   VAL A 448       7.852   6.588  16.621  1.00 16.86           C  
ANISOU  476  C   VAL A 448     2338   1882   2185      6    217    105       C  
ATOM    477  O   VAL A 448       6.853   6.899  15.962  1.00 17.71           O  
ANISOU  477  O   VAL A 448     2399   1976   2352    -10    225    106       O  
ATOM    478  CB  VAL A 448       8.202   7.581  18.902  1.00 19.31           C  
ANISOU  478  CB  VAL A 448     2718   2180   2438     13    266     90       C  
ATOM    479  CG1 VAL A 448       7.446   8.838  18.459  1.00 20.97           C  
ANISOU  479  CG1 VAL A 448     2866   2392   2710     -1    280     83       C  
ATOM    480  CG2 VAL A 448       8.019   7.355  20.397  1.00 21.17           C  
ANISOU  480  CG2 VAL A 448     3025   2386   2629     12    313     87       C  
ATOM    481  N   MET A 449       9.068   6.494  16.097  1.00 14.46           N  
ANISOU  481  N   MET A 449     2037   1606   1850     23    171    104       N  
ATOM    482  CA  MET A 449       9.313   6.753  14.687  1.00 15.33           C  
ANISOU  482  CA  MET A 449     2106   1732   1985     20    134    105       C  
ATOM    483  C   MET A 449       8.585   5.743  13.794  1.00 15.79           C  
ANISOU  483  C   MET A 449     2154   1775   2070      8    128    117       C  
ATOM    484  O   MET A 449       8.205   6.087  12.667  1.00 16.16           O  
ANISOU  484  O   MET A 449     2167   1820   2150     -1    106    120       O  
ATOM    485  CB  MET A 449      10.809   6.721  14.396  1.00 14.50           C  
ANISOU  485  CB  MET A 449     2011   1653   1844     38     97     96       C  
ATOM    486  CG  MET A 449      11.617   7.793  15.111  1.00 16.33           C  
ANISOU  486  CG  MET A 449     2245   1901   2057     49     93     80       C  
ATOM    487  SD  MET A 449      13.400   7.547  14.952  1.00 16.83           S  
ANISOU  487  SD  MET A 449     2315   1987   2091     72     52     60       S  
ATOM    488  CE  MET A 449      13.667   7.940  13.219  1.00 15.86           C  
ANISOU  488  CE  MET A 449     2152   1875   1998     56     39     57       C  
ATOM    489  N   MET A 450       8.409   4.516  14.292  1.00 18.54           N  
ANISOU  489  N   MET A 450     2535   2109   2400     10    146    124       N  
ATOM    490  CA  MET A 450       7.681   3.445  13.579  1.00 21.72           C  
ANISOU  490  CA  MET A 450     2930   2493   2827      0    145    134       C  
ATOM    491  C   MET A 450       6.288   3.912  13.186  1.00 23.36           C  
ANISOU  491  C   MET A 450     3093   2677   3103    -21    160    132       C  
ATOM    492  O   MET A 450       5.755   3.498  12.155  1.00 24.93           O  
ANISOU  492  O   MET A 450     3268   2866   3336    -31    137    136       O  
ATOM    493  CB  MET A 450       7.526   2.192  14.462  1.00 23.97           C  
ANISOU  493  CB  MET A 450     3264   2758   3085      1    176    139       C  
ATOM    494  CG  MET A 450       8.774   1.341  14.675  1.00 26.75           C  
ANISOU  494  CG  MET A 450     3661   3122   3378     24    150    142       C  
ATOM    495  SD  MET A 450       9.256   0.426  13.204  1.00 26.25           S  
ANISOU  495  SD  MET A 450     3582   3071   3320     26    108    148       S  
ATOM    496  CE  MET A 450       7.931  -0.772  13.077  1.00 21.70           C  
ANISOU  496  CE  MET A 450     3010   2460   2773      6    140    159       C  
ATOM    497  N   ASN A 451       5.711   4.779  14.013  1.00 20.79           N  
ANISOU  497  N   ASN A 451     2757   2341   2802    -27    195    123       N  
ATOM    498  CA  ASN A 451       4.344   5.252  13.814  1.00 25.01           C  
ANISOU  498  CA  ASN A 451     3242   2846   3412    -46    213    115       C  
ATOM    499  C   ASN A 451       4.236   6.578  13.054  1.00 23.41           C  
ANISOU  499  C   ASN A 451     2996   2652   3246    -46    177    110       C  
ATOM    500  O   ASN A 451       3.140   7.117  12.887  1.00 24.43           O  
ANISOU  500  O   ASN A 451     3081   2755   3445    -57    183    100       O  
ATOM    501  CB  ASN A 451       3.623   5.331  15.158  1.00 27.75           C  
ANISOU  501  CB  ASN A 451     3602   3166   3775    -57    284    104       C  
ATOM    502  CG  ASN A 451       3.374   3.958  15.762  1.00 33.90           C  
ANISOU  502  CG  ASN A 451     4424   3921   4534    -64    325    108       C  
ATOM    503  ND2 ASN A 451       3.369   3.889  17.083  1.00 33.75           N  
ANISOU  503  ND2 ASN A 451     4455   3885   4481    -67    382    104       N  
ATOM    504  OD1 ASN A 451       3.191   2.973  15.045  1.00 39.57           O  
ANISOU  504  OD1 ASN A 451     5137   4633   5262    -67    306    115       O  
ATOM    505  N   LEU A 452       5.364   7.100  12.591  1.00 21.17           N  
ANISOU  505  N   LEU A 452     2726   2399   2917    -33    140    114       N  
ATOM    506  CA  LEU A 452       5.350   8.277  11.732  1.00 19.64           C  
ANISOU  506  CA  LEU A 452     2503   2210   2747    -34    103    112       C  
ATOM    507  C   LEU A 452       5.259   7.758  10.297  1.00 21.48           C  
ANISOU  507  C   LEU A 452     2735   2437   2990    -38     54    120       C  
ATOM    508  O   LEU A 452       6.181   7.109   9.814  1.00 26.83           O  
ANISOU  508  O   LEU A 452     3441   3131   3620    -33     37    126       O  
ATOM    509  CB  LEU A 452       6.617   9.129  11.923  1.00 18.72           C  
ANISOU  509  CB  LEU A 452     2405   2125   2580    -23     96    108       C  
ATOM    510  CG  LEU A 452       6.862   9.776  13.296  1.00 18.41           C  
ANISOU  510  CG  LEU A 452     2377   2094   2524    -17    136     99       C  
ATOM    511  CD1 LEU A 452       8.250  10.387  13.337  1.00 19.90           C  
ANISOU  511  CD1 LEU A 452     2582   2313   2664     -5    119     92       C  
ATOM    512  CD2 LEU A 452       5.812  10.831  13.634  1.00 20.59           C  
ANISOU  512  CD2 LEU A 452     2617   2348   2855    -27    158     90       C  
ATOM    513  N   SER A 453       4.131   8.002   9.639  1.00 15.87           N  
ANISOU  513  N   SER A 453     1990   1695   2342    -48     29    117       N  
ATOM    514  CA  SER A 453       3.933   7.472   8.304  1.00 16.11           C  
ANISOU  514  CA  SER A 453     2026   1713   2382    -52    -22    125       C  
ATOM    515  C   SER A 453       3.315   8.573   7.464  1.00 15.25           C  
ANISOU  515  C   SER A 453     1896   1580   2317    -54    -69    121       C  
ATOM    516  O   SER A 453       2.249   9.116   7.785  1.00 15.82           O  
ANISOU  516  O   SER A 453     1925   1626   2459    -57    -67    110       O  
ATOM    517  CB ASER A 453       3.025   6.237   8.336  0.35 16.62           C  
ANISOU  517  CB ASER A 453     2076   1752   2485    -60    -13    124       C  
ATOM    518  CB BSER A 453       3.028   6.242   8.337  0.65 20.52           C  
ANISOU  518  CB BSER A 453     2571   2246   2979    -60    -13    124       C  
ATOM    519  OG ASER A 453       2.778   5.735   7.031  0.35 15.44           O  
ANISOU  519  OG ASER A 453     1935   1586   2345    -65    -68    129       O  
ATOM    520  OG BSER A 453       1.688   6.619   8.564  0.65 25.43           O  
ANISOU  520  OG BSER A 453     3141   2832   3686    -68     -7    110       O  
ATOM    521  N   HIS A 454       4.019   8.918   6.410  1.00 12.99           N  
ANISOU  521  N   HIS A 454     1644   1300   1990    -54   -111    128       N  
ATOM    522  CA  HIS A 454       3.572   9.930   5.474  1.00 11.75           C  
ANISOU  522  CA  HIS A 454     1488   1116   1859    -55   -165    128       C  
ATOM    523  C   HIS A 454       4.324   9.625   4.186  1.00 11.71           C  
ANISOU  523  C   HIS A 454     1540   1109   1796    -60   -203    138       C  
ATOM    524  O   HIS A 454       5.498   9.211   4.229  1.00 11.68           O  
ANISOU  524  O   HIS A 454     1569   1136   1732    -61   -175    141       O  
ATOM    525  CB  HIS A 454       3.927  11.330   5.998  1.00 10.89           C  
ANISOU  525  CB  HIS A 454     1371   1020   1745    -50   -147    122       C  
ATOM    526  CG  HIS A 454       3.432  12.418   5.118  1.00 10.93           C  
ANISOU  526  CG  HIS A 454     1381    993   1777    -50   -202    121       C  
ATOM    527  CD2 HIS A 454       2.284  13.138   5.142  1.00 10.60           C  
ANISOU  527  CD2 HIS A 454     1298    917   1811    -46   -230    112       C  
ATOM    528  ND1 HIS A 454       4.138  12.854   4.016  1.00 10.34           N  
ANISOU  528  ND1 HIS A 454     1363    914   1651    -54   -237    129       N  
ATOM    529  CE1 HIS A 454       3.445  13.792   3.396  1.00 10.78           C  
ANISOU  529  CE1 HIS A 454     1420    932   1741    -51   -290    128       C  
ATOM    530  NE2 HIS A 454       2.313  13.980   4.056  1.00 11.46           N  
ANISOU  530  NE2 HIS A 454     1443   1000   1909    -45   -291    117       N  
ATOM    531  N   GLU A 455       3.670   9.827   3.050  1.00 11.72           N  
ANISOU  531  N   GLU A 455     1559   1072   1819    -64   -268    141       N  
ATOM    532  CA  GLU A 455       4.261   9.460   1.760  1.00 12.44           C  
ANISOU  532  CA  GLU A 455     1717   1153   1855    -73   -303    150       C  
ATOM    533  C   GLU A 455       5.552  10.219   1.417  1.00 11.19           C  
ANISOU  533  C   GLU A 455     1610   1012   1629    -78   -282    151       C  
ATOM    534  O   GLU A 455       6.326   9.754   0.589  1.00 11.01           O  
ANISOU  534  O   GLU A 455     1642    988   1551    -89   -283    155       O  
ATOM    535  CB AGLU A 455       3.236   9.550   0.628  0.65 15.81           C  
ANISOU  535  CB AGLU A 455     2162   1526   2316    -75   -385    152       C  
ATOM    536  CB BGLU A 455       3.216   9.653   0.645  0.35 14.58           C  
ANISOU  536  CB BGLU A 455     2005   1370   2163    -75   -386    152       C  
ATOM    537  CG AGLU A 455       2.566  10.902   0.489  0.65 18.07           C  
ANISOU  537  CG AGLU A 455     2436   1782   2645    -68   -428    148       C  
ATOM    538  CG BGLU A 455       3.668   9.235  -0.751  0.35 16.43           C  
ANISOU  538  CG BGLU A 455     2322   1582   2338    -86   -427    162       C  
ATOM    539  CD AGLU A 455       1.702  11.008  -0.760  0.65 23.71           C  
ANISOU  539  CD AGLU A 455     3186   2438   3384    -68   -524    149       C  
ATOM    540  CD BGLU A 455       2.534   9.185  -1.760  0.35 18.16           C  
ANISOU  540  CD BGLU A 455     2559   1744   2597    -86   -518    162       C  
ATOM    541  OE1AGLU A 455       1.171   9.977  -1.224  0.65 29.78           O  
ANISOU  541  OE1AGLU A 455     3955   3187   4172    -71   -558    149       O  
ATOM    542  OE1BGLU A 455       2.727   9.678  -2.891  0.35 19.58           O  
ANISOU  542  OE1BGLU A 455     2817   1890   2733    -92   -569    169       O  
ATOM    543  OE2AGLU A 455       1.542  12.131  -1.272  0.65 26.09           O1-
ANISOU  543  OE2AGLU A 455     3517   2710   3686    -63   -570    150       O1-
ATOM    544  OE2BGLU A 455       1.452   8.643  -1.433  0.35 19.61           O1-
ANISOU  544  OE2BGLU A 455     2683   1912   2855    -80   -541    154       O1-
ATOM    545  N   LYS A 456       5.804  11.354   2.077  1.00  9.04           N  
ANISOU  545  N   LYS A 456     1318    755   1361    -73   -258    145       N  
ATOM    546  CA  LYS A 456       7.002  12.155   1.780  1.00  8.20           C  
ANISOU  546  CA  LYS A 456     1254    662   1199    -80   -234    142       C  
ATOM    547  C   LYS A 456       8.061  12.036   2.889  1.00  7.77           C  
ANISOU  547  C   LYS A 456     1174    656   1123    -74   -168    131       C  
ATOM    548  O   LYS A 456       9.047  12.775   2.906  1.00  7.25           O  
ANISOU  548  O   LYS A 456     1124    603   1024    -78   -142    122       O  
ATOM    549  CB  LYS A 456       6.626  13.625   1.521  1.00  8.09           C  
ANISOU  549  CB  LYS A 456     1249    623   1201    -79   -262    141       C  
ATOM    550  CG  LYS A 456       5.631  13.792   0.371  1.00  8.31           C  
ANISOU  550  CG  LYS A 456     1313    596   1248    -81   -340    149       C  
ATOM    551  CD  LYS A 456       6.153  13.268  -0.963  1.00  8.80           C  
ANISOU  551  CD  LYS A 456     1460    633   1249    -96   -364    157       C  
ATOM    552  CE  LYS A 456       5.077  13.329  -2.058  1.00  9.47           C  
ANISOU  552  CE  LYS A 456     1585    658   1353    -96   -454    165       C  
ATOM    553  NZ  LYS A 456       4.636  14.701  -2.452  1.00 10.92           N1+
ANISOU  553  NZ  LYS A 456     1797    803   1549    -91   -502    166       N1+
ATOM    554  N   LEU A 457       7.857  11.079   3.790  1.00  8.23           N  
ANISOU  554  N   LEU A 457     1194    733   1198    -66   -146    131       N  
ATOM    555  CA  LEU A 457       8.815  10.770   4.858  1.00  9.00           C  
ANISOU  555  CA  LEU A 457     1275    870   1273    -57    -96    122       C  
ATOM    556  C   LEU A 457       9.398   9.394   4.578  1.00  8.66           C  
ANISOU  556  C   LEU A 457     1252    835   1202    -58    -89    124       C  
ATOM    557  O   LEU A 457       8.640   8.448   4.348  1.00  8.81           O  
ANISOU  557  O   LEU A 457     1268    839   1237    -60   -106    133       O  
ATOM    558  CB  LEU A 457       8.044  10.725   6.170  1.00 10.87           C  
ANISOU  558  CB  LEU A 457     1466   1114   1548    -47    -75    121       C  
ATOM    559  CG  LEU A 457       8.559  11.237   7.493  1.00 15.23           C  
ANISOU  559  CG  LEU A 457     1999   1694   2094    -37    -34    111       C  
ATOM    560  CD1 LEU A 457       9.253  12.592   7.407  1.00 13.36           C  
ANISOU  560  CD1 LEU A 457     1768   1466   1842    -38    -30    101       C  
ATOM    561  CD2 LEU A 457       7.342  11.315   8.427  1.00 15.55           C  
ANISOU  561  CD2 LEU A 457     2004   1721   2183    -34    -19    112       C  
ATOM    562  N   VAL A 458      10.730   9.268   4.568  1.00  8.13           N  
ANISOU  562  N   VAL A 458     1201    789   1097    -58    -63    111       N  
ATOM    563  CA  VAL A 458      11.365   7.952   4.393  1.00  8.23           C  
ANISOU  563  CA  VAL A 458     1228    810   1089    -56    -54    109       C  
ATOM    564  C   VAL A 458      10.966   7.034   5.567  1.00  9.52           C  
ANISOU  564  C   VAL A 458     1364    986   1265    -41    -43    115       C  
ATOM    565  O   VAL A 458      11.273   7.344   6.736  1.00 11.88           O  
ANISOU  565  O   VAL A 458     1644   1305   1564    -27    -22    107       O  
ATOM    566  CB  VAL A 458      12.905   8.073   4.302  1.00  7.93           C  
ANISOU  566  CB  VAL A 458     1200    788   1023    -56    -27     87       C  
ATOM    567  CG1 VAL A 458      13.514   6.687   4.198  1.00  8.46           C  
ANISOU  567  CG1 VAL A 458     1275    860   1076    -52    -19     83       C  
ATOM    568  CG2 VAL A 458      13.311   8.902   3.086  1.00  8.13           C  
ANISOU  568  CG2 VAL A 458     1263    793   1031    -77    -26     80       C  
ATOM    569  N   GLN A 459      10.295   5.927   5.261  1.00 10.23           N  
ANISOU  569  N   GLN A 459     1460   1061   1363    -44    -55    127       N  
ATOM    570  CA  GLN A 459       9.707   5.072   6.306  1.00 12.05           C  
ANISOU  570  CA  GLN A 459     1673   1295   1609    -33    -40    133       C  
ATOM    571  C   GLN A 459      10.764   4.277   7.051  1.00 11.87           C  
ANISOU  571  C   GLN A 459     1660   1293   1555    -18    -20    125       C  
ATOM    572  O   GLN A 459      11.691   3.744   6.446  1.00 12.58           O  
ANISOU  572  O   GLN A 459     1768   1388   1623    -17    -23    118       O  
ATOM    573  CB AGLN A 459       8.699   4.104   5.692  0.65 15.24           C  
ANISOU  573  CB AGLN A 459     2081   1675   2035    -43    -60    145       C  
ATOM    574  CB BGLN A 459       8.634   4.140   5.716  0.35 12.67           C  
ANISOU  574  CB BGLN A 459     1754   1348   1712    -43    -60    145       C  
ATOM    575  CG AGLN A 459       7.307   4.679   5.538  0.65 19.75           C  
ANISOU  575  CG AGLN A 459     2626   2220   2658    -51    -79    149       C  
ATOM    576  CG BGLN A 459       7.925   3.251   6.732  0.35 13.34           C  
ANISOU  576  CG BGLN A 459     1823   1428   1816    -38    -36    150       C  
ATOM    577  CD AGLN A 459       6.475   4.582   6.819  0.65 21.17           C  
ANISOU  577  CD AGLN A 459     2773   2395   2874    -47    -47    147       C  
ATOM    578  CD BGLN A 459       6.724   2.527   6.156  0.35 15.01           C  
ANISOU  578  CD BGLN A 459     2025   1609   2066    -50    -54    156       C  
ATOM    579  NE2AGLN A 459       7.059   4.049   7.892  0.65 21.99           N  
ANISOU  579  NE2AGLN A 459     2887   2518   2949    -36    -10    146       N  
ATOM    580  NE2BGLN A 459       5.993   1.815   7.011  0.35 15.39           N  
ANISOU  580  NE2BGLN A 459     2060   1647   2140    -50    -26    157       N  
ATOM    581  OE1AGLN A 459       5.320   4.976   6.828  0.65 24.79           O  
ANISOU  581  OE1AGLN A 459     3201   2830   3387    -53    -56    145       O  
ATOM    582  OE1BGLN A 459       6.454   2.605   4.961  0.35 16.79           O  
ANISOU  582  OE1BGLN A 459     2260   1818   2301    -60    -94    159       O  
ATOM    583  N   LEU A 460      10.644   4.249   8.375  1.00 11.43           N  
ANISOU  583  N   LEU A 460     1596   1245   1499     -5      0    124       N  
ATOM    584  CA  LEU A 460      11.428   3.342   9.201  1.00 11.88           C  
ANISOU  584  CA  LEU A 460     1671   1312   1528     12     10    120       C  
ATOM    585  C   LEU A 460      10.656   2.022   9.278  1.00 11.97           C  
ANISOU  585  C   LEU A 460     1696   1306   1545      9     16    134       C  
ATOM    586  O   LEU A 460       9.490   2.000   9.680  1.00 13.58           O  
ANISOU  586  O   LEU A 460     1891   1494   1775      0     31    142       O  
ATOM    587  CB  LEU A 460      11.614   3.925  10.610  1.00 13.59           C  
ANISOU  587  CB  LEU A 460     1889   1539   1735     26     27    113       C  
ATOM    588  CG  LEU A 460      12.174   2.899  11.600  1.00 15.06           C  
ANISOU  588  CG  LEU A 460     2106   1724   1890     46     30    111       C  
ATOM    589  CD1 LEU A 460      13.629   2.608  11.282  1.00 15.90           C  
ANISOU  589  CD1 LEU A 460     2215   1845   1979     62      7     93       C  
ATOM    590  CD2 LEU A 460      12.014   3.378  13.039  1.00 19.76           C  
ANISOU  590  CD2 LEU A 460     2717   2317   2471     56     49    108       C  
ATOM    591  N   TYR A 461      11.298   0.919   8.891  1.00 11.20           N  
ANISOU  591  N   TYR A 461     1617   1208   1427     15      7    133       N  
ATOM    592  CA  TYR A 461      10.643  -0.383   8.937  1.00 11.62           C  
ANISOU  592  CA  TYR A 461     1687   1245   1484     12     14    146       C  
ATOM    593  C   TYR A 461      10.952  -1.147  10.218  1.00 12.26           C  
ANISOU  593  C   TYR A 461     1796   1322   1537     31     29    147       C  
ATOM    594  O   TYR A 461      10.156  -1.985  10.651  1.00 13.09           O  
ANISOU  594  O   TYR A 461     1917   1408   1646     26     49    158       O  
ATOM    595  CB  TYR A 461      11.071  -1.235   7.746  1.00 11.73           C  
ANISOU  595  CB  TYR A 461     1710   1255   1490      7     -3    147       C  
ATOM    596  CG  TYR A 461      10.666  -0.729   6.372  1.00 12.08           C  
ANISOU  596  CG  TYR A 461     1745   1290   1551    -13    -23    149       C  
ATOM    597  CD1 TYR A 461       9.391  -0.194   6.131  1.00 12.99           C  
ANISOU  597  CD1 TYR A 461     1843   1389   1702    -28    -31    157       C  
ATOM    598  CD2 TYR A 461      11.542  -0.842   5.294  1.00 13.19           C  
ANISOU  598  CD2 TYR A 461     1902   1433   1676    -19    -34    140       C  
ATOM    599  CE1 TYR A 461       9.032   0.250   4.861  1.00 12.51           C  
ANISOU  599  CE1 TYR A 461     1786   1314   1653    -45    -60    159       C  
ATOM    600  CE2 TYR A 461      11.181  -0.423   4.017  1.00 12.59           C  
ANISOU  600  CE2 TYR A 461     1836   1342   1605    -40    -53    143       C  
ATOM    601  CZ  TYR A 461       9.931   0.131   3.813  1.00 13.27           C  
ANISOU  601  CZ  TYR A 461     1910   1411   1720    -51    -71    153       C  
ATOM    602  OH  TYR A 461       9.580   0.556   2.539  1.00 14.89           O  
ANISOU  602  OH  TYR A 461     2134   1594   1926    -69   -101    156       O  
ATOM    603  N   GLY A 462      12.107  -0.868  10.808  1.00 11.29           N  
ANISOU  603  N   GLY A 462     1683   1216   1389     52     19    134       N  
ATOM    604  CA  GLY A 462      12.482  -1.509  12.063  1.00 11.80           C  
ANISOU  604  CA  GLY A 462     1787   1272   1422     74     23    133       C  
ATOM    605  C   GLY A 462      13.969  -1.457  12.300  1.00 11.59           C  
ANISOU  605  C   GLY A 462     1765   1260   1377    101     -6    113       C  
ATOM    606  O   GLY A 462      14.709  -0.822  11.549  1.00 12.06           O  
ANISOU  606  O   GLY A 462     1793   1337   1452     99    -20     97       O  
ATOM    607  N   VAL A 463      14.404  -2.117  13.375  1.00 11.24           N  
ANISOU  607  N   VAL A 463     1764   1204   1302    125    -17    112       N  
ATOM    608  CA  VAL A 463      15.792  -2.082  13.802  1.00 11.44           C  
ANISOU  608  CA  VAL A 463     1794   1236   1316    155    -55     88       C  
ATOM    609  C   VAL A 463      16.266  -3.510  14.065  1.00 12.05           C  
ANISOU  609  C   VAL A 463     1910   1293   1373    178    -78     90       C  
ATOM    610  O   VAL A 463      15.504  -4.312  14.601  1.00 12.82           O  
ANISOU  610  O   VAL A 463     2055   1368   1446    175    -61    111       O  
ATOM    611  CB AVAL A 463      16.002  -1.192  15.051  0.65 12.22           C  
ANISOU  611  CB AVAL A 463     1913   1335   1394    169    -63     80       C  
ATOM    612  CB BVAL A 463      15.952  -1.272  15.116  0.35 11.43           C  
ANISOU  612  CB BVAL A 463     1818   1232   1291    170    -62     81       C  
ATOM    613  CG1AVAL A 463      15.816   0.275  14.691  0.65 12.35           C  
ANISOU  613  CG1AVAL A 463     1883   1372   1434    151    -47     72       C  
ATOM    614  CG1BVAL A 463      17.419  -0.984  15.419  0.35 10.97           C  
ANISOU  614  CG1BVAL A 463     1750   1183   1236    200   -110     50       C  
ATOM    615  CG2AVAL A 463      15.046  -1.589  16.163  0.65 12.43           C  
ANISOU  615  CG2AVAL A 463     2002   1336   1386    166    -37    101       C  
ATOM    616  CG2BVAL A 463      15.154   0.022  15.056  0.35 11.05           C  
ANISOU  616  CG2BVAL A 463     1742   1196   1259    145    -30     86       C  
ATOM    617  N   CYS A 464      17.499  -3.826  13.684  1.00 11.27           N  
ANISOU  617  N   CYS A 464     1792   1199   1289    198   -113     66       N  
ATOM    618  CA  CYS A 464      18.093  -5.119  14.089  1.00 12.62           C  
ANISOU  618  CA  CYS A 464     2002   1348   1444    227   -145     63       C  
ATOM    619  C   CYS A 464      18.974  -4.858  15.302  1.00 13.91           C  
ANISOU  619  C   CYS A 464     2193   1501   1589    264   -193     43       C  
ATOM    620  O   CYS A 464      20.058  -4.298  15.174  1.00 13.13           O  
ANISOU  620  O   CYS A 464     2054   1413   1521    279   -224     10       O  
ATOM    621  CB  CYS A 464      18.881  -5.756  12.952  1.00 12.02           C  
ANISOU  621  CB  CYS A 464     1889   1275   1403    230   -156     45       C  
ATOM    622  SG  CYS A 464      17.876  -5.982  11.463  1.00 13.45           S  
ANISOU  622  SG  CYS A 464     2045   1464   1599    186   -109     66       S  
ATOM    623  N   THR A 465      18.485  -5.292  16.462  1.00 16.57           N  
ANISOU  623  N   THR A 465     3144   1538   1612    460   -212    101       N  
ATOM    624  CA  THR A 465      19.011  -4.916  17.776  1.00 18.15           C  
ANISOU  624  CA  THR A 465     3477   1683   1734    476   -285    112       C  
ATOM    625  C   THR A 465      19.797  -6.071  18.393  1.00 21.08           C  
ANISOU  625  C   THR A 465     3887   2005   2117    481   -366    133       C  
ATOM    626  O   THR A 465      19.781  -7.186  17.864  1.00 20.32           O  
ANISOU  626  O   THR A 465     3722   1916   2080    478   -344    139       O  
ATOM    627  CB  THR A 465      17.845  -4.627  18.744  1.00 18.69           C  
ANISOU  627  CB  THR A 465     3673   1730   1695    497   -194    136       C  
ATOM    628  CG2 THR A 465      16.949  -3.556  18.203  1.00 18.51           C  
ANISOU  628  CG2 THR A 465     3611   1750   1669    502   -101    128       C  
ATOM    629  OG1 THR A 465      17.071  -5.832  18.902  1.00 21.69           O  
ANISOU  629  OG1 THR A 465     4052   2108   2079    496   -123    171       O  
ATOM    630  N   LYS A 466      20.470  -5.808  19.515  1.00 22.96           N  
ANISOU  630  N   LYS A 466     4244   2184   2293    486   -465    148       N  
ATOM    631  CA  LYS A 466      21.156  -6.876  20.257  1.00 28.00           C  
ANISOU  631  CA  LYS A 466     4937   2767   2934    490   -552    178       C  
ATOM    632  C   LYS A 466      22.105  -7.694  19.362  1.00 27.19           C  
ANISOU  632  C   LYS A 466     4684   2677   2967    492   -599    181       C  
ATOM    633  O   LYS A 466      22.150  -8.932  19.415  1.00 28.75           O  
ANISOU  633  O   LYS A 466     4875   2854   3194    503   -593    199       O  
ATOM    634  CB  LYS A 466      20.150  -7.774  20.983  1.00 31.02           C  
ANISOU  634  CB  LYS A 466     5420   3126   3241    501   -469    205       C  
ATOM    635  CG  LYS A 466      19.425  -7.097  22.139  1.00 33.48           C  
ANISOU  635  CG  LYS A 466     5914   3398   3407    515   -425    217       C  
ATOM    636  CD  LYS A 466      18.514  -8.083  22.852  1.00 38.66           C  
ANISOU  636  CD  LYS A 466     6658   4030   4001    527   -335    257       C  
ATOM    637  CE  LYS A 466      17.441  -8.598  21.906  1.00 39.70           C  
ANISOU  637  CE  LYS A 466     6655   4224   4204    519   -202    266       C  
ATOM    638  NZ  LYS A 466      16.873  -9.887  22.369  1.00 44.79           N1+
ANISOU  638  NZ  LYS A 466     7338   4843   4836    515   -155    312       N1+
ATOM    639  N   GLN A 467      22.871  -6.960  18.561  1.00 26.03           N  
ANISOU  639  N   GLN A 467     4427   2560   2902    486   -638    166       N  
ATOM    640  CA  GLN A 467      23.908  -7.488  17.689  1.00 26.40           C  
ANISOU  640  CA  GLN A 467     4330   2616   3082    499   -671    175       C  
ATOM    641  C   GLN A 467      24.899  -6.340  17.490  1.00 26.91           C  
ANISOU  641  C   GLN A 467     4332   2688   3205    484   -761    184       C  
ATOM    642  O   GLN A 467      24.567  -5.188  17.769  1.00 30.30           O  
ANISOU  642  O   GLN A 467     4823   3124   3565    461   -774    167       O  
ATOM    643  CB  GLN A 467      23.292  -7.867  16.350  1.00 24.41           C  
ANISOU  643  CB  GLN A 467     3982   2417   2875    505   -543    141       C  
ATOM    644  CG  GLN A 467      22.603  -6.687  15.662  1.00 23.03           C  
ANISOU  644  CG  GLN A 467     3778   2298   2673    483   -477    107       C  
ATOM    645  CD  GLN A 467      22.202  -7.016  14.245  1.00 21.91           C  
ANISOU  645  CD  GLN A 467     3542   2198   2582    482   -381     79       C  
ATOM    646  NE2 GLN A 467      22.599  -6.177  13.307  1.00 20.44           N  
ANISOU  646  NE2 GLN A 467     3270   2049   2445    476   -369     61       N  
ATOM    647  OE1 GLN A 467      21.559  -8.034  13.998  1.00 22.09           O  
ANISOU  647  OE1 GLN A 467     3581   2213   2596    481   -324     78       O  
ATOM    648  N   ARG A 468      26.111  -6.638  17.027  1.00 28.07           N  
ANISOU  648  N   ARG A 468     4356   2827   3482    498   -819    217       N  
ATOM    649  CA  ARG A 468      27.101  -5.588  16.758  1.00 28.48           C  
ANISOU  649  CA  ARG A 468     4321   2885   3612    479   -904    241       C  
ATOM    650  C   ARG A 468      27.608  -5.664  15.313  1.00 27.64           C  
ANISOU  650  C   ARG A 468     4040   2826   3633    504   -820    239       C  
ATOM    651  O   ARG A 468      28.238  -6.662  14.929  1.00 28.27           O  
ANISOU  651  O   ARG A 468     4039   2891   3811    546   -797    268       O  
ATOM    652  CB  ARG A 468      28.298  -5.689  17.715  1.00 33.75           C  
ANISOU  652  CB  ARG A 468     4997   3487   4338    467  -1083    314       C  
ATOM    653  CG  ARG A 468      27.968  -5.721  19.200  1.00 38.21           C  
ANISOU  653  CG  ARG A 468     5760   3986   4771    444  -1183    324       C  
ATOM    654  CD  ARG A 468      29.246  -5.788  20.030  1.00 45.05           C  
ANISOU  654  CD  ARG A 468     6625   4781   5710    422  -1385    405       C  
ATOM    655  NE  ARG A 468      28.982  -6.062  21.442  1.00 54.46           N  
ANISOU  655  NE  ARG A 468     8025   5898   6770    403  -1483    418       N  
ATOM    656  CZ  ARG A 468      28.967  -7.278  21.989  1.00 59.30           C  
ANISOU  656  CZ  ARG A 468     8684   6472   7373    429  -1493    443       C  
ATOM    657  NH1 ARG A 468      28.720  -7.420  23.285  1.00 57.95           N1+
ANISOU  657  NH1 ARG A 468     8721   6229   7068    408  -1582    457       N1+
ATOM    658  NH2 ARG A 468      29.202  -8.356  21.246  1.00 63.21           N  
ANISOU  658  NH2 ARG A 468     9036   6993   7985    477  -1413    454       N  
ATOM    659  N   PRO A 469      27.346  -4.621  14.501  1.00 25.23           N  
ANISOU  659  N   PRO A 469     3689   2572   3325    484   -765    207       N  
ATOM    660  CA  PRO A 469      26.599  -3.409  14.829  1.00 23.40           C  
ANISOU  660  CA  PRO A 469     3546   2355   2988    444   -776    174       C  
ATOM    661  C   PRO A 469      25.088  -3.564  14.634  1.00 21.18           C  
ANISOU  661  C   PRO A 469     3342   2105   2598    448   -650    118       C  
ATOM    662  O   PRO A 469      24.641  -4.487  13.937  1.00 20.85           O  
ANISOU  662  O   PRO A 469     3263   2083   2574    469   -553    101       O  
ATOM    663  CB  PRO A 469      27.137  -2.404  13.814  1.00 23.92           C  
ANISOU  663  CB  PRO A 469     3492   2462   3134    429   -764    176       C  
ATOM    664  CG  PRO A 469      27.459  -3.225  12.609  1.00 25.29           C  
ANISOU  664  CG  PRO A 469     3540   2662   3403    469   -658    177       C  
ATOM    665  CD  PRO A 469      27.886  -4.574  13.125  1.00 25.65           C  
ANISOU  665  CD  PRO A 469     3592   2663   3488    506   -683    210       C  
ATOM    666  N   ILE A 470      24.303  -2.650  15.208  1.00 18.05           N  
ANISOU  666  N   ILE A 470     3053   1707   2097    428   -650     97       N  
ATOM    667  CA  ILE A 470      22.855  -2.660  14.948  1.00 16.33           C  
ANISOU  667  CA  ILE A 470     2878   1522   1801    432   -524     63       C  
ATOM    668  C   ILE A 470      22.551  -2.153  13.538  1.00 15.80           C  
ANISOU  668  C   ILE A 470     2703   1517   1783    423   -442     35       C  
ATOM    669  O   ILE A 470      23.353  -1.412  12.950  1.00 15.44           O  
ANISOU  669  O   ILE A 470     2579   1486   1800    411   -480     36       O  
ATOM    670  CB  ILE A 470      22.030  -1.863  15.985  1.00 15.81           C  
ANISOU  670  CB  ILE A 470     2963   1432   1611    430   -520     57       C  
ATOM    671  CG1 ILE A 470      22.368  -0.370  15.929  1.00 15.83           C  
ANISOU  671  CG1 ILE A 470     2980   1433   1601    410   -574     46       C  
ATOM    672  CG2 ILE A 470      22.207  -2.469  17.386  1.00 16.63           C  
ANISOU  672  CG2 ILE A 470     3205   1467   1645    440   -589     84       C  
ATOM    673  CD1 ILE A 470      21.371   0.518  16.658  1.00 17.40           C  
ANISOU  673  CD1 ILE A 470     3324   1609   1676    422   -528     32       C  
ATOM    674  N   PHE A 471      21.412  -2.579  12.988  1.00 13.87           N  
ANISOU  674  N   PHE A 471     2453   1302   1513    423   -338     17       N  
ATOM    675  CA  PHE A 471      20.986  -2.073  11.681  1.00 13.33           C  
ANISOU  675  CA  PHE A 471     2304   1284   1475    407   -270     -5       C  
ATOM    676  C   PHE A 471      19.703  -1.268  11.819  1.00 12.07           C  
ANISOU  676  C   PHE A 471     2189   1145   1250    397   -213    -11       C  
ATOM    677  O   PHE A 471      18.829  -1.631  12.605  1.00 13.24           O  
ANISOU  677  O   PHE A 471     2410   1278   1342    407   -177      5       O  
ATOM    678  CB  PHE A 471      20.681  -3.195  10.666  1.00 13.68           C  
ANISOU  678  CB  PHE A 471     2300   1339   1557    405   -206    -14       C  
ATOM    679  CG  PHE A 471      21.764  -4.221  10.458  1.00 14.11           C  
ANISOU  679  CG  PHE A 471     2319   1365   1675    430   -229     -5       C  
ATOM    680  CD1 PHE A 471      23.114  -3.946  10.659  1.00 15.85           C  
ANISOU  680  CD1 PHE A 471     2491   1570   1959    449   -296     13       C  
ATOM    681  CD2 PHE A 471      21.403  -5.477   9.987  1.00 15.25           C  
ANISOU  681  CD2 PHE A 471     2476   1492   1825    435   -181    -10       C  
ATOM    682  CE1 PHE A 471      24.078  -4.927  10.446  1.00 16.49           C  
ANISOU  682  CE1 PHE A 471     2527   1622   2116    484   -302     33       C  
ATOM    683  CE2 PHE A 471      22.357  -6.455   9.746  1.00 15.40           C  
ANISOU  683  CE2 PHE A 471     2471   1475   1902    471   -186     -2       C  
ATOM    684  CZ  PHE A 471      23.696  -6.187   9.988  1.00 17.97           C  
ANISOU  684  CZ  PHE A 471     2739   1789   2299    501   -239     21       C  
ATOM    685  N   ILE A 472      19.579  -0.190  11.042  1.00 11.46           N  
ANISOU  685  N   ILE A 472     2065   1102   1186    382   -197    -27       N  
ATOM    686  CA  ILE A 472      18.306   0.516  10.885  1.00 11.02           C  
ANISOU  686  CA  ILE A 472     2022   1069   1093    376   -130    -25       C  
ATOM    687  C   ILE A 472      17.797   0.194   9.487  1.00  9.86           C  
ANISOU  687  C   ILE A 472     1791    961    993    349    -80    -32       C  
ATOM    688  O   ILE A 472      18.511   0.408   8.504  1.00 10.93           O  
ANISOU  688  O   ILE A 472     1867   1112   1171    335    -96    -51       O  
ATOM    689  CB  ILE A 472      18.468   2.036  11.073  1.00 11.20           C  
ANISOU  689  CB  ILE A 472     2073   1091   1089    378   -156    -35       C  
ATOM    690  CG1 ILE A 472      19.071   2.313  12.455  1.00 12.84           C  
ANISOU  690  CG1 ILE A 472     2395   1244   1239    397   -228    -30       C  
ATOM    691  CG2 ILE A 472      17.127   2.744  10.906  1.00 10.76           C  
ANISOU  691  CG2 ILE A 472     2025   1056   1006    385    -76    -25       C  
ATOM    692  CD1 ILE A 472      19.272   3.793  12.757  1.00 14.02           C  
ANISOU  692  CD1 ILE A 472     2604   1372   1348    395   -270    -40       C  
ATOM    693  N   ILE A 473      16.582  -0.336   9.399  1.00  9.80           N  
ANISOU  693  N   ILE A 473     1785    960    976    338    -24     -8       N  
ATOM    694  CA  ILE A 473      16.012  -0.787   8.122  1.00  9.66           C  
ANISOU  694  CA  ILE A 473     1710    963    995    299      0     -6       C  
ATOM    695  C   ILE A 473      14.972   0.250   7.688  1.00  9.80           C  
ANISOU  695  C   ILE A 473     1695   1011   1017    283     33     12       C  
ATOM    696  O   ILE A 473      14.006   0.530   8.428  1.00  9.42           O  
ANISOU  696  O   ILE A 473     1663    962    954    299     76     51       O  
ATOM    697  CB  ILE A 473      15.334  -2.177   8.273  1.00 10.12           C  
ANISOU  697  CB  ILE A 473     1786   1000   1057    283     17     21       C  
ATOM    698  CG1 ILE A 473      16.258  -3.186   9.006  1.00 11.40           C  
ANISOU  698  CG1 ILE A 473     1994   1125   1210    310    -12     11       C  
ATOM    699  CG2 ILE A 473      14.892  -2.722   6.913  1.00 10.64           C  
ANISOU  699  CG2 ILE A 473     1820   1069   1151    233     16     20       C  
ATOM    700  CD1 ILE A 473      17.636  -3.352   8.380  1.00 11.55           C  
ANISOU  700  CD1 ILE A 473     1991   1136   1261    324    -46    -25       C  
ATOM    701  N   THR A 474      15.165   0.822   6.497  1.00  9.55           N  
ANISOU  701  N   THR A 474     1617   1001   1007    256     20     -7       N  
ATOM    702  CA  THR A 474      14.281   1.888   6.033  1.00  9.55           C  
ANISOU  702  CA  THR A 474     1582   1027   1018    241     41     12       C  
ATOM    703  C   THR A 474      13.834   1.673   4.594  1.00  9.11           C  
ANISOU  703  C   THR A 474     1487    983    989    186     29     17       C  
ATOM    704  O   THR A 474      14.317   0.796   3.862  1.00  8.39           O  
ANISOU  704  O   THR A 474     1411    877    899    162     10     -4       O  
ATOM    705  CB  THR A 474      14.947   3.299   6.105  1.00  9.98           C  
ANISOU  705  CB  THR A 474     1640   1091   1059    262     25    -13       C  
ATOM    706  CG2 THR A 474      15.639   3.544   7.442  1.00 10.60           C  
ANISOU  706  CG2 THR A 474     1783   1142   1099    305      7    -24       C  
ATOM    707  OG1 THR A 474      15.912   3.430   5.049  1.00 11.81           O  
ANISOU  707  OG1 THR A 474     1842   1333   1310    239     -5    -47       O  
ATOM    708  N   GLU A 475      12.872   2.495   4.199  1.00  9.12           N  
ANISOU  708  N   GLU A 475     1449   1003   1011    168     39     51       N  
ATOM    709  CA  GLU A 475      12.448   2.606   2.809  1.00  8.93           C  
ANISOU  709  CA  GLU A 475     1398    987   1007    110     10     59       C  
ATOM    710  C   GLU A 475      13.639   2.831   1.883  1.00  8.46           C  
ANISOU  710  C   GLU A 475     1360    928    925    102     -9      2       C  
ATOM    711  O   GLU A 475      14.536   3.609   2.207  1.00  8.67           O  
ANISOU  711  O   GLU A 475     1385    966    943    136     -4    -27       O  
ATOM    712  CB  GLU A 475      11.503   3.786   2.706  1.00  8.89           C  
ANISOU  712  CB  GLU A 475     1343   1002   1031    110     22    103       C  
ATOM    713  CG  GLU A 475      10.984   4.052   1.310  1.00  9.33           C  
ANISOU  713  CG  GLU A 475     1372   1062   1108     46    -22    122       C  
ATOM    714  CD  GLU A 475       9.866   5.082   1.307  1.00  9.76           C  
ANISOU  714  CD  GLU A 475     1362   1133   1212     49    -11    186       C  
ATOM    715  OE1 GLU A 475       9.480   5.568   2.397  1.00  9.75           O  
ANISOU  715  OE1 GLU A 475     1343   1136   1224    109     47    213       O  
ATOM    716  OE2 GLU A 475       9.368   5.382   0.215  1.00 10.62           O1-
ANISOU  716  OE2 GLU A 475     1447   1243   1345     -4    -59    212       O1-
ATOM    717  N   TYR A 476      13.649   2.138   0.746  1.00  8.00           N  
ANISOU  717  N   TYR A 476     1330    852    857     55    -31     -7       N  
ATOM    718  CA  TYR A 476      14.722   2.230  -0.233  1.00  8.21           C  
ANISOU  718  CA  TYR A 476     1387    870    859     53    -27    -53       C  
ATOM    719  C   TYR A 476      14.442   3.393  -1.183  1.00  8.40           C  
ANISOU  719  C   TYR A 476     1395    914    882     21    -42    -47       C  
ATOM    720  O   TYR A 476      13.353   3.507  -1.740  1.00  9.45           O  
ANISOU  720  O   TYR A 476     1524   1044   1022    -28    -77    -10       O  
ATOM    721  CB  TYR A 476      14.808   0.921  -1.034  1.00  8.69           C  
ANISOU  721  CB  TYR A 476     1522    886    891     23    -33    -67       C  
ATOM    722  CG  TYR A 476      15.801   0.959  -2.169  1.00  9.56           C  
ANISOU  722  CG  TYR A 476     1683    979    969     27     -6   -107       C  
ATOM    723  CD1 TYR A 476      17.137   1.337  -1.947  1.00  9.73           C  
ANISOU  723  CD1 TYR A 476     1674   1014   1007     84     39   -132       C  
ATOM    724  CD2 TYR A 476      15.427   0.578  -3.447  1.00 10.07           C  
ANISOU  724  CD2 TYR A 476     1833   1004    988    -25    -25   -111       C  
ATOM    725  CE1 TYR A 476      18.054   1.366  -2.985  1.00 10.73           C  
ANISOU  725  CE1 TYR A 476     1838   1124   1115     96     86   -155       C  
ATOM    726  CE2 TYR A 476      16.342   0.603  -4.492  1.00 11.29           C  
ANISOU  726  CE2 TYR A 476     2052   1134   1100    -12     21   -145       C  
ATOM    727  CZ  TYR A 476      17.647   0.996  -4.250  1.00 11.78           C  
ANISOU  727  CZ  TYR A 476     2067   1218   1189     53     87   -165       C  
ATOM    728  OH  TYR A 476      18.563   1.021  -5.278  1.00 14.18           O  
ANISOU  728  OH  TYR A 476     2425   1497   1462     74    154   -185       O  
ATOM    729  N   MET A 477      15.451   4.239  -1.375  1.00  7.89           N  
ANISOU  729  N   MET A 477     1317    866    814     46    -23    -75       N  
ATOM    730  CA  MET A 477      15.344   5.406  -2.224  1.00  7.73           C  
ANISOU  730  CA  MET A 477     1284    862    790     19    -34    -71       C  
ATOM    731  C   MET A 477      16.421   5.328  -3.310  1.00  8.08           C  
ANISOU  731  C   MET A 477     1367    893    807     15     -5   -102       C  
ATOM    732  O   MET A 477      17.585   5.676  -3.090  1.00  8.34           O  
ANISOU  732  O   MET A 477     1372    935    858     51     25   -118       O  
ATOM    733  CB  MET A 477      15.522   6.660  -1.354  1.00  7.69           C  
ANISOU  733  CB  MET A 477     1229    883    809     54    -34    -66       C  
ATOM    734  CG  MET A 477      14.515   6.732  -0.207  1.00  7.76           C  
ANISOU  734  CG  MET A 477     1217    895    835     77    -35    -33       C  
ATOM    735  SD  MET A 477      12.837   7.119  -0.768  1.00  8.84           S  
ANISOU  735  SD  MET A 477     1321   1037    999     35    -56     26       S  
ATOM    736  CE  MET A 477      13.057   8.858  -1.206  1.00  8.54           C  
ANISOU  736  CE  MET A 477     1265   1014    962     40    -64     22       C  
ATOM    737  N   ALA A 478      16.031   4.842  -4.488  1.00  8.34           N  
ANISOU  737  N   ALA A 478     1472    897    799    -30    -14   -103       N  
ATOM    738  CA  ALA A 478      17.007   4.409  -5.484  1.00  9.98           C  
ANISOU  738  CA  ALA A 478     1749   1075    965    -22     37   -133       C  
ATOM    739  C   ALA A 478      17.931   5.498  -6.016  1.00 10.91           C  
ANISOU  739  C   ALA A 478     1840   1214   1090     -8     78   -138       C  
ATOM    740  O   ALA A 478      19.053   5.201  -6.463  1.00 12.67           O  
ANISOU  740  O   ALA A 478     2084   1422   1308     26    150   -152       O  
ATOM    741  CB  ALA A 478      16.290   3.699  -6.635  1.00 10.81           C  
ANISOU  741  CB  ALA A 478     1973   1129   1004    -80      8   -133       C  
ATOM    742  N   ASN A 479      17.483   6.756  -5.997  1.00 10.02           N  
ANISOU  742  N   ASN A 479     1677   1133    994    -32     39   -119       N  
ATOM    743  CA  ASN A 479      18.292   7.833  -6.561  1.00 10.31           C  
ANISOU  743  CA  ASN A 479     1692   1186   1037    -30     68   -117       C  
ATOM    744  C   ASN A 479      19.164   8.546  -5.523  1.00  9.44           C  
ANISOU  744  C   ASN A 479     1488   1106    992     10     72   -111       C  
ATOM    745  O   ASN A 479      19.846   9.508  -5.850  1.00  9.36           O  
ANISOU  745  O   ASN A 479     1446   1109   1002      6     85   -101       O  
ATOM    746  CB  ASN A 479      17.425   8.812  -7.392  1.00 12.08           C  
ANISOU  746  CB  ASN A 479     1940   1415   1235    -85     21    -99       C  
ATOM    747  CG  ASN A 479      17.232   8.328  -8.819  1.00 14.56           C  
ANISOU  747  CG  ASN A 479     2372   1687   1473   -128     30   -104       C  
ATOM    748  ND2 ASN A 479      16.002   8.339  -9.317  1.00 14.19           N  
ANISOU  748  ND2 ASN A 479     2370   1622   1397   -188    -46    -83       N  
ATOM    749  OD1 ASN A 479      18.202   7.918  -9.454  1.00 20.31           O  
ANISOU  749  OD1 ASN A 479     3156   2392   2168   -106    108   -122       O  
ATOM    750  N   GLY A 480      19.178   8.027  -4.289  1.00  8.76           N  
ANISOU  750  N   GLY A 480     1369   1022    936     43     55   -114       N  
ATOM    751  CA  GLY A 480      20.132   8.475  -3.262  1.00  8.82           C  
ANISOU  751  CA  GLY A 480     1311   1041    998     77     44   -107       C  
ATOM    752  C   GLY A 480      19.905   9.868  -2.699  1.00  8.44           C  
ANISOU  752  C   GLY A 480     1235   1008    964     66     -8    -95       C  
ATOM    753  O   GLY A 480      18.788  10.378  -2.678  1.00  8.47           O  
ANISOU  753  O   GLY A 480     1256   1016    944     49    -34    -91       O  
ATOM    754  N   CYS A 481      20.987  10.488  -2.255  1.00  9.58           N  
ANISOU  754  N   CYS A 481     1334   1152   1153     75    -26    -82       N  
ATOM    755  CA  CYS A 481      20.878  11.723  -1.493  1.00 10.00           C  
ANISOU  755  CA  CYS A 481     1382   1202   1213     68    -89    -74       C  
ATOM    756  C   CYS A 481      20.530  12.925  -2.372  1.00  8.81           C  
ANISOU  756  C   CYS A 481     1236   1061   1050     34    -94    -66       C  
ATOM    757  O   CYS A 481      21.068  13.066  -3.467  1.00  8.15           O  
ANISOU  757  O   CYS A 481     1135    985    974     11    -58    -56       O  
ATOM    758  CB ACYS A 481      22.064  11.951  -0.557  0.35 12.55           C  
ANISOU  758  CB ACYS A 481     1672   1509   1585     79   -138    -56       C  
ATOM    759  CB BCYS A 481      22.252  11.962  -0.875  0.65 12.14           C  
ANISOU  759  CB BCYS A 481     1607   1461   1542     74   -126    -52       C  
ATOM    760  SG ACYS A 481      23.456  12.806  -1.287  0.35 17.77           S  
ANISOU  760  SG ACYS A 481     2259   2173   2317     48   -143    -16       S  
ATOM    761  SG BCYS A 481      22.394  13.463   0.096  0.65 15.52           S  
ANISOU  761  SG BCYS A 481     2058   1863   1973     56   -223    -41       S  
ATOM    762  N   LEU A 482      19.615  13.765  -1.889  1.00  7.07           N  
ANISOU  762  N   LEU A 482     1046    833    806     35   -129    -67       N  
ATOM    763  CA  LEU A 482      19.169  14.947  -2.650  1.00  6.68           C  
ANISOU  763  CA  LEU A 482     1004    787    747      6   -141    -56       C  
ATOM    764  C   LEU A 482      20.341  15.853  -3.035  1.00  6.82           C  
ANISOU  764  C   LEU A 482      991    800    796    -21   -161    -40       C  
ATOM    765  O   LEU A 482      20.368  16.411  -4.139  1.00  6.71           O  
ANISOU  765  O   LEU A 482      974    796    779    -54   -145    -28       O  
ATOM    766  CB  LEU A 482      18.134  15.751  -1.861  1.00  6.22           C  
ANISOU  766  CB  LEU A 482      981    711    671     29   -169    -54       C  
ATOM    767  CG  LEU A 482      17.613  17.021  -2.555  1.00  5.90           C  
ANISOU  767  CG  LEU A 482      949    666    626      7   -186    -38       C  
ATOM    768  CD1 LEU A 482      16.935  16.681  -3.886  1.00  6.04           C  
ANISOU  768  CD1 LEU A 482      954    705    636    -26   -164    -25       C  
ATOM    769  CD2 LEU A 482      16.635  17.754  -1.618  1.00  6.27           C  
ANISOU  769  CD2 LEU A 482     1036    685    661     51   -195    -31       C  
ATOM    770  N   LEU A 483      21.303  16.007  -2.135  1.00  7.46           N  
ANISOU  770  N   LEU A 483     1055    864    913    -14   -203    -32       N  
ATOM    771  CA  LEU A 483      22.384  16.967  -2.389  1.00  9.08           C  
ANISOU  771  CA  LEU A 483     1224   1060   1165    -50   -239     -1       C  
ATOM    772  C   LEU A 483      23.161  16.534  -3.631  1.00  9.29           C  
ANISOU  772  C   LEU A 483     1191   1112   1225    -67   -167     22       C  
ATOM    773  O   LEU A 483      23.399  17.323  -4.549  1.00  9.70           O  
ANISOU  773  O   LEU A 483     1231   1170   1285   -101   -152     44       O  
ATOM    774  CB  LEU A 483      23.311  17.055  -1.168  1.00  9.28           C  
ANISOU  774  CB  LEU A 483     1239   1054   1231    -49   -317     15       C  
ATOM    775  CG  LEU A 483      24.410  18.109  -1.253  1.00 10.64           C  
ANISOU  775  CG  LEU A 483     1371   1206   1464    -98   -382     61       C  
ATOM    776  CD1 LEU A 483      23.844  19.494  -1.567  1.00 11.05           C  
ANISOU  776  CD1 LEU A 483     1476   1240   1480   -125   -415     56       C  
ATOM    777  CD2 LEU A 483      25.167  18.086   0.071  1.00 11.82           C  
ANISOU  777  CD2 LEU A 483     1530   1313   1645   -103   -485     79       C  
ATOM    778  N   ASN A 484      23.512  15.256  -3.691  1.00  9.67           N  
ANISOU  778  N   ASN A 484     1216   1170   1288    -38   -111     18       N  
ATOM    779  CA  ASN A 484      24.220  14.726  -4.863  1.00 10.44           C  
ANISOU  779  CA  ASN A 484     1280   1280   1406    -37    -17     39       C  
ATOM    780  C   ASN A 484      23.391  14.816  -6.139  1.00 10.08           C  
ANISOU  780  C   ASN A 484     1299   1242   1288    -56     34     20       C  
ATOM    781  O   ASN A 484      23.914  15.140  -7.209  1.00 10.47           O  
ANISOU  781  O   ASN A 484     1343   1294   1341    -74     93     46       O  
ATOM    782  CB AASN A 484      24.667  13.282  -4.606  0.65 12.83           C  
ANISOU  782  CB AASN A 484     1562   1579   1730      8     35     35       C  
ATOM    783  CB BASN A 484      24.675  13.286  -4.616  0.35 10.96           C  
ANISOU  783  CB BASN A 484     1326   1344   1494      8     35     35       C  
ATOM    784  CG AASN A 484      25.808  13.195  -3.615  0.65 15.58           C  
ANISOU  784  CG AASN A 484     1829   1917   2172     21    -11     76       C  
ATOM    785  CG BASN A 484      25.639  13.177  -3.457  0.35 11.66           C  
ANISOU  785  CG BASN A 484     1343   1420   1666     21    -23     68       C  
ATOM    786  ND2AASN A 484      26.181  11.970  -3.250  0.65 17.51           N  
ANISOU  786  ND2AASN A 484     2054   2155   2442     64     21     76       N  
ATOM    787  ND2BASN A 484      26.925  12.982  -3.769  0.35 12.84           N  
ANISOU  787  ND2BASN A 484     1402   1568   1906     32     21    124       N  
ATOM    788  OD1AASN A 484      26.365  14.212  -3.194  0.65 17.51           O  
ANISOU  788  OD1AASN A 484     2030   2153   2467    -11    -86    111       O  
ATOM    789  OD1BASN A 484      25.240  13.265  -2.293  0.35 11.41           O  
ANISOU  789  OD1BASN A 484     1340   1375   1618     24   -108     50       O  
ATOM    790  N   TYR A 485      22.080  14.593  -6.002  1.00  8.72           N  
ANISOU  790  N   TYR A 485     1189   1069   1054    -56      7    -13       N  
ATOM    791  CA  TYR A 485      21.173  14.597  -7.128  1.00  8.42           C  
ANISOU  791  CA  TYR A 485     1218   1030    950    -83     27    -23       C  
ATOM    792  C   TYR A 485      21.101  16.003  -7.735  1.00  8.21           C  
ANISOU  792  C   TYR A 485     1193   1005    920   -123      0     -2       C  
ATOM    793  O   TYR A 485      21.172  16.175  -8.965  1.00  7.87           O  
ANISOU  793  O   TYR A 485     1190    958    841   -151     41      8       O  
ATOM    794  CB  TYR A 485      19.810  14.136  -6.600  1.00  8.70           C  
ANISOU  794  CB  TYR A 485     1288   1063    953    -77    -15    -45       C  
ATOM    795  CG  TYR A 485      18.683  13.943  -7.600  1.00  9.65           C  
ANISOU  795  CG  TYR A 485     1473   1176   1017   -112    -23    -45       C  
ATOM    796  CD1 TYR A 485      18.669  12.839  -8.461  1.00 11.52           C  
ANISOU  796  CD1 TYR A 485     1775   1394   1205   -122     18    -56       C  
ATOM    797  CD2 TYR A 485      17.577  14.803  -7.595  1.00 10.21           C  
ANISOU  797  CD2 TYR A 485     1545   1247   1084   -132    -82    -28       C  
ATOM    798  CE1 TYR A 485      17.610  12.625  -9.326  1.00 12.19           C  
ANISOU  798  CE1 TYR A 485     1934   1461   1237   -166    -16    -50       C  
ATOM    799  CE2 TYR A 485      16.513  14.593  -8.469  1.00 11.46           C  
ANISOU  799  CE2 TYR A 485     1753   1393   1206   -172   -111    -14       C  
ATOM    800  CZ  TYR A 485      16.547  13.500  -9.320  1.00 12.47           C  
ANISOU  800  CZ  TYR A 485     1952   1502   1283   -195    -87    -25       C  
ATOM    801  OH  TYR A 485      15.522  13.230 -10.188  1.00 15.21           O  
ANISOU  801  OH  TYR A 485     2364   1825   1590   -246   -138     -6       O  
ATOM    802  N   LEU A 486      21.004  17.011  -6.859  1.00  7.32           N  
ANISOU  802  N   LEU A 486     1053    889    838   -124    -68      4       N  
ATOM    803  CA  LEU A 486      20.935  18.399  -7.300  1.00  7.73           C  
ANISOU  803  CA  LEU A 486     1110    934    890   -160   -103     25       C  
ATOM    804  C   LEU A 486      22.184  18.808  -8.054  1.00  8.40           C  
ANISOU  804  C   LEU A 486     1159   1022   1009   -186    -62     60       C  
ATOM    805  O   LEU A 486      22.115  19.599  -9.004  1.00  8.35           O  
ANISOU  805  O   LEU A 486     1177   1013    983   -223    -55     79       O  
ATOM    806  CB  LEU A 486      20.777  19.324  -6.089  1.00  7.43           C  
ANISOU  806  CB  LEU A 486     1068    878    877   -148   -181     24       C  
ATOM    807  CG  LEU A 486      19.412  19.295  -5.408  1.00  6.85           C  
ANISOU  807  CG  LEU A 486     1033    795    772   -117   -207      4       C  
ATOM    808  CD1 LEU A 486      19.505  19.990  -4.047  1.00  7.20           C  
ANISOU  808  CD1 LEU A 486     1099    808    828    -90   -262     -1       C  
ATOM    809  CD2 LEU A 486      18.365  19.953  -6.303  1.00  7.27           C  
ANISOU  809  CD2 LEU A 486     1114    847    800   -138   -216     17       C  
ATOM    810  N   ARG A 487      23.323  18.242  -7.644  1.00  8.85           N  
ANISOU  810  N   ARG A 487     1154   1083   1125   -167    -31     77       N  
ATOM    811  CA  ARG A 487      24.633  18.645  -8.189  1.00 10.05           C  
ANISOU  811  CA  ARG A 487     1241   1236   1340   -187     12    132       C  
ATOM    812  C   ARG A 487      24.960  18.010  -9.546  1.00 11.43           C  
ANISOU  812  C   ARG A 487     1443   1417   1483   -180    139    144       C  
ATOM    813  O   ARG A 487      25.918  18.407 -10.190  1.00 12.19           O  
ANISOU  813  O   ARG A 487     1493   1513   1623   -193    200    197       O  
ATOM    814  CB  ARG A 487      25.724  18.329  -7.188  1.00 10.21           C  
ANISOU  814  CB  ARG A 487     1172   1253   1454   -170    -12    163       C  
ATOM    815  CG  ARG A 487      25.696  19.265  -5.989  1.00 10.65           C  
ANISOU  815  CG  ARG A 487     1223   1286   1538   -193   -144    166       C  
ATOM    816  CD  ARG A 487      26.662  18.817  -4.926  1.00 12.06           C  
ANISOU  816  CD  ARG A 487     1331   1451   1798   -182   -192    197       C  
ATOM    817  NE  ARG A 487      26.725  19.821  -3.872  1.00 13.07           N  
ANISOU  817  NE  ARG A 487     1484   1541   1940   -215   -328    204       N  
ATOM    818  CZ  ARG A 487      27.410  19.674  -2.745  1.00 15.71           C  
ANISOU  818  CZ  ARG A 487     1791   1847   2329   -220   -418    228       C  
ATOM    819  NH1 ARG A 487      28.102  18.554  -2.533  1.00 17.32           N1+
ANISOU  819  NH1 ARG A 487     1922   2064   2595   -190   -382    253       N1+
ATOM    820  NH2 ARG A 487      27.403  20.649  -1.832  1.00 15.10           N  
ANISOU  820  NH2 ARG A 487     1774   1721   2242   -255   -549    231       N  
ATOM    821  N   GLU A 488      24.184  17.010  -9.945  1.00  9.88           N  
ANISOU  821  N   GLU A 488     1289   1382   1079    128     98   -141       N  
ATOM    822  CA  GLU A 488      24.359  16.364 -11.238  1.00 12.11           C  
ANISOU  822  CA  GLU A 488     1595   1665   1339    141    111   -161       C  
ATOM    823  C   GLU A 488      23.692  17.207 -12.327  1.00 11.56           C  
ANISOU  823  C   GLU A 488     1547   1596   1247    105    110   -155       C  
ATOM    824  O   GLU A 488      22.463  17.193 -12.483  1.00 10.94           O  
ANISOU  824  O   GLU A 488     1495   1489   1170     89     89   -148       O  
ATOM    825  CB  GLU A 488      23.791  14.933 -11.212  1.00 14.23           C  
ANISOU  825  CB  GLU A 488     1899   1894   1614    167     99   -174       C  
ATOM    826  CG  GLU A 488      24.655  13.964 -10.427  1.00 18.14           C  
ANISOU  826  CG  GLU A 488     2380   2389   2124    211    104   -182       C  
ATOM    827  CD  GLU A 488      26.028  13.793 -11.052  1.00 29.98           C  
ANISOU  827  CD  GLU A 488     3856   3927   3606    242    134   -201       C  
ATOM    828  OE1 GLU A 488      26.111  13.475 -12.266  1.00 38.61           O  
ANISOU  828  OE1 GLU A 488     4973   5022   4675    247    149   -221       O  
ATOM    829  OE2 GLU A 488      27.024  13.992 -10.325  1.00 35.15           O1-
ANISOU  829  OE2 GLU A 488     4467   4616   4269    261    142   -196       O1-
ATOM    830  N   MET A 489      24.505  17.927 -13.099  1.00 12.12           N  
ANISOU  830  N   MET A 489     1605   1703   1295     93    134   -157       N  
ATOM    831  CA  MET A 489      23.964  18.901 -14.060  1.00 13.57           C  
ANISOU  831  CA  MET A 489     1808   1889   1456     57    132   -145       C  
ATOM    832  C   MET A 489      23.260  18.256 -15.257  1.00 12.05           C  
ANISOU  832  C   MET A 489     1656   1681   1239     58    127   -158       C  
ATOM    833  O   MET A 489      22.506  18.923 -15.966  1.00 11.68           O  
ANISOU  833  O   MET A 489     1631   1629   1176     32    116   -145       O  
ATOM    834  CB  MET A 489      25.056  19.880 -14.508  1.00 17.17           C  
ANISOU  834  CB  MET A 489     2242   2387   1892     37    160   -140       C  
ATOM    835  CG  MET A 489      25.617  20.710 -13.346  1.00 16.07           C  
ANISOU  835  CG  MET A 489     2067   2263   1775     24    161   -126       C  
ATOM    836  SD  MET A 489      24.431  21.803 -12.507  1.00 22.02           S  
ANISOU  836  SD  MET A 489     2835   2980   2550     -3    133    -98       S  
ATOM    837  CE  MET A 489      24.223  23.071 -13.766  1.00 22.09           C  
ANISOU  837  CE  MET A 489     2873   2992   2528    -42    140    -81       C  
ATOM    838  N   ARG A 490      23.497  16.965 -15.472  1.00 11.53           N  
ANISOU  838  N   ARG A 490     1603   1607   1171     89    133   -183       N  
ATOM    839  CA  ARG A 490      22.828  16.245 -16.555  1.00 11.63           C  
ANISOU  839  CA  ARG A 490     1658   1602   1159     87    126   -200       C  
ATOM    840  C   ARG A 490      21.306  16.302 -16.426  1.00 10.26           C  
ANISOU  840  C   ARG A 490     1508   1396    994     65     90   -186       C  
ATOM    841  O   ARG A 490      20.600  16.284 -17.446  1.00 10.42           O  
ANISOU  841  O   ARG A 490     1557   1413    987     47     80   -190       O  
ATOM    842  CB  ARG A 490      23.293  14.788 -16.649  1.00 11.84           C  
ANISOU  842  CB  ARG A 490     1699   1614   1184    126    137   -232       C  
ATOM    843  CG  ARG A 490      23.026  13.950 -15.410  1.00 12.63           C  
ANISOU  843  CG  ARG A 490     1799   1680   1320    149    120   -231       C  
ATOM    844  CD  ARG A 490      23.678  12.584 -15.561  1.00 14.34           C  
ANISOU  844  CD  ARG A 490     2033   1881   1533    193    135   -262       C  
ATOM    845  NE  ARG A 490      23.637  11.852 -14.299  1.00 14.35           N  
ANISOU  845  NE  ARG A 490     2031   1851   1567    218    121   -256       N  
ATOM    846  CZ  ARG A 490      22.622  11.092 -13.902  1.00 14.83           C  
ANISOU  846  CZ  ARG A 490     2127   1865   1642    210     96   -254       C  
ATOM    847  NH1 ARG A 490      21.540  10.940 -14.676  1.00 15.65           N1+
ANISOU  847  NH1 ARG A 490     2268   1948   1728    177     81   -261       N1+
ATOM    848  NH2 ARG A 490      22.672  10.496 -12.713  1.00 14.76           N  
ANISOU  848  NH2 ARG A 490     2115   1831   1660    231     86   -245       N  
ATOM    849  N   HIS A 491      20.806  16.386 -15.195  1.00  9.59           N  
ANISOU  849  N   HIS A 491     1407   1292    942     65     72   -170       N  
ATOM    850  CA  HIS A 491      19.349  16.390 -15.005  1.00  9.19           C  
ANISOU  850  CA  HIS A 491     1372   1217    901     45     40   -158       C  
ATOM    851  C   HIS A 491      18.661  17.555 -15.684  1.00  9.18           C  
ANISOU  851  C   HIS A 491     1375   1228    883     18     28   -138       C  
ATOM    852  O   HIS A 491      17.474  17.436 -16.058  1.00  8.80           O  
ANISOU  852  O   HIS A 491     1345   1171    828      2      3   -133       O  
ATOM    853  CB  HIS A 491      18.976  16.367 -13.534  1.00  8.73           C  
ANISOU  853  CB  HIS A 491     1294   1143    880     49     26   -144       C  
ATOM    854  CG  HIS A 491      19.393  15.116 -12.837  1.00  9.69           C  
ANISOU  854  CG  HIS A 491     1419   1244   1017     75     30   -159       C  
ATOM    855  CD2 HIS A 491      20.217  14.920 -11.785  1.00  9.34           C  
ANISOU  855  CD2 HIS A 491     1352   1202    994     98     40   -157       C  
ATOM    856  ND1 HIS A 491      18.932  13.868 -13.210  1.00 11.46           N  
ANISOU  856  ND1 HIS A 491     1678   1440   1235     79     21   -178       N  
ATOM    857  CE1 HIS A 491      19.475  12.950 -12.426  1.00 10.91           C  
ANISOU  857  CE1 HIS A 491     1611   1352   1183    106     27   -185       C  
ATOM    858  NE2 HIS A 491      20.267  13.561 -11.558  1.00 10.59           N  
ANISOU  858  NE2 HIS A 491     1532   1332   1158    120     37   -172       N  
ATOM    859  N   ARG A 492      19.381  18.668 -15.853  1.00  9.64           N  
ANISOU  859  N   ARG A 492     1418   1309    933     11     45   -124       N  
ATOM    860  CA  ARG A 492      18.842  19.842 -16.539  1.00  9.00           C  
ANISOU  860  CA  ARG A 492     1348   1238    834    -11     36   -102       C  
ATOM    861  C   ARG A 492      17.447  20.186 -16.019  1.00  9.14           C  
ANISOU  861  C   ARG A 492     1365   1237    870    -18      3    -83       C  
ATOM    862  O   ARG A 492      16.492  20.284 -16.803  1.00  8.64           O  
ANISOU  862  O   ARG A 492     1320   1174    788    -29    -17    -76       O  
ATOM    863  CB  ARG A 492      18.810  19.624 -18.071  1.00 10.03           C  
ANISOU  863  CB  ARG A 492     1508   1382    921    -21     40   -112       C  
ATOM    864  CG  ARG A 492      20.194  19.519 -18.690  1.00 11.79           C  
ANISOU  864  CG  ARG A 492     1729   1631   1120    -16     76   -129       C  
ATOM    865  CD  ARG A 492      20.040  19.118 -20.132  1.00 13.56           C  
ANISOU  865  CD  ARG A 492     1985   1866   1299    -24     79   -143       C  
ATOM    866  NE  ARG A 492      21.223  19.376 -20.931  1.00 18.08           N  
ANISOU  866  NE  ARG A 492     2556   2472   1840    -27    114   -152       N  
ATOM    867  CZ  ARG A 492      22.254  18.552 -21.024  1.00 19.51           C  
ANISOU  867  CZ  ARG A 492     2728   2668   2015     -5    144   -181       C  
ATOM    868  NH1 ARG A 492      22.264  17.414 -20.313  1.00 21.19           N1+
ANISOU  868  NH1 ARG A 492     2937   2859   2255     24    140   -203       N1+
ATOM    869  NH2 ARG A 492      23.271  18.866 -21.838  1.00 20.42           N  
ANISOU  869  NH2 ARG A 492     2839   2822   2097    -11    178   -188       N  
ATOM    870  N   PHE A 493      17.352  20.413 -14.705  1.00  8.12           N  
ANISOU  870  N   PHE A 493     1212   1097    775    -11      0    -74       N  
ATOM    871  CA  PHE A 493      16.061  20.595 -14.041  1.00  8.63           C  
ANISOU  871  CA  PHE A 493     1271   1148    860    -13    -26    -60       C  
ATOM    872  C   PHE A 493      15.327  21.829 -14.543  1.00  9.39           C  
ANISOU  872  C   PHE A 493     1373   1247    945    -21    -40    -36       C  
ATOM    873  O   PHE A 493      15.956  22.880 -14.773  1.00 10.51           O  
ANISOU  873  O   PHE A 493     1519   1393   1078    -26    -26    -23       O  
ATOM    874  CB  PHE A 493      16.245  20.730 -12.522  1.00  8.91           C  
ANISOU  874  CB  PHE A 493     1280   1174    929     -4    -22    -56       C  
ATOM    875  CG  PHE A 493      16.751  19.473 -11.840  1.00  8.58           C  
ANISOU  875  CG  PHE A 493     1232   1126    902      8    -15    -75       C  
ATOM    876  CD1 PHE A 493      15.962  18.320 -11.781  1.00  9.16           C  
ANISOU  876  CD1 PHE A 493     1316   1184    978      7    -31    -84       C  
ATOM    877  CD2 PHE A 493      18.009  19.468 -11.228  1.00  9.15           C  
ANISOU  877  CD2 PHE A 493     1287   1205    982     19      5    -81       C  
ATOM    878  CE1 PHE A 493      16.419  17.186 -11.121  1.00  9.11           C  
ANISOU  878  CE1 PHE A 493     1311   1164    984     20    -25    -98       C  
ATOM    879  CE2 PHE A 493      18.473  18.334 -10.584  1.00  9.33           C  
ANISOU  879  CE2 PHE A 493     1305   1221   1017     37     10    -94       C  
ATOM    880  CZ  PHE A 493      17.685  17.200 -10.534  1.00  9.08           C  
ANISOU  880  CZ  PHE A 493     1291   1167    989     39     -5   -102       C  
ATOM    881  N   GLN A 494      14.009  21.697 -14.703  1.00  9.16           N  
ANISOU  881  N   GLN A 494     1346   1217    916    -24    -69    -29       N  
ATOM    882  CA  GLN A 494      13.122  22.861 -14.828  1.00  9.66           C  
ANISOU  882  CA  GLN A 494     1409   1282    979    -21    -87     -3       C  
ATOM    883  C   GLN A 494      12.802  23.394 -13.452  1.00  9.01           C  
ANISOU  883  C   GLN A 494     1303   1188    930    -10    -87      5       C  
ATOM    884  O   GLN A 494      12.800  22.648 -12.472  1.00  7.75           O  
ANISOU  884  O   GLN A 494     1126   1024    792     -8    -84     -6       O  
ATOM    885  CB  GLN A 494      11.796  22.467 -15.453  1.00 12.15           C  
ANISOU  885  CB  GLN A 494     1726   1608   1280    -25   -118      0       C  
ATOM    886  CG  GLN A 494      11.870  21.793 -16.787  1.00 16.36           C  
ANISOU  886  CG  GLN A 494     2284   2154   1777    -39   -123    -11       C  
ATOM    887  CD  GLN A 494      10.467  21.563 -17.282  1.00 20.49           C  
ANISOU  887  CD  GLN A 494     2804   2693   2288    -47   -159     -5       C  
ATOM    888  NE2 GLN A 494       9.723  22.642 -17.444  1.00 21.06           N  
ANISOU  888  NE2 GLN A 494     2869   2774   2357    -35   -178     22       N  
ATOM    889  OE1 GLN A 494      10.038  20.430 -17.452  1.00 22.77           O  
ANISOU  889  OE1 GLN A 494     3094   2986   2570    -61   -170    -24       O  
ATOM    890  N   THR A 495      12.523  24.687 -13.363  1.00  8.62           N  
ANISOU  890  N   THR A 495     1257   1132    884     -2    -91     26       N  
ATOM    891  CA  THR A 495      12.170  25.253 -12.060  1.00  8.32           C  
ANISOU  891  CA  THR A 495     1199   1083    876     10    -90     31       C  
ATOM    892  C   THR A 495      10.875  24.619 -11.509  1.00  8.49           C  
ANISOU  892  C   THR A 495     1197   1115    913     17   -112     29       C  
ATOM    893  O   THR A 495      10.741  24.502 -10.298  1.00  7.95           O  
ANISOU  893  O   THR A 495     1108   1042    868     22   -106     24       O  
ATOM    894  CB  THR A 495      12.106  26.782 -12.089  1.00  8.74           C  
ANISOU  894  CB  THR A 495     1268   1122    929     19    -89     53       C  
ATOM    895  CG2 THR A 495      13.462  27.340 -12.441  1.00  9.52           C  
ANISOU  895  CG2 THR A 495     1388   1212   1014      3    -64     53       C  
ATOM    896  OG1 THR A 495      11.128  27.215 -13.035  1.00  9.08           O  
ANISOU  896  OG1 THR A 495     1323   1171    954     30   -113     71       O  
ATOM    897  N   GLN A 496       9.966  24.149 -12.378  1.00  9.67           N  
ANISOU  897  N   GLN A 496     1347   1281   1046     13   -135     32       N  
ATOM    898  CA  GLN A 496       8.781  23.423 -11.861  1.00 11.02           C  
ANISOU  898  CA  GLN A 496     1491   1467   1229     11   -154     28       C  
ATOM    899  C   GLN A 496       9.180  22.182 -11.070  1.00  8.86           C  
ANISOU  899  C   GLN A 496     1210   1187    969     -2   -143      8       C  
ATOM    900  O   GLN A 496       8.523  21.863 -10.080  1.00  9.21           O  
ANISOU  900  O   GLN A 496     1230   1237   1032     -3   -147      7       O  
ATOM    901  CB  GLN A 496       7.805  22.995 -12.968  1.00 15.36           C  
ANISOU  901  CB  GLN A 496     2041   2040   1754      2   -183     32       C  
ATOM    902  CG  GLN A 496       7.088  24.137 -13.656  1.00 24.68           C  
ANISOU  902  CG  GLN A 496     3222   3232   2921     21   -202     56       C  
ATOM    903  CD  GLN A 496       6.568  23.766 -15.043  1.00 34.77           C  
ANISOU  903  CD  GLN A 496     4512   4533   4164      8   -228     59       C  
ATOM    904  NE2 GLN A 496       5.774  24.655 -15.633  1.00 38.82           N  
ANISOU  904  NE2 GLN A 496     5021   5062   4664     27   -251     83       N  
ATOM    905  OE1 GLN A 496       6.885  22.698 -15.580  1.00 44.52           O  
ANISOU  905  OE1 GLN A 496     5761   5771   5383    -17   -227     40       O  
ATOM    906  N   GLN A 497      10.237  21.494 -11.504  1.00  8.10           N  
ANISOU  906  N   GLN A 497     1134   1080    861    -12   -128     -6       N  
ATOM    907  CA  GLN A 497      10.727  20.311 -10.773  1.00  7.46           C  
ANISOU  907  CA  GLN A 497     1052    989    793    -19   -117    -23       C  
ATOM    908  C   GLN A 497      11.321  20.728  -9.422  1.00  6.53           C  
ANISOU  908  C   GLN A 497      919    862    700     -7   -100    -20       C  
ATOM    909  O   GLN A 497      11.130  20.041  -8.410  1.00  6.27           O  
ANISOU  909  O   GLN A 497      874    825    683    -10    -99    -25       O  
ATOM    910  CB  GLN A 497      11.768  19.542 -11.572  1.00  8.34           C  
ANISOU  910  CB  GLN A 497     1190   1092    887    -23   -104    -41       C  
ATOM    911  CG  GLN A 497      11.238  18.822 -12.809  1.00 10.68           C  
ANISOU  911  CG  GLN A 497     1507   1395   1156    -39   -121    -51       C  
ATOM    912  CD  GLN A 497      12.388  18.342 -13.667  1.00 11.77           C  
ANISOU  912  CD  GLN A 497     1672   1527   1273    -37   -102    -69       C  
ATOM    913  NE2 GLN A 497      12.843  17.102 -13.436  1.00 14.84           N  
ANISOU  913  NE2 GLN A 497     2074   1899   1666    -36    -93    -89       N  
ATOM    914  OE1 GLN A 497      12.895  19.088 -14.502  1.00 13.24           O  
ANISOU  914  OE1 GLN A 497     1868   1723   1439    -34    -94    -63       O  
ATOM    915  N   LEU A 498      12.051  21.848  -9.414  1.00  5.69           N  
ANISOU  915  N   LEU A 498      815    752    593      1    -86    -13       N  
ATOM    916  CA  LEU A 498      12.675  22.322  -8.173  1.00  5.39           C  
ANISOU  916  CA  LEU A 498      764    709    574      8    -70    -13       C  
ATOM    917  C   LEU A 498      11.590  22.669  -7.148  1.00  5.39           C  
ANISOU  917  C   LEU A 498      743    711    592     14    -79     -5       C  
ATOM    918  O   LEU A 498      11.699  22.325  -5.968  1.00  5.57           O  
ANISOU  918  O   LEU A 498      752    733    630     14    -73     -9       O  
ATOM    919  CB  LEU A 498      13.588  23.526  -8.448  1.00  5.31           C  
ANISOU  919  CB  LEU A 498      764    695    558      9    -55     -7       C  
ATOM    920  CG  LEU A 498      14.743  23.220  -9.440  1.00  5.24           C  
ANISOU  920  CG  LEU A 498      770    690    529      2    -40    -15       C  
ATOM    921  CD1 LEU A 498      15.572  24.472  -9.661  1.00  5.72           C  
ANISOU  921  CD1 LEU A 498      840    750    582     -4    -25     -6       C  
ATOM    922  CD2 LEU A 498      15.614  22.068  -8.936  1.00  5.66           C  
ANISOU  922  CD2 LEU A 498      814    746    588      5    -29    -32       C  
ATOM    923  N   LEU A 499      10.517  23.296  -7.615  1.00  5.59           N  
ANISOU  923  N   LEU A 499      765    744    613     20    -95      6       N  
ATOM    924  CA  LEU A 499       9.441  23.693  -6.711  1.00  6.33           C  
ANISOU  924  CA  LEU A 499      835    846    723     31   -102     12       C  
ATOM    925  C   LEU A 499       8.710  22.462  -6.171  1.00  6.16           C  
ANISOU  925  C   LEU A 499      794    837    707     17   -111      6       C  
ATOM    926  O   LEU A 499       8.346  22.414  -4.980  1.00  5.63           O  
ANISOU  926  O   LEU A 499      707    776    654     18   -105      5       O  
ATOM    927  CB  LEU A 499       8.478  24.685  -7.383  1.00  6.58           C  
ANISOU  927  CB  LEU A 499      865    885    747     48   -118     27       C  
ATOM    928  CG  LEU A 499       7.491  25.374  -6.421  1.00  7.24           C  
ANISOU  928  CG  LEU A 499      924    978    848     69   -120     33       C  
ATOM    929  CD1 LEU A 499       8.171  26.133  -5.275  1.00  7.43           C  
ANISOU  929  CD1 LEU A 499      953    983    885     78    -98     27       C  
ATOM    930  CD2 LEU A 499       6.593  26.297  -7.258  1.00  9.03           C  
ANISOU  930  CD2 LEU A 499     1152   1213   1066     93   -138     49       C  
ATOM    931  N   GLU A 500       8.545  21.460  -7.034  1.00  6.32           N  
ANISOU  931  N   GLU A 500      825    862    715      0   -123      1       N  
ATOM    932  CA  GLU A 500       7.974  20.182  -6.593  1.00  7.38           C  
ANISOU  932  CA  GLU A 500      949   1001    852    -20   -130     -5       C  
ATOM    933  C   GLU A 500       8.813  19.513  -5.499  1.00  6.31           C  
ANISOU  933  C   GLU A 500      819    849    728    -23   -113    -12       C  
ATOM    934  O   GLU A 500       8.251  18.872  -4.594  1.00  6.25           O  
ANISOU  934  O   GLU A 500      798    847    730    -36   -115    -11       O  
ATOM    935  CB  GLU A 500       7.789  19.242  -7.795  1.00  9.35           C  
ANISOU  935  CB  GLU A 500     1219   1252   1082    -40   -145    -13       C  
ATOM    936  CG  GLU A 500       7.106  17.932  -7.448  1.00 15.05           C  
ANISOU  936  CG  GLU A 500     1937   1975   1805    -69   -155    -19       C  
ATOM    937  CD  GLU A 500       5.579  18.043  -7.307  1.00 18.47           C  
ANISOU  937  CD  GLU A 500     2336   2441   2238    -82   -174    -10       C  
ATOM    938  OE1 GLU A 500       5.005  19.094  -7.650  1.00 22.27           O  
ANISOU  938  OE1 GLU A 500     2798   2945   2718    -64   -183      0       O  
ATOM    939  OE2 GLU A 500       4.946  17.055  -6.880  1.00 27.72           O1-
ANISOU  939  OE2 GLU A 500     3502   3618   3411   -112   -180    -13       O1-
ATOM    940  N   MET A 501      10.145  19.629  -5.588  1.00  5.67           N  
ANISOU  940  N   MET A 501      755    752    646    -13    -98    -18       N  
ATOM    941  CA  MET A 501      11.010  19.061  -4.548  1.00  5.44           C  
ANISOU  941  CA  MET A 501      727    712    627    -11    -84    -22       C  
ATOM    942  C   MET A 501      10.767  19.799  -3.246  1.00  5.38           C  
ANISOU  942  C   MET A 501      697    712    632     -5    -77    -15       C  
ATOM    943  O   MET A 501      10.683  19.167  -2.190  1.00  5.18           O  
ANISOU  943  O   MET A 501      665    686    614    -11    -75    -14       O  
ATOM    944  CB  MET A 501      12.498  19.161  -4.904  1.00  6.04           C  
ANISOU  944  CB  MET A 501      818    779    698      0    -69    -30       C  
ATOM    945  CG  MET A 501      12.916  18.409  -6.133  1.00  6.79           C  
ANISOU  945  CG  MET A 501      936    866    777     -1    -70    -40       C  
ATOM    946  SD  MET A 501      14.632  18.817  -6.525  1.00  9.01           S  
ANISOU  946  SD  MET A 501     1221   1149   1051     13    -49    -48       S  
ATOM    947  CE  MET A 501      14.705  18.231  -8.218  1.00  9.18           C  
ANISOU  947  CE  MET A 501     1270   1168   1048     10    -51    -61       C  
ATOM    948  N   CYS A 502      10.631  21.127  -3.320  1.00  5.16           N  
ANISOU  948  N   CYS A 502      662    691    606      6    -74    -11       N  
ATOM    949  CA  CYS A 502      10.329  21.917  -2.094  1.00  5.69           C  
ANISOU  949  CA  CYS A 502      712    765    684     14    -67     -8       C  
ATOM    950  C   CYS A 502       8.975  21.506  -1.501  1.00  6.09           C  
ANISOU  950  C   CYS A 502      740    832    739      7    -75     -3       C  
ATOM    951  O   CYS A 502       8.832  21.423  -0.271  1.00  5.75           O  
ANISOU  951  O   CYS A 502      685    797    703      5    -67     -4       O  
ATOM    952  CB  CYS A 502      10.307  23.411  -2.382  1.00  6.14           C  
ANISOU  952  CB  CYS A 502      772    818    741     30    -63     -4       C  
ATOM    953  SG  CYS A 502      11.914  24.082  -2.904  1.00  6.53           S  
ANISOU  953  SG  CYS A 502      845    852    784     29    -49     -8       S  
ATOM    954  N   LYS A 503       7.988  21.260  -2.369  1.00  6.25           N  
ANISOU  954  N   LYS A 503      755    865    755      2    -91      0       N  
ATOM    955  CA  LYS A 503       6.645  20.893  -1.914  1.00  6.62           C  
ANISOU  955  CA  LYS A 503      773    936    803     -8    -99      4       C  
ATOM    956  C   LYS A 503       6.675  19.509  -1.243  1.00  6.36           C  
ANISOU  956  C   LYS A 503      744    900    770    -35    -98      2       C  
ATOM    957  O   LYS A 503       6.082  19.329  -0.186  1.00  6.53           O  
ANISOU  957  O   LYS A 503      746    938    796    -44    -93      5       O  
ATOM    958  CB  LYS A 503       5.638  20.911  -3.057  1.00  8.41           C  
ANISOU  958  CB  LYS A 503      990   1181   1021    -11   -120      8       C  
ATOM    959  CG  LYS A 503       4.223  20.633  -2.530  1.00 10.39           C  
ANISOU  959  CG  LYS A 503     1204   1468   1275    -22   -127     13       C  
ATOM    960  CD  LYS A 503       3.148  20.927  -3.565  1.00 14.50           C  
ANISOU  960  CD  LYS A 503     1704   2017   1786    -19   -149     19       C  
ATOM    961  CE  LYS A 503       3.002  19.783  -4.550  1.00 14.22           C  
ANISOU  961  CE  LYS A 503     1683   1982   1736    -53   -168     16       C  
ATOM    962  NZ  LYS A 503       2.328  18.572  -4.022  1.00 17.65           N1+
ANISOU  962  NZ  LYS A 503     2105   2432   2170    -94   -172     13       N1+
ATOM    963  N   ASP A 504       7.421  18.571  -1.829  1.00  6.04           N  
ANISOU  963  N   ASP A 504      732    837    724    -47   -101     -2       N  
ATOM    964  CA  ASP A 504       7.588  17.230  -1.244  1.00  6.33           C  
ANISOU  964  CA  ASP A 504      783    861    761    -69   -101     -2       C  
ATOM    965  C   ASP A 504       8.090  17.375   0.203  1.00  5.95           C  
ANISOU  965  C   ASP A 504      728    812    720    -61    -86      1       C  
ATOM    966  O   ASP A 504       7.505  16.803   1.150  1.00  5.95           O  
ANISOU  966  O   ASP A 504      719    820    720    -80    -84      8       O  
ATOM    967  CB  ASP A 504       8.655  16.421  -2.021  1.00  8.02           C  
ANISOU  967  CB  ASP A 504     1033   1045    969    -67   -101    -11       C  
ATOM    968  CG  ASP A 504       8.194  15.915  -3.383  1.00  9.76           C  
ANISOU  968  CG  ASP A 504     1268   1261   1177    -82   -116    -18       C  
ATOM    969  OD1 ASP A 504       6.969  15.838  -3.663  1.00 11.61           O  
ANISOU  969  OD1 ASP A 504     1487   1516   1407   -103   -130    -15       O  
ATOM    970  OD2 ASP A 504       9.099  15.574  -4.199  1.00 10.66           O1-
ANISOU  970  OD2 ASP A 504     1410   1355   1283    -73   -114    -28       O1-
ATOM    971  N   VAL A 505       9.164  18.149   0.375  1.00  5.28           N  
ANISOU  971  N   VAL A 505      648    720    638    -38    -75     -1       N  
ATOM    972  CA  VAL A 505       9.775  18.317   1.709  1.00  5.18           C  
ANISOU  972  CA  VAL A 505      630    709    629    -32    -63      0       C  
ATOM    973  C   VAL A 505       8.795  19.041   2.651  1.00  5.26           C  
ANISOU  973  C   VAL A 505      613    743    641    -33    -57      3       C  
ATOM    974  O   VAL A 505       8.651  18.676   3.825  1.00  5.34           O  
ANISOU  974  O   VAL A 505      617    762    649    -43    -51      8       O  
ATOM    975  CB  VAL A 505      11.109  19.077   1.614  1.00  5.07           C  
ANISOU  975  CB  VAL A 505      623    686    615    -12    -54     -5       C  
ATOM    976  CG1 VAL A 505      11.629  19.420   3.007  1.00  5.26           C  
ANISOU  976  CG1 VAL A 505      639    720    640     -8    -44     -4       C  
ATOM    977  CG2 VAL A 505      12.147  18.232   0.873  1.00  5.16           C  
ANISOU  977  CG2 VAL A 505      656    679    623     -7    -56     -9       C  
ATOM    978  N   CYS A 506       8.146  20.088   2.144  1.00  5.54           N  
ANISOU  978  N   CYS A 506      634    790    678    -20    -58      0       N  
ATOM    979  CA  CYS A 506       7.188  20.857   2.976  1.00  5.96           C  
ANISOU  979  CA  CYS A 506      661    869    734    -14    -50      0       C  
ATOM    980  C   CYS A 506       6.018  19.996   3.467  1.00  6.01           C  
ANISOU  980  C   CYS A 506      645    899    737    -37    -53      7       C  
ATOM    981  O   CYS A 506       5.549  20.168   4.608  1.00  5.98           O  
ANISOU  981  O   CYS A 506      624    917    731    -40    -41      8       O  
ATOM    982  CB  CYS A 506       6.652  22.060   2.188  1.00  5.82           C  
ANISOU  982  CB  CYS A 506      634    856    720      9    -53     -1       C  
ATOM    983  SG  CYS A 506       5.992  23.334   3.268  1.00  7.37           S  
ANISOU  983  SG  CYS A 506      809   1070    919     34    -37     -7       S  
ATOM    984  N   GLU A 507       5.550  19.079   2.627  1.00  6.47           N  
ANISOU  984  N   GLU A 507      708    957    793    -58    -68     11       N  
ATOM    985  CA  GLU A 507       4.463  18.160   3.034  1.00  6.47           C  
ANISOU  985  CA  GLU A 507      689    980    787    -91    -71     18       C  
ATOM    986  C   GLU A 507       4.917  17.243   4.164  1.00  6.43           C  
ANISOU  986  C   GLU A 507      701    964    778   -112    -63     25       C  
ATOM    987  O   GLU A 507       4.172  17.051   5.145  1.00  6.71           O  
ANISOU  987  O   GLU A 507      715   1025    807   -130    -54     31       O  
ATOM    988  CB  GLU A 507       3.951  17.349   1.840  1.00  7.96           C  
ANISOU  988  CB  GLU A 507      885   1167    972   -115    -91     19       C  
ATOM    989  CG  GLU A 507       3.214  18.201   0.818  1.00  9.10           C  
ANISOU  989  CG  GLU A 507     1006   1334   1116    -98   -103     17       C  
ATOM    990  CD  GLU A 507       2.875  17.437  -0.434  1.00 11.95           C  
ANISOU  990  CD  GLU A 507     1379   1693   1469   -123   -124     16       C  
ATOM    991  OE1 GLU A 507       3.427  16.331  -0.638  1.00 13.66           O  
ANISOU  991  OE1 GLU A 507     1630   1879   1681   -147   -127     13       O  
ATOM    992  OE2 GLU A 507       2.059  17.953  -1.230  1.00 12.79           O1-
ANISOU  992  OE2 GLU A 507     1461   1827   1572   -116   -138     17       O1-
ATOM    993  N   ALA A 508       6.137  16.707   4.050  1.00  6.17           N  
ANISOU  993  N   ALA A 508      703    895    745   -108    -64     25       N  
ATOM    994  CA  ALA A 508       6.691  15.867   5.111  1.00  6.14           C  
ANISOU  994  CA  ALA A 508      717    877    735   -120    -59     34       C  
ATOM    995  C   ALA A 508       6.794  16.655   6.398  1.00  6.21           C  
ANISOU  995  C   ALA A 508      709    909    742   -108    -43     34       C  
ATOM    996  O   ALA A 508       6.471  16.143   7.486  1.00  6.33           O  
ANISOU  996  O   ALA A 508      722    935    748   -128    -36     45       O  
ATOM    997  CB  ALA A 508       8.064  15.335   4.732  1.00  6.44           C  
ANISOU  997  CB  ALA A 508      791    878    775   -105    -63     32       C  
ATOM    998  N   MET A 509       7.287  17.883   6.285  1.00  6.03           N  
ANISOU  998  N   MET A 509      677    888    724    -78    -37     23       N  
ATOM    999  CA  MET A 509       7.539  18.698   7.470  1.00  6.49           C  
ANISOU  999  CA  MET A 509      725    961    776    -67    -22     19       C  
ATOM   1000  C   MET A 509       6.237  19.203   8.128  1.00  6.52           C  
ANISOU 1000  C   MET A 509      697   1001    776    -71    -11     17       C  
ATOM   1001  O   MET A 509       6.167  19.352   9.369  1.00  7.13           O  
ANISOU 1001  O   MET A 509      767   1097    843    -76      2     17       O  
ATOM   1002  CB  MET A 509       8.465  19.868   7.121  1.00  6.74           C  
ANISOU 1002  CB  MET A 509      763    981    814    -39    -19      6       C  
ATOM   1003  CG  MET A 509       9.903  19.491   6.790  1.00  6.57           C  
ANISOU 1003  CG  MET A 509      766    936    794    -33    -25      7       C  
ATOM   1004  SD  MET A 509      10.726  18.466   8.030  1.00  7.79           S  
ANISOU 1004  SD  MET A 509      933   1089    937    -43    -26     19       S  
ATOM   1005  CE  MET A 509      10.625  19.468   9.532  1.00  8.80           C  
ANISOU 1005  CE  MET A 509     1045   1245   1053    -42    -11     12       C  
ATOM   1006  N   GLU A 510       5.216  19.435   7.305  1.00  6.99           N  
ANISOU 1006  N   GLU A 510      737   1077    843    -70    -16     15       N  
ATOM   1007  CA  GLU A 510       3.900  19.810   7.836  1.00  7.62           C  
ANISOU 1007  CA  GLU A 510      778   1197    918    -72     -5     14       C  
ATOM   1008  C   GLU A 510       3.355  18.637   8.652  1.00  7.66           C  
ANISOU 1008  C   GLU A 510      778   1222    911   -113     -1     27       C  
ATOM   1009  O   GLU A 510       2.766  18.826   9.729  1.00  7.82           O  
ANISOU 1009  O   GLU A 510      776   1274    920   -119     15     26       O  
ATOM   1010  CB  GLU A 510       2.936  20.210   6.710  1.00  8.29           C  
ANISOU 1010  CB  GLU A 510      839   1299   1011    -61    -16     11       C  
ATOM   1011  CG AGLU A 510       1.649  20.864   7.199  0.65 11.84           C  
ANISOU 1011  CG AGLU A 510     1243   1795   1457    -49     -4      7       C  
ATOM   1012  CG BGLU A 510       1.591  20.666   7.286  0.35  7.87           C  
ANISOU 1012  CG BGLU A 510      740   1296    954    -56     -4      9       C  
ATOM   1013  CD AGLU A 510       0.550  19.870   7.460  0.65 14.67           C  
ANISOU 1013  CD AGLU A 510     1572   2194   1808    -89     -5     17       C  
ATOM   1014  CD BGLU A 510       0.417  20.572   6.332  0.35  8.02           C  
ANISOU 1014  CD BGLU A 510      725   1345    976    -59    -18     13       C  
ATOM   1015  OE1AGLU A 510      -0.225  20.078   8.419  0.65 19.91           O  
ANISOU 1015  OE1AGLU A 510     2203   2897   2462    -91     13     15       O  
ATOM   1016  OE1BGLU A 510      -0.616  21.211   6.638  0.35  8.41           O  
ANISOU 1016  OE1BGLU A 510      731   1438   1024    -40     -9      8       O  
ATOM   1017  OE2AGLU A 510       0.431  18.890   6.690  0.65 18.16           O1-
ANISOU 1017  OE2AGLU A 510     2022   2626   2249   -121    -22     26       O1-
ATOM   1018  OE2BGLU A 510       0.496  19.851   5.318  0.35  7.67           O1-
ANISOU 1018  OE2BGLU A 510      693   1286    932    -80    -38     19       O1-
ATOM   1019  N   TYR A 511       3.543  17.425   8.134  1.00  7.48           N  
ANISOU 1019  N   TYR A 511      777   1176    887   -141    -16     38       N  
ATOM   1020  CA  TYR A 511       3.144  16.223   8.882  1.00  7.92           C  
ANISOU 1020  CA  TYR A 511      839   1239    930   -185    -14     54       C  
ATOM   1021  C   TYR A 511       3.921  16.129  10.213  1.00  8.18           C  
ANISOU 1021  C   TYR A 511      891   1266    951   -183     -1     60       C  
ATOM   1022  O   TYR A 511       3.309  15.931  11.277  1.00  8.47           O  
ANISOU 1022  O   TYR A 511      912   1333    972   -205     12     68       O  
ATOM   1023  CB  TYR A 511       3.371  14.969   8.026  1.00  8.40           C  
ANISOU 1023  CB  TYR A 511      934   1265    993   -212    -32     62       C  
ATOM   1024  CG  TYR A 511       3.114  13.677   8.783  1.00  9.20           C  
ANISOU 1024  CG  TYR A 511     1054   1359   1080   -258    -31     81       C  
ATOM   1025  CD1 TYR A 511       1.803  13.188   8.950  1.00 10.43           C  
ANISOU 1025  CD1 TYR A 511     1185   1550   1227   -303    -28     89       C  
ATOM   1026  CD2 TYR A 511       4.160  12.953   9.333  1.00 10.06           C  
ANISOU 1026  CD2 TYR A 511     1206   1429   1183   -257    -33     93       C  
ATOM   1027  CE1 TYR A 511       1.563  12.012   9.650  1.00 11.34           C  
ANISOU 1027  CE1 TYR A 511     1323   1657   1327   -351    -26    108       C  
ATOM   1028  CE2 TYR A 511       3.918  11.776  10.046  1.00 10.99           C  
ANISOU 1028  CE2 TYR A 511     1350   1538   1288   -298    -32    113       C  
ATOM   1029  CZ  TYR A 511       2.622  11.317  10.195  1.00 13.29           C  
ANISOU 1029  CZ  TYR A 511     1621   1859   1569   -347    -28    121       C  
ATOM   1030  OH  TYR A 511       2.383  10.138  10.896  1.00 14.48           O  
ANISOU 1030  OH  TYR A 511     1802   1996   1704   -394    -27    144       O  
ATOM   1031  N   LEU A 512       5.250  16.269  10.168  1.00  7.87           N  
ANISOU 1031  N   LEU A 512      880   1193    915   -159     -7     57       N  
ATOM   1032  CA  LEU A 512       6.054  16.194  11.399  1.00  8.28           C  
ANISOU 1032  CA  LEU A 512      948   1243    954   -156      0     64       C  
ATOM   1033  C   LEU A 512       5.624  17.276  12.401  1.00  9.08           C  
ANISOU 1033  C   LEU A 512     1022   1383   1045   -146     20     52       C  
ATOM   1034  O   LEU A 512       5.472  17.003  13.595  1.00  9.57           O  
ANISOU 1034  O   LEU A 512     1082   1465   1087   -163     31     61       O  
ATOM   1035  CB  LEU A 512       7.552  16.281  11.100  1.00  8.71           C  
ANISOU 1035  CB  LEU A 512     1029   1265   1015   -129     -9     61       C  
ATOM   1036  CG  LEU A 512       8.177  15.070  10.388  1.00  8.39           C  
ANISOU 1036  CG  LEU A 512     1022   1184    979   -134    -26     72       C  
ATOM   1037  CD1 LEU A 512       9.666  15.368  10.214  1.00  8.76           C  
ANISOU 1037  CD1 LEU A 512     1083   1213   1031   -102    -32     66       C  
ATOM   1038  CD2 LEU A 512       7.991  13.769  11.174  1.00  8.73           C  
ANISOU 1038  CD2 LEU A 512     1088   1218   1008   -163    -29     96       C  
ATOM   1039  N   GLU A 513       5.382  18.487  11.898  1.00  9.92           N  
ANISOU 1039  N   GLU A 513     1108   1499   1163   -118     25     33       N  
ATOM   1040  CA  GLU A 513       4.899  19.597  12.752  1.00 10.82           C  
ANISOU 1040  CA  GLU A 513     1197   1644   1267   -102     46     18       C  
ATOM   1041  C   GLU A 513       3.556  19.277  13.414  1.00 11.78           C  
ANISOU 1041  C   GLU A 513     1287   1810   1376   -125     61     23       C  
ATOM   1042  O   GLU A 513       3.346  19.607  14.596  1.00 11.12           O  
ANISOU 1042  O   GLU A 513     1195   1756   1274   -127     80     18       O  
ATOM   1043  CB  GLU A 513       4.824  20.886  11.940  1.00 11.68           C  
ANISOU 1043  CB  GLU A 513     1297   1747   1393    -65     46     -1       C  
ATOM   1044  CG  GLU A 513       4.521  22.137  12.745  1.00 14.60           C  
ANISOU 1044  CG  GLU A 513     1653   2137   1755    -41     68    -21       C  
ATOM   1045  CD  GLU A 513       5.152  23.366  12.104  1.00 17.50           C  
ANISOU 1045  CD  GLU A 513     2036   2475   2136     -7     65    -38       C  
ATOM   1046  OE1 GLU A 513       4.514  23.944  11.210  1.00 13.86           O  
ANISOU 1046  OE1 GLU A 513     1563   2013   1689     14     62    -42       O  
ATOM   1047  OE2 GLU A 513       6.299  23.744  12.493  1.00 23.43           O1-
ANISOU 1047  OE2 GLU A 513     2813   3206   2882     -6     65    -45       O1-
ATOM   1048  N   SER A 514       2.681  18.609  12.662  1.00 10.85           N  
ANISOU 1048  N   SER A 514     1154   1702   1265   -146     52     33       N  
ATOM   1049  CA  SER A 514       1.360  18.235  13.164  1.00 13.28           C  
ANISOU 1049  CA  SER A 514     1426   2059   1561   -175     66     39       C  
ATOM   1050  C   SER A 514       1.478  17.220  14.300  1.00 14.33           C  
ANISOU 1050  C   SER A 514     1576   2197   1670   -216     73     58       C  
ATOM   1051  O   SER A 514       0.598  17.150  15.158  1.00 16.91           O  
ANISOU 1051  O   SER A 514     1876   2570   1979   -237     93     61       O  
ATOM   1052  CB  SER A 514       0.471  17.726  12.016  1.00 12.22           C  
ANISOU 1052  CB  SER A 514     1270   1933   1437   -193     51     45       C  
ATOM   1053  OG  SER A 514       0.677  16.344  11.757  1.00 11.89           O  
ANISOU 1053  OG  SER A 514     1258   1865   1393   -237     36     64       O  
ATOM   1054  N   LYS A 515       2.577  16.466  14.312  1.00 13.43           N  
ANISOU 1054  N   LYS A 515     1508   2039   1555   -224     58     72       N  
ATOM   1055  CA  LYS A 515       2.873  15.498  15.367  1.00 15.35           C  
ANISOU 1055  CA  LYS A 515     1777   2278   1775   -257     61     94       C  
ATOM   1056  C   LYS A 515       3.797  16.079  16.443  1.00 14.20           C  
ANISOU 1056  C   LYS A 515     1646   2135   1614   -235     69     89       C  
ATOM   1057  O   LYS A 515       4.272  15.338  17.314  1.00 15.80           O  
ANISOU 1057  O   LYS A 515     1875   2330   1796   -255     67    109       O  
ATOM   1058  CB  LYS A 515       3.527  14.252  14.751  1.00 16.20           C  
ANISOU 1058  CB  LYS A 515     1929   2335   1890   -275     38    114       C  
ATOM   1059  CG  LYS A 515       2.696  13.540  13.699  1.00 18.72           C  
ANISOU 1059  CG  LYS A 515     2243   2647   2221   -304     27    118       C  
ATOM   1060  CD  LYS A 515       1.392  13.006  14.265  1.00 24.05           C  
ANISOU 1060  CD  LYS A 515     2893   3364   2877   -355     41    131       C  
ATOM   1061  CE  LYS A 515       0.707  12.116  13.238  1.00 27.54           C  
ANISOU 1061  CE  LYS A 515     3339   3795   3328   -394     26    137       C  
ATOM   1062  NZ  LYS A 515      -0.314  11.227  13.862  1.00 38.17           N1+
ANISOU 1062  NZ  LYS A 515     4678   5169   4653   -459     37    157       N1+
ATOM   1063  N   GLN A 516       4.072  17.386  16.373  1.00 13.73           N  
ANISOU 1063  N   GLN A 516     1571   2081   1562   -196     77     63       N  
ATOM   1064  CA  GLN A 516       5.037  18.062  17.272  1.00 13.75           C  
ANISOU 1064  CA  GLN A 516     1589   2084   1550   -177     82     53       C  
ATOM   1065  C   GLN A 516       6.406  17.378  17.306  1.00 13.58           C  
ANISOU 1065  C   GLN A 516     1605   2025   1527   -176     60     69       C  
ATOM   1066  O   GLN A 516       7.079  17.329  18.344  1.00 14.63           O  
ANISOU 1066  O   GLN A 516     1754   2166   1638   -179     61     75       O  
ATOM   1067  CB  GLN A 516       4.485  18.220  18.702  1.00 18.66           C  
ANISOU 1067  CB  GLN A 516     2199   2751   2140   -193    105     52       C  
ATOM   1068  CG  GLN A 516       3.305  19.168  18.798  1.00 22.77           C  
ANISOU 1068  CG  GLN A 516     2678   3312   2660   -180    131     29       C  
ATOM   1069  CD  GLN A 516       2.008  18.427  18.964  1.00 31.59           C  
ANISOU 1069  CD  GLN A 516     3767   4468   3767   -216    143     43       C  
ATOM   1070  NE2 GLN A 516       1.760  17.940  20.177  1.00 34.87           N  
ANISOU 1070  NE2 GLN A 516     4185   4914   4150   -247    159     56       N  
ATOM   1071  OE1 GLN A 516       1.239  18.272  18.014  1.00 38.60           O  
ANISOU 1071  OE1 GLN A 516     4631   5360   4674   -219    138     44       O  
ATOM   1072  N   PHE A 517       6.829  16.872  16.147  1.00 11.05           N  
ANISOU 1072  N   PHE A 517     1299   1667   1229   -169     41     75       N  
ATOM   1073  CA  PHE A 517       8.089  16.159  16.032  1.00 10.33           C  
ANISOU 1073  CA  PHE A 517     1241   1542   1140   -162     21     89       C  
ATOM   1074  C   PHE A 517       9.066  17.044  15.260  1.00  9.47           C  
ANISOU 1074  C   PHE A 517     1132   1417   1050   -128     13     69       C  
ATOM   1075  O   PHE A 517       8.825  17.376  14.096  1.00 11.03           O  
ANISOU 1075  O   PHE A 517     1322   1600   1269   -117     11     58       O  
ATOM   1076  CB  PHE A 517       7.892  14.831  15.292  1.00 10.22           C  
ANISOU 1076  CB  PHE A 517     1249   1497   1136   -180      7    110       C  
ATOM   1077  CG  PHE A 517       9.068  13.900  15.372  1.00 11.09           C  
ANISOU 1077  CG  PHE A 517     1397   1573   1243   -171    -10    129       C  
ATOM   1078  CD1 PHE A 517       9.058  12.822  16.262  1.00 12.84           C  
ANISOU 1078  CD1 PHE A 517     1645   1789   1444   -193    -14    157       C  
ATOM   1079  CD2 PHE A 517      10.190  14.075  14.545  1.00 12.02           C  
ANISOU 1079  CD2 PHE A 517     1523   1665   1378   -138    -24    119       C  
ATOM   1080  CE1 PHE A 517      10.138  11.948  16.345  1.00 13.79           C  
ANISOU 1080  CE1 PHE A 517     1800   1876   1561   -177    -33    177       C  
ATOM   1081  CE2 PHE A 517      11.270  13.204  14.632  1.00 11.93           C  
ANISOU 1081  CE2 PHE A 517     1541   1627   1364   -122    -40    136       C  
ATOM   1082  CZ  PHE A 517      11.245  12.143  15.521  1.00 13.37           C  
ANISOU 1082  CZ  PHE A 517     1750   1801   1526   -139    -45    165       C  
ATOM   1083  N   LEU A 518      10.143  17.452  15.905  1.00  9.36           N  
ANISOU 1083  N   LEU A 518     1126   1407   1024   -115     10     65       N  
ATOM   1084  CA  LEU A 518      11.155  18.273  15.197  1.00  8.72           C  
ANISOU 1084  CA  LEU A 518     1043   1311    957    -89      3     47       C  
ATOM   1085  C   LEU A 518      12.120  17.420  14.412  1.00  8.54           C  
ANISOU 1085  C   LEU A 518     1037   1259    946    -78    -14     59       C  
ATOM   1086  O   LEU A 518      12.554  16.350  14.884  1.00  8.83           O  
ANISOU 1086  O   LEU A 518     1092   1288    973    -81    -25     81       O  
ATOM   1087  CB  LEU A 518      12.000  19.123  16.158  1.00  9.40           C  
ANISOU 1087  CB  LEU A 518     1128   1417   1026    -84      6     35       C  
ATOM   1088  CG  LEU A 518      11.279  20.104  17.046  1.00 10.07           C  
ANISOU 1088  CG  LEU A 518     1200   1530   1095    -91     26     16       C  
ATOM   1089  CD1 LEU A 518      12.330  20.920  17.797  1.00 10.17           C  
ANISOU 1089  CD1 LEU A 518     1217   1556   1090    -89     25      1       C  
ATOM   1090  CD2 LEU A 518      10.349  20.997  16.225  1.00 11.12           C  
ANISOU 1090  CD2 LEU A 518     1319   1658   1247    -80     40     -2       C  
ATOM   1091  N   HIS A 519      12.520  17.897  13.234  1.00  7.76           N  
ANISOU 1091  N   HIS A 519      936   1144    868    -61    -18     46       N  
ATOM   1092  CA  HIS A 519      13.551  17.162  12.509  1.00  7.58           C  
ANISOU 1092  CA  HIS A 519      927   1098    855    -45    -32     53       C  
ATOM   1093  C   HIS A 519      14.905  17.345  13.218  1.00  7.89           C  
ANISOU 1093  C   HIS A 519      964   1151    881    -33    -40     54       C  
ATOM   1094  O   HIS A 519      15.610  16.366  13.470  1.00  7.70           O  
ANISOU 1094  O   HIS A 519      953   1121    851    -23    -53     72       O  
ATOM   1095  CB  HIS A 519      13.639  17.609  11.046  1.00  7.35           C  
ANISOU 1095  CB  HIS A 519      895   1051    846    -33    -32     39       C  
ATOM   1096  CG  HIS A 519      14.557  16.751  10.244  1.00  6.88           C  
ANISOU 1096  CG  HIS A 519      850    970    794    -17    -44     45       C  
ATOM   1097  CD2 HIS A 519      14.314  15.866   9.252  1.00  6.86           C  
ANISOU 1097  CD2 HIS A 519      864    940    801    -14    -50     49       C  
ATOM   1098  ND1 HIS A 519      15.914  16.724  10.462  1.00  6.69           N  
ANISOU 1098  ND1 HIS A 519      823    952    765      0    -50     46       N  
ATOM   1099  CE1 HIS A 519      16.468  15.844   9.654  1.00  6.78           C  
ANISOU 1099  CE1 HIS A 519      848    942    783     18    -58     50       C  
ATOM   1100  NE2 HIS A 519      15.521  15.322   8.893  1.00  6.61           N  
ANISOU 1100  NE2 HIS A 519      842    897    771      8    -57     51       N  
ATOM   1101  N   ARG A 520      15.230  18.607  13.537  1.00  7.57           N  
ANISOU 1101  N   ARG A 520      909   1131    836    -35    -32     35       N  
ATOM   1102  CA  ARG A 520      16.473  19.037  14.221  1.00  7.74           C  
ANISOU 1102  CA  ARG A 520      922   1175    842    -31    -39     31       C  
ATOM   1103  C   ARG A 520      17.738  19.094  13.359  1.00  8.34           C  
ANISOU 1103  C   ARG A 520      991   1247    928    -14    -47     26       C  
ATOM   1104  O   ARG A 520      18.723  19.673  13.789  1.00  8.92           O  
ANISOU 1104  O   ARG A 520     1052   1344    991    -16    -51     18       O  
ATOM   1105  CB  ARG A 520      16.738  18.278  15.546  1.00  7.95           C  
ANISOU 1105  CB  ARG A 520      955   1221    844    -35    -49     51       C  
ATOM   1106  CG  ARG A 520      15.905  18.785  16.732  1.00  7.93           C  
ANISOU 1106  CG  ARG A 520      952   1241    820    -57    -36     46       C  
ATOM   1107  CD  ARG A 520      15.996  17.817  17.913  1.00  8.31           C  
ANISOU 1107  CD  ARG A 520     1011   1304    842    -63    -46     72       C  
ATOM   1108  NE  ARG A 520      15.498  18.432  19.155  1.00  8.92           N  
ANISOU 1108  NE  ARG A 520     1085   1411    891    -83    -35     64       N  
ATOM   1109  CZ  ARG A 520      14.323  18.198  19.722  1.00 10.59           C  
ANISOU 1109  CZ  ARG A 520     1301   1630   1090   -101    -20     71       C  
ATOM   1110  NH1 ARG A 520      13.475  17.329  19.193  1.00 11.79           N1+
ANISOU 1110  NH1 ARG A 520     1462   1761   1256   -106    -18     88       N1+
ATOM   1111  NH2 ARG A 520      14.007  18.831  20.860  1.00 11.24           N  
ANISOU 1111  NH2 ARG A 520     1381   1745   1145   -117     -8     60       N  
ATOM   1112  N   ASP A 521      17.702  18.542  12.144  1.00  8.25           N  
ANISOU 1112  N   ASP A 521      987   1211    936     -1    -49     29       N  
ATOM   1113  CA  ASP A 521      18.827  18.664  11.227  1.00  7.81           C  
ANISOU 1113  CA  ASP A 521      922   1155    889     14    -52     21       C  
ATOM   1114  C   ASP A 521      18.382  18.638   9.752  1.00  7.67           C  
ANISOU 1114  C   ASP A 521      913   1110    891     19    -46     14       C  
ATOM   1115  O   ASP A 521      18.938  17.908   8.906  1.00  7.77           O  
ANISOU 1115  O   ASP A 521      930   1111    911     38    -50     17       O  
ATOM   1116  CB  ASP A 521      19.898  17.593  11.503  1.00 10.13           C  
ANISOU 1116  CB  ASP A 521     1214   1457   1176     37    -67     37       C  
ATOM   1117  CG  ASP A 521      21.218  17.873  10.790  1.00 12.12           C  
ANISOU 1117  CG  ASP A 521     1446   1726   1433     53    -68     27       C  
ATOM   1118  OD1 ASP A 521      21.469  19.019  10.349  1.00 13.73           O  
ANISOU 1118  OD1 ASP A 521     1637   1940   1638     37    -59      9       O  
ATOM   1119  OD2 ASP A 521      22.015  16.923  10.651  1.00 14.36           O1-
ANISOU 1119  OD2 ASP A 521     1728   2011   1716     81    -78     38       O1-
ATOM   1120  N   LEU A 522      17.358  19.435   9.458  1.00  7.18           N  
ANISOU 1120  N   LEU A 522      852   1039    834      5    -36      5       N  
ATOM   1121  CA  LEU A 522      16.847  19.512   8.085  1.00  6.99           C  
ANISOU 1121  CA  LEU A 522      836    994    824      8    -32      0       C  
ATOM   1122  C   LEU A 522      17.852  20.216   7.157  1.00  6.88           C  
ANISOU 1122  C   LEU A 522      815    982    813     13    -28    -12       C  
ATOM   1123  O   LEU A 522      18.337  21.312   7.456  1.00  6.68           O  
ANISOU 1123  O   LEU A 522      781    971    783      3    -22    -22       O  
ATOM   1124  CB  LEU A 522      15.459  20.172   8.068  1.00  6.83           C  
ANISOU 1124  CB  LEU A 522      816    969    809     -2    -25     -5       C  
ATOM   1125  CG  LEU A 522      14.737  20.211   6.718  1.00  7.16           C  
ANISOU 1125  CG  LEU A 522      864    993    862      0    -25     -7       C  
ATOM   1126  CD1 LEU A 522      14.437  18.807   6.185  1.00  6.71           C  
ANISOU 1126  CD1 LEU A 522      820    920    808      0    -34      3       C  
ATOM   1127  CD2 LEU A 522      13.459  21.059   6.805  1.00  8.49           C  
ANISOU 1127  CD2 LEU A 522     1027   1165   1034     -5    -18    -12       C  
ATOM   1128  N   ALA A 523      18.133  19.567   6.028  1.00  6.39           N  
ANISOU 1128  N   ALA A 523      761    908    759     26    -30    -11       N  
ATOM   1129  CA  ALA A 523      19.139  20.011   5.027  1.00  5.91           C  
ANISOU 1129  CA  ALA A 523      694    853    698     31    -24    -20       C  
ATOM   1130  C   ALA A 523      19.039  19.079   3.829  1.00  6.18           C  
ANISOU 1130  C   ALA A 523      742    867    737     46    -26    -19       C  
ATOM   1131  O   ALA A 523      18.505  17.961   3.951  1.00  6.53           O  
ANISOU 1131  O   ALA A 523      801    895    784     53    -33    -11       O  
ATOM   1132  CB  ALA A 523      20.548  19.946   5.609  1.00  7.35           C  
ANISOU 1132  CB  ALA A 523      857   1063    872     38    -26    -21       C  
ATOM   1133  N   ALA A 524      19.545  19.489   2.668  1.00  5.92           N  
ANISOU 1133  N   ALA A 524      708    835    703     47    -18    -28       N  
ATOM   1134  CA  ALA A 524      19.495  18.601   1.499  1.00  7.01           C  
ANISOU 1134  CA  ALA A 524      863    958    843     61    -18    -31       C  
ATOM   1135  C   ALA A 524      20.221  17.263   1.740  1.00  7.42           C  
ANISOU 1135  C   ALA A 524      918   1007    893     87    -23    -28       C  
ATOM   1136  O   ALA A 524      19.863  16.240   1.154  1.00  7.56           O  
ANISOU 1136  O   ALA A 524      958   1000    913     98    -27    -29       O  
ATOM   1137  CB  ALA A 524      20.051  19.310   0.264  1.00  6.32           C  
ANISOU 1137  CB  ALA A 524      774    877    749     57     -7    -41       C  
ATOM   1138  N   ARG A 525      21.267  17.273   2.569  1.00  8.65           N  
ANISOU 1138  N   ARG A 525     1053   1188   1046     98    -23    -25       N  
ATOM   1139  CA  ARG A 525      22.004  16.047   2.849  1.00 10.00           C  
ANISOU 1139  CA  ARG A 525     1225   1357   1215    131    -29    -20       C  
ATOM   1140  C   ARG A 525      21.127  15.027   3.585  1.00  9.84           C  
ANISOU 1140  C   ARG A 525     1232   1308   1199    133    -42     -6       C  
ATOM   1141  O   ARG A 525      21.475  13.845   3.618  1.00 12.26           O  
ANISOU 1141  O   ARG A 525     1554   1596   1505    161    -48      0       O  
ATOM   1142  CB  ARG A 525      23.270  16.313   3.670  1.00 11.13           C  
ANISOU 1142  CB  ARG A 525     1334   1540   1352    143    -31    -18       C  
ATOM   1143  CG  ARG A 525      22.989  16.953   5.013  1.00 12.34           C  
ANISOU 1143  CG  ARG A 525     1476   1709   1501    121    -38     -9       C  
ATOM   1144  CD  ARG A 525      24.213  17.090   5.923  1.00 15.31           C  
ANISOU 1144  CD  ARG A 525     1819   2128   1867    131    -45     -5       C  
ATOM   1145  NE  ARG A 525      23.815  17.855   7.099  1.00 18.14           N  
ANISOU 1145  NE  ARG A 525     2172   2499   2218    102    -50     -2       N  
ATOM   1146  CZ  ARG A 525      23.701  19.182   7.105  1.00 16.54           C  
ANISOU 1146  CZ  ARG A 525     1961   2307   2013     69    -41    -14       C  
ATOM   1147  NH1 ARG A 525      23.989  19.875   6.021  1.00 16.10           N1+
ANISOU 1147  NH1 ARG A 525     1902   2254   1961     58    -28    -26       N1+
ATOM   1148  NH2 ARG A 525      23.299  19.819   8.185  1.00 15.79           N  
ANISOU 1148  NH2 ARG A 525     1866   2220   1910     46    -45    -13       N  
ATOM   1149  N   ASN A 526      20.039  15.481   4.205  1.00  8.84           N  
ANISOU 1149  N   ASN A 526     1108   1175   1073    105    -45      0       N  
ATOM   1150  CA  ASN A 526      19.120  14.580   4.914  1.00  8.80           C  
ANISOU 1150  CA  ASN A 526     1126   1146   1068     98    -55     14       C  
ATOM   1151  C   ASN A 526      17.809  14.378   4.161  1.00  9.17           C  
ANISOU 1151  C   ASN A 526     1195   1168   1121     76    -55     11       C  
ATOM   1152  O   ASN A 526      16.779  14.081   4.767  1.00 12.18           O  
ANISOU 1152  O   ASN A 526     1585   1539   1502     56    -60     22       O  
ATOM   1153  CB  ASN A 526      18.855  15.058   6.359  1.00  9.70           C  
ANISOU 1153  CB  ASN A 526     1226   1280   1176     82    -59     26       C  
ATOM   1154  CG  ASN A 526      20.039  14.802   7.273  1.00 12.53           C  
ANISOU 1154  CG  ASN A 526     1572   1662   1526    104    -66     35       C  
ATOM   1155  ND2 ASN A 526      20.238  15.662   8.238  1.00 12.29           N  
ANISOU 1155  ND2 ASN A 526     1520   1662   1487     90    -66     35       N  
ATOM   1156  OD1 ASN A 526      20.755  13.808   7.111  1.00 15.16           O  
ANISOU 1156  OD1 ASN A 526     1915   1984   1860    134    -72     41       O  
ATOM   1157  N   CYS A 527      17.842  14.574   2.835  1.00  7.40           N  
ANISOU 1157  N   CYS A 527      975    937    899     79    -50     -2       N  
ATOM   1158  CA  CYS A 527      16.710  14.225   1.978  1.00  6.70           C  
ANISOU 1158  CA  CYS A 527      908    826    812     60    -53     -6       C  
ATOM   1159  C   CYS A 527      17.213  13.195   0.973  1.00  6.92           C  
ANISOU 1159  C   CYS A 527      962    828    837     80    -53    -15       C  
ATOM   1160  O   CYS A 527      18.409  13.192   0.599  1.00  7.17           O  
ANISOU 1160  O   CYS A 527      987    869    867    108    -46    -24       O  
ATOM   1161  CB  CYS A 527      16.128  15.448   1.256  1.00  6.57           C  
ANISOU 1161  CB  CYS A 527      876    824    796     44    -49    -14       C  
ATOM   1162  SG  CYS A 527      15.456  16.694   2.388  1.00  7.40           S  
ANISOU 1162  SG  CYS A 527      955    953    903     27    -46     -7       S  
ATOM   1163  N   LEU A 528      16.297  12.318   0.558  1.00  6.88           N  
ANISOU 1163  N   LEU A 528      987    794    832     64    -61    -16       N  
ATOM   1164  CA  LEU A 528      16.591  11.242  -0.386  1.00  6.78           C  
ANISOU 1164  CA  LEU A 528     1010    750    815     78    -61    -28       C  
ATOM   1165  C   LEU A 528      15.632  11.313  -1.553  1.00  6.52           C  
ANISOU 1165  C   LEU A 528      990    710    777     51    -65    -40       C  
ATOM   1166  O   LEU A 528      14.597  11.964  -1.462  1.00  6.04           O  
ANISOU 1166  O   LEU A 528      912    664    716     22    -70    -34       O  
ATOM   1167  CB  LEU A 528      16.457   9.873   0.305  1.00  7.14           C  
ANISOU 1167  CB  LEU A 528     1092    758    862     81    -70    -17       C  
ATOM   1168  CG  LEU A 528      17.504   9.611   1.392  1.00  7.84           C  
ANISOU 1168  CG  LEU A 528     1173    851    952    115    -69     -3       C  
ATOM   1169  CD1 LEU A 528      17.163   8.354   2.187  1.00  8.35           C  
ANISOU 1169  CD1 LEU A 528     1277    876   1016    111    -80     14       C  
ATOM   1170  CD2 LEU A 528      18.894   9.511   0.770  1.00  8.92           C  
ANISOU 1170  CD2 LEU A 528     1304    995   1088    161    -60    -17       C  
ATOM   1171  N   VAL A 529      15.970  10.637  -2.653  1.00  6.42           N  
ANISOU 1171  N   VAL A 529     1006    675    756     63    -62    -57       N  
ATOM   1172  CA  VAL A 529      15.189  10.736  -3.893  1.00  6.36           C  
ANISOU 1172  CA  VAL A 529     1011    666    738     39    -67    -71       C  
ATOM   1173  C   VAL A 529      14.913   9.320  -4.384  1.00  6.45           C  
ANISOU 1173  C   VAL A 529     1073    634    742     32    -73    -82       C  
ATOM   1174  O   VAL A 529      15.833   8.520  -4.492  1.00  6.65           O  
ANISOU 1174  O   VAL A 529     1125    634    767     65    -66    -92       O  
ATOM   1175  CB  VAL A 529      15.977  11.504  -4.992  1.00  6.72           C  
ANISOU 1175  CB  VAL A 529     1045    735    774     57    -54    -86       C  
ATOM   1176  CG1 VAL A 529      15.139  11.644  -6.258  1.00  7.65           C  
ANISOU 1176  CG1 VAL A 529     1176    854    877     31    -62    -97       C  
ATOM   1177  CG2 VAL A 529      16.402  12.873  -4.484  1.00  6.31           C  
ANISOU 1177  CG2 VAL A 529      949    719    728     62    -47    -75       C  
ATOM   1178  N   ASN A 530      13.653   8.991  -4.662  1.00  6.99           N  
ANISOU 1178  N   ASN A 530     1156    692    805    -10    -87    -83       N  
ATOM   1179  CA  ASN A 530      13.323   7.625  -5.095  1.00  7.63           C  
ANISOU 1179  CA  ASN A 530     1292    728    879    -25    -95    -95       C  
ATOM   1180  C   ASN A 530      13.383   7.471  -6.612  1.00  8.26           C  
ANISOU 1180  C   ASN A 530     1395    801    939    -27    -94   -122       C  
ATOM   1181  O   ASN A 530      13.717   8.422  -7.306  1.00  7.98           O  
ANISOU 1181  O   ASN A 530     1334    800    898    -15    -87   -128       O  
ATOM   1182  CB  ASN A 530      11.970   7.139  -4.527  1.00  7.80           C  
ANISOU 1182  CB  ASN A 530     1322    740    902    -78   -110    -82       C  
ATOM   1183  CG  ASN A 530      10.736   7.764  -5.201  1.00  8.24           C  
ANISOU 1183  CG  ASN A 530     1352    829    947   -121   -123    -84       C  
ATOM   1184  ND2 ASN A 530       9.552   7.438  -4.638  1.00  9.05           N  
ANISOU 1184  ND2 ASN A 530     1451    935   1051   -167   -135    -72       N  
ATOM   1185  OD1 ASN A 530      10.815   8.502  -6.181  1.00  8.16           O  
ANISOU 1185  OD1 ASN A 530     1326    843    928   -113   -123    -95       O  
ATOM   1186  N   ASP A 531      13.052   6.284  -7.125  1.00  9.68           N  
ANISOU 1186  N   ASP A 531     1628    939   1109    -45   -100   -138       N  
ATOM   1187  CA  ASP A 531      13.222   6.022  -8.562  1.00 12.01           C  
ANISOU 1187  CA  ASP A 531     1953   1226   1382    -44    -98   -168       C  
ATOM   1188  C   ASP A 531      12.256   6.818  -9.448  1.00 11.69           C  
ANISOU 1188  C   ASP A 531     1889   1225   1327    -82   -111   -171       C  
ATOM   1189  O   ASP A 531      12.433   6.879 -10.669  1.00 12.56           O  
ANISOU 1189  O   ASP A 531     2014   1340   1415    -80   -108   -192       O  
ATOM   1190  CB  ASP A 531      13.114   4.513  -8.846  1.00 14.92           C  
ANISOU 1190  CB  ASP A 531     2393   1533   1743    -54   -102   -187       C  
ATOM   1191  CG  ASP A 531      11.708   3.975  -8.642  1.00 17.44           C  
ANISOU 1191  CG  ASP A 531     2730   1837   2058   -121   -123   -181       C  
ATOM   1192  OD1 ASP A 531      11.419   2.871  -9.149  1.00 28.72           O  
ANISOU 1192  OD1 ASP A 531     4219   3220   3473   -145   -129   -201       O  
ATOM   1193  OD2 ASP A 531      10.892   4.624  -7.965  1.00 23.27           O1-
ANISOU 1193  OD2 ASP A 531     3424   2611   2805   -150   -133   -157       O1-
ATOM   1194  N   GLN A 532      11.265   7.459  -8.830  1.00 11.65           N  
ANISOU 1194  N   GLN A 532     1844   1249   1330   -114   -124   -148       N  
ATOM   1195  CA  GLN A 532      10.285   8.291  -9.534  1.00 11.65           C  
ANISOU 1195  CA  GLN A 532     1815   1291   1318   -144   -139   -146       C  
ATOM   1196  C   GLN A 532      10.615   9.789  -9.418  1.00 11.17           C  
ANISOU 1196  C   GLN A 532     1704   1275   1265   -117   -131   -130       C  
ATOM   1197  O   GLN A 532       9.874  10.627  -9.925  1.00 11.56           O  
ANISOU 1197  O   GLN A 532     1725   1359   1305   -133   -143   -124       O  
ATOM   1198  CB  GLN A 532       8.871   8.016  -9.002  1.00 12.55           C  
ANISOU 1198  CB  GLN A 532     1917   1415   1436   -196   -159   -133       C  
ATOM   1199  CG  GLN A 532       8.406   6.563  -9.109  1.00 14.30           C  
ANISOU 1199  CG  GLN A 532     2193   1593   1648   -236   -169   -146       C  
ATOM   1200  CD  GLN A 532       8.489   6.047 -10.536  1.00 16.48           C  
ANISOU 1200  CD  GLN A 532     2511   1853   1896   -246   -175   -177       C  
ATOM   1201  NE2 GLN A 532       9.295   5.016 -10.751  1.00 16.01           N  
ANISOU 1201  NE2 GLN A 532     2510   1739   1832   -228   -163   -198       N  
ATOM   1202  OE1 GLN A 532       7.851   6.588 -11.436  1.00 20.02           O  
ANISOU 1202  OE1 GLN A 532     2940   2338   2326   -268   -189   -182       O  
ATOM   1203  N   GLY A 533      11.709  10.116  -8.735  1.00  9.52           N  
ANISOU 1203  N   GLY A 533     1482   1063   1070    -78   -113   -124       N  
ATOM   1204  CA  GLY A 533      12.150  11.494  -8.625  1.00  8.52           C  
ANISOU 1204  CA  GLY A 533     1315    971    950    -56   -103   -112       C  
ATOM   1205  C   GLY A 533      11.473  12.216  -7.473  1.00  8.11           C  
ANISOU 1205  C   GLY A 533     1224    939    916    -65   -109    -88       C  
ATOM   1206  O   GLY A 533      11.611  13.425  -7.328  1.00  8.61           O  
ANISOU 1206  O   GLY A 533     1257   1029    984    -52   -104    -78       O  
ATOM   1207  N   VAL A 534      10.735  11.468  -6.657  1.00  7.61           N  
ANISOU 1207  N   VAL A 534     1165    863    860    -89   -118    -81       N  
ATOM   1208  CA  VAL A 534      10.080  12.040  -5.482  1.00  7.22           C  
ANISOU 1208  CA  VAL A 534     1080    835    826    -98   -120    -61       C  
ATOM   1209  C   VAL A 534      11.101  12.229  -4.363  1.00  6.92           C  
ANISOU 1209  C   VAL A 534     1034    791    802    -68   -104    -53       C  
ATOM   1210  O   VAL A 534      11.882  11.319  -4.064  1.00  7.08           O  
ANISOU 1210  O   VAL A 534     1082    783    825    -54    -98    -56       O  
ATOM   1211  CB  VAL A 534       8.954  11.124  -4.973  1.00  7.92           C  
ANISOU 1211  CB  VAL A 534     1177    916    916   -139   -133    -55       C  
ATOM   1212  CG1 VAL A 534       8.330  11.721  -3.713  1.00  8.60           C  
ANISOU 1212  CG1 VAL A 534     1223   1028   1014   -146   -131    -36       C  
ATOM   1213  CG2 VAL A 534       7.893  10.942  -6.031  1.00  8.84           C  
ANISOU 1213  CG2 VAL A 534     1297   1046   1016   -174   -151    -64       C  
ATOM   1214  N   VAL A 535      11.071  13.398  -3.725  1.00  6.16           N  
ANISOU 1214  N   VAL A 535      901    723    715    -58    -99    -41       N  
ATOM   1215  CA  VAL A 535      12.017  13.678  -2.637  1.00  6.29           C  
ANISOU 1215  CA  VAL A 535      906    740    742    -34    -86    -34       C  
ATOM   1216  C   VAL A 535      11.319  13.368  -1.333  1.00  6.36           C  
ANISOU 1216  C   VAL A 535      906    752    758    -52    -89    -19       C  
ATOM   1217  O   VAL A 535      10.131  13.667  -1.159  1.00  6.90           O  
ANISOU 1217  O   VAL A 535      955    839    827    -75    -96    -13       O  
ATOM   1218  CB  VAL A 535      12.472  15.158  -2.647  1.00  6.00           C  
ANISOU 1218  CB  VAL A 535      842    729    708    -17    -77    -32       C  
ATOM   1219  CG1 VAL A 535      13.354  15.474  -1.435  1.00  5.92           C  
ANISOU 1219  CG1 VAL A 535      818    725    706      0    -66    -26       C  
ATOM   1220  CG2 VAL A 535      13.229  15.451  -3.931  1.00  6.11           C  
ANISOU 1220  CG2 VAL A 535      866    742    711     -4    -71    -44       C  
ATOM   1221  N   LYS A 536      12.044  12.748  -0.404  1.00  6.27           N  
ANISOU 1221  N   LYS A 536      905    725    750    -40    -84    -13       N  
ATOM   1222  CA  LYS A 536      11.471  12.460   0.909  1.00  6.36           C  
ANISOU 1222  CA  LYS A 536      909    740    764    -57    -85      2       C  
ATOM   1223  C   LYS A 536      12.463  12.819   1.994  1.00  6.70           C  
ANISOU 1223  C   LYS A 536      941    792    811    -32    -77     10       C  
ATOM   1224  O   LYS A 536      13.670  12.783   1.787  1.00  6.59           O  
ANISOU 1224  O   LYS A 536      934    772    798     -3    -72      4       O  
ATOM   1225  CB  LYS A 536      11.074  10.978   1.032  1.00  6.72           C  
ANISOU 1225  CB  LYS A 536      993    752    806    -79    -93      8       C  
ATOM   1226  CG  LYS A 536      10.039  10.544  -0.002  1.00  6.53           C  
ANISOU 1226  CG  LYS A 536      982    722    776   -113   -104      0       C  
ATOM   1227  CD  LYS A 536       9.505   9.156   0.300  1.00  7.39           C  
ANISOU 1227  CD  LYS A 536     1129    798    879   -146   -112      5       C  
ATOM   1228  CE  LYS A 536       8.726   8.597  -0.885  1.00  7.53           C  
ANISOU 1228  CE  LYS A 536     1167    804    888   -179   -124     -8       C  
ATOM   1229  NZ  LYS A 536       7.834   7.460  -0.491  1.00  8.60           N1+
ANISOU 1229  NZ  LYS A 536     1331    918   1017   -230   -132      0       N1+
ATOM   1230  N   VAL A 537      11.935  13.164   3.160  1.00  6.61           N  
ANISOU 1230  N   VAL A 537      911    800    800    -45    -74     22       N  
ATOM   1231  CA  VAL A 537      12.772  13.603   4.273  1.00  6.72           C  
ANISOU 1231  CA  VAL A 537      911    828    812    -27    -68     29       C  
ATOM   1232  C   VAL A 537      13.227  12.384   5.086  1.00  6.71           C  
ANISOU 1232  C   VAL A 537      936    805    807    -23    -73     44       C  
ATOM   1233  O   VAL A 537      12.421  11.496   5.402  1.00  6.92           O  
ANISOU 1233  O   VAL A 537      983    816    829    -49    -78     55       O  
ATOM   1234  CB  VAL A 537      11.973  14.591   5.142  1.00  6.70           C  
ANISOU 1234  CB  VAL A 537      878    857    809    -42    -61     32       C  
ATOM   1235  CG1 VAL A 537      12.689  14.846   6.444  1.00  7.03           C  
ANISOU 1235  CG1 VAL A 537      912    913    845    -32    -57     40       C  
ATOM   1236  CG2 VAL A 537      11.754  15.899   4.364  1.00  7.14           C  
ANISOU 1236  CG2 VAL A 537      913    930    870    -35    -57     19       C  
ATOM   1237  N   SER A 538      14.529  12.335   5.385  1.00  8.03           N  
ANISOU 1237  N   SER A 538     1105    973    974      8    -72     45       N  
ATOM   1238  CA  SER A 538      15.133  11.184   6.059  1.00  8.92           C  
ANISOU 1238  CA  SER A 538     1244   1062   1081     23    -79     61       C  
ATOM   1239  C   SER A 538      15.800  11.568   7.385  1.00 10.03           C  
ANISOU 1239  C   SER A 538     1366   1230   1214     35    -80     74       C  
ATOM   1240  O   SER A 538      16.107  12.744   7.620  1.00 10.07           O  
ANISOU 1240  O   SER A 538     1338   1268   1218     37    -73     65       O  
ATOM   1241  CB ASER A 538      16.120  10.464   5.127  0.65 10.25           C  
ANISOU 1241  CB ASER A 538     1436   1204   1253     57    -81     52       C  
ATOM   1242  CB BSER A 538      16.186  10.575   5.128  0.35  8.99           C  
ANISOU 1242  CB BSER A 538     1272   1047   1093     59    -80     51       C  
ATOM   1243  OG ASER A 538      17.348  11.140   5.036  0.65 11.86           O  
ANISOU 1243  OG ASER A 538     1613   1434   1459     89    -76     43       O  
ATOM   1244  OG BSER A 538      16.677   9.355   5.643  0.35  9.12           O  
ANISOU 1244  OG BSER A 538     1323   1034   1107     79    -88     66       O  
ATOM   1245  N   ASP A 539      15.996  10.560   8.237  1.00 10.50           N  
ANISOU 1245  N   ASP A 539     1451   1272   1265     40    -88     95       N  
ATOM   1246  CA  ASP A 539      16.782  10.683   9.470  1.00 11.51           C  
ANISOU 1246  CA  ASP A 539     1566   1423   1381     57    -93    110       C  
ATOM   1247  C   ASP A 539      16.237  11.730  10.431  1.00 10.95           C  
ANISOU 1247  C   ASP A 539     1466   1392   1301     30    -86    110       C  
ATOM   1248  O   ASP A 539      16.981  12.359  11.194  1.00 10.48           O  
ANISOU 1248  O   ASP A 539     1384   1364   1232     41    -88    111       O  
ATOM   1249  CB  ASP A 539      18.259  10.900   9.147  1.00 13.81           C  
ANISOU 1249  CB  ASP A 539     1841   1729   1676    100    -96    101       C  
ATOM   1250  CG  ASP A 539      18.941   9.612   8.690  1.00 17.57           C  
ANISOU 1250  CG  ASP A 539     2351   2168   2156    137   -104    108       C  
ATOM   1251  OD1 ASP A 539      18.265   8.546   8.644  1.00 19.39           O  
ANISOU 1251  OD1 ASP A 539     2625   2354   2386    127   -108    120       O  
ATOM   1252  OD2 ASP A 539      20.155   9.657   8.411  1.00 20.16           O1-
ANISOU 1252  OD2 ASP A 539     2662   2510   2485    177   -105    101       O1-
ATOM   1253  N   PHE A 540      14.926  11.907  10.405  1.00 10.60           N  
ANISOU 1253  N   PHE A 540     1421   1347   1257     -5    -79    109       N  
ATOM   1254  CA  PHE A 540      14.291  12.908  11.267  1.00  9.67           C  
ANISOU 1254  CA  PHE A 540     1276   1267   1131    -27    -69    106       C  
ATOM   1255  C   PHE A 540      14.517  12.569  12.732  1.00 10.02           C  
ANISOU 1255  C   PHE A 540     1327   1326   1154    -32    -73    127       C  
ATOM   1256  O   PHE A 540      14.318  11.430  13.165  1.00 10.55           O  
ANISOU 1256  O   PHE A 540     1424   1370   1212    -40    -80    150       O  
ATOM   1257  CB  PHE A 540      12.795  13.000  10.944  1.00 11.83           C  
ANISOU 1257  CB  PHE A 540     1546   1541   1408    -60    -61    102       C  
ATOM   1258  CG  PHE A 540      12.199  11.703  10.489  1.00 11.80           C  
ANISOU 1258  CG  PHE A 540     1574   1501   1406    -79    -67    114       C  
ATOM   1259  CD1 PHE A 540      11.563  10.855  11.386  1.00 12.44           C  
ANISOU 1259  CD1 PHE A 540     1675   1577   1473   -108    -68    137       C  
ATOM   1260  CD2 PHE A 540      12.259  11.339   9.141  1.00 12.14           C  
ANISOU 1260  CD2 PHE A 540     1631   1515   1463    -71    -72    103       C  
ATOM   1261  CE1 PHE A 540      10.994   9.653  10.951  1.00 14.34           C  
ANISOU 1261  CE1 PHE A 540     1952   1781   1715   -131    -74    148       C  
ATOM   1262  CE2 PHE A 540      11.721  10.138   8.714  1.00 13.23           C  
ANISOU 1262  CE2 PHE A 540     1805   1618   1601    -92    -79    111       C  
ATOM   1263  CZ  PHE A 540      11.065   9.307   9.617  1.00 14.31           C  
ANISOU 1263  CZ  PHE A 540     1963   1747   1726   -124    -80    134       C  
ATOM   1264  N   GLY A 541      14.976  13.564  13.483  1.00  8.86           N  
ANISOU 1264  N   GLY A 541     1154   1214    996    -28    -69    119       N  
ATOM   1265  CA  GLY A 541      15.246  13.381  14.919  1.00  8.84           C  
ANISOU 1265  CA  GLY A 541     1155   1234    968    -33    -74    137       C  
ATOM   1266  C   GLY A 541      16.543  12.688  15.277  1.00  9.09           C  
ANISOU 1266  C   GLY A 541     1198   1262    991     -2    -93    154       C  
ATOM   1267  O   GLY A 541      16.933  12.672  16.463  1.00  9.73           O  
ANISOU 1267  O   GLY A 541     1279   1369   1049     -3   -100    169       O  
ATOM   1268  N   LEU A 542      17.234  12.103  14.298  1.00  8.69           N  
ANISOU 1268  N   LEU A 542     1159   1184    958     27   -101    153       N  
ATOM   1269  CA  LEU A 542      18.392  11.242  14.637  1.00  9.58           C  
ANISOU 1269  CA  LEU A 542     1284   1290   1063     63   -119    173       C  
ATOM   1270  C   LEU A 542      19.602  11.949  15.246  1.00  9.28           C  
ANISOU 1270  C   LEU A 542     1214   1299   1013     83   -128    169       C  
ATOM   1271  O   LEU A 542      20.416  11.294  15.935  1.00  9.29           O  
ANISOU 1271  O   LEU A 542     1221   1307    999    109   -146    191       O  
ATOM   1272  CB ALEU A 542      18.827  10.467  13.380  0.65 11.80           C  
ANISOU 1272  CB ALEU A 542     1585   1533   1366     94   -123    169       C  
ATOM   1273  CB BLEU A 542      18.802  10.337  13.462  0.35  9.07           C  
ANISOU 1273  CB BLEU A 542     1243   1184   1018     94   -124    172       C  
ATOM   1274  CG ALEU A 542      19.105   8.969  13.453  0.65 15.26           C  
ANISOU 1274  CG ALEU A 542     2068   1928   1802    121   -136    195       C  
ATOM   1275  CG BLEU A 542      17.773   9.276  13.054  0.35  8.88           C  
ANISOU 1275  CG BLEU A 542     1264   1108   1000     75   -122    183       C  
ATOM   1276  CD1ALEU A 542      18.058   8.221  14.267  0.65 15.69           C  
ANISOU 1276  CD1ALEU A 542     2159   1958   1841     86   -138    221       C  
ATOM   1277  CD1BLEU A 542      18.373   8.330  12.027  0.35  9.16           C  
ANISOU 1277  CD1BLEU A 542     1328   1101   1051    113   -128    181       C  
ATOM   1278  CD2ALEU A 542      19.182   8.402  12.040  0.65 15.92           C  
ANISOU 1278  CD2ALEU A 542     2171   1968   1906    140   -133    180       C  
ATOM   1279  CD2BLEU A 542      17.237   8.479  14.240  0.35  9.27           C  
ANISOU 1279  CD2BLEU A 542     1345   1147   1029     55   -129    216       C  
ATOM   1280  N   SER A 543      19.716  13.262  15.034  1.00  9.09           N  
ANISOU 1280  N   SER A 543     1155   1305    991     69   -117    142       N  
ATOM   1281  CA  SER A 543      20.841  14.013  15.631  1.00  9.32           C  
ANISOU 1281  CA  SER A 543     1152   1381   1006     77   -125    135       C  
ATOM   1282  C   SER A 543      20.838  13.924  17.170  1.00  9.22           C  
ANISOU 1282  C   SER A 543     1143   1396    962     65   -136    154       C  
ATOM   1283  O   SER A 543      21.896  14.057  17.801  1.00  9.51           O  
ANISOU 1283  O   SER A 543     1160   1470    981     79   -152    159       O  
ATOM   1284  CB  SER A 543      20.861  15.487  15.133  1.00  9.55           C  
ANISOU 1284  CB  SER A 543     1153   1430   1044     57   -110    102       C  
ATOM   1285  OG  SER A 543      19.730  16.201  15.615  1.00  9.92           O  
ANISOU 1285  OG  SER A 543     1204   1479   1084     23    -96     92       O  
ATOM   1286  N   ARG A 544      19.680  13.655  17.777  1.00  8.99           N  
ANISOU 1286  N   ARG A 544     1137   1355    923     38   -128    166       N  
ATOM   1287  CA  ARG A 544      19.593  13.544  19.245  1.00  9.72           C  
ANISOU 1287  CA  ARG A 544     1236   1476    981     23   -136    185       C  
ATOM   1288  C   ARG A 544      20.419  12.369  19.788  1.00 10.24           C  
ANISOU 1288  C   ARG A 544     1319   1537   1031     54   -161    221       C  
ATOM   1289  O   ARG A 544      20.700  12.312  20.993  1.00 11.24           O  
ANISOU 1289  O   ARG A 544     1448   1697   1126     49   -174    238       O  
ATOM   1290  CB  ARG A 544      18.141  13.382  19.706  1.00 10.36           C  
ANISOU 1290  CB  ARG A 544     1338   1545   1053    -12   -119    192       C  
ATOM   1291  CG  ARG A 544      17.256  14.615  19.522  1.00  9.85           C  
ANISOU 1291  CG  ARG A 544     1254   1494    995    -40    -95    159       C  
ATOM   1292  CD  ARG A 544      15.799  14.259  19.828  1.00 10.76           C  
ANISOU 1292  CD  ARG A 544     1384   1599   1104    -71    -78    169       C  
ATOM   1293  NE  ARG A 544      15.287  13.326  18.829  1.00 11.62           N  
ANISOU 1293  NE  ARG A 544     1514   1664   1238    -68    -79    180       N  
ATOM   1294  CZ  ARG A 544      14.081  12.757  18.856  1.00 12.20           C  
ANISOU 1294  CZ  ARG A 544     1601   1722   1309    -96    -68    191       C  
ATOM   1295  NH1 ARG A 544      13.223  13.010  19.847  1.00 14.51           N1+
ANISOU 1295  NH1 ARG A 544     1889   2044   1577   -127    -53    195       N1+
ATOM   1296  NH2 ARG A 544      13.736  11.925  17.885  1.00 12.78           N  
ANISOU 1296  NH2 ARG A 544     1695   1756   1404    -96    -71    198       N  
ATOM   1297  N   TYR A 545      20.783  11.428  18.908  1.00  9.85           N  
ANISOU 1297  N   TYR A 545     1288   1450   1004     88   -169    231       N  
ATOM   1298  CA  TYR A 545      21.462  10.173  19.331  1.00 11.52           C  
ANISOU 1298  CA  TYR A 545     1525   1646   1204    126   -193    268       C  
ATOM   1299  C   TYR A 545      22.917  10.093  18.889  1.00 12.14           C  
ANISOU 1299  C   TYR A 545     1577   1743   1291    178   -209    264       C  
ATOM   1300  O   TYR A 545      23.570   9.080  19.094  1.00 14.20           O  
ANISOU 1300  O   TYR A 545     1856   1991   1546    220   -229    292       O  
ATOM   1301  CB  TYR A 545      20.635   8.919  18.913  1.00 11.27           C  
ANISOU 1301  CB  TYR A 545     1547   1549   1184    125   -190    289       C  
ATOM   1302  CG  TYR A 545      19.200   9.179  19.304  1.00 11.83           C  
ANISOU 1302  CG  TYR A 545     1631   1616   1247     69   -171    288       C  
ATOM   1303  CD1 TYR A 545      18.849   9.328  20.663  1.00 12.12           C  
ANISOU 1303  CD1 TYR A 545     1670   1684   1248     40   -172    306       C  
ATOM   1304  CD2 TYR A 545      18.225   9.399  18.333  1.00 11.83           C  
ANISOU 1304  CD2 TYR A 545     1633   1591   1271     44   -150    266       C  
ATOM   1305  CE1 TYR A 545      17.553   9.662  21.024  1.00 12.36           C  
ANISOU 1305  CE1 TYR A 545     1704   1721   1270     -9   -151    301       C  
ATOM   1306  CE2 TYR A 545      16.928   9.731  18.688  1.00 11.81           C  
ANISOU 1306  CE2 TYR A 545     1631   1596   1260     -4   -132    262       C  
ATOM   1307  CZ  TYR A 545      16.604   9.861  20.022  1.00 12.37           C  
ANISOU 1307  CZ  TYR A 545     1702   1697   1297    -29   -131    279       C  
ATOM   1308  OH  TYR A 545      15.329  10.199  20.391  1.00 12.75           O  
ANISOU 1308  OH  TYR A 545     1747   1760   1337    -75   -110    274       O  
ATOM   1309  N   VAL A 546      23.429  11.184  18.329  1.00 12.67           N  
ANISOU 1309  N   VAL A 546     1599   1844   1368    174   -201    231       N  
ATOM   1310  CA  VAL A 546      24.800  11.215  17.807  1.00 12.91           C  
ANISOU 1310  CA  VAL A 546     1595   1900   1407    217   -212    224       C  
ATOM   1311  C   VAL A 546      25.765  11.483  18.962  1.00 14.31           C  
ANISOU 1311  C   VAL A 546     1742   2140   1554    225   -236    236       C  
ATOM   1312  O   VAL A 546      25.618  12.473  19.685  1.00 13.57           O  
ANISOU 1312  O   VAL A 546     1629   2085   1440    185   -233    224       O  
ATOM   1313  CB  VAL A 546      24.939  12.320  16.736  1.00 13.64           C  
ANISOU 1313  CB  VAL A 546     1654   2006   1520    201   -192    184       C  
ATOM   1314  CG1 VAL A 546      26.411  12.560  16.389  1.00 14.38           C  
ANISOU 1314  CG1 VAL A 546     1702   2146   1616    234   -202    175       C  
ATOM   1315  CG2 VAL A 546      24.138  11.973  15.493  1.00 13.82           C  
ANISOU 1315  CG2 VAL A 546     1705   1973   1572    200   -174    173       C  
ATOM   1316  N   LEU A 547      26.743  10.595  19.148  1.00 15.17           N  
ANISOU 1316  N   LEU A 547     1848   2258   1656    279   -259    261       N  
ATOM   1317  CA  LEU A 547      27.674  10.696  20.272  1.00 17.05           C  
ANISOU 1317  CA  LEU A 547     2057   2558   1862    291   -287    279       C  
ATOM   1318  C   LEU A 547      28.881  11.595  20.005  1.00 19.01           C  
ANISOU 1318  C   LEU A 547     2239   2873   2109    296   -292    254       C  
ATOM   1319  O   LEU A 547      29.515  12.077  20.954  1.00 21.78           O  
ANISOU 1319  O   LEU A 547     2558   3285   2429    285   -312    258       O  
ATOM   1320  CB  LEU A 547      28.117   9.297  20.723  1.00 17.48           C  
ANISOU 1320  CB  LEU A 547     2141   2594   1907    349   -314    323       C  
ATOM   1321  CG  LEU A 547      27.037   8.442  21.388  1.00 17.77           C  
ANISOU 1321  CG  LEU A 547     2243   2576   1930    334   -315    356       C  
ATOM   1322  CD1 LEU A 547      27.598   7.079  21.777  1.00 18.60           C  
ANISOU 1322  CD1 LEU A 547     2381   2659   2026    396   -343    401       C  
ATOM   1323  CD2 LEU A 547      26.421   9.136  22.601  1.00 19.83           C  
ANISOU 1323  CD2 LEU A 547     2505   2872   2157    276   -314    359       C  
ATOM   1324  N   ASP A 548      29.168  11.853  18.731  1.00 20.62           N  
ANISOU 1324  N   ASP A 548     2423   3067   2342    308   -274    227       N  
ATOM   1325  CA  ASP A 548      30.252  12.761  18.358  1.00 25.13           C  
ANISOU 1325  CA  ASP A 548     2932   3701   2914    303   -274    202       C  
ATOM   1326  C   ASP A 548      29.930  14.218  18.749  1.00 26.72           C  
ANISOU 1326  C   ASP A 548     3117   3933   3103    233   -263    174       C  
ATOM   1327  O   ASP A 548      29.114  14.878  18.094  1.00 22.29           O  
ANISOU 1327  O   ASP A 548     2572   3338   2560    197   -236    150       O  
ATOM   1328  CB  ASP A 548      30.528  12.667  16.855  1.00 26.59           C  
ANISOU 1328  CB  ASP A 548     3106   3863   3131    328   -253    181       C  
ATOM   1329  CG  ASP A 548      31.821  13.375  16.443  1.00 31.20           C  
ANISOU 1329  CG  ASP A 548     3622   4517   3713    332   -254    160       C  
ATOM   1330  OD1 ASP A 548      32.444  14.060  17.287  1.00 31.98           O  
ANISOU 1330  OD1 ASP A 548     3681   4680   3786    306   -270    158       O  
ATOM   1331  OD2 ASP A 548      32.222  13.232  15.266  1.00 36.55           O1-
ANISOU 1331  OD2 ASP A 548     4286   5188   4413    358   -238    146       O1-
ATOM   1332  N   ASP A 549      30.574  14.708  19.811  1.00 27.40           N  
ANISOU 1332  N   ASP A 549     3171   4081   3155    215   -284    176       N  
ATOM   1333  CA  ASP A 549      30.351  16.080  20.291  1.00 27.11           C  
ANISOU 1333  CA  ASP A 549     3124   4074   3103    148   -275    148       C  
ATOM   1334  C   ASP A 549      30.657  17.165  19.241  1.00 27.12           C  
ANISOU 1334  C   ASP A 549     3096   4082   3123    119   -252    111       C  
ATOM   1335  O   ASP A 549      30.100  18.266  19.316  1.00 26.73           O  
ANISOU 1335  O   ASP A 549     3058   4026   3072     66   -235     85       O  
ATOM   1336  CB  ASP A 549      31.144  16.351  21.575  1.00 34.65           C  
ANISOU 1336  CB  ASP A 549     4048   5100   4015    135   -305    157       C  
ATOM   1337  CG  ASP A 549      30.547  15.660  22.799  1.00 37.77           C  
ANISOU 1337  CG  ASP A 549     4481   5487   4382    140   -321    188       C  
ATOM   1338  OD1 ASP A 549      29.428  15.100  22.721  1.00 39.32           O  
ANISOU 1338  OD1 ASP A 549     4727   5621   4590    144   -307    201       O  
ATOM   1339  OD2 ASP A 549      31.200  15.694  23.857  1.00 39.75           O1-
ANISOU 1339  OD2 ASP A 549     4711   5796   4596    137   -350    201       O1-
ATOM   1340  N   GLU A 550      31.515  16.857  18.265  1.00 26.70           N  
ANISOU 1340  N   GLU A 550     3011   4043   3089    154   -251    109       N  
ATOM   1341  CA  GLU A 550      31.804  17.803  17.167  1.00 28.42           C  
ANISOU 1341  CA  GLU A 550     3206   4266   3325    126   -227     77       C  
ATOM   1342  C   GLU A 550      30.548  18.140  16.357  1.00 25.42           C  
ANISOU 1342  C   GLU A 550     2873   3815   2971    104   -197     62       C  
ATOM   1343  O   GLU A 550      30.450  19.224  15.770  1.00 21.90           O  
ANISOU 1343  O   GLU A 550     2422   3365   2531     64   -178     36       O  
ATOM   1344  CB  GLU A 550      32.916  17.285  16.244  1.00 34.37           C  
ANISOU 1344  CB  GLU A 550     3917   5050   4092    172   -228     78       C  
ATOM   1345  CG  GLU A 550      34.301  17.208  16.889  1.00 41.26           C  
ANISOU 1345  CG  GLU A 550     4728   6008   4940    188   -256     87       C  
ATOM   1346  CD  GLU A 550      35.028  18.551  16.970  1.00 49.24           C  
ANISOU 1346  CD  GLU A 550     5692   7081   5934    125   -253     60       C  
ATOM   1347  OE1 GLU A 550      36.197  18.620  16.529  1.00 54.78           O  
ANISOU 1347  OE1 GLU A 550     6335   7844   6634    136   -257     54       O  
ATOM   1348  OE2 GLU A 550      34.452  19.538  17.478  1.00 50.84           O1-
ANISOU 1348  OE2 GLU A 550     5917   7272   6125     63   -247     43       O1-
ATOM   1349  N   TYR A 551      29.587  17.213  16.353  1.00 24.81           N  
ANISOU 1349  N   TYR A 551     2839   3681   2903    131   -195     81       N  
ATOM   1350  CA  TYR A 551      28.307  17.406  15.651  1.00 25.20           C  
ANISOU 1350  CA  TYR A 551     2930   3668   2975    113   -171     70       C  
ATOM   1351  C   TYR A 551      27.228  18.082  16.502  1.00 24.72           C  
ANISOU 1351  C   TYR A 551     2897   3592   2901     70   -164     64       C  
ATOM   1352  O   TYR A 551      26.324  18.732  15.969  1.00 22.29           O  
ANISOU 1352  O   TYR A 551     2610   3250   2608     45   -143     47       O  
ATOM   1353  CB  TYR A 551      27.763  16.056  15.162  1.00 32.56           C  
ANISOU 1353  CB  TYR A 551     3896   4548   3924    157   -171     91       C  
ATOM   1354  CG  TYR A 551      28.389  15.548  13.881  1.00 41.65           C  
ANISOU 1354  CG  TYR A 551     5035   5690   5097    196   -163     86       C  
ATOM   1355  CD1 TYR A 551      27.877  15.924  12.635  1.00 51.18           C  
ANISOU 1355  CD1 TYR A 551     6255   6864   6326    183   -140     67       C  
ATOM   1356  CD2 TYR A 551      29.488  14.684  13.910  1.00 49.99           C  
ANISOU 1356  CD2 TYR A 551     6068   6774   6150    248   -180    101       C  
ATOM   1357  CE1 TYR A 551      28.446  15.460  11.454  1.00 56.58           C  
ANISOU 1357  CE1 TYR A 551     6929   7542   7025    217   -131     60       C  
ATOM   1358  CE2 TYR A 551      30.063  14.214  12.735  1.00 55.74           C  
ANISOU 1358  CE2 TYR A 551     6784   7496   6895    287   -170     94       C  
ATOM   1359  CZ  TYR A 551      29.539  14.605  11.510  1.00 60.57           C  
ANISOU 1359  CZ  TYR A 551     7410   8074   7526    269   -144     72       C  
ATOM   1360  OH  TYR A 551      30.101  14.144  10.338  1.00 60.86           O  
ANISOU 1360  OH  TYR A 551     7437   8107   7576    306   -132     62       O  
ATOM   1361  N   THR A 552      27.309  17.939  17.819  1.00 27.68           N  
ANISOU 1361  N   THR A 552     3273   3996   3248     63   -182     78       N  
ATOM   1362  CA  THR A 552      26.131  18.221  18.645  1.00 32.16           C  
ANISOU 1362  CA  THR A 552     3872   4543   3802     33   -174     77       C  
ATOM   1363  C   THR A 552      26.158  19.562  19.381  1.00 37.11           C  
ANISOU 1363  C   THR A 552     4491   5201   4406    -14   -170     51       C  
ATOM   1364  O   THR A 552      25.103  20.086  19.765  1.00 40.38           O  
ANISOU 1364  O   THR A 552     4931   5594   4816    -40   -154     39       O  
ATOM   1365  CB  THR A 552      25.838  17.054  19.604  1.00 30.40           C  
ANISOU 1365  CB  THR A 552     3672   4316   3561     55   -192    112       C  
ATOM   1366  CG2 THR A 552      25.547  15.771  18.795  1.00 33.52           C  
ANISOU 1366  CG2 THR A 552     4090   4662   3981     96   -191    135       C  
ATOM   1367  OG1 THR A 552      26.968  16.842  20.455  1.00 29.48           O  
ANISOU 1367  OG1 THR A 552     3528   4254   3416     68   -220    127       O  
ATOM   1368  N   SER A 553      27.357  20.111  19.561  1.00 42.95           N  
ANISOU 1368  N   SER A 553     5194   5992   5131    -26   -183     40       N  
ATOM   1369  CA  SER A 553      27.531  21.438  20.150  1.00 53.00           C  
ANISOU 1369  CA  SER A 553     6460   7293   6383    -77   -179     11       C  
ATOM   1370  C   SER A 553      27.589  22.473  19.032  1.00 48.08           C  
ANISOU 1370  C   SER A 553     5833   6649   5782   -100   -157    -17       C  
ATOM   1371  O   SER A 553      28.287  22.271  18.035  1.00 40.45           O  
ANISOU 1371  O   SER A 553     4844   5688   4836    -83   -156    -15       O  
ATOM   1372  CB  SER A 553      28.813  21.499  20.988  1.00 52.37           C  
ANISOU 1372  CB  SER A 553     6342   7284   6270    -86   -207     14       C  
ATOM   1373  OG  SER A 553      28.746  20.615  22.094  1.00 66.21           O  
ANISOU 1373  OG  SER A 553     8103   9057   7997    -66   -230     43       O  
ATOM   1374  N   SER A 554      26.858  23.576  19.203  1.00 53.67           N  
ANISOU 1374  N   SER A 554     6568   7334   6488   -137   -138    -43       N  
ATOM   1375  CA  SER A 554      26.849  24.670  18.223  1.00 52.72           C  
ANISOU 1375  CA  SER A 554     6454   7190   6387   -163   -118    -69       C  
ATOM   1376  C   SER A 554      28.261  25.202  17.933  1.00 50.53           C  
ANISOU 1376  C   SER A 554     6138   6957   6101   -187   -127    -81       C  
ATOM   1377  O   SER A 554      28.499  25.825  16.895  1.00 45.41           O  
ANISOU 1377  O   SER A 554     5488   6294   5471   -202   -112    -94       O  
ATOM   1378  CB  SER A 554      25.900  25.794  18.661  1.00 60.30           C  
ANISOU 1378  CB  SER A 554     7451   8120   7340   -195    -99    -96       C  
ATOM   1379  OG  SER A 554      26.299  26.349  19.901  1.00 67.72           O  
ANISOU 1379  OG  SER A 554     8389   9097   8243   -229   -110   -111       O  
ATOM   1380  N   VAL A 555      29.186  24.920  18.852  1.00 51.36           N  
ANISOU 1380  N   VAL A 555     6212   7123   6177   -193   -152    -73       N  
ATOM   1381  CA  VAL A 555      30.589  25.318  18.748  1.00 55.91           C  
ANISOU 1381  CA  VAL A 555     6744   7759   6741   -218   -165    -82       C  
ATOM   1382  C   VAL A 555      31.414  24.291  17.963  1.00 53.99           C  
ANISOU 1382  C   VAL A 555     6458   7541   6514   -171   -174    -59       C  
ATOM   1383  O   VAL A 555      32.496  24.608  17.458  1.00 51.54           O  
ANISOU 1383  O   VAL A 555     6106   7273   6202   -186   -177    -67       O  
ATOM   1384  CB  VAL A 555      31.230  25.492  20.148  1.00 61.87           C  
ANISOU 1384  CB  VAL A 555     7479   8575   7453   -245   -192    -85       C  
ATOM   1385  CG1 VAL A 555      32.251  26.622  20.129  1.00 63.73           C  
ANISOU 1385  CG1 VAL A 555     7688   8854   7672   -305   -194   -112       C  
ATOM   1386  CG2 VAL A 555      30.169  25.754  21.214  1.00 61.16           C  
ANISOU 1386  CG2 VAL A 555     7434   8459   7344   -259   -187    -93       C  
ATOM   1387  N   GLY A 556      30.897  23.066  17.868  1.00 46.11           N  
ANISOU 1387  N   GLY A 556     5471   6516   5529   -115   -178    -32       N  
ATOM   1388  CA  GLY A 556      31.610  21.948  17.246  1.00 40.21           C  
ANISOU 1388  CA  GLY A 556     4693   5789   4796    -61   -188    -10       C  
ATOM   1389  C   GLY A 556      31.921  22.125  15.771  1.00 43.18           C  
ANISOU 1389  C   GLY A 556     5056   6151   5200    -55   -167    -21       C  
ATOM   1390  O   GLY A 556      31.213  22.834  15.044  1.00 40.35           O  
ANISOU 1390  O   GLY A 556     4728   5745   4857    -80   -143    -37       O  
ATOM   1391  N   SER A 557      32.987  21.464  15.329  1.00 38.14           N  
ANISOU 1391  N   SER A 557     4371   5555   4563    -19   -176    -10       N  
ATOM   1392  CA  SER A 557      33.485  21.589  13.962  1.00 37.60           C  
ANISOU 1392  CA  SER A 557     4282   5489   4514    -13   -156    -20       C  
ATOM   1393  C   SER A 557      32.526  21.032  12.912  1.00 35.30           C  
ANISOU 1393  C   SER A 557     4033   5125   4252     18   -135    -16       C  
ATOM   1394  O   SER A 557      32.643  21.352  11.728  1.00 41.84           O  
ANISOU 1394  O   SER A 557     4858   5942   5095     12   -114    -28       O  
ATOM   1395  CB  SER A 557      34.859  20.913  13.842  1.00 41.20           C  
ANISOU 1395  CB  SER A 557     4674   6015   4963     25   -170    -10       C  
ATOM   1396  OG  SER A 557      34.753  19.498  13.881  1.00 47.85           O  
ANISOU 1396  OG  SER A 557     5525   6840   5815     98   -182     14       O  
ATOM   1397  N   LYS A 558      31.577  20.205  13.355  1.00 30.60           N  
ANISOU 1397  N   LYS A 558     3478   4485   3663     48   -142      0       N  
ATOM   1398  CA  LYS A 558      30.630  19.534  12.464  1.00 28.43           C  
ANISOU 1398  CA  LYS A 558     3243   4144   3413     78   -127      6       C  
ATOM   1399  C   LYS A 558      29.158  19.910  12.716  1.00 24.61           C  
ANISOU 1399  C   LYS A 558     2810   3603   2935     52   -118      3       C  
ATOM   1400  O   LYS A 558      28.249  19.298  12.142  1.00 26.33           O  
ANISOU 1400  O   LYS A 558     3063   3769   3171     72   -109      9       O  
ATOM   1401  CB  LYS A 558      30.809  18.009  12.551  1.00 30.09           C  
ANISOU 1401  CB  LYS A 558     3456   4346   3628    143   -142     30       C  
ATOM   1402  CG  LYS A 558      32.200  17.508  12.175  1.00 34.90           C  
ANISOU 1402  CG  LYS A 558     4015   5009   4235    184   -149     33       C  
ATOM   1403  CD  LYS A 558      32.365  17.329  10.672  1.00 40.62           C  
ANISOU 1403  CD  LYS A 558     4738   5716   4979    204   -125     20       C  
ATOM   1404  CE  LYS A 558      33.815  17.026  10.328  1.00 44.45           C  
ANISOU 1404  CE  LYS A 558     5163   6267   5459    239   -128     19       C  
ATOM   1405  NZ  LYS A 558      33.977  16.496   8.945  1.00 47.90           N1+
ANISOU 1405  NZ  LYS A 558     5602   6683   5912    276   -106      9       N1+
ATOM   1406  N   PHE A 559      28.924  20.922  13.556  1.00 20.45           N  
ANISOU 1406  N   PHE A 559     2288   3088   2392      6   -119     -8       N  
ATOM   1407  CA  PHE A 559      27.561  21.427  13.800  1.00 16.54           C  
ANISOU 1407  CA  PHE A 559     1836   2546   1901    -17   -107    -15       C  
ATOM   1408  C   PHE A 559      27.016  22.116  12.544  1.00 14.39           C  
ANISOU 1408  C   PHE A 559     1582   2234   1650    -31    -84    -30       C  
ATOM   1409  O   PHE A 559      27.773  22.796  11.859  1.00 15.14           O  
ANISOU 1409  O   PHE A 559     1658   2348   1747    -50    -76    -44       O  
ATOM   1410  CB  PHE A 559      27.560  22.424  14.951  1.00 16.16           C  
ANISOU 1410  CB  PHE A 559     1788   2521   1828    -60   -112    -28       C  
ATOM   1411  CG  PHE A 559      26.181  22.815  15.415  1.00 16.49           C  
ANISOU 1411  CG  PHE A 559     1870   2523   1870    -75   -100    -34       C  
ATOM   1412  CD1 PHE A 559      25.471  22.004  16.303  1.00 17.54           C  
ANISOU 1412  CD1 PHE A 559     2020   2648   1994    -59   -109    -16       C  
ATOM   1413  CD2 PHE A 559      25.592  23.989  14.958  1.00 16.63           C  
ANISOU 1413  CD2 PHE A 559     1909   2511   1897   -105    -80    -57       C  
ATOM   1414  CE1 PHE A 559      24.194  22.362  16.725  1.00 19.78           C  
ANISOU 1414  CE1 PHE A 559     2335   2902   2276    -73    -95    -23       C  
ATOM   1415  CE2 PHE A 559      24.321  24.363  15.379  1.00 17.58           C  
ANISOU 1415  CE2 PHE A 559     2062   2599   2017   -113    -69    -64       C  
ATOM   1416  CZ  PHE A 559      23.617  23.542  16.260  1.00 19.92           C  
ANISOU 1416  CZ  PHE A 559     2369   2894   2304    -97    -75    -47       C  
ATOM   1417  N   PRO A 560      25.706  21.957  12.263  1.00 14.61           N  
ANISOU 1417  N   PRO A 560     1646   2212   1693    -25    -74    -28       N  
ATOM   1418  CA  PRO A 560      25.104  22.550  11.051  1.00 12.23           C  
ANISOU 1418  CA  PRO A 560     1363   1873   1409    -34    -55    -39       C  
ATOM   1419  C   PRO A 560      24.845  24.056  11.182  1.00  9.83           C  
ANISOU 1419  C   PRO A 560     1072   1562   1100    -75    -43    -60       C  
ATOM   1420  O   PRO A 560      23.685  24.511  11.063  1.00  9.07           O  
ANISOU 1420  O   PRO A 560     1004   1428   1012    -80    -33    -65       O  
ATOM   1421  CB  PRO A 560      23.794  21.781  10.898  1.00 13.69           C  
ANISOU 1421  CB  PRO A 560     1577   2016   1607    -13    -53    -27       C  
ATOM   1422  CG  PRO A 560      23.433  21.371  12.292  1.00 15.40           C  
ANISOU 1422  CG  PRO A 560     1798   2243   1809    -13    -64    -17       C  
ATOM   1423  CD  PRO A 560      24.747  21.072  12.961  1.00 14.46           C  
ANISOU 1423  CD  PRO A 560     1649   2170   1672     -7    -81    -11       C  
ATOM   1424  N   VAL A 561      25.934  24.806  11.366  1.00  8.07           N  
ANISOU 1424  N   VAL A 561      827   1374    863   -104    -45    -72       N  
ATOM   1425  CA  VAL A 561      25.857  26.262  11.502  1.00  7.68           C  
ANISOU 1425  CA  VAL A 561      795   1316    807   -147    -34    -93       C  
ATOM   1426  C   VAL A 561      25.068  26.904  10.362  1.00  6.82           C  
ANISOU 1426  C   VAL A 561      716   1157    716   -149    -16    -98       C  
ATOM   1427  O   VAL A 561      24.258  27.813  10.595  1.00  6.62           O  
ANISOU 1427  O   VAL A 561      722   1100    691   -165     -7   -110       O  
ATOM   1428  CB  VAL A 561      27.269  26.877  11.572  1.00  8.37           C  
ANISOU 1428  CB  VAL A 561      852   1449    878   -183    -37   -104       C  
ATOM   1429  CG1 VAL A 561      27.216  28.395  11.437  1.00  9.96           C  
ANISOU 1429  CG1 VAL A 561     1080   1629   1074   -231    -24   -125       C  
ATOM   1430  CG2 VAL A 561      27.946  26.504  12.888  1.00  9.65           C  
ANISOU 1430  CG2 VAL A 561      986   1662   1016   -187    -58   -101       C  
ATOM   1431  N   ARG A 562      25.300  26.422   9.138  1.00  6.04           N  
ANISOU 1431  N   ARG A 562      610   1053    631   -131    -11    -89       N  
ATOM   1432  CA  ARG A 562      24.763  27.085   7.949  1.00  5.67           C  
ANISOU 1432  CA  ARG A 562      589    967    596   -137      3    -92       C  
ATOM   1433  C   ARG A 562      23.260  26.872   7.776  1.00  5.57           C  
ANISOU 1433  C   ARG A 562      606    912    598   -113      5    -87       C  
ATOM   1434  O   ARG A 562      22.642  27.528   6.922  1.00  5.29           O  
ANISOU 1434  O   ARG A 562      595    843    572   -116     15    -88       O  
ATOM   1435  CB  ARG A 562      25.525  26.656   6.674  1.00  5.51           C  
ANISOU 1435  CB  ARG A 562      551    960    580   -128      9    -86       C  
ATOM   1436  CG  ARG A 562      27.011  27.017   6.704  1.00  6.14           C  
ANISOU 1436  CG  ARG A 562      597   1089    645   -157     10    -93       C  
ATOM   1437  CD  ARG A 562      27.811  26.142   5.754  1.00  5.87           C  
ANISOU 1437  CD  ARG A 562      533   1082    614   -133     13    -86       C  
ATOM   1438  NE  ARG A 562      29.227  26.316   6.063  1.00  6.19           N  
ANISOU 1438  NE  ARG A 562      529   1183    638   -155     11    -92       N  
ATOM   1439  CZ  ARG A 562      29.989  27.297   5.595  1.00  6.34           C  
ANISOU 1439  CZ  ARG A 562      539   1222    647   -200     24   -101       C  
ATOM   1440  NH1 ARG A 562      29.526  28.161   4.691  1.00  6.43           N1+
ANISOU 1440  NH1 ARG A 562      587   1194    662   -225     40   -103       N1+
ATOM   1441  NH2 ARG A 562      31.244  27.377   5.998  1.00  6.89           N  
ANISOU 1441  NH2 ARG A 562      562   1354    701   -222     19   -106       N  
ATOM   1442  N   TRP A 563      22.675  25.983   8.595  1.00  5.41           N  
ANISOU 1442  N   TRP A 563      582    894    578    -91     -3    -78       N  
ATOM   1443  CA  TRP A 563      21.237  25.680   8.548  1.00  6.07           C  
ANISOU 1443  CA  TRP A 563      685    946    673    -72     -2    -72       C  
ATOM   1444  C   TRP A 563      20.530  26.159   9.833  1.00  5.94           C  
ANISOU 1444  C   TRP A 563      679    929    647    -80      0    -80       C  
ATOM   1445  O   TRP A 563      19.366  25.836  10.052  1.00  6.76           O  
ANISOU 1445  O   TRP A 563      791   1018    756    -66      0    -76       O  
ATOM   1446  CB  TRP A 563      20.994  24.167   8.336  1.00  5.89           C  
ANISOU 1446  CB  TRP A 563      655    925    658    -43    -11    -55       C  
ATOM   1447  CG  TRP A 563      21.355  23.745   6.958  1.00  6.13           C  
ANISOU 1447  CG  TRP A 563      684    947    698    -30     -8    -51       C  
ATOM   1448  CD1 TRP A 563      20.502  23.591   5.907  1.00  5.62           C  
ANISOU 1448  CD1 TRP A 563      635    854    644    -20     -5    -48       C  
ATOM   1449  CD2 TRP A 563      22.677  23.456   6.466  1.00  6.60           C  
ANISOU 1449  CD2 TRP A 563      722   1032    753    -27     -9    -52       C  
ATOM   1450  CE2 TRP A 563      22.542  23.128   5.085  1.00  6.86           C  
ANISOU 1450  CE2 TRP A 563      763   1047    794    -14     -3    -50       C  
ATOM   1451  CE3 TRP A 563      23.953  23.415   7.059  1.00  8.12           C  
ANISOU 1451  CE3 TRP A 563      886   1264    933    -32    -14    -54       C  
ATOM   1452  NE1 TRP A 563      21.210  23.227   4.767  1.00  6.13           N  
ANISOU 1452  NE1 TRP A 563      695    922    711    -12     -2    -47       N  
ATOM   1453  CZ2 TRP A 563      23.643  22.802   4.272  1.00  7.13           C  
ANISOU 1453  CZ2 TRP A 563      781   1102    825     -6      1    -52       C  
ATOM   1454  CZ3 TRP A 563      25.070  23.085   6.244  1.00  8.96           C  
ANISOU 1454  CZ3 TRP A 563      970   1395   1038    -23    -10    -54       C  
ATOM   1455  CH2 TRP A 563      24.897  22.779   4.868  1.00  8.08           C  
ANISOU 1455  CH2 TRP A 563      869   1263    935    -10     -1    -54       C  
ATOM   1456  N   SER A 564      21.221  26.971  10.644  1.00  6.16           N  
ANISOU 1456  N   SER A 564      705    975    659   -107      0    -95       N  
ATOM   1457  CA  SER A 564      20.730  27.318  11.999  1.00  6.49           C  
ANISOU 1457  CA  SER A 564      755   1023    686   -116      0   -105       C  
ATOM   1458  C   SER A 564      20.340  28.788  12.167  1.00  6.29           C  
ANISOU 1458  C   SER A 564      758    973    657   -135     14   -128       C  
ATOM   1459  O   SER A 564      21.079  29.661  11.744  1.00  7.47           O  
ANISOU 1459  O   SER A 564      916   1117    804   -159     18   -139       O  
ATOM   1460  CB  SER A 564      21.827  27.033  13.016  1.00  7.40           C  
ANISOU 1460  CB  SER A 564      849   1183    779   -132    -12   -105       C  
ATOM   1461  OG  SER A 564      22.075  25.653  13.120  1.00  8.07           O  
ANISOU 1461  OG  SER A 564      914   1287    865   -108    -25    -83       O  
ATOM   1462  N   PRO A 565      19.187  29.065  12.807  1.00  6.24           N  
ANISOU 1462  N   PRO A 565      768    953    649   -124     23   -135       N  
ATOM   1463  CA  PRO A 565      18.796  30.444  13.058  1.00  6.37           C  
ANISOU 1463  CA  PRO A 565      816    943    661   -135     37   -159       C  
ATOM   1464  C   PRO A 565      19.640  31.083  14.186  1.00  7.33           C  
ANISOU 1464  C   PRO A 565      943   1085    756   -170     35   -180       C  
ATOM   1465  O   PRO A 565      20.313  30.371  14.920  1.00  7.51           O  
ANISOU 1465  O   PRO A 565      942   1148    762   -181     22   -174       O  
ATOM   1466  CB  PRO A 565      17.333  30.297  13.520  1.00  6.02           C  
ANISOU 1466  CB  PRO A 565      776    889    620   -107     46   -160       C  
ATOM   1467  CG  PRO A 565      17.302  28.958  14.208  1.00  6.11           C  
ANISOU 1467  CG  PRO A 565      761    937    623   -101     36   -143       C  
ATOM   1468  CD  PRO A 565      18.216  28.102  13.357  1.00  5.93           C  
ANISOU 1468  CD  PRO A 565      718    923    609   -101     21   -123       C  
ATOM   1469  N   PRO A 566      19.595  32.416  14.314  1.00  7.72           N  
ANISOU 1469  N   PRO A 566     1026   1105    799   -188     47   -205       N  
ATOM   1470  CA  PRO A 566      20.386  33.084  15.354  1.00  8.42           C  
ANISOU 1470  CA  PRO A 566     1126   1211    860   -228     45   -229       C  
ATOM   1471  C   PRO A 566      20.160  32.540  16.758  1.00  8.21           C  
ANISOU 1471  C   PRO A 566     1087   1222    810   -227     41   -234       C  
ATOM   1472  O   PRO A 566      21.134  32.389  17.511  1.00  8.76           O  
ANISOU 1472  O   PRO A 566     1141   1331    855   -257     27   -238       O  
ATOM   1473  CB  PRO A 566      19.989  34.567  15.248  1.00  9.28           C  
ANISOU 1473  CB  PRO A 566     1285   1269    970   -238     62   -256       C  
ATOM   1474  CG  PRO A 566      18.840  34.625  14.288  1.00  9.88           C  
ANISOU 1474  CG  PRO A 566     1374   1306   1074   -195     73   -244       C  
ATOM   1475  CD  PRO A 566      18.778  33.349  13.512  1.00  8.80           C  
ANISOU 1475  CD  PRO A 566     1198   1190    954   -171     62   -212       C  
ATOM   1476  N   GLU A 567      18.917  32.226  17.111  1.00  8.09           N  
ANISOU 1476  N   GLU A 567     1074   1199    798   -194     51   -231       N  
ATOM   1477  CA  GLU A 567      18.648  31.801  18.498  1.00  7.82           C  
ANISOU 1477  CA  GLU A 567     1033   1200    736   -197     51   -237       C  
ATOM   1478  C   GLU A 567      19.257  30.421  18.812  1.00  7.35           C  
ANISOU 1478  C   GLU A 567      936   1187    668   -197     30   -208       C  
ATOM   1479  O   GLU A 567      19.500  30.100  19.968  1.00  7.62           O  
ANISOU 1479  O   GLU A 567      964   1258    673   -210     22   -209       O  
ATOM   1480  CB  GLU A 567      17.136  31.868  18.816  1.00  8.22           C  
ANISOU 1480  CB  GLU A 567     1094   1237    791   -164     71   -243       C  
ATOM   1481  CG  GLU A 567      16.263  30.809  18.147  1.00  8.31           C  
ANISOU 1481  CG  GLU A 567     1081   1248    826   -130     70   -213       C  
ATOM   1482  CD  GLU A 567      15.816  31.152  16.732  1.00  8.54           C  
ANISOU 1482  CD  GLU A 567     1118   1237    889   -107     75   -206       C  
ATOM   1483  OE1 GLU A 567      15.022  30.338  16.192  1.00  8.70           O  
ANISOU 1483  OE1 GLU A 567     1119   1259    926    -83     74   -185       O  
ATOM   1484  OE2 GLU A 567      16.243  32.187  16.172  1.00  9.32           O1-
ANISOU 1484  OE2 GLU A 567     1241   1304    994   -117     78   -221       O1-
ATOM   1485  N   VAL A 568      19.468  29.589  17.784  1.00  6.97           N  
ANISOU 1485  N   VAL A 568      867   1136    645   -179     20   -181       N  
ATOM   1486  CA  VAL A 568      20.198  28.320  17.962  1.00  7.39           C  
ANISOU 1486  CA  VAL A 568      889   1225    691   -175      0   -154       C  
ATOM   1487  C   VAL A 568      21.686  28.605  18.150  1.00  8.12           C  
ANISOU 1487  C   VAL A 568      967   1349    767   -206    -16   -160       C  
ATOM   1488  O   VAL A 568      22.311  28.101  19.084  1.00  9.49           O  
ANISOU 1488  O   VAL A 568     1124   1566    916   -215    -33   -153       O  
ATOM   1489  CB  VAL A 568      19.964  27.332  16.801  1.00  7.13           C  
ANISOU 1489  CB  VAL A 568      843   1177    688   -146     -4   -127       C  
ATOM   1490  CG1 VAL A 568      21.006  26.214  16.789  1.00  7.45           C  
ANISOU 1490  CG1 VAL A 568      856   1249    725   -140    -26   -103       C  
ATOM   1491  CG2 VAL A 568      18.554  26.739  16.896  1.00  7.33           C  
ANISOU 1491  CG2 VAL A 568      874   1188    722   -122      5   -115       C  
ATOM   1492  N   LEU A 569      22.244  29.435  17.265  1.00  8.66           N  
ANISOU 1492  N   LEU A 569     1041   1399    848   -223    -12   -173       N  
ATOM   1493  CA  LEU A 569      23.657  29.785  17.339  1.00  9.70           C  
ANISOU 1493  CA  LEU A 569     1155   1564    964   -258    -25   -180       C  
ATOM   1494  C   LEU A 569      24.022  30.500  18.625  1.00 10.74           C  
ANISOU 1494  C   LEU A 569     1297   1722   1061   -296    -29   -205       C  
ATOM   1495  O   LEU A 569      25.123  30.298  19.154  1.00 12.34           O  
ANISOU 1495  O   LEU A 569     1472   1974   1241   -319    -49   -203       O  
ATOM   1496  CB  LEU A 569      24.050  30.641  16.135  1.00 10.43           C  
ANISOU 1496  CB  LEU A 569     1258   1628   1075   -275    -14   -189       C  
ATOM   1497  CG  LEU A 569      24.002  29.888  14.812  1.00 10.18           C  
ANISOU 1497  CG  LEU A 569     1211   1584   1073   -244    -13   -165       C  
ATOM   1498  CD1 LEU A 569      24.532  30.774  13.688  1.00 11.88           C  
ANISOU 1498  CD1 LEU A 569     1436   1778   1299   -268     -4   -173       C  
ATOM   1499  CD2 LEU A 569      24.741  28.553  14.860  1.00 12.42           C  
ANISOU 1499  CD2 LEU A 569     1452   1912   1355   -223    -32   -141       C  
ATOM   1500  N   MET A 570      23.100  31.311  19.134  1.00 10.40           N  
ANISOU 1500  N   MET A 570     1292   1647   1011   -300    -12   -228       N  
ATOM   1501  CA  MET A 570      23.398  32.167  20.274  1.00 11.70           C  
ANISOU 1501  CA  MET A 570     1476   1827   1140   -340    -12   -259       C  
ATOM   1502  C   MET A 570      23.118  31.473  21.587  1.00 12.23           C  
ANISOU 1502  C   MET A 570     1534   1934   1178   -332    -21   -253       C  
ATOM   1503  O   MET A 570      23.908  31.586  22.541  1.00 12.94           O  
ANISOU 1503  O   MET A 570     1616   2068   1232   -365    -37   -263       O  
ATOM   1504  CB  MET A 570      22.645  33.497  20.169  1.00 12.68           C  
ANISOU 1504  CB  MET A 570     1651   1895   1269   -348     12   -291       C  
ATOM   1505  CG  MET A 570      23.112  34.388  19.013  1.00 14.83           C  
ANISOU 1505  CG  MET A 570     1942   2129   1562   -369     19   -299       C  
ATOM   1506  SD  MET A 570      21.968  35.720  18.614  1.00 21.83           S  
ANISOU 1506  SD  MET A 570     2893   2937   2465   -356     48   -325       S  
ATOM   1507  CE  MET A 570      22.212  36.783  20.027  1.00 22.58           C  
ANISOU 1507  CE  MET A 570     3027   3034   2518   -402     53   -371       C  
ATOM   1508  N   TYR A 571      22.005  30.758  21.679  1.00 12.14           N  
ANISOU 1508  N   TYR A 571     1525   1911   1177   -293    -11   -237       N  
ATOM   1509  CA  TYR A 571      21.661  30.169  22.977  1.00 12.40           C  
ANISOU 1509  CA  TYR A 571     1554   1979   1176   -291    -16   -232       C  
ATOM   1510  C   TYR A 571      21.024  28.779  22.939  1.00 12.51           C  
ANISOU 1510  C   TYR A 571     1549   2001   1201   -253    -20   -194       C  
ATOM   1511  O   TYR A 571      20.444  28.329  23.942  1.00 12.50           O  
ANISOU 1511  O   TYR A 571     1552   2020   1174   -249    -17   -188       O  
ATOM   1512  CB ATYR A 571      20.975  31.194  23.908  0.65 14.65           C  
ANISOU 1512  CB ATYR A 571     1876   2253   1435   -307      4   -270       C  
ATOM   1513  CB BTYR A 571      20.653  31.061  23.738  0.35 13.23           C  
ANISOU 1513  CB BTYR A 571     1697   2064   1264   -295      9   -265       C  
ATOM   1514  CG ATYR A 571      19.704  31.804  23.384  0.65 14.31           C  
ANISOU 1514  CG ATYR A 571     1861   2158   1418   -280     34   -285       C  
ATOM   1515  CG BTYR A 571      20.542  32.529  23.372  0.35 12.95           C  
ANISOU 1515  CG BTYR A 571     1699   1984   1236   -312     27   -304       C  
ATOM   1516  CD1ATYR A 571      18.474  31.263  23.740  0.65 15.85           C  
ANISOU 1516  CD1ATYR A 571     2055   2354   1614   -249     50   -275       C  
ATOM   1517  CD1BTYR A 571      19.475  32.996  22.619  0.35 12.97           C  
ANISOU 1517  CD1BTYR A 571     1723   1935   1270   -280     51   -310       C  
ATOM   1518  CD2ATYR A 571      19.713  32.955  22.594  0.65 15.29           C  
ANISOU 1518  CD2ATYR A 571     2013   2233   1562   -286     47   -309       C  
ATOM   1519  CD2BTYR A 571      21.469  33.455  23.830  0.35 13.56           C  
ANISOU 1519  CD2BTYR A 571     1792   2070   1287   -359     20   -333       C  
ATOM   1520  CE1ATYR A 571      17.289  31.806  23.276  0.65 17.05           C  
ANISOU 1520  CE1ATYR A 571     2225   2466   1788   -220     76   -289       C  
ATOM   1521  CE1BTYR A 571      19.351  34.333  22.306  0.35 13.28           C  
ANISOU 1521  CE1BTYR A 571     1802   1927   1315   -291     68   -343       C  
ATOM   1522  CE2ATYR A 571      18.525  33.509  22.124  0.65 16.06           C  
ANISOU 1522  CE2ATYR A 571     2135   2285   1683   -254     72   -320       C  
ATOM   1523  CE2BTYR A 571      21.353  34.796  23.523  0.35 14.27           C  
ANISOU 1523  CE2BTYR A 571     1927   2112   1384   -376     38   -369       C  
ATOM   1524  CZ ATYR A 571      17.311  32.927  22.474  0.65 17.90           C  
ANISOU 1524  CZ ATYR A 571     2358   2524   1916   -219     87   -311       C  
ATOM   1525  CZ BTYR A 571      20.296  35.227  22.756  0.35 14.24           C  
ANISOU 1525  CZ BTYR A 571     1946   2051   1411   -339     62   -372       C  
ATOM   1526  OH ATYR A 571      16.097  33.439  22.032  0.65 18.99           O  
ANISOU 1526  OH ATYR A 571     2513   2626   2076   -183    111   -321       O  
ATOM   1527  OH BTYR A 571      20.182  36.563  22.454  0.35 15.74           O  
ANISOU 1527  OH BTYR A 571     2186   2187   1607   -352     79   -405       O  
ATOM   1528  N   SER A 572      21.199  28.075  21.817  1.00 10.65           N  
ANISOU 1528  N   SER A 572     1295   1751    998   -229    -27   -168       N  
ATOM   1529  CA  SER A 572      20.741  26.679  21.616  1.00 11.04           C  
ANISOU 1529  CA  SER A 572     1330   1802   1061   -197    -34   -131       C  
ATOM   1530  C   SER A 572      19.235  26.556  21.787  1.00 10.65           C  
ANISOU 1530  C   SER A 572     1297   1730   1017   -181    -11   -131       C  
ATOM   1531  O   SER A 572      18.750  25.576  22.372  1.00 11.13           O  
ANISOU 1531  O   SER A 572     1355   1807   1067   -171    -15   -107       O  
ATOM   1532  CB  SER A 572      21.475  25.679  22.525  1.00 13.41           C  
ANISOU 1532  CB  SER A 572     1613   2149   1333   -197    -59   -105       C  
ATOM   1533  OG  SER A 572      22.889  25.885  22.491  1.00 15.25           O  
ANISOU 1533  OG  SER A 572     1824   2414   1556   -214    -81   -108       O  
ATOM   1534  N   LYS A 573      18.496  27.541  21.284  1.00  9.91           N  
ANISOU 1534  N   LYS A 573     1221   1602    941   -177     10   -155       N  
ATOM   1535  CA  LYS A 573      17.030  27.486  21.393  1.00 10.16           C  
ANISOU 1535  CA  LYS A 573     1262   1620    979   -159     32   -157       C  
ATOM   1536  C   LYS A 573      16.433  26.783  20.178  1.00  8.81           C  
ANISOU 1536  C   LYS A 573     1080   1423    845   -133     33   -133       C  
ATOM   1537  O   LYS A 573      16.206  27.413  19.154  1.00  8.57           O  
ANISOU 1537  O   LYS A 573     1055   1359    840   -122     40   -143       O  
ATOM   1538  CB  LYS A 573      16.405  28.855  21.541  1.00 11.05           C  
ANISOU 1538  CB  LYS A 573     1397   1710   1088   -160     56   -194       C  
ATOM   1539  CG  LYS A 573      14.935  28.751  21.961  1.00 14.34           C  
ANISOU 1539  CG  LYS A 573     1816   2129   1503   -140     80   -197       C  
ATOM   1540  CD  LYS A 573      14.343  30.114  22.223  1.00 19.73           C  
ANISOU 1540  CD  LYS A 573     2524   2792   2181   -134    105   -237       C  
ATOM   1541  CE  LYS A 573      13.032  30.000  22.978  1.00 23.99           C  
ANISOU 1541  CE  LYS A 573     3058   3351   2705   -118    129   -244       C  
ATOM   1542  NZ  LYS A 573      12.050  29.106  22.318  1.00 23.47           N1+
ANISOU 1542  NZ  LYS A 573     2967   3286   2664    -95    132   -215       N1+
ATOM   1543  N   PHE A 574      16.229  25.476  20.295  1.00  8.82           N  
ANISOU 1543  N   PHE A 574     1068   1437    845   -125     23   -102       N  
ATOM   1544  CA  PHE A 574      15.581  24.684  19.225  1.00  8.45           C  
ANISOU 1544  CA  PHE A 574     1014   1367    829   -105     23    -81       C  
ATOM   1545  C   PHE A 574      14.071  24.747  19.352  1.00  8.04           C  
ANISOU 1545  C   PHE A 574      961   1311    780    -97     44    -84       C  
ATOM   1546  O   PHE A 574      13.544  24.739  20.464  1.00  8.38           O  
ANISOU 1546  O   PHE A 574     1007   1380    798   -106     55    -88       O  
ATOM   1547  CB  PHE A 574      16.050  23.231  19.279  1.00  9.43           C  
ANISOU 1547  CB  PHE A 574     1131   1501    951   -102      2    -46       C  
ATOM   1548  CG  PHE A 574      17.516  23.081  19.003  1.00 10.35           C  
ANISOU 1548  CG  PHE A 574     1240   1624   1067   -101    -18    -41       C  
ATOM   1549  CD1 PHE A 574      17.980  22.855  17.689  1.00 11.89           C  
ANISOU 1549  CD1 PHE A 574     1430   1797   1292    -86    -24    -35       C  
ATOM   1550  CD2 PHE A 574      18.437  23.239  20.042  1.00 11.76           C  
ANISOU 1550  CD2 PHE A 574     1414   1836   1215   -116    -30    -44       C  
ATOM   1551  CE1 PHE A 574      19.356  22.757  17.449  1.00 11.77           C  
ANISOU 1551  CE1 PHE A 574     1402   1796   1275    -84    -41    -32       C  
ATOM   1552  CE2 PHE A 574      19.807  23.144  19.800  1.00 12.58           C  
ANISOU 1552  CE2 PHE A 574     1504   1956   1318   -115    -50    -40       C  
ATOM   1553  CZ  PHE A 574      20.251  22.896  18.507  1.00 12.83           C  
ANISOU 1553  CZ  PHE A 574     1527   1967   1379    -98    -54    -34       C  
ATOM   1554  N   SER A 575      13.368  24.794  18.223  1.00  7.47           N  
ANISOU 1554  N   SER A 575      885   1213    737    -81     49    -83       N  
ATOM   1555  CA  SER A 575      11.893  24.839  18.206  1.00  7.10           C  
ANISOU 1555  CA  SER A 575      830   1170    697    -71     68    -85       C  
ATOM   1556  C   SER A 575      11.377  24.523  16.805  1.00  6.98           C  
ANISOU 1556  C   SER A 575      806   1130    713    -56     63    -74       C  
ATOM   1557  O   SER A 575      12.160  24.295  15.881  1.00  7.11           O  
ANISOU 1557  O   SER A 575      828   1126    746    -53     48    -66       O  
ATOM   1558  CB  SER A 575      11.381  26.230  18.568  1.00  8.40           C  
ANISOU 1558  CB  SER A 575     1002   1333    856    -61     89   -118       C  
ATOM   1559  OG  SER A 575      11.628  27.148  17.515  1.00  7.98           O  
ANISOU 1559  OG  SER A 575      959   1246    826    -47     88   -132       O  
ATOM   1560  N   SER A 576      10.056  24.540  16.664  1.00  7.55           N  
ANISOU 1560  N   SER A 576      866   1210    792    -47     77    -74       N  
ATOM   1561  CA  SER A 576       9.455  24.416  15.341  1.00  7.17           C  
ANISOU 1561  CA  SER A 576      808   1142    771    -33     72    -67       C  
ATOM   1562  C   SER A 576      10.084  25.443  14.392  1.00  7.02           C  
ANISOU 1562  C   SER A 576      803   1092    769    -17     67    -82       C  
ATOM   1563  O   SER A 576      10.298  25.147  13.211  1.00  7.82           O  
ANISOU 1563  O   SER A 576      906   1174    889    -12     55    -71       O  
ATOM   1564  CB  SER A 576       7.945  24.639  15.430  1.00  9.17           C  
ANISOU 1564  CB  SER A 576     1040   1417   1026    -22     89    -72       C  
ATOM   1565  OG  SER A 576       7.644  25.975  15.833  1.00 11.61           O  
ANISOU 1565  OG  SER A 576     1353   1726   1331     -1    107   -100       O  
ATOM   1566  N   LYS A 577      10.407  26.624  14.929  1.00  6.74           N  
ANISOU 1566  N   LYS A 577      783   1052    725    -13     79   -106       N  
ATOM   1567  CA  LYS A 577      10.910  27.733  14.116  1.00  6.84           C  
ANISOU 1567  CA  LYS A 577      815   1032    751     -2     78   -120       C  
ATOM   1568  C   LYS A 577      12.366  27.569  13.698  1.00  6.08           C  
ANISOU 1568  C   LYS A 577      729    924    656    -19     62   -114       C  
ATOM   1569  O   LYS A 577      12.796  28.210  12.721  1.00  6.24           O  
ANISOU 1569  O   LYS A 577      762    917    689    -15     59   -118       O  
ATOM   1570  CB  LYS A 577      10.673  29.087  14.818  1.00  6.85           C  
ANISOU 1570  CB  LYS A 577      833   1026    741      7     96   -150       C  
ATOM   1571  CG  LYS A 577       9.205  29.342  15.137  1.00  7.55           C  
ANISOU 1571  CG  LYS A 577      907   1129    830     33    115   -158       C  
ATOM   1572  CD  LYS A 577       8.332  29.260  13.905  1.00  7.20           C  
ANISOU 1572  CD  LYS A 577      849   1075    811     58    109   -144       C  
ATOM   1573  CE  LYS A 577       6.912  29.673  14.265  1.00  8.41           C  
ANISOU 1573  CE  LYS A 577      982   1248    963     88    128   -155       C  
ATOM   1574  NZ  LYS A 577       6.004  29.514  13.103  1.00  8.58           N1+
ANISOU 1574  NZ  LYS A 577      982   1270   1006    112    120   -140       N1+
ATOM   1575  N   SER A 578      13.131  26.706  14.390  1.00  5.97           N  
ANISOU 1575  N   SER A 578      708    931    626    -38     52   -104       N  
ATOM   1576  CA  SER A 578      14.479  26.369  13.875  1.00  5.85           C  
ANISOU 1576  CA  SER A 578      694    912    614    -49     36    -95       C  
ATOM   1577  C   SER A 578      14.386  25.389  12.695  1.00  5.99           C  
ANISOU 1577  C   SER A 578      704    918    651    -38     25    -74       C  
ATOM   1578  O   SER A 578      15.196  25.453  11.767  1.00  5.35           O  
ANISOU 1578  O   SER A 578      626    826    580    -38     18    -72       O  
ATOM   1579  CB  SER A 578      15.476  25.918  14.970  1.00  6.18           C  
ANISOU 1579  CB  SER A 578      731    982    632    -67     27    -92       C  
ATOM   1580  OG  SER A 578      14.970  24.872  15.773  1.00  5.99           O  
ANISOU 1580  OG  SER A 578      699    979    596    -67     24    -75       O  
ATOM   1581  N   ASP A 579      13.373  24.525  12.707  1.00  6.03           N  
ANISOU 1581  N   ASP A 579      700    928    660    -32     25    -60       N  
ATOM   1582  CA  ASP A 579      13.107  23.685  11.534  1.00  5.66           C  
ANISOU 1582  CA  ASP A 579      650    868    630    -25     16    -44       C  
ATOM   1583  C   ASP A 579      12.652  24.555  10.357  1.00  4.95           C  
ANISOU 1583  C   ASP A 579      565    757    557    -12     20    -53       C  
ATOM   1584  O   ASP A 579      12.994  24.276   9.200  1.00  4.48           O  
ANISOU 1584  O   ASP A 579      510    683    509     -8     11    -46       O  
ATOM   1585  CB  ASP A 579      12.023  22.631  11.808  1.00  6.32           C  
ANISOU 1585  CB  ASP A 579      725    961    712    -29     15    -29       C  
ATOM   1586  CG  ASP A 579      12.567  21.321  12.435  1.00  6.63           C  
ANISOU 1586  CG  ASP A 579      769   1009    741    -40      5    -10       C  
ATOM   1587  OD1 ASP A 579      13.767  21.148  12.743  1.00  7.49           O  
ANISOU 1587  OD1 ASP A 579      882   1119    842    -39     -3     -7       O  
ATOM   1588  OD2 ASP A 579      11.718  20.435  12.623  1.00  7.89           O1-
ANISOU 1588  OD2 ASP A 579      926   1172    899    -49      4      4       O1-
ATOM   1589  N   ILE A 580      11.839  25.584  10.643  1.00  4.65           N  
ANISOU 1589  N   ILE A 580      528    718    519     -2     32    -66       N  
ATOM   1590  CA  ILE A 580      11.383  26.489   9.580  1.00  4.72           C  
ANISOU 1590  CA  ILE A 580      544    706    542     14     35    -72       C  
ATOM   1591  C   ILE A 580      12.574  27.193   8.946  1.00  4.64           C  
ANISOU 1591  C   ILE A 580      554    674    534      8     32    -78       C  
ATOM   1592  O   ILE A 580      12.684  27.275   7.704  1.00  4.73           O  
ANISOU 1592  O   ILE A 580      572    668    555     14     26    -71       O  
ATOM   1593  CB  ILE A 580      10.348  27.529  10.113  1.00  4.86           C  
ANISOU 1593  CB  ILE A 580      562    725    558     32     50    -87       C  
ATOM   1594  CG1 ILE A 580       9.016  26.862  10.513  1.00  5.04           C  
ANISOU 1594  CG1 ILE A 580      557    776    580     39     54    -80       C  
ATOM   1595  CG2 ILE A 580      10.089  28.665   9.126  1.00  5.08           C  
ANISOU 1595  CG2 ILE A 580      606    724    597     54     51    -92       C  
ATOM   1596  CD1 ILE A 580       8.189  26.363   9.332  1.00  5.07           C  
ANISOU 1596  CD1 ILE A 580      547    781    598     48     43    -65       C  
ATOM   1597  N   TRP A 581      13.488  27.684   9.786  1.00  4.71           N  
ANISOU 1597  N   TRP A 581      572    687    530     -7     37    -90       N  
ATOM   1598  CA  TRP A 581      14.688  28.352   9.251  1.00  4.47           C  
ANISOU 1598  CA  TRP A 581      556    641    498    -21     35    -96       C  
ATOM   1599  C   TRP A 581      15.464  27.410   8.314  1.00  4.30           C  
ANISOU 1599  C   TRP A 581      525    624    482    -25     24    -80       C  
ATOM   1600  O   TRP A 581      15.834  27.773   7.179  1.00  3.87           O  
ANISOU 1600  O   TRP A 581      480    554    434    -25     23    -78       O  
ATOM   1601  CB  TRP A 581      15.592  28.759  10.406  1.00  4.85           C  
ANISOU 1601  CB  TRP A 581      608    703    528    -43     38   -110       C  
ATOM   1602  CG  TRP A 581      16.877  29.424   9.946  1.00  4.81           C  
ANISOU 1602  CG  TRP A 581      615    692    520    -66     37   -117       C  
ATOM   1603  CD1 TRP A 581      17.980  28.806   9.370  1.00  5.05           C  
ANISOU 1603  CD1 TRP A 581      630    737    550    -77     28   -107       C  
ATOM   1604  CD2 TRP A 581      17.180  30.825  10.000  1.00  5.53           C  
ANISOU 1604  CD2 TRP A 581      734    760    606    -82     46   -135       C  
ATOM   1605  CE2 TRP A 581      18.478  31.002   9.437  1.00  5.50           C  
ANISOU 1605  CE2 TRP A 581      729    760    598   -109     43   -134       C  
ATOM   1606  CE3 TRP A 581      16.489  31.951  10.470  1.00  5.63           C  
ANISOU 1606  CE3 TRP A 581      774    746    615    -77     59   -154       C  
ATOM   1607  NE1 TRP A 581      18.948  29.766   9.075  1.00  5.34           N  
ANISOU 1607  NE1 TRP A 581      679    767    581   -103     32   -117       N  
ATOM   1608  CZ2 TRP A 581      19.100  32.268   9.368  1.00  6.12           C  
ANISOU 1608  CZ2 TRP A 581      836    820    670   -138     50   -150       C  
ATOM   1609  CZ3 TRP A 581      17.109  33.215  10.396  1.00  6.19           C  
ANISOU 1609  CZ3 TRP A 581      879    791    680   -101     66   -170       C  
ATOM   1610  CH2 TRP A 581      18.394  33.363   9.841  1.00  6.21           C  
ANISOU 1610  CH2 TRP A 581      882    799    679   -135     61   -167       C  
ATOM   1611  N   ALA A 582      15.687  26.194   8.800  1.00  4.06           N  
ANISOU 1611  N   ALA A 582      478    615    447    -26     16    -70       N  
ATOM   1612  CA  ALA A 582      16.430  25.172   8.037  1.00  4.15           C  
ANISOU 1612  CA  ALA A 582      481    631    463    -24      6    -57       C  
ATOM   1613  C   ALA A 582      15.734  24.875   6.718  1.00  3.91           C  
ANISOU 1613  C   ALA A 582      457    583    446    -11      3    -50       C  
ATOM   1614  O   ALA A 582      16.416  24.710   5.699  1.00  4.09           O  
ANISOU 1614  O   ALA A 582      482    600    471    -11      1    -47       O  
ATOM   1615  CB  ALA A 582      16.580  23.908   8.862  1.00  4.23           C  
ANISOU 1615  CB  ALA A 582      479    659    466    -22     -2    -46       C  
ATOM   1616  N   PHE A 583      14.399  24.797   6.727  1.00  4.08           N  
ANISOU 1616  N   PHE A 583      477    599    473     -2      3    -46       N  
ATOM   1617  CA  PHE A 583      13.654  24.573   5.512  1.00  4.20           C  
ANISOU 1617  CA  PHE A 583      495    602    497      6     -1    -39       C  
ATOM   1618  C   PHE A 583      13.918  25.657   4.475  1.00  4.34           C  
ANISOU 1618  C   PHE A 583      528    602    518     10      1    -43       C  
ATOM   1619  O   PHE A 583      14.080  25.354   3.290  1.00  4.04           O  
ANISOU 1619  O   PHE A 583      496    557    482     12     -3    -37       O  
ATOM   1620  CB  PHE A 583      12.143  24.489   5.791  1.00  4.30           C  
ANISOU 1620  CB  PHE A 583      497    620    513     14     -1    -36       C  
ATOM   1621  CG  PHE A 583      11.328  24.318   4.527  1.00  4.38           C  
ANISOU 1621  CG  PHE A 583      508    624    531     22    -10    -29       C  
ATOM   1622  CD1 PHE A 583      11.285  23.103   3.876  1.00  4.63           C  
ANISOU 1622  CD1 PHE A 583      539    656    564     15    -20    -20       C  
ATOM   1623  CD2 PHE A 583      10.681  25.421   3.961  1.00  4.44           C  
ANISOU 1623  CD2 PHE A 583      519    623    542     38     -8    -32       C  
ATOM   1624  CE1 PHE A 583      10.568  22.956   2.670  1.00  4.90           C  
ANISOU 1624  CE1 PHE A 583      574    686    600     18    -30    -16       C  
ATOM   1625  CE2 PHE A 583       9.967  25.289   2.772  1.00  4.54           C  
ANISOU 1625  CE2 PHE A 583      531    634    559     45    -19    -23       C  
ATOM   1626  CZ  PHE A 583       9.909  24.065   2.135  1.00  4.60           C  
ANISOU 1626  CZ  PHE A 583      535    646    565     33    -31    -16       C  
ATOM   1627  N   GLY A 584      13.959  26.916   4.917  1.00  4.21           N  
ANISOU 1627  N   GLY A 584      523    577    500      9     10    -53       N  
ATOM   1628  CA  GLY A 584      14.334  28.029   4.025  1.00  4.57           C  
ANISOU 1628  CA  GLY A 584      590    600    545      7     14    -56       C  
ATOM   1629  C   GLY A 584      15.702  27.817   3.390  1.00  4.34           C  
ANISOU 1629  C   GLY A 584      563    574    510     -9     14    -54       C  
ATOM   1630  O   GLY A 584      15.881  28.025   2.175  1.00  4.32           O  
ANISOU 1630  O   GLY A 584      572    561    507    -10     13    -48       O  
ATOM   1631  N   VAL A 585      16.685  27.415   4.199  1.00  4.25           N  
ANISOU 1631  N   VAL A 585      538    582    492    -23     16    -60       N  
ATOM   1632  CA  VAL A 585      18.030  27.137   3.654  1.00  4.24           C  
ANISOU 1632  CA  VAL A 585      530    594    485    -37     17    -59       C  
ATOM   1633  C   VAL A 585      17.967  25.966   2.657  1.00  4.21           C  
ANISOU 1633  C   VAL A 585      520    594    485    -23     10    -49       C  
ATOM   1634  O   VAL A 585      18.630  25.988   1.624  1.00  4.26           O  
ANISOU 1634  O   VAL A 585      529    601    486    -27     14    -48       O  
ATOM   1635  CB  VAL A 585      19.060  26.872   4.772  1.00  4.58           C  
ANISOU 1635  CB  VAL A 585      555    665    519    -50     16    -65       C  
ATOM   1636  CG1 VAL A 585      20.464  26.644   4.181  1.00  4.98           C  
ANISOU 1636  CG1 VAL A 585      592    737    563    -62     19    -65       C  
ATOM   1637  CG2 VAL A 585      19.105  28.059   5.730  1.00  4.77           C  
ANISOU 1637  CG2 VAL A 585      590    684    536    -69     23    -79       C  
ATOM   1638  N   LEU A 586      17.173  24.950   2.978  1.00  4.04           N  
ANISOU 1638  N   LEU A 586      492    574    469     -9      2    -44       N  
ATOM   1639  CA  LEU A 586      16.981  23.843   2.038  1.00  4.12           C  
ANISOU 1639  CA  LEU A 586      502    580    480      1     -4    -37       C  
ATOM   1640  C   LEU A 586      16.378  24.301   0.705  1.00  4.02           C  
ANISOU 1640  C   LEU A 586      505    553    468      4     -5    -34       C  
ATOM   1641  O   LEU A 586      16.829  23.841  -0.357  1.00  3.90           O  
ANISOU 1641  O   LEU A 586      495    537    448      5     -5    -33       O  
ATOM   1642  CB ALEU A 586      16.126  22.761   2.710  0.50  4.46           C  
ANISOU 1642  CB ALEU A 586      540    625    529      8    -12    -31       C  
ATOM   1643  CB BLEU A 586      16.152  22.721   2.683  0.50  4.02           C  
ANISOU 1643  CB BLEU A 586      485    569    473      9    -12    -31       C  
ATOM   1644  CG ALEU A 586      16.014  21.404   2.034  0.50  4.76           C  
ANISOU 1644  CG ALEU A 586      583    656    567     16    -20    -26       C  
ATOM   1645  CG BLEU A 586      15.657  21.562   1.818  0.50  3.97           C  
ANISOU 1645  CG BLEU A 586      485    553    468     15    -21    -26       C  
ATOM   1646  CD1ALEU A 586      15.770  20.325   3.067  0.50  4.87           C  
ANISOU 1646  CD1ALEU A 586      594    673    582     17    -26    -19       C  
ATOM   1647  CD1BLEU A 586      16.799  20.819   1.131  0.50  3.92           C  
ANISOU 1647  CD1BLEU A 586      483    548    458     23    -19    -29       C  
ATOM   1648  CD2ALEU A 586      14.902  21.420   1.007  0.50  4.95           C  
ANISOU 1648  CD2ALEU A 586      617    669    594     15    -26    -24       C  
ATOM   1649  CD2BLEU A 586      14.878  20.608   2.700  0.50  3.93           C  
ANISOU 1649  CD2BLEU A 586      477    548    465     13    -28    -19       C  
ATOM   1650  N   MET A 587      15.372  25.183   0.732  1.00  4.04           N  
ANISOU 1650  N   MET A 587      515    543    474      7     -6    -32       N  
ATOM   1651  CA  MET A 587      14.842  25.727  -0.554  1.00  4.84           C  
ANISOU 1651  CA  MET A 587      632    631    573     12     -9    -26       C  
ATOM   1652  C   MET A 587      15.974  26.410  -1.305  1.00  4.52           C  
ANISOU 1652  C   MET A 587      605    587    523      0      0    -27       C  
ATOM   1653  O   MET A 587      16.097  26.261  -2.537  1.00  4.79           O  
ANISOU 1653  O   MET A 587      650    620    549      0     -1    -22       O  
ATOM   1654  CB  MET A 587      13.762  26.796  -0.310  1.00  5.60           C  
ANISOU 1654  CB  MET A 587      734    716    674     23    -11    -23       C  
ATOM   1655  CG  MET A 587      12.525  26.181   0.349  1.00  7.38           C  
ANISOU 1655  CG  MET A 587      942    953    908     34    -18    -22       C  
ATOM   1656  SD  MET A 587      11.149  27.344   0.322  1.00  7.43           S  
ANISOU 1656  SD  MET A 587      950    952    919     58    -21    -18       S  
ATOM   1657  CE  MET A 587      10.924  27.732  -1.419  1.00  7.31           C  
ANISOU 1657  CE  MET A 587      954    925    897     66    -33     -5       C  
ATOM   1658  N   TRP A 588      16.798  27.176  -0.576  1.00  4.17           N  
ANISOU 1658  N   TRP A 588      562    544    477    -14     10    -33       N  
ATOM   1659  CA  TRP A 588      17.970  27.825  -1.179  1.00  4.45           C  
ANISOU 1659  CA  TRP A 588      607    581    502    -34     21    -35       C  
ATOM   1660  C   TRP A 588      18.927  26.789  -1.814  1.00  4.68           C  
ANISOU 1660  C   TRP A 588      621    633    524    -36     24    -36       C  
ATOM   1661  O   TRP A 588      19.374  26.979  -2.948  1.00  4.98           O  
ANISOU 1661  O   TRP A 588      668    672    551    -44     30    -33       O  
ATOM   1662  CB  TRP A 588      18.650  28.764  -0.145  1.00  4.77           C  
ANISOU 1662  CB  TRP A 588      649    622    541    -55     30    -44       C  
ATOM   1663  CG  TRP A 588      19.764  29.583  -0.731  1.00  4.63           C  
ANISOU 1663  CG  TRP A 588      642    605    511    -85     42    -44       C  
ATOM   1664  CD1 TRP A 588      19.704  30.906  -1.094  1.00  5.07           C  
ANISOU 1664  CD1 TRP A 588      731    633    561   -101     48    -41       C  
ATOM   1665  CD2 TRP A 588      21.103  29.153  -1.000  1.00  5.04           C  
ANISOU 1665  CD2 TRP A 588      672    689    552   -103     50    -48       C  
ATOM   1666  CE2 TRP A 588      21.793  30.254  -1.558  1.00  5.32           C  
ANISOU 1666  CE2 TRP A 588      726    718    575   -136     62    -47       C  
ATOM   1667  CE3 TRP A 588      21.787  27.931  -0.844  1.00  4.99           C  
ANISOU 1667  CE3 TRP A 588      632    715    545    -92     48    -52       C  
ATOM   1668  NE1 TRP A 588      20.919  31.307  -1.615  1.00  5.22           N  
ANISOU 1668  NE1 TRP A 588      752    664    566   -135     60    -41       N  
ATOM   1669  CZ2 TRP A 588      23.142  30.182  -1.946  1.00  5.66           C  
ANISOU 1669  CZ2 TRP A 588      750    795    606   -162     74    -50       C  
ATOM   1670  CZ3 TRP A 588      23.148  27.862  -1.229  1.00  5.44           C  
ANISOU 1670  CZ3 TRP A 588      670    806    591   -110     60    -56       C  
ATOM   1671  CH2 TRP A 588      23.804  28.985  -1.772  1.00  5.59           C  
ANISOU 1671  CH2 TRP A 588      701    825    596   -147     73    -55       C  
ATOM   1672  N   GLU A 589      19.212  25.683  -1.117  1.00  4.50           N  
ANISOU 1672  N   GLU A 589      576    628    506    -26     20    -41       N  
ATOM   1673  CA  GLU A 589      20.066  24.636  -1.678  1.00  4.65           C  
ANISOU 1673  CA  GLU A 589      582    665    519    -18     23    -44       C  
ATOM   1674  C   GLU A 589      19.472  24.070  -2.968  1.00  4.39           C  
ANISOU 1674  C   GLU A 589      564    620    481     -7     19    -41       C  
ATOM   1675  O   GLU A 589      20.198  23.873  -3.962  1.00  4.57           O  
ANISOU 1675  O   GLU A 589      588    654    491     -9     28    -44       O  
ATOM   1676  CB  GLU A 589      20.235  23.485  -0.702  1.00  4.96           C  
ANISOU 1676  CB  GLU A 589      603    716    565     -2     16    -46       C  
ATOM   1677  CG  GLU A 589      21.062  23.802   0.552  1.00  5.63           C  
ANISOU 1677  CG  GLU A 589      667    822    649    -12     18    -50       C  
ATOM   1678  CD  GLU A 589      21.202  22.560   1.410  1.00  6.47           C  
ANISOU 1678  CD  GLU A 589      760    938    758      7      9    -47       C  
ATOM   1679  OE1 GLU A 589      20.263  22.252   2.201  1.00  6.65           O  
ANISOU 1679  OE1 GLU A 589      789    948    788     11      0    -42       O  
ATOM   1680  OE2 GLU A 589      22.235  21.855   1.240  1.00  6.51           O1-
ANISOU 1680  OE2 GLU A 589      749    963    759     21     11    -49       O1-
ATOM   1681  N   ILE A 590      18.166  23.800  -2.954  1.00  4.19           N  
ANISOU 1681  N   ILE A 590      549    578    463      1      6    -36       N  
ATOM   1682  CA  ILE A 590      17.479  23.244  -4.139  1.00  4.47           C  
ANISOU 1682  CA  ILE A 590      599    605    492      7     -1    -34       C  
ATOM   1683  C   ILE A 590      17.590  24.210  -5.336  1.00  4.62           C  
ANISOU 1683  C   ILE A 590      636    621    497     -2      4    -28       C  
ATOM   1684  O   ILE A 590      18.035  23.796  -6.425  1.00  5.43           O  
ANISOU 1684  O   ILE A 590      746    730    584     -3      9    -32       O  
ATOM   1685  CB  ILE A 590      16.002  22.907  -3.808  1.00  4.27           C  
ANISOU 1685  CB  ILE A 590      576    569    476     13    -17    -28       C  
ATOM   1686  CG1 ILE A 590      15.968  21.645  -2.924  1.00  4.39           C  
ANISOU 1686  CG1 ILE A 590      580    586    499     18    -22    -32       C  
ATOM   1687  CG2 ILE A 590      15.176  22.717  -5.091  1.00  4.68           C  
ANISOU 1687  CG2 ILE A 590      642    616    518     13    -28    -25       C  
ATOM   1688  CD1 ILE A 590      14.612  21.443  -2.270  1.00  4.68           C  
ANISOU 1688  CD1 ILE A 590      612    620    546     17    -33    -26       C  
ATOM   1689  N   TYR A 591      17.192  25.477  -5.137  1.00  4.48           N  
ANISOU 1689  N   TYR A 591      628    592    482     -8      3    -20       N  
ATOM   1690  CA  TYR A 591      17.266  26.458  -6.228  1.00  4.91           C  
ANISOU 1690  CA  TYR A 591      705    638    521    -18      7    -11       C  
ATOM   1691  C   TYR A 591      18.687  26.817  -6.648  1.00  4.93           C  
ANISOU 1691  C   TYR A 591      709    654    509    -39     27    -14       C  
ATOM   1692  O   TYR A 591      18.870  27.384  -7.722  1.00  5.61           O  
ANISOU 1692  O   TYR A 591      815    737    578    -50     32     -6       O  
ATOM   1693  CB  TYR A 591      16.433  27.708  -5.910  1.00  5.22           C  
ANISOU 1693  CB  TYR A 591      761    655    567    -15      1      0       C  
ATOM   1694  CG  TYR A 591      14.992  27.434  -6.206  1.00  5.65           C  
ANISOU 1694  CG  TYR A 591      815    704    625      5    -17      7       C  
ATOM   1695  CD1 TYR A 591      14.173  26.812  -5.257  1.00  5.64           C  
ANISOU 1695  CD1 TYR A 591      793    708    640     17    -26      2       C  
ATOM   1696  CD2 TYR A 591      14.451  27.703  -7.495  1.00  6.07           C  
ANISOU 1696  CD2 TYR A 591      889    754    664      9    -28     20       C  
ATOM   1697  CE1 TYR A 591      12.839  26.526  -5.540  1.00  6.69           C  
ANISOU 1697  CE1 TYR A 591      920    845    775     31    -44      8       C  
ATOM   1698  CE2 TYR A 591      13.123  27.402  -7.785  1.00  7.34           C  
ANISOU 1698  CE2 TYR A 591     1044    918    827     26    -48     26       C  
ATOM   1699  CZ  TYR A 591      12.329  26.810  -6.803  1.00  7.12           C  
ANISOU 1699  CZ  TYR A 591      990    898    816     36    -56     20       C  
ATOM   1700  OH  TYR A 591      11.006  26.555  -7.093  1.00  8.50           O  
ANISOU 1700  OH  TYR A 591     1154   1084    991     49    -76     27       O  
ATOM   1701  N   SER A 592      19.673  26.512  -5.797  1.00  5.46           N  
ANISOU 1701  N   SER A 592      717    767    592    -78     41   -108       N  
ATOM   1702  CA  SER A 592      21.086  26.739  -6.101  1.00  5.74           C  
ANISOU 1702  CA  SER A 592      735    832    611    -89     63   -118       C  
ATOM   1703  C   SER A 592      21.756  25.486  -6.667  1.00  6.12           C  
ANISOU 1703  C   SER A 592      766    906    649    -73     72   -162       C  
ATOM   1704  O   SER A 592      22.973  25.451  -6.843  1.00  6.23           O  
ANISOU 1704  O   SER A 592      760    952    654    -75     91   -178       O  
ATOM   1705  CB  SER A 592      21.833  27.199  -4.843  1.00  5.84           C  
ANISOU 1705  CB  SER A 592      738    828    649    -89     67   -112       C  
ATOM   1706  OG  SER A 592      21.269  28.405  -4.351  1.00  6.31           O  
ANISOU 1706  OG  SER A 592      815    862    720   -102     60    -81       O  
ATOM   1707  N   LEU A 593      20.954  24.472  -6.981  1.00  6.08           N  
ANISOU 1707  N   LEU A 593      769    889    649    -59     60   -185       N  
ATOM   1708  CA  LEU A 593      21.492  23.197  -7.523  1.00  6.39           C  
ANISOU 1708  CA  LEU A 593      796    942    688    -41     67   -237       C  
ATOM   1709  C   LEU A 593      22.616  22.620  -6.638  1.00  6.70           C  
ANISOU 1709  C   LEU A 593      814    970    761    -16     75   -254       C  
ATOM   1710  O   LEU A 593      23.631  22.086  -7.111  1.00  7.33           O  
ANISOU 1710  O   LEU A 593      872   1077    833     -1     92   -290       O  
ATOM   1711  CB  LEU A 593      21.909  23.340  -8.996  1.00  6.70           C  
ANISOU 1711  CB  LEU A 593      827   1041    674    -55     84   -258       C  
ATOM   1712  CG  LEU A 593      20.817  23.837  -9.944  1.00  6.64           C  
ANISOU 1712  CG  LEU A 593      838   1055    629    -78     72   -237       C  
ATOM   1713  CD1 LEU A 593      21.378  23.843 -11.365  1.00  7.35           C  
ANISOU 1713  CD1 LEU A 593      916   1217    660    -92     91   -261       C  
ATOM   1714  CD2 LEU A 593      19.600  22.923  -9.859  1.00  6.71           C  
ANISOU 1714  CD2 LEU A 593      861   1029    658    -68     48   -256       C  
ATOM   1715  N   GLY A 594      22.407  22.724  -5.329  1.00  6.59           N  
ANISOU 1715  N   GLY A 594      804    919    781    -10     63   -227       N  
ATOM   1716  CA  GLY A 594      23.294  22.066  -4.358  1.00  6.78           C  
ANISOU 1716  CA  GLY A 594      808    929    838     14     62   -235       C  
ATOM   1717  C   GLY A 594      24.546  22.822  -3.966  1.00  7.83           C  
ANISOU 1717  C   GLY A 594      916   1096    963      8     77   -226       C  
ATOM   1718  O   GLY A 594      25.474  22.234  -3.391  1.00  8.10           O  
ANISOU 1718  O   GLY A 594      925   1134   1017     32     78   -238       O  
ATOM   1719  N   LYS A 595      24.594  24.119  -4.247  1.00  7.82           N  
ANISOU 1719  N   LYS A 595      918   1117    933    -23     87   -204       N  
ATOM   1720  CA  LYS A 595      25.710  24.907  -3.735  1.00  9.14           C  
ANISOU 1720  CA  LYS A 595     1063   1311   1096    -38     97   -193       C  
ATOM   1721  C   LYS A 595      25.678  24.903  -2.227  1.00  8.23           C  
ANISOU 1721  C   LYS A 595      946   1171   1010    -30     81   -177       C  
ATOM   1722  O   LYS A 595      24.612  24.796  -1.621  1.00  7.04           O  
ANISOU 1722  O   LYS A 595      817    983    873    -25     65   -163       O  
ATOM   1723  CB  LYS A 595      25.615  26.347  -4.198  1.00 12.58           C  
ANISOU 1723  CB  LYS A 595     1510   1760   1506    -79    106   -166       C  
ATOM   1724  CG  LYS A 595      26.038  26.552  -5.647  1.00 15.93           C  
ANISOU 1724  CG  LYS A 595     1927   2232   1892    -97    126   -173       C  
ATOM   1725  CD  LYS A 595      25.839  27.997  -6.089  1.00 24.43           C  
ANISOU 1725  CD  LYS A 595     3020   3312   2947   -140    130   -132       C  
ATOM   1726  CE  LYS A 595      25.970  28.989  -4.947  1.00 27.60           C  
ANISOU 1726  CE  LYS A 595     3427   3682   3375   -158    123   -109       C  
ATOM   1727  NZ  LYS A 595      25.516  30.343  -5.374  1.00 38.85           N1+
ANISOU 1727  NZ  LYS A 595     4878   5090   4793   -194    121    -69       N1+
ATOM   1728  N   MET A 596      26.848  25.068  -1.613  1.00  7.94           N  
ANISOU 1728  N   MET A 596      878   1161    977    -30     86   -180       N  
ATOM   1729  CA  MET A 596      26.912  25.208  -0.173  1.00  8.02           C  
ANISOU 1729  CA  MET A 596      882   1160   1003    -29     70   -164       C  
ATOM   1730  C   MET A 596      26.388  26.607   0.262  1.00  7.44           C  
ANISOU 1730  C   MET A 596      830   1074    921    -65     68   -146       C  
ATOM   1731  O   MET A 596      26.835  27.614  -0.277  1.00  7.24           O  
ANISOU 1731  O   MET A 596      804   1065    881    -97     81   -143       O  
ATOM   1732  CB  MET A 596      28.351  25.062   0.282  1.00  9.40           C  
ANISOU 1732  CB  MET A 596     1013   1375   1180    -22     74   -173       C  
ATOM   1733  CG AMET A 596      28.338  24.986   1.807  0.65 11.62           C  
ANISOU 1733  CG AMET A 596     1288   1651   1474    -16     53   -157       C  
ATOM   1734  CG BMET A 596      28.688  25.496   1.694  0.35  9.13           C  
ANISOU 1734  CG BMET A 596      966   1351   1150    -33     59   -159       C  
ATOM   1735  SD AMET A 596      29.949  24.970   2.551  0.65 15.85           S  
ANISOU 1735  SD AMET A 596     1769   2242   2009    -14     49   -161       S  
ATOM   1736  SD BMET A 596      28.359  24.150   2.826  0.35  8.93           S  
ANISOU 1736  SD BMET A 596      936   1305   1150     10     33   -145       S  
ATOM   1737  CE AMET A 596      30.590  23.427   1.899  0.65 15.83           C  
ANISOU 1737  CE AMET A 596     1739   2246   2029     41     52   -179       C  
ATOM   1738  CE BMET A 596      29.701  23.010   2.509  0.35  9.22           C  
ANISOU 1738  CE BMET A 596      927   1370   1205     52     35   -161       C  
ATOM   1739  N   PRO A 597      25.467  26.648   1.236  1.00  6.39           N  
ANISOU 1739  N   PRO A 597      715    912    798    -60     53   -134       N  
ATOM   1740  CA  PRO A 597      25.056  27.974   1.750  1.00  5.89           C  
ANISOU 1740  CA  PRO A 597      669    837    732    -88     52   -126       C  
ATOM   1741  C   PRO A 597      26.255  28.767   2.291  1.00  5.86           C  
ANISOU 1741  C   PRO A 597      642    861    722   -115     56   -133       C  
ATOM   1742  O   PRO A 597      27.088  28.195   3.013  1.00  6.33           O  
ANISOU 1742  O   PRO A 597      671    951    783   -105     50   -139       O  
ATOM   1743  CB  PRO A 597      24.062  27.617   2.878  1.00  5.95           C  
ANISOU 1743  CB  PRO A 597      686    825    747    -72     37   -119       C  
ATOM   1744  CG  PRO A 597      23.632  26.215   2.600  1.00  6.56           C  
ANISOU 1744  CG  PRO A 597      763    893    835    -43     30   -114       C  
ATOM   1745  CD  PRO A 597      24.825  25.546   1.978  1.00  6.35           C  
ANISOU 1745  CD  PRO A 597      713    889    810    -31     37   -127       C  
ATOM   1746  N   TYR A 598      26.333  30.068   1.957  1.00  6.09           N  
ANISOU 1746  N   TYR A 598      684    879    748   -151     64   -131       N  
ATOM   1747  CA  TYR A 598      27.417  30.968   2.422  1.00  6.74           C  
ANISOU 1747  CA  TYR A 598      747    984    829   -187     68   -140       C  
ATOM   1748  C   TYR A 598      28.772  30.394   2.006  1.00  7.54           C  
ANISOU 1748  C   TYR A 598      807   1137    919   -189     77   -146       C  
ATOM   1749  O   TYR A 598      29.722  30.372   2.801  1.00  7.48           O  
ANISOU 1749  O   TYR A 598      766   1165    910   -197     71   -156       O  
ATOM   1750  CB  TYR A 598      27.371  31.187   3.960  1.00  7.23           C  
ANISOU 1750  CB  TYR A 598      804   1049    894   -189     53   -155       C  
ATOM   1751  CG  TYR A 598      25.980  31.365   4.539  1.00  6.47           C  
ANISOU 1751  CG  TYR A 598      738    915    804   -173     45   -155       C  
ATOM   1752  CD1 TYR A 598      25.384  32.637   4.627  1.00  6.81           C  
ANISOU 1752  CD1 TYR A 598      809    918    859   -194     46   -162       C  
ATOM   1753  CD2 TYR A 598      25.262  30.277   5.003  1.00  6.62           C  
ANISOU 1753  CD2 TYR A 598      756    936    821   -137     36   -147       C  
ATOM   1754  CE1 TYR A 598      24.116  32.804   5.145  1.00  6.69           C  
ANISOU 1754  CE1 TYR A 598      815    875    851   -174     41   -167       C  
ATOM   1755  CE2 TYR A 598      23.988  30.440   5.521  1.00  6.14           C  
ANISOU 1755  CE2 TYR A 598      717    851    764   -125     31   -147       C  
ATOM   1756  CZ  TYR A 598      23.432  31.703   5.597  1.00  6.22           C  
ANISOU 1756  CZ  TYR A 598      750    830    782   -141     35   -159       C  
ATOM   1757  OH  TYR A 598      22.162  31.845   6.127  1.00  6.91           O  
ANISOU 1757  OH  TYR A 598      851    899    873   -124     32   -163       O  
ATOM   1758  N   GLU A 599      28.849  29.949   0.744  1.00  8.27           N  
ANISOU 1758  N   GLU A 599      898   1240   1004   -180     91   -141       N  
ATOM   1759  CA  GLU A 599      29.992  29.137   0.264  1.00  9.08           C  
ANISOU 1759  CA  GLU A 599      957   1394   1097   -166    103   -153       C  
ATOM   1760  C   GLU A 599      31.354  29.815   0.411  1.00  9.50           C  
ANISOU 1760  C   GLU A 599      971   1495   1142   -204    112   -158       C  
ATOM   1761  O   GLU A 599      32.369  29.132   0.451  1.00 10.30           O  
ANISOU 1761  O   GLU A 599     1027   1645   1240   -186    116   -171       O  
ATOM   1762  CB  GLU A 599      29.778  28.685  -1.192  1.00 11.32           C  
ANISOU 1762  CB  GLU A 599     1248   1686   1366   -155    119   -155       C  
ATOM   1763  CG  GLU A 599      29.753  29.840  -2.173  1.00 14.32           C  
ANISOU 1763  CG  GLU A 599     1643   2069   1727   -201    135   -135       C  
ATOM   1764  CD  GLU A 599      29.583  29.407  -3.623  1.00 18.94           C  
ANISOU 1764  CD  GLU A 599     2231   2678   2286   -194    151   -137       C  
ATOM   1765  OE1 GLU A 599      29.574  28.197  -3.907  1.00 19.69           O  
ANISOU 1765  OE1 GLU A 599     2314   2786   2379   -153    153   -162       O  
ATOM   1766  OE2 GLU A 599      29.455  30.305  -4.482  1.00 26.90           O1-
ANISOU 1766  OE2 GLU A 599     3254   3690   3273   -232    162   -112       O1-
ATOM   1767  N   ARG A 600      31.381  31.147   0.481  1.00  9.74           N  
ANISOU 1767  N   ARG A 600     1018   1510   1172   -255    114   -147       N  
ATOM   1768  CA  ARG A 600      32.671  31.876   0.589  1.00 10.61           C  
ANISOU 1768  CA  ARG A 600     1089   1664   1276   -303    122   -151       C  
ATOM   1769  C   ARG A 600      33.114  32.144   2.021  1.00 10.21           C  
ANISOU 1769  C   ARG A 600     1020   1623   1234   -315    102   -167       C  
ATOM   1770  O   ARG A 600      34.226  32.626   2.246  1.00 10.72           O  
ANISOU 1770  O   ARG A 600     1047   1731   1294   -354    105   -174       O  
ATOM   1771  CB  ARG A 600      32.605  33.181  -0.213  1.00 13.36           C  
ANISOU 1771  CB  ARG A 600     1462   1990   1621   -361    135   -129       C  
ATOM   1772  CG  ARG A 600      32.326  32.891  -1.678  1.00 16.53           C  
ANISOU 1772  CG  ARG A 600     1874   2404   2004   -353    154   -110       C  
ATOM   1773  CD  ARG A 600      32.576  34.073  -2.596  1.00 22.28           C  
ANISOU 1773  CD  ARG A 600     2612   3131   2722   -414    169    -78       C  
ATOM   1774  NE  ARG A 600      32.529  33.625  -3.996  1.00 23.96           N  
ANISOU 1774  NE  ARG A 600     2820   3381   2901   -406    190    -64       N  
ATOM   1775  CZ  ARG A 600      33.591  33.174  -4.665  1.00 28.81           C  
ANISOU 1775  CZ  ARG A 600     3385   4073   3487   -413    213    -74       C  
ATOM   1776  NH1 ARG A 600      34.767  33.118  -4.061  1.00 21.77           N1+
ANISOU 1776  NH1 ARG A 600     2443   3228   2599   -427    218    -93       N1+
ATOM   1777  NH2 ARG A 600      33.479  32.771  -5.929  1.00 30.97           N  
ANISOU 1777  NH2 ARG A 600     3656   4385   3725   -406    233    -68       N  
ATOM   1778  N   PHE A 601      32.235  31.811   2.972  1.00  9.38           N  
ANISOU 1778  N   PHE A 601      940   1486   1138   -284     83   -172       N  
ATOM   1779  CA  PHE A 601      32.447  32.058   4.399  1.00  9.65           C  
ANISOU 1779  CA  PHE A 601      962   1532   1173   -294     63   -188       C  
ATOM   1780  C   PHE A 601      32.776  30.781   5.160  1.00  8.81           C  
ANISOU 1780  C   PHE A 601      820   1465   1060   -246     47   -189       C  
ATOM   1781  O   PHE A 601      32.292  29.705   4.825  1.00  8.37           O  
ANISOU 1781  O   PHE A 601      772   1398   1010   -198     47   -178       O  
ATOM   1782  CB  PHE A 601      31.169  32.599   5.048  1.00 10.76           C  
ANISOU 1782  CB  PHE A 601     1151   1615   1322   -292     52   -193       C  
ATOM   1783  CG  PHE A 601      30.793  33.992   4.634  1.00 12.98           C  
ANISOU 1783  CG  PHE A 601     1467   1845   1617   -336     60   -194       C  
ATOM   1784  CD1 PHE A 601      31.711  34.840   4.029  1.00 14.97           C  
ANISOU 1784  CD1 PHE A 601     1707   2107   1872   -389     71   -190       C  
ATOM   1785  CD2 PHE A 601      29.500  34.461   4.894  1.00 13.73           C  
ANISOU 1785  CD2 PHE A 601     1609   1881   1726   -325     56   -197       C  
ATOM   1786  CE1 PHE A 601      31.340  36.126   3.654  1.00 18.19           C  
ANISOU 1786  CE1 PHE A 601     2152   2458   2301   -430     76   -184       C  
ATOM   1787  CE2 PHE A 601      29.128  35.756   4.524  1.00 15.82           C  
ANISOU 1787  CE2 PHE A 601     1907   2089   2011   -359     60   -196       C  
ATOM   1788  CZ  PHE A 601      30.047  36.579   3.905  1.00 17.80           C  
ANISOU 1788  CZ  PHE A 601     2150   2342   2270   -412     69   -187       C  
ATOM   1789  N   THR A 602      33.568  30.925   6.219  1.00  8.42           N  
ANISOU 1789  N   THR A 602      735   1461   1000   -262     31   -200       N  
ATOM   1790  CA  THR A 602      33.703  29.860   7.218  1.00  8.20           C  
ANISOU 1790  CA  THR A 602      681   1467    967   -219      8   -193       C  
ATOM   1791  C   THR A 602      32.436  29.783   8.073  1.00  7.82           C  
ANISOU 1791  C   THR A 602      673   1381    915   -204     -4   -189       C  
ATOM   1792  O   THR A 602      31.577  30.674   7.999  1.00  7.70           O  
ANISOU 1792  O   THR A 602      701   1321    904   -228      3   -200       O  
ATOM   1793  CB  THR A 602      34.878  30.145   8.157  1.00  8.47           C  
ANISOU 1793  CB  THR A 602      663   1570    984   -246     -8   -205       C  
ATOM   1794  CG2 THR A 602      36.158  30.334   7.357  1.00  9.03           C  
ANISOU 1794  CG2 THR A 602      687   1686   1056   -269      6   -210       C  
ATOM   1795  OG1 THR A 602      34.609  31.346   8.901  1.00  8.56           O  
ANISOU 1795  OG1 THR A 602      696   1570    985   -297    -14   -228       O  
ATOM   1796  N   ASN A 603      32.321  28.745   8.901  1.00  7.88           N  
ANISOU 1796  N   ASN A 603      666   1410    916   -165    -23   -171       N  
ATOM   1797  CA  ASN A 603      31.203  28.661   9.852  1.00  8.20           C  
ANISOU 1797  CA  ASN A 603      735   1433    946   -156    -35   -165       C  
ATOM   1798  C   ASN A 603      31.188  29.855  10.812  1.00  8.89           C  
ANISOU 1798  C   ASN A 603      827   1539   1010   -201    -41   -196       C  
ATOM   1799  O   ASN A 603      30.127  30.425  11.089  1.00  8.74           O  
ANISOU 1799  O   ASN A 603      845   1485    989   -209    -36   -209       O  
ATOM   1800  CB  ASN A 603      31.254  27.368  10.654  1.00  8.79           C  
ANISOU 1800  CB  ASN A 603      788   1537   1015   -114    -58   -132       C  
ATOM   1801  CG  ASN A 603      30.694  26.167   9.900  1.00  8.79           C  
ANISOU 1801  CG  ASN A 603      804   1492   1044    -67    -54   -105       C  
ATOM   1802  ND2 ASN A 603      31.144  24.974  10.303  1.00  9.98           N  
ANISOU 1802  ND2 ASN A 603      925   1662   1202    -28    -73    -75       N  
ATOM   1803  OD1 ASN A 603      29.856  26.291   8.996  1.00  9.03           O  
ANISOU 1803  OD1 ASN A 603      870   1470   1088    -66    -36   -111       O  
ATOM   1804  N   SER A 604      32.366  30.236  11.311  1.00 10.36           N  
ANISOU 1804  N   SER A 604      972   1782   1181   -230    -52   -211       N  
ATOM   1805  CA  SER A 604      32.453  31.394  12.220  1.00 10.94           C  
ANISOU 1805  CA  SER A 604     1046   1875   1232   -279    -59   -250       C  
ATOM   1806  C   SER A 604      31.953  32.687  11.548  1.00 10.86           C  
ANISOU 1806  C   SER A 604     1080   1799   1245   -316    -39   -280       C  
ATOM   1807  O   SER A 604      31.184  33.450  12.148  1.00 10.86           O  
ANISOU 1807  O   SER A 604     1109   1774   1240   -331    -38   -310       O  
ATOM   1808  CB ASER A 604      33.890  31.581  12.726  0.33 11.86           C  
ANISOU 1808  CB ASER A 604     1107   2067   1331   -310    -76   -262       C  
ATOM   1809  CB BSER A 604      33.865  31.551  12.803  0.33 11.89           C  
ANISOU 1809  CB BSER A 604     1110   2073   1332   -308    -77   -262       C  
ATOM   1810  CB CSER A 604      33.898  31.583  12.693  0.33 11.69           C  
ANISOU 1810  CB CSER A 604     1086   2045   1310   -310    -76   -262       C  
ATOM   1811  OG ASER A 604      33.962  32.665  13.639  0.33 12.26           O  
ANISOU 1811  OG ASER A 604     1160   2137   1360   -360    -85   -307       O  
ATOM   1812  OG BSER A 604      34.853  31.449  11.803  0.33 12.00           O  
ANISOU 1812  OG BSER A 604     1095   2097   1366   -314    -67   -253       O  
ATOM   1813  OG CSER A 604      34.316  30.483  13.473  0.33 11.64           O  
ANISOU 1813  OG CSER A 604     1039   2101   1281   -274   -100   -232       O  
ATOM   1814  N   GLU A 605      32.355  32.901  10.295  1.00 10.21           N  
ANISOU 1814  N   GLU A 605     1000   1689   1188   -327    -21   -270       N  
ATOM   1815  CA  GLU A 605      31.897  34.052   9.509  1.00 10.13           C  
ANISOU 1815  CA  GLU A 605     1032   1613   1203   -360     -4   -283       C  
ATOM   1816  C   GLU A 605      30.402  34.020   9.249  1.00 10.22           C  
ANISOU 1816  C   GLU A 605     1093   1561   1228   -327      4   -275       C  
ATOM   1817  O   GLU A 605      29.728  35.060   9.307  1.00 11.45           O  
ANISOU 1817  O   GLU A 605     1285   1665   1399   -347      8   -296       O  
ATOM   1818  CB  GLU A 605      32.658  34.143   8.190  1.00 10.64           C  
ANISOU 1818  CB  GLU A 605     1084   1675   1283   -378     12   -264       C  
ATOM   1819  CG  GLU A 605      34.067  34.674   8.425  1.00 12.53           C  
ANISOU 1819  CG  GLU A 605     1277   1968   1515   -430      8   -280       C  
ATOM   1820  CD  GLU A 605      35.029  34.405   7.295  1.00 13.57           C  
ANISOU 1820  CD  GLU A 605     1374   2131   1649   -439     24   -259       C  
ATOM   1821  OE1 GLU A 605      34.740  33.565   6.404  1.00 12.12           O  
ANISOU 1821  OE1 GLU A 605     1195   1940   1469   -396     37   -234       O  
ATOM   1822  OE2 GLU A 605      36.116  35.027   7.325  1.00 17.10           O1-
ANISOU 1822  OE2 GLU A 605     1786   2616   2094   -492     24   -270       O1-
ATOM   1823  N   THR A 606      29.889  32.828   8.973  1.00  8.86           N  
ANISOU 1823  N   THR A 606      921   1391   1053   -278      4   -244       N  
ATOM   1824  CA  THR A 606      28.455  32.639   8.745  1.00  8.39           C  
ANISOU 1824  CA  THR A 606      902   1282   1003   -246      9   -233       C  
ATOM   1825  C   THR A 606      27.651  33.025   9.974  1.00  8.26           C  
ANISOU 1825  C   THR A 606      898   1266    974   -245      1   -258       C  
ATOM   1826  O   THR A 606      26.664  33.756   9.858  1.00  8.16           O  
ANISOU 1826  O   THR A 606      919   1204    975   -245      9   -272       O  
ATOM   1827  CB  THR A 606      28.143  31.189   8.334  1.00  7.85           C  
ANISOU 1827  CB  THR A 606      826   1220    935   -199      8   -200       C  
ATOM   1828  CG2 THR A 606      26.623  30.983   8.143  1.00  8.52           C  
ANISOU 1828  CG2 THR A 606      948   1260   1029   -173     12   -189       C  
ATOM   1829  OG1 THR A 606      28.822  30.930   7.099  1.00  8.06           O  
ANISOU 1829  OG1 THR A 606      843   1246    972   -199     19   -187       O  
ATOM   1830  N   ALA A 607      28.102  32.579  11.142  1.00  8.68           N  
ANISOU 1830  N   ALA A 607      921   1379    997   -245    -13   -265       N  
ATOM   1831  CA  ALA A 607      27.394  32.879  12.379  1.00  9.22           C  
ANISOU 1831  CA  ALA A 607      995   1465   1041   -245    -19   -291       C  
ATOM   1832  C   ALA A 607      27.380  34.388  12.625  1.00 10.57           C  
ANISOU 1832  C   ALA A 607     1185   1607   1221   -284    -14   -344       C  
ATOM   1833  O   ALA A 607      26.346  34.944  13.022  1.00 10.53           O  
ANISOU 1833  O   ALA A 607     1205   1575   1219   -276     -7   -371       O  
ATOM   1834  CB  ALA A 607      28.035  32.137  13.551  1.00  9.88           C  
ANISOU 1834  CB  ALA A 607     1038   1629   1084   -242    -40   -282       C  
ATOM   1835  N   GLU A 608      28.513  35.048  12.359  1.00 11.37           N  
ANISOU 1835  N   GLU A 608     1274   1714   1333   -326    -16   -361       N  
ATOM   1836  CA  GLU A 608      28.567  36.513  12.483  1.00 14.21           C  
ANISOU 1836  CA  GLU A 608     1655   2032   1712   -369    -12   -411       C  
ATOM   1837  C   GLU A 608      27.617  37.234  11.527  1.00 13.29           C  
ANISOU 1837  C   GLU A 608     1585   1824   1639   -360      3   -406       C  
ATOM   1838  O   GLU A 608      26.881  38.155  11.952  1.00 13.62           O  
ANISOU 1838  O   GLU A 608     1655   1823   1697   -362      6   -447       O  
ATOM   1839  CB  GLU A 608      29.994  37.031  12.325  1.00 16.82           C  
ANISOU 1839  CB  GLU A 608     1958   2384   2045   -422    -18   -423       C  
ATOM   1840  CG  GLU A 608      30.136  38.509  12.674  1.00 22.31           C  
ANISOU 1840  CG  GLU A 608     2675   3040   2762   -475    -19   -480       C  
ATOM   1841  CD  GLU A 608      29.635  38.850  14.083  1.00 23.41           C  
ANISOU 1841  CD  GLU A 608     2816   3205   2874   -474    -28   -540       C  
ATOM   1842  OE1 GLU A 608      29.853  38.066  15.029  1.00 26.20           O  
ANISOU 1842  OE1 GLU A 608     3134   3642   3176   -461    -42   -540       O  
ATOM   1843  OE2 GLU A 608      29.037  39.928  14.262  1.00 34.21           O1-
ANISOU 1843  OE2 GLU A 608     4218   4511   4267   -487    -22   -588       O1-
ATOM   1844  N   HIS A 609      27.621  36.796  10.265  1.00 11.76           N  
ANISOU 1844  N   HIS A 609     1398   1605   1464   -346     12   -358       N  
ATOM   1845  CA  HIS A 609      26.760  37.327   9.194  1.00 11.72           C  
ANISOU 1845  CA  HIS A 609     1433   1523   1495   -335     24   -339       C  
ATOM   1846  C   HIS A 609      25.297  37.273   9.628  1.00 11.57           C  
ANISOU 1846  C   HIS A 609     1437   1479   1479   -292     26   -349       C  
ATOM   1847  O   HIS A 609      24.594  38.297   9.580  1.00 11.38           O  
ANISOU 1847  O   HIS A 609     1443   1394   1484   -292     30   -371       O  
ATOM   1848  CB  HIS A 609      26.991  36.488   7.927  1.00 11.10           C  
ANISOU 1848  CB  HIS A 609     1348   1451   1417   -320     31   -286       C  
ATOM   1849  CG  HIS A 609      26.305  36.990   6.687  1.00 12.07           C  
ANISOU 1849  CG  HIS A 609     1505   1510   1569   -315     40   -257       C  
ATOM   1850  CD2 HIS A 609      25.201  36.539   6.039  1.00 12.80           C  
ANISOU 1850  CD2 HIS A 609     1617   1578   1666   -275     44   -230       C  
ATOM   1851  ND1 HIS A 609      26.814  38.013   5.909  1.00 13.66           N  
ANISOU 1851  ND1 HIS A 609     1722   1673   1795   -357     46   -247       N  
ATOM   1852  CE1 HIS A 609      26.034  38.192   4.856  1.00 13.26           C  
ANISOU 1852  CE1 HIS A 609     1699   1577   1761   -341     51   -213       C  
ATOM   1853  NE2 HIS A 609      25.047  37.316   4.913  1.00 13.18           N  
ANISOU 1853  NE2 HIS A 609     1691   1576   1739   -291     49   -205       N  
ATOM   1854  N   ILE A 610      24.863  36.082  10.064  1.00 11.19           N  
ANISOU 1854  N   ILE A 610     1371   1478   1401   -256     23   -332       N  
ATOM   1855  CA  ILE A 610      23.474  35.808  10.447  1.00 13.14           C  
ANISOU 1855  CA  ILE A 610     1631   1717   1645   -217     26   -333       C  
ATOM   1856  C   ILE A 610      23.103  36.596  11.677  1.00 15.45           C  
ANISOU 1856  C   ILE A 610     1925   2018   1927   -223     26   -390       C  
ATOM   1857  O   ILE A 610      22.027  37.212  11.744  1.00 15.65           O  
ANISOU 1857  O   ILE A 610     1971   2003   1971   -202     34   -412       O  
ATOM   1858  CB  ILE A 610      23.247  34.277  10.669  1.00 14.54           C  
ANISOU 1858  CB  ILE A 610     1786   1945   1793   -187     21   -296       C  
ATOM   1859  CG1 ILE A 610      23.225  33.552   9.316  1.00 17.84           C  
ANISOU 1859  CG1 ILE A 610     2210   2339   2228   -172     24   -250       C  
ATOM   1860  CG2 ILE A 610      21.999  34.004  11.525  1.00 21.38           C  
ANISOU 1860  CG2 ILE A 610     2652   2828   2641   -159     23   -305       C  
ATOM   1861  CD1 ILE A 610      22.308  34.161   8.282  1.00 17.44           C  
ANISOU 1861  CD1 ILE A 610     2190   2226   2207   -161     32   -241       C  
ATOM   1862  N   ALA A 611      24.013  36.623  12.647  1.00 15.55           N  
ANISOU 1862  N   ALA A 611     1913   2085   1909   -251     17   -419       N  
ATOM   1863  CA  ALA A 611      23.690  37.271  13.913  1.00 19.37           C  
ANISOU 1863  CA  ALA A 611     2394   2593   2372   -257     17   -481       C  
ATOM   1864  C   ALA A 611      23.552  38.779  13.733  1.00 19.48           C  
ANISOU 1864  C   ALA A 611     2439   2531   2429   -277     23   -533       C  
ATOM   1865  O   ALA A 611      22.758  39.410  14.450  1.00 22.95           O  
ANISOU 1865  O   ALA A 611     2888   2960   2870   -263     30   -586       O  
ATOM   1866  CB  ALA A 611      24.698  36.921  14.974  1.00 17.42           C  
ANISOU 1866  CB  ALA A 611     2111   2430   2076   -284      3   -498       C  
ATOM   1867  N   GLN A 612      24.268  39.330  12.746  1.00 17.12           N  
ANISOU 1867  N   GLN A 612     2155   2180   2170   -306     21   -515       N  
ATOM   1868  CA  GLN A 612      24.170  40.732  12.332  1.00 20.49           C  
ANISOU 1868  CA  GLN A 612     2616   2517   2650   -327     25   -546       C  
ATOM   1869  C   GLN A 612      22.971  41.068  11.440  1.00 18.76           C  
ANISOU 1869  C   GLN A 612     2431   2222   2476   -287     34   -520       C  
ATOM   1870  O   GLN A 612      22.827  42.219  10.988  1.00 20.63           O  
ANISOU 1870  O   GLN A 612     2699   2374   2764   -298     34   -534       O  
ATOM   1871  CB  GLN A 612      25.416  41.156  11.580  1.00 24.31           C  
ANISOU 1871  CB  GLN A 612     3100   2979   3155   -380     20   -526       C  
ATOM   1872  CG  GLN A 612      26.658  41.354  12.422  1.00 32.06           C  
ANISOU 1872  CG  GLN A 612     4053   4016   4112   -433      8   -567       C  
ATOM   1873  CD  GLN A 612      27.870  41.586  11.547  1.00 37.77           C  
ANISOU 1873  CD  GLN A 612     4768   4730   4853   -484      6   -535       C  
ATOM   1874  NE2 GLN A 612      29.055  41.469  12.134  1.00 45.08           N  
ANISOU 1874  NE2 GLN A 612     5655   5722   5748   -527     -4   -555       N  
ATOM   1875  OE1 GLN A 612      27.744  41.869  10.352  1.00 41.64           O  
ANISOU 1875  OE1 GLN A 612     5280   5160   5379   -486     14   -490       O  
ATOM   1876  N   GLY A 613      22.134  40.076  11.164  1.00 15.45           N  
ANISOU 1876  N   GLY A 613     2004   1828   2038   -242     38   -479       N  
ATOM   1877  CA  GLY A 613      20.882  40.300  10.445  1.00 15.03           C  
ANISOU 1877  CA  GLY A 613     1974   1718   2018   -200     44   -456       C  
ATOM   1878  C   GLY A 613      20.954  40.086   8.952  1.00 14.84           C  
ANISOU 1878  C   GLY A 613     1964   1659   2016   -200     42   -389       C  
ATOM   1879  O   GLY A 613      19.956  40.303   8.254  1.00 15.53           O  
ANISOU 1879  O   GLY A 613     2069   1701   2130   -168     43   -364       O  
ATOM   1880  N   LEU A 614      22.111  39.663   8.453  1.00 12.31           N  
ANISOU 1880  N   LEU A 614     1630   1365   1679   -235     40   -359       N  
ATOM   1881  CA  LEU A 614      22.274  39.472   7.016  1.00 11.40           C  
ANISOU 1881  CA  LEU A 614     1525   1227   1576   -240     40   -299       C  
ATOM   1882  C   LEU A 614      21.912  38.046   6.659  1.00  9.69           C  
ANISOU 1882  C   LEU A 614     1291   1063   1328   -208     42   -263       C  
ATOM   1883  O   LEU A 614      21.856  37.186   7.530  1.00  8.90           O  
ANISOU 1883  O   LEU A 614     1168   1016   1197   -193     40   -278       O  
ATOM   1884  CB  LEU A 614      23.700  39.785   6.583  1.00 12.02           C  
ANISOU 1884  CB  LEU A 614     1597   1313   1656   -295     40   -289       C  
ATOM   1885  CG  LEU A 614      24.144  41.206   6.958  1.00 13.89           C  
ANISOU 1885  CG  LEU A 614     1852   1494   1929   -336     37   -326       C  
ATOM   1886  CD1 LEU A 614      25.616  41.423   6.619  1.00 14.88           C  
ANISOU 1886  CD1 LEU A 614     1962   1640   2051   -398     37   -316       C  
ATOM   1887  CD2 LEU A 614      23.248  42.245   6.285  1.00 14.95           C  
ANISOU 1887  CD2 LEU A 614     2028   1536   2116   -323     36   -310       C  
ATOM   1888  N   ARG A 615      21.678  37.813   5.369  1.00  8.48           N  
ANISOU 1888  N   ARG A 615     1147    891   1180   -201     43   -216       N  
ATOM   1889  CA  ARG A 615      21.063  36.577   4.918  1.00  8.41           C  
ANISOU 1889  CA  ARG A 615     1128    915   1150   -168     42   -187       C  
ATOM   1890  C   ARG A 615      21.681  36.078   3.613  1.00  7.76           C  
ANISOU 1890  C   ARG A 615     1043    847   1057   -182     45   -148       C  
ATOM   1891  O   ARG A 615      22.456  36.785   2.951  1.00  9.82           O  
ANISOU 1891  O   ARG A 615     1311   1092   1327   -216     49   -134       O  
ATOM   1892  CB  ARG A 615      19.550  36.786   4.726  1.00  8.28           C  
ANISOU 1892  CB  ARG A 615     1128    866   1151   -130     40   -179       C  
ATOM   1893  CG  ARG A 615      18.817  37.277   5.980  1.00  8.54           C  
ANISOU 1893  CG  ARG A 615     1159    890   1192   -111     41   -223       C  
ATOM   1894  CD  ARG A 615      18.798  36.182   7.043  1.00  8.40           C  
ANISOU 1894  CD  ARG A 615     1115    938   1139   -101     42   -239       C  
ATOM   1895  NE  ARG A 615      17.996  36.542   8.219  1.00  8.95           N  
ANISOU 1895  NE  ARG A 615     1178   1017   1206    -81     46   -281       N  
ATOM   1896  CZ  ARG A 615      18.500  36.861   9.407  1.00  8.77           C  
ANISOU 1896  CZ  ARG A 615     1145   1020   1166    -97     48   -326       C  
ATOM   1897  NH1 ARG A 615      19.811  36.943   9.591  1.00  8.75           N1+
ANISOU 1897  NH1 ARG A 615     1137   1034   1154   -134     44   -335       N1+
ATOM   1898  NH2 ARG A 615      17.674  37.117  10.412  1.00  9.45           N  
ANISOU 1898  NH2 ARG A 615     1223   1124   1244    -76     55   -365       N  
ATOM   1899  N   LEU A 616      21.344  34.839   3.258  1.00  7.02           N  
ANISOU 1899  N   LEU A 616      938    786    943   -157     44   -131       N  
ATOM   1900  CA  LEU A 616      21.524  34.362   1.882  1.00  7.10           C  
ANISOU 1900  CA  LEU A 616      948    805    941   -160     48    -99       C  
ATOM   1901  C   LEU A 616      20.758  35.294   0.945  1.00  7.47           C  
ANISOU 1901  C   LEU A 616     1022    808   1005   -160     45    -71       C  
ATOM   1902  O   LEU A 616      19.820  35.971   1.362  1.00  8.25           O  
ANISOU 1902  O   LEU A 616     1136    869   1127   -143     38    -76       O  
ATOM   1903  CB  LEU A 616      20.957  32.937   1.750  1.00  6.21           C  
ANISOU 1903  CB  LEU A 616      825    721    813   -129     44    -94       C  
ATOM   1904  CG  LEU A 616      21.759  31.909   2.579  1.00  6.05           C  
ANISOU 1904  CG  LEU A 616      778    741    780   -125     44   -111       C  
ATOM   1905  CD1 LEU A 616      20.987  30.605   2.796  1.00  5.87           C  
ANISOU 1905  CD1 LEU A 616      748    729    752    -95     37   -107       C  
ATOM   1906  CD2 LEU A 616      23.138  31.658   1.955  1.00  6.01           C  
ANISOU 1906  CD2 LEU A 616      755    766    763   -144     52   -110       C  
ATOM   1907  N   TYR A 617      21.133  35.319  -0.325  1.00  7.39           N  
ANISOU 1907  N   TYR A 617     1016    808    983   -177     48    -40       N  
ATOM   1908  CA  TYR A 617      20.342  36.081  -1.285  1.00  8.30           C  
ANISOU 1908  CA  TYR A 617     1155    889   1109   -175     41     -3       C  
ATOM   1909  C   TYR A 617      19.824  35.184  -2.414  1.00  7.77           C  
ANISOU 1909  C   TYR A 617     1084    856   1012   -160     38     19       C  
ATOM   1910  O   TYR A 617      20.049  33.968  -2.402  1.00  8.30           O  
ANISOU 1910  O   TYR A 617     1132    963   1056   -150     43      0       O  
ATOM   1911  CB  TYR A 617      21.101  37.324  -1.749  1.00  9.04           C  
ANISOU 1911  CB  TYR A 617     1264    954   1218   -217     45     20       C  
ATOM   1912  CG  TYR A 617      22.361  37.101  -2.539  1.00  9.46           C  
ANISOU 1912  CG  TYR A 617     1301   1052   1241   -256     59     35       C  
ATOM   1913  CD1 TYR A 617      22.349  37.181  -3.934  1.00 10.19           C  
ANISOU 1913  CD1 TYR A 617     1398   1162   1309   -270     61     81       C  
ATOM   1914  CD2 TYR A 617      23.589  36.904  -1.896  1.00  9.92           C  
ANISOU 1914  CD2 TYR A 617     1335   1138   1293   -280     70      6       C  
ATOM   1915  CE1 TYR A 617      23.517  37.032  -4.670  1.00 11.52           C  
ANISOU 1915  CE1 TYR A 617     1549   1381   1446   -307     78     93       C  
ATOM   1916  CE2 TYR A 617      24.770  36.760  -2.632  1.00 10.92           C  
ANISOU 1916  CE2 TYR A 617     1441   1313   1394   -316     85     19       C  
ATOM   1917  CZ  TYR A 617      24.714  36.810  -4.020  1.00 12.32           C  
ANISOU 1917  CZ  TYR A 617     1623   1510   1545   -329     90     61       C  
ATOM   1918  OH  TYR A 617      25.877  36.688  -4.768  1.00 14.78           O  
ANISOU 1918  OH  TYR A 617     1910   1879   1826   -365    109     72       O  
ATOM   1919  N   ARG A 618      19.120  35.775  -3.370  1.00  7.20           N  
ANISOU 1919  N   ARG A 618     1029    765    941   -158     29     59       N  
ATOM   1920  CA  ARG A 618      18.258  34.999  -4.272  1.00  6.83           C  
ANISOU 1920  CA  ARG A 618      979    748    868   -138     20     75       C  
ATOM   1921  C   ARG A 618      19.073  34.158  -5.267  1.00  6.69           C  
ANISOU 1921  C   ARG A 618      947    787    806   -158     31     75       C  
ATOM   1922  O   ARG A 618      19.865  34.710  -6.034  1.00  6.95           O  
ANISOU 1922  O   ARG A 618      983    835    823   -190     40    100       O  
ATOM   1923  CB  ARG A 618      17.367  35.999  -5.018  1.00  7.29           C  
ANISOU 1923  CB  ARG A 618     1056    774    938   -132      4    122       C  
ATOM   1924  CG  ARG A 618      16.435  35.407  -6.053  1.00  7.39           C  
ANISOU 1924  CG  ARG A 618     1064    821    920   -117     -9    145       C  
ATOM   1925  CD  ARG A 618      15.572  36.534  -6.584  1.00  8.21           C  
ANISOU 1925  CD  ARG A 618     1185    889   1044   -106    -29    196       C  
ATOM   1926  NE  ARG A 618      14.910  36.159  -7.834  1.00  8.88           N  
ANISOU 1926  NE  ARG A 618     1265   1018   1090   -103    -44    230       N  
ATOM   1927  CZ  ARG A 618      14.358  37.020  -8.685  1.00  9.82           C  
ANISOU 1927  CZ  ARG A 618     1395   1126   1210   -101    -63    289       C  
ATOM   1928  NH1 ARG A 618      14.378  38.332  -8.441  1.00 11.40           N1+
ANISOU 1928  NH1 ARG A 618     1614   1260   1454    -99    -69    323       N1+
ATOM   1929  NH2 ARG A 618      13.775  36.560  -9.791  1.00 10.80           N  
ANISOU 1929  NH2 ARG A 618     1511   1304   1289   -100    -79    315       N  
ATOM   1930  N   PRO A 619      18.850  32.824  -5.290  1.00  6.32           N  
ANISOU 1930  N   PRO A 619      886    774    741   -139     31     46       N  
ATOM   1931  CA  PRO A 619      19.440  32.002  -6.361  1.00  6.66           C  
ANISOU 1931  CA  PRO A 619      917    870    743   -150     41     39       C  
ATOM   1932  C   PRO A 619      18.886  32.429  -7.707  1.00  7.33           C  
ANISOU 1932  C   PRO A 619     1011    975    797   -161     32     78       C  
ATOM   1933  O   PRO A 619      17.716  32.808  -7.796  1.00  7.97           O  
ANISOU 1933  O   PRO A 619     1105   1034    889   -146     12    102       O  
ATOM   1934  CB  PRO A 619      18.973  30.578  -6.013  1.00  6.34           C  
ANISOU 1934  CB  PRO A 619      865    840    703   -123     35      1       C  
ATOM   1935  CG  PRO A 619      18.718  30.641  -4.527  1.00  5.80           C  
ANISOU 1935  CG  PRO A 619      795    734    672   -107     31    -11       C  
ATOM   1936  CD  PRO A 619      18.107  31.997  -4.323  1.00  5.94           C  
ANISOU 1936  CD  PRO A 619      830    714    710   -109     23     18       C  
ATOM   1937  N   HIS A 620      19.733  32.414  -8.734  1.00  7.92           N  
ANISOU 1937  N   HIS A 620     1079   1098    831   -188     46     87       N  
ATOM   1938  CA  HIS A 620      19.321  32.807 -10.074  1.00  9.52           C  
ANISOU 1938  CA  HIS A 620     1288   1334    992   -203     38    129       C  
ATOM   1939  C   HIS A 620      18.040  32.114 -10.571  1.00  8.48           C  
ANISOU 1939  C   HIS A 620     1158   1219    844   -180     17    124       C  
ATOM   1940  O   HIS A 620      17.264  32.706 -11.298  1.00  8.80           O  
ANISOU 1940  O   HIS A 620     1208   1265    869   -183     -1    169       O  
ATOM   1941  CB  HIS A 620      20.460  32.518 -11.046  1.00 12.48           C  
ANISOU 1941  CB  HIS A 620     1646   1778   1315   -233     62    123       C  
ATOM   1942  CG  HIS A 620      21.711  33.299 -10.783  1.00 17.38           C  
ANISOU 1942  CG  HIS A 620     2260   2396   1945   -266     82    138       C  
ATOM   1943  CD2 HIS A 620      23.017  32.986 -10.986  1.00 20.01           C  
ANISOU 1943  CD2 HIS A 620     2568   2780   2255   -287    110    115       C  
ATOM   1944  ND1 HIS A 620      21.697  34.595 -10.312  1.00 21.58           N  
ANISOU 1944  ND1 HIS A 620     2811   2872   2514   -283     75    182       N  
ATOM   1945  CE1 HIS A 620      22.939  35.036 -10.207  1.00 20.96           C  
ANISOU 1945  CE1 HIS A 620     2720   2808   2436   -319     96    185       C  
ATOM   1946  NE2 HIS A 620      23.760  34.076 -10.598  1.00 21.62           N  
ANISOU 1946  NE2 HIS A 620     2773   2958   2480   -321    118    147       N  
ATOM   1947  N   LEU A 621      17.834  30.860 -10.171  1.00  7.45           N  
ANISOU 1947  N   LEU A 621     1016   1093    719   -159     17     71       N  
ATOM   1948  CA  LEU A 621      16.703  30.055 -10.670  1.00  7.08           C  
ANISOU 1948  CA  LEU A 621      967   1065    655   -145     -2     57       C  
ATOM   1949  C   LEU A 621      15.414  30.304  -9.910  1.00  6.77           C  
ANISOU 1949  C   LEU A 621      934    981    655   -121    -25     72       C  
ATOM   1950  O   LEU A 621      14.340  29.858 -10.347  1.00  7.25           O  
ANISOU 1950  O   LEU A 621      991   1059    704   -113    -46     72       O  
ATOM   1951  CB  LEU A 621      17.031  28.555 -10.617  1.00  6.76           C  
ANISOU 1951  CB  LEU A 621      914   1044    609   -136      6     -7       C  
ATOM   1952  CG  LEU A 621      17.950  28.051 -11.729  1.00  7.12           C  
ANISOU 1952  CG  LEU A 621      949   1153    603   -152     24    -34       C  
ATOM   1953  CD1 LEU A 621      18.420  26.622 -11.436  1.00  7.41           C  
ANISOU 1953  CD1 LEU A 621      973   1188    652   -135     34   -102       C  
ATOM   1954  CD2 LEU A 621      17.249  28.075 -13.072  1.00  7.89           C  
ANISOU 1954  CD2 LEU A 621     1048   1305    645   -167     10    -20       C  
ATOM   1955  N   ALA A 622      15.505  31.011  -8.784  1.00  6.88           N  
ANISOU 1955  N   ALA A 622      954    943    714   -111    -21     82       N  
ATOM   1956  CA  ALA A 622      14.310  31.331  -7.987  1.00  7.06           C  
ANISOU 1956  CA  ALA A 622      978    928    775    -86    -38     92       C  
ATOM   1957  C   ALA A 622      13.630  32.594  -8.499  1.00  7.82           C  
ANISOU 1957  C   ALA A 622     1084   1009    876    -81    -55    147       C  
ATOM   1958  O   ALA A 622      14.254  33.641  -8.657  1.00  9.19           O  
ANISOU 1958  O   ALA A 622     1271   1162   1056    -95    -49    179       O  
ATOM   1959  CB  ALA A 622      14.676  31.479  -6.501  1.00  6.50           C  
ANISOU 1959  CB  ALA A 622      907    816    746    -75    -26     70       C  
ATOM   1960  N   SER A 623      12.338  32.494  -8.785  1.00  8.09           N  
ANISOU 1960  N   SER A 623     1110   1054    909    -62    -79    162       N  
ATOM   1961  CA  SER A 623      11.544  33.684  -9.095  1.00  8.71           C  
ANISOU 1961  CA  SER A 623     1194   1110   1004    -46    -99    215       C  
ATOM   1962  C   SER A 623      11.415  34.574  -7.858  1.00  9.01           C  
ANISOU 1962  C   SER A 623     1239   1083   1100    -22    -93    212       C  
ATOM   1963  O   SER A 623      11.725  34.142  -6.740  1.00  8.56           O  
ANISOU 1963  O   SER A 623     1178   1010   1064    -18    -77    168       O  
ATOM   1964  CB  SER A 623      10.159  33.239  -9.562  1.00  9.24           C  
ANISOU 1964  CB  SER A 623     1242   1210   1057    -28   -126    224       C  
ATOM   1965  OG  SER A 623       9.410  32.693  -8.480  1.00  8.62           O  
ANISOU 1965  OG  SER A 623     1146   1116   1010     -6   -126    189       O  
ATOM   1966  N   GLU A 624      10.942  35.804  -8.053  1.00 10.78           N  
ANISOU 1966  N   GLU A 624     1473   1270   1351     -5   -108    258       N  
ATOM   1967  CA  GLU A 624      10.662  36.694  -6.919  1.00 11.54           C  
ANISOU 1967  CA  GLU A 624     1575   1303   1507     22   -105    248       C  
ATOM   1968  C   GLU A 624       9.731  36.035  -5.895  1.00 10.67           C  
ANISOU 1968  C   GLU A 624     1440   1200   1413     52   -104    204       C  
ATOM   1969  O   GLU A 624       9.974  36.147  -4.688  1.00 10.08           O  
ANISOU 1969  O   GLU A 624     1365   1098   1367     60    -87    165       O  
ATOM   1970  CB  GLU A 624      10.040  37.999  -7.418  1.00 15.56           C  
ANISOU 1970  CB  GLU A 624     2094   1770   2047     45   -127    305       C  
ATOM   1971  CG  GLU A 624      11.013  38.867  -8.195  1.00 21.47           C  
ANISOU 1971  CG  GLU A 624     2870   2495   2791     12   -126    355       C  
ATOM   1972  CD  GLU A 624      10.394  40.176  -8.632  1.00 29.00           C  
ANISOU 1972  CD  GLU A 624     3837   3395   3784     36   -151    419       C  
ATOM   1973  OE1 GLU A 624       9.781  40.859  -7.777  1.00 31.43           O  
ANISOU 1973  OE1 GLU A 624     4145   3642   4152     77   -155    403       O  
ATOM   1974  OE2 GLU A 624      10.529  40.516  -9.833  1.00 36.35           O1-
ANISOU 1974  OE2 GLU A 624     4777   4347   4686     16   -167    485       O1-
ATOM   1975  N   LYS A 625       8.709  35.312  -6.364  1.00 10.28           N  
ANISOU 1975  N   LYS A 625     1366   1195   1341     64   -121    210       N  
ATOM   1976  CA  LYS A 625       7.753  34.705  -5.430  1.00 10.08           C  
ANISOU 1976  CA  LYS A 625     1314   1183   1331     87   -120    176       C  
ATOM   1977  C   LYS A 625       8.371  33.571  -4.643  1.00  8.32           C  
ANISOU 1977  C   LYS A 625     1088    977   1096     65    -99    129       C  
ATOM   1978  O   LYS A 625       8.084  33.406  -3.454  1.00  8.05           O  
ANISOU 1978  O   LYS A 625     1040    935   1081     79    -87     98       O  
ATOM   1979  CB  LYS A 625       6.499  34.213  -6.137  1.00 11.33           C  
ANISOU 1979  CB  LYS A 625     1444   1388   1471     99   -145    195       C  
ATOM   1980  CG  LYS A 625       5.532  35.322  -6.510  1.00 13.70           C  
ANISOU 1980  CG  LYS A 625     1735   1673   1797    138   -169    239       C  
ATOM   1981  CD  LYS A 625       4.581  34.876  -7.620  1.00 18.44           C  
ANISOU 1981  CD  LYS A 625     2310   2331   2363    138   -200    270       C  
ATOM   1982  CE  LYS A 625       3.657  36.029  -8.004  1.00 21.78           C  
ANISOU 1982  CE  LYS A 625     2721   2738   2815    182   -227    321       C  
ATOM   1983  NZ  LYS A 625       2.476  35.575  -8.802  1.00 26.30           N1+
ANISOU 1983  NZ  LYS A 625     3256   3375   3360    190   -259    346       N1+
ATOM   1984  N   VAL A 626       9.201  32.766  -5.307  1.00  7.51           N  
ANISOU 1984  N   VAL A 626      994    899    958     32    -95    123       N  
ATOM   1985  CA  VAL A 626       9.882  31.670  -4.629  1.00  6.60           C  
ANISOU 1985  CA  VAL A 626      876    794    835     15    -77     83       C  
ATOM   1986  C   VAL A 626      10.874  32.237  -3.606  1.00  6.41           C  
ANISOU 1986  C   VAL A 626      866    736    833     13    -57     65       C  
ATOM   1987  O   VAL A 626      10.976  31.739  -2.473  1.00  6.04           O  
ANISOU 1987  O   VAL A 626      809    687    796     16    -45     36       O  
ATOM   1988  CB  VAL A 626      10.585  30.752  -5.655  1.00  6.82           C  
ANISOU 1988  CB  VAL A 626      910    854    824    -13    -77     75       C  
ATOM   1989  CG1 VAL A 626      11.568  29.805  -4.955  1.00  7.11           C  
ANISOU 1989  CG1 VAL A 626      948    888    862    -25    -59     38       C  
ATOM   1990  CG2 VAL A 626       9.564  29.960  -6.492  1.00  7.42           C  
ANISOU 1990  CG2 VAL A 626      971    970    878    -16    -99     78       C  
ATOM   1991  N   TYR A 627      11.598  33.291  -3.999  1.00  6.32           N  
ANISOU 1991  N   TYR A 627      875    699    828      5    -53     85       N  
ATOM   1992  CA  TYR A 627      12.542  33.918  -3.073  1.00  6.23           C  
ANISOU 1992  CA  TYR A 627      873    654    837     -1    -36     65       C  
ATOM   1993  C   TYR A 627      11.838  34.475  -1.823  1.00  6.77           C  
ANISOU 1993  C   TYR A 627      934    695    939     26    -33     44       C  
ATOM   1994  O   TYR A 627      12.371  34.343  -0.719  1.00  6.99           O  
ANISOU 1994  O   TYR A 627      959    721    973     22    -19     11       O  
ATOM   1995  CB  TYR A 627      13.332  35.023  -3.785  1.00  6.58           C  
ANISOU 1995  CB  TYR A 627      940    672    886    -20    -35     96       C  
ATOM   1996  CG  TYR A 627      14.399  35.688  -2.935  1.00  6.59           C  
ANISOU 1996  CG  TYR A 627      953    642    909    -37    -19     74       C  
ATOM   1997  CD1 TYR A 627      15.343  34.931  -2.229  1.00  6.35           C  
ANISOU 1997  CD1 TYR A 627      912    634    865    -53     -4     39       C  
ATOM   1998  CD2 TYR A 627      14.466  37.078  -2.861  1.00  7.15           C  
ANISOU 1998  CD2 TYR A 627     1043    658   1015    -37    -22     91       C  
ATOM   1999  CE1 TYR A 627      16.324  35.563  -1.465  1.00  6.86           C  
ANISOU 1999  CE1 TYR A 627      982    676    945    -72      7     19       C  
ATOM   2000  CE2 TYR A 627      15.455  37.718  -2.107  1.00  7.66           C  
ANISOU 2000  CE2 TYR A 627     1117    693   1100    -59     -9     67       C  
ATOM   2001  CZ  TYR A 627      16.371  36.960  -1.411  1.00  7.16           C  
ANISOU 2001  CZ  TYR A 627     1040    662   1018    -77      4     30       C  
ATOM   2002  OH  TYR A 627      17.359  37.608  -0.685  1.00  8.54           O  
ANISOU 2002  OH  TYR A 627     1221    814   1209   -103     14      6       O  
ATOM   2003  N   THR A 628      10.664  35.074  -2.010  1.00  7.04           N  
ANISOU 2003  N   THR A 628      963    717    994     57    -47     62       N  
ATOM   2004  CA  THR A 628       9.856  35.578  -0.909  1.00  7.49           C  
ANISOU 2004  CA  THR A 628     1007    756   1081     89    -43     38       C  
ATOM   2005  C   THR A 628       9.533  34.466   0.085  1.00  6.93           C  
ANISOU 2005  C   THR A 628      910    726    993     89    -33      5       C  
ATOM   2006  O   THR A 628       9.601  34.699   1.305  1.00  7.05           O  
ANISOU 2006  O   THR A 628      920    738   1019     97    -19    -28       O  
ATOM   2007  CB  THR A 628       8.580  36.257  -1.428  1.00  8.95           C  
ANISOU 2007  CB  THR A 628     1182    930   1289    127    -62     66       C  
ATOM   2008  CG2 THR A 628       7.754  36.797  -0.264  1.00 10.48           C  
ANISOU 2008  CG2 THR A 628     1357   1110   1514    166    -54     32       C  
ATOM   2009  OG1 THR A 628       8.961  37.357  -2.284  1.00  9.54           O  
ANISOU 2009  OG1 THR A 628     1283    959   1382    125    -73    104       O  
ATOM   2010  N   ILE A 629       9.210  33.284  -0.437  1.00  6.46           N  
ANISOU 2010  N   ILE A 629      839    708    908     77    -41     17       N  
ATOM   2011  CA  ILE A 629       8.910  32.148   0.427  1.00  5.74           C  
ANISOU 2011  CA  ILE A 629      725    650    804     71    -34     -3       C  
ATOM   2012  C   ILE A 629      10.129  31.722   1.254  1.00  5.69           C  
ANISOU 2012  C   ILE A 629      727    644    788     49    -18    -26       C  
ATOM   2013  O   ILE A 629      10.027  31.625   2.489  1.00  5.48           O  
ANISOU 2013  O   ILE A 629      688    630    762     54     -7    -48       O  
ATOM   2014  CB  ILE A 629       8.320  30.942  -0.358  1.00  5.96           C  
ANISOU 2014  CB  ILE A 629      740    712    812     57    -48     11       C  
ATOM   2015  CG1 ILE A 629       6.967  31.336  -0.938  1.00  6.53           C  
ANISOU 2015  CG1 ILE A 629      793    796    891     80    -65     32       C  
ATOM   2016  CG2 ILE A 629       8.202  29.706   0.564  1.00  5.42           C  
ANISOU 2016  CG2 ILE A 629      655    669    736     43    -41     -3       C  
ATOM   2017  CD1 ILE A 629       6.415  30.330  -1.930  1.00  7.17           C  
ANISOU 2017  CD1 ILE A 629      863    910    951     62    -84     46       C  
ATOM   2018  N   MET A 630      11.274  31.458   0.609  1.00  5.59           N  
ANISOU 2018  N   MET A 630      733    625    764     27    -17    -21       N  
ATOM   2019  CA  MET A 630      12.446  31.030   1.392  1.00  5.79           C  
ANISOU 2019  CA  MET A 630      761    655    782     10     -5    -41       C  
ATOM   2020  C   MET A 630      12.876  32.118   2.382  1.00  5.59           C  
ANISOU 2020  C   MET A 630      741    612    770     14      5    -62       C  
ATOM   2021  O   MET A 630      13.200  31.828   3.517  1.00  5.71           O  
ANISOU 2021  O   MET A 630      746    645    779     10     13    -83       O  
ATOM   2022  CB  MET A 630      13.629  30.536   0.532  1.00  7.31           C  
ANISOU 2022  CB  MET A 630      964    850    960    -10     -4    -36       C  
ATOM   2023  CG  MET A 630      14.363  31.624  -0.207  1.00  7.59           C  
ANISOU 2023  CG  MET A 630     1018    866    998    -21     -1    -26       C  
ATOM   2024  SD  MET A 630      15.722  31.001  -1.252  1.00  7.00           S  
ANISOU 2024  SD  MET A 630      948    812    900    -46      4    -24       S  
ATOM   2025  CE  MET A 630      14.796  30.132  -2.521  1.00  7.53           C  
ANISOU 2025  CE  MET A 630     1013    901    947    -42     -9    -10       C  
ATOM   2026  N   TYR A 631      12.824  33.377   1.946  1.00  5.79           N  
ANISOU 2026  N   TYR A 631      781    601    815     21      3    -57       N  
ATOM   2027  CA  TYR A 631      13.272  34.487   2.802  1.00  6.33           C  
ANISOU 2027  CA  TYR A 631      858    643    903     21     12    -85       C  
ATOM   2028  C   TYR A 631      12.387  34.647   4.046  1.00  6.74           C  
ANISOU 2028  C   TYR A 631      892    707    959     46     19   -115       C  
ATOM   2029  O   TYR A 631      12.876  35.020   5.111  1.00  6.95           O  
ANISOU 2029  O   TYR A 631      917    737    985     40     29   -151       O  
ATOM   2030  CB  TYR A 631      13.345  35.771   1.969  1.00  6.75           C  
ANISOU 2030  CB  TYR A 631      935    645    983     22      6    -66       C  
ATOM   2031  CG  TYR A 631      14.189  36.865   2.591  1.00  7.63           C  
ANISOU 2031  CG  TYR A 631     1062    718   1116      7     14    -93       C  
ATOM   2032  CD1 TYR A 631      15.549  36.959   2.316  1.00  8.19           C  
ANISOU 2032  CD1 TYR A 631     1144    788   1180    -31     18    -89       C  
ATOM   2033  CD2 TYR A 631      13.627  37.806   3.458  1.00  8.57           C  
ANISOU 2033  CD2 TYR A 631     1182    806   1265     30     17   -127       C  
ATOM   2034  CE1 TYR A 631      16.330  37.956   2.895  1.00  9.18           C  
ANISOU 2034  CE1 TYR A 631     1281    879   1326    -52     23   -116       C  
ATOM   2035  CE2 TYR A 631      14.417  38.809   4.041  1.00  9.52           C  
ANISOU 2035  CE2 TYR A 631     1319    888   1408     12     23   -160       C  
ATOM   2036  CZ  TYR A 631      15.761  38.872   3.760  1.00 10.09           C  
ANISOU 2036  CZ  TYR A 631     1403    958   1472    -31     24   -152       C  
ATOM   2037  OH  TYR A 631      16.560  39.883   4.322  1.00 11.37           O  
ANISOU 2037  OH  TYR A 631     1578   1081   1657    -57     28   -186       O  
ATOM   2038  N   SER A 632      11.108  34.294   3.924  1.00  6.41           N  
ANISOU 2038  N   SER A 632      833    684    919     70     14   -104       N  
ATOM   2039  CA  SER A 632      10.168  34.409   5.040  1.00  6.49           C  
ANISOU 2039  CA  SER A 632      818    718    930     94     23   -132       C  
ATOM   2040  C   SER A 632      10.563  33.470   6.185  1.00  6.51           C  
ANISOU 2040  C   SER A 632      803    768    899     75     33   -148       C  
ATOM   2041  O   SER A 632      10.175  33.693   7.339  1.00  6.40           O  
ANISOU 2041  O   SER A 632      772    782    877     86     46   -180       O  
ATOM   2042  CB  SER A 632       8.739  34.115   4.555  1.00  7.00           C  
ANISOU 2042  CB  SER A 632      860    800    999    119     15   -110       C  
ATOM   2043  OG  SER A 632       8.496  32.729   4.373  1.00  6.82           O  
ANISOU 2043  OG  SER A 632      822    818    951    100      9    -88       O  
ATOM   2044  N   CYS A 633      11.334  32.426   5.857  1.00  5.76           N  
ANISOU 2044  N   CYS A 633      713    687    786     49     28   -126       N  
ATOM   2045  CA  CYS A 633      11.806  31.459   6.874  1.00  5.86           C  
ANISOU 2045  CA  CYS A 633      711    741    771     32     33   -130       C  
ATOM   2046  C   CYS A 633      12.904  32.027   7.758  1.00  6.10           C  
ANISOU 2046  C   CYS A 633      747    775    792     19     40   -161       C  
ATOM   2047  O   CYS A 633      13.264  31.406   8.762  1.00  6.23           O  
ANISOU 2047  O   CYS A 633      749    833    784      8     43   -165       O  
ATOM   2048  CB  CYS A 633      12.325  30.179   6.218  1.00  5.59           C  
ANISOU 2048  CB  CYS A 633      681    712    730     13     23    -99       C  
ATOM   2049  SG  CYS A 633      11.064  29.309   5.261  1.00  6.69           S  
ANISOU 2049  SG  CYS A 633      811    854    875     18     11    -70       S  
ATOM   2050  N   TRP A 634      13.438  33.194   7.383  1.00  6.18           N  
ANISOU 2050  N   TRP A 634      779    744    825     18     41   -179       N  
ATOM   2051  CA  TRP A 634      14.633  33.739   8.048  1.00  6.28           C  
ANISOU 2051  CA  TRP A 634      797    756    831     -2     45   -209       C  
ATOM   2052  C   TRP A 634      14.409  35.003   8.863  1.00  7.59           C  
ANISOU 2052  C   TRP A 634      967    908   1009      6     54   -258       C  
ATOM   2053  O   TRP A 634      15.368  35.733   9.154  1.00  7.54           O  
ANISOU 2053  O   TRP A 634      971    884   1008    -14     55   -286       O  
ATOM   2054  CB  TRP A 634      15.763  33.969   7.031  1.00  6.03           C  
ANISOU 2054  CB  TRP A 634      786    692    812    -24     40   -192       C  
ATOM   2055  CG  TRP A 634      16.077  32.755   6.172  1.00  5.21           C  
ANISOU 2055  CG  TRP A 634      678    602    697    -30     33   -154       C  
ATOM   2056  CD1 TRP A 634      16.056  31.420   6.550  1.00  5.06           C  
ANISOU 2056  CD1 TRP A 634      642    622    658    -29     30   -139       C  
ATOM   2057  CD2 TRP A 634      16.482  32.773   4.800  1.00  4.96           C  
ANISOU 2057  CD2 TRP A 634      662    547    675    -39     29   -130       C  
ATOM   2058  CE2 TRP A 634      16.674  31.422   4.398  1.00  4.67           C  
ANISOU 2058  CE2 TRP A 634      615    536    623    -40     25   -110       C  
ATOM   2059  CE3 TRP A 634      16.715  33.804   3.866  1.00  5.02           C  
ANISOU 2059  CE3 TRP A 634      689    515    701    -48     29   -120       C  
ATOM   2060  NE1 TRP A 634      16.414  30.622   5.483  1.00  4.76           N  
ANISOU 2060  NE1 TRP A 634      608    577    621    -33     24   -114       N  
ATOM   2061  CZ2 TRP A 634      17.071  31.081   3.107  1.00  4.71           C  
ANISOU 2061  CZ2 TRP A 634      627    533    626    -47     23    -91       C  
ATOM   2062  CZ3 TRP A 634      17.093  33.458   2.562  1.00  5.01           C  
ANISOU 2062  CZ3 TRP A 634      695    514    693    -58     26    -92       C  
ATOM   2063  CH2 TRP A 634      17.283  32.119   2.204  1.00  4.94           C  
ANISOU 2063  CH2 TRP A 634      674    537    665    -57     24    -82       C  
ATOM   2064  N   HIS A 635      13.164  35.262   9.265  1.00  8.46           N  
ANISOU 2064  N   HIS A 635     1063   1025   1123     36     61   -274       N  
ATOM   2065  CA  HIS A 635      12.912  36.403  10.142  1.00  9.72           C  
ANISOU 2065  CA  HIS A 635     1224   1175   1294     50     72   -333       C  
ATOM   2066  C   HIS A 635      13.772  36.301  11.402  1.00  9.88           C  
ANISOU 2066  C   HIS A 635     1232   1243   1276     24     77   -371       C  
ATOM   2067  O   HIS A 635      13.854  35.231  12.008  1.00  8.88           O  
ANISOU 2067  O   HIS A 635     1084   1181   1107     13     78   -353       O  
ATOM   2068  CB  HIS A 635      11.429  36.471  10.545  1.00 12.81           C  
ANISOU 2068  CB  HIS A 635     1590   1589   1685     89     82   -348       C  
ATOM   2069  CG  HIS A 635      10.554  37.110   9.513  1.00 18.42           C  
ANISOU 2069  CG  HIS A 635     2311   2245   2443    123     76   -330       C  
ATOM   2070  CD2 HIS A 635      10.337  38.414   9.220  1.00 18.97           C  
ANISOU 2070  CD2 HIS A 635     2399   2247   2560    147     74   -355       C  
ATOM   2071  ND1 HIS A 635       9.775  36.384   8.632  1.00 22.06           N  
ANISOU 2071  ND1 HIS A 635     2762   2715   2905    134     67   -279       N  
ATOM   2072  CE1 HIS A 635       9.121  37.215   7.839  1.00 21.18           C  
ANISOU 2072  CE1 HIS A 635     2659   2552   2835    165     59   -271       C  
ATOM   2073  NE2 HIS A 635       9.453  38.451   8.166  1.00 24.40           N  
ANISOU 2073  NE2 HIS A 635     3085   2908   3274    175     63   -313       N  
ATOM   2074  N   GLU A 636      14.401  37.408  11.807  1.00  9.56           N  
ANISOU 2074  N   GLU A 636     1208   1174   1252     13     79   -422       N  
ATOM   2075  CA  GLU A 636      15.204  37.398  13.032  1.00 11.10           C  
ANISOU 2075  CA  GLU A 636     1388   1421   1405    -13     82   -464       C  
ATOM   2076  C   GLU A 636      14.377  36.914  14.228  1.00 11.91           C  
ANISOU 2076  C   GLU A 636     1458   1603   1461      1     95   -487       C  
ATOM   2077  O   GLU A 636      14.857  36.127  15.047  1.00 12.59           O  
ANISOU 2077  O   GLU A 636     1525   1762   1497    -19     93   -478       O  
ATOM   2078  CB  GLU A 636      15.802  38.786  13.315  1.00 12.31           C  
ANISOU 2078  CB  GLU A 636     1563   1525   1588    -28     83   -528       C  
ATOM   2079  CG  GLU A 636      16.580  38.823  14.615  1.00 15.23           C  
ANISOU 2079  CG  GLU A 636     1916   1958   1911    -58     84   -579       C  
ATOM   2080  CD  GLU A 636      17.428  40.069  14.741  1.00 18.22           C  
ANISOU 2080  CD  GLU A 636     2317   2284   2320    -87     80   -636       C  
ATOM   2081  OE1 GLU A 636      18.491  40.133  14.086  1.00 22.07           O  
ANISOU 2081  OE1 GLU A 636     2818   2742   2824   -122     68   -608       O  
ATOM   2082  OE2 GLU A 636      17.021  40.973  15.498  1.00 22.55           O1-
ANISOU 2082  OE2 GLU A 636     2867   2822   2875    -76     89   -711       O1-
ATOM   2083  N   LYS A 637      13.138  37.383  14.311  1.00 11.87           N  
ANISOU 2083  N   LYS A 637     1446   1589   1473     39    108   -511       N  
ATOM   2084  CA  LYS A 637      12.238  36.953  15.380  1.00 13.03           C  
ANISOU 2084  CA  LYS A 637     1557   1818   1573     55    124   -531       C  
ATOM   2085  C   LYS A 637      11.568  35.638  14.986  1.00 11.87           C  
ANISOU 2085  C   LYS A 637     1391   1708   1410     58    122   -458       C  
ATOM   2086  O   LYS A 637      10.835  35.568  13.982  1.00 11.87           O  
ANISOU 2086  O   LYS A 637     1396   1666   1446     80    118   -425       O  
ATOM   2087  CB  LYS A 637      11.220  38.039  15.648  1.00 15.33           C  
ANISOU 2087  CB  LYS A 637     1843   2088   1892     96    141   -594       C  
ATOM   2088  CG  LYS A 637      11.851  39.291  16.251  1.00 19.10           C  
ANISOU 2088  CG  LYS A 637     2338   2534   2384     90    145   -678       C  
ATOM   2089  CD  LYS A 637      10.815  40.391  16.444  1.00 24.24           C  
ANISOU 2089  CD  LYS A 637     2985   3149   3073    139    162   -745       C  
ATOM   2090  CE  LYS A 637      11.412  41.552  17.238  1.00 27.72           C  
ANISOU 2090  CE  LYS A 637     3441   3566   3522    130    167   -842       C  
ATOM   2091  NZ  LYS A 637      10.511  42.738  17.210  1.00 34.49           N1+
ANISOU 2091  NZ  LYS A 637     4305   4360   4440    184    179   -908       N1+
ATOM   2092  N   ALA A 638      11.821  34.593  15.766  1.00 11.99           N  
ANISOU 2092  N   ALA A 638     1383   1800   1370     34    121   -431       N  
ATOM   2093  CA  ALA A 638      11.295  33.260  15.432  1.00 10.89           C  
ANISOU 2093  CA  ALA A 638     1228   1688   1219     30    115   -360       C  
ATOM   2094  C   ALA A 638       9.778  33.265  15.269  1.00 12.14           C  
ANISOU 2094  C   ALA A 638     1364   1859   1387     59    129   -357       C  
ATOM   2095  O   ALA A 638       9.256  32.601  14.356  1.00 11.42           O  
ANISOU 2095  O   ALA A 638     1274   1744   1319     63    120   -306       O  
ATOM   2096  CB  ALA A 638      11.722  32.236  16.486  1.00 11.22           C  
ANISOU 2096  CB  ALA A 638     1248   1813   1201      0    113   -332       C  
ATOM   2097  N   ASP A 639       9.061  34.017  16.120  1.00 13.26           N  
ANISOU 2097  N   ASP A 639     1483   2040   1513     81    150   -415       N  
ATOM   2098  CA  ASP A 639       7.584  34.004  16.086  1.00 15.48           C  
ANISOU 2098  CA  ASP A 639     1732   2349   1799    111    166   -416       C  
ATOM   2099  C   ASP A 639       7.009  34.653  14.819  1.00 14.32           C  
ANISOU 2099  C   ASP A 639     1601   2119   1718    147    158   -412       C  
ATOM   2100  O   ASP A 639       5.829  34.517  14.541  1.00 17.49           O  
ANISOU 2100  O   ASP A 639     1976   2538   2131    171    164   -399       O  
ATOM   2101  CB AASP A 639       6.946  34.552  17.381  0.65 17.90           C  
ANISOU 2101  CB AASP A 639     2002   2733   2064    128    194   -482       C  
ATOM   2102  CB BASP A 639       7.014  34.748  17.306  0.35 16.15           C  
ANISOU 2102  CB BASP A 639     1786   2498   1851    132    194   -490       C  
ATOM   2103  CG AASP A 639       7.207  36.039  17.615  0.65 21.08           C  
ANISOU 2103  CG AASP A 639     2422   3090   2495    156    203   -571       C  
ATOM   2104  CG BASP A 639       7.222  34.003  18.621  0.35 16.84           C  
ANISOU 2104  CG BASP A 639     1844   2694   1859     98    204   -485       C  
ATOM   2105  OD1AASP A 639       6.688  36.560  18.632  0.65 23.29           O  
ANISOU 2105  OD1AASP A 639     2674   3431   2745    174    228   -638       O  
ATOM   2106  OD1BASP A 639       7.108  34.651  19.687  0.35 19.53           O  
ANISOU 2106  OD1BASP A 639     2164   3092   2161    106    225   -554       O  
ATOM   2107  OD2AASP A 639       7.930  36.694  16.837  0.65 22.18           O1-
ANISOU 2107  OD2AASP A 639     2603   3137   2684    158    187   -578       O1-
ATOM   2108  OD2BASP A 639       7.481  32.785  18.608  0.35 16.97           O1-
ANISOU 2108  OD2BASP A 639     1857   2739   1851     64    192   -412       O1-
ATOM   2109  N   GLU A 640       7.852  35.342  14.047  1.00 12.48           N  
ANISOU 2109  N   GLU A 640     1410   1802   1528    148    143   -419       N  
ATOM   2110  CA  GLU A 640       7.402  35.964  12.798  1.00 12.66           C  
ANISOU 2110  CA  GLU A 640     1451   1747   1610    178    131   -405       C  
ATOM   2111  C   GLU A 640       7.595  35.054  11.588  1.00 11.02           C  
ANISOU 2111  C   GLU A 640     1258   1513   1413    158    110   -332       C  
ATOM   2112  O   GLU A 640       7.146  35.392  10.480  1.00 11.86           O  
ANISOU 2112  O   GLU A 640     1375   1570   1559    179     98   -309       O  
ATOM   2113  CB  GLU A 640       8.099  37.303  12.568  1.00 14.65           C  
ANISOU 2113  CB  GLU A 640     1739   1919   1905    189    127   -449       C  
ATOM   2114  CG  GLU A 640       7.656  38.385  13.558  1.00 18.41           C  
ANISOU 2114  CG  GLU A 640     2203   2403   2388    221    148   -533       C  
ATOM   2115  CD  GLU A 640       8.435  39.673  13.357  1.00 23.37           C  
ANISOU 2115  CD  GLU A 640     2871   2941   3064    223    141   -577       C  
ATOM   2116  OE1 GLU A 640       9.306  39.711  12.457  1.00 26.39           O  
ANISOU 2116  OE1 GLU A 640     3288   3265   3471    197    122   -536       O  
ATOM   2117  OE2 GLU A 640       8.185  40.641  14.102  1.00 27.18           O1-
ANISOU 2117  OE2 GLU A 640     3349   3414   3561    249    155   -653       O1-
ATOM   2118  N   ARG A 641       8.250  33.909  11.800  1.00  8.93           N  
ANISOU 2118  N   ARG A 641      994   1285   1114    119    104   -297       N  
ATOM   2119  CA  ARG A 641       8.422  32.916  10.735  1.00  7.80           C  
ANISOU 2119  CA  ARG A 641      862   1122    978    100     86   -237       C  
ATOM   2120  C   ARG A 641       7.132  32.125  10.569  1.00  7.86           C  
ANISOU 2120  C   ARG A 641      837   1168    980    107     86   -205       C  
ATOM   2121  O   ARG A 641       6.405  31.919  11.547  1.00  7.85           O  
ANISOU 2121  O   ARG A 641      802   1230    951    110    102   -217       O  
ATOM   2122  CB  ARG A 641       9.578  31.965  11.052  1.00  7.19           C  
ANISOU 2122  CB  ARG A 641      793   1063    873     63     79   -214       C  
ATOM   2123  CG  ARG A 641      10.911  32.689  11.227  1.00  6.76           C  
ANISOU 2123  CG  ARG A 641      764    980    822     51     77   -243       C  
ATOM   2124  CD  ARG A 641      12.027  31.739  11.657  1.00  6.51           C  
ANISOU 2124  CD  ARG A 641      734    978    762     20     69   -221       C  
ATOM   2125  NE  ARG A 641      13.114  32.538  12.243  1.00  6.48           N  
ANISOU 2125  NE  ARG A 641      740    972    750      7     71   -261       N  
ATOM   2126  CZ  ARG A 641      13.916  32.130  13.231  1.00  6.67           C  
ANISOU 2126  CZ  ARG A 641      752   1046    736    -13     69   -266       C  
ATOM   2127  NH1 ARG A 641      13.851  30.885  13.689  1.00  6.30           N1+
ANISOU 2127  NH1 ARG A 641      686   1046    660    -24     64   -223       N1+
ATOM   2128  NH2 ARG A 641      14.801  32.978  13.765  1.00  6.75           N  
ANISOU 2128  NH2 ARG A 641      768   1057    739    -26     70   -310       N  
ATOM   2129  N   PRO A 642       6.838  31.707   9.322  1.00  7.58           N  
ANISOU 2129  N   PRO A 642      811   1102    967    106     69   -166       N  
ATOM   2130  CA  PRO A 642       5.607  30.948   9.067  1.00  7.75           C  
ANISOU 2130  CA  PRO A 642      800   1158    984    106     65   -137       C  
ATOM   2131  C   PRO A 642       5.632  29.535   9.696  1.00  7.64           C  
ANISOU 2131  C   PRO A 642      769   1192    939     68     66   -106       C  
ATOM   2132  O   PRO A 642       6.675  29.086  10.199  1.00  7.78           O  
ANISOU 2132  O   PRO A 642      803   1210    939     45     65   -101       O  
ATOM   2133  CB  PRO A 642       5.584  30.854   7.537  1.00  7.46           C  
ANISOU 2133  CB  PRO A 642      784   1073    975    107     43   -108       C  
ATOM   2134  CG  PRO A 642       7.035  30.899   7.139  1.00  7.40           C  
ANISOU 2134  CG  PRO A 642      818   1022    971     89     36   -107       C  
ATOM   2135  CD  PRO A 642       7.632  31.911   8.086  1.00  7.42           C  
ANISOU 2135  CD  PRO A 642      828   1019    972    100     52   -149       C  
ATOM   2136  N   THR A 643       4.482  28.859   9.656  1.00  7.84           N  
ANISOU 2136  N   THR A 643      761   1255    959     60     65    -81       N  
ATOM   2137  CA  THR A 643       4.384  27.422   9.926  1.00  7.68           C  
ANISOU 2137  CA  THR A 643      731   1264    923     19     59    -39       C  
ATOM   2138  C   THR A 643       4.569  26.664   8.625  1.00  6.92           C  
ANISOU 2138  C   THR A 643      658   1119    852      2     34    -10       C  
ATOM   2139  O   THR A 643       4.540  27.259   7.530  1.00  6.53           O  
ANISOU 2139  O   THR A 643      625   1032    825     22     24    -20       O  
ATOM   2140  CB  THR A 643       2.987  27.076  10.447  1.00  7.97           C  
ANISOU 2140  CB  THR A 643      716   1366    945     13     70    -26       C  
ATOM   2141  CG2 THR A 643       2.700  27.835  11.750  1.00  9.10           C  
ANISOU 2141  CG2 THR A 643      830   1570   1057     32     98    -62       C  
ATOM   2142  OG1 THR A 643       2.008  27.419   9.456  1.00  8.39           O  
ANISOU 2142  OG1 THR A 643      753   1409   1023     33     60    -27       O  
ATOM   2143  N   PHE A 644       4.759  25.355   8.726  1.00  6.83           N  
ANISOU 2143  N   PHE A 644      649   1109    836    -33     25     23       N  
ATOM   2144  CA  PHE A 644       4.824  24.529   7.504  1.00  6.52           C  
ANISOU 2144  CA  PHE A 644      629   1027    821    -51      2     42       C  
ATOM   2145  C   PHE A 644       3.486  24.490   6.761  1.00  7.17           C  
ANISOU 2145  C   PHE A 644      684   1125    913    -52     -6     48       C  
ATOM   2146  O   PHE A 644       3.479  24.401   5.546  1.00  7.25           O  
ANISOU 2146  O   PHE A 644      710   1104    939    -52    -24     46       O  
ATOM   2147  CB  PHE A 644       5.343  23.117   7.785  1.00  6.67           C  
ANISOU 2147  CB  PHE A 644      658   1031    842    -87     -7     74       C  
ATOM   2148  CG  PHE A 644       6.825  23.075   8.039  1.00  6.00           C  
ANISOU 2148  CG  PHE A 644      604    919    756    -81     -7     69       C  
ATOM   2149  CD1 PHE A 644       7.730  23.362   7.001  1.00  5.77           C  
ANISOU 2149  CD1 PHE A 644      606    841    742    -67    -16     48       C  
ATOM   2150  CD2 PHE A 644       7.335  22.817   9.337  1.00  6.42           C  
ANISOU 2150  CD2 PHE A 644      650   1001    788    -90      0     85       C  
ATOM   2151  CE1 PHE A 644       9.109  23.372   7.254  1.00  5.38           C  
ANISOU 2151  CE1 PHE A 644      579    774    692    -61    -15     42       C  
ATOM   2152  CE2 PHE A 644       8.723  22.827   9.567  1.00  5.80           C  
ANISOU 2152  CE2 PHE A 644      593    902    706    -83     -2     80       C  
ATOM   2153  CZ  PHE A 644       9.601  23.112   8.522  1.00  5.66           C  
ANISOU 2153  CZ  PHE A 644      605    836    709    -68     -9     57       C  
ATOM   2154  N   LYS A 645       2.366  24.573   7.473  1.00  7.68           N  
ANISOU 2154  N   LYS A 645      704   1246    965    -54      5     53       N  
ATOM   2155  CA  LYS A 645       1.056  24.676   6.795  1.00  8.17           C  
ANISOU 2155  CA  LYS A 645      732   1333   1036    -51     -3     57       C  
ATOM   2156  C   LYS A 645       0.994  25.931   5.913  1.00  8.03           C  
ANISOU 2156  C   LYS A 645      724   1293   1033     -4     -9     32       C  
ATOM   2157  O   LYS A 645       0.519  25.882   4.776  1.00  7.86           O  
ANISOU 2157  O   LYS A 645      700   1261   1023     -4    -30     39       O  
ATOM   2158  CB  LYS A 645      -0.054  24.730   7.840  1.00  9.63           C  
ANISOU 2158  CB  LYS A 645      862   1594   1203    -54     16     62       C  
ATOM   2159  CG  LYS A 645      -1.443  24.750   7.230  1.00 12.68           C  
ANISOU 2159  CG  LYS A 645     1202   2015   1597    -53      6     68       C  
ATOM   2160  CD  LYS A 645      -2.470  24.412   8.303  1.00 16.03           C  
ANISOU 2160  CD  LYS A 645     1568   2521   2000    -73     27     82       C  
ATOM   2161  CE  LYS A 645      -3.807  24.102   7.639  1.00 21.64           C  
ANISOU 2161  CE  LYS A 645     2230   3270   2720    -88     12     97       C  
ATOM   2162  NZ  LYS A 645      -4.846  23.656   8.606  1.00 26.03           N1+
ANISOU 2162  NZ  LYS A 645     2723   3911   3254   -117     32    116       N1+
ATOM   2163  N   ILE A 646       1.461  27.054   6.455  1.00  7.94           N  
ANISOU 2163  N   ILE A 646      722   1275   1019     31      7      4       N  
ATOM   2164  CA  ILE A 646       1.459  28.317   5.693  1.00  8.14           C  
ANISOU 2164  CA  ILE A 646      760   1268   1064     75      1    -13       C  
ATOM   2165  C   ILE A 646       2.414  28.241   4.506  1.00  7.52           C  
ANISOU 2165  C   ILE A 646      728   1133    996     67    -17     -4       C  
ATOM   2166  O   ILE A 646       2.069  28.640   3.361  1.00  7.63           O  
ANISOU 2166  O   ILE A 646      746   1131   1021     81    -36      5       O  
ATOM   2167  CB  ILE A 646       1.798  29.522   6.608  1.00  8.98           C  
ANISOU 2167  CB  ILE A 646      869   1370   1172    112     24    -50       C  
ATOM   2168  CG1 ILE A 646       0.583  29.814   7.481  1.00 10.48           C  
ANISOU 2168  CG1 ILE A 646     1004   1623   1354    134     43    -65       C  
ATOM   2169  CG2 ILE A 646       2.199  30.747   5.779  1.00  9.03           C  
ANISOU 2169  CG2 ILE A 646      905   1319   1205    149     15    -62       C  
ATOM   2170  CD1 ILE A 646       0.883  30.535   8.779  1.00 11.95           C  
ANISOU 2170  CD1 ILE A 646     1184   1829   1525    154     71   -108       C  
ATOM   2171  N   LEU A 647       3.601  27.691   4.750  1.00  6.76           N  
ANISOU 2171  N   LEU A 647      664   1012    891     43    -14     -4       N  
ATOM   2172  CA  LEU A 647       4.583  27.534   3.664  1.00  6.13           C  
ANISOU 2172  CA  LEU A 647      624    887    817     33    -28      0       C  
ATOM   2173  C   LEU A 647       4.019  26.661   2.562  1.00  6.25           C  
ANISOU 2173  C   LEU A 647      635    907    833     11    -50     17       C  
ATOM   2174  O   LEU A 647       4.231  26.965   1.359  1.00  6.42           O  
ANISOU 2174  O   LEU A 647      673    908    855     16    -65     19       O  
ATOM   2175  CB  LEU A 647       5.890  26.927   4.167  1.00  5.98           C  
ANISOU 2175  CB  LEU A 647      630    849    790     12    -21     -3       C  
ATOM   2176  CG  LEU A 647       6.727  27.896   4.993  1.00  5.72           C  
ANISOU 2176  CG  LEU A 647      610    807    754     29     -4    -26       C  
ATOM   2177  CD1 LEU A 647       7.779  27.075   5.742  1.00  6.00           C  
ANISOU 2177  CD1 LEU A 647      656    844    778      7      0    -23       C  
ATOM   2178  CD2 LEU A 647       7.388  28.976   4.130  1.00  5.84           C  
ANISOU 2178  CD2 LEU A 647      653    782    782     46     -7    -35       C  
ATOM   2179  N   LEU A 648       3.317  25.585   2.962  1.00  6.32           N  
ANISOU 2179  N   LEU A 648      618    944    839    -17    -53     29       N  
ATOM   2180  CA  LEU A 648       2.744  24.672   1.980  1.00  6.59           C  
ANISOU 2180  CA  LEU A 648      647    982    875    -45    -76     39       C  
ATOM   2181  C   LEU A 648       1.711  25.400   1.101  1.00  6.62           C  
ANISOU 2181  C   LEU A 648      627   1010    879    -24    -91     43       C  
ATOM   2182  O   LEU A 648       1.703  25.232  -0.124  1.00  6.40           O  
ANISOU 2182  O   LEU A 648      610    975    847    -33   -112     45       O  
ATOM   2183  CB  LEU A 648       2.163  23.410   2.645  1.00  7.28           C  
ANISOU 2183  CB  LEU A 648      711   1090    965    -84    -77     55       C  
ATOM   2184  CG  LEU A 648       1.544  22.406   1.663  1.00  8.02           C  
ANISOU 2184  CG  LEU A 648      798   1183   1065   -121   -102     59       C  
ATOM   2185  CD1 LEU A 648       2.548  21.927   0.609  1.00  9.49           C  
ANISOU 2185  CD1 LEU A 648     1028   1324   1255   -129   -115     42       C  
ATOM   2186  CD2 LEU A 648       0.983  21.235   2.467  1.00  9.04           C  
ANISOU 2186  CD2 LEU A 648      905   1326   1202   -164   -102     80       C  
ATOM   2187  N   SER A 649       0.876  26.223   1.730  1.00  7.10           N  
ANISOU 2187  N   SER A 649      652   1101    942      4    -81     44       N  
ATOM   2188  CA  SER A 649      -0.105  27.009   1.005  1.00  7.72           C  
ANISOU 2188  CA  SER A 649      704   1202   1026     34    -96     51       C  
ATOM   2189  C   SER A 649       0.596  27.958   0.049  1.00  7.46           C  
ANISOU 2189  C   SER A 649      707   1130    996     60   -106     53       C  
ATOM   2190  O   SER A 649       0.184  28.106  -1.104  1.00  7.31           O  
ANISOU 2190  O   SER A 649      684   1120    972     63   -130     68       O  
ATOM   2191  CB  SER A 649      -0.967  27.804   1.981  1.00  8.84           C  
ANISOU 2191  CB  SER A 649      803   1379   1175     70    -78     45       C  
ATOM   2192  OG  SER A 649      -2.056  28.427   1.303  1.00 10.29           O  
ANISOU 2192  OG  SER A 649      951   1590   1368    100    -96     55       O  
ATOM   2193  N   ASN A 650       1.656  28.605   0.525  1.00  7.97           N  
ANISOU 2193  N   ASN A 650      805   1156   1067     76    -88     40       N  
ATOM   2194  CA  ASN A 650       2.369  29.571  -0.318  1.00  8.60           C  
ANISOU 2194  CA  ASN A 650      919   1196   1151     96    -95     46       C  
ATOM   2195  C   ASN A 650       3.028  28.903  -1.526  1.00  7.74           C  
ANISOU 2195  C   ASN A 650      838   1079   1023     64   -111     55       C  
ATOM   2196  O   ASN A 650       2.993  29.442  -2.644  1.00  8.60           O  
ANISOU 2196  O   ASN A 650      956   1184   1125     73   -129     74       O  
ATOM   2197  CB  ASN A 650       3.433  30.323   0.489  1.00  9.96           C  
ANISOU 2197  CB  ASN A 650     1120   1330   1334    110    -72     27       C  
ATOM   2198  CG  ASN A 650       2.839  31.229   1.574  1.00 13.16           C  
ANISOU 2198  CG  ASN A 650     1500   1739   1757    147    -55      9       C  
ATOM   2199  ND2 ASN A 650       3.700  31.652   2.488  1.00 16.84           N  
ANISOU 2199  ND2 ASN A 650     1987   2184   2228    150    -35    -16       N  
ATOM   2200  OD1 ASN A 650       1.642  31.542   1.594  1.00 16.37           O  
ANISOU 2200  OD1 ASN A 650     1870   2175   2175    174    -61     13       O  
ATOM   2201  N   ILE A 651       3.603  27.722  -1.304  1.00  7.16           N  
ANISOU 2201  N   ILE A 651      775   1003    940     29   -106     42       N  
ATOM   2202  CA  ILE A 651       4.195  26.943  -2.382  1.00  7.09           C  
ANISOU 2202  CA  ILE A 651      789    989    913      0   -119     39       C  
ATOM   2203  C   ILE A 651       3.147  26.524  -3.421  1.00  7.22           C  
ANISOU 2203  C   ILE A 651      784   1042    917    -12   -146     48       C  
ATOM   2204  O   ILE A 651       3.379  26.677  -4.628  1.00  7.33           O  
ANISOU 2204  O   ILE A 651      811   1062    909    -17   -161     54       O  
ATOM   2205  CB  ILE A 651       4.969  25.735  -1.822  1.00  7.52           C  
ANISOU 2205  CB  ILE A 651      857   1027    970    -27   -108     21       C  
ATOM   2206  CG1 ILE A 651       6.238  26.241  -1.124  1.00  7.69           C  
ANISOU 2206  CG1 ILE A 651      903   1020    997    -15    -86     12       C  
ATOM   2207  CG2 ILE A 651       5.300  24.718  -2.921  1.00  7.74           C  
ANISOU 2207  CG2 ILE A 651      900   1054    985    -55   -122      7       C  
ATOM   2208  CD1 ILE A 651       6.968  25.172  -0.313  1.00  8.13           C  
ANISOU 2208  CD1 ILE A 651      967   1062   1059    -34    -76      2       C  
ATOM   2209  N   LEU A 652       2.011  26.018  -2.961  1.00  6.93           N  
ANISOU 2209  N   LEU A 652      710   1035    887    -21   -152     51       N  
ATOM   2210  CA  LEU A 652       0.920  25.681  -3.874  1.00  7.54           C  
ANISOU 2210  CA  LEU A 652      758   1153    951    -35   -181     60       C  
ATOM   2211  C   LEU A 652       0.423  26.890  -4.668  1.00  8.26           C  
ANISOU 2211  C   LEU A 652      837   1263   1035      0   -198     85       C  
ATOM   2212  O   LEU A 652       0.141  26.769  -5.861  1.00  7.90           O  
ANISOU 2212  O   LEU A 652      789   1245    965    -12   -224     93       O  
ATOM   2213  CB  LEU A 652      -0.238  25.006  -3.121  1.00  7.78           C  
ANISOU 2213  CB  LEU A 652      744   1217    994    -54   -182     62       C  
ATOM   2214  CG  LEU A 652       0.085  23.579  -2.680  1.00  8.06           C  
ANISOU 2214  CG  LEU A 652      790   1235   1036   -101   -177     46       C  
ATOM   2215  CD1 LEU A 652      -0.847  23.131  -1.562  1.00  8.89           C  
ANISOU 2215  CD1 LEU A 652      854   1368   1155   -117   -169     57       C  
ATOM   2216  CD2 LEU A 652       0.016  22.604  -3.855  1.00  8.55           C  
ANISOU 2216  CD2 LEU A 652      862   1301   1086   -141   -203     30       C  
ATOM   2217  N   ASP A 653       0.337  28.053  -4.013  1.00  8.69           N  
ANISOU 2217  N   ASP A 653      886   1303   1110     43   -184     97       N  
ATOM   2218  CA  ASP A 653      -0.049  29.293  -4.722  1.00  9.90           C  
ANISOU 2218  CA  ASP A 653     1035   1460   1267     83   -201    127       C  
ATOM   2219  C   ASP A 653       0.922  29.565  -5.878  1.00 10.04           C  
ANISOU 2219  C   ASP A 653     1093   1460   1260     73   -211    140       C  
ATOM   2220  O   ASP A 653       0.516  29.845  -7.007  1.00  9.96           O  
ANISOU 2220  O   ASP A 653     1076   1478   1229     75   -239    167       O  
ATOM   2221  CB  ASP A 653       0.010  30.511  -3.783  1.00 11.17           C  
ANISOU 2221  CB  ASP A 653     1196   1587   1461    132   -181    127       C  
ATOM   2222  CG  ASP A 653      -1.166  30.622  -2.821  1.00 12.39           C  
ANISOU 2222  CG  ASP A 653     1299   1773   1636    158   -174    119       C  
ATOM   2223  OD1 ASP A 653      -2.217  29.959  -2.965  1.00 13.24           O  
ANISOU 2223  OD1 ASP A 653     1362   1933   1734    143   -188    124       O  
ATOM   2224  OD2 ASP A 653      -1.023  31.446  -1.898  1.00 13.95           O1-
ANISOU 2224  OD2 ASP A 653     1498   1943   1859    193   -152    105       O1-
ATOM   2225  N   VAL A 654       2.228  29.489  -5.593  1.00 10.26           N  
ANISOU 2225  N   VAL A 654     1162   1448   1288     60   -188    123       N  
ATOM   2226  CA  VAL A 654       3.218  29.751  -6.622  1.00 10.58           C  
ANISOU 2226  CA  VAL A 654     1238   1478   1304     47   -192    134       C  
ATOM   2227  C   VAL A 654       3.134  28.707  -7.728  1.00 10.93           C  
ANISOU 2227  C   VAL A 654     1280   1565   1308     10   -211    124       C  
ATOM   2228  O   VAL A 654       3.265  29.048  -8.904  1.00 11.17           O  
ANISOU 2228  O   VAL A 654     1319   1618   1306      4   -228    146       O  
ATOM   2229  CB  VAL A 654       4.643  29.860  -6.029  1.00 10.78           C  
ANISOU 2229  CB  VAL A 654     1299   1458   1338     40   -162    115       C  
ATOM   2230  CG1 VAL A 654       5.681  29.979  -7.148  1.00 12.85           C  
ANISOU 2230  CG1 VAL A 654     1590   1721   1568     20   -164    124       C  
ATOM   2231  CG2 VAL A 654       4.711  31.064  -5.087  1.00 11.62           C  
ANISOU 2231  CG2 VAL A 654     1409   1524   1481     75   -148    122       C  
ATOM   2232  N   MET A 655       2.868  27.440  -7.374  1.00 10.58           N  
ANISOU 2232  N   MET A 655     1223   1532   1264    -17   -210     91       N  
ATOM   2233  CA  MET A 655       2.719  26.418  -8.413  1.00 11.57           C  
ANISOU 2233  CA  MET A 655     1346   1693   1355    -54   -229     71       C  
ATOM   2234  C   MET A 655       1.568  26.733  -9.361  1.00 12.06           C  
ANISOU 2234  C   MET A 655     1377   1810   1393    -52   -264     98       C  
ATOM   2235  O   MET A 655       1.663  26.501 -10.576  1.00 12.90           O  
ANISOU 2235  O   MET A 655     1489   1954   1456    -73   -283     95       O  
ATOM   2236  CB  MET A 655       2.487  25.040  -7.808  1.00 12.68           C  
ANISOU 2236  CB  MET A 655     1477   1826   1511    -85   -226     35       C  
ATOM   2237  CG  MET A 655       3.736  24.400  -7.305  1.00 15.68           C  
ANISOU 2237  CG  MET A 655     1890   2162   1904    -96   -200      5       C  
ATOM   2238  SD  MET A 655       3.336  22.697  -6.891  1.00 17.83           S  
ANISOU 2238  SD  MET A 655     2153   2424   2196   -137   -206    -28       S  
ATOM   2239  CE  MET A 655       5.003  22.176  -6.513  1.00 19.07           C  
ANISOU 2239  CE  MET A 655     2350   2528   2366   -135   -179    -56       C  
ATOM   2240  N   ASP A 656       0.475  27.246  -8.807  1.00 11.84           N  
ANISOU 2240  N   ASP A 656     1313   1794   1389    -26   -273    121       N  
ATOM   2241  CA  ASP A 656      -0.679  27.600  -9.634  1.00 13.53           C  
ANISOU 2241  CA  ASP A 656     1490   2065   1584    -17   -309    152       C  
ATOM   2242  C   ASP A 656      -0.375  28.827 -10.495  1.00 15.28           C  
ANISOU 2242  C   ASP A 656     1727   2289   1788     11   -322    198       C  
ATOM   2243  O   ASP A 656      -0.843  28.919 -11.627  1.00 17.62           O  
ANISOU 2243  O   ASP A 656     2010   2639   2046      3   -354    222       O  
ATOM   2244  CB  ASP A 656      -1.915  27.856  -8.772  1.00 12.26           C  
ANISOU 2244  CB  ASP A 656     1280   1920   1457      8   -313    164       C  
ATOM   2245  CG  ASP A 656      -2.582  26.578  -8.310  1.00 12.13           C  
ANISOU 2245  CG  ASP A 656     1235   1928   1446    -32   -314    132       C  
ATOM   2246  OD1 ASP A 656      -2.304  25.518  -8.897  1.00 11.69           O  
ANISOU 2246  OD1 ASP A 656     1193   1881   1366    -80   -323    103       O  
ATOM   2247  OD2 ASP A 656      -3.406  26.649  -7.368  1.00 11.77           O1-
ANISOU 2247  OD2 ASP A 656     1150   1892   1428    -18   -307    136       O1-
ATOM   2248  N   GLU A 657       0.406  29.764  -9.960  1.00 15.58           N  
ANISOU 2248  N   GLU A 657     1794   2271   1852     41   -298    213       N  
ATOM   2249  CA  GLU A 657       0.701  31.020 -10.666  1.00 18.20           C  
ANISOU 2249  CA  GLU A 657     2143   2593   2178     67   -310    265       C  
ATOM   2250  C   GLU A 657       1.789  30.864 -11.724  1.00 18.91           C  
ANISOU 2250  C   GLU A 657     2270   2696   2219     33   -308    269       C  
ATOM   2251  O   GLU A 657       1.758  31.561 -12.756  1.00 20.89           O  
ANISOU 2251  O   GLU A 657     2523   2972   2439     38   -331    318       O  
ATOM   2252  CB  GLU A 657       1.045  32.130  -9.664  1.00 19.15           C  
ANISOU 2252  CB  GLU A 657     2278   2643   2351    109   -287    277       C  
ATOM   2253  CG  GLU A 657      -0.166  32.540  -8.819  1.00 23.17           C  
ANISOU 2253  CG  GLU A 657     2746   3152   2904    153   -292    281       C  
ATOM   2254  CD  GLU A 657       0.192  33.148  -7.470  1.00 27.68           C  
ANISOU 2254  CD  GLU A 657     3328   3661   3525    183   -259    258       C  
ATOM   2255  OE1 GLU A 657       1.330  33.644  -7.306  1.00 30.91           O  
ANISOU 2255  OE1 GLU A 657     3780   4019   3943    178   -240    256       O  
ATOM   2256  OE2 GLU A 657      -0.672  33.124  -6.556  1.00 28.81           O1-
ANISOU 2256  OE2 GLU A 657     3434   3813   3696    208   -253    240       O1-
ATOM   2257  N   GLU A 658       2.716  29.935 -11.484  1.00 20.71           N  
ANISOU 2257  N   GLU A 658     2521   2912   2437      0   -283    218       N  
ATOM   2258  CA  GLU A 658       3.882  29.692 -12.346  1.00 24.28           C  
ANISOU 2258  CA  GLU A 658     3003   3376   2844    -29   -272    208       C  
ATOM   2259  C   GLU A 658       3.775  28.381 -13.106  1.00 28.39           C  
ANISOU 2259  C   GLU A 658     3516   3951   3320    -69   -283    162       C  
ATOM   2260  O   GLU A 658       4.558  28.139 -14.028  1.00 35.30           O  
ANISOU 2260  O   GLU A 658     4408   4856   4147    -94   -279    150       O  
ATOM   2261  CB  GLU A 658       5.169  29.664 -11.513  1.00 25.42           C  
ANISOU 2261  CB  GLU A 658     3179   3465   3015    -32   -233    181       C  
ATOM   2262  CG  GLU A 658       5.519  30.982 -10.874  1.00 25.34           C  
ANISOU 2262  CG  GLU A 658     3183   3400   3044     -2   -221    217       C  
ATOM   2263  CD  GLU A 658       6.866  30.957 -10.160  1.00 29.06           C  
ANISOU 2263  CD  GLU A 658     3681   3826   3533    -11   -186    190       C  
ATOM   2264  OE1 GLU A 658       7.527  29.884 -10.067  1.00 31.24           O  
ANISOU 2264  OE1 GLU A 658     3963   4110   3795    -34   -170    143       O  
ATOM   2265  OE2 GLU A 658       7.248  32.026  -9.675  1.00 23.42           O1-
ANISOU 2265  OE2 GLU A 658     2981   3066   2849      6   -175    214       O1-
TER   
HETATM 2266  N1  IMD A 701      32.885  26.581   1.642  1.00 13.94           N  
HETATM 2267  C2  IMD A 701      33.378  25.339   1.499  1.00 12.35           C  
HETATM 2268  N3  IMD A 701      33.520  24.783   2.731  1.00 12.47           N  
HETATM 2269  C4  IMD A 701      33.109  25.686   3.646  1.00 12.02           C  
HETATM 2270  C5  IMD A 701      32.705  26.818   2.967  1.00 11.22           C  
HETATM 2271  N1  IMD A 702      10.030  -4.570   6.549  1.00 39.68           N  
HETATM 2272  C2  IMD A 702       8.711  -4.381   6.777  1.00 43.80           C  
HETATM 2273  N3  IMD A 702       8.127  -3.982   5.625  1.00 49.64           N  
HETATM 2274  C4  IMD A 702       9.079  -3.916   4.666  1.00 42.12           C  
HETATM 2275  C5  IMD A 702      10.273  -4.286   5.249  1.00 43.37           C  
HETATM 2276  C1  IPA A 703      10.815  -4.869  -5.185  1.00 26.51           C  
HETATM 2277  C2  IPA A 703       9.633  -4.388  -4.351  1.00 24.32           C  
HETATM 2278  O2  IPA A 703      10.064  -3.869  -3.082  1.00 24.46           O  
HETATM 2279  C3  IPA A 703       8.596  -5.493  -4.137  1.00 25.77           C  
HETATM 2280  O   DMS A 704      13.550  40.743  -1.533  1.00 16.59           O  
HETATM 2281  C1  DMS A 704      12.053  38.755  -0.655  1.00 17.85           C  
HETATM 2282  C2  DMS A 704      13.301  40.299   1.041  1.00 20.66           C  
HETATM 2283  S   DMS A 704      12.549  40.394  -0.474  1.00 20.23           S  
HETATM 2284  N1  4RU A 705      17.195   4.915   2.117  1.00  9.63           N  
HETATM 2285  C2  4RU A 705      18.077   4.847   1.093  1.00  8.89           C  
HETATM 2286  O3  4RU A 705      17.804   4.214   0.070  1.00  8.85           O  
HETATM 2287  C4  4RU A 705      19.402   5.490   1.247  1.00  9.17           C  
HETATM 2288  N5  4RU A 705      19.764   5.824   2.500  1.00 10.98           N  
HETATM 2289  N6  4RU A 705      20.906   6.360   2.790  1.00 11.50           N  
HETATM 2290  C7  4RU A 705      21.798   6.642   1.813  1.00 11.46           C  
HETATM 2291  C8  4RU A 705      23.044   7.238   2.115  1.00 14.25           C  
HETATM 2292  C9  4RU A 705      23.938   7.497   1.107  1.00 15.26           C  
HETATM 2293  C10 4RU A 705      23.673   7.193  -0.232  1.00 17.13           C  
HETATM 2294  C11 4RU A 705      22.464   6.622  -0.554  1.00 14.12           C  
HETATM 2295  C12 4RU A 705      21.521   6.325   0.451  1.00 11.86           C  
HETATM 2296  C13 4RU A 705      20.262   5.716   0.148  1.00 10.62           C  
HETATM 2297  N14 4RU A 705      19.903   5.393  -1.153  1.00 10.52           N  
HETATM 2298  O   HOH A 801      15.463 -10.642  23.960  1.00 42.23           O  
HETATM 2299  O   HOH A 802       1.389  17.209   5.192  1.00 14.51           O  
HETATM 2300  O   HOH A 803       1.887  14.092   0.189  1.00 32.77           O  
HETATM 2301  O   HOH A 804       2.170  23.571  10.324  1.00 13.93           O  
HETATM 2302  O   HOH A 805       2.025  16.985  -5.997  1.00 27.80           O  
HETATM 2303  O   HOH A 806       5.726  31.194  17.655  1.00 29.99           O  
HETATM 2304  O   HOH A 807      15.574  40.947   6.438  1.00 21.20           O  
HETATM 2305  O   HOH A 808      11.835 -15.133   9.199  1.00 27.85           O  
HETATM 2306  O   HOH A 809      19.768  11.109   5.932  1.00 32.48           O  
HETATM 2307  O   HOH A 810      13.242  15.406  17.197  1.00 11.34           O  
HETATM 2308  O   HOH A 811       9.961  12.459  19.760  1.00 23.09           O  
HETATM 2309  O   HOH A 812      15.261 -12.311  -3.626  1.00 15.66           O  
HETATM 2310  O   HOH A 813      13.415   0.293  24.081  1.00 36.87           O  
HETATM 2311  O   HOH A 814      20.859  23.478  13.915  1.00 31.47           O  
HETATM 2312  O   HOH A 815       8.367  24.230 -19.026  1.00 17.40           O  
HETATM 2313  O   HOH A 816      20.442   3.135  -5.646  1.00 25.43           O  
HETATM 2314  O   HOH A 817      11.601   0.011  -4.505  1.00 23.25           O  
HETATM 2315  O   HOH A 818      22.739   2.310  -6.831  1.00 32.80           O  
HETATM 2316  O   HOH A 819       9.584  42.840  14.509  1.00 36.13           O  
HETATM 2317  O   HOH A 820      18.064  -0.236  -7.544  1.00 29.14           O  
HETATM 2318  O   HOH A 821      16.158  34.896  16.987  1.00 21.18           O  
HETATM 2319  O   HOH A 822      -0.042   9.092  10.863  1.00 28.44           O  
HETATM 2320  O   HOH A 823      24.529  22.452   0.071  1.00 11.23           O  
HETATM 2321  O   HOH A 824      15.152  -9.508  19.773  1.00 29.66           O  
HETATM 2322  O   HOH A 825      36.721  32.373  10.118  1.00 18.48           O  
HETATM 2323  O   HOH A 826      31.850  12.210  10.791  1.00 45.06           O  
HETATM 2324  O   HOH A 827      11.938  39.433  12.518  1.00 26.93           O  
HETATM 2325  O   HOH A 828      -2.362  31.117  -6.912  1.00 34.31           O  
HETATM 2326  O   HOH A 829       5.823  32.421   3.871  1.00 17.90           O  
HETATM 2327  O   HOH A 830      21.498   5.096  24.844  1.00 16.22           O  
HETATM 2328  O   HOH A 831       5.109  17.653  -4.207  1.00 23.95           O  
HETATM 2329  O   HOH A 832      -1.005  30.891   0.701  1.00 17.06           O  
HETATM 2330  O   HOH A 833      28.647   9.873  16.432  1.00 21.72           O  
HETATM 2331  O   HOH A 834       7.889  12.366  -9.581  1.00 30.56           O  
HETATM 2332  O   HOH A 835      12.205  -2.301  24.980  1.00 37.65           O  
HETATM 2333  O   HOH A 836      14.052  28.326  17.644  1.00 11.22           O  
HETATM 2334  O   HOH A 837      -0.104  19.313  -0.475  1.00 15.06           O  
HETATM 2335  O   HOH A 838      21.535  29.891   7.828  1.00  6.72           O  
HETATM 2336  O   HOH A 839      26.709   3.167  17.857  1.00 15.12           O  
HETATM 2337  O   HOH A 840      26.078  -0.593  16.466  1.00 16.30           O  
HETATM 2338  O   HOH A 841       8.041  27.414  18.049  1.00 24.64           O  
HETATM 2339  O   HOH A 842      29.274  29.703  -7.085  1.00 33.30           O  
HETATM 2340  O   HOH A 843      10.179  15.738  -6.645  1.00 15.43           O  
HETATM 2341  O   HOH A 844      13.952  -6.064  -7.638  1.00 41.04           O  
HETATM 2342  O   HOH A 845       4.835   8.612  16.386  1.00 30.12           O  
HETATM 2343  O   HOH A 846      23.022  30.199   9.974  1.00  8.76           O  
HETATM 2344  O   HOH A 847      20.281  -3.677  21.140  1.00 24.72           O  
HETATM 2345  O   HOH A 848      24.601   7.483  25.436  1.00 24.23           O  
HETATM 2346  O   HOH A 849      -0.526  27.601  10.334  1.00 14.19           O  
HETATM 2347  O   HOH A 850      36.021  33.689   4.044  1.00 13.72           O  
HETATM 2348  O   HOH A 851      28.883   0.898   9.194  1.00 29.02           O  
HETATM 2349  O   HOH A 852      16.087   0.920  24.478  1.00 22.11           O  
HETATM 2350  O   HOH A 853       0.952  33.262  -1.687  1.00 27.76           O  
HETATM 2351  O   HOH A 854      15.470  22.483  14.634  1.00  8.95           O  
HETATM 2352  O   HOH A 855      27.207  14.266  21.205  1.00 29.70           O  
HETATM 2353  O   HOH A 856       6.456   6.763  -2.701  1.00 36.55           O  
HETATM 2354  O   HOH A 857      11.459   0.270   0.432  1.00 10.66           O  
HETATM 2355  O   HOH A 858      16.899  13.678 -14.974  1.00 28.08           O  
HETATM 2356  O   HOH A 859       8.309  39.945  -1.851  1.00 33.42           O  
HETATM 2357  O   HOH A 860      12.167  26.246  22.238  1.00  9.13           O  
HETATM 2358  O   HOH A 861       0.459   7.427  13.088  1.00 35.63           O  
HETATM 2359  O   HOH A 862       7.572  21.810  13.897  1.00 13.70           O  
HETATM 2360  O   HOH A 863      22.587  30.574  -5.307  1.00 10.20           O  
HETATM 2361  O   HOH A 864      22.720  19.732   2.860  1.00  9.08           O  
HETATM 2362  O   HOH A 865      12.083   7.994  23.154  1.00 29.05           O  
HETATM 2363  O   HOH A 866       6.364  14.744  -6.078  1.00 18.54           O  
HETATM 2364  O   HOH A 867      18.090  15.261  13.624  1.00  8.52           O  
HETATM 2365  O   HOH A 868      21.921  -1.326  28.109  1.00 39.18           O  
HETATM 2366  O   HOH A 869       8.457  -2.037  -1.871  1.00 39.08           O  
HETATM 2367  O   HOH A 870      26.180  22.561  -7.941  1.00 28.61           O  
HETATM 2368  O   HOH A 871      23.914  12.729   3.144  1.00 26.45           O  
HETATM 2369  O   HOH A 872      14.883   7.739  23.792  1.00 13.84           O  
HETATM 2370  O   HOH A 873      27.381  20.621  -9.574  1.00 20.18           O  
HETATM 2371  O   HOH A 874      15.086 -15.857   7.629  1.00 20.02           O  
HETATM 2372  O   HOH A 875      13.115  14.943  -9.024  1.00 15.29           O  
HETATM 2373  O   HOH A 876       9.751   5.347  -2.488  1.00 17.46           O  
HETATM 2374  O   HOH A 877      27.299   3.349  21.218  1.00 23.61           O  
HETATM 2375  O   HOH A 878      29.822  27.068  -6.384  1.00 39.40           O  
HETATM 2376  O   HOH A 879      21.748 -10.136   7.931  1.00 18.17           O  
HETATM 2377  O   HOH A 880       7.600   2.638   2.476  1.00 37.61           O  
HETATM 2378  O   HOH A 881      20.237  21.333   9.557  1.00 13.33           O  
HETATM 2379  O   HOH A 882       9.955  27.665  -9.366  1.00  9.36           O  
HETATM 2380  O   HOH A 883      15.361  25.542 -15.034  1.00 34.60           O  
HETATM 2381  O   HOH A 884       7.210  26.929 -15.099  1.00 47.17           O  
HETATM 2382  O   HOH A 885       8.168   1.479  25.660  1.00 36.85           O  
HETATM 2383  O   HOH A 886      18.912  41.289   4.151  1.00 20.96           O  
HETATM 2384  O   HOH A 887      15.193  11.413  22.852  1.00 23.15           O  
HETATM 2385  O   HOH A 888      21.996  11.158  -5.397  1.00 13.62           O  
HETATM 2386  O   HOH A 889      20.264  29.182  -9.264  1.00  6.70           O  
HETATM 2387  O   HOH A 890      21.627  28.504  26.418  1.00 11.51           O  
HETATM 2388  O   HOH A 891      -3.718  28.927  -5.860  1.00 20.17           O  
HETATM 2389  O   HOH A 892       4.387  32.518  15.761  1.00 22.18           O  
HETATM 2390  O   HOH A 893      19.286  37.953  12.609  1.00 15.40           O  
HETATM 2391  O   HOH A 894      21.663  11.621   9.612  1.00 38.68           O  
HETATM 2392  O   HOH A 895      19.032  14.193  11.277  1.00 12.87           O  
HETATM 2393  O   HOH A 896      28.358  36.673  -3.572  1.00 30.43           O  
HETATM 2394  O   HOH A 897      14.805  -3.732  21.557  1.00 32.08           O  
HETATM 2395  O   HOH A 898      16.475   9.996  24.826  1.00 22.38           O  
HETATM 2396  O   HOH A 899       7.127   7.015   2.407  1.00  9.21           O  
HETATM 2397  O   HOH A 900       9.051   5.111  22.783  1.00 23.65           O  
HETATM 2398  O   HOH A 901      15.740 -11.453   1.982  1.00  9.29           O  
HETATM 2399  O   HOH A 902      18.447  23.499 -13.749  1.00 10.74           O  
HETATM 2400  O   HOH A 903       2.649  14.510  -4.369  1.00 22.54           O  
HETATM 2401  O   HOH A 904      21.111  20.795  14.632  1.00 28.51           O  
HETATM 2402  O   HOH A 905      24.681  26.444  -8.785  1.00 40.31           O  
HETATM 2403  O   HOH A 906      21.849  21.605 -15.717  1.00 15.54           O  
HETATM 2404  O   HOH A 907      15.008   6.813 -11.701  1.00 12.50           O  
HETATM 2405  O   HOH A 908      10.071 -11.885  13.192  1.00 41.63           O  
HETATM 2406  O   HOH A 909      15.221  16.177 -15.031  1.00 15.86           O  
HETATM 2407  O   HOH A 910       9.310  29.200  21.849  1.00 34.32           O  
HETATM 2408  O   HOH A 911      21.425  19.850 -11.687  1.00 13.96           O  
HETATM 2409  O   HOH A 912      13.639  -2.914  -7.174  1.00 33.95           O  
HETATM 2410  O   HOH A 913      35.021  28.747  15.532  1.00 42.84           O  
HETATM 2411  O   HOH A 914       8.245 -12.656   1.480  1.00 28.85           O  
HETATM 2412  O   HOH A 915      29.747   3.728   0.120  1.00 40.46           O  
HETATM 2413  O   HOH A 916      19.782  38.759   1.373  1.00 10.24           O  
HETATM 2414  O   HOH A 917      28.989  11.942  23.692  1.00 36.04           O  
HETATM 2415  O   HOH A 918      19.195  -8.510  15.477  1.00 25.81           O  
HETATM 2416  O   HOH A 919      11.568  29.844 -10.012  1.00 12.06           O  
HETATM 2417  O   HOH A 920      12.746  40.086  -4.127  1.00 20.28           O  
HETATM 2418  O   HOH A 921      32.492  13.222  21.198  1.00 42.70           O  
HETATM 2419  O   HOH A 922      -1.730  24.058 -11.211  1.00 11.15           O  
HETATM 2420  O   HOH A 923       6.067  23.156  -9.742  1.00 27.11           O  
HETATM 2421  O   HOH A 924      -3.997  31.550  -1.508  1.00 31.83           O  
HETATM 2422  O   HOH A 925      21.416   6.289  27.529  1.00 31.44           O  
HETATM 2423  O   HOH A 926      24.744  36.059   1.509  1.00 19.85           O  
HETATM 2424  O   HOH A 927      23.392   5.955   8.451  1.00 38.52           O  
HETATM 2425  O   HOH A 928      21.533 -12.238   5.976  1.00 13.83           O  
HETATM 2426  O   HOH A 929      29.363  25.514  -3.121  1.00 15.85           O  
HETATM 2427  O   HOH A 930      28.859  20.504   0.564  1.00 22.82           O  
HETATM 2428  O   HOH A 931       0.384  15.712   2.976  1.00 22.40           O  
HETATM 2429  O   HOH A 932       6.737   7.363   6.388  0.50  4.75           O  
HETATM 2430  O   HOH A 933       8.858   5.997   9.933  1.00 19.74           O  
HETATM 2431  O   HOH A 934      11.737  45.236  16.796  1.00 39.56           O  
HETATM 2432  O   HOH A 935      -1.582  14.829  12.482  1.00 44.55           O  
HETATM 2433  O   HOH A 936       7.920  -1.425  24.180  1.00 35.88           O  
HETATM 2434  O   HOH A 937      26.691  14.752  -7.632  1.00 23.44           O  
HETATM 2435  O   HOH A 938      27.926   1.073  19.985  1.00 27.59           O  
HETATM 2436  O   HOH A 939      30.850  -1.112  14.141  1.00 36.26           O  
HETATM 2437  O   HOH A 940      20.409  38.082  15.278  1.00 29.83           O  
HETATM 2438  O   HOH A 941      17.851  -1.219  24.110  1.00 29.21           O  
HETATM 2439  O   HOH A 942      28.057  -3.080  -3.899  1.00 32.25           O  
HETATM 2440  O   HOH A 943      23.408  -9.430  12.371  1.00 38.34           O  
HETATM 2441  O   HOH A 944       0.674  15.955  -2.682  1.00 33.05           O  
HETATM 2442  O   HOH A 945       9.826  -3.996  12.625  1.00 28.00           O  
HETATM 2443  O   HOH A 946      13.580  34.599 -11.831  1.00 35.62           O  
HETATM 2444  O   HOH A 947       9.778  37.178   2.673  1.00 16.42           O  
HETATM 2445  O   HOH A 948      14.769  10.259  15.713  1.00 15.31           O  
HETATM 2446  O   HOH A 949      17.206   5.958   4.984  1.00 22.38           O  
HETATM 2447  O   HOH A 950      14.792  39.564   9.997  1.00 15.11           O  
HETATM 2448  O   HOH A 951      16.187  21.352  11.264  1.00  9.40           O  
HETATM 2449  O   HOH A 952      37.119  30.668  13.918  1.00 38.09           O  
HETATM 2450  O   HOH A 953      18.038  22.435  13.746  1.00 26.86           O  
HETATM 2451  O   HOH A 954      10.544  17.293  -8.875  1.00 12.31           O  
HETATM 2452  O   HOH A 955      10.058 -14.012  -1.324  1.00 23.48           O  
HETATM 2453  O   HOH A 956       2.001  21.625  16.093  1.00 37.01           O  
HETATM 2454  O   HOH A 957      12.002  -9.526  10.054  1.00 12.93           O  
HETATM 2455  O   HOH A 958      14.805  10.614 -11.064  1.00 22.29           O  
HETATM 2456  O   HOH A 959       6.690  -0.726  16.176  1.00 28.60           O  
HETATM 2457  O   HOH A 960      22.157  -1.782  21.253  1.00 27.84           O  
HETATM 2458  O   HOH A 961      17.534 -13.471   3.970  1.00  8.51           O  
HETATM 2459  O   HOH A 962      19.895  33.387   5.325  1.00  6.81           O  
HETATM 2460  O   HOH A 963       8.930  19.774  12.544  1.00 14.65           O  
HETATM 2461  O   HOH A 964      -3.156  27.411 -12.381  1.00 16.88           O  
HETATM 2462  O   HOH A 965      33.509  30.049  -5.035  1.00 36.05           O  
HETATM 2463  O   HOH A 966       7.178  39.459  16.895  1.00 36.25           O  
HETATM 2464  O   HOH A 967      31.214  33.742  14.999  1.00 24.78           O  
HETATM 2465  O   HOH A 968       3.476  30.515  14.013  1.00 18.15           O  
HETATM 2466  O   HOH A 969       1.140  21.105  10.722  1.00 17.15           O  
HETATM 2467  O   HOH A 970       6.069  -5.612  20.302  1.00 33.74           O  
HETATM 2468  O   HOH A 971      27.636   8.096   0.278  1.00 31.25           O  
HETATM 2469  O   HOH A 972      27.615  24.532   8.651  1.00  9.22           O  
HETATM 2470  O   HOH A 973       2.155  19.111  -8.014  1.00 33.15           O  
HETATM 2471  O   HOH A 974      10.181  36.720 -10.674  1.00 19.56           O  
HETATM 2472  O   HOH A 975      17.001  -5.558  -7.474  1.00 40.64           O  
HETATM 2473  O   HOH A 976      14.901  13.942 -12.911  1.00 37.28           O  
HETATM 2474  O   HOH A 977      13.167  14.969  21.961  1.00 17.24           O  
HETATM 2475  O   HOH A 978       5.923  26.530  13.134  1.00 13.15           O  
HETATM 2476  O   HOH A 979      25.628  10.242  -1.008  1.00 45.70           O  
HETATM 2477  O   HOH A 980       5.461  34.265  -2.615  1.00 20.56           O  
HETATM 2478  O   HOH A 981      25.589  -2.725  19.178  1.00 29.86           O  
HETATM 2479  O   HOH A 982       6.295   0.901  18.114  1.00 35.59           O  
HETATM 2480  O   HOH A 983      35.620  34.487  -1.661  1.00 23.46           O  
HETATM 2481  O   HOH A 984      34.154  31.497  16.279  1.00 40.68           O  
HETATM 2482  O   HOH A 985      30.045  22.239  10.154  1.00 20.37           O  
HETATM 2483  O   HOH A 986      13.604  39.990 -10.687  1.00 33.75           O  
HETATM 2484  O   HOH A 987      30.982   6.172  21.999  1.00 42.88           O  
HETATM 2485  O   HOH A 988      11.885  -7.426  22.287  1.00 41.33           O  
HETATM 2486  O   HOH A 989      28.583  16.084  -3.974  1.00 33.60           O  
HETATM 2487  O   HOH A 990      30.917  -3.333   3.210  1.00 48.55           O  
HETATM 2488  O   HOH A 991       8.680  -7.874  14.392  1.00 35.90           O  
HETATM 2489  O   HOH A 992      17.555  40.761   9.824  1.00 22.49           O  
HETATM 2490  O   HOH A 993       6.893   7.454  -5.812  1.00 15.66           O  
HETATM 2491  O   HOH A 994      24.183   4.897  -4.614  1.00 34.11           O  
HETATM 2492  O   HOH A 995      16.415  -7.572  15.966  1.00 23.08           O  
HETATM 2493  O   HOH A 996      21.995  12.110  -9.719  1.00 23.87           O  
HETATM 2494  O   HOH A 997      10.362  16.721  18.716  1.00 22.60           O  
HETATM 2495  O   HOH A 998      12.758  37.371   6.827  1.00 13.04           O  
HETATM 2496  O   HOH A 999      20.486   9.946  29.086  1.00 27.27           O  
HETATM 2497  O   HOH A1000       1.728  34.276  -4.489  1.00 37.59           O  
HETATM 2498  O   HOH A1001      13.459  34.809  18.167  1.00 21.34           O  
HETATM 2499  O   HOH A1002      11.860 -13.945  12.057  1.00 30.41           O  
HETATM 2500  O   HOH A1003      25.721  31.988  -0.154  1.00 19.02           O  
HETATM 2501  O   HOH A1004       9.508  24.956 -15.154  1.00 16.36           O  
HETATM 2502  O   HOH A1005      12.691  42.472  -9.556  1.00 29.26           O  
HETATM 2503  O   HOH A1006      23.329  33.614  -1.246  1.00 17.14           O  
HETATM 2504  O   HOH A1007       0.069  10.452   6.355  1.00 26.69           O  
HETATM 2505  O   HOH A1008      -1.599  24.208   3.638  1.00 29.30           O  
HETATM 2506  O   HOH A1009       7.529  -2.074   9.357  1.00 34.07           O  
HETATM 2507  O   HOH A1010      29.149  39.569   6.813  1.00 29.05           O  
HETATM 2508  O   HOH A1011      23.618   9.496  -3.147  1.00 18.46           O  
HETATM 2509  O   HOH A1012      11.207   8.635 -12.699  1.00 34.78           O  
HETATM 2510  O   HOH A1013      33.461  27.220  -1.521  1.00 21.63           O  
HETATM 2511  O   HOH A1014      20.022  21.149 -13.670  1.00 11.61           O  
HETATM 2512  O   HOH A1015      13.264   3.980  -5.074  1.00 12.53           O  
HETATM 2513  O   HOH A1016      11.063  17.696 -16.985  1.00 24.26           O  
HETATM 2514  O   HOH A1017      23.000  -1.071  23.958  1.00 37.43           O  
HETATM 2515  O   HOH A1018      27.449  17.646 -13.146  1.00 21.49           O  
HETATM 2516  O   HOH A1019      31.012  37.677   8.779  1.00 23.74           O  
HETATM 2517  O   HOH A1020       5.622   8.543 -11.206  1.00 40.24           O  
HETATM 2518  O   HOH A1021      24.925   3.606   8.569  1.00 23.68           O  
HETATM 2519  O   HOH A1022       7.525  27.022 -10.881  1.00 32.94           O  
HETATM 2520  O   HOH A1023      10.272  43.786  -7.995  1.00 33.29           O  
HETATM 2521  O   HOH A1024      27.485  29.035  17.848  1.00 38.29           O  
HETATM 2522  O   HOH A1025      31.270   6.868   8.495  1.00 44.81           O  
HETATM 2523  O   HOH A1026       5.666  -5.643   5.962  1.00 38.24           O  
HETATM 2524  O   HOH A1027       2.890  12.802  18.091  1.00 43.75           O  
HETATM 2525  O   HOH A1028       7.763  35.773  -9.168  1.00 12.58           O  
HETATM 2526  O   HOH A1029      19.076  42.662   6.632  1.00 28.15           O  
HETATM 2527  O   HOH A1030      13.243  37.420 -12.611  1.00 44.91           O  
HETATM 2528  O   HOH A1031      25.944  15.499 -14.474  1.00 16.69           O  
HETATM 2529  O   HOH A1032      30.668  -3.515  -0.766  1.00 44.32           O  
HETATM 2530  O   HOH A1033       6.977  38.041  -4.429  1.00 26.67           O  
HETATM 2531  O   HOH A1034      21.446   5.411  -3.733  1.00 14.12           O  
HETATM 2532  O   HOH A1035       0.730  10.404   3.299  1.00 23.59           O  
HETATM 2533  O   HOH A1036      25.479  10.083 -11.696  1.00 35.68           O  
HETATM 2534  O   HOH A1037       7.099 -17.043  16.016  1.00 23.87           O  
HETATM 2535  O   HOH A1038      32.151   5.898  16.547  1.00 40.05           O  
HETATM 2536  O   HOH A1039      10.241  35.474  18.484  1.00 21.68           O  
HETATM 2537  O   HOH A1040      11.546  15.964 -10.954  1.00 22.36           O  
HETATM 2538  O   HOH A1041      19.211  23.114  11.371  1.00 32.69           O  
HETATM 2539  O   HOH A1042      15.438  38.329   7.587  1.00 18.84           O  
HETATM 2540  O   HOH A1043      22.432  33.315  -4.166  1.00 17.54           O  
HETATM 2541  O   HOH A1044      -4.818  27.197   1.658  1.00 31.36           O  
HETATM 2542  O   HOH A1045      25.029   2.940  22.972  1.00 20.34           O  
HETATM 2543  O   HOH A1046      29.092  33.120   0.081  1.00 19.07           O  
HETATM 2544  O   HOH A1047      14.868  32.667 -13.183  1.00 37.85           O  
HETATM 2545  O   HOH A1048      37.209  29.633  11.095  1.00 22.26           O  
HETATM 2546  O   HOH A1049       7.510  20.520 -19.177  1.00 28.67           O  
HETATM 2547  O   HOH A1050       9.576  -2.710   1.231  1.00 32.76           O  
HETATM 2548  O   HOH A1051      25.527  19.466   3.398  1.00 12.66           O  
HETATM 2549  O   HOH A1052      28.763  10.511  13.947  1.00 34.92           O  
HETATM 2550  O   HOH A1053       7.286 -11.442  12.071  1.00 38.62           O  
HETATM 2551  O   HOH A1054      17.323  -9.005  18.452  1.00 28.32           O  
HETATM 2552  O   HOH A1055      16.782  35.841  20.168  1.00 48.18           O  
HETATM 2553  O   HOH A1056      21.783  13.739  11.542  1.00 43.63           O  
HETATM 2554  O   HOH A1057      -1.103  17.131   9.048  1.00 39.93           O  
HETATM 2555  O   HOH A1058      23.136   2.749  24.802  1.00 29.40           O  
HETATM 2556  O   HOH A1059      33.877  27.371  13.552  1.00 30.11           O  
HETATM 2557  O   HOH A1060      22.326  30.785  -8.012  1.00 21.15           O  
HETATM 2558  O   HOH A1061      18.843 -11.306  15.891  1.00 32.84           O  
HETATM 2559  O   HOH A1062      -0.060  15.800   7.074  1.00 28.05           O  
HETATM 2560  O   HOH A1063      -5.851  28.628  -7.092  1.00 31.24           O  
HETATM 2561  O   HOH A1064      23.393  -4.410  20.598  1.00 32.90           O  
HETATM 2562  O   HOH A1065       3.485  15.234  -9.045  1.00 35.88           O  
HETATM 2563  O   HOH A1066      24.581  15.351  14.189  1.00 42.78           O  
HETATM 2564  O   HOH A1067      10.156  38.054   5.069  1.00 25.49           O  
HETATM 2565  O   HOH A1068      35.800  34.607  11.864  1.00 33.17           O  
HETATM 2566  O   HOH A1069       1.981  38.767  -8.974  1.00 39.94           O  
HETATM 2567  O   HOH A1070      10.923 -10.264  22.057  1.00 41.33           O  
HETATM 2568  O   HOH A1071      -4.753  26.674   9.781  1.00 35.03           O  
HETATM 2569  O   HOH A1072      26.198  33.911  22.441  1.00 36.38           O  
HETATM 2570  O   HOH A1073       1.907  33.856   4.105  1.00 30.82           O  
HETATM 2571  O   HOH A1074      12.179  11.201 -12.179  1.00 30.02           O  
HETATM 2572  O   HOH A1075      19.062   4.683  -9.708  1.00 26.79           O  
HETATM 2573  O   HOH A1076       3.155  32.502  11.456  1.00 32.47           O  
HETATM 2574  O   HOH A1077      23.025  34.113  -6.834  1.00 20.76           O  
HETATM 2575  O   HOH A1078      26.106  -8.783  -2.727  1.00 43.08           O  
HETATM 2576  O   HOH A1079      12.368  30.112  19.171  1.00 16.45           O  
HETATM 2577  O   HOH A1080       4.461  34.126   8.982  1.00 35.27           O  
HETATM 2578  O   HOH A1081       8.133  19.808 -14.479  1.00 36.46           O  
HETATM 2579  O   HOH A1082      23.484  23.195  20.603  1.00 40.77           O  
HETATM 2580  O   HOH A1083       6.769   3.303  -0.067  1.00 40.66           O  
HETATM 2581  O   HOH A1084       5.148  20.243 -10.793  1.00 35.76           O  
HETATM 2582  O   HOH A1085       6.399  14.986  20.646  1.00 43.90           O  
HETATM 2583  O   HOH A1086      10.748   1.387  -1.943  1.00 30.09           O  
HETATM 2584  O   HOH A1087       9.641  29.562  18.818  1.00 22.38           O  
HETATM 2585  O   HOH A1088      33.482  35.974  11.926  1.00 39.45           O  
HETATM 2586  O   HOH A1089      15.730   6.737  10.065  1.00 45.88           O  
HETATM 2587  O   HOH A1090      28.645  22.323  -5.217  1.00 43.31           O  
HETATM 2588  O   HOH A1091      26.739  20.253   8.172  1.00 36.93           O  
HETATM 2589  O   HOH A1092      13.842  41.801  14.373  1.00 32.91           O  
HETATM 2590  O   HOH A1093      13.155   1.661  -6.390  1.00 15.22           O  
HETATM 2591  O   HOH A1094      20.258  -2.116  -7.795  1.00 32.01           O  
HETATM 2592  O   HOH A1095       0.557  26.629 -13.885  1.00 42.71           O  
HETATM 2593  O   HOH A1096      13.466  32.610  19.842  1.00 21.55           O  
HETATM 2594  O   HOH A1097      22.212   6.795  -6.482  1.00 42.76           O  
HETATM 2595  O   HOH A1098      28.855  33.418  -2.886  1.00 42.30           O  
HETATM 2596  O   HOH A1099      19.666  43.717  11.702  1.00 41.92           O  
HETATM 2597  O   HOH A1100       3.997  33.624  -0.479  1.00 30.85           O  
HETATM 2598  O   HOH A1101      11.508 -15.552  15.561  1.00 25.97           O  
HETATM 2599  O   HOH A1102       7.251  18.997 -11.878  1.00 40.05           O  
HETATM 2600  O   HOH A1103      12.496  12.220  23.311  1.00 33.04           O  
HETATM 2601  O   HOH A1104       5.945  34.335   1.525  1.00 25.47           O  
HETATM 2602  O   HOH A1105      23.718  30.399  25.988  1.00 24.56           O  
HETATM 2603  O   HOH A1106       4.839  -3.217  21.222  1.00 43.44           O  
HETATM 2604  O   HOH A1107      23.680  11.475  -7.494  1.00 30.48           O  
HETATM 2605  O   HOH A1108       3.861  25.168  14.866  1.00 35.24           O  
HETATM 2606  O   HOH A1109      28.869  17.450   0.913  1.00 35.36           O  
HETATM 2607  O   HOH A1110      10.991  32.657  22.322  1.00 41.17           O  
HETATM 2608  O   HOH A1111       9.755  15.081 -12.869  1.00 37.24           O  
HETATM 2609  O   HOH A1112      -5.108  30.503   0.725  1.00 31.63           O  
HETATM 2610  O   HOH A1113       5.666  28.522  17.736  1.00 40.94           O  
HETATM 2611  O   HOH A1114       4.683   5.811   2.833  1.00 30.63           O  
HETATM 2612  O   HOH A1115      32.766  26.222  -4.266  1.00 37.74           O  
HETATM 2613  O   HOH A1116      26.661  21.657   1.727  1.00 12.96           O  
HETATM 2614  O   HOH A1117      -2.298  28.137   5.963  1.00 30.44           O  
HETATM 2615  O   HOH A1118      16.527   4.770 -10.840  1.00 24.09           O  
HETATM 2616  O   HOH A1119       0.011  24.943  11.594  1.00 19.79           O  
HETATM 2617  O   HOH A1120       6.491  21.092  16.272  1.00 24.45           O  
HETATM 2618  O   HOH A1121       9.096  17.473 -15.120  1.00 34.61           O  
HETATM 2619  O   HOH A1122       5.535  11.654  17.347  1.00 34.85           O  
HETATM 2620  O   HOH A1123       4.493  12.734  -5.827  1.00 28.16           O  
HETATM 2621  O   HOH A1124       8.189  34.464 -12.586  1.00 47.18           O  
HETATM 2622  O   HOH A1125      31.134  27.948  14.238  1.00 23.84           O  
HETATM 2623  O   HOH A1126       6.573  36.494   6.296  1.00 36.50           O  
HETATM 2624  O   HOH A1127       7.932  14.696  -8.164  1.00 26.86           O  
HETATM 2625  O   HOH A1128      -0.346  21.187  13.290  1.00 33.85           O  
HETATM 2626  O   HOH A1129      26.594  -6.266  -0.441  1.00 44.44           O  
HETATM 2627  O   HOH A1130       6.373  15.234 -10.238  1.00 42.16           O  
HETATM 2628  O   HOH A1131      23.725  26.636  26.427  1.00 35.21           O  
HETATM 2629  O   HOH A1132      16.180   2.074  27.393  1.00 27.60           O  
HETATM 2630  O   HOH A1133      24.303  -4.361  -7.940  1.00 36.76           O  
HETATM 2631  O   HOH A1134      33.287  37.615   5.785  1.00 39.89           O  
HETATM 2632  O   HOH A1135      -1.843  30.653   4.815  1.00 36.76           O  
HETATM 2633  O   HOH A1136       4.869  36.917  -2.989  1.00 24.85           O  
HETATM 2634  O   HOH A1137       5.229  18.467  22.485  1.00 34.62           O  
HETATM 2635  O   HOH A1138       6.762  37.065   3.303  1.00 27.05           O  
HETATM 2636  O   HOH A1139       6.433   4.451  22.111  1.00 41.82           O  
HETATM 2637  O   HOH A1140       2.604  37.085  -4.852  1.00 40.65           O  
HETATM 2638  O   HOH A1141       7.900   9.623 -14.394  1.00 33.24           O  
HETATM 2639  O   HOH A1142      21.568  -4.441  -6.888  1.00 29.60           O  
HETATM 2640  O   HOH A1143      17.776  -3.448  22.385  1.00 30.00           O  
HETATM 2641  O   HOH A1144       6.933   4.368  -6.117  1.00 36.84           O  
HETATM 2642  O   HOH A1145      15.073   0.739  -8.208  1.00 38.69           O  
HETATM 2643  O   HOH A1146       4.742  34.122   6.059  1.00 25.48           O  
HETATM 2644  O   HOH A1147      -1.096  13.055   6.600  1.00 37.52           O  
HETATM 2645  O   HOH A1148       7.644 -16.463  13.066  1.00 41.97           O  
HETATM 2646  O   HOH A1149       1.291  25.118  14.016  1.00 32.73           O  
HETATM 2647  O   HOH A1150      -2.274  23.702  12.226  1.00 33.57           O  
HETATM 2648  O   HOH A1151      27.167  34.418   1.577  1.00 38.81           O  
HETATM 2649  O   HOH A1152       2.406  28.621  15.585  1.00 38.22           O  
HETATM 2650  O   HOH A1153       6.325  -9.038  10.584  1.00 38.84           O  
HETATM 2651  O   HOH A1154      -0.636  29.470  12.459  1.00 30.61           O  
HETATM 2652  O   HOH A1155       6.253  38.195  -8.826  1.00 33.19           O  
HETATM 2653  O   HOH A1156      12.715  37.098  19.426  1.00 30.66           O  
HETATM 2654  O   HOH A1157       7.626  40.528   0.676  1.00 46.75           O  
HETATM 2655  O   HOH A1158      23.541 -10.130  -5.893  1.00 39.86           O  
HETATM 2656  O   HOH A1159      10.822  40.809   4.532  1.00 34.17           O  
HETATM 2657  O   HOH A1160      28.789  16.173  -6.686  1.00 41.71           O  
HETATM 2658  O   HOH A1161      28.951   4.117  23.182  1.00 28.74           O  
HETATM 2659  O   HOH A1162       8.587  17.001 -10.791  1.00 24.33           O  
HETATM 2660  O   HOH A1163      26.991  -7.198  10.493  1.00 31.19           O  
HETATM 2661  O   HOH A1164       7.216  12.398  19.583  1.00 27.21           O  
HETATM 2662  O   HOH A1165      -2.624  28.028   8.658  1.00 21.03           O  
HETATM 2663  O   HOH A1166      30.919   8.439  23.655  1.00 40.99           O  
HETATM 2664  O   HOH A1167       5.323   8.541  -7.841  1.00 30.37           O  
HETATM 2665  O   HOH A1168       5.329  11.213  -8.445  1.00 35.17           O  
HETATM 2666  O   HOH A1169      10.174  39.569   1.825  1.00 35.77           O  
HETATM 2667  O   HOH A1170      -2.090  12.865   9.667  1.00 38.85           O  
HETATM 2668  O   HOH A1171       7.843 -16.189   0.666  1.00 43.53           O  
HETATM 2669  O   HOH A1172      31.671  36.543  -0.106  1.00 38.72           O  
HETATM 2670  O   HOH A1173       9.448  45.404  -5.730  1.00 42.89           O  
HETATM 2671  O   HOH A1174      27.051  -8.361   2.121  1.00 39.89           O  
HETATM 2672  O   HOH A1175      26.958  17.023   3.037  1.00 23.82           O  
HETATM 2673  O   HOH A1176      20.150  -6.933  -7.325  1.00 39.03           O
[truncated: 1,185 more chars]
