# Supplementary material for: Solvent-Site Prediction for Fragment Docking and Its Implication on Fragment-Based Drug Discovery
Source: J Chem Inf Model. 2025 Nov 24;65(23):12959–77. doi: 10.1021/acs.jcim.5c02352 (PMC12690578; doi:10.1021/acs.jcim.5c02352)
Supplement: Supplementary file 3 [file ci5c02352_si_003.zip › Frag2Lead_dataset/2015-01/rec-lead.pdb]

ATOM      1  N   GLY A 389      10.659 -15.702  15.521  1.00 29.22           N  
ANISOU    1  N   GLY A 389     4313   3092   3698    -34    110    353       N  
ATOM      2  CA  GLY A 389       9.633 -14.677  15.894  1.00 33.41           C  
ANISOU    2  CA  GLY A 389     4809   3657   4227    -63    123    353       C  
ATOM      3  C   GLY A 389       9.526 -14.397  17.384  1.00 31.62           C  
ANISOU    3  C   GLY A 389     4595   3445   3974    -57    138    382       C  
ATOM      4  O   GLY A 389       9.206 -13.268  17.782  1.00 27.87           O  
ANISOU    4  O   GLY A 389     4090   3010   3489    -61    141    379       O  
ATOM      5  N   LEU A 390       9.802 -15.424  18.196  1.00 31.13           N  
ANISOU    5  N   LEU A 390     4578   3350   3900    -44    147    410       N  
ATOM      6  CA  LEU A 390       9.749 -15.358  19.666  1.00 30.09           C  
ANISOU    6  CA  LEU A 390     4468   3224   3738    -35    162    441       C  
ATOM      7  C   LEU A 390      10.455 -14.161  20.292  1.00 31.83           C  
ANISOU    7  C   LEU A 390     4669   3495   3930     -5    147    439       C  
ATOM      8  O   LEU A 390       9.868 -13.453  21.115  1.00 37.13           O  
ANISOU    8  O   LEU A 390     5330   4191   4586    -19    164    447       O  
ATOM      9  CB  LEU A 390      10.336 -16.635  20.283  1.00 29.88           C  
ANISOU    9  CB  LEU A 390     4495   3155   3701    -12    163    470       C  
ATOM     10  CG  LEU A 390       9.434 -17.843  20.479  1.00 31.99           C  
ANISOU   10  CG  LEU A 390     4799   3373   3984    -44    190    491       C  
ATOM     11  CD1 LEU A 390      10.291 -19.087  20.652  1.00 29.49           C  
ANISOU   11  CD1 LEU A 390     4532   3010   3662    -13    181    510       C  
ATOM     12  CD2 LEU A 390       8.507 -17.645  21.675  1.00 29.38           C  
ANISOU   12  CD2 LEU A 390     4477   3050   3637    -68    221    517       C  
ATOM     13  N   GLY A 391      11.711 -13.946  19.915  1.00 29.86           N  
ANISOU   13  N   GLY A 391     4412   3256   3674     32    118    426       N  
ATOM     14  CA  GLY A 391      12.523 -12.883  20.509  1.00 38.86           C  
ANISOU   14  CA  GLY A 391     5536   4441   4787     61    101    423       C  
ATOM     15  C   GLY A 391      12.202 -11.460  20.075  1.00 42.37           C  
ANISOU   15  C   GLY A 391     5932   4931   5236     47     98    397       C  
ATOM     16  O   GLY A 391      12.815 -10.513  20.569  1.00 49.80           O  
ANISOU   16  O   GLY A 391     6858   5907   6156     67     85    392       O  
ATOM     17  N   TYR A 392      11.222 -11.299  19.186  1.00 39.27           N  
ANISOU   17  N   TYR A 392     5514   4534   4871     12    110    380       N  
ATOM     18  CA  TYR A 392      11.065 -10.040  18.442  1.00 35.19           C  
ANISOU   18  CA  TYR A 392     4950   4054   4364      4    102    351       C  
ATOM     19  C   TYR A 392       9.816  -9.216  18.769  1.00 33.13           C  
ANISOU   19  C   TYR A 392     4666   3814   4107    -30    124    350       C  
ATOM     20  O   TYR A 392       8.695  -9.717  18.708  1.00 30.56           O  
ANISOU   20  O   TYR A 392     4343   3469   3799    -62    145    357       O  
ATOM     21  CB  TYR A 392      11.144 -10.318  16.935  1.00 31.99           C  
ANISOU   21  CB  TYR A 392     4531   3634   3987     -4     89    326       C  
ATOM     22  CG  TYR A 392      12.465 -10.920  16.506  1.00 35.70           C  
ANISOU   22  CG  TYR A 392     5017   4090   4455     31     68    321       C  
ATOM     23  CD1 TYR A 392      13.543 -10.106  16.167  1.00 34.83           C  
ANISOU   23  CD1 TYR A 392     4885   4009   4337     60     47    304       C  
ATOM     24  CD2 TYR A 392      12.644 -12.301  16.448  1.00 35.47           C  
ANISOU   24  CD2 TYR A 392     5027   4016   4434     37     71    334       C  
ATOM     25  CE1 TYR A 392      14.759 -10.646  15.786  1.00 34.86           C  
ANISOU   25  CE1 TYR A 392     4901   4001   4342     94     29    300       C  
ATOM     26  CE2 TYR A 392      13.858 -12.848  16.061  1.00 37.06           C  
ANISOU   26  CE2 TYR A 392     5243   4203   4635     72     53    330       C  
ATOM     27  CZ  TYR A 392      14.912 -12.012  15.732  1.00 37.31           C  
ANISOU   27  CZ  TYR A 392     5248   4268   4660    102     33    312       C  
ATOM     28  OH  TYR A 392      16.121 -12.540  15.355  1.00 42.34           O  
ANISOU   28  OH  TYR A 392     5895   4892   5299    138     17    308       O  
ATOM     29  N   GLY A 393      10.029  -7.945  19.110  1.00 31.20           N  
ANISOU   29  N   GLY A 393     4395   3611   3847    -19    119    341       N  
ATOM     30  CA  GLY A 393       8.941  -6.973  19.250  1.00 29.85           C  
ANISOU   30  CA  GLY A 393     4194   3463   3682    -46    137    334       C  
ATOM     31  C   GLY A 393       8.475  -6.498  17.884  1.00 29.23           C  
ANISOU   31  C   GLY A 393     4078   3392   3634    -65    128    308       C  
ATOM     32  O   GLY A 393       9.074  -6.854  16.870  1.00 28.12           O  
ANISOU   32  O   GLY A 393     3937   3240   3505    -56    108    294       O  
ATOM     33  N   SER A 394       7.424  -5.679  17.844  1.00 27.05           N  
ANISOU   33  N   SER A 394     3773   3134   3370    -90    143    301       N  
ATOM     34  CA  SER A 394       6.847  -5.250  16.563  1.00 29.42           C  
ANISOU   34  CA  SER A 394     4038   3440   3699   -109    134    278       C  
ATOM     35  C   SER A 394       7.774  -4.296  15.806  1.00 27.05           C  
ANISOU   35  C   SER A 394     3717   3165   3394    -87    108    255       C  
ATOM     36  O   SER A 394       7.643  -4.122  14.594  1.00 29.17           O  
ANISOU   36  O   SER A 394     3966   3434   3682    -96     95    236       O  
ATOM     37  CB  SER A 394       5.470  -4.611  16.770  1.00 31.60           C  
ANISOU   37  CB  SER A 394     4286   3730   3990   -139    156    278       C  
ATOM     38  OG  SER A 394       5.587  -3.362  17.427  1.00 34.09           O  
ANISOU   38  OG  SER A 394     4584   4080   4288   -125    160    275       O  
ATOM     39  N   TRP A 395       8.699  -3.683  16.543  1.00 25.70           N  
ANISOU   39  N   TRP A 395     3551   3015   3197    -59    101    257       N  
ATOM     40  CA  TRP A 395       9.694  -2.766  15.978  1.00 26.53           C  
ANISOU   40  CA  TRP A 395     3638   3145   3296    -37     80    237       C  
ATOM     41  C   TRP A 395      10.960  -3.514  15.542  1.00 26.71           C  
ANISOU   41  C   TRP A 395     3680   3153   3315    -12     60    234       C  
ATOM     42  O   TRP A 395      11.919  -2.892  15.080  1.00 26.31           O  
ANISOU   42  O   TRP A 395     3616   3119   3259      8     42    218       O  
ATOM     43  CB  TRP A 395      10.060  -1.679  17.008  1.00 27.65           C  
ANISOU   43  CB  TRP A 395     3772   3318   3413    -22     82    239       C  
ATOM     44  CG  TRP A 395      10.764  -2.230  18.224  1.00 28.28           C  
ANISOU   44  CG  TRP A 395     3887   3393   3465     -0     82    258       C  
ATOM     45  CD1 TRP A 395      12.114  -2.317  18.423  1.00 28.50           C  
ANISOU   45  CD1 TRP A 395     3926   3426   3476     30     61    258       C  
ATOM     46  CD2 TRP A 395      10.153  -2.793  19.391  1.00 28.53           C  
ANISOU   46  CD2 TRP A 395     3943   3412   3482     -9    104    283       C  
ATOM     47  CE2 TRP A 395      11.198  -3.195  20.257  1.00 29.21           C  
ANISOU   47  CE2 TRP A 395     4061   3497   3541     20     92    296       C  
ATOM     48  CE3 TRP A 395       8.826  -2.993  19.794  1.00 31.85           C  
ANISOU   48  CE3 TRP A 395     4366   3824   3911    -37    133    294       C  
ATOM     49  NE1 TRP A 395      12.383  -2.893  19.640  1.00 30.98           N  
ANISOU   49  NE1 TRP A 395     4272   3732   3764     43     65    280       N  
ATOM     50  CZ2 TRP A 395      10.960  -3.786  21.505  1.00 29.14           C  
ANISOU   50  CZ2 TRP A 395     4085   3477   3507     20    109    322       C  
ATOM     51  CZ3 TRP A 395       8.588  -3.581  21.036  1.00 30.75           C  
ANISOU   51  CZ3 TRP A 395     4259   3673   3750    -37    153    320       C  
ATOM     52  CH2 TRP A 395       9.653  -3.972  21.873  1.00 30.36           C  
ANISOU   52  CH2 TRP A 395     4243   3623   3670     -8    141    334       C  
ATOM     53  N   GLU A 396      10.952  -4.842  15.694  1.00 22.03           N  
ANISOU   53  N   GLU A 396     3118   2526   2724    -12     64    249       N  
ATOM     54  CA  GLU A 396      12.156  -5.659  15.511  1.00 21.30           C  
ANISOU   54  CA  GLU A 396     3048   2417   2626     15     48    251       C  
ATOM     55  C   GLU A 396      12.159  -6.491  14.225  1.00 19.22           C  
ANISOU   55  C   GLU A 396     2790   2125   2385      8     42    239       C  
ATOM     56  O   GLU A 396      11.209  -7.214  13.933  1.00 24.01           O  
ANISOU   56  O   GLU A 396     3406   2707   3009    -18     54    243       O  
ATOM     57  CB AGLU A 396      12.454  -6.515  16.757  0.65 21.93           C  
ANISOU   57  CB AGLU A 396     3165   2480   2686     31     54    279       C  
ATOM     58  CB BGLU A 396      12.293  -6.604  16.708  0.35 21.08           C  
ANISOU   58  CB BGLU A 396     3057   2368   2581     26     57    279       C  
ATOM     59  CG AGLU A 396      13.337  -5.772  17.755  0.65 21.24           C  
ANISOU   59  CG AGLU A 396     3077   2421   2570     59     44    283       C  
ATOM     60  CG BGLU A 396      13.652  -7.255  16.844  0.35 20.81           C  
ANISOU   60  CG BGLU A 396     3046   2323   2536     63     38    285       C  
ATOM     61  CD AGLU A 396      13.337  -6.327  19.173  0.65 23.70           C  
ANISOU   61  CD AGLU A 396     3423   2723   2856     67     53    312       C  
ATOM     62  CD BGLU A 396      14.703  -6.284  17.305  0.35 20.64           C  
ANISOU   62  CD BGLU A 396     3010   2338   2495     92     22    278       C  
ATOM     63  OE1AGLU A 396      12.425  -7.092  19.562  0.65 23.94           O  
ANISOU   63  OE1AGLU A 396     3476   2730   2890     46     75    332       O  
ATOM     64  OE1BGLU A 396      14.333  -5.263  17.920  0.35 21.64           O  
ANISOU   64  OE1BGLU A 396     3120   2493   2609     83     28    277       O  
ATOM     65  OE2AGLU A 396      14.264  -5.962  19.927  0.65 25.91           O1-
ANISOU   65  OE2AGLU A 396     3709   3023   3112     95     38    317       O1-
ATOM     66  OE2BGLU A 396      15.893  -6.548  17.059  0.35 20.28           O1-
ANISOU   66  OE2BGLU A 396     2967   2291   2448    122      3    274       O1-
ATOM     67  N   ILE A 397      13.254  -6.374  13.478  1.00 17.03           N  
ANISOU   67  N   ILE A 397     2507   1854   2110     32     24    223       N  
ATOM     68  CA  ILE A 397      13.485  -7.142  12.262  1.00 16.00           C  
ANISOU   68  CA  ILE A 397     2385   1698   1996     31     17    209       C  
ATOM     69  C   ILE A 397      14.594  -8.161  12.511  1.00 14.81           C  
ANISOU   69  C   ILE A 397     2264   1524   1839     64     10    218       C  
ATOM     70  O   ILE A 397      15.594  -7.853  13.152  1.00 14.77           O  
ANISOU   70  O   ILE A 397     2257   1535   1818     94      1    224       O  
ATOM     71  CB  ILE A 397      13.837  -6.190  11.082  1.00 15.79           C  
ANISOU   71  CB  ILE A 397     2328   1694   1975     32      5    181       C  
ATOM     72  CG1 ILE A 397      12.543  -5.571  10.552  1.00 16.82           C  
ANISOU   72  CG1 ILE A 397     2437   1833   2119     -2     11    173       C  
ATOM     73  CG2 ILE A 397      14.564  -6.927   9.955  1.00 14.71           C  
ANISOU   73  CG2 ILE A 397     2204   1534   1847     46     -2    166       C  
ATOM     74  CD1 ILE A 397      12.733  -4.421   9.602  1.00 17.79           C  
ANISOU   74  CD1 ILE A 397     2530   1983   2243     -2      1    150       C  
ATOM     75  N   ASP A 398      14.398  -9.377  12.011  1.00 14.11           N  
ANISOU   75  N   ASP A 398     2202   1395   1764     57     14    220       N  
ATOM     76  CA  ASP A 398      15.414 -10.418  12.105  1.00 14.29           C  
ANISOU   76  CA  ASP A 398     2253   1390   1784     89      9    228       C  
ATOM     77  C   ASP A 398      16.448 -10.156  11.013  1.00 13.17           C  
ANISOU   77  C   ASP A 398     2096   1258   1648    112     -4    202       C  
ATOM     78  O   ASP A 398      16.099 -10.169   9.833  1.00 13.27           O  
ANISOU   78  O   ASP A 398     2103   1263   1675     94     -2    181       O  
ATOM     79  CB  ASP A 398      14.757 -11.791  11.907  1.00 15.09           C  
ANISOU   79  CB  ASP A 398     2390   1444   1900     72     20    237       C  
ATOM     80  CG  ASP A 398      15.712 -12.953  12.147  1.00 17.64           C  
ANISOU   80  CG  ASP A 398     2747   1733   2221    104     16    249       C  
ATOM     81  OD1 ASP A 398      16.938 -12.747  12.142  1.00 15.85           O  
ANISOU   81  OD1 ASP A 398     2513   1521   1988    142      3    243       O  
ATOM     82  OD2 ASP A 398      15.220 -14.090  12.330  1.00 21.13           O1-
ANISOU   82  OD2 ASP A 398     3222   2134   2670     93     27    263       O1-
ATOM     83  N   PRO A 399      17.716  -9.891  11.389  1.00 12.95           N  
ANISOU   83  N   PRO A 399     2061   1246   1610    149    -16    203       N  
ATOM     84  CA  PRO A 399      18.709  -9.601  10.362  1.00 13.05           C  
ANISOU   84  CA  PRO A 399     2057   1270   1629    169    -24    179       C  
ATOM     85  C   PRO A 399      18.939 -10.786   9.423  1.00 12.43           C  
ANISOU   85  C   PRO A 399     2004   1151   1566    176    -20    170       C  
ATOM     86  O   PRO A 399      19.449 -10.590   8.310  1.00 13.34           O  
ANISOU   86  O   PRO A 399     2108   1270   1689    183    -22    147       O  
ATOM     87  CB  PRO A 399      19.976  -9.291  11.176  1.00 14.03           C  
ANISOU   87  CB  PRO A 399     2172   1416   1741    208    -37    188       C  
ATOM     88  CG  PRO A 399      19.780 -10.013  12.463  1.00 14.34           C  
ANISOU   88  CG  PRO A 399     2240   1438   1770    215    -36    218       C  
ATOM     89  CD  PRO A 399      18.309  -9.820  12.740  1.00 13.82           C  
ANISOU   89  CD  PRO A 399     2178   1370   1702    174    -22    225       C  
ATOM     90  N   LYS A 400      18.538 -11.981   9.844  1.00 13.12           N  
ANISOU   90  N   LYS A 400     2128   1199   1658    173    -13    188       N  
ATOM     91  CA  LYS A 400      18.677 -13.152   8.977  1.00 12.82           C  
ANISOU   91  CA  LYS A 400     2117   1118   1634    176     -9    178       C  
ATOM     92  C   LYS A 400      17.724 -13.089   7.789  1.00 12.77           C  
ANISOU   92  C   LYS A 400     2108   1103   1638    138     -3    156       C  
ATOM     93  O   LYS A 400      17.915 -13.800   6.803  1.00 12.58           O  
ANISOU   93  O   LYS A 400     2101   1050   1624    141     -1    140       O  
ATOM     94  CB  LYS A 400      18.549 -14.462   9.765  1.00 14.59           C  
ANISOU   94  CB  LYS A 400     2382   1299   1859    184     -3    204       C  
ATOM     95  CG  LYS A 400      19.665 -14.612  10.775  1.00 16.03           C  
ANISOU   95  CG  LYS A 400     2570   1488   2030    228    -13    224       C  
ATOM     96  CD ALYS A 400      19.650 -15.974  11.441  0.50 15.80           C  
ANISOU   96  CD ALYS A 400     2586   1412   2003    241     -7    249       C  
ATOM     97  CD BLYS A 400      19.447 -15.791  11.697  0.50 18.14           C  
ANISOU   97  CD BLYS A 400     2880   1716   2295    235     -7    253       C  
ATOM     98  CE ALYS A 400      18.469 -16.131  12.389  0.50 15.16           C  
ANISOU   98  CE ALYS A 400     2523   1322   1913    208      3    274       C  
ATOM     99  CE BLYS A 400      20.596 -15.902  12.682  0.50 20.26           C  
ANISOU   99  CE BLYS A 400     3152   1993   2550    282    -20    273       C  
ATOM    100  NZ ALYS A 400      18.389 -15.007  13.363  0.50 15.15           N1+
ANISOU  100  NZ ALYS A 400     2496   1366   1891    208     -2    285       N1+
ATOM    101  NZ BLYS A 400      20.707 -17.273  13.233  0.50 21.37           N1+
ANISOU  101  NZ BLYS A 400     3340   2086   2694    299    -16    298       N1+
ATOM    102  N   ASP A 401      16.729 -12.211   7.869  1.00 11.91           N  
ANISOU  102  N   ASP A 401     1978   1020   1527    106     -2    155       N  
ATOM    103  CA  ASP A 401      15.793 -11.989   6.757  1.00 12.23           C  
ANISOU  103  CA  ASP A 401     2010   1059   1578     69     -1    135       C  
ATOM    104  C   ASP A 401      16.340 -11.041   5.689  1.00 11.27           C  
ANISOU  104  C   ASP A 401     1862    965   1453     76     -9    108       C  
ATOM    105  O   ASP A 401      15.673 -10.776   4.684  1.00 11.00           O  
ANISOU  105  O   ASP A 401     1821    933   1424     50    -11     90       O  
ATOM    106  CB  ASP A 401      14.458 -11.446   7.287  1.00 13.55           C  
ANISOU  106  CB  ASP A 401     2161   1239   1745     31      3    145       C  
ATOM    107  CG  ASP A 401      13.615 -12.498   7.968  1.00 15.90           C  
ANISOU  107  CG  ASP A 401     2488   1502   2050     11     14    166       C  
ATOM    108  OD1 ASP A 401      13.945 -13.715   7.903  1.00 15.63           O  
ANISOU  108  OD1 ASP A 401     2488   1427   2022     22     18    171       O  
ATOM    109  OD2 ASP A 401      12.603 -12.080   8.593  1.00 17.43           O1-
ANISOU  109  OD2 ASP A 401     2667   1707   2245    -14     21    178       O1-
ATOM    110  N   LEU A 402      17.551 -10.538   5.903  1.00 10.75           N  
ANISOU  110  N   LEU A 402     1781    922   1379    112    -14    107       N  
ATOM    111  CA  LEU A 402      18.153  -9.569   4.991  1.00 10.99           C  
ANISOU  111  CA  LEU A 402     1786    981   1407    119    -17     84       C  
ATOM    112  C   LEU A 402      19.123 -10.200   4.005  1.00 11.55           C  
ANISOU  112  C   LEU A 402     1870   1034   1482    143    -15     66       C  
ATOM    113  O   LEU A 402      19.891 -11.108   4.356  1.00 11.63           O  
ANISOU  113  O   LEU A 402     1901   1021   1497    172    -13     74       O  
ATOM    114  CB  LEU A 402      18.875  -8.472   5.786  1.00 11.16           C  
ANISOU  114  CB  LEU A 402     1777   1045   1419    140    -24     91       C  
ATOM    115  CG  LEU A 402      18.006  -7.715   6.792  1.00 11.34           C  
ANISOU  115  CG  LEU A 402     1785   1089   1434    119    -24    107       C  
ATOM    116  CD1 LEU A 402      18.937  -6.836   7.611  1.00 11.56           C  
ANISOU  116  CD1 LEU A 402     1789   1150   1450    145    -31    113       C  
ATOM    117  CD2 LEU A 402      16.950  -6.873   6.103  1.00 11.48           C  
ANISOU  117  CD2 LEU A 402     1784   1122   1455     84    -24     95       C  
ATOM    118  N   THR A 403      19.049  -9.729   2.759  1.00 12.26           N  
ANISOU  118  N   THR A 403     1952   1131   1573    131    -15     42       N  
ATOM    119  CA  THR A 403      20.037 -10.049   1.730  1.00 13.86           C  
ANISOU  119  CA  THR A 403     2164   1325   1777    154    -10     21       C  
ATOM    120  C   THR A 403      20.707  -8.734   1.343  1.00 14.73           C  
ANISOU  120  C   THR A 403     2239   1477   1881    163    -12      9       C  
ATOM    121  O   THR A 403      20.025  -7.789   0.938  1.00 15.65           O  
ANISOU  121  O   THR A 403     2339   1616   1992    137    -16      3       O  
ATOM    122  CB  THR A 403      19.355 -10.679   0.496  1.00 14.34           C  
ANISOU  122  CB  THR A 403     2250   1358   1841    129     -8      2       C  
ATOM    123  CG2 THR A 403      20.367 -10.969  -0.620  1.00 14.98           C  
ANISOU  123  CG2 THR A 403     2342   1429   1921    152      1    -21       C  
ATOM    124  OG1 THR A 403      18.707 -11.902   0.870  1.00 13.57           O  
ANISOU  124  OG1 THR A 403     2185   1218   1751    118     -6     13       O  
ATOM    125  N   PHE A 404      22.032  -8.672   1.473  1.00 16.08           N  
ANISOU  125  N   PHE A 404     2398   1657   2053    199     -9      7       N  
ATOM    126  CA  PHE A 404      22.802  -7.442   1.179  1.00 17.52           C  
ANISOU  126  CA  PHE A 404     2547   1879   2232    209     -8     -1       C  
ATOM    127  C   PHE A 404      23.211  -7.374  -0.291  1.00 20.58           C  
ANISOU  127  C   PHE A 404     2938   2262   2617    210      2    -27       C  
ATOM    128  O   PHE A 404      23.822  -8.307  -0.801  1.00 21.95           O  
ANISOU  128  O   PHE A 404     3132   2410   2797    231     11    -37       O  
ATOM    129  CB  PHE A 404      24.038  -7.346   2.086  1.00 18.87           C  
ANISOU  129  CB  PHE A 404     2697   2064   2406    246    -11      8       C  
ATOM    130  CG  PHE A 404      23.712  -7.070   3.523  1.00 19.41           C  
ANISOU  130  CG  PHE A 404     2756   2146   2469    244    -22     31       C  
ATOM    131  CD1 PHE A 404      23.740  -5.770   4.016  1.00 19.43           C  
ANISOU  131  CD1 PHE A 404     2727   2187   2465    237    -29     33       C  
ATOM    132  CD2 PHE A 404      23.361  -8.110   4.387  1.00 19.59           C  
ANISOU  132  CD2 PHE A 404     2806   2142   2494    249    -25     51       C  
ATOM    133  CE1 PHE A 404      23.427  -5.522   5.343  1.00 20.12           C  
ANISOU  133  CE1 PHE A 404     2810   2287   2546    234    -38     54       C  
ATOM    134  CE2 PHE A 404      23.037  -7.864   5.711  1.00 21.23           C  
ANISOU  134  CE2 PHE A 404     3008   2361   2693    247    -34     73       C  
ATOM    135  CZ  PHE A 404      23.079  -6.564   6.191  1.00 19.40           C  
ANISOU  135  CZ  PHE A 404     2746   2170   2454    240    -40     74       C  
ATOM    136  N   LEU A 405      22.890  -6.264  -0.964  1.00 21.20           N  
ANISOU  136  N   LEU A 405     3000   2367   2688    190      2    -38       N  
ATOM    137  CA  LEU A 405      23.076  -6.170  -2.427  1.00 22.78           C  
ANISOU  137  CA  LEU A 405     3210   2563   2882    185     12    -62       C  
ATOM    138  C   LEU A 405      24.139  -5.197  -2.955  1.00 25.99           C  
ANISOU  138  C   LEU A 405     3590   2997   3285    200     22    -75       C  
ATOM    139  O   LEU A 405      24.922  -5.571  -3.835  1.00 26.40           O  
ANISOU  139  O   LEU A 405     3652   3040   3338    216     36    -92       O  
ATOM    140  CB  LEU A 405      21.735  -5.963  -3.146  1.00 24.74           C  
ANISOU  140  CB  LEU A 405     3472   2805   3121    146      4    -69       C  
ATOM    141  CG  LEU A 405      20.765  -7.157  -3.123  1.00 25.08           C  
ANISOU  141  CG  LEU A 405     3547   2812   3168    129      0    -66       C  
ATOM    142  CD1 LEU A 405      19.470  -6.774  -3.828  1.00 27.92           C  
ANISOU  142  CD1 LEU A 405     3913   3173   3521     90    -11    -73       C  
ATOM    143  CD2 LEU A 405      21.365  -8.409  -3.755  1.00 26.14           C  
ANISOU  143  CD2 LEU A 405     3716   2910   3306    147     10    -79       C  
ATOM    144  N   LYS A 406      24.149  -3.961  -2.446  1.00 21.45           N  
ANISOU  144  N   LYS A 406     2983   2457   2709    194     16    -67       N  
ATOM    145  CA  LYS A 406      25.161  -2.942  -2.803  1.00 21.46           C  
ANISOU  145  CA  LYS A 406     2956   2487   2710    205     25    -77       C  
ATOM    146  C   LYS A 406      25.215  -1.805  -1.784  1.00 20.87           C  
ANISOU  146  C   LYS A 406     2847   2444   2636    201     15    -64       C  
ATOM    147  O   LYS A 406      24.247  -1.577  -1.065  1.00 20.45           O  
ANISOU  147  O   LYS A 406     2793   2395   2579    183      3    -50       O  
ATOM    148  CB  LYS A 406      24.939  -2.376  -4.219  1.00 24.60           C  
ANISOU  148  CB  LYS A 406     3362   2889   3095    187     35    -95       C  
ATOM    149  CG  LYS A 406      23.720  -1.487  -4.391  1.00 24.49           C  
ANISOU  149  CG  LYS A 406     3346   2887   3070    154     23    -91       C  
ATOM    150  CD  LYS A 406      23.733  -0.752  -5.728  1.00 26.52           C  
ANISOU  150  CD  LYS A 406     3607   3153   3314    142     32   -107       C  
ATOM    151  CE  LYS A 406      22.497   0.136  -5.858  1.00 30.08           C  
ANISOU  151  CE  LYS A 406     4055   3616   3755    111     17   -101       C  
ATOM    152  NZ  LYS A 406      22.508   1.029  -7.056  1.00 30.27           N1+
ANISOU  152  NZ  LYS A 406     4082   3652   3765     99     23   -113       N1+
ATOM    153  N   GLU A 407      26.341  -1.086  -1.742  1.00 18.17           N  
ANISOU  153  N   GLU A 407     2477   2127   2300    219     22    -69       N  
ATOM    154  CA  GLU A 407      26.499   0.091  -0.889  1.00 19.71           C  
ANISOU  154  CA  GLU A 407     2640   2353   2494    214     14    -61       C  
ATOM    155  C   GLU A 407      25.820   1.309  -1.520  1.00 18.25           C  
ANISOU  155  C   GLU A 407     2448   2184   2299    186     15    -66       C  
ATOM    156  O   GLU A 407      25.979   1.560  -2.715  1.00 20.91           O  
ANISOU  156  O   GLU A 407     2791   2520   2631    180     28    -80       O  
ATOM    157  CB  GLU A 407      27.986   0.372  -0.631  1.00 22.44           C  
ANISOU  157  CB  GLU A 407     2956   2717   2852    241     20    -66       C  
ATOM    158  CG  GLU A 407      28.255   1.515   0.332  1.00 28.00           C  
ANISOU  158  CG  GLU A 407     3628   3452   3558    238      9    -58       C  
ATOM    159  CD  GLU A 407      29.690   1.552   0.829  1.00 35.25           C  
ANISOU  159  CD  GLU A 407     4517   4386   4490    265      8    -61       C  
ATOM    160  OE1 GLU A 407      30.299   0.474   1.001  1.00 36.29           O  
ANISOU  160  OE1 GLU A 407     4655   4502   4632    293      8    -58       O  
ATOM    161  OE2 GLU A 407      30.204   2.666   1.057  1.00 40.44           O1-
ANISOU  161  OE2 GLU A 407     5144   5070   5150    261      7    -64       O1-
ATOM    162  N   LEU A 408      25.068   2.058  -0.716  1.00 15.78           N  
ANISOU  162  N   LEU A 408     2126   1886   1984    169      3    -55       N  
ATOM    163  CA  LEU A 408      24.333   3.228  -1.210  1.00 15.74           C  
ANISOU  163  CA  LEU A 408     2114   1895   1971    143      2    -57       C  
ATOM    164  C   LEU A 408      24.993   4.550  -0.857  1.00 16.75           C  
ANISOU  164  C   LEU A 408     2211   2051   2100    145      4    -59       C  
ATOM    165  O   LEU A 408      24.817   5.547  -1.576  1.00 18.60           O  
ANISOU  165  O   LEU A 408     2440   2296   2329    130     10    -65       O  
ATOM    166  CB  LEU A 408      22.911   3.237  -0.654  1.00 15.00           C  
ANISOU  166  CB  LEU A 408     2029   1796   1872    122     -9    -45       C  
ATOM    167  CG  LEU A 408      22.026   2.095  -1.160  1.00 14.46           C  
ANISOU  167  CG  LEU A 408     1991   1698   1802    113    -12    -45       C  
ATOM    168  CD1 LEU A 408      20.705   2.146  -0.413  1.00 14.42           C  
ANISOU  168  CD1 LEU A 408     1988   1693   1798     92    -23    -31       C  
ATOM    169  CD2 LEU A 408      21.802   2.178  -2.667  1.00 15.26           C  
ANISOU  169  CD2 LEU A 408     2108   1793   1895    100     -6    -60       C  
ATOM    170  N   GLY A 409      25.713   4.574   0.262  1.00 16.55           N  
ANISOU  170  N   GLY A 409     2167   2037   2082    160     -1    -53       N  
ATOM    171  CA  GLY A 409      26.336   5.811   0.741  1.00 19.47           C  
ANISOU  171  CA  GLY A 409     2507   2434   2455    160     -2    -55       C  
ATOM    172  C   GLY A 409      26.711   5.756   2.206  1.00 19.08           C  
ANISOU  172  C   GLY A 409     2443   2397   2409    173    -16    -44       C  
ATOM    173  O   GLY A 409      26.597   4.712   2.855  1.00 18.30           O  
ANISOU  173  O   GLY A 409     2357   2284   2310    186    -24    -34       O  
ATOM    174  N   THR A 410      27.180   6.887   2.722  1.00 18.85           N  
ANISOU  174  N   THR A 410     2390   2392   2382    169    -20    -47       N  
ATOM    175  CA  THR A 410      27.665   6.975   4.094  1.00 19.62           C  
ANISOU  175  CA  THR A 410     2471   2502   2480    181    -35    -40       C  
ATOM    176  C   THR A 410      27.261   8.312   4.731  1.00 19.71           C  
ANISOU  176  C   THR A 410     2470   2532   2485    162    -41    -39       C  
ATOM    177  O   THR A 410      26.734   9.202   4.051  1.00 21.01           O  
ANISOU  177  O   THR A 410     2634   2700   2648    143    -32    -45       O  
ATOM    178  CB ATHR A 410      29.181   6.678   4.216  0.50 19.61           C  
ANISOU  178  CB ATHR A 410     2447   2509   2491    206    -36    -46       C  
ATOM    179  CB BTHR A 410      29.209   6.870   4.135  0.50 21.44           C  
ANISOU  179  CB BTHR A 410     2677   2744   2724    203    -35    -48       C  
ATOM    180  CG2ATHR A 410      30.023   7.840   3.698  0.50 20.39           C  
ANISOU  180  CG2ATHR A 410     2518   2628   2600    200    -27    -61       C  
ATOM    181  CG2BTHR A 410      29.699   5.565   3.527  0.50 21.90           C  
ANISOU  181  CG2BTHR A 410     2746   2783   2790    226    -27    -49       C  
ATOM    182  OG1ATHR A 410      29.505   6.419   5.589  0.50 17.41           O  
ANISOU  182  OG1ATHR A 410     2162   2240   2211    221    -56    -36       O  
ATOM    183  OG1BTHR A 410      29.777   7.962   3.402  0.50 22.71           O  
ANISOU  183  OG1BTHR A 410     2816   2920   2892    193    -23    -62       O  
ATOM    184  N   GLY A 411      27.486   8.441   6.037  1.00 18.08           N  
ANISOU  184  N   GLY A 411     2255   2338   2275    170    -56    -33       N  
ATOM    185  CA  GLY A 411      27.149   9.661   6.764  1.00 18.71           C  
ANISOU  185  CA  GLY A 411     2325   2434   2347    155    -61    -33       C  
ATOM    186  C   GLY A 411      27.565   9.517   8.208  1.00 18.58           C  
ANISOU  186  C   GLY A 411     2304   2430   2324    168    -80    -27       C  
ATOM    187  O   GLY A 411      28.403   8.672   8.533  1.00 16.31           O  
ANISOU  187  O   GLY A 411     2013   2142   2042    190    -90    -24       O  
ATOM    188  N   GLN A 412      26.957  10.319   9.078  1.00 19.29           N  
ANISOU  188  N   GLN A 412     2396   2530   2403    155    -86    -25       N  
ATOM    189  CA  GLN A 412      27.354  10.364  10.487  1.00 19.48           C  
ANISOU  189  CA  GLN A 412     2418   2567   2417    165   -104    -20       C  
ATOM    190  C   GLN A 412      27.329   9.023  11.220  1.00 18.94           C  
ANISOU  190  C   GLN A 412     2367   2488   2340    184   -115     -3       C  
ATOM    191  O   GLN A 412      28.143   8.797  12.116  1.00 17.73           O  
ANISOU  191  O   GLN A 412     2207   2345   2181    201   -133     -1       O  
ATOM    192  CB AGLN A 412      26.603  11.451  11.263  0.65 21.14           C  
ANISOU  192  CB AGLN A 412     2629   2787   2613    147   -105    -21       C  
ATOM    193  CB BGLN A 412      26.427  11.325  11.239  0.35 22.28           C  
ANISOU  193  CB BGLN A 412     2778   2928   2756    146   -104    -19       C  
ATOM    194  CG AGLN A 412      25.095  11.295  11.283  0.65 24.62           C  
ANISOU  194  CG AGLN A 412     3094   3215   3046    133    -94    -10       C  
ATOM    195  CG BGLN A 412      27.120  12.336  12.137  0.35 26.39           C  
ANISOU  195  CG BGLN A 412     3282   3471   3271    144   -117    -28       C  
ATOM    196  CD AGLN A 412      24.399  12.448  11.984  0.65 26.97           C  
ANISOU  196  CD AGLN A 412     3392   3521   3333    117    -91    -13       C  
ATOM    197  CD BGLN A 412      28.004  11.719  13.210  0.35 28.79           C  
ANISOU  197  CD BGLN A 412     3584   3785   3567    165   -140    -23       C  
ATOM    198  NE2AGLN A 412      25.170  13.464  12.377  0.65 25.96           N  
ANISOU  198  NE2AGLN A 412     3247   3410   3204    114    -99    -26       N  
ATOM    199  NE2BGLN A 412      27.586  11.858  14.457  0.35 31.21           N  
ANISOU  199  NE2BGLN A 412     3906   4097   3853    164   -150    -16       N  
ATOM    200  OE1AGLN A 412      23.182  12.424  12.173  0.65 27.60           O  
ANISOU  200  OE1AGLN A 412     3487   3593   3406    106    -82     -5       O  
ATOM    201  OE1BGLN A 412      29.064  11.155  12.925  0.35 33.96           O  
ANISOU  201  OE1BGLN A 412     4224   4443   4235    183   -147    -25       O  
ATOM    202  N   PHE A 413      26.430   8.123  10.824  1.00 15.79           N  
ANISOU  202  N   PHE A 413     1991   2067   1939    181   -105      7       N  
ATOM    203  CA  PHE A 413      26.349   6.820  11.469  1.00 15.01           C  
ANISOU  203  CA  PHE A 413     1914   1953   1833    199   -112     23       C  
ATOM    204  C   PHE A 413      26.959   5.701  10.625  1.00 15.28           C  
ANISOU  204  C   PHE A 413     1952   1970   1882    217   -109     23       C  
ATOM    205  O   PHE A 413      26.815   4.516  10.953  1.00 17.16           O  
ANISOU  205  O   PHE A 413     2211   2191   2117    231   -112     37       O  
ATOM    206  CB  PHE A 413      24.905   6.481  11.833  1.00 14.62           C  
ANISOU  206  CB  PHE A 413     1891   1889   1772    184   -103     37       C  
ATOM    207  CG  PHE A 413      24.263   7.445  12.802  1.00 14.86           C  
ANISOU  207  CG  PHE A 413     1923   1934   1787    169   -104     39       C  
ATOM    208  CD1 PHE A 413      24.737   7.574  14.107  1.00 15.70           C  
ANISOU  208  CD1 PHE A 413     2031   2055   1877    181   -120     45       C  
ATOM    209  CD2 PHE A 413      23.159   8.204  12.415  1.00 15.76           C  
ANISOU  209  CD2 PHE A 413     2037   2048   1903    146    -90     35       C  
ATOM    210  CE1 PHE A 413      24.134   8.460  14.990  1.00 15.13           C  
ANISOU  210  CE1 PHE A 413     1963   1994   1789    167   -119     45       C  
ATOM    211  CE2 PHE A 413      22.552   9.083  13.298  1.00 15.66           C  
ANISOU  211  CE2 PHE A 413     2025   2047   1877    134    -88     36       C  
ATOM    212  CZ  PHE A 413      23.031   9.207  14.590  1.00 15.97           C  
ANISOU  212  CZ  PHE A 413     2069   2099   1898    144   -101     40       C  
ATOM    213  N   GLY A 414      27.647   6.077   9.548  1.00 14.89           N  
ANISOU  213  N   GLY A 414     1882   1925   1847    218   -101      7       N  
ATOM    214  CA  GLY A 414      28.354   5.104   8.713  1.00 15.44           C  
ANISOU  214  CA  GLY A 414     1952   1981   1931    237    -96      4       C  
ATOM    215  C   GLY A 414      27.590   4.674   7.477  1.00 16.79           C  
ANISOU  215  C   GLY A 414     2141   2131   2107    224    -77      0       C  
ATOM    216  O   GLY A 414      26.783   5.425   6.941  1.00 15.54           O  
ANISOU  216  O   GLY A 414     1984   1973   1945    200    -68     -4       O  
ATOM    217  N   VAL A 415      27.846   3.442   7.040  1.00 16.00           N  
ANISOU  217  N   VAL A 415     2056   2009   2014    242    -74      3       N  
ATOM    218  CA  VAL A 415      27.388   2.963   5.734  1.00 16.16           C  
ANISOU  218  CA  VAL A 415     2092   2008   2039    233    -57     -3       C  
ATOM    219  C   VAL A 415      25.909   2.569   5.689  1.00 15.18           C  
ANISOU  219  C   VAL A 415     1997   1864   1906    211    -54      6       C  
ATOM    220  O   VAL A 415      25.334   2.115   6.672  1.00 15.03           O  
ANISOU  220  O   VAL A 415     1992   1838   1879    211    -62     21       O  
ATOM    221  CB  VAL A 415      28.281   1.808   5.223  1.00 17.06           C  
ANISOU  221  CB  VAL A 415     2212   2103   2164    260    -52     -6       C  
ATOM    222  CG1 VAL A 415      27.816   1.304   3.865  1.00 18.59           C  
ANISOU  222  CG1 VAL A 415     2427   2276   2361    251    -34    -16       C  
ATOM    223  CG2 VAL A 415      29.732   2.259   5.134  1.00 20.05           C  
ANISOU  223  CG2 VAL A 415     2557   2504   2556    280    -52    -17       C  
ATOM    224  N   VAL A 416      25.304   2.781   4.528  1.00 13.65           N  
ANISOU  224  N   VAL A 416     1809   1662   1712    193    -43     -3       N  
ATOM    225  CA  VAL A 416      23.928   2.334   4.258  1.00 13.41           C  
ANISOU  225  CA  VAL A 416     1804   1612   1677    171    -40      2       C  
ATOM    226  C   VAL A 416      23.997   1.462   3.018  1.00 12.42           C  
ANISOU  226  C   VAL A 416     1696   1463   1557    175    -31     -7       C  
ATOM    227  O   VAL A 416      24.650   1.824   2.051  1.00 14.00           O  
ANISOU  227  O   VAL A 416     1888   1669   1760    177    -21    -22       O  
ATOM    228  CB  VAL A 416      22.964   3.526   4.034  1.00 12.23           C  
ANISOU  228  CB  VAL A 416     1645   1477   1523    144    -39     -0       C  
ATOM    229  CG1 VAL A 416      21.550   3.027   3.721  1.00 12.80           C  
ANISOU  229  CG1 VAL A 416     1740   1530   1594    122    -38      5       C  
ATOM    230  CG2 VAL A 416      22.945   4.410   5.271  1.00 13.84           C  
ANISOU  230  CG2 VAL A 416     1833   1703   1722    142    -46      7       C  
ATOM    231  N   LYS A 417      23.370   0.285   3.065  1.00 11.62           N  
ANISOU  231  N   LYS A 417     1623   1335   1456    172    -31     -0       N  
ATOM    232  CA  LYS A 417      23.393  -0.636   1.934  1.00 11.89           C  
ANISOU  232  CA  LYS A 417     1679   1344   1494    175    -23    -10       C  
ATOM    233  C   LYS A 417      21.990  -0.896   1.424  1.00 11.13           C  
ANISOU  233  C   LYS A 417     1603   1230   1394    145    -24    -10       C  
ATOM    234  O   LYS A 417      21.031  -0.785   2.181  1.00 12.28           O  
ANISOU  234  O   LYS A 417     1748   1377   1538    129    -30      2       O  
ATOM    235  CB  LYS A 417      24.026  -1.963   2.350  1.00 13.97           C  
ANISOU  235  CB  LYS A 417     1959   1583   1764    201    -23     -4       C  
ATOM    236  CG  LYS A 417      25.499  -1.821   2.693  1.00 16.90           C  
ANISOU  236  CG  LYS A 417     2308   1970   2141    233    -23     -6       C  
ATOM    237  CD  LYS A 417      26.189  -3.166   2.750  1.00 20.19           C  
ANISOU  237  CD  LYS A 417     2743   2359   2566    262    -20     -4       C  
ATOM    238  CE  LYS A 417      27.642  -2.970   3.125  1.00 22.61           C  
ANISOU  238  CE  LYS A 417     3023   2685   2883    295    -22     -6       C  
ATOM    239  NZ  LYS A 417      28.418  -4.186   2.753  1.00 27.61           N1+
ANISOU  239  NZ  LYS A 417     3669   3292   3527    324    -15    -10       N1+
ATOM    240  N   TYR A 418      21.873  -1.202   0.134  1.00 10.66           N  
ANISOU  240  N   TYR A 418     1558   1156   1333    137    -17    -25       N  
ATOM    241  CA  TYR A 418      20.621  -1.689  -0.428  1.00 10.82           C  
ANISOU  241  CA  TYR A 418     1601   1156   1352    112    -21    -26       C  
ATOM    242  C   TYR A 418      20.539  -3.188  -0.214  1.00 11.67           C  
ANISOU  242  C   TYR A 418     1738   1230   1466    119    -19    -22       C  
ATOM    243  O   TYR A 418      21.536  -3.902  -0.345  1.00 12.93           O  
ANISOU  243  O   TYR A 418     1907   1377   1629    145    -13    -26       O  
ATOM    244  CB  TYR A 418      20.602  -1.369  -1.918  1.00 11.43           C  
ANISOU  244  CB  TYR A 418     1685   1233   1422    102    -16    -46       C  
ATOM    245  CG  TYR A 418      19.547  -2.064  -2.752  1.00 11.96           C  
ANISOU  245  CG  TYR A 418     1780   1277   1487     78    -21    -52       C  
ATOM    246  CD1 TYR A 418      18.198  -2.030  -2.404  1.00 11.93           C  
ANISOU  246  CD1 TYR A 418     1776   1269   1485     51    -32    -44       C  
ATOM    247  CD2 TYR A 418      19.914  -2.714  -3.910  1.00 13.02           C  
ANISOU  247  CD2 TYR A 418     1938   1391   1616     83    -15    -70       C  
ATOM    248  CE1 TYR A 418      17.235  -2.654  -3.183  1.00 13.94           C  
ANISOU  248  CE1 TYR A 418     2054   1503   1740     29    -40    -51       C  
ATOM    249  CE2 TYR A 418      18.959  -3.329  -4.706  1.00 15.14           C  
ANISOU  249  CE2 TYR A 418     2233   1638   1881     60    -22    -79       C  
ATOM    250  CZ  TYR A 418      17.630  -3.301  -4.332  1.00 15.45           C  
ANISOU  250  CZ  TYR A 418     2269   1674   1924     32    -36    -69       C  
ATOM    251  OH  TYR A 418      16.701  -3.926  -5.139  1.00 16.72           O  
ANISOU  251  OH  TYR A 418     2454   1814   2083      9    -45    -79       O  
ATOM    252  N   GLY A 419      19.343  -3.651   0.141  1.00 10.92           N  
ANISOU  252  N   GLY A 419     1655   1120   1373     97    -26    -12       N  
ATOM    253  CA  GLY A 419      19.123  -5.071   0.347  1.00 11.57           C  
ANISOU  253  CA  GLY A 419     1767   1165   1461     98    -25     -7       C  
ATOM    254  C   GLY A 419      17.700  -5.489   0.053  1.00 11.37           C  
ANISOU  254  C   GLY A 419     1757   1121   1439     64    -30     -6       C  
ATOM    255  O   GLY A 419      16.845  -4.663  -0.298  1.00 10.05           O  
ANISOU  255  O   GLY A 419     1575    972   1270     39    -36     -9       O  
ATOM    256  N   LYS A 420      17.448  -6.786   0.204  1.00 11.49           N  
ANISOU  256  N   LYS A 420     1801   1101   1461     62    -28     -1       N  
ATOM    257  CA  LYS A 420      16.107  -7.339   0.122  1.00 12.85           C  
ANISOU  257  CA  LYS A 420     1988   1254   1640     29    -33      1       C  
ATOM    258  C   LYS A 420      15.754  -7.932   1.479  1.00 12.76           C  
ANISOU  258  C   LYS A 420     1982   1228   1635     28    -29     26       C  
ATOM    259  O   LYS A 420      16.608  -8.542   2.127  1.00 13.83           O  
ANISOU  259  O   LYS A 420     2129   1353   1771     56    -23     35       O  
ATOM    260  CB  LYS A 420      16.028  -8.452  -0.937  1.00 15.28           C  
ANISOU  260  CB  LYS A 420     2330   1524   1950     21    -32    -15       C  
ATOM    261  CG  LYS A 420      16.309  -7.994  -2.361  1.00 18.64           C  
ANISOU  261  CG  LYS A 420     2757   1958   2367     20    -34    -40       C  
ATOM    262  CD  LYS A 420      15.124  -7.206  -2.897  1.00 18.96           C  
ANISOU  262  CD  LYS A 420     2782   2016   2404    -13    -47    -45       C  
ATOM    263  CE  LYS A 420      15.150  -7.155  -4.420  1.00 20.91           C  
ANISOU  263  CE  LYS A 420     3045   2259   2640    -22    -52    -70       C  
ATOM    264  NZ  LYS A 420      13.880  -6.553  -4.930  1.00 18.25           N1+
ANISOU  264  NZ  LYS A 420     2697   1934   2303    -56    -69    -73       N1+
ATOM    265  N   TRP A 421      14.503  -7.747   1.887  1.00 12.23           N  
ANISOU  265  N   TRP A 421     1907   1166   1574     -1    -31     36       N  
ATOM    266  CA  TRP A 421      13.946  -8.375   3.078  1.00 12.65           C  
ANISOU  266  CA  TRP A 421     1969   1203   1633     -9    -25     59       C  
ATOM    267  C   TRP A 421      13.055  -9.525   2.637  1.00 13.61           C  
ANISOU  267  C   TRP A 421     2117   1285   1767    -36    -24     56       C  
ATOM    268  O   TRP A 421      12.156  -9.341   1.805  1.00 13.08           O  
ANISOU  268  O   TRP A 421     2045   1219   1706    -66    -32     43       O  
ATOM    269  CB  TRP A 421      13.125  -7.359   3.879  1.00 13.37           C  
ANISOU  269  CB  TRP A 421     2032   1324   1724    -26    -25     72       C  
ATOM    270  CG  TRP A 421      12.489  -7.907   5.139  1.00 13.48           C  
ANISOU  270  CG  TRP A 421     2054   1325   1742    -36    -15     96       C  
ATOM    271  CD1 TRP A 421      13.106  -8.126   6.344  1.00 13.37           C  
ANISOU  271  CD1 TRP A 421     2048   1311   1719    -12     -8    116       C  
ATOM    272  CD2 TRP A 421      11.110  -8.273   5.328  1.00 14.02           C  
ANISOU  272  CD2 TRP A 421     2124   1380   1824    -72    -10    104       C  
ATOM    273  CE2 TRP A 421      10.969  -8.708   6.668  1.00 14.66           C  
ANISOU  273  CE2 TRP A 421     2215   1451   1902    -69      2    130       C  
ATOM    274  CE3 TRP A 421       9.986  -8.281   4.495  1.00 15.95           C  
ANISOU  274  CE3 TRP A 421     2360   1618   2082   -107    -16     93       C  
ATOM    275  NE1 TRP A 421      12.197  -8.611   7.264  1.00 15.29           N  
ANISOU  275  NE1 TRP A 421     2301   1541   1967    -32      1    136       N  
ATOM    276  CZ2 TRP A 421       9.741  -9.145   7.196  1.00 15.70           C  
ANISOU  276  CZ2 TRP A 421     2349   1568   2045   -101     13    144       C  
ATOM    277  CZ3 TRP A 421       8.762  -8.713   5.022  1.00 16.58           C  
ANISOU  277  CZ3 TRP A 421     2438   1684   2175   -139     -8    106       C  
ATOM    278  CH2 TRP A 421       8.654  -9.143   6.355  1.00 16.57           C  
ANISOU  278  CH2 TRP A 421     2448   1674   2173   -136      8    131       C  
ATOM    279  N   ARG A 422      13.319 -10.704   3.197  1.00 13.16           N  
ANISOU  279  N   ARG A 422     2090   1194   1714    -27    -17     68       N  
ATOM    280  CA  ARG A 422      12.618 -11.942   2.818  1.00 14.18           C  
ANISOU  280  CA  ARG A 422     2249   1280   1856    -51    -15     65       C  
ATOM    281  C   ARG A 422      12.586 -12.148   1.309  1.00 15.37           C  
ANISOU  281  C   ARG A 422     2411   1419   2008    -62    -23     36       C  
ATOM    282  O   ARG A 422      11.557 -12.541   0.738  1.00 16.54           O  
ANISOU  282  O   ARG A 422     2567   1550   2166    -96    -29     27       O  
ATOM    283  CB  ARG A 422      11.215 -12.036   3.452  1.00 14.48           C  
ANISOU  283  CB  ARG A 422     2280   1314   1905    -89    -11     81       C  
ATOM    284  CG  ARG A 422      11.262 -11.952   4.963  1.00 15.65           C  
ANISOU  284  CG  ARG A 422     2426   1470   2050    -78     -0    110       C  
ATOM    285  CD  ARG A 422       9.948 -12.333   5.631  1.00 17.67           C  
ANISOU  285  CD  ARG A 422     2681   1712   2318   -114     10    127       C  
ATOM    286  NE  ARG A 422      10.142 -12.429   7.076  1.00 17.29           N  
ANISOU  286  NE  ARG A 422     2640   1666   2262    -99     22    155       N  
ATOM    287  CZ  ARG A 422       9.164 -12.541   7.976  1.00 21.40           C  
ANISOU  287  CZ  ARG A 422     3158   2183   2790   -124     36    175       C  
ATOM    288  NH1 ARG A 422       7.891 -12.577   7.599  1.00 21.52           N1+
ANISOU  288  NH1 ARG A 422     3160   2194   2823   -165     39    170       N1+
ATOM    289  NH2 ARG A 422       9.465 -12.605   9.269  1.00 21.76           N  
ANISOU  289  NH2 ARG A 422     3213   2231   2822   -107     48    201       N  
ATOM    290  N   GLY A 423      13.744 -11.887   0.702  1.00 15.00           N  
ANISOU  290  N   GLY A 423     2367   1382   1951    -30    -24     22       N  
ATOM    291  CA  GLY A 423      14.049 -12.182  -0.693  1.00 16.69           C  
ANISOU  291  CA  GLY A 423     2598   1581   2160    -30    -28     -5       C  
ATOM    292  C   GLY A 423      13.362 -11.313  -1.730  1.00 18.66           C  
ANISOU  292  C   GLY A 423     2829   1854   2404    -56    -41    -23       C  
ATOM    293  O   GLY A 423      13.638 -11.451  -2.923  1.00 22.53           O  
ANISOU  293  O   GLY A 423     3335   2336   2887    -56    -44    -47       O  
ATOM    294  N   GLN A 424      12.478 -10.432  -1.289  1.00 18.77           N  
ANISOU  294  N   GLN A 424     2813   1895   2421    -77    -48    -12       N  
ATOM    295  CA  GLN A 424      11.556  -9.781  -2.210  1.00 19.74           C  
ANISOU  295  CA  GLN A 424     2920   2034   2543   -108    -63    -27       C  
ATOM    296  C   GLN A 424      11.449  -8.275  -2.072  1.00 19.23           C  
ANISOU  296  C   GLN A 424     2818   2016   2473   -106    -68    -22       C  
ATOM    297  O   GLN A 424      11.261  -7.581  -3.075  1.00 21.87           O  
ANISOU  297  O   GLN A 424     3144   2366   2798   -115    -79    -38       O  
ATOM    298  CB  GLN A 424      10.179 -10.383  -2.012  1.00 23.33           C  
ANISOU  298  CB  GLN A 424     3379   2469   3015   -147    -69    -22       C  
ATOM    299  CG  GLN A 424       9.234 -10.228  -3.176  1.00 28.90           C  
ANISOU  299  CG  GLN A 424     4082   3175   3722   -181    -88    -41       C  
ATOM    300  CD  GLN A 424       8.086 -11.201  -3.060  1.00 29.26           C  
ANISOU  300  CD  GLN A 424     4139   3189   3787   -218    -92    -38       C  
ATOM    301  NE2 GLN A 424       7.150 -11.121  -3.990  1.00 34.80           N  
ANISOU  301  NE2 GLN A 424     4836   3892   4492   -250   -112    -54       N  
ATOM    302  OE1 GLN A 424       8.042 -12.014  -2.136  1.00 29.87           O  
ANISOU  302  OE1 GLN A 424     4229   3242   3875   -218    -78    -22       O  
ATOM    303  N   TYR A 425      11.508  -7.775  -0.843  1.00 16.42           N  
ANISOU  303  N   TYR A 425     2441   1678   2120    -96    -59     -1       N  
ATOM    304  CA  TYR A 425      11.137  -6.386  -0.575  1.00 17.71           C  
ANISOU  304  CA  TYR A 425     2567   1880   2280   -101    -64      4       C  
ATOM    305  C   TYR A 425      12.353  -5.488  -0.442  1.00 15.43           C  
ANISOU  305  C   TYR A 425     2266   1619   1978    -67    -59      3       C  
ATOM    306  O   TYR A 425      13.198  -5.721   0.412  1.00 14.86           O  
ANISOU  306  O   TYR A 425     2196   1545   1903    -42    -49     13       O  
ATOM    307  CB  TYR A 425      10.236  -6.304   0.660  1.00 19.05           C  
ANISOU  307  CB  TYR A 425     2721   2054   2462   -116    -57     26       C  
ATOM    308  CG  TYR A 425       8.957  -7.074   0.451  1.00 23.56           C  
ANISOU  308  CG  TYR A 425     3298   2603   3050   -153    -62     26       C  
ATOM    309  CD1 TYR A 425       7.914  -6.538  -0.315  1.00 26.18           C  
ANISOU  309  CD1 TYR A 425     3611   2946   3388   -180    -77     15       C  
ATOM    310  CD2 TYR A 425       8.808  -8.365   0.966  1.00 23.79           C  
ANISOU  310  CD2 TYR A 425     3353   2596   3088   -159    -53     35       C  
ATOM    311  CE1 TYR A 425       6.749  -7.259  -0.534  1.00 27.65           C  
ANISOU  311  CE1 TYR A 425     3801   3111   3592   -216    -84     14       C  
ATOM    312  CE2 TYR A 425       7.646  -9.091   0.751  1.00 28.16           C  
ANISOU  312  CE2 TYR A 425     3913   3127   3659   -196    -57     34       C  
ATOM    313  CZ  TYR A 425       6.624  -8.533   0.003  1.00 31.27           C  
ANISOU  313  CZ  TYR A 425     4285   3534   4061   -224    -73     23       C  
ATOM    314  OH  TYR A 425       5.471  -9.254  -0.214  1.00 36.45           O  
ANISOU  314  OH  TYR A 425     4944   4168   4736   -262    -79     21       O  
ATOM    315  N   ASP A 426      12.438  -4.470  -1.300  1.00 13.26           N  
ANISOU  315  N   ASP A 426     1975   1367   1694    -69    -66     -9       N  
ATOM    316  CA  ASP A 426      13.565  -3.521  -1.265  1.00 12.47           C  
ANISOU  316  CA  ASP A 426     1861   1294   1584    -41    -61    -12       C  
ATOM    317  C   ASP A 426      13.635  -2.795   0.072  1.00 11.49           C  
ANISOU  317  C   ASP A 426     1712   1192   1461    -33    -55      5       C  
ATOM    318  O   ASP A 426      12.631  -2.294   0.580  1.00 12.79           O  
ANISOU  318  O   ASP A 426     1859   1368   1632    -51    -57     15       O  
ATOM    319  CB  ASP A 426      13.407  -2.449  -2.353  1.00 13.21           C  
ANISOU  319  CB  ASP A 426     1941   1408   1668    -49    -70    -26       C  
ATOM    320  CG  ASP A 426      13.648  -2.973  -3.744  1.00 16.10           C  
ANISOU  320  CG  ASP A 426     2334   1758   2026    -52    -73    -46       C  
ATOM    321  OD1 ASP A 426      14.251  -4.050  -3.917  1.00 16.13           O  
ANISOU  321  OD1 ASP A 426     2363   1735   2028    -40    -66    -53       O  
ATOM    322  OD2 ASP A 426      13.229  -2.278  -4.690  1.00 19.84           O1-
ANISOU  322  OD2 ASP A 426     2803   2243   2491    -65    -84    -56       O1-
ATOM    323  N   VAL A 427      14.835  -2.730   0.634  1.00 10.54           N  
ANISOU  323  N   VAL A 427     1589   1078   1334     -3    -47      9       N  
ATOM    324  CA  VAL A 427      15.099  -1.971   1.861  1.00 10.39           C  
ANISOU  324  CA  VAL A 427     1549   1083   1313      8    -43     23       C  
ATOM    325  C   VAL A 427      16.461  -1.297   1.792  1.00 10.09           C  
ANISOU  325  C   VAL A 427     1499   1066   1268     35    -41     16       C  
ATOM    326  O   VAL A 427      17.328  -1.693   1.023  1.00 10.36           O  
ANISOU  326  O   VAL A 427     1545   1090   1300     50    -38      4       O  
ATOM    327  CB  VAL A 427      15.049  -2.842   3.139  1.00 10.65           C  
ANISOU  327  CB  VAL A 427     1595   1101   1349     14    -38     43       C  
ATOM    328  CG1 VAL A 427      13.641  -3.383   3.377  1.00 11.18           C  
ANISOU  328  CG1 VAL A 427     1668   1151   1426    -15    -37     52       C  
ATOM    329  CG2 VAL A 427      16.092  -3.966   3.101  1.00 10.31           C  
ANISOU  329  CG2 VAL A 427     1575   1034   1306     39    -34     41       C  
ATOM    330  N   ALA A 428      16.613  -0.240   2.581  1.00  9.44           N  
ANISOU  330  N   ALA A 428     1393   1010   1181     40    -41     23       N  
ATOM    331  CA  ALA A 428      17.936   0.306   2.882  1.00  9.30           C  
ANISOU  331  CA  ALA A 428     1362   1010   1158     66    -39     20       C  
ATOM    332  C   ALA A 428      18.301  -0.145   4.304  1.00 10.23           C  
ANISOU  332  C   ALA A 428     1483   1128   1275     82    -38     37       C  
ATOM    333  O   ALA A 428      17.446  -0.167   5.201  1.00 10.46           O  
ANISOU  333  O   ALA A 428     1514   1156   1303     70    -38     51       O  
ATOM    334  CB  ALA A 428      17.926   1.820   2.778  1.00  8.82           C  
ANISOU  334  CB  ALA A 428     1277    980   1094     60    -40     15       C  
ATOM    335  N   ILE A 429      19.551  -0.545   4.479  1.00 10.37           N  
ANISOU  335  N   ILE A 429     1503   1144   1292    110    -39     35       N  
ATOM    336  CA  ILE A 429      20.029  -1.100   5.745  1.00 10.75           C  
ANISOU  336  CA  ILE A 429     1557   1189   1337    129    -41     52       C  
ATOM    337  C   ILE A 429      21.104  -0.157   6.251  1.00 10.71           C  
ANISOU  337  C   ILE A 429     1528   1214   1327    147    -46     49       C  
ATOM    338  O   ILE A 429      22.211  -0.105   5.694  1.00 10.80           O  
ANISOU  338  O   ILE A 429     1530   1229   1342    166    -46     37       O  
ATOM    339  CB  ILE A 429      20.590  -2.527   5.545  1.00 11.33           C  
ANISOU  339  CB  ILE A 429     1656   1232   1416    148    -40     54       C  
ATOM    340  CG1 ILE A 429      19.526  -3.425   4.888  1.00 11.36           C  
ANISOU  340  CG1 ILE A 429     1685   1204   1425    126    -35     53       C  
ATOM    341  CG2 ILE A 429      21.095  -3.096   6.869  1.00 11.56           C  
ANISOU  341  CG2 ILE A 429     1693   1257   1439    171    -45     73       C  
ATOM    342  CD1 ILE A 429      20.077  -4.674   4.223  1.00 12.59           C  
ANISOU  342  CD1 ILE A 429     1866   1330   1588    142    -32     46       C  
ATOM    343  N   LYS A 430      20.739   0.648   7.252  1.00 11.69           N  
ANISOU  343  N   LYS A 430     1640   1358   1443    141    -50     57       N  
ATOM    344  CA  LYS A 430      21.674   1.562   7.913  1.00 12.82           C  
ANISOU  344  CA  LYS A 430     1761   1529   1580    155    -57     55       C  
ATOM    345  C   LYS A 430      22.471   0.756   8.927  1.00 13.46           C  
ANISOU  345  C   LYS A 430     1851   1605   1656    182    -65     68       C  
ATOM    346  O   LYS A 430      21.932   0.328   9.954  1.00 14.13           O  
ANISOU  346  O   LYS A 430     1952   1682   1732    180    -68     86       O  
ATOM    347  CB  LYS A 430      20.919   2.704   8.605  1.00 14.57           C  
ANISOU  347  CB  LYS A 430     1970   1771   1793    137    -56     58       C  
ATOM    348  CG  LYS A 430      20.067   3.558   7.666  1.00 16.37           C  
ANISOU  348  CG  LYS A 430     2188   2004   2026    113    -50     49       C  
ATOM    349  CD  LYS A 430      19.080   4.467   8.406  1.00 16.46           C  
ANISOU  349  CD  LYS A 430     2192   2030   2033     95    -47     55       C  
ATOM    350  CE  LYS A 430      19.750   5.588   9.197  1.00 18.77           C  
ANISOU  350  CE  LYS A 430     2466   2349   2316    102    -52     51       C  
ATOM    351  NZ  LYS A 430      20.601   6.500   8.382  1.00 20.82           N1+
ANISOU  351  NZ  LYS A 430     2705   2622   2581    106    -53     34       N1+
ATOM    352  N   MET A 431      23.744   0.532   8.623  1.00 13.22           N  
ANISOU  352  N   MET A 431     1812   1578   1633    207    -70     60       N  
ATOM    353  CA  MET A 431      24.630  -0.244   9.483  1.00 14.81           C  
ANISOU  353  CA  MET A 431     2019   1774   1832    237    -81     72       C  
ATOM    354  C   MET A 431      25.346   0.680  10.484  1.00 14.52           C  
ANISOU  354  C   MET A 431     1961   1769   1786    246    -96     73       C  
ATOM    355  O   MET A 431      26.433   1.184  10.230  1.00 14.26           O  
ANISOU  355  O   MET A 431     1902   1753   1760    261   -102     61       O  
ATOM    356  CB  MET A 431      25.605  -1.041   8.617  1.00 17.40           C  
ANISOU  356  CB  MET A 431     2348   2087   2174    260    -79     63       C  
ATOM    357  CG  MET A 431      24.879  -2.002   7.678  1.00 19.32           C  
ANISOU  357  CG  MET A 431     2618   2297   2424    249    -66     61       C  
ATOM    358  SD  MET A 431      26.001  -2.928   6.624  1.00 23.72           S  
ANISOU  358  SD  MET A 431     3178   2836   2998    278    -59     48       S  
ATOM    359  CE  MET A 431      26.771  -4.030   7.810  1.00 24.64           C  
ANISOU  359  CE  MET A 431     3308   2938   3114    315    -73     68       C  
ATOM    360  N   ILE A 432      24.709   0.903  11.627  1.00 14.83           N  
ANISOU  360  N   ILE A 432     2009   1814   1809    238   -100     88       N  
ATOM    361  CA  ILE A 432      25.173   1.909  12.594  1.00 15.70           C  
ANISOU  361  CA  ILE A 432     2102   1955   1908    242   -114     87       C  
ATOM    362  C   ILE A 432      26.573   1.575  13.104  1.00 16.69           C  
ANISOU  362  C   ILE A 432     2218   2089   2034    274   -133     88       C  
ATOM    363  O   ILE A 432      26.804   0.500  13.653  1.00 20.00           O  
ANISOU  363  O   ILE A 432     2656   2493   2449    295   -142    105       O  
ATOM    364  CB  ILE A 432      24.168   2.064  13.767  1.00 14.84           C  
ANISOU  364  CB  ILE A 432     2012   1848   1778    227   -113    102       C  
ATOM    365  CG1 ILE A 432      22.740   2.331  13.241  1.00 14.94           C  
ANISOU  365  CG1 ILE A 432     2031   1851   1793    196    -94    101       C  
ATOM    366  CG2 ILE A 432      24.615   3.152  14.744  1.00 14.43           C  
ANISOU  366  CG2 ILE A 432     1943   1825   1710    229   -127     99       C  
ATOM    367  CD1 ILE A 432      22.605   3.503  12.283  1.00 15.82           C  
ANISOU  367  CD1 ILE A 432     2117   1976   1915    179    -86     81       C  
ATOM    368  N   LYS A 433      27.508   2.498  12.886  1.00 15.70           N  
ANISOU  368  N   LYS A 433     2059   1990   1916    278   -141     72       N  
ATOM    369  CA  LYS A 433      28.899   2.317  13.286  1.00 18.54           C  
ANISOU  369  CA  LYS A 433     2401   2362   2281    308   -160     71       C  
ATOM    370  C   LYS A 433      29.018   2.225  14.804  1.00 17.58           C  
ANISOU  370  C   LYS A 433     2291   2250   2137    320   -182     86       C  
ATOM    371  O   LYS A 433      28.433   3.029  15.531  1.00 15.93           O  
ANISOU  371  O   LYS A 433     2085   2055   1910    302   -184     87       O  
ATOM    372  CB  LYS A 433      29.752   3.465  12.744  1.00 23.37           C  
ANISOU  372  CB  LYS A 433     2973   2999   2905    303   -162     48       C  
ATOM    373  CG  LYS A 433      31.171   3.546  13.307  1.00 28.41           C  
ANISOU  373  CG  LYS A 433     3584   3658   3550    330   -185     44       C  
ATOM    374  CD  LYS A 433      32.098   4.461  12.505  1.00 32.67           C  
ANISOU  374  CD  LYS A 433     4083   4217   4110    326   -181     21       C  
ATOM    375  CE  LYS A 433      31.384   5.614  11.798  1.00 36.30           C  
ANISOU  375  CE  LYS A 433     4538   4683   4569    292   -162      9       C  
ATOM    376  NZ  LYS A 433      30.712   6.614  12.680  1.00 37.18           N1+
ANISOU  376  NZ  LYS A 433     4655   4810   4662    270   -168      9       N1+
ATOM    377  N   GLU A 434      29.757   1.232  15.283  1.00 19.30           N  
ANISOU  377  N   GLU A 434     2516   2459   2355    351   -198     99       N  
ATOM    378  CA  GLU A 434      29.948   1.076  16.720  1.00 21.08           C  
ANISOU  378  CA  GLU A 434     2757   2695   2558    365   -222    116       C  
ATOM    379  C   GLU A 434      30.474   2.369  17.331  1.00 20.07           C  
ANISOU  379  C   GLU A 434     2602   2602   2421    358   -239    103       C  
ATOM    380  O   GLU A 434      31.373   3.004  16.779  1.00 18.25           O  
ANISOU  380  O   GLU A 434     2334   2389   2209    361   -244     84       O  
ATOM    381  CB  GLU A 434      30.882  -0.099  17.030  1.00 27.94           C  
ANISOU  381  CB  GLU A 434     3631   3551   3432    404   -240    130       C  
ATOM    382  CG  GLU A 434      31.082  -0.322  18.520  1.00 37.36           C  
ANISOU  382  CG  GLU A 434     4844   4753   4598    421   -267    150       C  
ATOM    383  CD  GLU A 434      31.754  -1.641  18.833  1.00 50.02           C  
ANISOU  383  CD  GLU A 434     6462   6337   6205    460   -283    170       C  
ATOM    384  OE1 GLU A 434      31.068  -2.687  18.768  1.00 52.47           O  
ANISOU  384  OE1 GLU A 434     6809   6614   6512    461   -268    187       O  
ATOM    385  OE2 GLU A 434      32.964  -1.626  19.155  1.00 52.93           O1-
ANISOU  385  OE2 GLU A 434     6807   6724   6581    487   -310    167       O1-
ATOM    386  N   GLY A 435      29.860   2.785  18.437  1.00 19.47           N  
ANISOU  386  N   GLY A 435     2544   2535   2316    346   -246    112       N  
ATOM    387  CA  GLY A 435      30.269   3.997  19.150  1.00 19.62           C  
ANISOU  387  CA  GLY A 435     2545   2587   2323    338   -263    100       C  
ATOM    388  C   GLY A 435      29.755   5.320  18.603  1.00 18.14           C  
ANISOU  388  C   GLY A 435     2339   2410   2140    306   -245     79       C  
ATOM    389  O   GLY A 435      30.060   6.376  19.171  1.00 18.93           O  
ANISOU  389  O   GLY A 435     2425   2536   2231    297   -258     67       O  
ATOM    390  N   SER A 436      28.988   5.282  17.508  1.00 15.40           N  
ANISOU  390  N   SER A 436     1993   2047   1808    289   -217     74       N  
ATOM    391  CA  SER A 436      28.485   6.512  16.887  1.00 14.96           C  
ANISOU  391  CA  SER A 436     1922   2000   1760    260   -200     56       C  
ATOM    392  C   SER A 436      27.158   6.971  17.457  1.00 14.65           C  
ANISOU  392  C   SER A 436     1905   1958   1700    238   -186     63       C  
ATOM    393  O   SER A 436      26.830   8.145  17.347  1.00 14.43           O  
ANISOU  393  O   SER A 436     1866   1942   1672    216   -179     49       O  
ATOM    394  CB  SER A 436      28.374   6.393  15.354  1.00 15.12           C  
ANISOU  394  CB  SER A 436     1930   2007   1806    252   -179     47       C  
ATOM    395  OG  SER A 436      27.306   5.541  14.945  1.00 14.25           O  
ANISOU  395  OG  SER A 436     1847   1870   1696    246   -161     59       O  
ATOM    396  N   MET A 437      26.401   6.055  18.062  1.00 13.62           N  
ANISOU  396  N   MET A 437     1807   1811   1554    241   -182     84       N  
ATOM    397  CA  MET A 437      25.009   6.336  18.416  1.00 13.65           C  
ANISOU  397  CA  MET A 437     1833   1808   1545    218   -162     91       C  
ATOM    398  C   MET A 437      24.673   5.949  19.858  1.00 14.22           C  
ANISOU  398  C   MET A 437     1936   1880   1585    225   -169    110       C  
ATOM    399  O   MET A 437      25.180   4.949  20.383  1.00 14.63           O  
ANISOU  399  O   MET A 437     2005   1926   1629    247   -184    126       O  
ATOM    400  CB  MET A 437      24.045   5.627  17.447  1.00 14.15           C  
ANISOU  400  CB  MET A 437     1906   1845   1623    207   -139     97       C  
ATOM    401  CG  MET A 437      22.560   5.835  17.748  1.00 15.67           C  
ANISOU  401  CG  MET A 437     2116   2029   1807    183   -118    105       C  
ATOM    402  SD  MET A 437      21.450   4.908  16.660  1.00 17.48           S  
ANISOU  402  SD  MET A 437     2357   2228   2056    169    -95    112       S  
ATOM    403  CE  MET A 437      21.378   5.997  15.251  1.00 19.09           C  
ANISOU  403  CE  MET A 437     2528   2440   2282    152    -88     88       C  
ATOM    404  N   SER A 438      23.808   6.753  20.484  1.00 13.97           N  
ANISOU  404  N   SER A 438     1913   1857   1537    206   -157    108       N  
ATOM    405  CA  SER A 438      23.229   6.424  21.787  1.00 13.54           C  
ANISOU  405  CA  SER A 438     1892   1801   1451    207   -155    126       C  
ATOM    406  C   SER A 438      22.118   5.411  21.515  1.00 13.92           C  
ANISOU  406  C   SER A 438     1962   1821   1505    199   -131    145       C  
ATOM    407  O   SER A 438      20.954   5.782  21.340  1.00 13.07           O  
ANISOU  407  O   SER A 438     1855   1707   1400    177   -106    144       O  
ATOM    408  CB  SER A 438      22.676   7.698  22.449  1.00 14.62           C  
ANISOU  408  CB  SER A 438     2028   1956   1570    189   -146    114       C  
ATOM    409  OG  SER A 438      22.414   7.477  23.826  1.00 17.40           O  
ANISOU  409  OG  SER A 438     2413   2311   1887    194   -148    129       O  
ATOM    410  N   GLU A 439      22.495   4.129  21.465  1.00 14.64           N  
ANISOU  410  N   GLU A 439     2070   1894   1599    217   -138    162       N  
ATOM    411  CA  GLU A 439      21.624   3.101  20.889  1.00 15.29           C  
ANISOU  411  CA  GLU A 439     2167   1946   1695    208   -117    175       C  
ATOM    412  C   GLU A 439      20.391   2.774  21.726  1.00 14.76           C  
ANISOU  412  C   GLU A 439     2130   1867   1609    194    -95    195       C  
ATOM    413  O   GLU A 439      19.305   2.622  21.168  1.00 15.65           O  
ANISOU  413  O   GLU A 439     2243   1964   1736    172    -71    197       O  
ATOM    414  CB  GLU A 439      22.423   1.833  20.530  1.00 17.32           C  
ANISOU  414  CB  GLU A 439     2433   2184   1963    233   -131    186       C  
ATOM    415  CG  GLU A 439      23.464   2.071  19.440  1.00 20.85           C  
ANISOU  415  CG  GLU A 439     2847   2638   2434    244   -144    166       C  
ATOM    416  CD  GLU A 439      24.406   0.894  19.242  1.00 25.25           C  
ANISOU  416  CD  GLU A 439     3412   3180   3002    274   -159    176       C  
ATOM    417  OE1 GLU A 439      24.149  -0.185  19.803  1.00 29.58           O  
ANISOU  417  OE1 GLU A 439     3992   3706   3539    283   -157    199       O  
ATOM    418  OE2 GLU A 439      25.422   1.046  18.532  1.00 30.23           O1-
ANISOU  418  OE2 GLU A 439     4016   3818   3651    288   -171    161       O1-
ATOM    419  N   ASP A 440      20.544   2.691  23.052  1.00 15.70           N  
ANISOU  419  N   ASP A 440     2275   1994   1695    204   -104    208       N  
ATOM    420  CA  ASP A 440      19.393   2.381  23.908  1.00 16.23           C  
ANISOU  420  CA  ASP A 440     2372   2050   1744    189    -79    228       C  
ATOM    421  C   ASP A 440      18.352   3.491  23.840  1.00 16.44           C  
ANISOU  421  C   ASP A 440     2384   2088   1773    163    -55    215       C  
ATOM    422  O   ASP A 440      17.152   3.214  23.740  1.00 15.67           O  
ANISOU  422  O   ASP A 440     2294   1976   1684    142    -27    223       O  
ATOM    423  CB  ASP A 440      19.820   2.124  25.353  1.00 19.47           C  
ANISOU  423  CB  ASP A 440     2815   2467   2113    207    -93    246       C  
ATOM    424  CG  ASP A 440      20.616   0.843  25.502  1.00 23.57           C  
ANISOU  424  CG  ASP A 440     3355   2969   2630    234   -112    265       C  
ATOM    425  OD1 ASP A 440      20.365  -0.113  24.744  1.00 26.01           O  
ANISOU  425  OD1 ASP A 440     3668   3250   2962    232   -102    275       O  
ATOM    426  OD2 ASP A 440      21.488   0.792  26.388  1.00 31.56           O1-
ANISOU  426  OD2 ASP A 440     4382   3993   3616    256   -138    272       O1-
ATOM    427  N   GLU A 441      18.808   4.742  23.872  1.00 15.40           N  
ANISOU  427  N   GLU A 441     2230   1983   1637    163    -65    193       N  
ATOM    428  CA  GLU A 441      17.893   5.870  23.692  1.00 14.93           C  
ANISOU  428  CA  GLU A 441     2153   1933   1584    139    -44    178       C  
ATOM    429  C   GLU A 441      17.216   5.852  22.330  1.00 14.41           C  
ANISOU  429  C   GLU A 441     2065   1855   1556    123    -29    170       C  
ATOM    430  O   GLU A 441      16.008   6.065  22.225  1.00 13.86           O  
ANISOU  430  O   GLU A 441     1992   1779   1494    102     -3    172       O  
ATOM    431  CB  GLU A 441      18.610   7.199  23.907  1.00 16.26           C  
ANISOU  431  CB  GLU A 441     2303   2128   1744    143    -60    155       C  
ATOM    432  CG  GLU A 441      18.870   7.493  25.370  1.00 17.74           C  
ANISOU  432  CG  GLU A 441     2516   2331   1891    151    -68    159       C  
ATOM    433  CD  GLU A 441      19.615   8.795  25.583  1.00 21.46           C  
ANISOU  433  CD  GLU A 441     2971   2829   2355    153    -86    135       C  
ATOM    434  OE1 GLU A 441      19.260   9.806  24.935  1.00 20.61           O  
ANISOU  434  OE1 GLU A 441     2837   2725   2266    137    -75    115       O  
ATOM    435  OE2 GLU A 441      20.549   8.797  26.411  1.00 23.94           O1-
ANISOU  435  OE2 GLU A 441     3297   3156   2643    169   -113    135       O1-
ATOM    436  N   PHE A 442      17.994   5.616  21.283  1.00 14.90           N  
ANISOU  436  N   PHE A 442     2108   1913   1640    131    -46    161       N  
ATOM    437  CA  PHE A 442      17.390   5.494  19.957  1.00 16.26           C  
ANISOU  437  CA  PHE A 442     2262   2071   1843    116    -34    154       C  
ATOM    438  C   PHE A 442      16.321   4.395  19.894  1.00 17.47           C  
ANISOU  438  C   PHE A 442     2434   2199   2004    103    -14    173       C  
ATOM    439  O   PHE A 442      15.244   4.607  19.335  1.00 17.69           O  
ANISOU  439  O   PHE A 442     2451   2220   2049     82      4    170       O  
ATOM    440  CB  PHE A 442      18.426   5.267  18.857  1.00 16.85           C  
ANISOU  440  CB  PHE A 442     2318   2143   1937    129    -52    143       C  
ATOM    441  CG  PHE A 442      17.807   4.784  17.574  1.00 18.89           C  
ANISOU  441  CG  PHE A 442     2571   2383   2224    116    -42    141       C  
ATOM    442  CD1 PHE A 442      17.038   5.641  16.791  1.00 19.15           C  
ANISOU  442  CD1 PHE A 442     2582   2421   2272     96    -30    127       C  
ATOM    443  CD2 PHE A 442      17.904   3.442  17.208  1.00 22.36           C  
ANISOU  443  CD2 PHE A 442     3027   2798   2671    122    -43    153       C  
ATOM    444  CE1 PHE A 442      16.425   5.179  15.628  1.00 20.07           C  
ANISOU  444  CE1 PHE A 442     2692   2519   2411     83    -23    125       C  
ATOM    445  CE2 PHE A 442      17.299   2.979  16.049  1.00 22.26           C  
ANISOU  445  CE2 PHE A 442     3008   2766   2681    108    -34    149       C  
ATOM    446  CZ  PHE A 442      16.550   3.845  15.266  1.00 21.81           C  
ANISOU  446  CZ  PHE A 442     2930   2716   2638     88    -25    135       C  
ATOM    447  N   ILE A 443      16.617   3.223  20.449  1.00 17.25           N  
ANISOU  447  N   ILE A 443     2434   2155   1965    117    -19    193       N  
ATOM    448  CA  ILE A 443      15.700   2.081  20.316  1.00 18.72           C  
ANISOU  448  CA  ILE A 443     2639   2312   2160    104     -2    211       C  
ATOM    449  C   ILE A 443      14.347   2.406  20.922  1.00 19.35           C  
ANISOU  449  C   ILE A 443     2722   2392   2235     81     26    219       C  
ATOM    450  O   ILE A 443      13.304   2.109  20.328  1.00 20.88           O  
ANISOU  450  O   ILE A 443     2911   2573   2451     59     44    221       O  
ATOM    451  CB  ILE A 443      16.288   0.786  20.905  1.00 18.83           C  
ANISOU  451  CB  ILE A 443     2685   2307   2161    124    -10    233       C  
ATOM    452  CG1 ILE A 443      17.446   0.314  20.020  1.00 21.10           C  
ANISOU  452  CG1 ILE A 443     2964   2588   2463    144    -33    224       C  
ATOM    453  CG2 ILE A 443      15.214  -0.290  21.045  1.00 22.27           C  
ANISOU  453  CG2 ILE A 443     3145   2713   2602    106     13    253       C  
ATOM    454  CD1 ILE A 443      18.306  -0.765  20.639  1.00 21.68           C  
ANISOU  454  CD1 ILE A 443     3066   2647   2522    171    -48    243       C  
ATOM    455  N   GLU A 444      14.359   3.054  22.085  1.00 18.15           N  
ANISOU  455  N   GLU A 444     2581   2258   2055     85     31    222       N  
ATOM    456  CA  GLU A 444      13.127   3.522  22.670  1.00 21.17           C  
ANISOU  456  CA  GLU A 444     2965   2645   2433     65     60    226       C  
ATOM    457  C   GLU A 444      12.422   4.481  21.715  1.00 19.07           C  
ANISOU  457  C   GLU A 444     2663   2387   2195     48     69    206       C  
ATOM    458  O   GLU A 444      11.231   4.334  21.467  1.00 22.53           O  
ANISOU  458  O   GLU A 444     3093   2815   2650     27     92    211       O  
ATOM    459  CB  GLU A 444      13.362   4.181  24.029  1.00 21.90           C  
ANISOU  459  CB  GLU A 444     3074   2757   2488     74     62    228       C  
ATOM    460  CG  GLU A 444      12.067   4.463  24.788  1.00 29.33           C  
ANISOU  460  CG  GLU A 444     4024   3698   3421     55     97    236       C  
ATOM    461  CD  GLU A 444      11.222   3.221  25.038  1.00 31.90           C  
ANISOU  461  CD  GLU A 444     4372   3997   3749     43    121    262       C  
ATOM    462  OE1 GLU A 444      11.790   2.110  25.169  1.00 34.76           O  
ANISOU  462  OE1 GLU A 444     4760   4343   4104     55    109    279       O  
ATOM    463  OE2 GLU A 444       9.980   3.360  25.118  1.00 31.49           O1-
ANISOU  463  OE2 GLU A 444     4312   3943   3710     21    152    266       O1-
ATOM    464  N   GLU A 445      13.160   5.430  21.147  1.00 18.92           N  
ANISOU  464  N   GLU A 445     2621   2386   2181     55     50    185       N  
ATOM    465  CA  GLU A 445      12.543   6.369  20.212  1.00 19.48           C  
ANISOU  465  CA  GLU A 445     2659   2463   2276     41     57    168       C  
ATOM    466  C   GLU A 445      12.030   5.703  18.931  1.00 21.46           C  
ANISOU  466  C   GLU A 445     2897   2695   2559     28     58    168       C  
ATOM    467  O   GLU A 445      11.034   6.149  18.354  1.00 21.22           O  
ANISOU  467  O   GLU A 445     2847   2664   2549     10     71    162       O  
ATOM    468  CB  GLU A 445      13.494   7.517  19.885  1.00 20.03           C  
ANISOU  468  CB  GLU A 445     2711   2554   2344     51     38    146       C  
ATOM    469  CG  GLU A 445      12.887   8.604  18.993  1.00 21.76           C  
ANISOU  469  CG  GLU A 445     2900   2780   2586     38     45    129       C  
ATOM    470  CD  GLU A 445      11.845   9.481  19.690  1.00 24.17           C  
ANISOU  470  CD  GLU A 445     3200   3094   2886     27     68    128       C  
ATOM    471  OE1 GLU A 445      11.507   9.255  20.875  1.00 24.48           O  
ANISOU  471  OE1 GLU A 445     3261   3134   2904     27     83    139       O  
ATOM    472  OE2 GLU A 445      11.354  10.419  19.035  1.00 23.63           O1-
ANISOU  472  OE2 GLU A 445     3109   3032   2836     19     73    115       O1-
ATOM    473  N   ALA A 446      12.705   4.644  18.490  1.00 21.18           N  
ANISOU  473  N   ALA A 446     2875   2644   2528     37     43    174       N  
ATOM    474  CA  ALA A 446      12.300   3.933  17.282  1.00 22.55           C  
ANISOU  474  CA  ALA A 446     3042   2798   2728     25     42    173       C  
ATOM    475  C   ALA A 446      10.855   3.476  17.374  1.00 23.29           C  
ANISOU  475  C   ALA A 446     3136   2876   2834      1     66    184       C  
ATOM    476  O   ALA A 446      10.157   3.436  16.360  1.00 23.19           O  
ANISOU  476  O   ALA A 446     3107   2857   2847    -15     68    178       O  
ATOM    477  CB  ALA A 446      13.223   2.753  17.008  1.00 21.84           C  
ANISOU  477  CB  ALA A 446     2970   2689   2636     41     27    178       C  
ATOM    478  N   LYS A 447      10.405   3.158  18.591  1.00 23.85           N  
ANISOU  478  N   LYS A 447     3227   2944   2888     -0     84    202       N  
ATOM    479  CA  LYS A 447       9.046   2.678  18.816  1.00 26.98           C  
ANISOU  479  CA  LYS A 447     3624   3328   3297    -24    110    214       C  
ATOM    480  C   LYS A 447       8.021   3.750  18.471  1.00 27.49           C  
ANISOU  480  C   LYS A 447     3657   3407   3380    -42    123    202       C  
ATOM    481  O   LYS A 447       6.948   3.445  17.948  1.00 30.73           O  
ANISOU  481  O   LYS A 447     4053   3806   3815    -64    135    205       O  
ATOM    482  CB  LYS A 447       8.870   2.206  20.262  1.00 28.14           C  
ANISOU  482  CB  LYS A 447     3802   3471   3418    -22    129    236       C  
ATOM    483  CG  LYS A 447       9.822   1.095  20.657  1.00 27.81           C  
ANISOU  483  CG  LYS A 447     3795   3412   3358     -4    116    251       C  
ATOM    484  CD  LYS A 447       9.654   0.726  22.120  1.00 30.30           C  
ANISOU  484  CD  LYS A 447     4143   3725   3643     -1    133    274       C  
ATOM    485  CE  LYS A 447      10.664  -0.335  22.525  1.00 31.23           C  
ANISOU  485  CE  LYS A 447     4295   3827   3742     20    117    289       C  
ATOM    486  NZ  LYS A 447      10.576  -0.678  23.972  1.00 31.13           N1+
ANISOU  486  NZ  LYS A 447     4319   3812   3695     26    132    313       N1+
ATOM    487  N   VAL A 448       8.381   5.001  18.745  1.00 28.01           N  
ANISOU  487  N   VAL A 448     3710   3497   3434    -30    119    189       N  
ATOM    488  CA  VAL A 448       7.563   6.173  18.424  1.00 29.68           C  
ANISOU  488  CA  VAL A 448     3892   3723   3662    -41    129    177       C  
ATOM    489  C   VAL A 448       7.642   6.446  16.922  1.00 28.05           C  
ANISOU  489  C   VAL A 448     3661   3516   3480    -45    110    161       C  
ATOM    490  O   VAL A 448       6.631   6.716  16.264  1.00 31.00           O  
ANISOU  490  O   VAL A 448     4010   3887   3878    -61    116    158       O  
ATOM    491  CB  VAL A 448       8.069   7.419  19.197  1.00 31.52           C  
ANISOU  491  CB  VAL A 448     4124   3979   3872    -27    130    166       C  
ATOM    492  CG1 VAL A 448       7.338   8.688  18.763  1.00 31.35           C  
ANISOU  492  CG1 VAL A 448     4072   3971   3869    -33    139    153       C  
ATOM    493  CG2 VAL A 448       7.959   7.209  20.704  1.00 31.19           C  
ANISOU  493  CG2 VAL A 448     4109   3940   3801    -23    149    181       C  
ATOM    494  N   MET A 449       8.855   6.367  16.385  1.00 23.73           N  
ANISOU  494  N   MET A 449     3120   2969   2927    -30     86    153       N  
ATOM    495  CA  MET A 449       9.100   6.599  14.966  1.00 24.28           C  
ANISOU  495  CA  MET A 449     3172   3038   3014    -31     68    139       C  
ATOM    496  C   MET A 449       8.363   5.593  14.065  1.00 23.11           C  
ANISOU  496  C   MET A 449     3022   2868   2888    -49     68    143       C  
ATOM    497  O   MET A 449       7.970   5.939  12.950  1.00 21.97           O  
ANISOU  497  O   MET A 449     2859   2724   2763    -58     59    133       O  
ATOM    498  CB AMET A 449      10.600   6.598  14.662  0.65 22.06           C  
ANISOU  498  CB AMET A 449     2899   2760   2720    -11     47    130       C  
ATOM    499  CB BMET A 449      10.604   6.545  14.687  0.35 26.02           C  
ANISOU  499  CB BMET A 449     3402   3262   3222    -11     47    131       C  
ATOM    500  CG AMET A 449      11.363   7.806  15.180  0.65 20.86           C  
ANISOU  500  CG AMET A 449     2740   2631   2552      2     42    119       C  
ATOM    501  CG BMET A 449      11.431   7.530  15.497  0.35 28.10           C  
ANISOU  501  CG BMET A 449     3665   3546   3463      4     43    124       C  
ATOM    502  SD AMET A 449      13.136   7.483  15.196  0.65 20.21           S  
ANISOU  502  SD AMET A 449     2671   2553   2455     27     19    113       S  
ATOM    503  SD BMET A 449      11.914   8.979  14.549  0.35 32.01           S  
ANISOU  503  SD BMET A 449     4134   4058   3967      8     31    100       S  
ATOM    504  CE AMET A 449      13.633   7.797  13.506  0.65 21.21           C  
ANISOU  504  CE AMET A 449     2777   2677   2600     26      4     96       C  
ATOM    505  CE BMET A 449      13.052   8.242  13.382  0.35 32.81           C  
ANISOU  505  CE BMET A 449     4239   4150   4075     18     10     94       C  
ATOM    506  N   MET A 450       8.161   4.367  14.552  1.00 23.75           N  
ANISOU  506  N   MET A 450     3125   2929   2968    -54     75    159       N  
ATOM    507  CA  MET A 450       7.435   3.334  13.795  1.00 24.53           C  
ANISOU  507  CA  MET A 450     3225   3006   3088    -74     75    163       C  
ATOM    508  C   MET A 450       6.034   3.789  13.415  1.00 27.30           C  
ANISOU  508  C   MET A 450     3549   3361   3464    -97     85    161       C  
ATOM    509  O   MET A 450       5.472   3.318  12.420  1.00 26.17           O  
ANISOU  509  O   MET A 450     3397   3205   3342   -113     77    157       O  
ATOM    510  CB  MET A 450       7.321   2.031  14.595  1.00 25.54           C  
ANISOU  510  CB  MET A 450     3382   3112   3209    -77     88    183       C  
ATOM    511  CG  MET A 450       8.604   1.217  14.681  1.00 25.55           C  
ANISOU  511  CG  MET A 450     3412   3101   3195    -56     74    187       C  
ATOM    512  SD  MET A 450       9.141   0.477  13.126  1.00 26.76           S  
ANISOU  512  SD  MET A 450     3567   3234   3363    -55     52    173       S  
ATOM    513  CE  MET A 450       7.874  -0.771  12.870  1.00 24.42           C  
ANISOU  513  CE  MET A 450     3280   2907   3089    -86     64    184       C  
ATOM    514  N   ASN A 451       5.486   4.701  14.214  1.00 25.79           N  
ANISOU  514  N   ASN A 451     3343   3186   3269    -98    103    163       N  
ATOM    515  CA  ASN A 451       4.131   5.204  14.021  1.00 30.57           C  
ANISOU  515  CA  ASN A 451     3919   3797   3899   -117    115    162       C  
ATOM    516  C   ASN A 451       4.047   6.476  13.169  1.00 27.00           C  
ANISOU  516  C   ASN A 451     3439   3362   3457   -112    102    145       C  
ATOM    517  O   ASN A 451       2.952   6.955  12.873  1.00 28.95           O  
ANISOU  517  O   ASN A 451     3658   3614   3725   -125    108    144       O  
ATOM    518  CB  ASN A 451       3.446   5.412  15.375  1.00 34.15           C  
ANISOU  518  CB  ASN A 451     4373   4257   4344   -120    146    174       C  
ATOM    519  CG  ASN A 451       3.151   4.100  16.086  1.00 40.19           C  
ANISOU  519  CG  ASN A 451     5162   5001   5105   -132    164    193       C  
ATOM    520  ND2 ASN A 451       3.280   4.106  17.404  1.00 42.64           N  
ANISOU  520  ND2 ASN A 451     5492   5316   5392   -125    185    206       N  
ATOM    521  OD1 ASN A 451       2.807   3.098  15.457  1.00 43.62           O  
ANISOU  521  OD1 ASN A 451     5599   5415   5557   -148    158    197       O  
ATOM    522  N   LEU A 452       5.202   7.014  12.783  1.00 23.12           N  
ANISOU  522  N   LEU A 452     2955   2880   2950    -93     84    134       N  
ATOM    523  CA  LEU A 452       5.257   8.136  11.850  1.00 19.21           C  
ANISOU  523  CA  LEU A 452     2438   2398   2463    -89     70    119       C  
ATOM    524  C   LEU A 452       5.181   7.568  10.436  1.00 20.63           C  
ANISOU  524  C   LEU A 452     2615   2565   2658    -99     50    112       C  
ATOM    525  O   LEU A 452       6.017   6.743  10.041  1.00 21.33           O  
ANISOU  525  O   LEU A 452     2724   2641   2738    -94     38    111       O  
ATOM    526  CB  LEU A 452       6.549   8.949  12.029  1.00 18.22           C  
ANISOU  526  CB  LEU A 452     2320   2285   2316    -68     62    110       C  
ATOM    527  CG  LEU A 452       6.795   9.689  13.352  1.00 16.73           C  
ANISOU  527  CG  LEU A 452     2136   2111   2108    -56     77    111       C  
ATOM    528  CD1 LEU A 452       8.196  10.285  13.390  1.00 15.38           C  
ANISOU  528  CD1 LEU A 452     1975   1950   1918    -37     64    100       C  
ATOM    529  CD2 LEU A 452       5.754  10.768  13.614  1.00 18.07           C  
ANISOU  529  CD2 LEU A 452     2283   2290   2290    -61     93    108       C  
ATOM    530  N   SER A 453       4.173   7.983   9.675  1.00 16.16           N  
ANISOU  530  N   SER A 453     2024   2001   2114   -112     45    109       N  
ATOM    531  CA  SER A 453       4.012   7.491   8.311  1.00 16.49           C  
ANISOU  531  CA  SER A 453     2065   2032   2168   -123     23    102       C  
ATOM    532  C   SER A 453       3.369   8.559   7.439  1.00 15.08           C  
ANISOU  532  C   SER A 453     1859   1865   2004   -126     11     94       C  
ATOM    533  O   SER A 453       2.281   9.082   7.727  1.00 15.78           O  
ANISOU  533  O   SER A 453     1923   1961   2110   -134     21     98       O  
ATOM    534  CB ASER A 453       3.190   6.195   8.271  0.50 19.31           C  
ANISOU  534  CB ASER A 453     2424   2370   2540   -146     26    110       C  
ATOM    535  CB BSER A 453       3.181   6.209   8.285  0.50 17.47           C  
ANISOU  535  CB BSER A 453     2191   2137   2307   -146     26    110       C  
ATOM    536  OG ASER A 453       1.855   6.412   8.696  0.50 21.47           O  
ANISOU  536  OG ASER A 453     2672   2647   2836   -161     39    118       O  
ATOM    537  OG BSER A 453       3.152   5.673   6.981  0.50 15.78           O  
ANISOU  537  OG BSER A 453     1981   1910   2102   -155      4    102       O  
ATOM    538  N   HIS A 454       4.088   8.910   6.392  1.00 13.50           N  
ANISOU  538  N   HIS A 454     1665   1667   1797   -117     -7     83       N  
ATOM    539  CA  HIS A 454       3.622   9.892   5.443  1.00 12.73           C  
ANISOU  539  CA  HIS A 454     1548   1578   1709   -118    -22     77       C  
ATOM    540  C   HIS A 454       4.326   9.604   4.139  1.00 11.86           C  
ANISOU  540  C   HIS A 454     1454   1461   1590   -117    -44     66       C  
ATOM    541  O   HIS A 454       5.510   9.206   4.143  1.00 10.89           O  
ANISOU  541  O   HIS A 454     1353   1333   1448   -106    -43     62       O  
ATOM    542  CB  HIS A 454       3.927  11.315   5.945  1.00 12.21           C  
ANISOU  542  CB  HIS A 454     1472   1529   1636   -102    -12     74       C  
ATOM    543  CG  HIS A 454       3.390  12.385   5.054  1.00 12.40           C  
ANISOU  543  CG  HIS A 454     1477   1561   1672   -100    -25     70       C  
ATOM    544  CD2 HIS A 454       2.221  13.067   5.079  1.00 12.56           C  
ANISOU  544  CD2 HIS A 454     1470   1588   1713   -104    -23     73       C  
ATOM    545  ND1 HIS A 454       4.089  12.862   3.965  1.00 11.34           N  
ANISOU  545  ND1 HIS A 454     1352   1427   1528    -93    -43     60       N  
ATOM    546  CE1 HIS A 454       3.372  13.786   3.354  1.00 12.80           C  
ANISOU  546  CE1 HIS A 454     1519   1619   1725    -92    -52     60       C  
ATOM    547  NE2 HIS A 454       2.231  13.925   4.005  1.00 12.97           N  
ANISOU  547  NE2 HIS A 454     1517   1644   1767    -98    -42     67       N  
ATOM    548  N   GLU A 455       3.628   9.805   3.021  1.00 11.94           N  
ANISOU  548  N   GLU A 455     1453   1470   1611   -126    -63     62       N  
ATOM    549  CA  GLU A 455       4.196   9.470   1.710  1.00 13.54           C  
ANISOU  549  CA  GLU A 455     1675   1665   1803   -127    -83     52       C  
ATOM    550  C   GLU A 455       5.486  10.227   1.351  1.00 11.75           C  
ANISOU  550  C   GLU A 455     1462   1447   1556   -108    -84     44       C  
ATOM    551  O   GLU A 455       6.251   9.760   0.516  1.00 11.53           O  
ANISOU  551  O   GLU A 455     1454   1410   1514   -105    -93     36       O  
ATOM    552  CB  GLU A 455       3.156   9.577   0.591  1.00 18.79           C  
ANISOU  552  CB  GLU A 455     2326   2330   2482   -142   -106     50       C  
ATOM    553  CG  GLU A 455       2.644  10.978   0.326  1.00 24.21           C  
ANISOU  553  CG  GLU A 455     2991   3032   3176   -134   -112     51       C  
ATOM    554  CD  GLU A 455       1.912  11.103  -1.005  1.00 34.64           C  
ANISOU  554  CD  GLU A 455     4305   4351   4503   -144   -141     47       C  
ATOM    555  OE1 GLU A 455       0.840  11.744  -1.028  1.00 40.18           O  
ANISOU  555  OE1 GLU A 455     4979   5062   5225   -148   -148     52       O  
ATOM    556  OE2 GLU A 455       2.401  10.569  -2.029  1.00 39.90           O1-
ANISOU  556  OE2 GLU A 455     4995   5009   5155   -148   -157     38       O1-
ATOM    557  N   LYS A 456       5.752  11.363   2.007  1.00  9.96           N  
ANISOU  557  N   LYS A 456     1224   1233   1326    -95    -72     46       N  
ATOM    558  CA  LYS A 456       6.968  12.144   1.717  1.00  9.29           C  
ANISOU  558  CA  LYS A 456     1149   1154   1224    -79    -71     39       C  
ATOM    559  C   LYS A 456       8.025  12.031   2.812  1.00  8.76           C  
ANISOU  559  C   LYS A 456     1090   1091   1145    -67    -55     38       C  
ATOM    560  O   LYS A 456       9.030  12.760   2.823  1.00  8.60           O  
ANISOU  560  O   LYS A 456     1074   1078   1113    -54    -50     33       O  
ATOM    561  CB  LYS A 456       6.642  13.623   1.411  1.00  8.81           C  
ANISOU  561  CB  LYS A 456     1074   1105   1168    -73    -73     38       C  
ATOM    562  CG  LYS A 456       5.620  13.826   0.294  1.00  8.98           C  
ANISOU  562  CG  LYS A 456     1086   1125   1200    -83    -93     39       C  
ATOM    563  CD  LYS A 456       6.056  13.221  -1.035  1.00 10.00           C  
ANISOU  563  CD  LYS A 456     1236   1245   1316    -88   -111     32       C  
ATOM    564  CE  LYS A 456       4.974  13.324  -2.110  1.00 10.04           C  
ANISOU  564  CE  LYS A 456     1234   1249   1331    -99   -134     33       C  
ATOM    565  NZ  LYS A 456       4.614  14.738  -2.477  1.00 13.39           N1+
ANISOU  565  NZ  LYS A 456     1645   1682   1758    -90   -140     36       N1+
ATOM    566  N   LEU A 457       7.808  11.073   3.707  1.00  9.61           N  
ANISOU  566  N   LEU A 457     1202   1191   1255    -71    -46     45       N  
ATOM    567  CA  LEU A 457       8.714  10.780   4.806  1.00  9.10           C  
ANISOU  567  CA  LEU A 457     1148   1130   1179    -59    -33     48       C  
ATOM    568  C   LEU A 457       9.312   9.392   4.562  1.00  9.60           C  
ANISOU  568  C   LEU A 457     1233   1178   1236    -58    -37     48       C  
ATOM    569  O   LEU A 457       8.568   8.440   4.332  1.00 10.45           O  
ANISOU  569  O   LEU A 457     1345   1271   1353    -72    -41     52       O  
ATOM    570  CB ALEU A 457       7.910  10.838   6.106  0.65  9.75           C  
ANISOU  570  CB ALEU A 457     1221   1217   1267    -63    -18     59       C  
ATOM    571  CB BLEU A 457       7.979  10.741   6.145  0.35  9.80           C  
ANISOU  571  CB BLEU A 457     1228   1222   1272    -63    -17     59       C  
ATOM    572  CG ALEU A 457       8.633  10.934   7.433  0.65  8.94           C  
ANISOU  572  CG ALEU A 457     1125   1121   1150    -51     -4     62       C  
ATOM    573  CG BLEU A 457       7.736  11.957   7.026  0.35  9.57           C  
ANISOU  573  CG BLEU A 457     1184   1207   1242    -56     -5     60       C  
ATOM    574  CD1ALEU A 457       9.252  12.310   7.656  0.65  9.48           C  
ANISOU  574  CD1ALEU A 457     1187   1204   1210    -38     -2     54       C  
ATOM    575  CD1BLEU A 457       7.132  11.445   8.320  0.35  9.54           C  
ANISOU  575  CD1BLEU A 457     1182   1203   1240    -60     12     71       C  
ATOM    576  CD2ALEU A 457       7.665  10.586   8.568  0.65  9.21           C  
ANISOU  576  CD2ALEU A 457     1155   1153   1189    -58     11     74       C  
ATOM    577  CD2BLEU A 457       9.003  12.755   7.319  0.35  9.67           C  
ANISOU  577  CD2BLEU A 457     1204   1230   1239    -40     -4     51       C  
ATOM    578  N   VAL A 458      10.638   9.272   4.596  1.00  9.27           N  
ANISOU  578  N   VAL A 458     1204   1137   1181    -43    -36     43       N  
ATOM    579  CA  VAL A 458      11.268   7.951   4.407  1.00  9.33           C  
ANISOU  579  CA  VAL A 458     1232   1129   1184    -40    -39     41       C  
ATOM    580  C   VAL A 458      10.774   7.028   5.533  1.00 10.49           C  
ANISOU  580  C   VAL A 458     1385   1266   1333    -44    -31     56       C  
ATOM    581  O   VAL A 458      10.908   7.356   6.723  1.00 12.46           O  
ANISOU  581  O   VAL A 458     1632   1525   1576    -37    -21     63       O  
ATOM    582  CB  VAL A 458      12.806   8.062   4.412  1.00  9.03           C  
ANISOU  582  CB  VAL A 458     1200   1096   1133    -20    -39     35       C  
ATOM    583  CG1 VAL A 458      13.467   6.681   4.345  1.00 10.53           C  
ANISOU  583  CG1 VAL A 458     1411   1269   1319    -11    -40     36       C  
ATOM    584  CG2 VAL A 458      13.282   8.898   3.237  1.00  9.30           C  
ANISOU  584  CG2 VAL A 458     1229   1138   1164    -18    -44     22       C  
ATOM    585  N   GLN A 459      10.186   5.891   5.168  1.00 11.01           N  
ANISOU  585  N   GLN A 459     1462   1312   1406    -56    -34     58       N  
ATOM    586  CA  GLN A 459       9.510   5.036   6.150  1.00 13.00           C  
ANISOU  586  CA  GLN A 459     1721   1553   1664    -65    -23     73       C  
ATOM    587  C   GLN A 459      10.502   4.226   6.967  1.00 13.57           C  
ANISOU  587  C   GLN A 459     1813   1617   1723    -49    -18     80       C  
ATOM    588  O   GLN A 459      11.433   3.644   6.419  1.00 14.04           O  
ANISOU  588  O   GLN A 459     1889   1667   1778    -37    -25     74       O  
ATOM    589  CB  GLN A 459       8.506   4.120   5.442  1.00 14.29           C  
ANISOU  589  CB  GLN A 459     1889   1697   1843    -88    -29     73       C  
ATOM    590  CG  GLN A 459       7.703   3.222   6.374  1.00 17.19           C  
ANISOU  590  CG  GLN A 459     2262   2051   2219   -102    -16     89       C  
ATOM    591  CD  GLN A 459       6.706   4.006   7.213  1.00 20.64           C  
ANISOU  591  CD  GLN A 459     2674   2501   2663   -110     -3     98       C  
ATOM    592  NE2 GLN A 459       6.770   3.824   8.525  1.00 21.40           N  
ANISOU  592  NE2 GLN A 459     2779   2599   2752   -105     14    111       N  
ATOM    593  OE1 GLN A 459       5.886   4.769   6.683  1.00 22.29           O  
ANISOU  593  OE1 GLN A 459     2862   2722   2886   -122     -8     93       O  
ATOM    594  N   LEU A 460      10.320   4.205   8.286  1.00 14.44           N  
ANISOU  594  N   LEU A 460     1926   1731   1827    -46     -6     93       N  
ATOM    595  CA  LEU A 460      11.077   3.295   9.143  1.00 15.17           C  
ANISOU  595  CA  LEU A 460     2041   1813   1908    -32     -2    103       C  
ATOM    596  C   LEU A 460      10.372   1.957   9.098  1.00 15.34           C  
ANISOU  596  C   LEU A 460     2079   1807   1939    -47      2    113       C  
ATOM    597  O   LEU A 460       9.151   1.886   9.289  1.00 15.47           O  
ANISOU  597  O   LEU A 460     2087   1819   1968    -68     11    120       O  
ATOM    598  CB  LEU A 460      11.134   3.810  10.589  1.00 15.36           C  
ANISOU  598  CB  LEU A 460     2064   1852   1918    -24      8    114       C  
ATOM    599  CG  LEU A 460      11.776   2.841  11.604  1.00 15.90           C  
ANISOU  599  CG  LEU A 460     2157   1909   1972     -9     11    128       C  
ATOM    600  CD1 LEU A 460      13.244   2.641  11.278  1.00 14.89           C  
ANISOU  600  CD1 LEU A 460     2038   1782   1836     15     -3    121       C  
ATOM    601  CD2 LEU A 460      11.594   3.380  13.019  1.00 18.04           C  
ANISOU  601  CD2 LEU A 460     2430   2195   2227     -6     23    139       C  
ATOM    602  N   TYR A 461      11.118   0.899   8.800  1.00 14.16           N  
ANISOU  602  N   TYR A 461     1953   1638   1788    -37     -3    113       N  
ATOM    603  CA  TYR A 461      10.512  -0.428   8.745  1.00 15.52           C  
ANISOU  603  CA  TYR A 461     2145   1781   1970    -51      1    122       C  
ATOM    604  C   TYR A 461      10.737  -1.215  10.021  1.00 16.26           C  
ANISOU  604  C   TYR A 461     2261   1862   2053    -42     12    142       C  
ATOM    605  O   TYR A 461       9.928  -2.080  10.393  1.00 17.47           O  
ANISOU  605  O   TYR A 461     2427   1994   2214    -59     22    155       O  
ATOM    606  CB  TYR A 461      11.085  -1.236   7.582  1.00 14.61           C  
ANISOU  606  CB  TYR A 461     2045   1644   1859    -47    -10    110       C  
ATOM    607  CG  TYR A 461      10.688  -0.762   6.199  1.00 14.15           C  
ANISOU  607  CG  TYR A 461     1974   1591   1811    -61    -21     91       C  
ATOM    608  CD1 TYR A 461       9.412  -0.246   5.939  1.00 14.96           C  
ANISOU  608  CD1 TYR A 461     2057   1701   1926    -86    -21     90       C  
ATOM    609  CD2 TYR A 461      11.583  -0.865   5.137  1.00 14.55           C  
ANISOU  609  CD2 TYR A 461     2032   1637   1856    -48    -31     75       C  
ATOM    610  CE1 TYR A 461       9.059   0.181   4.667  1.00 14.92           C  
ANISOU  610  CE1 TYR A 461     2040   1700   1927    -97    -34     75       C  
ATOM    611  CE2 TYR A 461      11.231  -0.470   3.861  1.00 14.22           C  
ANISOU  611  CE2 TYR A 461     1983   1599   1820    -61    -41     59       C  
ATOM    612  CZ  TYR A 461       9.972   0.055   3.631  1.00 15.35           C  
ANISOU  612  CZ  TYR A 461     2108   1750   1974    -85    -44     60       C  
ATOM    613  OH  TYR A 461       9.629   0.452   2.351  1.00 17.28           O  
ANISOU  613  OH  TYR A 461     2346   1998   2221    -96    -58     45       O  
ATOM    614  N   GLY A 462      11.857  -0.952  10.672  1.00 15.47           N  
ANISOU  614  N   GLY A 462     2166   1774   1936    -15      8    145       N  
ATOM    615  CA  GLY A 462      12.209  -1.665  11.886  1.00 16.10           C  
ANISOU  615  CA  GLY A 462     2270   1844   2002     -2     14    164       C  
ATOM    616  C   GLY A 462      13.670  -1.549  12.229  1.00 15.43           C  
ANISOU  616  C   GLY A 462     2190   1769   1901     30      3    163       C  
ATOM    617  O   GLY A 462      14.421  -0.851  11.559  1.00 14.84           O  
ANISOU  617  O   GLY A 462     2099   1710   1826     42     -8    146       O  
ATOM    618  N   VAL A 463      14.075  -2.252  13.281  1.00 14.01           N  
ANISOU  618  N   VAL A 463     2034   1579   1708     46      4    181       N  
ATOM    619  CA  VAL A 463      15.425  -2.159  13.791  1.00 13.80           C  
ANISOU  619  CA  VAL A 463     2012   1565   1666     79     -9    182       C  
ATOM    620  C   VAL A 463      15.926  -3.563  14.142  1.00 14.77           C  
ANISOU  620  C   VAL A 463     2168   1658   1786     95    -11    198       C  
ATOM    621  O   VAL A 463      15.133  -4.420  14.522  1.00 16.51           O  
ANISOU  621  O   VAL A 463     2410   1854   2008     82      1    215       O  
ATOM    622  CB AVAL A 463      15.518  -1.240  15.046  0.65 15.15           C  
ANISOU  622  CB AVAL A 463     2177   1763   1815     84     -8    189       C  
ATOM    623  CB BVAL A 463      15.513  -1.153  14.978  0.35 14.31           C  
ANISOU  623  CB BVAL A 463     2068   1659   1710     83     -8    187       C  
ATOM    624  CG1AVAL A 463      15.090   0.185  14.716  0.65 14.20           C  
ANISOU  624  CG1AVAL A 463     2026   1670   1698     70     -5    173       C  
ATOM    625  CG1BVAL A 463      14.486  -1.463  16.056  0.35 15.14           C  
ANISOU  625  CG1BVAL A 463     2192   1756   1805     68      9    208       C  
ATOM    626  CG2AVAL A 463      14.660  -1.769  16.179  0.65 17.21           C  
ANISOU  626  CG2AVAL A 463     2461   2012   2064     74      8    212       C  
ATOM    627  CG2BVAL A 463      16.922  -1.063  15.547  0.35 13.38           C  
ANISOU  627  CG2BVAL A 463     1954   1554   1576    116    -26    188       C  
ATOM    628  N   CYS A 464      17.217  -3.800  13.944  1.00 14.68           N  
ANISOU  628  N   CYS A 464     2157   1648   1773    125    -26    193       N  
ATOM    629  CA  CYS A 464      17.840  -5.063  14.342  1.00 16.81           C  
ANISOU  629  CA  CYS A 464     2457   1890   2039    148    -31    209       C  
ATOM    630  C   CYS A 464      18.646  -4.750  15.591  1.00 19.13           C  
ANISOU  630  C   CYS A 464     2754   2204   2309    174    -43    222       C  
ATOM    631  O   CYS A 464      19.702  -4.121  15.505  1.00 20.57           O  
ANISOU  631  O   CYS A 464     2915   2409   2489    194    -59    209       O  
ATOM    632  CB  CYS A 464      18.727  -5.607  13.217  1.00 15.57           C  
ANISOU  632  CB  CYS A 464     2300   1719   1898    166    -40    193       C  
ATOM    633  SG  CYS A 464      17.837  -5.898  11.655  1.00 15.14           S  
ANISOU  633  SG  CYS A 464     2242   1642   1865    136    -28    175       S  
ATOM    634  N   THR A 465      18.141  -5.202  16.739  1.00 23.27           N  
ANISOU  634  N   THR A 465     3305   2719   2817    171    -35    246       N  
ATOM    635  CA  THR A 465      18.638  -4.754  18.056  1.00 28.29           C  
ANISOU  635  CA  THR A 465     3946   3377   3426    188    -45    259       C  
ATOM    636  C   THR A 465      19.287  -5.838  18.918  1.00 34.06           C  
ANISOU  636  C   THR A 465     4712   4089   4142    216    -55    282       C  
ATOM    637  O   THR A 465      19.602  -5.586  20.086  1.00 36.41           O  
ANISOU  637  O   THR A 465     5019   4401   4413    229    -63    296       O  
ATOM    638  CB  THR A 465      17.507  -4.158  18.921  1.00 30.65           C  
ANISOU  638  CB  THR A 465     4248   3687   3708    163    -27    268       C  
ATOM    639  CG2 THR A 465      16.774  -3.086  18.192  1.00 30.29           C  
ANISOU  639  CG2 THR A 465     4170   3660   3677    136    -17    247       C  
ATOM    640  OG1 THR A 465      16.576  -5.188  19.278  1.00 37.27           O  
ANISOU  640  OG1 THR A 465     5118   4494   4547    146     -7    290       O  
ATOM    641  N   LYS A 466      19.483  -7.031  18.366  1.00 33.93           N  
ANISOU  641  N   LYS A 466     4713   4036   4140    226    -54    288       N  
ATOM    642  CA  LYS A 466      20.026  -8.143  19.156  1.00 37.56           C  
ANISOU  642  CA  LYS A 466     5209   4472   4588    254    -63    314       C  
ATOM    643  C   LYS A 466      21.510  -8.370  18.883  1.00 41.07           C  
ANISOU  643  C   LYS A 466     5644   4921   5039    294    -87    307       C  
ATOM    644  O   LYS A 466      21.993  -9.503  18.944  1.00 46.17           O  
ANISOU  644  O   LYS A 466     6316   5537   5688    318    -93    322       O  
ATOM    645  CB  LYS A 466      19.243  -9.434  18.880  1.00 39.67           C  
ANISOU  645  CB  LYS A 466     5510   4693   4869    238    -44    328       C  
ATOM    646  CG  LYS A 466      17.730  -9.300  18.890  1.00 39.06           C  
ANISOU  646  CG  LYS A 466     5436   4608   4794    194    -17    332       C  
ATOM    647  CD  LYS A 466      17.185  -9.053  20.288  1.00 42.79           C  
ANISOU  647  CD  LYS A 466     5926   5092   5238    187     -6    355       C  
ATOM    648  CE  LYS A 466      15.813  -9.681  20.453  1.00 44.36           C  
ANISOU  648  CE  LYS A 466     6148   5263   5443    152     22    371       C  
ATOM    649  NZ  LYS A 466      14.874  -9.320  19.357  1.00 43.45           N1+
ANISOU  649  NZ  LYS A 466     6005   5147   5355    117     36    349       N1+
ATOM    650  N   GLN A 467      22.242  -7.296  18.604  1.00 37.08           N  
ANISOU  650  N   GLN A 467     5101   4451   4535    303   -102    286       N  
ATOM    651  CA  GLN A 467      23.607  -7.434  18.095  1.00 44.14           C  
ANISOU  651  CA  GLN A 467     5976   5350   5442    338   -122    275       C  
ATOM    652  C   GLN A 467      24.597  -6.406  18.657  1.00 51.56           C  
ANISOU  652  C   GLN A 467     6888   6333   6370    356   -146    267       C  
ATOM    653  O   GLN A 467      25.632  -6.775  19.226  1.00 63.39           O  
ANISOU  653  O   GLN A 467     8389   7833   7860    391   -169    276       O  
ATOM    654  CB  GLN A 467      23.589  -7.401  16.563  1.00 40.15           C  
ANISOU  654  CB  GLN A 467     5451   4838   4966    326   -112    249       C  
ATOM    655  CG  GLN A 467      22.675  -6.331  15.972  1.00 37.04           C  
ANISOU  655  CG  GLN A 467     5034   4462   4576    288    -97    230       C  
ATOM    656  CD  GLN A 467      22.260  -6.639  14.548  1.00 33.87           C  
ANISOU  656  CD  GLN A 467     4629   4041   4199    271    -83    212       C  
ATOM    657  NE2 GLN A 467      22.696  -5.809  13.611  1.00 28.72           N  
ANISOU  657  NE2 GLN A 467     3945   3410   3557    270    -84    187       N  
ATOM    658  OE1 GLN A 467      21.553  -7.615  14.293  1.00 31.82           O  
ANISOU  658  OE1 GLN A 467     4397   3747   3946    260    -70    221       O  
ATOM    659  N   ARG A 468      24.254  -5.130  18.489  1.00 51.06           N  
ANISOU  659  N   ARG A 468     6796   6299   6303    332   -142    248       N  
ATOM    660  CA  ARG A 468      25.066  -3.950  18.864  1.00 49.27           C  
ANISOU  660  CA  ARG A 468     6538   6113   6067    341   -162    235       C  
ATOM    661  C   ARG A 468      26.152  -3.506  17.854  1.00 50.76           C  
ANISOU  661  C   ARG A 468     6687   6317   6279    355   -171    209       C  
ATOM    662  O   ARG A 468      26.822  -2.491  18.068  1.00 58.69           O  
ANISOU  662  O   ARG A 468     7663   7355   7280    358   -186    195       O  
ATOM    663  CB  ARG A 468      25.507  -3.943  20.342  1.00 45.19           C  
ANISOU  663  CB  ARG A 468     6038   5612   5521    361   -183    253       C  
ATOM    664  CG  ARG A 468      24.366  -3.676  21.332  1.00 39.91           C  
ANISOU  664  CG  ARG A 468     5395   4943   4823    336   -169    269       C  
ATOM    665  CD  ARG A 468      23.503  -2.478  20.932  1.00 38.26           C  
ANISOU  665  CD  ARG A 468     5165   4754   4619    300   -151    249       C  
ATOM    666  NE  ARG A 468      22.516  -2.087  21.941  1.00 34.02           N  
ANISOU  666  NE  ARG A 468     4647   4223   4054    280   -137    261       N  
ATOM    667  CZ  ARG A 468      21.277  -2.574  22.037  1.00 34.72           C  
ANISOU  667  CZ  ARG A 468     4760   4288   4141    258   -110    275       C  
ATOM    668  NH1 ARG A 468      20.826  -3.485  21.183  1.00 30.51           N1+
ANISOU  668  NH1 ARG A 468     4234   3724   3631    250    -96    278       N1+
ATOM    669  NH2 ARG A 468      20.476  -2.142  22.998  1.00 34.58           N  
ANISOU  669  NH2 ARG A 468     4757   4280   4098    242    -97    284       N  
ATOM    670  N   PRO A 469      26.346  -4.286  16.771  1.00 47.95           N  
ANISOU  670  N   PRO A 469     6332   5937   5947    362   -162    203       N  
ATOM    671  CA  PRO A 469      26.462  -3.595  15.485  1.00 41.69           C  
ANISOU  671  CA  PRO A 469     5508   5155   5177    349   -152    176       C  
ATOM    672  C   PRO A 469      25.040  -3.508  14.902  1.00 32.30           C  
ANISOU  672  C   PRO A 469     4332   3951   3989    311   -127    173       C  
ATOM    673  O   PRO A 469      24.717  -4.228  13.955  1.00 34.04           O  
ANISOU  673  O   PRO A 469     4562   4144   4225    305   -114    168       O  
ATOM    674  CB  PRO A 469      27.352  -4.530  14.645  1.00 39.50           C  
ANISOU  674  CB  PRO A 469     5229   4857   4922    376   -153    170       C  
ATOM    675  CG  PRO A 469      27.953  -5.504  15.607  1.00 44.64           C  
ANISOU  675  CG  PRO A 469     5901   5494   5564    410   -170    193       C  
ATOM    676  CD  PRO A 469      26.962  -5.625  16.726  1.00 46.18           C  
ANISOU  676  CD  PRO A 469     6129   5684   5733    395   -168    216       C  
ATOM    677  N   ILE A 470      24.207  -2.631  15.471  1.00 26.23           N  
ANISOU  677  N   ILE A 470     3560   3199   3206    286   -122    174       N  
ATOM    678  CA  ILE A 470      22.762  -2.569  15.149  1.00 23.17           C  
ANISOU  678  CA  ILE A 470     3184   2800   2819    251   -101    175       C  
ATOM    679  C   ILE A 470      22.412  -2.007  13.776  1.00 18.99           C  
ANISOU  679  C   ILE A 470     2633   2272   2308    231    -89    152       C  
ATOM    680  O   ILE A 470      23.186  -1.236  13.195  1.00 16.52           O  
ANISOU  680  O   ILE A 470     2292   1979   2003    237    -96    134       O  
ATOM    681  CB  ILE A 470      21.945  -1.795  16.200  1.00 22.52           C  
ANISOU  681  CB  ILE A 470     3104   2734   2715    232    -96    184       C  
ATOM    682  CG1 ILE A 470      22.159  -0.276  16.078  1.00 24.26           C  
ANISOU  682  CG1 ILE A 470     3292   2989   2934    223   -101    164       C  
ATOM    683  CG2 ILE A 470      22.242  -2.321  17.595  1.00 25.59           C  
ANISOU  683  CG2 ILE A 470     3519   3122   3081    251   -108    207       C  
ATOM    684  CD1 ILE A 470      20.935   0.532  16.446  1.00 25.38           C  
ANISOU  684  CD1 ILE A 470     3432   3140   3067    193    -85    164       C  
ATOM    685  N   PHE A 471      21.260  -2.429  13.251  1.00 15.08           N  
ANISOU  685  N   PHE A 471     2153   1756   1821    205    -73    154       N  
ATOM    686  CA  PHE A 471      20.801  -1.935  11.949  1.00 13.83           C  
ANISOU  686  CA  PHE A 471     1978   1598   1678    184    -64    134       C  
ATOM    687  C   PHE A 471      19.483  -1.191  12.082  1.00 13.05           C  
ANISOU  687  C   PHE A 471     1873   1508   1576    152    -53    135       C  
ATOM    688  O   PHE A 471      18.610  -1.599  12.845  1.00 12.44           O  
ANISOU  688  O   PHE A 471     1813   1419   1491    140    -45    153       O  
ATOM    689  CB  PHE A 471      20.534  -3.085  10.958  1.00 14.46           C  
ANISOU  689  CB  PHE A 471     2076   1642   1772    181    -57    132       C  
ATOM    690  CG  PHE A 471      21.686  -4.027  10.725  1.00 15.23           C  
ANISOU  690  CG  PHE A 471     2185   1724   1876    213    -64    131       C  
ATOM    691  CD1 PHE A 471      23.014  -3.629  10.848  1.00 16.01           C  
ANISOU  691  CD1 PHE A 471     2263   1843   1975    241    -76    125       C  
ATOM    692  CD2 PHE A 471      21.419  -5.333  10.315  1.00 16.42           C  
ANISOU  692  CD2 PHE A 471     2364   1836   2036    214    -57    137       C  
ATOM    693  CE1 PHE A 471      24.050  -4.525  10.607  1.00 17.35           C  
ANISOU  693  CE1 PHE A 471     2440   1997   2154    273    -81    124       C  
ATOM    694  CE2 PHE A 471      22.451  -6.231  10.082  1.00 17.52           C  
ANISOU  694  CE2 PHE A 471     2514   1958   2182    245    -61    136       C  
ATOM    695  CZ  PHE A 471      23.768  -5.825  10.223  1.00 18.47           C  
ANISOU  695  CZ  PHE A 471     2612   2100   2304    275    -73    130       C  
ATOM    696  N   ILE A 472      19.338  -0.121  11.294  1.00 12.47           N  
ANISOU  696  N   ILE A 472     1774   1452   1508    138    -52    117       N  
ATOM    697  CA  ILE A 472      18.050   0.545  11.075  1.00 12.13           C  
ANISOU  697  CA  ILE A 472     1723   1414   1468    108    -42    115       C  
ATOM    698  C   ILE A 472      17.593   0.257   9.649  1.00 11.03           C  
ANISOU  698  C   ILE A 472     1583   1260   1345     93    -38    102       C  
ATOM    699  O   ILE A 472      18.329   0.500   8.699  1.00 11.82           O  
ANISOU  699  O   ILE A 472     1674   1364   1451    102    -42     86       O  
ATOM    700  CB  ILE A 472      18.146   2.071  11.311  1.00 12.99           C  
ANISOU  700  CB  ILE A 472     1806   1556   1571    105    -44    105       C  
ATOM    701  CG1 ILE A 472      18.660   2.349  12.732  1.00 14.79           C  
ANISOU  701  CG1 ILE A 472     2038   1800   1781    119    -50    115       C  
ATOM    702  CG2 ILE A 472      16.785   2.718  11.093  1.00 13.97           C  
ANISOU  702  CG2 ILE A 472     1921   1683   1701     76    -33    103       C  
ATOM    703  CD1 ILE A 472      18.988   3.809  13.017  1.00 15.43           C  
ANISOU  703  CD1 ILE A 472     2095   1911   1855    119    -54    103       C  
ATOM    704  N   ILE A 473      16.378  -0.258   9.505  1.00 10.90           N  
ANISOU  704  N   ILE A 473     1578   1225   1335     71    -30    109       N  
ATOM    705  CA  ILE A 473      15.886  -0.703   8.200  1.00 11.16           C  
ANISOU  705  CA  ILE A 473     1616   1240   1383     55    -29     98       C  
ATOM    706  C   ILE A 473      14.850   0.307   7.728  1.00 11.33           C  
ANISOU  706  C   ILE A 473     1616   1276   1410     30    -27     90       C  
ATOM    707  O   ILE A 473      13.850   0.547   8.418  1.00 10.96           O  
ANISOU  707  O   ILE A 473     1565   1233   1364     13    -20    101       O  
ATOM    708  CB  ILE A 473      15.297  -2.140   8.280  1.00 10.98           C  
ANISOU  708  CB  ILE A 473     1621   1183   1366     46    -24    109       C  
ATOM    709  CG1 ILE A 473      16.223  -3.085   9.078  1.00 11.42           C  
ANISOU  709  CG1 ILE A 473     1699   1223   1415     73    -25    123       C  
ATOM    710  CG2 ILE A 473      14.988  -2.677   6.884  1.00 11.37           C  
ANISOU  710  CG2 ILE A 473     1678   1211   1428     33    -26     93       C  
ATOM    711  CD1 ILE A 473      17.627  -3.255   8.516  1.00 11.24           C  
ANISOU  711  CD1 ILE A 473     1676   1202   1393    102    -33    110       C  
ATOM    712  N   THR A 474      15.098   0.923   6.573  1.00 10.93           N  
ANISOU  712  N   THR A 474     1553   1234   1363     28    -32     73       N  
ATOM    713  CA  THR A 474      14.217   1.972   6.069  1.00 11.52           C  
ANISOU  713  CA  THR A 474     1609   1325   1443      8    -33     66       C  
ATOM    714  C   THR A 474      13.827   1.755   4.599  1.00 11.20           C  
ANISOU  714  C   THR A 474     1572   1273   1410     -5    -38     52       C  
ATOM    715  O   THR A 474      14.383   0.900   3.898  1.00 10.28           O  
ANISOU  715  O   THR A 474     1473   1137   1293      3    -40     44       O  
ATOM    716  CB  THR A 474      14.872   3.379   6.208  1.00 12.47           C  
ANISOU  716  CB  THR A 474     1708   1474   1556     18    -34     59       C  
ATOM    717  CG2 THR A 474      15.459   3.577   7.608  1.00 12.79           C  
ANISOU  717  CG2 THR A 474     1746   1526   1585     34    -32     69       C  
ATOM    718  OG1 THR A 474      15.899   3.545   5.213  1.00 15.00           O  
ANISOU  718  OG1 THR A 474     2026   1797   1875     31    -38     44       O  
ATOM    719  N   GLU A 475      12.858   2.554   4.147  1.00 10.61           N  
ANISOU  719  N   GLU A 475     1481   1207   1340    -24    -41     48       N  
ATOM    720  CA  GLU A 475      12.512   2.665   2.736  1.00 10.37           C  
ANISOU  720  CA  GLU A 475     1452   1173   1314    -36    -50     35       C  
ATOM    721  C   GLU A 475      13.744   2.900   1.846  1.00  9.60           C  
ANISOU  721  C   GLU A 475     1359   1080   1207    -19    -52     20       C  
ATOM    722  O   GLU A 475      14.588   3.747   2.142  1.00 10.39           O  
ANISOU  722  O   GLU A 475     1447   1199   1301     -3    -49     18       O  
ATOM    723  CB  GLU A 475      11.515   3.819   2.585  1.00 10.73           C  
ANISOU  723  CB  GLU A 475     1474   1237   1366    -52    -53     35       C  
ATOM    724  CG  GLU A 475      11.004   4.077   1.179  1.00 11.47           C  
ANISOU  724  CG  GLU A 475     1566   1328   1462    -65    -66     23       C  
ATOM    725  CD  GLU A 475       9.862   5.090   1.162  1.00 12.82           C  
ANISOU  725  CD  GLU A 475     1714   1514   1642    -81    -71     27       C  
ATOM    726  OE1 GLU A 475       9.490   5.621   2.237  1.00 12.16           O  
ANISOU  726  OE1 GLU A 475     1614   1441   1562    -79    -61     37       O  
ATOM    727  OE2 GLU A 475       9.308   5.324   0.073  1.00 12.88           O1-
ANISOU  727  OE2 GLU A 475     1720   1521   1652    -92    -84     20       O1-
ATOM    728  N   TYR A 476      13.811   2.149   0.752  1.00  9.39           N  
ANISOU  728  N   TYR A 476     1352   1034   1180    -23    -57     10       N  
ATOM    729  CA  TYR A 476      14.881   2.259  -0.219  1.00  8.89           C  
ANISOU  729  CA  TYR A 476     1295    973   1108     -9    -56     -4       C  
ATOM    730  C   TYR A 476      14.587   3.419  -1.165  1.00  9.23           C  
ANISOU  730  C   TYR A 476     1327   1033   1147    -18    -62    -13       C  
ATOM    731  O   TYR A 476      13.504   3.488  -1.760  1.00  9.48           O  
ANISOU  731  O   TYR A 476     1359   1059   1181    -39    -72    -14       O  
ATOM    732  CB  TYR A 476      15.000   0.950  -1.005  1.00 10.33           C  
ANISOU  732  CB  TYR A 476     1506   1127   1290    -10    -57    -13       C  
ATOM    733  CG  TYR A 476      15.952   1.002  -2.175  1.00 10.25           C  
ANISOU  733  CG  TYR A 476     1507   1115   1270      2    -54    -30       C  
ATOM    734  CD1 TYR A 476      17.271   1.391  -2.002  1.00 11.22           C  
ANISOU  734  CD1 TYR A 476     1622   1251   1389     26    -43    -33       C  
ATOM    735  CD2 TYR A 476      15.530   0.599  -3.448  1.00 11.83           C  
ANISOU  735  CD2 TYR A 476     1727   1300   1465    -11    -59    -43       C  
ATOM    736  CE1 TYR A 476      18.149   1.424  -3.062  1.00 12.36           C  
ANISOU  736  CE1 TYR A 476     1775   1394   1526     37    -36    -49       C  
ATOM    737  CE2 TYR A 476      16.406   0.622  -4.522  1.00 11.94           C  
ANISOU  737  CE2 TYR A 476     1755   1313   1468      1    -53    -59       C  
ATOM    738  CZ  TYR A 476      17.709   1.025  -4.314  1.00 12.64           C  
ANISOU  738  CZ  TYR A 476     1833   1415   1554     24    -40    -61       C  
ATOM    739  OH  TYR A 476      18.579   1.057  -5.377  1.00 15.74           O  
ANISOU  739  OH  TYR A 476     2237   1806   1937     35    -30    -76       O  
ATOM    740  N   MET A 477      15.565   4.303  -1.301  1.00  8.19           N  
ANISOU  740  N   MET A 477     1184    917   1007     -3    -56    -18       N  
ATOM    741  CA  MET A 477      15.456   5.478  -2.161  1.00  8.47           C  
ANISOU  741  CA  MET A 477     1211    968   1037     -9    -59    -25       C  
ATOM    742  C   MET A 477      16.552   5.400  -3.213  1.00  8.87           C  
ANISOU  742  C   MET A 477     1275   1015   1077      2    -51    -39       C  
ATOM    743  O   MET A 477      17.719   5.736  -2.952  1.00  9.40           O  
ANISOU  743  O   MET A 477     1334   1092   1143     19    -40    -41       O  
ATOM    744  CB  MET A 477      15.600   6.730  -1.289  1.00  8.66           C  
ANISOU  744  CB  MET A 477     1211   1015   1064     -5    -55    -18       C  
ATOM    745  CG  MET A 477      14.596   6.777  -0.144  1.00  8.83           C  
ANISOU  745  CG  MET A 477     1220   1040   1095    -14    -57     -4       C  
ATOM    746  SD  MET A 477      12.922   7.111  -0.718  1.00 10.08           S  
ANISOU  746  SD  MET A 477     1372   1195   1260    -39    -69     -1       S  
ATOM    747  CE  MET A 477      13.070   8.826  -1.215  1.00  9.60           C  
ANISOU  747  CE  MET A 477     1296   1155   1194    -36    -70     -5       C  
ATOM    748  N   ALA A 478      16.178   4.913  -4.399  1.00  9.03           N  
ANISOU  748  N   ALA A 478     1317   1023   1091     -8    -57    -48       N  
ATOM    749  CA  ALA A 478      17.156   4.467  -5.398  1.00 10.24           C  
ANISOU  749  CA  ALA A 478     1490   1166   1234      3    -47    -63       C  
ATOM    750  C   ALA A 478      18.071   5.561  -5.929  1.00 10.96           C  
ANISOU  750  C   ALA A 478     1572   1275   1316     11    -36    -68       C  
ATOM    751  O   ALA A 478      19.194   5.280  -6.353  1.00 13.27           O  
ANISOU  751  O   ALA A 478     1870   1565   1604     27    -22    -78       O  
ATOM    752  CB  ALA A 478      16.444   3.785  -6.561  1.00 10.16           C  
ANISOU  752  CB  ALA A 478     1507   1139   1215    -12    -58    -72       C  
ATOM    753  N   ASN A 479      17.597   6.802  -5.923  1.00 10.75           N  
ANISOU  753  N   ASN A 479     1529   1265   1288      3    -41    -62       N  
ATOM    754  CA  ASN A 479      18.391   7.896  -6.482  1.00 11.94           C  
ANISOU  754  CA  ASN A 479     1674   1431   1432      8    -30    -67       C  
ATOM    755  C   ASN A 479      19.228   8.653  -5.463  1.00 11.40           C  
ANISOU  755  C   ASN A 479     1579   1380   1372     19    -20    -63       C  
ATOM    756  O   ASN A 479      19.851   9.657  -5.802  1.00 12.71           O  
ANISOU  756  O   ASN A 479     1736   1558   1534     22    -10    -66       O  
ATOM    757  CB  ASN A 479      17.498   8.839  -7.307  1.00 13.19           C  
ANISOU  757  CB  ASN A 479     1835   1594   1580     -7    -41    -65       C  
ATOM    758  CG  ASN A 479      17.320   8.357  -8.726  1.00 16.41           C  
ANISOU  758  CG  ASN A 479     2273   1990   1970    -14    -45    -75       C  
ATOM    759  ND2 ASN A 479      16.093   8.340  -9.201  1.00 15.30           N  
ANISOU  759  ND2 ASN A 479     2142   1845   1826    -31    -65    -73       N  
ATOM    760  OD1 ASN A 479      18.295   8.009  -9.393  1.00 23.11           O  
ANISOU  760  OD1 ASN A 479     3137   2833   2809     -4    -29    -87       O  
ATOM    761  N   GLY A 480      19.278   8.163  -4.222  1.00  9.98           N  
ANISOU  761  N   GLY A 480     1387   1200   1203     27    -22    -55       N  
ATOM    762  CA  GLY A 480      20.243   8.669  -3.256  1.00 10.60           C  
ANISOU  762  CA  GLY A 480     1444   1294   1289     41    -14    -54       C  
ATOM    763  C   GLY A 480      19.914  10.017  -2.651  1.00 10.46           C  
ANISOU  763  C   GLY A 480     1406   1294   1275     32    -17    -47       C  
ATOM    764  O   GLY A 480      18.765  10.459  -2.655  1.00  9.99           O  
ANISOU  764  O   GLY A 480     1346   1233   1214     18    -26    -41       O  
ATOM    765  N   CYS A 481      20.934  10.676  -2.132  1.00 11.07           N  
ANISOU  765  N   CYS A 481     1464   1384   1355     42     -9    -50       N  
ATOM    766  CA  CYS A 481      20.660  11.913  -1.411  1.00 12.30           C  
ANISOU  766  CA  CYS A 481     1602   1555   1514     36    -11    -45       C  
ATOM    767  C   CYS A 481      20.394  13.078  -2.354  1.00 11.65           C  
ANISOU  767  C   CYS A 481     1522   1478   1428     24     -7    -48       C  
ATOM    768  O   CYS A 481      20.928  13.161  -3.469  1.00 10.94           O  
ANISOU  768  O   CYS A 481     1441   1384   1331     24      1    -55       O  
ATOM    769  CB  CYS A 481      21.729  12.222  -0.368  1.00 18.31           C  
ANISOU  769  CB  CYS A 481     2344   2330   2282     47     -8    -47       C  
ATOM    770  SG  CYS A 481      23.274  12.757  -1.085  1.00 27.12           S  
ANISOU  770  SG  CYS A 481     3448   3454   3400     54      7    -60       S  
ATOM    771  N   LEU A 482      19.512  13.949  -1.899  1.00  8.77           N  
ANISOU  771  N   LEU A 482     1149   1116   1065     14    -14    -41       N  
ATOM    772  CA  LEU A 482      19.095  15.097  -2.684  1.00  8.53           C  
ANISOU  772  CA  LEU A 482     1121   1089   1032      4    -13    -40       C  
ATOM    773  C   LEU A 482      20.270  16.007  -3.024  1.00  8.53           C  
ANISOU  773  C   LEU A 482     1114   1096   1031      6      1    -48       C  
ATOM    774  O   LEU A 482      20.309  16.562  -4.121  1.00  8.48           O  
ANISOU  774  O   LEU A 482     1117   1087   1016      1      7    -49       O  
ATOM    775  CB  LEU A 482      18.008  15.871  -1.934  1.00  8.32           C  
ANISOU  775  CB  LEU A 482     1083   1066   1010     -2    -21    -31       C  
ATOM    776  CG  LEU A 482      17.483  17.161  -2.579  1.00  8.75           C  
ANISOU  776  CG  LEU A 482     1138   1121   1064    -10    -21    -29       C  
ATOM    777  CD1 LEU A 482      16.784  16.861  -3.897  1.00  8.51           C  
ANISOU  777  CD1 LEU A 482     1126   1082   1025    -15    -30    -26       C  
ATOM    778  CD2 LEU A 482      16.531  17.895  -1.648  1.00  9.71           C  
ANISOU  778  CD2 LEU A 482     1246   1247   1194    -13    -26    -21       C  
ATOM    779  N   LEU A 483      21.222  16.164  -2.107  1.00  8.88           N  
ANISOU  779  N   LEU A 483     1141   1151   1082     14      7    -52       N  
ATOM    780  CA  LEU A 483      22.342  17.075  -2.371  1.00  9.94           C  
ANISOU  780  CA  LEU A 483     1264   1292   1218     14     20    -60       C  
ATOM    781  C   LEU A 483      23.144  16.608  -3.588  1.00 10.00           C  
ANISOU  781  C   LEU A 483     1282   1296   1220     17     34    -67       C  
ATOM    782  O   LEU A 483      23.432  17.387  -4.497  1.00  9.68           O  
ANISOU  782  O   LEU A 483     1248   1254   1176     10     46    -68       O  
ATOM    783  CB  LEU A 483      23.239  17.195  -1.133  1.00 10.68           C  
ANISOU  783  CB  LEU A 483     1336   1400   1322     20     20    -64       C  
ATOM    784  CG  LEU A 483      24.353  18.233  -1.270  1.00 12.23           C  
ANISOU  784  CG  LEU A 483     1516   1605   1524     16     33    -73       C  
ATOM    785  CD1 LEU A 483      23.781  19.633  -1.507  1.00 12.60           C  
ANISOU  785  CD1 LEU A 483     1566   1650   1571      2     36    -70       C  
ATOM    786  CD2 LEU A 483      25.242  18.197  -0.031  1.00 15.13           C  
ANISOU  786  CD2 LEU A 483     1861   1985   1901     24     28    -78       C  
ATOM    787  N   ASN A 484      23.491  15.330  -3.626  1.00 10.02           N  
ANISOU  787  N   ASN A 484     1290   1294   1223     28     33    -70       N  
ATOM    788  CA  ASN A 484      24.204  14.811  -4.805  1.00 10.92           C  
ANISOU  788  CA  ASN A 484     1417   1402   1331     32     48    -77       C  
ATOM    789  C   ASN A 484      23.369  14.884  -6.087  1.00 10.06           C  
ANISOU  789  C   ASN A 484     1334   1281   1206     23     47    -75       C  
ATOM    790  O   ASN A 484      23.883  15.194  -7.158  1.00 10.89           O  
ANISOU  790  O   ASN A 484     1451   1385   1303     20     63    -80       O  
ATOM    791  CB  ASN A 484      24.664  13.383  -4.534  1.00 13.83           C  
ANISOU  791  CB  ASN A 484     1787   1764   1703     48     47    -81       C  
ATOM    792  CG  ASN A 484      25.784  13.325  -3.520  1.00 18.24           C  
ANISOU  792  CG  ASN A 484     2320   2336   2276     62     49    -84       C  
ATOM    793  ND2 ASN A 484      25.979  12.155  -2.915  1.00 22.28           N  
ANISOU  793  ND2 ASN A 484     2830   2842   2792     77     42    -83       N  
ATOM    794  OD1 ASN A 484      26.464  14.318  -3.279  1.00 21.03           O  
ANISOU  794  OD1 ASN A 484     2652   2700   2635     57     56    -88       O  
ATOM    795  N   TYR A 485      22.066  14.644  -5.958  1.00  9.61           N  
ANISOU  795  N   TYR A 485     1288   1218   1145     16     29    -68       N  
ATOM    796  CA  TYR A 485      21.144  14.662  -7.089  1.00  9.59           C  
ANISOU  796  CA  TYR A 485     1311   1205   1128      6     22    -65       C  
ATOM    797  C   TYR A 485      21.079  16.066  -7.710  1.00  9.47           C  
ANISOU  797  C   TYR A 485     1296   1193   1106     -2     28    -62       C  
ATOM    798  O   TYR A 485      21.169  16.239  -8.946  1.00  9.07           O  
ANISOU  798  O   TYR A 485     1268   1138   1040     -7     35    -64       O  
ATOM    799  CB  TYR A 485      19.782  14.196  -6.562  1.00 10.26           C  
ANISOU  799  CB  TYR A 485     1397   1285   1216      1      1    -57       C  
ATOM    800  CG  TYR A 485      18.680  13.961  -7.553  1.00 11.31           C  
ANISOU  800  CG  TYR A 485     1552   1408   1338     -8    -13    -54       C  
ATOM    801  CD1 TYR A 485      18.694  12.830  -8.386  1.00 14.09           C  
ANISOU  801  CD1 TYR A 485     1927   1747   1678     -8    -15    -61       C  
ATOM    802  CD2 TYR A 485      17.584  14.814  -7.597  1.00 11.82           C  
ANISOU  802  CD2 TYR A 485     1613   1475   1403    -19    -27    -44       C  
ATOM    803  CE1 TYR A 485      17.645  12.587  -9.264  1.00 13.78           C  
ANISOU  803  CE1 TYR A 485     1908   1699   1627    -20    -32    -60       C  
ATOM    804  CE2 TYR A 485      16.526  14.575  -8.471  1.00 14.32           C  
ANISOU  804  CE2 TYR A 485     1947   1783   1709    -28    -44    -42       C  
ATOM    805  CZ  TYR A 485      16.574  13.470  -9.300  1.00 14.23           C  
ANISOU  805  CZ  TYR A 485     1959   1760   1685    -29    -48    -50       C  
ATOM    806  OH  TYR A 485      15.536  13.219 -10.176  1.00 17.29           O  
ANISOU  806  OH  TYR A 485     2364   2139   2062    -40    -68    -49       O  
ATOM    807  N   LEU A 486      20.961  17.081  -6.854  1.00  8.31           N  
ANISOU  807  N   LEU A 486     1130   1055    970     -5     26    -56       N  
ATOM    808  CA  LEU A 486      20.918  18.466  -7.329  1.00  8.22           C  
ANISOU  808  CA  LEU A 486     1121   1046    956    -13     33    -52       C  
ATOM    809  C   LEU A 486      22.184  18.851  -8.075  1.00  8.99           C  
ANISOU  809  C   LEU A 486     1221   1145   1048    -13     57    -59       C  
ATOM    810  O   LEU A 486      22.127  19.642  -9.009  1.00  9.50           O  
ANISOU  810  O   LEU A 486     1301   1205   1101    -21     64    -55       O  
ATOM    811  CB  LEU A 486      20.738  19.440  -6.153  1.00  8.41           C  
ANISOU  811  CB  LEU A 486     1122   1078    994    -16     30    -48       C  
ATOM    812  CG  LEU A 486      19.377  19.395  -5.483  1.00  8.33           C  
ANISOU  812  CG  LEU A 486     1108   1066    989    -18      9    -39       C  
ATOM    813  CD1 LEU A 486      19.465  20.069  -4.117  1.00  7.94           C  
ANISOU  813  CD1 LEU A 486     1036   1025    953    -16     10    -39       C  
ATOM    814  CD2 LEU A 486      18.304  20.036  -6.355  1.00  8.50           C  
ANISOU  814  CD2 LEU A 486     1145   1081   1003    -24      0    -30       C  
ATOM    815  N   ARG A 487      23.318  18.314  -7.631  1.00  8.81           N  
ANISOU  815  N   ARG A 487     1184   1128   1034     -5     69    -68       N  
ATOM    816  CA  ARG A 487      24.628  18.654  -8.193  1.00  9.27           C  
ANISOU  816  CA  ARG A 487     1238   1191   1094     -6     95    -76       C  
ATOM    817  C   ARG A 487      24.928  17.986  -9.529  1.00 11.05           C  
ANISOU  817  C   ARG A 487     1488   1407   1301     -2    108    -82       C  
ATOM    818  O   ARG A 487      25.887  18.369 -10.207  1.00 11.84           O  
ANISOU  818  O   ARG A 487     1590   1509   1399     -4    133    -86       O  
ATOM    819  CB  ARG A 487      25.712  18.321  -7.178  1.00  8.57           C  
ANISOU  819  CB  ARG A 487     1120   1113   1023      3    101    -84       C  
ATOM    820  CG  ARG A 487      25.700  19.269  -5.992  1.00  9.31           C  
ANISOU  820  CG  ARG A 487     1190   1216   1131     -1     93    -82       C  
ATOM    821  CD  ARG A 487      26.712  18.847  -4.959  1.00 10.75           C  
ANISOU  821  CD  ARG A 487     1344   1409   1330      8     93    -90       C  
ATOM    822  NE  ARG A 487      26.751  19.846  -3.894  1.00 11.91           N  
ANISOU  822  NE  ARG A 487     1472   1566   1488      1     86    -90       N  
ATOM    823  CZ  ARG A 487      27.450  19.733  -2.764  1.00 14.18           C  
ANISOU  823  CZ  ARG A 487     1734   1864   1787      8     80    -95       C  
ATOM    824  NH1 ARG A 487      28.171  18.643  -2.518  1.00 18.03           N1+
ANISOU  824  NH1 ARG A 487     2211   2357   2281     22     78   -100       N1+
ATOM    825  NH2 ARG A 487      27.427  20.722  -1.875  1.00 14.28           N  
ANISOU  825  NH2 ARG A 487     1733   1883   1807     -2     73    -96       N  
ATOM    826  N   GLU A 488      24.108  17.023  -9.920  1.00 11.14           N  
ANISOU  826  N   GLU A 488     1521   1409   1300      0     94    -80       N  
ATOM    827  CA  GLU A 488      24.316  16.374 -11.207  1.00 12.95           C  
ANISOU  827  CA  GLU A 488     1779   1629   1510      1    105    -87       C  
ATOM    828  C   GLU A 488      23.710  17.233 -12.303  1.00 12.71           C  
ANISOU  828  C   GLU A 488     1775   1594   1459    -10    105    -80       C  
ATOM    829  O   GLU A 488      22.498  17.272 -12.455  1.00 12.71           O  
ANISOU  829  O   GLU A 488     1789   1589   1450    -16     81    -71       O  
ATOM    830  CB  GLU A 488      23.734  14.956 -11.190  1.00 14.22           C  
ANISOU  830  CB  GLU A 488     1955   1781   1667      8     89    -91       C  
ATOM    831  CG  GLU A 488      24.582  14.000 -10.350  1.00 18.11           C  
ANISOU  831  CG  GLU A 488     2427   2277   2177     22     95    -98       C  
ATOM    832  CD  GLU A 488      26.040  13.932 -10.809  1.00 27.57           C  
ANISOU  832  CD  GLU A 488     3619   3478   3378     32    126   -110       C  
ATOM    833  OE1 GLU A 488      26.933  13.753  -9.951  1.00 35.26           O  
ANISOU  833  OE1 GLU A 488     4564   4461   4372     43    133   -113       O  
ATOM    834  OE2 GLU A 488      26.315  14.056 -12.027  1.00 33.86           O1-
ANISOU  834  OE2 GLU A 488     4437   4269   4156     29    144   -114       O1-
ATOM    835  N   MET A 489      24.556  17.927 -13.065  1.00 13.82           N  
ANISOU  835  N   MET A 489     1923   1736   1592    -13    131    -81       N  
ATOM    836  CA  MET A 489      24.053  18.884 -14.057  1.00 15.24           C  
ANISOU  836  CA  MET A 489     2129   1911   1751    -25    132    -72       C  
ATOM    837  C   MET A 489      23.316  18.233 -15.233  1.00 13.53           C  
ANISOU  837  C   MET A 489     1951   1683   1504    -25    120    -73       C  
ATOM    838  O   MET A 489      22.564  18.909 -15.934  1.00 13.85           O  
ANISOU  838  O   MET A 489     2016   1719   1528    -33    109    -62       O  
ATOM    839  CB  MET A 489      25.162  19.826 -14.556  1.00 20.39           C  
ANISOU  839  CB  MET A 489     2779   2565   2401    -30    166    -73       C  
ATOM    840  CG  MET A 489      25.705  20.785 -13.489  1.00 20.59           C  
ANISOU  840  CG  MET A 489     2770   2599   2454    -34    172    -71       C  
ATOM    841  SD  MET A 489      24.487  21.824 -12.631  1.00 26.95           S  
ANISOU  841  SD  MET A 489     3565   3404   3269    -41    143    -56       S  
ATOM    842  CE  MET A 489      24.172  23.081 -13.873  1.00 23.48           C  
ANISOU  842  CE  MET A 489     3158   2954   2808    -52    153    -43       C  
ATOM    843  N   ARG A 490      23.511  16.934 -15.442  1.00 13.22           N  
ANISOU  843  N   ARG A 490     1921   1639   1460    -18    121    -85       N  
ATOM    844  CA  ARG A 490      22.802  16.249 -16.532  1.00 12.45           C  
ANISOU  844  CA  ARG A 490     1864   1531   1334    -21    108    -87       C  
ATOM    845  C   ARG A 490      21.275  16.322 -16.414  1.00 11.66           C  
ANISOU  845  C   ARG A 490     1770   1427   1230    -28     69    -76       C  
ATOM    846  O   ARG A 490      20.573  16.278 -17.433  1.00 12.48           O  
ANISOU  846  O   ARG A 490     1907   1524   1308    -34     55    -74       O  
ATOM    847  CB  ARG A 490      23.253  14.792 -16.692  1.00 14.00           C  
ANISOU  847  CB  ARG A 490     2070   1720   1528    -10    116   -103       C  
ATOM    848  CG  ARG A 490      23.051  13.931 -15.464  1.00 14.84           C  
ANISOU  848  CG  ARG A 490     2150   1827   1660     -4    100   -106       C  
ATOM    849  CD  ARG A 490      23.621  12.537 -15.678  1.00 17.77           C  
ANISOU  849  CD  ARG A 490     2533   2188   2030      7    113   -121       C  
ATOM    850  NE  ARG A 490      23.640  11.794 -14.422  1.00 17.56           N  
ANISOU  850  NE  ARG A 490     2479   2162   2029     16    102   -122       N  
ATOM    851  CZ  ARG A 490      22.609  11.122 -13.933  1.00 15.52           C  
ANISOU  851  CZ  ARG A 490     2223   1897   1776     12     74   -118       C  
ATOM    852  NH1 ARG A 490      21.449  11.079 -14.595  1.00 15.89           N1+
ANISOU  852  NH1 ARG A 490     2294   1936   1805      1     51   -115       N1+
ATOM    853  NH2 ARG A 490      22.728  10.486 -12.772  1.00 16.58           N  
ANISOU  853  NH2 ARG A 490     2335   2032   1933     21     68   -117       N  
ATOM    854  N   HIS A 491      20.762  16.443 -15.189  1.00  9.86           N  
ANISOU  854  N   HIS A 491     1512   1206   1029    -27     52    -70       N  
ATOM    855  CA  HIS A 491      19.314  16.433 -15.014  1.00 10.23           C  
ANISOU  855  CA  HIS A 491     1560   1249   1077    -34     17    -61       C  
ATOM    856  C   HIS A 491      18.633  17.583 -15.709  1.00 10.14           C  
ANISOU  856  C   HIS A 491     1563   1238   1051    -41      6    -48       C  
ATOM    857  O   HIS A 491      17.466  17.468 -16.079  1.00 11.16           O  
ANISOU  857  O   HIS A 491     1703   1363   1172    -46    -22    -42       O  
ATOM    858  CB  HIS A 491      18.939  16.404 -13.533  1.00 10.57           C  
ANISOU  858  CB  HIS A 491     1567   1299   1150    -31      6    -57       C  
ATOM    859  CG  HIS A 491      19.334  15.126 -12.867  1.00 10.97           C  
ANISOU  859  CG  HIS A 491     1607   1347   1212    -24      9    -67       C  
ATOM    860  CD2 HIS A 491      19.008  13.843 -13.159  1.00 12.03           C  
ANISOU  860  CD2 HIS A 491     1758   1471   1340    -24     -0    -75       C  
ATOM    861  ND1 HIS A 491      20.194  15.071 -11.794  1.00 13.80           N  
ANISOU  861  ND1 HIS A 491     1938   1714   1592    -16     24    -70       N  
ATOM    862  CE1 HIS A 491      20.380  13.806 -11.453  1.00 13.08           C  
ANISOU  862  CE1 HIS A 491     1846   1615   1505     -9     23    -78       C  
ATOM    863  NE2 HIS A 491      19.662  13.045 -12.259  1.00 14.63           N  
ANISOU  863  NE2 HIS A 491     2070   1801   1686    -14      9    -81       N  
ATOM    864  N   ARG A 492      19.351  18.696 -15.853  1.00 10.09           N  
ANISOU  864  N   ARG A 492     1554   1235   1043    -41     28    -42       N  
ATOM    865  CA  ARG A 492      18.839  19.871 -16.561  1.00 10.25           C  
ANISOU  865  CA  ARG A 492     1591   1253   1049    -47     21    -29       C  
ATOM    866  C   ARG A 492      17.434  20.223 -16.049  1.00 10.30           C  
ANISOU  866  C   ARG A 492     1584   1260   1068    -48    -13    -17       C  
ATOM    867  O   ARG A 492      16.472  20.312 -16.818  1.00  9.95           O  
ANISOU  867  O   ARG A 492     1560   1211   1006    -51    -38     -9       O  
ATOM    868  CB  ARG A 492      18.845  19.657 -18.085  1.00 12.03           C  
ANISOU  868  CB  ARG A 492     1862   1471   1237    -50     23    -30       C  
ATOM    869  CG  ARG A 492      20.241  19.517 -18.692  1.00 13.97           C  
ANISOU  869  CG  ARG A 492     2122   1715   1469    -48     62    -41       C  
ATOM    870  CD  ARG A 492      20.097  19.108 -20.150  1.00 17.09           C  
ANISOU  870  CD  ARG A 492     2565   2103   1824    -50     61    -44       C  
ATOM    871  NE  ARG A 492      21.265  19.407 -20.973  1.00 22.46           N  
ANISOU  871  NE  ARG A 492     3266   2781   2485    -51    101    -48       N  
ATOM    872  CZ  ARG A 492      22.305  18.603 -21.131  1.00 24.61           C  
ANISOU  872  CZ  ARG A 492     3541   3053   2756    -46    130    -64       C  
ATOM    873  NH1 ARG A 492      23.296  18.970 -21.945  1.00 23.86           N1+
ANISOU  873  NH1 ARG A 492     3465   2956   2643    -47    168    -67       N1+
ATOM    874  NH2 ARG A 492      22.366  17.447 -20.468  1.00 28.27           N  
ANISOU  874  NH2 ARG A 492     3986   3517   3237    -39    124    -77       N  
ATOM    875  N   PHE A 493      17.340  20.420 -14.738  1.00  9.43           N  
ANISOU  875  N   PHE A 493     1439   1156    987    -45    -14    -16       N  
ATOM    876  CA  PHE A 493      16.029  20.608 -14.100  1.00 10.37           C  
ANISOU  876  CA  PHE A 493     1540   1276   1122    -45    -43     -6       C  
ATOM    877  C   PHE A 493      15.300  21.845 -14.588  1.00 10.64           C  
ANISOU  877  C   PHE A 493     1584   1308   1151    -46    -56      9       C  
ATOM    878  O   PHE A 493      15.914  22.884 -14.802  1.00 12.85           O  
ANISOU  878  O   PHE A 493     1869   1585   1427    -46    -37     14       O  
ATOM    879  CB  PHE A 493      16.189  20.743 -12.582  1.00 10.74           C  
ANISOU  879  CB  PHE A 493     1550   1330   1199    -43    -36     -7       C  
ATOM    880  CG  PHE A 493      16.693  19.505 -11.895  1.00 10.64           C  
ANISOU  880  CG  PHE A 493     1526   1320   1195    -40    -30    -20       C  
ATOM    881  CD1 PHE A 493      15.917  18.351 -11.826  1.00 10.95           C  
ANISOU  881  CD1 PHE A 493     1567   1356   1235    -41    -50    -22       C  
ATOM    882  CD2 PHE A 493      17.943  19.519 -11.263  1.00 10.23           C  
ANISOU  882  CD2 PHE A 493     1459   1273   1152    -35     -5    -28       C  
ATOM    883  CE1 PHE A 493      16.384  17.222 -11.165  1.00 11.18           C  
ANISOU  883  CE1 PHE A 493     1588   1386   1274    -38    -44    -32       C  
ATOM    884  CE2 PHE A 493      18.405  18.397 -10.584  1.00 11.31           C  
ANISOU  884  CE2 PHE A 493     1585   1412   1299    -30     -0    -37       C  
ATOM    885  CZ  PHE A 493      17.627  17.247 -10.540  1.00 11.12           C  
ANISOU  885  CZ  PHE A 493     1566   1383   1274    -31    -19    -39       C  
ATOM    886  N   GLN A 494      13.981  21.717 -14.732  1.00 10.16           N  
ANISOU  886  N   GLN A 494     1522   1246   1091    -47    -88     16       N  
ATOM    887  CA  GLN A 494      13.097  22.872 -14.864  1.00 10.75           C  
ANISOU  887  CA  GLN A 494     1595   1319   1170    -44   -104     32       C  
ATOM    888  C   GLN A 494      12.795  23.404 -13.488  1.00 10.29           C  
ANISOU  888  C   GLN A 494     1501   1265   1145    -40   -101     35       C  
ATOM    889  O   GLN A 494      12.832  22.656 -12.496  1.00  8.50           O  
ANISOU  889  O   GLN A 494     1250   1043    934    -41    -98     27       O  
ATOM    890  CB  GLN A 494      11.763  22.455 -15.467  1.00 14.18           C  
ANISOU  890  CB  GLN A 494     2036   1752   1597    -46   -142     38       C  
ATOM    891  CG  GLN A 494      11.811  21.855 -16.849  1.00 18.21           C  
ANISOU  891  CG  GLN A 494     2585   2258   2074    -50   -153     35       C  
ATOM    892  CD  GLN A 494      10.399  21.677 -17.357  1.00 22.65           C  
ANISOU  892  CD  GLN A 494     3150   2821   2633    -52   -195     41       C  
ATOM    893  NE2 GLN A 494       9.951  20.444 -17.449  1.00 22.53           N  
ANISOU  893  NE2 GLN A 494     3135   2806   2617    -60   -213     31       N  
ATOM    894  OE1 GLN A 494       9.703  22.655 -17.607  1.00 27.15           O  
ANISOU  894  OE1 GLN A 494     3719   3389   3205    -47   -212     57       O  
ATOM    895  N   THR A 495      12.467  24.684 -13.406  1.00 10.34           N  
ANISOU  895  N   THR A 495     1503   1267   1158    -35   -101     47       N  
ATOM    896  CA  THR A 495      12.134  25.243 -12.089  1.00  9.89           C  
ANISOU  896  CA  THR A 495     1414   1213   1130    -31    -97     49       C  
ATOM    897  C   THR A 495      10.853  24.609 -11.507  1.00 10.30           C  
ANISOU  897  C   THR A 495     1442   1270   1200    -29   -122     51       C  
ATOM    898  O   THR A 495      10.709  24.536 -10.278  1.00  9.80           O  
ANISOU  898  O   THR A 495     1352   1211   1159    -27   -115     47       O  
ATOM    899  CB  THR A 495      12.074  26.777 -12.101  1.00 12.01           C  
ANISOU  899  CB  THR A 495     1685   1474   1404    -26    -91     61       C  
ATOM    900  CG2 THR A 495      13.447  27.337 -12.447  1.00 12.25           C  
ANISOU  900  CG2 THR A 495     1732   1499   1422    -30    -60     57       C  
ATOM    901  OG1 THR A 495      11.115  27.219 -13.067  1.00 12.50           O  
ANISOU  901  OG1 THR A 495     1763   1530   1456    -20   -116     76       O  
ATOM    902  N   GLN A 496       9.959  24.116 -12.369  1.00 11.51           N  
ANISOU  902  N   GLN A 496     1606   1422   1343    -31   -150     56       N  
ATOM    903  CA  GLN A 496       8.751  23.415 -11.892  1.00 12.46           C  
ANISOU  903  CA  GLN A 496     1704   1548   1482    -33   -175     56       C  
ATOM    904  C   GLN A 496       9.160  22.186 -11.079  1.00 10.72           C  
ANISOU  904  C   GLN A 496     1470   1332   1269    -39   -163     42       C  
ATOM    905  O   GLN A 496       8.543  21.866 -10.061  1.00 10.22           O  
ANISOU  905  O   GLN A 496     1380   1273   1228    -40   -165     42       O  
ATOM    906  CB AGLN A 496       7.877  22.993 -13.086  0.65 14.98           C  
ANISOU  906  CB AGLN A 496     2039   1866   1786    -37   -208     61       C  
ATOM    907  CB BGLN A 496       7.847  23.004 -13.066  0.35 13.74           C  
ANISOU  907  CB BGLN A 496     1882   1709   1629    -36   -208     61       C  
ATOM    908  CG AGLN A 496       7.108  24.129 -13.756  0.65 19.00           C  
ANISOU  908  CG AGLN A 496     2554   2371   2292    -28   -228     78       C  
ATOM    909  CG BGLN A 496       6.452  22.557 -12.652  0.35 15.73           C  
ANISOU  909  CG BGLN A 496     2105   1966   1905    -38   -235     65       C  
ATOM    910  CD AGLN A 496       7.952  25.043 -14.651  0.65 21.03           C  
ANISOU  910  CD AGLN A 496     2845   2620   2523    -23   -215     84       C  
ATOM    911  CD BGLN A 496       5.606  22.081 -13.819  0.35 17.78           C  
ANISOU  911  CD BGLN A 496     2379   2224   2149    -44   -272     67       C  
ATOM    912  NE2AGLN A 496       7.371  26.192 -15.004  0.65 23.76           N  
ANISOU  912  NE2AGLN A 496     3195   2960   2871    -13   -227    100       N  
ATOM    913  NE2BGLN A 496       4.287  22.176 -13.676  0.35 20.07           N  
ANISOU  913  NE2BGLN A 496     2644   2518   2461    -43   -299     75       N  
ATOM    914  OE1AGLN A 496       9.098  24.733 -15.027  0.65 17.72           O  
ANISOU  914  OE1AGLN A 496     2449   2199   2084    -29   -193     75       O  
ATOM    915  OE1BGLN A 496       6.132  21.631 -14.836  0.35 18.50           O  
ANISOU  915  OE1BGLN A 496     2504   2312   2211    -50   -276     62       O  
ATOM    916  N   GLN A 497      10.216  21.505 -11.521  1.00  9.81           N  
ANISOU  916  N   GLN A 497     1376   1215   1134    -43   -149     33       N  
ATOM    917  CA  GLN A 497      10.720  20.338 -10.788  1.00  8.78           C  
ANISOU  917  CA  GLN A 497     1237   1087   1010    -47   -138     21       C  
ATOM    918  C   GLN A 497      11.307  20.740  -9.436  1.00  8.26           C  
ANISOU  918  C   GLN A 497     1148   1026    963    -42   -115     19       C  
ATOM    919  O   GLN A 497      11.119  20.038  -8.438  1.00  7.87           O  
ANISOU  919  O   GLN A 497     1081    981    928    -43   -113     15       O  
ATOM    920  CB  GLN A 497      11.773  19.580 -11.595  1.00 10.12           C  
ANISOU  920  CB  GLN A 497     1434   1253   1156    -50   -127     10       C  
ATOM    921  CG  GLN A 497      11.251  18.861 -12.836  1.00 11.35           C  
ANISOU  921  CG  GLN A 497     1616   1403   1292    -57   -149      8       C  
ATOM    922  CD  GLN A 497      12.398  18.360 -13.698  1.00 11.63           C  
ANISOU  922  CD  GLN A 497     1683   1434   1302    -57   -132     -3       C  
ATOM    923  NE2 GLN A 497      12.806  17.112 -13.497  1.00 13.29           N  
ANISOU  923  NE2 GLN A 497     1895   1640   1511    -59   -126    -15       N  
ATOM    924  OE1 GLN A 497      12.913  19.091 -14.525  1.00 13.33           O  
ANISOU  924  OE1 GLN A 497     1918   1647   1497    -55   -123     -1       O  
ATOM    925  N   LEU A 498      12.011  21.866  -9.419  1.00  7.29           N  
ANISOU  925  N   LEU A 498     1028    903    837    -38    -98     21       N  
ATOM    926  CA  LEU A 498      12.624  22.361  -8.185  1.00  6.92           C  
ANISOU  926  CA  LEU A 498      961    860    805    -34    -78     17       C  
ATOM    927  C   LEU A 498      11.544  22.720  -7.162  1.00  6.91           C  
ANISOU  927  C   LEU A 498      935    862    826    -30    -86     23       C  
ATOM    928  O   LEU A 498      11.670  22.355  -5.984  1.00  7.21           O  
ANISOU  928  O   LEU A 498      956    906    877    -29    -77     18       O  
ATOM    929  CB  LEU A 498      13.558  23.532  -8.488  1.00  6.94           C  
ANISOU  929  CB  LEU A 498      974    861    802    -32    -59     17       C  
ATOM    930  CG  LEU A 498      14.715  23.204  -9.457  1.00  6.86           C  
ANISOU  930  CG  LEU A 498      986    848    771    -36    -45     11       C  
ATOM    931  CD1 LEU A 498      15.517  24.459  -9.753  1.00  7.87           C  
ANISOU  931  CD1 LEU A 498     1121    972    895    -36    -26     13       C  
ATOM    932  CD2 LEU A 498      15.629  22.098  -8.922  1.00  7.49           C  
ANISOU  932  CD2 LEU A 498     1058    933    852    -35    -33     -1       C  
ATOM    933  N   LEU A 499      10.473  23.381  -7.619  1.00  7.22           N  
ANISOU  933  N   LEU A 499      973    898    870    -28   -102     34       N  
ATOM    934  CA  LEU A 499       9.378  23.721  -6.710  1.00  7.56           C  
ANISOU  934  CA  LEU A 499      991    944    935    -23   -108     40       C  
ATOM    935  C   LEU A 499       8.681  22.468  -6.184  1.00  7.28           C  
ANISOU  935  C   LEU A 499      941    913    910    -30   -118     38       C  
ATOM    936  O   LEU A 499       8.308  22.427  -5.015  1.00  7.20           O  
ANISOU  936  O   LEU A 499      910    907    917    -28   -110     38       O  
ATOM    937  CB  LEU A 499       8.403  24.698  -7.358  1.00  8.31           C  
ANISOU  937  CB  LEU A 499     1086   1033   1035    -18   -126     53       C  
ATOM    938  CG  LEU A 499       7.438  25.383  -6.382  1.00  9.32           C  
ANISOU  938  CG  LEU A 499     1187   1164   1189    -10   -125     59       C  
ATOM    939  CD1 LEU A 499       8.166  26.091  -5.240  1.00  9.77           C  
ANISOU  939  CD1 LEU A 499     1236   1221   1253     -6    -98     52       C  
ATOM    940  CD2 LEU A 499       6.600  26.366  -7.193  1.00 11.04           C  
ANISOU  940  CD2 LEU A 499     1408   1375   1410     -1   -142     71       C  
ATOM    941  N   GLU A 500       8.552  21.439  -7.029  1.00  7.48           N  
ANISOU  941  N   GLU A 500      979    936    924    -36   -133     36       N  
ATOM    942  CA  GLU A 500       7.954  20.175  -6.590  1.00  8.80           C  
ANISOU  942  CA  GLU A 500     1137   1106   1101    -45   -142     33       C  
ATOM    943  C   GLU A 500       8.782  19.502  -5.488  1.00  8.19           C  
ANISOU  943  C   GLU A 500     1054   1031   1026    -45   -121     25       C  
ATOM    944  O   GLU A 500       8.222  18.901  -4.573  1.00  8.62           O  
ANISOU  944  O   GLU A 500     1091   1087   1094    -48   -120     26       O  
ATOM    945  CB  GLU A 500       7.767  19.239  -7.789  1.00 10.61           C  
ANISOU  945  CB  GLU A 500     1385   1330   1315    -53   -162     29       C  
ATOM    946  CG  GLU A 500       7.102  17.923  -7.444  1.00 16.50           C  
ANISOU  946  CG  GLU A 500     2123   2075   2071    -63   -172     26       C  
ATOM    947  CD  GLU A 500       5.585  18.016  -7.356  1.00 19.28           C  
ANISOU  947  CD  GLU A 500     2452   2429   2444    -69   -193     35       C  
ATOM    948  OE1 GLU A 500       5.011  19.084  -7.639  1.00 22.43           O  
ANISOU  948  OE1 GLU A 500     2842   2831   2849    -62   -203     44       O  
ATOM    949  OE2 GLU A 500       4.952  17.001  -7.006  1.00 25.32           O1-
ANISOU  949  OE2 GLU A 500     3206   3192   3221    -80   -200     34       O1-
ATOM    950  N   MET A 501      10.114  19.619  -5.569  1.00  7.10           N  
ANISOU  950  N   MET A 501      930    893    874    -40   -105     18       N  
ATOM    951  CA  MET A 501      10.990  19.064  -4.541  1.00  7.13           C  
ANISOU  951  CA  MET A 501      929    900    880    -39    -88     11       C  
ATOM    952  C   MET A 501      10.754  19.798  -3.224  1.00  7.07           C  
ANISOU  952  C   MET A 501      900    898    886    -33    -77     14       C  
ATOM    953  O   MET A 501      10.663  19.162  -2.169  1.00  7.03           O  
ANISOU  953  O   MET A 501      885    896    888    -33    -71     13       O  
ATOM    954  CB  MET A 501      12.465  19.195  -4.934  1.00  7.79           C  
ANISOU  954  CB  MET A 501     1027    983    948    -34    -73      2       C  
ATOM    955  CG  MET A 501      12.886  18.427  -6.167  1.00  8.81           C  
ANISOU  955  CG  MET A 501     1179   1106   1060    -38    -78     -2       C  
ATOM    956  SD  MET A 501      14.603  18.873  -6.524  1.00 10.76           S  
ANISOU  956  SD  MET A 501     1437   1355   1295    -32    -55    -11       S  
ATOM    957  CE  MET A 501      14.783  18.181  -8.171  1.00 11.80           C  
ANISOU  957  CE  MET A 501     1600   1478   1404    -37    -61    -15       C  
ATOM    958  N   CYS A 502      10.637  21.126  -3.296  1.00  6.93           N  
ANISOU  958  N   CYS A 502      879    881    872    -29    -73     17       N  
ATOM    959  CA  CYS A 502      10.305  21.926  -2.103  1.00  6.94           C  
ANISOU  959  CA  CYS A 502      862    886    887    -24    -63     19       C  
ATOM    960  C   CYS A 502       8.961  21.513  -1.513  1.00  6.94           C  
ANISOU  960  C   CYS A 502      845    888    903    -25    -70     25       C  
ATOM    961  O   CYS A 502       8.836  21.412  -0.295  1.00  7.24           O  
ANISOU  961  O   CYS A 502      871    930    948    -25    -59     24       O  
ATOM    962  CB  CYS A 502      10.278  23.417  -2.419  1.00  7.05           C  
ANISOU  962  CB  CYS A 502      877    898    904    -19    -59     22       C  
ATOM    963  SG  CYS A 502      11.866  24.107  -2.938  1.00  8.01           S  
ANISOU  963  SG  CYS A 502     1015   1017   1010    -19    -46     15       S  
ATOM    964  N   LYS A 503       7.967  21.256  -2.366  1.00  6.81           N  
ANISOU  964  N   LYS A 503      826    868    891    -29    -89     32       N  
ATOM    965  CA  LYS A 503       6.638  20.875  -1.877  1.00  7.70           C  
ANISOU  965  CA  LYS A 503      919    983   1023    -33    -96     39       C  
ATOM    966  C   LYS A 503       6.668  19.499  -1.216  1.00  7.78           C  
ANISOU  966  C   LYS A 503      927    994   1034    -41    -92     36       C  
ATOM    967  O   LYS A 503       6.040  19.304  -0.173  1.00  7.75           O  
ANISOU  967  O   LYS A 503      907    993   1043    -42    -83     39       O  
ATOM    968  CB  LYS A 503       5.604  20.906  -3.006  1.00  8.85           C  
ANISOU  968  CB  LYS A 503     1061   1125   1174    -37   -121     46       C  
ATOM    969  CG  LYS A 503       4.202  20.596  -2.479  1.00 11.33           C  
ANISOU  969  CG  LYS A 503     1349   1443   1513    -40   -127     52       C  
ATOM    970  CD  LYS A 503       3.133  20.918  -3.507  1.00 15.37           C  
ANISOU  970  CD  LYS A 503     1852   1954   2034    -41   -153     59       C  
ATOM    971  CE  LYS A 503       2.959  19.801  -4.510  1.00 15.87           C  
ANISOU  971  CE  LYS A 503     1927   2014   2088    -54   -176     57       C  
ATOM    972  NZ  LYS A 503       2.346  18.552  -3.976  1.00 18.70           N1+
ANISOU  972  NZ  LYS A 503     2273   2372   2460    -68   -177     56       N1+
ATOM    973  N   ASP A 504       7.405  18.561  -1.807  1.00  7.61           N  
ANISOU  973  N   ASP A 504      925    969    998    -46    -96     31       N  
ATOM    974  CA  ASP A 504       7.560  17.211  -1.235  1.00  8.27           C  
ANISOU  974  CA  ASP A 504     1011   1049   1081    -52    -92     29       C  
ATOM    975  C   ASP A 504       8.067  17.338   0.213  1.00  8.30           C  
ANISOU  975  C   ASP A 504     1009   1059   1086    -45    -72     28       C  
ATOM    976  O   ASP A 504       7.506  16.757   1.146  1.00  7.71           O  
ANISOU  976  O   ASP A 504      924    984   1019    -50    -65     32       O  
ATOM    977  CB  ASP A 504       8.603  16.394  -2.029  1.00  9.92           C  
ANISOU  977  CB  ASP A 504     1244   1253   1272    -54    -96     21       C  
ATOM    978  CG  ASP A 504       8.121  15.914  -3.398  1.00 12.35           C  
ANISOU  978  CG  ASP A 504     1563   1553   1574    -63   -117     20       C  
ATOM    979  OD1 ASP A 504       6.897  15.854  -3.650  1.00 14.35           O  
ANISOU  979  OD1 ASP A 504     1806   1805   1840    -71   -132     26       O  
ATOM    980  OD2 ASP A 504       9.016  15.544  -4.220  1.00 13.16           O1-
ANISOU  980  OD2 ASP A 504     1688   1651   1659    -61   -117     13       O1-
ATOM    981  N   VAL A 505       9.146  18.108   0.390  1.00  7.46           N  
ANISOU  981  N   VAL A 505      909    957    969    -37    -61     22       N  
ATOM    982  CA  VAL A 505       9.762  18.289   1.711  1.00  6.92           C  
ANISOU  982  CA  VAL A 505      836    894    898    -31    -45     20       C  
ATOM    983  C   VAL A 505       8.796  19.012   2.648  1.00  7.03           C  
ANISOU  983  C   VAL A 505      833    912    925    -29    -36     25       C  
ATOM    984  O   VAL A 505       8.669  18.632   3.823  1.00  6.78           O  
ANISOU  984  O   VAL A 505      798    884    894    -28    -25     26       O  
ATOM    985  CB  VAL A 505      11.102  19.039   1.584  1.00  6.98           C  
ANISOU  985  CB  VAL A 505      852    905    895    -24    -39     11       C  
ATOM    986  CG1 VAL A 505      11.648  19.396   2.957  1.00  6.99           C  
ANISOU  986  CG1 VAL A 505      847    914    892    -18    -25      7       C  
ATOM    987  CG2 VAL A 505      12.111  18.171   0.838  1.00  7.66           C  
ANISOU  987  CG2 VAL A 505      953    988    969    -24    -43      6       C  
ATOM    988  N   CYS A 506       8.108  20.035   2.126  1.00  7.11           N  
ANISOU  988  N   CYS A 506      835    922    945    -27    -41     27       N  
ATOM    989  CA  CYS A 506       7.185  20.828   2.950  1.00  7.57           C  
ANISOU  989  CA  CYS A 506      875    982   1016    -23    -30     31       C  
ATOM    990  C   CYS A 506       6.019  19.970   3.452  1.00  7.20           C  
ANISOU  990  C   CYS A 506      814    936    983    -30    -30     39       C  
ATOM    991  O   CYS A 506       5.591  20.113   4.595  1.00  7.36           O  
ANISOU  991  O   CYS A 506      825    960   1009    -27    -14     40       O  
ATOM    992  CB  CYS A 506       6.673  22.052   2.171  1.00  7.25           C  
ANISOU  992  CB  CYS A 506      829    940    986    -18    -37     34       C  
ATOM    993  SG  CYS A 506       5.964  23.311   3.261  1.00  9.07           S  
ANISOU  993  SG  CYS A 506     1042   1171   1230     -7    -19     34       S  
ATOM    994  N   GLU A 507       5.520  19.069   2.609  1.00  7.85           N  
ANISOU  994  N   GLU A 507      897   1015   1071    -39    -46     42       N  
ATOM    995  CA  GLU A 507       4.453  18.152   3.022  1.00  8.15           C  
ANISOU  995  CA  GLU A 507      920   1051   1123    -49    -46     49       C  
ATOM    996  C   GLU A 507       4.898  17.231   4.173  1.00  8.23           C  
ANISOU  996  C   GLU A 507      938   1061   1125    -52    -30     50       C  
ATOM    997  O   GLU A 507       4.142  17.045   5.143  1.00  8.73           O  
ANISOU  997  O   GLU A 507      989   1127   1198    -55    -15     55       O  
ATOM    998  CB  GLU A 507       3.979  17.321   1.828  1.00  8.95           C  
ANISOU  998  CB  GLU A 507     1023   1147   1229    -61    -68     51       C  
ATOM    999  CG  GLU A 507       3.178  18.150   0.836  1.00 10.51           C  
ANISOU  999  CG  GLU A 507     1208   1345   1438    -59    -86     54       C  
ATOM   1000  CD  GLU A 507       2.859  17.394  -0.427  1.00 14.09           C  
ANISOU 1000  CD  GLU A 507     1669   1792   1891    -71   -112     54       C  
ATOM   1001  OE1 GLU A 507       3.361  16.259  -0.595  1.00 15.90           O  
ANISOU 1001  OE1 GLU A 507     1916   2016   2110    -80   -115     50       O  
ATOM   1002  OE2 GLU A 507       2.070  17.916  -1.243  1.00 15.83           O1-
ANISOU 1002  OE2 GLU A 507     1878   2013   2120    -70   -131     57       O1-
ATOM   1003  N   ALA A 508       6.111  16.685   4.067  1.00  8.00           N  
ANISOU 1003  N   ALA A 508      931   1030   1078    -50    -32     44       N  
ATOM   1004  CA  ALA A 508       6.659  15.832   5.119  1.00  7.78           C  
ANISOU 1004  CA  ALA A 508      914   1002   1039    -50    -19     45       C  
ATOM   1005  C   ALA A 508       6.799  16.644   6.395  1.00  7.66           C  
ANISOU 1005  C   ALA A 508      895    995   1020    -41     -1     44       C  
ATOM   1006  O   ALA A 508       6.489  16.161   7.483  1.00  7.77           O  
ANISOU 1006  O   ALA A 508      908   1009   1032    -42     12     50       O  
ATOM   1007  CB  ALA A 508       8.017  15.284   4.701  1.00  8.28           C  
ANISOU 1007  CB  ALA A 508      997   1062   1085    -45    -26     39       C  
ATOM   1008  N   MET A 509       7.245  17.888   6.250  1.00  7.70           N  
ANISOU 1008  N   MET A 509      897   1004   1021    -32     -1     37       N  
ATOM   1009  CA  MET A 509       7.512  18.702   7.432  1.00  8.44           C  
ANISOU 1009  CA  MET A 509      990   1105   1108    -24     16     33       C  
ATOM   1010  C   MET A 509       6.223  19.176   8.091  1.00  8.83           C  
ANISOU 1010  C   MET A 509     1023   1157   1173    -24     30     38       C  
ATOM   1011  O   MET A 509       6.165  19.268   9.321  1.00  9.82           O  
ANISOU 1011  O   MET A 509     1151   1287   1292    -22     47     38       O  
ATOM   1012  CB  MET A 509       8.427  19.876   7.101  1.00  8.42           C  
ANISOU 1012  CB  MET A 509      992   1107   1098    -16     14     23       C  
ATOM   1013  CG  MET A 509       9.865  19.462   6.762  1.00  8.14           C  
ANISOU 1013  CG  MET A 509      972   1072   1048    -14      5     17       C  
ATOM   1014  SD  MET A 509      10.685  18.454   8.009  1.00  9.54           S  
ANISOU 1014  SD  MET A 509     1162   1255   1209    -11     10     17       S  
ATOM   1015  CE  MET A 509      10.610  19.541   9.435  1.00 10.47           C  
ANISOU 1015  CE  MET A 509     1277   1381   1320     -5     26     11       C  
ATOM   1016  N   GLU A 510       5.201  19.463   7.284  1.00  8.75           N  
ANISOU 1016  N   GLU A 510      997   1144   1182    -28     23     43       N  
ATOM   1017  CA  GLU A 510       3.896  19.804   7.833  1.00  9.67           C  
ANISOU 1017  CA  GLU A 510     1092   1262   1317    -28     37     48       C  
ATOM   1018  C   GLU A 510       3.350  18.626   8.645  1.00  9.80           C  
ANISOU 1018  C   GLU A 510     1107   1278   1336    -38     49     56       C  
ATOM   1019  O   GLU A 510       2.761  18.821   9.704  1.00  9.91           O  
ANISOU 1019  O   GLU A 510     1114   1297   1355    -36     71     59       O  
ATOM   1020  CB  GLU A 510       2.917  20.211   6.723  1.00 11.21           C  
ANISOU 1020  CB  GLU A 510     1268   1455   1535    -29     22     53       C  
ATOM   1021  CG AGLU A 510       1.546  20.556   7.299  0.50 10.87           C  
ANISOU 1021  CG AGLU A 510     1199   1414   1516    -28     37     58       C  
ATOM   1022  CG BGLU A 510       1.665  20.928   7.215  0.50 13.80           C  
ANISOU 1022  CG BGLU A 510     1570   1785   1886    -24     36     56       C  
ATOM   1023  CD AGLU A 510       0.419  20.521   6.295  0.50 11.80           C  
ANISOU 1023  CD AGLU A 510     1293   1530   1659    -33     20     65       C  
ATOM   1024  CD BGLU A 510       0.547  19.978   7.583  0.50 16.25           C  
ANISOU 1024  CD BGLU A 510     1863   2096   2214    -36     44     65       C  
ATOM   1025  OE1AGLU A 510      -0.578  21.232   6.529  0.50 13.30           O  
ANISOU 1025  OE1AGLU A 510     1458   1722   1871    -26     29     68       O  
ATOM   1026  OE1BGLU A 510      -0.360  20.393   8.336  0.50 18.84           O  
ANISOU 1026  OE1BGLU A 510     2171   2427   2558    -32     65     68       O  
ATOM   1027  OE2AGLU A 510       0.508  19.787   5.289  0.50 11.88           O1-
ANISOU 1027  OE2AGLU A 510     1307   1537   1668    -42     -3     67       O1-
ATOM   1028  OE2BGLU A 510       0.567  18.820   7.116  0.50 17.38           O1-
ANISOU 1028  OE2BGLU A 510     2010   2236   2356    -49     31     69       O1-
ATOM   1029  N   TYR A 511       3.535  17.410   8.134  1.00  9.45           N  
ANISOU 1029  N   TYR A 511     1071   1229   1290    -48     36     60       N  
ATOM   1030  CA  TYR A 511       3.162  16.202   8.879  1.00  9.22           C  
ANISOU 1030  CA  TYR A 511     1045   1196   1260    -59     48     69       C  
ATOM   1031  C   TYR A 511       3.925  16.089  10.200  1.00  9.39           C  
ANISOU 1031  C   TYR A 511     1086   1222   1260    -52     65     69       C  
ATOM   1032  O   TYR A 511       3.314  15.891  11.259  1.00 10.75           O  
ANISOU 1032  O   TYR A 511     1255   1395   1432    -54     87     75       O  
ATOM   1033  CB  TYR A 511       3.366  14.947   8.015  1.00  9.13           C  
ANISOU 1033  CB  TYR A 511     1044   1175   1250    -69     29     71       C  
ATOM   1034  CG  TYR A 511       3.131  13.649   8.774  1.00  9.95           C  
ANISOU 1034  CG  TYR A 511     1156   1271   1351    -80     41     80       C  
ATOM   1035  CD1 TYR A 511       1.826  13.187   9.018  1.00 11.73           C  
ANISOU 1035  CD1 TYR A 511     1362   1494   1599    -96     51     89       C  
ATOM   1036  CD2 TYR A 511       4.200  12.916   9.287  1.00 10.62           C  
ANISOU 1036  CD2 TYR A 511     1267   1352   1414    -76     43     81       C  
ATOM   1037  CE1 TYR A 511       1.610  12.011   9.716  1.00 12.71           C  
ANISOU 1037  CE1 TYR A 511     1497   1610   1722   -106     64     98       C  
ATOM   1038  CE2 TYR A 511       3.986  11.736   9.995  1.00 12.18           C  
ANISOU 1038  CE2 TYR A 511     1475   1540   1609    -85     54     91       C  
ATOM   1039  CZ  TYR A 511       2.697  11.303  10.210  1.00 12.49           C  
ANISOU 1039  CZ  TYR A 511     1499   1577   1670   -101     66    100       C  
ATOM   1040  OH  TYR A 511       2.490  10.136  10.912  1.00 14.32           O  
ANISOU 1040  OH  TYR A 511     1744   1797   1900   -111     79    112       O  
ATOM   1041  N   LEU A 512       5.251  16.225  10.155  1.00  9.13           N  
ANISOU 1041  N   LEU A 512     1072   1190   1205    -42     56     61       N  
ATOM   1042  CA  LEU A 512       6.039  16.156  11.392  1.00  9.22           C  
ANISOU 1042  CA  LEU A 512     1101   1206   1194    -35     68     60       C  
ATOM   1043  C   LEU A 512       5.591  17.233  12.380  1.00  9.95           C  
ANISOU 1043  C   LEU A 512     1187   1307   1285    -28     89     56       C  
ATOM   1044  O   LEU A 512       5.485  16.976  13.582  1.00 10.90           O  
ANISOU 1044  O   LEU A 512     1317   1430   1392    -27    107     60       O  
ATOM   1045  CB  LEU A 512       7.550  16.244  11.114  1.00  9.40           C  
ANISOU 1045  CB  LEU A 512     1140   1232   1199    -26     53     51       C  
ATOM   1046  CG  LEU A 512       8.159  15.017  10.432  1.00  9.96           C  
ANISOU 1046  CG  LEU A 512     1223   1294   1266    -29     38     53       C  
ATOM   1047  CD1 LEU A 512       9.637  15.288  10.163  1.00 10.18           C  
ANISOU 1047  CD1 LEU A 512     1261   1326   1280    -19     26     43       C  
ATOM   1048  CD2 LEU A 512       7.966  13.714  11.206  1.00 10.41           C  
ANISOU 1048  CD2 LEU A 512     1292   1344   1317    -34     45     65       C  
ATOM   1049  N   GLU A 513       5.315  18.438  11.873  1.00 10.17           N  
ANISOU 1049  N   GLU A 513     1200   1336   1324    -24     87     49       N  
ATOM   1050  CA  GLU A 513       4.905  19.551  12.731  1.00 11.15           C  
ANISOU 1050  CA  GLU A 513     1320   1467   1448    -16    107     43       C  
ATOM   1051  C   GLU A 513       3.563  19.234  13.390  1.00 12.23           C  
ANISOU 1051  C   GLU A 513     1443   1603   1600    -22    130     53       C  
ATOM   1052  O   GLU A 513       3.351  19.573  14.557  1.00 12.74           O  
ANISOU 1052  O   GLU A 513     1513   1673   1655    -17    153     52       O  
ATOM   1053  CB  GLU A 513       4.859  20.858  11.939  1.00 12.96           C  
ANISOU 1053  CB  GLU A 513     1538   1695   1691    -10    101     35       C  
ATOM   1054  CG  GLU A 513       4.545  22.101  12.764  1.00 15.69           C  
ANISOU 1054  CG  GLU A 513     1880   2043   2036     -1    121     27       C  
ATOM   1055  CD  GLU A 513       5.118  23.356  12.129  1.00 19.99           C  
ANISOU 1055  CD  GLU A 513     2427   2585   2582      6    111     16       C  
ATOM   1056  OE1 GLU A 513       4.480  23.889  11.212  1.00 16.63           O  
ANISOU 1056  OE1 GLU A 513     1986   2154   2178      9    104     19       O  
ATOM   1057  OE2 GLU A 513       6.223  23.792  12.533  1.00 24.81           O1-
ANISOU 1057  OE2 GLU A 513     3054   3197   3173      9    109      5       O1-
ATOM   1058  N   SER A 514       2.691  18.538  12.660  1.00 11.40           N  
ANISOU 1058  N   SER A 514     1319   1492   1516    -32    124     62       N  
ATOM   1059  CA  SER A 514       1.376  18.171  13.200  1.00 13.28           C  
ANISOU 1059  CA  SER A 514     1541   1731   1773    -40    146     71       C  
ATOM   1060  C   SER A 514       1.512  17.137  14.331  1.00 14.88           C  
ANISOU 1060  C   SER A 514     1763   1933   1957    -46    163     80       C  
ATOM   1061  O   SER A 514       0.648  17.054  15.222  1.00 17.87           O  
ANISOU 1061  O   SER A 514     2134   2313   2341    -49    191     86       O  
ATOM   1062  CB  SER A 514       0.459  17.666  12.082  1.00 12.30           C  
ANISOU 1062  CB  SER A 514     1392   1601   1678    -51    130     79       C  
ATOM   1063  OG  SER A 514       0.705  16.319  11.747  1.00 13.35           O  
ANISOU 1063  OG  SER A 514     1536   1727   1807    -65    118     85       O  
ATOM   1064  N   LYS A 515       2.601  16.370  14.299  1.00 13.94           N  
ANISOU 1064  N   LYS A 515     1668   1810   1816    -47    149     81       N  
ATOM   1065  CA  LYS A 515       2.924  15.403  15.360  1.00 15.31           C  
ANISOU 1065  CA  LYS A 515     1865   1982   1968    -50    162     90       C  
ATOM   1066  C   LYS A 515       3.845  15.997  16.445  1.00 14.87           C  
ANISOU 1066  C   LYS A 515     1833   1934   1880    -36    169     82       C  
ATOM   1067  O   LYS A 515       4.324  15.266  17.331  1.00 15.71           O  
ANISOU 1067  O   LYS A 515     1964   2040   1963    -35    175     89       O  
ATOM   1068  CB  LYS A 515       3.585  14.147  14.761  1.00 17.26           C  
ANISOU 1068  CB  LYS A 515     2127   2220   2211    -56    141     95       C  
ATOM   1069  CG  LYS A 515       2.764  13.376  13.733  1.00 18.09           C  
ANISOU 1069  CG  LYS A 515     2214   2313   2342    -72    131    102       C  
ATOM   1070  CD  LYS A 515       1.399  12.979  14.264  1.00 24.31           C  
ANISOU 1070  CD  LYS A 515     2987   3099   3150    -85    156    113       C  
ATOM   1071  CE  LYS A 515       0.672  12.080  13.276  1.00 27.46           C  
ANISOU 1071  CE  LYS A 515     3370   3487   3575   -105    143    118       C  
ATOM   1072  NZ  LYS A 515      -0.809  12.147  13.460  1.00 32.31           N1+
ANISOU 1072  NZ  LYS A 515     3954   4102   4219   -118    161    125       N1+
ATOM   1073  N   GLN A 516       4.090  17.305  16.371  1.00 14.91           N  
ANISOU 1073  N   GLN A 516     1831   1946   1884    -25    167     69       N  
ATOM   1074  CA  GLN A 516       5.035  18.025  17.259  1.00 15.15           C  
ANISOU 1074  CA  GLN A 516     1883   1986   1887    -14    170     57       C  
ATOM   1075  C   GLN A 516       6.423  17.378  17.308  1.00 15.66           C  
ANISOU 1075  C   GLN A 516     1970   2051   1927    -11    148     57       C  
ATOM   1076  O   GLN A 516       7.083  17.337  18.350  1.00 15.52           O  
ANISOU 1076  O   GLN A 516     1975   2039   1882     -5    151     55       O  
ATOM   1077  CB  GLN A 516       4.485  18.207  18.678  1.00 17.74           C  
ANISOU 1077  CB  GLN A 516     2222   2318   2200    -12    201     59       C  
ATOM   1078  CG AGLN A 516       3.133  18.897  18.767  0.65 22.34           C  
ANISOU 1078  CG AGLN A 516     2781   2900   2805    -14    227     59       C  
ATOM   1079  CG BGLN A 516       3.262  19.110  18.759  0.35 17.89           C  
ANISOU 1079  CG BGLN A 516     2218   2337   2240    -12    225     56       C  
ATOM   1080  CD AGLN A 516       2.610  18.912  20.186  0.65 25.28           C  
ANISOU 1080  CD AGLN A 516     3167   3277   3161    -13    261     62       C  
ATOM   1081  CD BGLN A 516       1.981  18.370  18.441  0.35 17.45           C  
ANISOU 1081  CD BGLN A 516     2139   2275   2213    -24    238     71       C  
ATOM   1082  NE2AGLN A 516       2.631  20.079  20.810  0.65 27.81           N  
ANISOU 1082  NE2AGLN A 516     3493   3601   3471     -2    276     48       N  
ATOM   1083  NE2BGLN A 516       1.190  18.919  17.528  0.35 17.44           N  
ANISOU 1083  NE2BGLN A 516     2108   2272   2244    -24    235     68       N  
ATOM   1084  OE1AGLN A 516       2.195  17.880  20.718  0.65 29.61           O  
ANISOU 1084  OE1AGLN A 516     3722   3821   3704    -20    276     77       O  
ATOM   1085  OE1BGLN A 516       1.704  17.315  19.010  0.35 19.51           O  
ANISOU 1085  OE1BGLN A 516     2410   2533   2467    -32    251     84       O  
ATOM   1086  N   PHE A 517       6.868  16.897  16.154  1.00 14.07           N  
ANISOU 1086  N   PHE A 517     1763   1844   1737    -13    125     57       N  
ATOM   1087  CA  PHE A 517       8.123  16.182  16.048  1.00 12.28           C  
ANISOU 1087  CA  PHE A 517     1553   1617   1494     -9    105     57       C  
ATOM   1088  C   PHE A 517       9.090  17.058  15.265  1.00 12.38           C  
ANISOU 1088  C   PHE A 517     1561   1634   1508     -3     87     43       C  
ATOM   1089  O   PHE A 517       8.839  17.377  14.103  1.00 13.47           O  
ANISOU 1089  O   PHE A 517     1683   1768   1665     -6     79     40       O  
ATOM   1090  CB  PHE A 517       7.903  14.858  15.315  1.00 12.14           C  
ANISOU 1090  CB  PHE A 517     1535   1587   1488    -17     96     69       C  
ATOM   1091  CG  PHE A 517       9.078  13.932  15.372  1.00 13.47           C  
ANISOU 1091  CG  PHE A 517     1723   1753   1640    -10     80     72       C  
ATOM   1092  CD1 PHE A 517       9.114  12.878  16.290  1.00 14.63           C  
ANISOU 1092  CD1 PHE A 517     1891   1896   1772    -10     87     86       C  
ATOM   1093  CD2 PHE A 517      10.163  14.107  14.506  1.00 13.52           C  
ANISOU 1093  CD2 PHE A 517     1728   1761   1647     -4     59     63       C  
ATOM   1094  CE1 PHE A 517      10.213  12.025  16.328  1.00 16.59           C  
ANISOU 1094  CE1 PHE A 517     2157   2141   2006     -1     71     89       C  
ATOM   1095  CE2 PHE A 517      11.264  13.257  14.558  1.00 14.11           C  
ANISOU 1095  CE2 PHE A 517     1818   1834   1709      3     44     65       C  
ATOM   1096  CZ  PHE A 517      11.284  12.222  15.471  1.00 15.39           C  
ANISOU 1096  CZ  PHE A 517     2000   1991   1857      6     49     78       C  
ATOM   1097  N   LEU A 518      10.171  17.467  15.910  1.00 11.29           N  
ANISOU 1097  N   LEU A 518     1436   1504   1349      5     80     33       N  
ATOM   1098  CA  LEU A 518      11.197  18.265  15.226  1.00 10.64           C  
ANISOU 1098  CA  LEU A 518     1348   1426   1268      9     64     19       C  
ATOM   1099  C   LEU A 518      12.145  17.384  14.430  1.00 10.45           C  
ANISOU 1099  C   LEU A 518     1326   1399   1245     11     44     22       C  
ATOM   1100  O   LEU A 518      12.563  16.298  14.873  1.00 11.83           O  
ANISOU 1100  O   LEU A 518     1514   1572   1407     14     39     30       O  
ATOM   1101  CB  LEU A 518      12.026  19.081  16.227  1.00 11.39           C  
ANISOU 1101  CB  LEU A 518     1454   1532   1342     15     63      6       C  
ATOM   1102  CG  LEU A 518      11.284  20.099  17.081  1.00 11.96           C  
ANISOU 1102  CG  LEU A 518     1527   1606   1409     15     83      1       C  
ATOM   1103  CD1 LEU A 518      12.326  20.966  17.786  1.00 12.32           C  
ANISOU 1103  CD1 LEU A 518     1583   1661   1436     19     75    -16       C  
ATOM   1104  CD2 LEU A 518      10.306  20.947  16.269  1.00 13.14           C  
ANISOU 1104  CD2 LEU A 518     1657   1749   1584     11     93     -2       C  
ATOM   1105  N   HIS A 519      12.525  17.851  13.249  1.00  9.36           N  
ANISOU 1105  N   HIS A 519     1176   1258   1119      9     34     14       N  
ATOM   1106  CA  HIS A 519      13.568  17.142  12.524  1.00  8.88           C  
ANISOU 1106  CA  HIS A 519     1119   1196   1058     13     17     12       C  
ATOM   1107  C   HIS A 519      14.927  17.322  13.219  1.00  8.78           C  
ANISOU 1107  C   HIS A 519     1112   1194   1029     22      8      4       C  
ATOM   1108  O   HIS A 519      15.641  16.352  13.422  1.00  8.45           O  
ANISOU 1108  O   HIS A 519     1077   1153    978     29     -1      8       O  
ATOM   1109  CB  HIS A 519      13.660  17.608  11.068  1.00  9.53           C  
ANISOU 1109  CB  HIS A 519     1189   1274   1156      9     11      7       C  
ATOM   1110  CG  HIS A 519      14.559  16.755  10.239  1.00  9.32           C  
ANISOU 1110  CG  HIS A 519     1167   1244   1131     12     -0      6       C  
ATOM   1111  CD2 HIS A 519      14.286  15.884   9.239  1.00  9.79           C  
ANISOU 1111  CD2 HIS A 519     1227   1292   1198      8     -5     12       C  
ATOM   1112  ND1 HIS A 519      15.923  16.696  10.437  1.00  9.28           N  
ANISOU 1112  ND1 HIS A 519     1164   1245   1116     20     -9      0       N  
ATOM   1113  CE1 HIS A 519      16.452  15.842   9.582  1.00  9.83           C  
ANISOU 1113  CE1 HIS A 519     1235   1308   1190     23    -17      0       C  
ATOM   1114  NE2 HIS A 519      15.483  15.349   8.829  1.00  9.69           N  
ANISOU 1114  NE2 HIS A 519     1219   1280   1182     16    -14      8       N  
ATOM   1115  N   ARG A 520      15.260  18.575  13.537  1.00  9.20           N  
ANISOU 1115  N   ARG A 520     1161   1255   1079     21      9     -9       N  
ATOM   1116  CA  ARG A 520      16.513  18.977  14.194  1.00  9.95           C  
ANISOU 1116  CA  ARG A 520     1258   1363   1160     27     -1    -20       C  
ATOM   1117  C   ARG A 520      17.773  19.030  13.322  1.00 10.15           C  
ANISOU 1117  C   ARG A 520     1272   1390   1192     29    -15    -29       C  
ATOM   1118  O   ARG A 520      18.778  19.586  13.763  1.00 11.23           O  
ANISOU 1118  O   ARG A 520     1406   1537   1322     31    -22    -40       O  
ATOM   1119  CB  ARG A 520      16.752  18.194  15.509  1.00  9.77           C  
ANISOU 1119  CB  ARG A 520     1250   1345   1114     35     -5    -13       C  
ATOM   1120  CG  ARG A 520      15.975  18.767  16.703  1.00  9.79           C  
ANISOU 1120  CG  ARG A 520     1264   1352   1103     33      8    -14       C  
ATOM   1121  CD  ARG A 520      15.991  17.794  17.881  1.00 10.75           C  
ANISOU 1121  CD  ARG A 520     1405   1476   1201     39      7     -2       C  
ATOM   1122  NE  ARG A 520      15.502  18.416  19.126  1.00 10.26           N  
ANISOU 1122  NE  ARG A 520     1356   1420   1119     39     20     -5       N  
ATOM   1123  CZ  ARG A 520      14.331  18.164  19.713  1.00 12.74           C  
ANISOU 1123  CZ  ARG A 520     1681   1730   1429     35     42      4       C  
ATOM   1124  NH1 ARG A 520      13.464  17.300  19.190  1.00 13.90           N1+
ANISOU 1124  NH1 ARG A 520     1824   1866   1591     31     52     20       N1+
ATOM   1125  NH2 ARG A 520      14.023  18.795  20.843  1.00 12.00           N  
ANISOU 1125  NH2 ARG A 520     1601   1642   1315     37     54     -1       N  
ATOM   1126  N   ASP A 521      17.727  18.495  12.094  1.00  9.66           N  
ANISOU 1126  N   ASP A 521     1205   1320   1144     28    -16    -24       N  
ATOM   1127  CA  ASP A 521      18.870  18.626  11.176  1.00  9.53           C  
ANISOU 1127  CA  ASP A 521     1179   1305   1135     29    -24    -32       C  
ATOM   1128  C   ASP A 521      18.404  18.579   9.724  1.00  9.37           C  
ANISOU 1128  C   ASP A 521     1156   1274   1130     23    -19    -30       C  
ATOM   1129  O   ASP A 521      18.918  17.811   8.883  1.00 10.03           O  
ANISOU 1129  O   ASP A 521     1239   1354   1218     27    -24    -28       O  
ATOM   1130  CB  ASP A 521      19.927  17.549  11.464  1.00 11.09           C  
ANISOU 1130  CB  ASP A 521     1378   1507   1326     41    -37    -30       C  
ATOM   1131  CG  ASP A 521      21.243  17.816  10.763  1.00 15.07           C  
ANISOU 1131  CG  ASP A 521     1869   2017   1839     44    -42    -42       C  
ATOM   1132  OD1 ASP A 521      21.448  18.940  10.265  1.00 16.17           O  
ANISOU 1132  OD1 ASP A 521     1998   2158   1986     34    -37    -52       O  
ATOM   1133  OD2 ASP A 521      22.067  16.879  10.717  1.00 19.73           O1-
ANISOU 1133  OD2 ASP A 521     2458   2608   2429     55    -51    -39       O1-
ATOM   1134  N   LEU A 522      17.404  19.408   9.439  1.00  8.53           N  
ANISOU 1134  N   LEU A 522     1048   1162   1030     15    -10    -29       N  
ATOM   1135  CA  LEU A 522      16.868  19.466   8.078  1.00  7.63           C  
ANISOU 1135  CA  LEU A 522      932   1038    928     10     -9    -25       C  
ATOM   1136  C   LEU A 522      17.878  20.153   7.147  1.00  7.65           C  
ANISOU 1136  C   LEU A 522      929   1041    934      8     -9    -36       C  
ATOM   1137  O   LEU A 522      18.408  21.235   7.465  1.00  8.08           O  
ANISOU 1137  O   LEU A 522      978   1101    989      5     -7    -45       O  
ATOM   1138  CB  LEU A 522      15.496  20.168   8.058  1.00  8.33           C  
ANISOU 1138  CB  LEU A 522     1018   1121   1023      4     -1    -21       C  
ATOM   1139  CG  LEU A 522      14.800  20.213   6.698  1.00  8.76           C  
ANISOU 1139  CG  LEU A 522     1072   1167   1090     -1     -2    -16       C  
ATOM   1140  CD1 LEU A 522      14.467  18.816   6.157  1.00  9.09           C  
ANISOU 1140  CD1 LEU A 522     1118   1201   1132     -1     -9     -7       C  
ATOM   1141  CD2 LEU A 522      13.527  21.048   6.778  1.00  9.85           C  
ANISOU 1141  CD2 LEU A 522     1204   1301   1237     -3      3    -12       C  
ATOM   1142  N   ALA A 523      18.141  19.509   6.012  1.00  7.47           N  
ANISOU 1142  N   ALA A 523      909   1013    915      8    -12    -33       N  
ATOM   1143  CA  ALA A 523      19.125  19.983   5.007  1.00  6.83           C  
ANISOU 1143  CA  ALA A 523      824    932    838      6    -10    -42       C  
ATOM   1144  C   ALA A 523      19.047  19.047   3.813  1.00  7.24           C  
ANISOU 1144  C   ALA A 523      885    976    890      7    -11    -37       C  
ATOM   1145  O   ALA A 523      18.529  17.946   3.940  1.00  7.36           O  
ANISOU 1145  O   ALA A 523      906    985    903     10    -16    -30       O  
ATOM   1146  CB  ALA A 523      20.553  19.962   5.575  1.00  7.85           C  
ANISOU 1146  CB  ALA A 523      945   1072    965     12    -11    -52       C  
ATOM   1147  N   ALA A 524      19.545  19.469   2.650  1.00  7.56           N  
ANISOU 1147  N   ALA A 524      926   1013    932      3     -6    -42       N  
ATOM   1148  CA  ALA A 524      19.492  18.594   1.471  1.00  8.22           C  
ANISOU 1148  CA  ALA A 524     1022   1088   1013      4     -7    -39       C  
ATOM   1149  C   ALA A 524      20.177  17.249   1.673  1.00  8.71           C  
ANISOU 1149  C   ALA A 524     1086   1150   1073     14    -10    -41       C  
ATOM   1150  O   ALA A 524      19.739  16.253   1.102  1.00  9.52           O  
ANISOU 1150  O   ALA A 524     1200   1242   1172     16    -13    -37       O  
ATOM   1151  CB  ALA A 524      20.065  19.280   0.248  1.00  8.71           C  
ANISOU 1151  CB  ALA A 524     1087   1148   1074     -1      0    -44       C  
ATOM   1152  N   ARG A 525      21.246  17.224   2.464  1.00  9.29           N  
ANISOU 1152  N   ARG A 525     1148   1234   1148     22     -8    -47       N  
ATOM   1153  CA  ARG A 525      21.951  15.976   2.752  1.00  9.93           C  
ANISOU 1153  CA  ARG A 525     1229   1315   1229     35    -12    -47       C  
ATOM   1154  C   ARG A 525      21.047  14.941   3.444  1.00 11.07           C  
ANISOU 1154  C   ARG A 525     1383   1451   1369     38    -21    -36       C  
ATOM   1155  O   ARG A 525      21.300  13.740   3.337  1.00 12.97           O  
ANISOU 1155  O   ARG A 525     1632   1684   1609     48    -23    -34       O  
ATOM   1156  CB  ARG A 525      23.215  16.232   3.587  1.00 11.15           C  
ANISOU 1156  CB  ARG A 525     1366   1482   1386     43    -14    -54       C  
ATOM   1157  CG  ARG A 525      22.953  16.960   4.891  1.00 12.77           C  
ANISOU 1157  CG  ARG A 525     1565   1698   1589     40    -20    -54       C  
ATOM   1158  CD  ARG A 525      24.163  17.068   5.822  1.00 14.61           C  
ANISOU 1158  CD  ARG A 525     1781   1944   1822     48    -27    -61       C  
ATOM   1159  NE  ARG A 525      23.722  17.832   6.991  1.00 16.98           N  
ANISOU 1159  NE  ARG A 525     2081   2252   2116     42    -32    -61       N  
ATOM   1160  CZ  ARG A 525      23.662  19.163   7.011  1.00 16.42           C  
ANISOU 1160  CZ  ARG A 525     2004   2185   2048     30    -27    -69       C  
ATOM   1161  NH1 ARG A 525      24.058  19.853   5.954  1.00 16.78           N1+
ANISOU 1161  NH1 ARG A 525     2045   2229   2103     22    -17    -75       N1+
ATOM   1162  NH2 ARG A 525      23.214  19.801   8.072  1.00 16.63           N  
ANISOU 1162  NH2 ARG A 525     2032   2216   2068     27    -31    -70       N  
ATOM   1163  N   ASN A 526      20.011  15.411   4.142  1.00 10.32           N  
ANISOU 1163  N   ASN A 526     1289   1358   1273     30    -23    -30       N  
ATOM   1164  CA  ASN A 526      19.072  14.534   4.831  1.00 11.21           C  
ANISOU 1164  CA  ASN A 526     1410   1464   1383     31    -27    -19       C  
ATOM   1165  C   ASN A 526      17.748  14.348   4.100  1.00 10.72           C  
ANISOU 1165  C   ASN A 526     1357   1389   1324     20    -28    -12       C  
ATOM   1166  O   ASN A 526      16.749  13.950   4.697  1.00 13.52           O  
ANISOU 1166  O   ASN A 526     1715   1741   1681     15    -29     -3       O  
ATOM   1167  CB  ASN A 526      18.844  15.006   6.279  1.00 12.48           C  
ANISOU 1167  CB  ASN A 526     1566   1635   1540     32    -28    -16       C  
ATOM   1168  CG  ASN A 526      20.027  14.693   7.159  1.00 15.79           C  
ANISOU 1168  CG  ASN A 526     1982   2064   1954     45    -34    -19       C  
ATOM   1169  ND2 ASN A 526      20.343  15.578   8.099  1.00 14.07           N  
ANISOU 1169  ND2 ASN A 526     1756   1858   1730     45    -35    -24       N  
ATOM   1170  OD1 ASN A 526      20.669  13.650   6.975  1.00 17.55           O  
ANISOU 1170  OD1 ASN A 526     2209   2281   2176     55    -38    -17       O  
ATOM   1171  N   CYS A 527      17.735  14.648   2.802  1.00  8.69           N  
ANISOU 1171  N   CYS A 527     1104   1129   1070     14    -27    -17       N  
ATOM   1172  CA  CYS A 527      16.608  14.310   1.957  1.00  8.32           C  
ANISOU 1172  CA  CYS A 527     1065   1071   1025      4    -31    -12       C  
ATOM   1173  C   CYS A 527      17.094  13.298   0.938  1.00  8.38           C  
ANISOU 1173  C   CYS A 527     1087   1067   1029      7    -33    -16       C  
ATOM   1174  O   CYS A 527      18.276  13.282   0.586  1.00  8.98           O  
ANISOU 1174  O   CYS A 527     1163   1146   1101     15    -27    -24       O  
ATOM   1175  CB  CYS A 527      16.040  15.542   1.252  1.00  7.88           C  
ANISOU 1175  CB  CYS A 527     1004   1017    971     -3    -31    -13       C  
ATOM   1176  SG  CYS A 527      15.375  16.750   2.418  1.00  9.60           S  
ANISOU 1176  SG  CYS A 527     1207   1244   1195     -5    -27     -9       S  
ATOM   1177  N   LEU A 528      16.191  12.401   0.535  1.00  7.59           N  
ANISOU 1177  N   LEU A 528      997    955    930      0    -40    -12       N  
ATOM   1178  CA  LEU A 528      16.518  11.312  -0.390  1.00  8.12           C  
ANISOU 1178  CA  LEU A 528     1082   1009    993      2    -41    -17       C  
ATOM   1179  C   LEU A 528      15.574  11.337  -1.572  1.00  7.70           C  
ANISOU 1179  C   LEU A 528     1039    947    938    -11    -50    -18       C  
ATOM   1180  O   LEU A 528      14.488  11.923  -1.499  1.00  8.64           O  
ANISOU 1180  O   LEU A 528     1151   1070   1062    -21    -57    -12       O  
ATOM   1181  CB  LEU A 528      16.450   9.951   0.319  1.00  7.61           C  
ANISOU 1181  CB  LEU A 528     1026    932    931      6    -43    -12       C  
ATOM   1182  CG  LEU A 528      17.452   9.751   1.454  1.00  8.21           C  
ANISOU 1182  CG  LEU A 528     1096   1016   1007     22    -38    -10       C  
ATOM   1183  CD1 LEU A 528      17.150   8.473   2.234  1.00  8.40           C  
ANISOU 1183  CD1 LEU A 528     1131   1028   1033     25    -40     -1       C  
ATOM   1184  CD2 LEU A 528      18.861   9.669   0.876  1.00  8.19           C  
ANISOU 1184  CD2 LEU A 528     1094   1016   1001     36    -32    -21       C  
ATOM   1185  N   VAL A 529      15.980  10.700  -2.671  1.00  8.05           N  
ANISOU 1185  N   VAL A 529     1101    981    974    -10    -50    -27       N  
ATOM   1186  CA  VAL A 529      15.218  10.750  -3.923  1.00  7.84           C  
ANISOU 1186  CA  VAL A 529     1088    948    942    -21    -61    -29       C  
ATOM   1187  C   VAL A 529      14.948   9.327  -4.364  1.00  7.79           C  
ANISOU 1187  C   VAL A 529     1102    924    933    -26    -67    -33       C  
ATOM   1188  O   VAL A 529      15.887   8.532  -4.446  1.00  8.54           O  
ANISOU 1188  O   VAL A 529     1208   1011   1025    -15    -58    -40       O  
ATOM   1189  CB  VAL A 529      16.006  11.480  -5.038  1.00  8.04           C  
ANISOU 1189  CB  VAL A 529     1121    977    954    -18    -54    -37       C  
ATOM   1190  CG1 VAL A 529      15.135  11.626  -6.281  1.00  8.32           C  
ANISOU 1190  CG1 VAL A 529     1173   1006    980    -31    -67    -38       C  
ATOM   1191  CG2 VAL A 529      16.501  12.841  -4.539  1.00  7.72           C  
ANISOU 1191  CG2 VAL A 529     1062    952    917    -14    -44    -34       C  
ATOM   1192  N   ASN A 530      13.683   8.997  -4.636  1.00  8.26           N  
ANISOU 1192  N   ASN A 530     1164    975    997    -42    -82    -29       N  
ATOM   1193  CA  ASN A 530      13.368   7.624  -5.070  1.00  9.14           C  
ANISOU 1193  CA  ASN A 530     1297   1067   1108    -49    -89    -34       C  
ATOM   1194  C   ASN A 530      13.468   7.444  -6.584  1.00  9.88           C  
ANISOU 1194  C   ASN A 530     1415   1153   1186    -54    -95    -46       C  
ATOM   1195  O   ASN A 530      13.821   8.393  -7.289  1.00  9.56           O  
ANISOU 1195  O   ASN A 530     1375   1122   1134    -50    -93    -49       O  
ATOM   1196  CB  ASN A 530      12.030   7.110  -4.489  1.00  9.21           C  
ANISOU 1196  CB  ASN A 530     1298   1070   1132    -65   -101    -25       C  
ATOM   1197  CG  ASN A 530      10.792   7.706  -5.167  1.00  9.93           C  
ANISOU 1197  CG  ASN A 530     1381   1165   1226    -82   -119    -23       C  
ATOM   1198  ND2 ASN A 530       9.622   7.368  -4.614  1.00 11.26           N  
ANISOU 1198  ND2 ASN A 530     1536   1331   1411    -97   -128    -15       N  
ATOM   1199  OD1 ASN A 530      10.864   8.456  -6.151  1.00  9.84           O  
ANISOU 1199  OD1 ASN A 530     1375   1160   1203    -82   -126    -27       O  
ATOM   1200  N   ASP A 531      13.154   6.243  -7.077  1.00 11.72           N  
ANISOU 1200  N   ASP A 531     1668   1367   1416    -62   -103    -53       N  
ATOM   1201  CA  ASP A 531      13.294   5.965  -8.519  1.00 14.23           C  
ANISOU 1201  CA  ASP A 531     2015   1675   1715    -66   -109    -67       C  
ATOM   1202  C   ASP A 531      12.343   6.774  -9.406  1.00 13.43           C  
ANISOU 1202  C   ASP A 531     1915   1582   1607    -80   -129    -65       C  
ATOM   1203  O   ASP A 531      12.544   6.832 -10.619  1.00 15.94           O  
ANISOU 1203  O   ASP A 531     2256   1896   1904    -82   -133    -75       O  
ATOM   1204  CB  ASP A 531      13.142   4.463  -8.817  1.00 15.89           C  
ANISOU 1204  CB  ASP A 531     2251   1861   1925    -73   -113    -76       C  
ATOM   1205  CG  ASP A 531      11.764   3.928  -8.470  1.00 22.60           C  
ANISOU 1205  CG  ASP A 531     3093   2701   2790    -94   -132    -71       C  
ATOM   1206  OD1 ASP A 531      11.061   4.532  -7.639  1.00 26.64           O  
ANISOU 1206  OD1 ASP A 531     3577   3226   3317    -99   -136    -57       O  
ATOM   1207  OD2 ASP A 531      11.395   2.868  -9.013  1.00 30.55           O1-
ANISOU 1207  OD2 ASP A 531     4123   3689   3795   -106   -142    -80       O1-
ATOM   1208  N   GLN A 532      11.330   7.393  -8.801  1.00 12.81           N  
ANISOU 1208  N   GLN A 532     1810   1514   1543    -90   -141    -54       N  
ATOM   1209  CA  GLN A 532      10.348   8.220  -9.511  1.00 12.80           C  
ANISOU 1209  CA  GLN A 532     1803   1521   1538   -101   -162    -50       C  
ATOM   1210  C   GLN A 532      10.656   9.716  -9.408  1.00 12.83           C  
ANISOU 1210  C   GLN A 532     1792   1542   1540    -90   -155    -42       C  
ATOM   1211  O   GLN A 532       9.882  10.555  -9.891  1.00 13.54           O  
ANISOU 1211  O   GLN A 532     1875   1640   1628    -96   -172    -36       O  
ATOM   1212  CB  GLN A 532       8.934   7.940  -8.973  1.00 14.81           C  
ANISOU 1212  CB  GLN A 532     2038   1774   1814   -118   -181    -41       C  
ATOM   1213  CG  GLN A 532       8.507   6.474  -9.069  1.00 18.94           C  
ANISOU 1213  CG  GLN A 532     2576   2277   2343   -133   -190    -49       C  
ATOM   1214  CD  GLN A 532       8.513   5.959 -10.496  1.00 22.99           C  
ANISOU 1214  CD  GLN A 532     3121   2778   2834   -141   -205    -64       C  
ATOM   1215  NE2 GLN A 532       9.250   4.875 -10.738  1.00 24.39           N  
ANISOU 1215  NE2 GLN A 532     3327   2938   3003   -138   -194    -76       N  
ATOM   1216  OE1 GLN A 532       7.875   6.532 -11.372  1.00 28.90           O  
ANISOU 1216  OE1 GLN A 532     3871   3533   3573   -149   -226    -64       O  
ATOM   1217  N   GLY A 533      11.780  10.044  -8.773  1.00 10.89           N  
ANISOU 1217  N   GLY A 533     1540   1303   1293    -75   -131    -41       N  
ATOM   1218  CA  GLY A 533      12.209  11.423  -8.594  1.00 11.00           C  
ANISOU 1218  CA  GLY A 533     1541   1332   1307    -66   -121    -35       C  
ATOM   1219  C   GLY A 533      11.488  12.159  -7.483  1.00 10.35           C  
ANISOU 1219  C   GLY A 533     1428   1260   1244    -67   -123    -22       C  
ATOM   1220  O   GLY A 533      11.577  13.391  -7.391  1.00 10.83           O  
ANISOU 1220  O   GLY A 533     1476   1331   1306    -61   -118    -17       O  
ATOM   1221  N   VAL A 534      10.751  11.417  -6.652  1.00  9.32           N  
ANISOU 1221  N   VAL A 534     1285   1125   1130    -73   -128    -18       N  
ATOM   1222  CA  VAL A 534      10.071  11.989  -5.491  1.00  8.96           C  
ANISOU 1222  CA  VAL A 534     1212   1088   1104    -74   -125     -7       C  
ATOM   1223  C   VAL A 534      11.084  12.175  -4.363  1.00  8.82           C  
ANISOU 1223  C   VAL A 534     1185   1078   1088    -61   -104     -7       C  
ATOM   1224  O   VAL A 534      11.867  11.257  -4.059  1.00  8.47           O  
ANISOU 1224  O   VAL A 534     1150   1026   1040    -55    -95    -11       O  
ATOM   1225  CB  VAL A 534       8.918  11.086  -4.990  1.00  9.37           C  
ANISOU 1225  CB  VAL A 534     1253   1133   1172    -88   -136     -3       C  
ATOM   1226  CG1 VAL A 534       8.274  11.692  -3.739  1.00  9.80           C  
ANISOU 1226  CG1 VAL A 534     1279   1197   1244    -86   -128      8       C  
ATOM   1227  CG2 VAL A 534       7.861  10.893  -6.083  1.00 10.88           C  
ANISOU 1227  CG2 VAL A 534     1450   1320   1364   -102   -161     -5       C  
ATOM   1228  N   VAL A 535      11.056  13.352  -3.741  1.00  7.37           N  
ANISOU 1228  N   VAL A 535      983    906    910    -55    -97     -1       N  
ATOM   1229  CA  VAL A 535      11.968  13.665  -2.633  1.00  7.87           C  
ANISOU 1229  CA  VAL A 535     1038    976    974    -43    -79     -2       C  
ATOM   1230  C   VAL A 535      11.268  13.343  -1.332  1.00  7.69           C  
ANISOU 1230  C   VAL A 535     1001    956    965    -46    -76      5       C  
ATOM   1231  O   VAL A 535      10.072  13.652  -1.166  1.00  7.39           O  
ANISOU 1231  O   VAL A 535      949    919    939    -54    -83     12       O  
ATOM   1232  CB  VAL A 535      12.419  15.144  -2.648  1.00  8.01           C  
ANISOU 1232  CB  VAL A 535     1048   1005    990    -37    -72     -2       C  
ATOM   1233  CG1 VAL A 535      13.282  15.449  -1.422  1.00  8.21           C  
ANISOU 1233  CG1 VAL A 535     1063   1038   1017    -28    -57     -4       C  
ATOM   1234  CG2 VAL A 535      13.185  15.423  -3.935  1.00  8.19           C  
ANISOU 1234  CG2 VAL A 535     1088   1025    998    -35    -71     -9       C  
ATOM   1235  N   LYS A 536      11.994  12.703  -0.412  1.00  7.33           N  
ANISOU 1235  N   LYS A 536      957    910    918    -38    -66      5       N  
ATOM   1236  CA  LYS A 536      11.422  12.387   0.901  1.00  7.39           C  
ANISOU 1236  CA  LYS A 536      954    918    934    -41    -60     13       C  
ATOM   1237  C   LYS A 536      12.395  12.777   1.981  1.00  7.62           C  
ANISOU 1237  C   LYS A 536      979    956    957    -28    -48     12       C  
ATOM   1238  O   LYS A 536      13.605  12.757   1.771  1.00  8.38           O  
ANISOU 1238  O   LYS A 536     1082   1056   1046    -18    -45      6       O  
ATOM   1239  CB  LYS A 536      11.052  10.894   1.028  1.00  7.32           C  
ANISOU 1239  CB  LYS A 536      956    895    928    -47    -63     17       C  
ATOM   1240  CG  LYS A 536      10.027  10.455  -0.019  1.00  7.14           C  
ANISOU 1240  CG  LYS A 536      936    862    912    -63    -78     16       C  
ATOM   1241  CD  LYS A 536       9.418   9.102   0.290  1.00  8.05           C  
ANISOU 1241  CD  LYS A 536     1060    962   1035    -74    -79     21       C  
ATOM   1242  CE  LYS A 536       8.655   8.611  -0.927  1.00  9.35           C  
ANISOU 1242  CE  LYS A 536     1231   1117   1204    -90    -97     16       C  
ATOM   1243  NZ  LYS A 536       7.756   7.483  -0.537  1.00 10.62           N1+
ANISOU 1243  NZ  LYS A 536     1392   1264   1378   -106    -99     22       N1+
ATOM   1244  N   VAL A 537      11.856  13.143   3.142  1.00  7.23           N  
ANISOU 1244  N   VAL A 537      918    914    913    -28    -41     20       N  
ATOM   1245  CA  VAL A 537      12.681  13.562   4.269  1.00  7.74           C  
ANISOU 1245  CA  VAL A 537      979    989    970    -17    -32     18       C  
ATOM   1246  C   VAL A 537      13.163  12.352   5.068  1.00  7.98           C  
ANISOU 1246  C   VAL A 537     1021   1015    995    -11    -30     23       C  
ATOM   1247  O   VAL A 537      12.384  11.487   5.397  1.00  8.44           O  
ANISOU 1247  O   VAL A 537     1083   1064   1057    -18    -29     31       O  
ATOM   1248  CB  VAL A 537      11.867  14.542   5.144  1.00  8.08           C  
ANISOU 1248  CB  VAL A 537     1008   1041   1018    -19    -24     22       C  
ATOM   1249  CG1 VAL A 537      12.567  14.842   6.464  1.00  9.31           C  
ANISOU 1249  CG1 VAL A 537     1164   1206   1165    -10    -15     21       C  
ATOM   1250  CG2 VAL A 537      11.597  15.835   4.360  1.00  7.95           C  
ANISOU 1250  CG2 VAL A 537      982   1029   1007    -21    -26     18       C  
ATOM   1251  N   SER A 538      14.458  12.318   5.373  1.00  8.71           N  
ANISOU 1251  N   SER A 538     1117   1112   1078      1    -29     17       N  
ATOM   1252  CA  SER A 538      15.059  11.167   6.045  1.00  9.49           C  
ANISOU 1252  CA  SER A 538     1228   1205   1171     10    -30     22       C  
ATOM   1253  C   SER A 538      15.718  11.565   7.372  1.00 10.54           C  
ANISOU 1253  C   SER A 538     1357   1351   1294     21    -27     23       C  
ATOM   1254  O   SER A 538      15.978  12.752   7.626  1.00  9.40           O  
ANISOU 1254  O   SER A 538     1202   1220   1148     22    -25     16       O  
ATOM   1255  CB ASER A 538      16.055  10.454   5.130  0.65 10.84           C  
ANISOU 1255  CB ASER A 538     1409   1369   1341     18    -34     15       C  
ATOM   1256  CB BSER A 538      16.131  10.597   5.104  0.35  9.34           C  
ANISOU 1256  CB BSER A 538     1216   1180   1150     19    -34     14       C  
ATOM   1257  OG ASER A 538      17.328  11.045   5.195  0.65 12.45           O  
ANISOU 1257  OG ASER A 538     1603   1584   1540     30    -34      6       O  
ATOM   1258  OG BSER A 538      16.689   9.382   5.565  0.35  8.96           O  
ANISOU 1258  OG BSER A 538     1180   1123   1098     30    -36     19       O  
ATOM   1259  N   ASP A 539      16.003  10.553   8.198  1.00 10.51           N  
ANISOU 1259  N   ASP A 539     1364   1343   1284     29    -28     31       N  
ATOM   1260  CA  ASP A 539      16.872  10.711   9.372  1.00 12.90           C  
ANISOU 1260  CA  ASP A 539     1668   1658   1575     43    -30     32       C  
ATOM   1261  C   ASP A 539      16.319  11.729  10.373  1.00 12.27           C  
ANISOU 1261  C   ASP A 539     1582   1590   1488     37    -24     33       C  
ATOM   1262  O   ASP A 539      17.073  12.335  11.136  1.00 12.42           O  
ANISOU 1262  O   ASP A 539     1598   1623   1498     46    -27     27       O  
ATOM   1263  CB  ASP A 539      18.313  11.034   8.936  1.00 14.38           C  
ANISOU 1263  CB  ASP A 539     1847   1853   1761     55    -38     20       C  
ATOM   1264  CG  ASP A 539      19.008   9.834   8.269  1.00 17.77           C  
ANISOU 1264  CG  ASP A 539     2286   2270   2195     66    -42     20       C  
ATOM   1265  OD1 ASP A 539      18.617   9.439   7.144  1.00 18.25           O  
ANISOU 1265  OD1 ASP A 539     2351   2318   2263     58    -40     18       O  
ATOM   1266  OD2 ASP A 539      19.961   9.291   8.869  1.00 18.99           O1-
ANISOU 1266  OD2 ASP A 539     2442   2427   2344     82    -49     22       O1-
ATOM   1267  N   PHE A 540      14.996  11.890  10.379  1.00 10.80           N  
ANISOU 1267  N   PHE A 540     1395   1398   1308     24    -14     39       N  
ATOM   1268  CA  PHE A 540      14.336  12.902  11.226  1.00 10.78           C  
ANISOU 1268  CA  PHE A 540     1386   1406   1302     19     -4     38       C  
ATOM   1269  C   PHE A 540      14.541  12.568  12.693  1.00 11.26           C  
ANISOU 1269  C   PHE A 540     1459   1472   1346     27     -1     46       C  
ATOM   1270  O   PHE A 540      14.378  11.412  13.098  1.00 12.62           O  
ANISOU 1270  O   PHE A 540     1645   1634   1512     28     -0     58       O  
ATOM   1271  CB  PHE A 540      12.834  13.030  10.888  1.00 12.55           C  
ANISOU 1271  CB  PHE A 540     1602   1624   1540      5      5     44       C  
ATOM   1272  CG  PHE A 540      12.205  11.753  10.411  1.00 12.69           C  
ANISOU 1272  CG  PHE A 540     1628   1626   1567     -2      3     54       C  
ATOM   1273  CD1 PHE A 540      11.435  10.973  11.266  1.00 13.97           C  
ANISOU 1273  CD1 PHE A 540     1798   1781   1727     -8     14     68       C  
ATOM   1274  CD2 PHE A 540      12.354  11.348   9.084  1.00 13.56           C  
ANISOU 1274  CD2 PHE A 540     1737   1726   1687     -6     -5     50       C  
ATOM   1275  CE1 PHE A 540      10.835   9.803  10.813  1.00 15.25           C  
ANISOU 1275  CE1 PHE A 540     1966   1925   1899    -18     14     76       C  
ATOM   1276  CE2 PHE A 540      11.784  10.165   8.639  1.00 12.91           C  
ANISOU 1276  CE2 PHE A 540     1663   1628   1613    -15     -8     57       C  
ATOM   1277  CZ  PHE A 540      11.023   9.397   9.496  1.00 14.15           C  
ANISOU 1277  CZ  PHE A 540     1827   1777   1770    -21      1     70       C  
ATOM   1278  N   GLY A 541      14.951  13.572  13.456  1.00 10.02           N  
ANISOU 1278  N   GLY A 541     1299   1330   1177     31     -1     37       N  
ATOM   1279  CA  GLY A 541      15.224  13.396  14.890  1.00 10.05           C  
ANISOU 1279  CA  GLY A 541     1317   1341   1159     39     -0     43       C  
ATOM   1280  C   GLY A 541      16.494  12.658  15.277  1.00 10.63           C  
ANISOU 1280  C   GLY A 541     1400   1417   1219     54    -16     45       C  
ATOM   1281  O   GLY A 541      16.826  12.601  16.465  1.00 10.28           O  
ANISOU 1281  O   GLY A 541     1369   1381   1155     62    -19     48       O  
ATOM   1282  N   LEU A 542      17.220  12.084  14.312  1.00 10.33           N  
ANISOU 1282  N   LEU A 542     1358   1373   1193     60    -27     42       N  
ATOM   1283  CA  LEU A 542      18.380  11.245  14.675  1.00 11.98           C  
ANISOU 1283  CA  LEU A 542     1575   1583   1393     77    -42     46       C  
ATOM   1284  C   LEU A 542      19.599  11.968  15.250  1.00 12.38           C  
ANISOU 1284  C   LEU A 542     1617   1653   1433     87    -57     34       C  
ATOM   1285  O   LEU A 542      20.453  11.326  15.865  1.00 12.19           O  
ANISOU 1285  O   LEU A 542     1601   1632   1398    103    -71     39       O  
ATOM   1286  CB  LEU A 542      18.801  10.325  13.510  1.00 13.41           C  
ANISOU 1286  CB  LEU A 542     1754   1751   1589     82    -47     47       C  
ATOM   1287  CG  LEU A 542      17.833   9.226  13.093  1.00 15.37           C  
ANISOU 1287  CG  LEU A 542     2017   1978   1845     74    -38     60       C  
ATOM   1288  CD1 LEU A 542      18.506   8.373  12.018  1.00 17.85           C  
ANISOU 1288  CD1 LEU A 542     2330   2279   2170     83    -45     57       C  
ATOM   1289  CD2 LEU A 542      17.399   8.348  14.265  1.00 16.39           C  
ANISOU 1289  CD2 LEU A 542     2167   2099   1960     78    -35     78       C  
ATOM   1290  N   SER A 543      19.685  13.292  15.070  1.00 11.10           N  
ANISOU 1290  N   SER A 543     1439   1502   1274     78    -55     19       N  
ATOM   1291  CA  SER A 543      20.801  14.056  15.651  1.00 11.92           C  
ANISOU 1291  CA  SER A 543     1535   1624   1370     85    -69      6       C  
ATOM   1292  C   SER A 543      20.812  13.961  17.171  1.00 12.62           C  
ANISOU 1292  C   SER A 543     1640   1720   1431     91    -76     12       C  
ATOM   1293  O   SER A 543      21.856  14.130  17.796  1.00 12.50           O  
ANISOU 1293  O   SER A 543     1623   1718   1405    101    -94      5       O  
ATOM   1294  CB  SER A 543      20.799  15.529  15.194  1.00 12.30           C  
ANISOU 1294  CB  SER A 543     1567   1678   1426     72    -64    -10       C  
ATOM   1295  OG  SER A 543      19.617  16.206  15.606  1.00 12.43           O  
ANISOU 1295  OG  SER A 543     1590   1692   1438     61    -48    -10       O  
ATOM   1296  N   ARG A 544      19.664  13.644  17.757  1.00 11.54           N  
ANISOU 1296  N   ARG A 544     1522   1576   1284     86    -60     25       N  
ATOM   1297  CA  ARG A 544      19.542  13.516  19.216  1.00 12.13           C  
ANISOU 1297  CA  ARG A 544     1618   1657   1331     92    -62     32       C  
ATOM   1298  C   ARG A 544      20.380  12.373  19.782  1.00 12.07           C  
ANISOU 1298  C   ARG A 544     1626   1650   1310    110    -81     45       C  
ATOM   1299  O   ARG A 544      20.636  12.323  20.997  1.00 12.42           O  
ANISOU 1299  O   ARG A 544     1687   1703   1326    117    -90     49       O  
ATOM   1300  CB  ARG A 544      18.073  13.309  19.624  1.00 12.65           C  
ANISOU 1300  CB  ARG A 544     1700   1713   1391     81    -37     45       C  
ATOM   1301  CG  ARG A 544      17.190  14.535  19.478  1.00 12.48           C  
ANISOU 1301  CG  ARG A 544     1668   1693   1378     67    -19     33       C  
ATOM   1302  CD  ARG A 544      15.738  14.172  19.773  1.00 14.01           C  
ANISOU 1302  CD  ARG A 544     1873   1877   1572     58      6     48       C  
ATOM   1303  NE  ARG A 544      15.221  13.215  18.795  1.00 15.29           N  
ANISOU 1303  NE  ARG A 544     2029   2023   1755     53     11     60       N  
ATOM   1304  CZ  ARG A 544      14.043  12.613  18.882  1.00 16.40           C  
ANISOU 1304  CZ  ARG A 544     2176   2152   1902     44     29     74       C  
ATOM   1305  NH1 ARG A 544      13.234  12.869  19.912  1.00 16.84           N1+
ANISOU 1305  NH1 ARG A 544     2243   2211   1943     39     49     79       N1+
ATOM   1306  NH2 ARG A 544      13.664  11.758  17.938  1.00 17.70           N  
ANISOU 1306  NH2 ARG A 544     2336   2302   2086     38     30     82       N  
ATOM   1307  N   TYR A 545      20.806  11.465  18.907  1.00 11.33           N  
ANISOU 1307  N   TYR A 545     1525   1545   1233    118    -87     50       N  
ATOM   1308  CA  TYR A 545      21.493  10.232  19.334  1.00 11.61           C  
ANISOU 1308  CA  TYR A 545     1574   1576   1259    137   -103     64       C  
ATOM   1309  C   TYR A 545      22.943  10.189  18.895  1.00 12.86           C  
ANISOU 1309  C   TYR A 545     1713   1743   1427    152   -126     54       C  
ATOM   1310  O   TYR A 545      23.612   9.164  19.058  1.00 12.98           O  
ANISOU 1310  O   TYR A 545     1737   1754   1441    171   -140     65       O  
ATOM   1311  CB  TYR A 545      20.698   8.977  18.887  1.00 11.81           C  
ANISOU 1311  CB  TYR A 545     1616   1578   1294    136    -89     84       C  
ATOM   1312  CG  TYR A 545      19.248   9.171  19.254  1.00 12.44           C  
ANISOU 1312  CG  TYR A 545     1708   1650   1367    118    -65     91       C  
ATOM   1313  CD1 TYR A 545      18.871   9.280  20.599  1.00 13.49           C  
ANISOU 1313  CD1 TYR A 545     1863   1789   1473    118    -60    100       C  
ATOM   1314  CD2 TYR A 545      18.282   9.380  18.270  1.00 13.42           C  
ANISOU 1314  CD2 TYR A 545     1821   1764   1513    101    -47     87       C  
ATOM   1315  CE1 TYR A 545      17.556   9.523  20.953  1.00 15.09           C  
ANISOU 1315  CE1 TYR A 545     2073   1987   1671    102    -34    105       C  
ATOM   1316  CE2 TYR A 545      16.955   9.623  18.614  1.00 13.25           C  
ANISOU 1316  CE2 TYR A 545     1805   1738   1490     85    -25     93       C  
ATOM   1317  CZ  TYR A 545      16.606   9.708  19.947  1.00 15.37           C  
ANISOU 1317  CZ  TYR A 545     2093   2012   1732     85    -17    102       C  
ATOM   1318  OH  TYR A 545      15.299   9.958  20.287  1.00 18.42           O  
ANISOU 1318  OH  TYR A 545     2484   2395   2119     70      8    108       O  
ATOM   1319  N   VAL A 546      23.445  11.310  18.380  1.00 11.99           N  
ANISOU 1319  N   VAL A 546     1578   1647   1330    144   -129     33       N  
ATOM   1320  CA  VAL A 546      24.830  11.372  17.884  1.00 11.91           C  
ANISOU 1320  CA  VAL A 546     1544   1646   1334    156   -148     22       C  
ATOM   1321  C   VAL A 546      25.797  11.563  19.057  1.00 12.97           C  
ANISOU 1321  C   VAL A 546     1678   1800   1449    169   -174     19       C  
ATOM   1322  O   VAL A 546      25.677  12.523  19.812  1.00 13.04           O  
ANISOU 1322  O   VAL A 546     1689   1822   1442    160   -177     10       O  
ATOM   1323  CB  VAL A 546      25.000  12.521  16.865  1.00 12.44           C  
ANISOU 1323  CB  VAL A 546     1584   1719   1421    141   -139      2       C  
ATOM   1324  CG1 VAL A 546      26.471  12.733  16.524  1.00 13.63           C  
ANISOU 1324  CG1 VAL A 546     1708   1883   1585    150   -157    -11       C  
ATOM   1325  CG2 VAL A 546      24.162  12.269  15.619  1.00 13.99           C  
ANISOU 1325  CG2 VAL A 546     1781   1898   1636    131   -118      5       C  
ATOM   1326  N   LEU A 547      26.749  10.645  19.212  1.00 12.79           N  
ANISOU 1326  N   LEU A 547     1652   1778   1427    192   -194     27       N  
ATOM   1327  CA  LEU A 547      27.665  10.722  20.349  1.00 13.94           C  
ANISOU 1327  CA  LEU A 547     1799   1943   1554    206   -224     25       C  
ATOM   1328  C   LEU A 547      28.856  11.654  20.116  1.00 16.05           C  
ANISOU 1328  C   LEU A 547     2031   2230   1836    204   -241      2       C  
ATOM   1329  O   LEU A 547      29.432  12.189  21.077  1.00 17.90           O  
ANISOU 1329  O   LEU A 547     2263   2484   2054    206   -264     -4       O  
ATOM   1330  CB  LEU A 547      28.111   9.319  20.791  1.00 14.68           C  
ANISOU 1330  CB  LEU A 547     1909   2029   1641    233   -240     46       C  
ATOM   1331  CG  LEU A 547      27.010   8.450  21.408  1.00 14.60           C  
ANISOU 1331  CG  LEU A 547     1939   2000   1609    235   -226     70       C  
ATOM   1332  CD1 LEU A 547      27.557   7.084  21.804  1.00 16.55           C  
ANISOU 1332  CD1 LEU A 547     2202   2236   1849    263   -244     91       C  
ATOM   1333  CD2 LEU A 547      26.335   9.129  22.601  1.00 17.12           C  
ANISOU 1333  CD2 LEU A 547     2281   2328   1894    222   -224     71       C  
ATOM   1334  N   ASP A 548      29.212  11.870  18.854  1.00 17.11           N  
ANISOU 1334  N   ASP A 548     2137   2361   2000    199   -230     -8       N  
ATOM   1335  CA  ASP A 548      30.320  12.767  18.507  1.00 18.76           C  
ANISOU 1335  CA  ASP A 548     2311   2588   2227    195   -241    -29       C  
ATOM   1336  C   ASP A 548      30.023  14.234  18.843  1.00 19.25           C  
ANISOU 1336  C   ASP A 548     2370   2662   2282    170   -237    -47       C  
ATOM   1337  O   ASP A 548      29.192  14.881  18.192  1.00 17.04           O  
ANISOU 1337  O   ASP A 548     2093   2372   2009    150   -212    -52       O  
ATOM   1338  CB  ASP A 548      30.656  12.621  17.026  1.00 19.52           C  
ANISOU 1338  CB  ASP A 548     2384   2676   2356    193   -224    -36       C  
ATOM   1339  CG  ASP A 548      31.912  13.377  16.618  1.00 23.22           C  
ANISOU 1339  CG  ASP A 548     2813   3162   2846    191   -233    -56       C  
ATOM   1340  OD1 ASP A 548      32.478  14.142  17.431  1.00 23.12           O  
ANISOU 1340  OD1 ASP A 548     2788   3168   2825    186   -254    -67       O  
ATOM   1341  OD2 ASP A 548      32.341  13.183  15.463  1.00 25.78           O1-
ANISOU 1341  OD2 ASP A 548     3118   3480   3195    193   -220    -60       O1-
ATOM   1342  N   ASP A 549      30.742  14.769  19.832  1.00 19.47           N  
ANISOU 1342  N   ASP A 549     2391   2709   2296    171   -263    -57       N  
ATOM   1343  CA  ASP A 549      30.492  16.132  20.301  1.00 20.99           C  
ANISOU 1343  CA  ASP A 549     2585   2911   2478    149   -261    -75       C  
ATOM   1344  C   ASP A 549      30.802  17.197  19.245  1.00 19.54           C  
ANISOU 1344  C   ASP A 549     2372   2727   2322    129   -247    -94       C  
ATOM   1345  O   ASP A 549      30.278  18.303  19.327  1.00 19.06           O  
ANISOU 1345  O   ASP A 549     2316   2666   2257    109   -235   -107       O  
ATOM   1346  CB  ASP A 549      31.264  16.423  21.594  1.00 24.29           C  
ANISOU 1346  CB  ASP A 549     3004   3350   2874    154   -296    -82       C  
ATOM   1347  CG  ASP A 549      30.645  15.757  22.818  1.00 28.42           C  
ANISOU 1347  CG  ASP A 549     3567   3872   3359    165   -305    -65       C  
ATOM   1348  OD1 ASP A 549      29.562  15.128  22.723  1.00 29.14           O  
ANISOU 1348  OD1 ASP A 549     3684   3946   3442    168   -282    -47       O  
ATOM   1349  OD2 ASP A 549      31.256  15.870  23.900  1.00 31.97           O1-
ANISOU 1349  OD2 ASP A 549     4021   4338   3785    172   -335    -70       O1-
ATOM   1350  N   GLU A 550      31.631  16.864  18.253  1.00 19.54           N  
ANISOU 1350  N   GLU A 550     2344   2728   2351    135   -246    -97       N  
ATOM   1351  CA  GLU A 550      31.882  17.803  17.148  1.00 19.78           C  
ANISOU 1351  CA  GLU A 550     2350   2757   2408    116   -227   -113       C  
ATOM   1352  C   GLU A 550      30.606  18.123  16.368  1.00 18.25           C  
ANISOU 1352  C   GLU A 550     2174   2543   2215    103   -195   -107       C  
ATOM   1353  O   GLU A 550      30.525  19.164  15.723  1.00 17.59           O  
ANISOU 1353  O   GLU A 550     2080   2457   2144     82   -180   -120       O  
ATOM   1354  CB  GLU A 550      32.959  17.289  16.189  1.00 23.91           C  
ANISOU 1354  CB  GLU A 550     2841   3282   2959    128   -228   -115       C  
ATOM   1355  CG  GLU A 550      34.358  17.216  16.790  1.00 25.89           C  
ANISOU 1355  CG  GLU A 550     3062   3554   3217    138   -259   -124       C  
ATOM   1356  CD  GLU A 550      34.819  18.537  17.396  1.00 35.03           C  
ANISOU 1356  CD  GLU A 550     4206   4728   4373    117   -272   -145       C  
ATOM   1357  OE1 GLU A 550      34.674  19.598  16.741  1.00 34.94           O  
ANISOU 1357  OE1 GLU A 550     4186   4712   4375     94   -252   -159       O  
ATOM   1358  OE2 GLU A 550      35.338  18.511  18.535  1.00 39.97           O1-
ANISOU 1358  OE2 GLU A 550     4832   5371   4985    125   -304   -150       O1-
ATOM   1359  N   TYR A 551      29.606  17.239  16.447  1.00 17.20           N  
ANISOU 1359  N   TYR A 551     2068   2397   2070    111   -186    -89       N  
ATOM   1360  CA  TYR A 551      28.355  17.426  15.711  1.00 18.24           C  
ANISOU 1360  CA  TYR A 551     2214   2510   2204     99   -158    -83       C  
ATOM   1361  C   TYR A 551      27.296  18.133  16.544  1.00 18.41           C  
ANISOU 1361  C   TYR A 551     2258   2530   2205     87   -151    -83       C  
ATOM   1362  O   TYR A 551      26.379  18.761  16.001  1.00 18.64           O  
ANISOU 1362  O   TYR A 551     2293   2549   2240     74   -130    -85       O  
ATOM   1363  CB  TYR A 551      27.793  16.070  15.260  1.00 21.05           C  
ANISOU 1363  CB  TYR A 551     2586   2852   2561    113   -150    -63       C  
ATOM   1364  CG  TYR A 551      28.485  15.460  14.064  1.00 28.39           C  
ANISOU 1364  CG  TYR A 551     3498   3775   3513    121   -145    -64       C  
ATOM   1365  CD1 TYR A 551      27.995  15.659  12.769  1.00 31.95           C  
ANISOU 1365  CD1 TYR A 551     3947   4212   3978    110   -123    -65       C  
ATOM   1366  CD2 TYR A 551      29.625  14.674  14.225  1.00 33.51           C  
ANISOU 1366  CD2 TYR A 551     4132   4431   4167    141   -162    -62       C  
ATOM   1367  CE1 TYR A 551      28.635  15.095  11.667  1.00 37.98           C  
ANISOU 1367  CE1 TYR A 551     4698   4971   4760    118   -116    -67       C  
ATOM   1368  CE2 TYR A 551      30.272  14.108  13.134  1.00 39.02           C  
ANISOU 1368  CE2 TYR A 551     4814   5123   4886    151   -155    -64       C  
ATOM   1369  CZ  TYR A 551      29.773  14.316  11.859  1.00 39.03           C  
ANISOU 1369  CZ  TYR A 551     4816   5111   4899    139   -131    -66       C  
ATOM   1370  OH  TYR A 551      30.423  13.740  10.787  1.00 42.17           O  
ANISOU 1370  OH  TYR A 551     5202   5503   5315    148   -122    -69       O  
ATOM   1371  N   THR A 552      27.429  18.039  17.863  1.00 21.04           N  
ANISOU 1371  N   THR A 552     2604   2873   2515     94   -169    -82       N  
ATOM   1372  CA  THR A 552      26.354  18.446  18.761  1.00 24.53           C  
ANISOU 1372  CA  THR A 552     3072   3313   2933     87   -160    -80       C  
ATOM   1373  C   THR A 552      26.664  19.764  19.471  1.00 25.87           C  
ANISOU 1373  C   THR A 552     3241   3495   3094     73   -168   -100       C  
ATOM   1374  O   THR A 552      25.758  20.453  19.932  1.00 28.18           O  
ANISOU 1374  O   THR A 552     3551   3783   3375     63   -154   -104       O  
ATOM   1375  CB  THR A 552      26.035  17.335  19.783  1.00 23.45           C  
ANISOU 1375  CB  THR A 552     2961   3176   2771    102   -169    -61       C  
ATOM   1376  CG2 THR A 552      25.609  16.056  19.054  1.00 27.57           C  
ANISOU 1376  CG2 THR A 552     3489   3682   3303    113   -159    -41       C  
ATOM   1377  OG1 THR A 552      27.197  17.075  20.580  1.00 23.74           O  
ANISOU 1377  OG1 THR A 552     2993   3230   2796    115   -200    -64       O  
ATOM   1378  N   SER A 553      27.948  20.100  19.558  1.00 25.12           N  
ATOM   1379  CA  SER A 553      28.380  21.393  20.091  1.00 29.16           C  
ATOM   1380  C   SER A 553      28.135  22.456  19.024  1.00 28.67           C  
ATOM   1381  O   SER A 553      28.492  22.255  17.867  1.00 26.00           O  
ATOM   1382  CB  SER A 553      29.864  21.341  20.456  1.00 31.51           C  
ATOM   1383  OG  SER A 553      30.353  22.624  20.816  1.00 37.39           O  
ATOM   1384  N   SER A 554      27.525  23.577  19.409  1.00 32.63           N  
ATOM   1385  CA  SER A 554      27.240  24.662  18.468  1.00 33.40           C  
ATOM   1386  C   SER A 554      28.521  25.239  17.852  1.00 35.24           C  
ATOM   1387  O   SER A 554      28.492  25.765  16.741  1.00 33.39           O  
ATOM   1388  CB  SER A 554      26.394  25.759  19.123  1.00 41.59           C  
ATOM   1389  OG  SER A 554      27.185  26.620  19.923  1.00 39.93           O  
ATOM   1390  N   VAL A 555      29.640  25.128  18.572  1.00 33.18           N  
ATOM   1391  CA  VAL A 555      30.946  25.517  18.021  1.00 34.17           C  
ATOM   1392  C   VAL A 555      31.755  24.313  17.532  1.00 34.83           C  
ATOM   1393  O   VAL A 555      32.940  24.439  17.212  1.00 33.18           O  
ATOM   1394  CB  VAL A 555      31.784  26.381  19.002  1.00 41.24           C  
ATOM   1395  CG1 VAL A 555      31.119  27.735  19.231  1.00 39.32           C  
ATOM   1396  CG2 VAL A 555      32.032  25.649  20.318  1.00 37.11           C  
ATOM   1397  N   GLY A 556      31.110  23.149  17.470  1.00 31.25           N  
ANISOU 1397  N   GLY A 556     3800   4209   3862     25   -196   -179       N  
ATOM   1398  CA  GLY A 556      31.749  21.958  16.929  1.00 27.93           C  
ANISOU 1398  CA  GLY A 556     3363   3792   3454     44   -203   -167       C  
ATOM   1399  C   GLY A 556      32.012  22.081  15.440  1.00 30.63           C  
ANISOU 1399  C   GLY A 556     3684   4124   3825     38   -180   -167       C  
ATOM   1400  O   GLY A 556      31.269  22.747  14.714  1.00 28.45           O  
ANISOU 1400  O   GLY A 556     3418   3834   3555     23   -155   -168       O  
ATOM   1401  N   SER A 557      33.081  21.436  14.989  1.00 29.04           N  
ANISOU 1401  N   SER A 557     3457   3933   3643     49   -188   -168       N  
ATOM   1402  CA  SER A 557      33.481  21.431  13.586  1.00 31.62           C  
ANISOU 1402  CA  SER A 557     3764   4252   3996     45   -166   -168       C  
ATOM   1403  C   SER A 557      32.401  20.878  12.652  1.00 29.85           C  
ANISOU 1403  C   SER A 557     3562   4008   3769     50   -141   -153       C  
ATOM   1404  O   SER A 557      32.381  21.187  11.460  1.00 34.07           O  
ANISOU 1404  O   SER A 557     4090   4532   4319     41   -118   -154       O  
ATOM   1405  CB  SER A 557      34.761  20.608  13.434  1.00 33.25           C  
ANISOU 1405  CB  SER A 557     3940   4472   4220     63   -180   -169       C  
ATOM   1406  OG  SER A 557      34.565  19.275  13.877  1.00 34.53           O  
ANISOU 1406  OG  SER A 557     4115   4634   4369     89   -194   -153       O  
ATOM   1407  N   LYS A 558      31.502  20.063  13.198  1.00 25.25           N  
ANISOU 1407  N   LYS A 558     3006   3419   3166     63   -147   -137       N  
ATOM   1408  CA  LYS A 558      30.510  19.373  12.385  1.00 23.17           C  
ANISOU 1408  CA  LYS A 558     2763   3138   2901     68   -127   -122       C  
ATOM   1409  C   LYS A 558      29.065  19.812  12.656  1.00 18.32           C  
ANISOU 1409  C   LYS A 558     2176   2512   2272     58   -116   -116       C  
ATOM   1410  O   LYS A 558      28.128  19.248  12.076  1.00 19.47           O  
ANISOU 1410  O   LYS A 558     2339   2644   2416     61   -102   -103       O  
ATOM   1411  CB  LYS A 558      30.656  17.852  12.539  1.00 27.48           C  
ANISOU 1411  CB  LYS A 558     3314   3681   3443     93   -137   -107       C  
ATOM   1412  CG  LYS A 558      32.003  17.279  12.100  1.00 31.80           C  
ANISOU 1412  CG  LYS A 558     3834   4239   4011    107   -144   -112       C  
ATOM   1413  CD  LYS A 558      32.196  17.323  10.590  1.00 36.58           C  
ANISOU 1413  CD  LYS A 558     4429   4834   4636    102   -119   -115       C  
ATOM   1414  CE  LYS A 558      33.644  17.030  10.229  1.00 40.61           C  
ANISOU 1414  CE  LYS A 558     4905   5356   5167    114   -124   -124       C  
ATOM   1415  NZ  LYS A 558      33.870  16.925   8.761  1.00 46.65           N1+
ANISOU 1415  NZ  LYS A 558     5663   6111   5950    111    -97   -127       N1+
ATOM   1416  N   PHE A 559      28.884  20.827  13.505  1.00 16.54           N  
ANISOU 1416  N   PHE A 559     1955   2292   2036     46   -121   -126       N  
ATOM   1417  CA  PHE A 559      27.542  21.361  13.772  1.00 14.68           C  
ANISOU 1417  CA  PHE A 559     1743   2046   1788     36   -108   -122       C  
ATOM   1418  C   PHE A 559      26.997  22.039  12.504  1.00 14.04           C  
ANISOU 1418  C   PHE A 559     1662   1951   1722     23    -85   -122       C  
ATOM   1419  O   PHE A 559      27.766  22.686  11.797  1.00 13.95           O  
ANISOU 1419  O   PHE A 559     1633   1941   1728     14    -80   -133       O  
ATOM   1420  CB  PHE A 559      27.577  22.359  14.925  1.00 14.79           C  
ANISOU 1420  CB  PHE A 559     1762   2068   1787     27   -118   -135       C  
ATOM   1421  CG  PHE A 559      26.212  22.772  15.405  1.00 15.27           C  
ANISOU 1421  CG  PHE A 559     1848   2119   1834     22   -104   -130       C  
ATOM   1422  CD1 PHE A 559      25.553  22.016  16.367  1.00 15.92           C  
ANISOU 1422  CD1 PHE A 559     1950   2203   1894     33   -109   -118       C  
ATOM   1423  CD2 PHE A 559      25.594  23.911  14.898  1.00 14.78           C  
ANISOU 1423  CD2 PHE A 559     1788   2046   1781      7    -86   -137       C  
ATOM   1424  CE1 PHE A 559      24.296  22.388  16.819  1.00 17.26           C  
ANISOU 1424  CE1 PHE A 559     2140   2364   2052     29    -94   -114       C  
ATOM   1425  CE2 PHE A 559      24.323  24.282  15.324  1.00 15.62           C  
ANISOU 1425  CE2 PHE A 559     1915   2144   1877      5    -73   -132       C  
ATOM   1426  CZ  PHE A 559      23.676  23.520  16.291  1.00 17.55           C  
ANISOU 1426  CZ  PHE A 559     2177   2390   2100     15    -76   -121       C  
ATOM   1427  N   PRO A 560      25.681  21.896  12.227  1.00 13.44           N  
ANISOU 1427  N   PRO A 560     1604   1861   1641     23    -71   -110       N  
ATOM   1428  CA  PRO A 560      25.117  22.491  11.007  1.00 12.12           C  
ANISOU 1428  CA  PRO A 560     1438   1681   1487     13    -52   -108       C  
ATOM   1429  C   PRO A 560      24.856  23.996  11.136  1.00 10.88           C  
ANISOU 1429  C   PRO A 560     1281   1519   1333     -2    -44   -120       C  
ATOM   1430  O   PRO A 560      23.710  24.455  11.009  1.00 10.04           O  
ANISOU 1430  O   PRO A 560     1188   1402   1225     -6    -32   -115       O  
ATOM   1431  CB  PRO A 560      23.811  21.723  10.825  1.00 13.17           C  
ANISOU 1431  CB  PRO A 560     1587   1802   1614     18    -45    -92       C  
ATOM   1432  CG  PRO A 560      23.390  21.375  12.227  1.00 15.06           C  
ANISOU 1432  CG  PRO A 560     1839   2047   1835     25    -53    -88       C  
ATOM   1433  CD  PRO A 560      24.689  21.044  12.921  1.00 13.67           C  
ANISOU 1433  CD  PRO A 560     1652   1886   1654     33    -72    -95       C  
ATOM   1434  N   VAL A 561      25.934  24.752  11.333  1.00  9.48           N  
ANISOU 1434  N   VAL A 561     1089   1350   1162    -11    -50   -136       N  
ATOM   1435  CA  VAL A 561      25.873  26.197  11.456  1.00  9.10           C  
ANISOU 1435  CA  VAL A 561     1042   1296   1117    -27    -43   -149       C  
ATOM   1436  C   VAL A 561      25.086  26.847  10.308  1.00  8.31           C  
ANISOU 1436  C   VAL A 561      950   1179   1028    -34    -23   -143       C  
ATOM   1437  O   VAL A 561      24.269  27.742  10.535  1.00  8.39           O  
ANISOU 1437  O   VAL A 561      972   1179   1037    -40    -14   -145       O  
ATOM   1438  CB  VAL A 561      27.294  26.788  11.501  1.00  9.68           C  
ANISOU 1438  CB  VAL A 561     1095   1381   1202    -38    -50   -166       C  
ATOM   1439  CG1 VAL A 561      27.252  28.310  11.453  1.00 10.78           C  
ANISOU 1439  CG1 VAL A 561     1237   1509   1349    -57    -39   -180       C  
ATOM   1440  CG2 VAL A 561      28.014  26.319  12.752  1.00 11.26           C  
ANISOU 1440  CG2 VAL A 561     1288   1598   1389    -31    -74   -173       C  
ATOM   1441  N   ARG A 562      25.353  26.413   9.079  1.00  7.16           N  
ANISOU 1441  N   ARG A 562      798   1029    893    -33    -15   -136       N  
ATOM   1442  CA  ARG A 562      24.807  27.092   7.914  1.00  7.59           C  
ANISOU 1442  CA  ARG A 562      859   1067    956    -41      1   -131       C  
ATOM   1443  C   ARG A 562      23.310  26.850   7.754  1.00  6.83           C  
ANISOU 1443  C   ARG A 562      780    961    854    -34      5   -117       C  
ATOM   1444  O   ARG A 562      22.677  27.486   6.887  1.00  6.52           O  
ANISOU 1444  O   ARG A 562      748    908    821    -39     16   -111       O  
ATOM   1445  CB  ARG A 562      25.530  26.626   6.646  1.00  7.00           C  
ANISOU 1445  CB  ARG A 562      776    992    891    -41      8   -128       C  
ATOM   1446  CG  ARG A 562      26.995  27.034   6.637  1.00  7.73           C  
ANISOU 1446  CG  ARG A 562      847   1093    994    -50      7   -142       C  
ATOM   1447  CD  ARG A 562      27.807  26.153   5.693  1.00  7.30           C  
ANISOU 1447  CD  ARG A 562      782   1045    948    -45     12   -139       C  
ATOM   1448  NE  ARG A 562      29.225  26.304   6.022  1.00  7.98           N  
ANISOU 1448  NE  ARG A 562      842   1143   1045    -50      8   -153       N  
ATOM   1449  CZ  ARG A 562      30.013  27.284   5.581  1.00  7.68           C  
ANISOU 1449  CZ  ARG A 562      792   1104   1022    -67     19   -164       C  
ATOM   1450  NH1 ARG A 562      29.572  28.184   4.711  1.00  8.00           N1+
ANISOU 1450  NH1 ARG A 562      846   1128   1064    -80     38   -160       N1+
ATOM   1451  NH2 ARG A 562      31.269  27.349   6.006  1.00  8.52           N  
ANISOU 1451  NH2 ARG A 562      871   1225   1140    -72     13   -177       N  
ATOM   1452  N   TRP A 563      22.740  25.968   8.585  1.00  6.87           N  
ANISOU 1452  N   TRP A 563      789    971    847    -24     -2   -110       N  
ATOM   1453  CA  TRP A 563      21.300  25.666   8.520  1.00  7.48           C  
ANISOU 1453  CA  TRP A 563      879   1040    921    -18      1    -97       C  
ATOM   1454  C   TRP A 563      20.574  26.149   9.783  1.00  7.29           C  
ANISOU 1454  C   TRP A 563      863   1017    889    -17      3   -100       C  
ATOM   1455  O   TRP A 563      19.410  25.803  10.019  1.00  7.96           O  
ANISOU 1455  O   TRP A 563      955   1097    970    -11      7    -90       O  
ATOM   1456  CB  TRP A 563      21.068  24.155   8.307  1.00  7.29           C  
ANISOU 1456  CB  TRP A 563      858   1018    893     -8     -4    -84       C  
ATOM   1457  CG  TRP A 563      21.406  23.726   6.925  1.00  7.77           C  
ANISOU 1457  CG  TRP A 563      917   1074    961     -8     -1    -80       C  
ATOM   1458  CD1 TRP A 563      20.538  23.549   5.890  1.00  7.22           C  
ANISOU 1458  CD1 TRP A 563      855    993    894     -8      3    -69       C  
ATOM   1459  CD2 TRP A 563      22.721  23.425   6.416  1.00  7.92           C  
ANISOU 1459  CD2 TRP A 563      925   1099    984     -8     -2    -86       C  
ATOM   1460  CE2 TRP A 563      22.570  23.086   5.053  1.00  8.28           C  
ANISOU 1460  CE2 TRP A 563      976   1135   1034     -8      4    -80       C  
ATOM   1461  CE3 TRP A 563      24.006  23.402   6.989  1.00  8.94           C  
ANISOU 1461  CE3 TRP A 563     1040   1240   1114     -6     -9    -97       C  
ATOM   1462  NE1 TRP A 563      21.233  23.179   4.749  1.00  7.47           N  
ANISOU 1462  NE1 TRP A 563      885   1022    929     -9      5    -70       N  
ATOM   1463  CZ2 TRP A 563      23.658  22.759   4.234  1.00  8.88           C  
ANISOU 1463  CZ2 TRP A 563     1045   1214   1115     -8      8    -85       C  
ATOM   1464  CZ3 TRP A 563      25.106  23.062   6.177  1.00  9.16           C  
ANISOU 1464  CZ3 TRP A 563     1057   1271   1151     -5     -6   -101       C  
ATOM   1465  CH2 TRP A 563      24.913  22.733   4.813  1.00  9.41           C  
ANISOU 1465  CH2 TRP A 563     1095   1293   1185     -5      4    -95       C  
ATOM   1466  N   SER A 564      21.261  26.948  10.591  1.00  7.38           N  
ANISOU 1466  N   SER A 564      872   1034    897    -23      1   -115       N  
ATOM   1467  CA  SER A 564      20.755  27.282  11.944  1.00  7.80           C  
ANISOU 1467  CA  SER A 564      934   1090    936    -21      1   -121       C  
ATOM   1468  C   SER A 564      20.371  28.752  12.116  1.00  8.00           C  
ANISOU 1468  C   SER A 564      967   1104    967    -29     11   -132       C  
ATOM   1469  O   SER A 564      21.110  29.642  11.688  1.00  9.49           O  
ANISOU 1469  O   SER A 564     1150   1289   1165    -39     12   -143       O  
ATOM   1470  CB  SER A 564      21.823  26.957  12.978  1.00  8.48           C  
ANISOU 1470  CB  SER A 564     1018   1192   1010    -20    -15   -131       C  
ATOM   1471  OG  SER A 564      22.089  25.578  13.045  1.00  9.26           O  
ANISOU 1471  OG  SER A 564     1115   1300   1103     -9    -26   -120       O  
ATOM   1472  N   PRO A 565      19.226  29.021  12.770  1.00  7.83           N  
ANISOU 1472  N   PRO A 565      955   1077    939    -24     21   -129       N  
ATOM   1473  CA  PRO A 565      18.841  30.404  13.054  1.00  7.73           C  
ANISOU 1473  CA  PRO A 565      951   1053    931    -29     32   -141       C  
ATOM   1474  C   PRO A 565      19.690  31.029  14.175  1.00  8.56           C  
ANISOU 1474  C   PRO A 565     1061   1165   1024    -37     27   -162       C  
ATOM   1475  O   PRO A 565      20.398  30.304  14.892  1.00  8.52           O  
ANISOU 1475  O   PRO A 565     1055   1176   1005    -35     12   -165       O  
ATOM   1476  CB  PRO A 565      17.370  30.271  13.478  1.00  7.22           C  
ANISOU 1476  CB  PRO A 565      894    984    865    -19     45   -130       C  
ATOM   1477  CG  PRO A 565      17.314  28.913  14.110  1.00  7.29           C  
ANISOU 1477  CG  PRO A 565      904   1006    858    -12     38   -121       C  
ATOM   1478  CD  PRO A 565      18.249  28.051  13.303  1.00  7.74           C  
ANISOU 1478  CD  PRO A 565      951   1070    919    -13     23   -116       C  
ATOM   1479  N   PRO A 566      19.627  32.365  14.310  1.00  8.88           N  
ANISOU 1479  N   PRO A 566     1109   1193   1071    -45     36   -175       N  
ATOM   1480  CA  PRO A 566      20.444  33.058  15.329  1.00  9.81           C  
ANISOU 1480  CA  PRO A 566     1234   1315   1177    -55     28   -199       C  
ATOM   1481  C   PRO A 566      20.229  32.493  16.737  1.00 10.29           C  
ANISOU 1481  C   PRO A 566     1306   1390   1211    -47     22   -203       C  
ATOM   1482  O   PRO A 566      21.192  32.330  17.480  1.00 11.31           O  
ANISOU 1482  O   PRO A 566     1435   1533   1327    -52      5   -215       O  
ATOM   1483  CB  PRO A 566      19.977  34.509  15.258  1.00 10.80           C  
ANISOU 1483  CB  PRO A 566     1369   1418   1313    -60     45   -209       C  
ATOM   1484  CG  PRO A 566      18.974  34.608  14.170  1.00 11.76           C  
ANISOU 1484  CG  PRO A 566     1489   1526   1453    -53     59   -191       C  
ATOM   1485  CD  PRO A 566      18.860  33.290  13.453  1.00  9.71           C  
ANISOU 1485  CD  PRO A 566     1217   1277   1194    -46     52   -170       C  
ATOM   1486  N   GLU A 567      18.988  32.151  17.084  1.00 10.23           N  
ANISOU 1486  N   GLU A 567     1309   1379   1198    -35     36   -190       N  
ATOM   1487  CA  GLU A 567      18.713  31.737  18.462  1.00  9.60           C  
ANISOU 1487  CA  GLU A 567     1245   1311   1092    -29     35   -194       C  
ATOM   1488  C   GLU A 567      19.302  30.355  18.769  1.00  9.43           C  
ANISOU 1488  C   GLU A 567     1218   1308   1055    -23     16   -183       C  
ATOM   1489  O   GLU A 567      19.559  30.028  19.925  1.00  9.30           O  
ANISOU 1489  O   GLU A 567     1215   1303   1013    -21      7   -190       O  
ATOM   1490  CB  GLU A 567      17.216  31.850  18.799  1.00  9.93           C  
ANISOU 1490  CB  GLU A 567     1297   1342   1133    -18     60   -186       C  
ATOM   1491  CG  GLU A 567      16.308  30.806  18.138  1.00  9.38           C  
ANISOU 1491  CG  GLU A 567     1217   1273   1073     -9     67   -161       C  
ATOM   1492  CD  GLU A 567      15.875  31.141  16.707  1.00 10.21           C  
ANISOU 1492  CD  GLU A 567     1307   1364   1207     -9     73   -151       C  
ATOM   1493  OE1 GLU A 567      16.323  32.168  16.137  1.00 10.11           O  
ANISOU 1493  OE1 GLU A 567     1292   1340   1207    -17     73   -161       O  
ATOM   1494  OE2 GLU A 567      15.057  30.351  16.157  1.00 10.61           O1-
ANISOU 1494  OE2 GLU A 567     1350   1414   1267     -3     76   -132       O1-
ATOM   1495  N   VAL A 568      19.525  29.540  17.733  1.00  8.84           N  
ANISOU 1495  N   VAL A 568     1128   1235    996    -21     10   -169       N  
ATOM   1496  CA  VAL A 568      20.202  28.266  17.917  1.00  9.00           C  
ANISOU 1496  CA  VAL A 568     1142   1270   1005    -14     -8   -159       C  
ATOM   1497  C   VAL A 568      21.682  28.541  18.146  1.00  9.76           C  
ANISOU 1497  C   VAL A 568     1230   1378   1098    -22    -30   -176       C  
ATOM   1498  O   VAL A 568      22.273  28.021  19.103  1.00 10.43           O  
ANISOU 1498  O   VAL A 568     1321   1477   1162    -18    -47   -179       O  
ATOM   1499  CB  VAL A 568      19.979  27.303  16.723  1.00  8.89           C  
ANISOU 1499  CB  VAL A 568     1116   1253   1008     -9     -6   -140       C  
ATOM   1500  CG1 VAL A 568      21.015  26.182  16.699  1.00  9.15           C  
ANISOU 1500  CG1 VAL A 568     1141   1299   1036     -4    -28   -134       C  
ATOM   1501  CG2 VAL A 568      18.594  26.696  16.841  1.00  8.94           C  
ANISOU 1501  CG2 VAL A 568     1130   1252   1011     -1      8   -123       C  
ATOM   1502  N   LEU A 569      22.271  29.370  17.282  1.00 10.14           N  
ANISOU 1502  N   LEU A 569     1265   1419   1166    -33    -29   -186       N  
ATOM   1503  CA  LEU A 569      23.701  29.642  17.381  1.00 11.04           C  
ANISOU 1503  CA  LEU A 569     1365   1543   1283    -44    -48   -201       C  
ATOM   1504  C   LEU A 569      24.062  30.371  18.653  1.00 11.59           C  
ANISOU 1504  C   LEU A 569     1448   1620   1335    -51    -59   -223       C  
ATOM   1505  O   LEU A 569      25.148  30.160  19.198  1.00 13.30           O  
ANISOU 1505  O   LEU A 569     1657   1853   1544    -54    -83   -233       O  
ATOM   1506  CB  LEU A 569      24.205  30.450  16.181  1.00 11.47           C  
ANISOU 1506  CB  LEU A 569     1403   1587   1365    -57    -41   -207       C  
ATOM   1507  CG  LEU A 569      24.032  29.747  14.836  1.00 12.80           C  
ANISOU 1507  CG  LEU A 569     1561   1751   1550    -51    -33   -189       C  
ATOM   1508  CD1 LEU A 569      24.499  30.672  13.721  1.00 15.16           C  
ANISOU 1508  CD1 LEU A 569     1848   2037   1872    -66    -22   -195       C  
ATOM   1509  CD2 LEU A 569      24.793  28.431  14.817  1.00 15.04           C  
ANISOU 1509  CD2 LEU A 569     1831   2050   1830    -41    -50   -180       C  
ATOM   1510  N   MET A 570      23.159  31.220  19.125  1.00 11.85           N  
ANISOU 1510  N   MET A 570     1500   1641   1361    -53    -42   -230       N  
ATOM   1511  CA  MET A 570      23.459  32.083  20.268  1.00 13.15           C  
ANISOU 1511  CA  MET A 570     1679   1806   1507    -62    -48   -254       C  
ATOM   1512  C   MET A 570      23.140  31.407  21.586  1.00 14.55           C  
ANISOU 1512  C   MET A 570     1878   1998   1651    -51    -56   -251       C  
ATOM   1513  O   MET A 570      23.914  31.524  22.546  1.00 14.60           O  
ANISOU 1513  O   MET A 570     1892   2018   1637    -56    -78   -267       O  
ATOM   1514  CB  MET A 570      22.731  33.413  20.146  1.00 13.83           C  
ANISOU 1514  CB  MET A 570     1778   1871   1603    -70    -25   -265       C  
ATOM   1515  CG  MET A 570      23.231  34.251  18.973  1.00 16.25           C  
ANISOU 1515  CG  MET A 570     2069   2164   1941    -85    -19   -270       C  
ATOM   1516  SD  MET A 570      22.110  35.589  18.540  1.00 24.06           S  
ANISOU 1516  SD  MET A 570     3073   3123   2945    -86     10   -274       S  
ATOM   1517  CE  MET A 570      22.434  36.736  19.878  1.00 23.28           C  
ANISOU 1517  CE  MET A 570     2996   3020   2828   -100      6   -307       C  
ATOM   1518  N   TYR A 571      22.007  30.709  21.650  1.00 13.59           N  
ANISOU 1518  N   TYR A 571     1767   1872   1521    -37    -40   -232       N  
ATOM   1519  CA  TYR A 571      21.566  30.162  22.944  1.00 13.45           C  
ANISOU 1519  CA  TYR A 571     1774   1864   1470    -27    -40   -229       C  
ATOM   1520  C   TYR A 571      20.986  28.750  22.936  1.00 13.38           C  
ANISOU 1520  C   TYR A 571     1767   1861   1454    -12    -38   -202       C  
ATOM   1521  O   TYR A 571      20.400  28.305  23.937  1.00 14.69           O  
ANISOU 1521  O   TYR A 571     1955   2031   1592     -4    -31   -196       O  
ATOM   1522  CB ATYR A 571      20.388  31.010  23.460  0.65 16.59           C  
ANISOU 1522  CB ATYR A 571     2194   2248   1859    -26    -12   -237       C  
ATOM   1523  CB BTYR A 571      20.868  31.195  23.854  0.35 13.90           C  
ANISOU 1523  CB BTYR A 571     1857   1913   1510    -30    -22   -247       C  
ATOM   1524  CG ATYR A 571      20.390  32.492  23.187  0.65 16.48           C  
ANISOU 1524  CG ATYR A 571     2180   2217   1861    -39     -1   -258       C  
ATOM   1525  CG BTYR A 571      19.564  31.765  23.361  0.35 12.74           C  
ANISOU 1525  CG BTYR A 571     1714   1746   1381    -27     11   -240       C  
ATOM   1526  CD1ATYR A 571      19.405  33.071  22.385  0.65 18.61           C  
ANISOU 1526  CD1ATYR A 571     2445   2468   2156    -37     25   -251       C  
ATOM   1527  CD1BTYR A 571      19.531  32.819  22.463  0.35 12.79           C  
ANISOU 1527  CD1BTYR A 571     1708   1735   1415    -36     21   -249       C  
ATOM   1528  CD2ATYR A 571      21.336  33.328  23.776  0.65 18.96           C  
ANISOU 1528  CD2ATYR A 571     2501   2535   2166    -53    -18   -285       C  
ATOM   1529  CD2BTYR A 571      18.364  31.286  23.852  0.35 12.86           C  
ANISOU 1529  CD2BTYR A 571     1742   1759   1383    -15     33   -227       C  
ATOM   1530  CE1ATYR A 571      19.387  34.435  22.145  0.65 20.88           C  
ANISOU 1530  CE1ATYR A 571     2737   2738   2458    -47     36   -269       C  
ATOM   1531  CE1BTYR A 571      18.328  33.351  22.034  0.35 12.14           C  
ANISOU 1531  CE1BTYR A 571     1628   1634   1349    -31     50   -243       C  
ATOM   1532  CE2ATYR A 571      21.326  34.693  23.546  0.65 21.69           C  
ANISOU 1532  CE2ATYR A 571     2850   2863   2527    -65     -7   -304       C  
ATOM   1533  CE2BTYR A 571      17.161  31.804  23.431  0.35 12.67           C  
ANISOU 1533  CE2BTYR A 571     1717   1718   1377    -11     62   -222       C  
ATOM   1534  CZ ATYR A 571      20.350  35.241  22.729  0.65 23.02           C  
ANISOU 1534  CZ ATYR A 571     3015   3010   2719    -62     21   -296       C  
ATOM   1535  CZ BTYR A 571      17.142  32.830  22.520  0.35 12.70           C  
ANISOU 1535  CZ BTYR A 571     1709   1705   1409    -18     70   -230       C  
ATOM   1536  OH ATYR A 571      20.343  36.600  22.506  0.65 27.43           O  
ANISOU 1536  OH ATYR A 571     3579   3547   3293    -73     32   -314       O  
ATOM   1537  OH BTYR A 571      15.920  33.326  22.107  0.35 12.92           O  
ANISOU 1537  OH BTYR A 571     1735   1716   1455    -11     97   -224       O  
ATOM   1538  N   SER A 572      21.171  28.032  21.824  1.00 11.76           N  
ANISOU 1538  N   SER A 572     1540   1654   1270     -9    -41   -186       N  
ATOM   1539  CA  SER A 572      20.745  26.633  21.663  1.00 12.09           C  
ANISOU 1539  CA  SER A 572     1583   1700   1310      3    -40   -161       C  
ATOM   1540  C   SER A 572      19.225  26.520  21.818  1.00 12.57           C  
ANISOU 1540  C   SER A 572     1656   1749   1369      8    -10   -149       C  
ATOM   1541  O   SER A 572      18.721  25.554  22.400  1.00 13.25           O  
ANISOU 1541  O   SER A 572     1756   1840   1438     16     -6   -132       O  
ATOM   1542  CB ASER A 572      21.448  25.712  22.672  0.65 13.36           C  
ANISOU 1542  CB ASER A 572     1755   1878   1442     12    -63   -157       C  
ATOM   1543  CB BSER A 572      21.483  25.712  22.648  0.35 13.65           C  
ANISOU 1543  CB BSER A 572     1791   1914   1480     12    -64   -157       C  
ATOM   1544  OG ASER A 572      22.853  25.749  22.514  0.65 12.85           O  
ANISOU 1544  OG ASER A 572     1674   1825   1383      9    -92   -167       O  
ATOM   1545  OG BSER A 572      21.207  24.344  22.394  0.35 14.72           O  
ANISOU 1545  OG BSER A 572     1927   2050   1617     24    -64   -133       O  
ATOM   1546  N   LYS A 573      18.508  27.504  21.285  1.00 11.35           N  
ANISOU 1546  N   LYS A 573     1498   1581   1233      2      9   -154       N  
ATOM   1547  CA  LYS A 573      17.044  27.497  21.357  1.00 11.73           C  
ANISOU 1547  CA  LYS A 573     1553   1620   1285      7     37   -143       C  
ATOM   1548  C   LYS A 573      16.443  26.803  20.134  1.00 11.18           C  
ANISOU 1548  C   LYS A 573     1465   1542   1241     10     43   -123       C  
ATOM   1549  O   LYS A 573      16.253  27.443  19.099  1.00 11.12           O  
ANISOU 1549  O   LYS A 573     1443   1522   1257      6     48   -125       O  
ATOM   1550  CB  LYS A 573      16.478  28.903  21.498  1.00 12.95           C  
ANISOU 1550  CB  LYS A 573     1713   1762   1446      3     56   -160       C  
ATOM   1551  CG  LYS A 573      15.015  28.862  21.960  1.00 17.43           C  
ANISOU 1551  CG  LYS A 573     2290   2322   2010     11     86   -151       C  
ATOM   1552  CD  LYS A 573      14.373  30.228  21.998  1.00 21.98           C  
ANISOU 1552  CD  LYS A 573     2869   2884   2597      9    107   -165       C  
ATOM   1553  CE  LYS A 573      13.034  30.184  22.722  1.00 24.42           C  
ANISOU 1553  CE  LYS A 573     3189   3190   2900     18    138   -160       C  
ATOM   1554  NZ  LYS A 573      12.167  29.051  22.304  1.00 21.22           N1+
ANISOU 1554  NZ  LYS A 573     2770   2785   2505     23    147   -134       N1+
ATOM   1555  N   PHE A 574      16.179  25.505  20.270  1.00 10.95           N  
ANISOU 1555  N   PHE A 574     1439   1517   1204     16     41   -104       N  
ATOM   1556  CA  PHE A 574      15.564  24.700  19.210  1.00 10.24           C  
ANISOU 1556  CA  PHE A 574     1335   1420   1135     18     46    -86       C  
ATOM   1557  C   PHE A 574      14.066  24.764  19.329  1.00 10.09           C  
ANISOU 1557  C   PHE A 574     1316   1392   1123     19     72    -76       C  
ATOM   1558  O   PHE A 574      13.524  24.770  20.442  1.00 10.44           O  
ANISOU 1558  O   PHE A 574     1376   1440   1150     22     87    -77       O  
ATOM   1559  CB  PHE A 574      16.046  23.235  19.266  1.00 10.92           C  
ANISOU 1559  CB  PHE A 574     1423   1513   1213     23     31    -70       C  
ATOM   1560  CG  PHE A 574      17.523  23.094  19.005  1.00 11.43           C  
ANISOU 1560  CG  PHE A 574     1480   1586   1275     24      5    -78       C  
ATOM   1561  CD1 PHE A 574      17.993  22.879  17.708  1.00 14.06           C  
ANISOU 1561  CD1 PHE A 574     1797   1915   1631     22     -2    -76       C  
ATOM   1562  CD2 PHE A 574      18.432  23.235  20.040  1.00 13.02           C  
ANISOU 1562  CD2 PHE A 574     1693   1800   1453     26    -10    -90       C  
ATOM   1563  CE1 PHE A 574      19.360  22.778  17.460  1.00 14.25           C  
ANISOU 1563  CE1 PHE A 574     1811   1947   1655     23    -23    -84       C  
ATOM   1564  CE2 PHE A 574      19.808  23.139  19.801  1.00 14.57           C  
ANISOU 1564  CE2 PHE A 574     1878   2005   1652     27    -35    -98       C  
ATOM   1565  CZ  PHE A 574      20.259  22.908  18.510  1.00 15.00           C  
ANISOU 1565  CZ  PHE A 574     1913   2055   1730     26    -39    -94       C  
ATOM   1566  N   SER A 575      13.385  24.816  18.187  1.00  9.10           N  
ANISOU 1566  N   SER A 575     1174   1257   1026     17     78    -68       N  
ATOM   1567  CA  SER A 575      11.916  24.858  18.174  1.00  9.28           C  
ANISOU 1567  CA  SER A 575     1191   1272   1061     19    101    -59       C  
ATOM   1568  C   SER A 575      11.402  24.523  16.794  1.00  8.66           C  
ANISOU 1568  C   SER A 575     1094   1185   1010     17     98    -47       C  
ATOM   1569  O   SER A 575      12.183  24.288  15.876  1.00  9.56           O  
ANISOU 1569  O   SER A 575     1202   1299   1131     14     80    -47       O  
ATOM   1570  CB  SER A 575      11.393  26.253  18.531  1.00  9.92           C  
ANISOU 1570  CB  SER A 575     1273   1347   1146     20    119    -72       C  
ATOM   1571  OG  SER A 575      11.647  27.182  17.486  1.00  9.74           O  
ANISOU 1571  OG  SER A 575     1239   1316   1144     18    112    -81       O  
ATOM   1572  N   SER A 576      10.076  24.525  16.652  1.00  9.93           N  
ANISOU 1572  N   SER A 576     1245   1340   1187     17    114    -38       N  
ATOM   1573  CA  SER A 576       9.490  24.396  15.314  1.00  9.33           C  
ANISOU 1573  CA  SER A 576     1151   1256   1137     15    109    -28       C  
ATOM   1574  C   SER A 576      10.112  25.422  14.358  1.00  8.29           C  
ANISOU 1574  C   SER A 576     1014   1118   1016     15     97    -38       C  
ATOM   1575  O   SER A 576      10.335  25.130  13.173  1.00  8.14           O  
ANISOU 1575  O   SER A 576      987   1097   1009     12     83    -33       O  
ATOM   1576  CB  SER A 576       7.969  24.579  15.366  1.00 11.70           C  
ANISOU 1576  CB  SER A 576     1436   1550   1455     17    129    -21       C  
ATOM   1577  OG  SER A 576       7.609  25.884  15.800  1.00 15.70           O  
ANISOU 1577  OG  SER A 576     1944   2055   1966     23    145    -31       O  
ATOM   1578  N   LYS A 577      10.410  26.614  14.879  1.00  8.09           N  
ANISOU 1578  N   LYS A 577      995   1092    985     17    105    -53       N  
ATOM   1579  CA  LYS A 577      10.910  27.713  14.070  1.00  8.15           C  
ANISOU 1579  CA  LYS A 577     1000   1092   1003     16     99    -63       C  
ATOM   1580  C   LYS A 577      12.367  27.551  13.657  1.00  8.07           C  
ANISOU 1580  C   LYS A 577      994   1086    985     10     80    -69       C  
ATOM   1581  O   LYS A 577      12.795  28.207  12.708  1.00  8.34           O  
ANISOU 1581  O   LYS A 577     1024   1113   1030      6     74    -73       O  
ATOM   1582  CB  LYS A 577      10.698  29.049  14.789  1.00  8.33           C  
ANISOU 1582  CB  LYS A 577     1030   1109   1026     19    115    -78       C  
ATOM   1583  CG  LYS A 577       9.236  29.310  15.113  1.00  8.85           C  
ANISOU 1583  CG  LYS A 577     1089   1169   1104     27    136    -71       C  
ATOM   1584  CD  LYS A 577       8.322  29.186  13.903  1.00  9.00           C  
ANISOU 1584  CD  LYS A 577     1088   1180   1150     30    133    -57       C  
ATOM   1585  CE  LYS A 577       6.931  29.722  14.248  1.00 10.84           C  
ANISOU 1585  CE  LYS A 577     1311   1407   1399     40    155    -53       C  
ATOM   1586  NZ  LYS A 577       6.009  29.431  13.115  1.00 11.50           N1+
ANISOU 1586  NZ  LYS A 577     1374   1486   1509     42    147    -37       N1+
ATOM   1587  N   SER A 578      13.124  26.681  14.338  1.00  7.54           N  
ANISOU 1587  N   SER A 578      934   1030    898      9     71    -70       N  
ATOM   1588  CA  SER A 578      14.470  26.375  13.841  1.00  7.24           C  
ANISOU 1588  CA  SER A 578      894    997    856      5     53    -74       C  
ATOM   1589  C   SER A 578      14.395  25.377  12.666  1.00  7.60           C  
ANISOU 1589  C   SER A 578      932   1041    914      4     44    -60       C  
ATOM   1590  O   SER A 578      15.225  25.454  11.751  1.00  7.25           O  
ANISOU 1590  O   SER A 578      883    996    875      1     34    -63       O  
ATOM   1591  CB  SER A 578      15.465  25.960  14.953  1.00  8.15           C  
ANISOU 1591  CB  SER A 578     1020   1126    950      5     43    -82       C  
ATOM   1592  OG  SER A 578      15.020  24.844  15.694  1.00  8.29           O  
ANISOU 1592  OG  SER A 578     1045   1149    954     11     45    -71       O  
ATOM   1593  N   ASP A 579      13.393  24.483  12.679  1.00  6.82           N  
ANISOU 1593  N   ASP A 579      832    941    818      7     49    -46       N  
ATOM   1594  CA  ASP A 579      13.105  23.651  11.495  1.00  7.07           C  
ANISOU 1594  CA  ASP A 579      857    967    861      5     40    -33       C  
ATOM   1595  C   ASP A 579      12.660  24.535  10.326  1.00  6.44           C  
ANISOU 1595  C   ASP A 579      769    878    799      3     41    -33       C  
ATOM   1596  O   ASP A 579      13.066  24.287   9.182  1.00  5.78           O  
ANISOU 1596  O   ASP A 579      683    791    720     -0     31    -31       O  
ATOM   1597  CB  ASP A 579      12.019  22.588  11.745  1.00  8.13           C  
ANISOU 1597  CB  ASP A 579      989   1100    998      5     46    -19       C  
ATOM   1598  CG  ASP A 579      12.546  21.299  12.398  1.00  8.88           C  
ANISOU 1598  CG  ASP A 579     1094   1201   1077      7     40    -13       C  
ATOM   1599  OD1 ASP A 579      13.757  21.153  12.705  1.00  9.96           O  
ANISOU 1599  OD1 ASP A 579     1238   1345   1202     10     30    -20       O  
ATOM   1600  OD2 ASP A 579      11.686  20.410  12.591  1.00 11.52           O1-
ANISOU 1600  OD2 ASP A 579     1429   1532   1414      5     46     -1       O1-
ATOM   1601  N   ILE A 580      11.840  25.566  10.611  1.00  6.16           N  
ANISOU 1601  N   ILE A 580      730    837    771      5     53    -36       N  
ATOM   1602  CA  ILE A 580      11.404  26.488   9.556  1.00  5.84           C  
ANISOU 1602  CA  ILE A 580      684    787    748      6     53    -34       C  
ATOM   1603  C   ILE A 580      12.598  27.195   8.909  1.00  5.97           C  
ANISOU 1603  C   ILE A 580      705    800    762      1     47    -44       C  
ATOM   1604  O   ILE A 580      12.695  27.276   7.678  1.00  5.71           O  
ANISOU 1604  O   ILE A 580      671    761    736     -1     40    -39       O  
ATOM   1605  CB  ILE A 580      10.383  27.542  10.081  1.00  5.92           C  
ANISOU 1605  CB  ILE A 580      690    790    768     12     69    -36       C  
ATOM   1606  CG1 ILE A 580       9.079  26.854  10.542  1.00  5.95           C  
ANISOU 1606  CG1 ILE A 580      685    796    779     15     77    -26       C  
ATOM   1607  CG2 ILE A 580      10.143  28.653   9.043  1.00  6.13           C  
ANISOU 1607  CG2 ILE A 580      714    803    810     14     67    -36       C  
ATOM   1608  CD1 ILE A 580       8.235  26.311   9.386  1.00  6.05           C  
ANISOU 1608  CD1 ILE A 580      685    805    808     14     67    -11       C  
ATOM   1609  N   TRP A 581      13.520  27.676   9.737  1.00  5.93           N  
ANISOU 1609  N   TRP A 581      706    799    746     -1     50    -57       N  
ATOM   1610  CA  TRP A 581      14.697  28.361   9.217  1.00  5.87           C  
ANISOU 1610  CA  TRP A 581      701    790    738     -6     46    -67       C  
ATOM   1611  C   TRP A 581      15.483  27.416   8.289  1.00  5.89           C  
ANISOU 1611  C   TRP A 581      700    796    738     -9     34    -63       C  
ATOM   1612  O   TRP A 581      15.869  27.785   7.146  1.00  6.08           O  
ANISOU 1612  O   TRP A 581      725    814    769    -13     33    -62       O  
ATOM   1613  CB  TRP A 581      15.573  28.828  10.392  1.00  6.20           C  
ANISOU 1613  CB  TRP A 581      747    838    768     -9     47    -84       C  
ATOM   1614  CG  TRP A 581      16.866  29.459   9.925  1.00  6.79           C  
ANISOU 1614  CG  TRP A 581      821    912    844    -19     43    -95       C  
ATOM   1615  CD1 TRP A 581      17.939  28.822   9.337  1.00  7.11           C  
ANISOU 1615  CD1 TRP A 581      856    960    884    -22     33    -97       C  
ATOM   1616  CD2 TRP A 581      17.198  30.848   9.967  1.00  7.24           C  
ANISOU 1616  CD2 TRP A 581      882    959    907    -26     50   -108       C  
ATOM   1617  CE2 TRP A 581      18.493  30.990   9.410  1.00  7.24           C  
ANISOU 1617  CE2 TRP A 581      878    961    910    -36     44   -115       C  
ATOM   1618  CE3 TRP A 581      16.540  31.994  10.451  1.00  7.89           C  
ANISOU 1618  CE3 TRP A 581      972   1030    994    -25     61   -115       C  
ATOM   1619  NE1 TRP A 581      18.922  29.739   9.041  1.00  7.63           N  
ANISOU 1619  NE1 TRP A 581      920   1022    955    -32     34   -109       N  
ATOM   1620  CZ2 TRP A 581      19.138  32.250   9.309  1.00  8.11           C  
ANISOU 1620  CZ2 TRP A 581      991   1062   1027    -47     49   -128       C  
ATOM   1621  CZ3 TRP A 581      17.186  33.246  10.364  1.00  7.74           C  
ANISOU 1621  CZ3 TRP A 581      959   1000    982    -33     66   -129       C  
ATOM   1622  CH2 TRP A 581      18.467  33.360   9.791  1.00  7.87           C  
ANISOU 1622  CH2 TRP A 581      970   1017   1000    -47     60   -135       C  
ATOM   1623  N   ALA A 582      15.724  26.198   8.774  1.00  5.96           N  
ANISOU 1623  N   ALA A 582      710    816    739     -6     28    -60       N  
ATOM   1624  CA  ALA A 582      16.464  25.182   8.014  1.00  5.59           C  
ANISOU 1624  CA  ALA A 582      661    773    690     -7     18    -56       C  
ATOM   1625  C   ALA A 582      15.763  24.861   6.700  1.00  5.36           C  
ANISOU 1625  C   ALA A 582      632    734    669     -7     15    -45       C  
ATOM   1626  O   ALA A 582      16.445  24.714   5.667  1.00  5.58           O  
ANISOU 1626  O   ALA A 582      661    760    697    -10     12    -45       O  
ATOM   1627  CB  ALA A 582      16.683  23.921   8.849  1.00  5.83           C  
ANISOU 1627  CB  ALA A 582      692    812    708     -2     12    -53       C  
ATOM   1628  N   PHE A 583      14.421  24.786   6.719  1.00  5.42           N  
ANISOU 1628  N   PHE A 583      638    737    682     -5     18    -35       N  
ATOM   1629  CA  PHE A 583      13.662  24.569   5.486  1.00  5.70           C  
ANISOU 1629  CA  PHE A 583      674    765    726     -6     12    -24       C  
ATOM   1630  C   PHE A 583      13.923  25.673   4.450  1.00  5.69           C  
ANISOU 1630  C   PHE A 583      675    755    730     -9     13    -26       C  
ATOM   1631  O   PHE A 583      14.072  25.394   3.242  1.00  5.78           O  
ANISOU 1631  O   PHE A 583      692    762    740    -12      7    -22       O  
ATOM   1632  CB  PHE A 583      12.147  24.453   5.761  1.00  5.74           C  
ANISOU 1632  CB  PHE A 583      673    767    741     -4     14    -15       C  
ATOM   1633  CG  PHE A 583      11.331  24.300   4.504  1.00  6.37           C  
ANISOU 1633  CG  PHE A 583      750    839    830     -6      5     -5       C  
ATOM   1634  CD1 PHE A 583      11.295  23.091   3.822  1.00  6.60           C  
ANISOU 1634  CD1 PHE A 583      782    868    856     -9     -5     -0       C  
ATOM   1635  CD2 PHE A 583      10.658  25.397   3.967  1.00  6.91           C  
ANISOU 1635  CD2 PHE A 583      816    900    909     -3      5     -1       C  
ATOM   1636  CE1 PHE A 583      10.560  22.958   2.657  1.00  7.49           C  
ANISOU 1636  CE1 PHE A 583      894    974    974    -12    -16      8       C  
ATOM   1637  CE2 PHE A 583       9.931  25.274   2.795  1.00  6.88           C  
ANISOU 1637  CE2 PHE A 583      810    890    911     -4     -6      7       C  
ATOM   1638  CZ  PHE A 583       9.880  24.050   2.139  1.00  7.00           C  
ANISOU 1638  CZ  PHE A 583      829    907    922     -9    -18     12       C  
ATOM   1639  N   GLY A 584      13.958  26.929   4.890  1.00  5.78           N  
ANISOU 1639  N   GLY A 584      687    762    745     -9     22    -33       N  
ATOM   1640  CA  GLY A 584      14.337  28.035   3.994  1.00  5.34           C  
ANISOU 1640  CA  GLY A 584      637    697    693    -12     25    -34       C  
ATOM   1641  C   GLY A 584      15.723  27.854   3.373  1.00  5.34           C  
ANISOU 1641  C   GLY A 584      640    699    686    -19     24    -41       C  
ATOM   1642  O   GLY A 584      15.896  28.062   2.162  1.00  5.32           O  
ANISOU 1642  O   GLY A 584      646    691    684    -21     24    -36       O  
ATOM   1643  N   VAL A 585      16.708  27.454   4.180  1.00  5.25           N  
ANISOU 1643  N   VAL A 585      625    699    669    -21     25    -51       N  
ATOM   1644  CA  VAL A 585      18.050  27.150   3.643  1.00  5.69           C  
ANISOU 1644  CA  VAL A 585      680    760    721    -26     26    -57       C  
ATOM   1645  C   VAL A 585      17.984  25.966   2.654  1.00  5.79           C  
ANISOU 1645  C   VAL A 585      697    773    730    -23     19    -49       C  
ATOM   1646  O   VAL A 585      18.641  25.987   1.614  1.00  6.16           O  
ANISOU 1646  O   VAL A 585      750    817    775    -27     22    -49       O  
ATOM   1647  CB  VAL A 585      19.064  26.880   4.766  1.00  6.15           C  
ANISOU 1647  CB  VAL A 585      730    830    775    -26     24    -69       C  
ATOM   1648  CG1 VAL A 585      20.447  26.614   4.172  1.00  6.41           C  
ANISOU 1648  CG1 VAL A 585      758    869    808    -30     25    -76       C  
ATOM   1649  CG2 VAL A 585      19.131  28.091   5.689  1.00  5.98           C  
ANISOU 1649  CG2 VAL A 585      708    807    756    -30     30    -80       C  
ATOM   1650  N   LEU A 586      17.180  24.948   2.964  1.00  5.69           N  
ANISOU 1650  N   LEU A 586      684    762    714    -17     11    -41       N  
ATOM   1651  CA  LEU A 586      16.976  23.840   2.033  1.00  6.17           C  
ANISOU 1651  CA  LEU A 586      751    821    772    -16      4    -34       C  
ATOM   1652  C   LEU A 586      16.388  24.309   0.692  1.00  5.80           C  
ANISOU 1652  C   LEU A 586      713    764    725    -19      3    -27       C  
ATOM   1653  O   LEU A 586      16.854  23.866  -0.372  1.00  5.57           O  
ANISOU 1653  O   LEU A 586      692    731    689    -20      2    -26       O  
ATOM   1654  CB  LEU A 586      16.106  22.762   2.703  1.00  6.65           C  
ANISOU 1654  CB  LEU A 586      810    884    832    -12     -2    -27       C  
ATOM   1655  CG ALEU A 586      15.610  21.627   1.782  0.65  7.81           C  
ANISOU 1655  CG ALEU A 586      964   1025    976    -13    -10    -20       C  
ATOM   1656  CG BLEU A 586      15.926  21.396   2.040  0.35  6.70           C  
ANISOU 1656  CG BLEU A 586      822    887    834    -11     -9    -22       C  
ATOM   1657  CD1ALEU A 586      16.683  20.892   0.985  0.65 10.10           C  
ANISOU 1657  CD1ALEU A 586     1261   1315   1260    -12    -10    -25       C  
ATOM   1658  CD1BLEU A 586      14.742  21.437   1.091  0.35  7.03           C  
ANISOU 1658  CD1BLEU A 586      869    921    880    -15    -17    -13       C  
ATOM   1659  CD2ALEU A 586      14.852  20.660   2.667  0.65  8.65           C  
ANISOU 1659  CD2ALEU A 586     1067   1134   1085    -11    -14    -14       C  
ATOM   1660  CD2BLEU A 586      17.190  20.935   1.338  0.35  7.28           C  
ANISOU 1660  CD2BLEU A 586      900    961    901    -10     -7    -28       C  
ATOM   1661  N   MET A 587      15.389  25.194   0.722  1.00  5.63           N  
ANISOU 1661  N   MET A 587      691    735    710    -18      2    -21       N  
ATOM   1662  CA  MET A 587      14.846  25.750  -0.557  1.00  5.85           C  
ANISOU 1662  CA  MET A 587      730    754    739    -19     -1    -12       C  
ATOM   1663  C   MET A 587      15.966  26.443  -1.314  1.00  5.99           C  
ANISOU 1663  C   MET A 587      757    767    750    -25      8    -17       C  
ATOM   1664  O   MET A 587      16.054  26.337  -2.555  1.00  5.76           O  
ANISOU 1664  O   MET A 587      742    732    713    -27      6    -12       O  
ATOM   1665  CB  MET A 587      13.758  26.810  -0.306  1.00  7.36           C  
ANISOU 1665  CB  MET A 587      917    938    941    -16     -1     -6       C  
ATOM   1666  CG  MET A 587      12.505  26.185   0.280  1.00  9.67           C  
ANISOU 1666  CG  MET A 587     1198   1233   1240    -11     -9     -0       C  
ATOM   1667  SD  MET A 587      11.154  27.365   0.294  1.00 10.38           S  
ANISOU 1667  SD  MET A 587     1281   1314   1346     -4    -11      8       S  
ATOM   1668  CE  MET A 587      10.939  27.707  -1.459  1.00 10.58           C  
ANISOU 1668  CE  MET A 587     1322   1330   1366     -5    -24     19       C  
ATOM   1669  N   TRP A 588      16.792  27.200  -0.583  1.00  5.60           N  
ANISOU 1669  N   TRP A 588      701    719    705    -28     19    -27       N  
ATOM   1670  CA  TRP A 588      17.957  27.844  -1.198  1.00  6.25           C  
ANISOU 1670  CA  TRP A 588      790    798    785    -35     31    -32       C  
ATOM   1671  C   TRP A 588      18.898  26.806  -1.825  1.00  6.95           C  
ANISOU 1671  C   TRP A 588      880    893    865    -36     34    -36       C  
ATOM   1672  O   TRP A 588      19.342  26.991  -2.964  1.00  6.37           O  
ANISOU 1672  O   TRP A 588      818    814    785    -41     41    -34       O  
ATOM   1673  CB  TRP A 588      18.668  28.730  -0.169  1.00  6.50           C  
ANISOU 1673  CB  TRP A 588      811    833    825    -40     41    -44       C  
ATOM   1674  CG  TRP A 588      19.765  29.564  -0.761  1.00  6.60           C  
ANISOU 1674  CG  TRP A 588      827    840    838    -50     55    -49       C  
ATOM   1675  CD1 TRP A 588      19.695  30.875  -1.121  1.00  7.58           C  
ANISOU 1675  CD1 TRP A 588      961    950    967    -57     64    -47       C  
ATOM   1676  CD2 TRP A 588      21.104  29.143  -1.016  1.00  6.71           C  
ANISOU 1676  CD2 TRP A 588      835    862    851    -56     64    -58       C  
ATOM   1677  CE2 TRP A 588      21.794  30.250  -1.569  1.00  6.88           C  
ANISOU 1677  CE2 TRP A 588      862    874    877    -68     79    -60       C  
ATOM   1678  CE3 TRP A 588      21.793  27.929  -0.845  1.00  6.69           C  
ANISOU 1678  CE3 TRP A 588      823    873    845    -53     60    -63       C  
ATOM   1679  NE1 TRP A 588      20.908  31.293  -1.636  1.00  6.89           N  
ANISOU 1679  NE1 TRP A 588      875    861    881    -68     78    -53       N  
ATOM   1680  CZ2 TRP A 588      23.142  30.190  -1.947  1.00  7.19           C  
ANISOU 1680  CZ2 TRP A 588      893    919    918    -77     92    -69       C  
ATOM   1681  CZ3 TRP A 588      23.146  27.875  -1.215  1.00  6.78           C  
ANISOU 1681  CZ3 TRP A 588      826    889    859    -59     72    -72       C  
ATOM   1682  CH2 TRP A 588      23.796  28.994  -1.768  1.00  7.18           C  
ANISOU 1682  CH2 TRP A 588      880    933    915    -72     89    -75       C  
ATOM   1683  N   GLU A 589      19.171  25.705  -1.126  1.00  6.62           N  
ANISOU 1683  N   GLU A 589      828    862    822    -32     28    -41       N  
ATOM   1684  CA  GLU A 589      20.035  24.658  -1.703  1.00  6.63           C  
ANISOU 1684  CA  GLU A 589      832    869    818    -30     31    -45       C  
ATOM   1685  C   GLU A 589      19.453  24.095  -2.994  1.00  6.25           C  
ANISOU 1685  C   GLU A 589      802    813    759    -29     26    -37       C  
ATOM   1686  O   GLU A 589      20.164  23.910  -3.987  1.00  6.36           O  
ANISOU 1686  O   GLU A 589      826    824    766    -32     35    -39       O  
ATOM   1687  CB  GLU A 589      20.211  23.495  -0.732  1.00  6.45           C  
ANISOU 1687  CB  GLU A 589      798    856    796    -23     23    -49       C  
ATOM   1688  CG  GLU A 589      21.090  23.771   0.479  1.00  7.46           C  
ANISOU 1688  CG  GLU A 589      909    994    929    -23     26    -59       C  
ATOM   1689  CD  GLU A 589      21.201  22.524   1.350  1.00  8.28           C  
ANISOU 1689  CD  GLU A 589     1007   1105   1031    -13     17    -59       C  
ATOM   1690  OE1 GLU A 589      22.212  21.782   1.185  1.00  9.08           O  
ANISOU 1690  OE1 GLU A 589     1103   1212   1133     -8     19    -65       O  
ATOM   1691  OE2 GLU A 589      20.277  22.273   2.175  1.00  8.08           O1-
ANISOU 1691  OE2 GLU A 589      982   1081   1005    -10      9    -54       O1-
ATOM   1692  N   ILE A 590      18.144  23.841  -2.987  1.00  5.38           N  
ANISOU 1692  N   ILE A 590      696    699    649    -27     12    -27       N  
ATOM   1693  CA  ILE A 590      17.456  23.297  -4.159  1.00  5.48           C  
ANISOU 1693  CA  ILE A 590      726    704    652    -28      3    -20       C  
ATOM   1694  C   ILE A 590      17.549  24.249  -5.348  1.00  5.44           C  
ANISOU 1694  C   ILE A 590      737    691    638    -32      8    -15       C  
ATOM   1695  O   ILE A 590      18.004  23.851  -6.434  1.00  5.88           O  
ANISOU 1695  O   ILE A 590      809    743    681    -33     13    -16       O  
ATOM   1696  CB  ILE A 590      15.996  22.953  -3.818  1.00  5.70           C  
ANISOU 1696  CB  ILE A 590      749    730    685    -26    -13    -11       C  
ATOM   1697  CG1 ILE A 590      15.955  21.687  -2.946  1.00  6.05           C  
ANISOU 1697  CG1 ILE A 590      784    781    733    -22    -18    -15       C  
ATOM   1698  CG2 ILE A 590      15.167  22.769  -5.090  1.00  6.50           C  
ANISOU 1698  CG2 ILE A 590      867    823    777    -28    -27     -3       C  
ATOM   1699  CD1 ILE A 590      14.627  21.459  -2.246  1.00  6.13           C  
ANISOU 1699  CD1 ILE A 590      785    791    752    -22    -29     -7       C  
ATOM   1700  N   TYR A 591      17.174  25.512  -5.136  1.00  5.54           N  
ANISOU 1700  N   TYR A 591      747    698    658    -34     10    -10       N  
ATOM   1701  CA  TYR A 591      17.251  26.493  -6.220  1.00  6.04           C  
ANISOU 1701  CA  TYR A 591      828    751    713    -37     16     -4       C  
ATOM   1702  C   TYR A 591      18.679  26.844  -6.643  1.00  6.67           C  
ANISOU 1702  C   TYR A 591      913    831    788    -43     38    -11       C  
ATOM   1703  O   TYR A 591      18.857  27.371  -7.738  1.00  6.72           O  
ANISOU 1703  O   TYR A 591      939    830    784    -48     46     -4       O  
ATOM   1704  CB  TYR A 591      16.395  27.730  -5.902  1.00  6.49           C  
ANISOU 1704  CB  TYR A 591      883    801    781    -35     12      4       C  
ATOM   1705  CG  TYR A 591      14.956  27.436  -6.199  1.00  6.43           C  
ANISOU 1705  CG  TYR A 591      878    791    774    -28     -8     15       C  
ATOM   1706  CD1 TYR A 591      14.431  27.683  -7.475  1.00  7.27           C  
ANISOU 1706  CD1 TYR A 591     1004    888    867    -28    -19     27       C  
ATOM   1707  CD2 TYR A 591      14.121  26.866  -5.232  1.00  7.10           C  
ANISOU 1707  CD2 TYR A 591      944    881    870    -24    -19     15       C  
ATOM   1708  CE1 TYR A 591      13.107  27.380  -7.776  1.00  8.39           C  
ANISOU 1708  CE1 TYR A 591     1146   1029   1011    -23    -42     36       C  
ATOM   1709  CE2 TYR A 591      12.801  26.560  -5.525  1.00  8.00           C  
ANISOU 1709  CE2 TYR A 591     1056    996    988    -20    -39     24       C  
ATOM   1710  CZ  TYR A 591      12.309  26.819  -6.794  1.00  8.29           C  
ANISOU 1710  CZ  TYR A 591     1110   1024   1014    -19    -52     34       C  
ATOM   1711  OH  TYR A 591      11.005  26.531  -7.084  1.00 10.19           O  
ANISOU 1711  OH  TYR A 591     1346   1265   1259    -16    -74     43       O  
ATOM   1712  N   SER A 592      19.668  26.541  -5.797  1.00  6.69           N  
ANISOU 1712  N   SER A 592      898    844    800    -45     49    -22       N  
ATOM   1713  CA  SER A 592      21.075  26.756  -6.112  1.00  7.28           C  
ANISOU 1713  CA  SER A 592      970    921    874    -52     70    -31       C  
ATOM   1714  C   SER A 592      21.740  25.517  -6.699  1.00  7.96           C  
ANISOU 1714  C   SER A 592     1061   1013    951    -49     74    -37       C  
ATOM   1715  O   SER A 592      22.957  25.489  -6.878  1.00  7.97           O  
ANISOU 1715  O   SER A 592     1055   1018    955    -52     92    -46       O  
ATOM   1716  CB  SER A 592      21.833  27.211  -4.854  1.00  7.33           C  
ANISOU 1716  CB  SER A 592      953    935    897    -55     76    -42       C  
ATOM   1717  OG  SER A 592      21.268  28.422  -4.350  1.00  8.20           O  
ANISOU 1717  OG  SER A 592     1062   1037   1015    -58     75    -39       O  
ATOM   1718  N   LEU A 593      20.938  24.492  -7.009  1.00  7.07           N  
ANISOU 1718  N   LEU A 593      958    899    829    -41     59    -33       N  
ATOM   1719  CA  LEU A 593      21.462  23.211  -7.525  1.00  7.39           C  
ANISOU 1719  CA  LEU A 593     1005    942    861    -37     62    -39       C  
ATOM   1720  C   LEU A 593      22.583  22.644  -6.640  1.00  7.81           C  
ANISOU 1720  C   LEU A 593     1034   1005    926    -33     71    -51       C  
ATOM   1721  O   LEU A 593      23.593  22.099  -7.128  1.00  9.17           O  
ANISOU 1721  O   LEU A 593     1207   1182   1096    -30     86    -59       O  
ATOM   1722  CB  LEU A 593      21.889  23.345  -8.997  1.00  7.73           C  
ANISOU 1722  CB  LEU A 593     1072    978    886    -41     77    -38       C  
ATOM   1723  CG  LEU A 593      20.791  23.831  -9.949  1.00  8.37           C  
ANISOU 1723  CG  LEU A 593     1179   1049    952    -44     64    -25       C  
ATOM   1724  CD1 LEU A 593      21.332  23.878 -11.387  1.00  9.07           C  
ANISOU 1724  CD1 LEU A 593     1295   1131   1017    -48     81    -25       C  
ATOM   1725  CD2 LEU A 593      19.542  22.949  -9.864  1.00  9.42           C  
ANISOU 1725  CD2 LEU A 593     1316   1180   1081    -40     37    -21       C  
ATOM   1726  N   GLY A 594      22.404  22.786  -5.327  1.00  7.34           N  
ANISOU 1726  N   GLY A 594      956    954    880    -30     62    -52       N  
ATOM   1727  CA  GLY A 594      23.280  22.100  -4.368  1.00  7.79           C  
ANISOU 1727  CA  GLY A 594      991   1022    947    -23     63    -62       C  
ATOM   1728  C   GLY A 594      24.543  22.841  -3.981  1.00  8.75           C  
ANISOU 1728  C   GLY A 594     1093   1151   1080    -28     78    -71       C  
ATOM   1729  O   GLY A 594      25.466  22.249  -3.400  1.00  9.61           O  
ANISOU 1729  O   GLY A 594     1183   1269   1196    -22     79    -80       O  
ATOM   1730  N   LYS A 595      24.611  24.130  -4.283  1.00  8.79           N  
ANISOU 1730  N   LYS A 595     1101   1151   1087    -40     88    -70       N  
ATOM   1731  CA  LYS A 595      25.716  24.928  -3.746  1.00 10.09           C  
ANISOU 1731  CA  LYS A 595     1245   1323   1266    -47     99    -80       C  
ATOM   1732  C   LYS A 595      25.697  24.904  -2.216  1.00  9.12           C  
ANISOU 1732  C   LYS A 595     1103   1210   1152    -44     84    -85       C  
ATOM   1733  O   LYS A 595      24.633  24.742  -1.586  1.00  9.14           O  
ANISOU 1733  O   LYS A 595     1111   1210   1151    -39     68    -79       O  
ATOM   1734  CB  LYS A 595      25.633  26.371  -4.218  1.00 13.30           C  
ANISOU 1734  CB  LYS A 595     1660   1719   1673    -62    111    -77       C  
ATOM   1735  CG  LYS A 595      26.045  26.572  -5.670  1.00 17.28           C  
ANISOU 1735  CG  LYS A 595     2181   2215   2168    -68    132    -73       C  
ATOM   1736  CD  LYS A 595      25.646  27.952  -6.181  1.00 26.72           C  
ANISOU 1736  CD  LYS A 595     3394   3397   3361    -79    140    -65       C  
ATOM   1737  CE  LYS A 595      26.168  29.073  -5.303  1.00 33.44           C  
ANISOU 1737  CE  LYS A 595     4227   4247   4229    -91    146    -73       C  
ATOM   1738  NZ  LYS A 595      26.030  30.386  -5.995  1.00 45.26           N1+
ANISOU 1738  NZ  LYS A 595     5743   5728   5725   -104    160    -64       N1+
ATOM   1739  N   MET A 596      26.872  25.071  -1.606  1.00  8.89           N  
ANISOU 1739  N   MET A 596     1049   1191   1135    -47     88    -97       N  
ATOM   1740  CA  MET A 596      26.943  25.221  -0.156  1.00  9.36           C  
ANISOU 1740  CA  MET A 596     1093   1260   1201    -45     73   -103       C  
ATOM   1741  C   MET A 596      26.425  26.608   0.279  1.00  9.51           C  
ANISOU 1741  C   MET A 596     1116   1273   1223    -58     74   -104       C  
ATOM   1742  O   MET A 596      26.837  27.605  -0.282  1.00  9.36           O  
ANISOU 1742  O   MET A 596     1098   1247   1210    -71     89   -107       O  
ATOM   1743  CB  MET A 596      28.382  25.065   0.316  0.65  9.56           C  
ANISOU 1743  CB  MET A 596     1091   1300   1240    -45     75   -116       C  
ATOM   1744  CG AMET A 596      28.392  24.912   1.831  0.65 12.95           C  
ANISOU 1744  CG AMET A 596     1508   1742   1671    -39     55   -122       C  
ATOM   1745  CG BMET A 596      28.685  25.470   1.743  0.35  9.76           C  
ANISOU 1745  CG BMET A 596     1099   1336   1271    -47     60   -126       C  
ATOM   1746  SD AMET A 596      30.030  25.034   2.509  0.65 17.24           S  
ANISOU 1746  SD AMET A 596     2016   2303   2230    -43     52   -138       S  
ATOM   1747  SD BMET A 596      28.398  24.078   2.833  0.35  9.57           S  
ANISOU 1747  SD BMET A 596     1072   1323   1239    -27     37   -123       S  
ATOM   1748  CE AMET A 596      30.675  23.453   1.971  0.65 17.54           C  
ANISOU 1748  CE AMET A 596     2046   2346   2269    -22     53   -135       C  
ATOM   1749  CE BMET A 596      29.674  22.928   2.325  0.35  9.36           C  
ANISOU 1749  CE BMET A 596     1028   1306   1221    -14     42   -126       C  
ATOM   1750  N   PRO A 597      25.506  26.655   1.248  1.00  8.44           N  
ANISOU 1750  N   PRO A 597      984   1137   1083    -53     59   -101       N  
ATOM   1751  CA  PRO A 597      25.099  27.980   1.745  1.00  8.17           C  
ANISOU 1751  CA  PRO A 597      954   1096   1053    -64     61   -104       C  
ATOM   1752  C   PRO A 597      26.286  28.776   2.286  1.00  8.36           C  
ANISOU 1752  C   PRO A 597      960   1126   1089    -76     65   -120       C  
ATOM   1753  O   PRO A 597      27.129  28.211   2.994  1.00  8.96           O  
ANISOU 1753  O   PRO A 597     1018   1217   1168    -72     57   -129       O  
ATOM   1754  CB  PRO A 597      24.114  27.650   2.860  1.00  8.23           C  
ANISOU 1754  CB  PRO A 597      965   1107   1055    -53     46   -101       C  
ATOM   1755  CG  PRO A 597      23.644  26.251   2.590  1.00  8.29           C  
ANISOU 1755  CG  PRO A 597      978   1117   1054    -40     39    -92       C  
ATOM   1756  CD  PRO A 597      24.827  25.553   1.960  1.00  8.00           C  
ANISOU 1756  CD  PRO A 597      931   1086   1020    -39     44    -96       C  
ATOM   1757  N   TYR A 598      26.348  30.079   1.971  1.00  8.32           N  
ANISOU 1757  N   TYR A 598      961   1108   1090    -91     78   -123       N  
ATOM   1758  CA  TYR A 598      27.433  30.971   2.463  1.00  8.41           C  
ANISOU 1758  CA  TYR A 598      957   1123   1115   -107     82   -139       C  
ATOM   1759  C   TYR A 598      28.796  30.413   2.035  1.00  8.90           C  
ANISOU 1759  C   TYR A 598      997   1198   1186   -110     89   -145       C  
ATOM   1760  O   TYR A 598      29.739  30.378   2.838  1.00  9.01           O  
ANISOU 1760  O   TYR A 598      988   1226   1209   -115     80   -159       O  
ATOM   1761  CB  TYR A 598      27.392  31.163   4.008  1.00  8.03           C  
ANISOU 1761  CB  TYR A 598      900   1083   1065   -106     65   -151       C  
ATOM   1762  CG  TYR A 598      25.998  31.360   4.579  1.00  7.50           C  
ANISOU 1762  CG  TYR A 598      852   1008    988    -98     59   -144       C  
ATOM   1763  CD1 TYR A 598      25.426  32.634   4.658  1.00  7.76           C  
ANISOU 1763  CD1 TYR A 598      898   1023   1024   -106     67   -145       C  
ATOM   1764  CD2 TYR A 598      25.261  30.268   5.037  1.00  7.70           C  
ANISOU 1764  CD2 TYR A 598      881   1042   1002    -81     46   -136       C  
ATOM   1765  CE1 TYR A 598      24.138  32.815   5.165  1.00  7.41           C  
ANISOU 1765  CE1 TYR A 598      869    972    974    -96     63   -139       C  
ATOM   1766  CE2 TYR A 598      23.975  30.432   5.550  1.00  7.15           C  
ANISOU 1766  CE2 TYR A 598      825    966    926    -73     43   -130       C  
ATOM   1767  CZ  TYR A 598      23.427  31.706   5.622  1.00  7.42           C  
ANISOU 1767  CZ  TYR A 598      871    984    964    -80     51   -131       C  
ATOM   1768  OH  TYR A 598      22.143  31.881   6.134  1.00  8.36           O  
ANISOU 1768  OH  TYR A 598     1001   1097   1078    -71     50   -126       O  
ATOM   1769  N   GLU A 599      28.886  29.962   0.775  1.00  9.48           N  
ANISOU 1769  N   GLU A 599     1078   1267   1257   -107    103   -136       N  
ATOM   1770  CA  GLU A 599      30.041  29.184   0.293  1.00 10.76           C  
ANISOU 1770  CA  GLU A 599     1221   1441   1426   -104    111   -141       C  
ATOM   1771  C   GLU A 599      31.392  29.854   0.470  1.00 11.51           C  
ANISOU 1771  C   GLU A 599     1288   1543   1540   -122    121   -156       C  
ATOM   1772  O   GLU A 599      32.387  29.160   0.558  1.00 12.78           O  
ANISOU 1772  O   GLU A 599     1424   1719   1710   -116    120   -163       O  
ATOM   1773  CB  GLU A 599      29.863  28.737  -1.170  1.00 13.28           C  
ANISOU 1773  CB  GLU A 599     1558   1752   1737   -100    129   -129       C  
ATOM   1774  CG  GLU A 599      29.898  29.877  -2.172  1.00 17.00           C  
ANISOU 1774  CG  GLU A 599     2043   2206   2209   -117    152   -125       C  
ATOM   1775  CD  GLU A 599      29.570  29.452  -3.602  1.00 23.16           C  
ANISOU 1775  CD  GLU A 599     2848   2977   2975   -113    167   -111       C  
ATOM   1776  OE1 GLU A 599      29.575  28.247  -3.915  1.00 22.19           O  
ANISOU 1776  OE1 GLU A 599     2725   2861   2844    -98    163   -110       O  
ATOM   1777  OE2 GLU A 599      29.313  30.353  -4.426  1.00 29.22           O1-
ANISOU 1777  OE2 GLU A 599     3634   3729   3737   -123    182   -104       O1-
ATOM   1778  N   ARG A 600      31.431  31.181   0.519  1.00 11.24           N  
ANISOU 1778  N   ARG A 600     1259   1498   1514   -142    130   -161       N  
ATOM   1779  CA  ARG A 600      32.731  31.867   0.636  1.00 12.71           C  
ANISOU 1779  CA  ARG A 600     1419   1689   1721   -161    140   -176       C  
ATOM   1780  C   ARG A 600      33.135  32.178   2.073  1.00 11.48           C  
ANISOU 1780  C   ARG A 600     1242   1545   1573   -167    119   -192       C  
ATOM   1781  O   ARG A 600      34.222  32.710   2.314  1.00 12.44           O  
ANISOU 1781  O   ARG A 600     1339   1673   1714   -185    123   -207       O  
ATOM   1782  CB AARG A 600      32.706  33.160  -0.190  0.65 14.50           C  
ANISOU 1782  CB AARG A 600     1662   1894   1953   -183    166   -171       C  
ATOM   1783  CB BARG A 600      32.828  33.084  -0.296  0.35 13.82           C  
ANISOU 1783  CB BARG A 600     1574   1809   1867   -183    168   -171       C  
ATOM   1784  CG AARG A 600      32.370  32.916  -1.656  0.65 15.91           C  
ANISOU 1784  CG AARG A 600     1863   2062   2120   -178    188   -155       C  
ATOM   1785  CG BARG A 600      32.640  32.744  -1.778  0.35 14.52           C  
ANISOU 1785  CG BARG A 600     1682   1889   1946   -178    191   -156       C  
ATOM   1786  CD AARG A 600      32.519  34.166  -2.510  0.65 18.66           C  
ANISOU 1786  CD AARG A 600     2228   2388   2473   -200    214   -151       C  
ATOM   1787  CD BARG A 600      33.758  31.891  -2.384  0.35 16.49           C  
ANISOU 1787  CD BARG A 600     1908   2152   2204   -175    205   -160       C  
ATOM   1788  NE AARG A 600      32.549  33.843  -3.940  0.65 19.66           N  
ANISOU 1788  NE AARG A 600     2372   2508   2589   -198    238   -137       N  
ATOM   1789  NE BARG A 600      33.895  30.571  -1.764  0.35 17.18           N  
ANISOU 1789  NE BARG A 600     1978   2259   2289   -153    185   -164       N  
ATOM   1790  CZ AARG A 600      33.612  33.359  -4.586  0.65 21.79           C  
ANISOU 1790  CZ AARG A 600     2624   2787   2866   -201    258   -142       C  
ATOM   1791  CZ BARG A 600      34.320  29.478  -2.393  0.35 18.57           C  
ANISOU 1791  CZ BARG A 600     2148   2444   2463   -138    193   -162       C  
ATOM   1792  NH1AARG A 600      34.753  33.133  -3.943  0.65 18.10           N1+
ANISOU 1792  NH1AARG A 600     2118   2338   2421   -207    257   -158       N1+
ATOM   1793  NH1BARG A 600      34.652  29.527  -3.678  0.35 19.52           N1+
ANISOU 1793  NH1BARG A 600     2278   2556   2581   -144    223   -157       N1+
ATOM   1794  NH2AARG A 600      33.539  33.103  -5.885  0.65 23.12           N  
ANISOU 1794  NH2AARG A 600     2815   2948   3021   -198    280   -129       N  
ATOM   1795  NH2BARG A 600      34.411  28.326  -1.738  0.35 19.34           N  
ANISOU 1795  NH2BARG A 600     2231   2556   2560   -119    172   -165       N  
ATOM   1796  N   PHE A 601      32.270  31.792   3.017  1.00 10.51           N  
ANISOU 1796  N   PHE A 601     1130   1425   1436   -152     96   -190       N  
ATOM   1797  CA  PHE A 601      32.478  32.040   4.447  1.00 10.24           C  
ANISOU 1797  CA  PHE A 601     1084   1402   1402   -155     73   -205       C  
ATOM   1798  C   PHE A 601      32.794  30.752   5.193  1.00  9.54           C  
ANISOU 1798  C   PHE A 601      979   1336   1308   -136     50   -207       C  
ATOM   1799  O   PHE A 601      32.298  29.677   4.846  1.00  9.43           O  
ANISOU 1799  O   PHE A 601      974   1324   1284   -116     48   -193       O  
ATOM   1800  CB  PHE A 601      31.197  32.599   5.097  1.00 11.15           C  
ANISOU 1800  CB  PHE A 601     1228   1505   1503   -153     65   -201       C  
ATOM   1801  CG  PHE A 601      30.813  33.987   4.665  1.00 13.41           C  
ANISOU 1801  CG  PHE A 601     1532   1768   1796   -171     83   -202       C  
ATOM   1802  CD1 PHE A 601      31.739  34.859   4.095  1.00 16.93           C  
ANISOU 1802  CD1 PHE A 601     1967   2207   2259   -195    100   -210       C  
ATOM   1803  CD2 PHE A 601      29.512  34.437   4.889  1.00 14.69           C  
ANISOU 1803  CD2 PHE A 601     1721   1914   1946   -165     82   -194       C  
ATOM   1804  CE1 PHE A 601      31.362  36.139   3.718  1.00 20.30           C  
ANISOU 1804  CE1 PHE A 601     2413   2608   2691   -210    117   -209       C  
ATOM   1805  CE2 PHE A 601      29.130  35.722   4.517  1.00 17.16           C  
ANISOU 1805  CE2 PHE A 601     2053   2204   2264   -179     97   -194       C  
ATOM   1806  CZ  PHE A 601      30.057  36.568   3.928  1.00 20.55           C  
ANISOU 1806  CZ  PHE A 601     2474   2623   2710   -201    115   -201       C  
ATOM   1807  N   THR A 602      33.578  30.886   6.259  1.00  9.39           N  
ANISOU 1807  N   THR A 602      938   1333   1296   -141     30   -223       N  
ATOM   1808  CA  THR A 602      33.738  29.807   7.227  1.00  9.32           C  
ANISOU 1808  CA  THR A 602      918   1343   1277   -121      3   -223       C  
ATOM   1809  C   THR A 602      32.464  29.724   8.075  1.00  9.32           C  
ANISOU 1809  C   THR A 602      947   1337   1254   -111     -8   -217       C  
ATOM   1810  O   THR A 602      31.607  30.615   8.005  1.00  9.92           O  
ANISOU 1810  O   THR A 602     1046   1396   1325   -121      2   -215       O  
ATOM   1811  CB  THR A 602      34.892  30.122   8.189  1.00  9.67           C  
ANISOU 1811  CB  THR A 602      933   1405   1333   -132    -16   -243       C  
ATOM   1812  CG2 THR A 602      36.182  30.294   7.416  1.00 10.72           C  
ANISOU 1812  CG2 THR A 602     1032   1544   1493   -144     -2   -251       C  
ATOM   1813  OG1 THR A 602      34.612  31.342   8.900  1.00  9.95           O  
ANISOU 1813  OG1 THR A 602      981   1433   1366   -152    -21   -256       O  
ATOM   1814  N   ASN A 603      32.352  28.672   8.887  1.00  9.17           N  
ANISOU 1814  N   ASN A 603      928   1332   1221    -91    -30   -212       N  
ATOM   1815  CA  ASN A 603      31.249  28.594   9.867  1.00  9.61           C  
ANISOU 1815  CA  ASN A 603     1010   1385   1255    -83    -41   -207       C  
ATOM   1816  C   ASN A 603      31.223  29.784  10.832  1.00 10.29           C  
ANISOU 1816  C   ASN A 603     1101   1470   1337    -99    -49   -224       C  
ATOM   1817  O   ASN A 603      30.161  30.351  11.089  1.00  9.84           O  
ANISOU 1817  O   ASN A 603     1069   1399   1269   -101    -42   -222       O  
ATOM   1818  CB  ASN A 603      31.314  27.273  10.650  1.00 10.22           C  
ANISOU 1818  CB  ASN A 603     1085   1478   1319    -60    -63   -200       C  
ATOM   1819  CG  ASN A 603      30.737  26.093   9.880  1.00 10.10           C  
ANISOU 1819  CG  ASN A 603     1079   1456   1299    -42    -54   -181       C  
ATOM   1820  ND2 ASN A 603      31.177  24.887  10.256  1.00 12.41           N  
ANISOU 1820  ND2 ASN A 603     1363   1761   1588    -23    -70   -177       N  
ATOM   1821  OD1 ASN A 603      29.895  26.249   8.979  1.00 10.43           O  
ANISOU 1821  OD1 ASN A 603     1137   1483   1341    -43    -35   -171       O  
ATOM   1822  N   SER A 604      32.389  30.165  11.360  1.00 10.75           N  
ANISOU 1822  N   SER A 604     1135   1540   1405   -111    -64   -243       N  
ATOM   1823  CA  SER A 604      32.491  31.309  12.277  1.00 12.95           C  
ANISOU 1823  CA  SER A 604     1419   1817   1681   -129    -73   -262       C  
ATOM   1824  C   SER A 604      31.984  32.611  11.624  1.00 12.15           C  
ANISOU 1824  C   SER A 604     1333   1692   1589   -149    -48   -265       C  
ATOM   1825  O   SER A 604      31.203  33.373  12.226  1.00 12.22           O  
ANISOU 1825  O   SER A 604     1365   1689   1586   -154    -46   -270       O  
ATOM   1826  CB  SER A 604      33.955  31.461  12.715  1.00 17.08           C  
ANISOU 1826  CB  SER A 604     1909   2359   2218   -141    -92   -281       C  
ATOM   1827  OG  SER A 604      34.141  32.651  13.457  1.00 29.27           O  
ANISOU 1827  OG  SER A 604     3457   3900   3762   -163    -99   -302       O  
ATOM   1828  N   GLU A 605      32.410  32.850  10.380  1.00 12.14           N  
ANISOU 1828  N   GLU A 605     1320   1682   1608   -159    -27   -260       N  
ATOM   1829  CA  GLU A 605      31.969  34.017   9.627  1.00 11.55           C  
ANISOU 1829  CA  GLU A 605     1262   1583   1543   -175     -2   -260       C  
ATOM   1830  C   GLU A 605      30.465  33.994   9.351  1.00 11.41           C  
ANISOU 1830  C   GLU A 605     1275   1547   1510   -161      9   -243       C  
ATOM   1831  O   GLU A 605      29.803  35.032   9.419  1.00 12.97           O  
ANISOU 1831  O   GLU A 605     1492   1726   1706   -170     20   -246       O  
ATOM   1832  CB  GLU A 605      32.738  34.140   8.317  1.00 13.01           C  
ANISOU 1832  CB  GLU A 605     1429   1763   1749   -186     19   -256       C  
ATOM   1833  CG  GLU A 605      34.165  34.634   8.533  1.00 15.34           C  
ANISOU 1833  CG  GLU A 605     1692   2069   2065   -209     13   -276       C  
ATOM   1834  CD  GLU A 605      35.037  34.473   7.306  1.00 18.07           C  
ANISOU 1834  CD  GLU A 605     2016   2415   2432   -216     35   -272       C  
ATOM   1835  OE1 GLU A 605      34.755  33.597   6.462  1.00 14.58           O  
ANISOU 1835  OE1 GLU A 605     1579   1975   1985   -198     46   -254       O  
ATOM   1836  OE2 GLU A 605      36.014  35.234   7.189  1.00 22.55           O1-
ANISOU 1836  OE2 GLU A 605     2563   2983   3020   -240     41   -286       O1-
ATOM   1837  N   THR A 606      29.939  32.812   9.025  1.00  9.66           N  
ANISOU 1837  N   THR A 606     1058   1333   1278   -140      7   -225       N  
ATOM   1838  CA  THR A 606      28.506  32.651   8.783  1.00  9.19           C  
ANISOU 1838  CA  THR A 606     1024   1260   1206   -125     16   -209       C  
ATOM   1839  C   THR A 606      27.690  33.010  10.020  1.00  9.41           C  
ANISOU 1839  C   THR A 606     1069   1286   1219   -122      7   -215       C  
ATOM   1840  O   THR A 606      26.702  33.739   9.921  1.00 10.25           O  
ANISOU 1840  O   THR A 606     1195   1374   1323   -123     19   -211       O  
ATOM   1841  CB  THR A 606      28.181  31.213   8.358  1.00  8.76           C  
ANISOU 1841  CB  THR A 606      968   1214   1143   -105     12   -192       C  
ATOM   1842  CG2 THR A 606      26.674  31.034   8.151  1.00  8.86           C  
ANISOU 1842  CG2 THR A 606     1004   1215   1146    -93     19   -176       C  
ATOM   1843  OG1 THR A 606      28.859  30.953   7.124  1.00  9.48           O  
ANISOU 1843  OG1 THR A 606     1047   1304   1247   -109     24   -187       O  
ATOM   1844  N   ALA A 607      28.127  32.506  11.175  1.00  9.66           N  
ANISOU 1844  N   ALA A 607     1092   1335   1239   -117    -13   -224       N  
ATOM   1845  CA  ALA A 607      27.442  32.766  12.425  1.00 11.26           C  
ANISOU 1845  CA  ALA A 607     1314   1539   1424   -113    -22   -231       C  
ATOM   1846  C   ALA A 607      27.401  34.264  12.700  1.00 11.58           C  
ANISOU 1846  C   ALA A 607     1365   1564   1471   -132    -13   -248       C  
ATOM   1847  O   ALA A 607      26.351  34.781  13.081  1.00 12.66           O  
ANISOU 1847  O   ALA A 607     1523   1687   1598   -128     -4   -248       O  
ATOM   1848  CB  ALA A 607      28.103  32.006  13.574  1.00 10.50           C  
ANISOU 1848  CB  ALA A 607     1209   1467   1313   -106    -48   -239       C  
ATOM   1849  N   GLU A 608      28.526  34.957  12.466  1.00 12.83           N  
ANISOU 1849  N   GLU A 608     1506   1721   1644   -152    -14   -264       N  
ATOM   1850  CA  GLU A 608      28.604  36.407  12.627  1.00 15.96           C  
ANISOU 1850  CA  GLU A 608     1913   2099   2049   -173     -4   -281       C  
ATOM   1851  C   GLU A 608      27.672  37.133  11.639  1.00 15.54           C  
ANISOU 1851  C   GLU A 608     1878   2019   2006   -172     20   -268       C  
ATOM   1852  O   GLU A 608      26.911  38.032  12.037  1.00 16.21           O  
ANISOU 1852  O   GLU A 608     1985   2086   2088   -174     30   -274       O  
ATOM   1853  CB  GLU A 608      30.066  36.869  12.494  1.00 18.67           C  
ANISOU 1853  CB  GLU A 608     2232   2450   2412   -196    -11   -298       C  
ATOM   1854  CG  GLU A 608      30.342  38.348  12.769  1.00 25.94           C  
ANISOU 1854  CG  GLU A 608     3161   3351   3343   -222     -5   -319       C  
ATOM   1855  CD  GLU A 608      29.701  38.873  14.053  1.00 30.86           C  
ANISOU 1855  CD  GLU A 608     3809   3970   3947   -220    -13   -334       C  
ATOM   1856  OE1 GLU A 608      29.690  38.165  15.085  1.00 31.86           O  
ANISOU 1856  OE1 GLU A 608     3935   4117   4052   -209    -35   -339       O  
ATOM   1857  OE2 GLU A 608      29.214  40.023  14.027  1.00 35.37           O1-
ANISOU 1857  OE2 GLU A 608     4400   4515   4522   -230      3   -342       O1-
ATOM   1858  N   HIS A 609      27.694  36.698  10.379  1.00 13.75           N  
ANISOU 1858  N   HIS A 609     1643   1789   1789   -168     32   -250       N  
ATOM   1859  CA  HIS A 609      26.893  37.284   9.288  1.00 14.93           C  
ANISOU 1859  CA  HIS A 609     1809   1914   1947   -167     54   -235       C  
ATOM   1860  C   HIS A 609      25.430  37.246   9.684  1.00 13.56           C  
ANISOU 1860  C   HIS A 609     1657   1733   1760   -149     56   -226       C  
ATOM   1861  O   HIS A 609      24.738  38.276   9.661  1.00 13.13           O  
ANISOU 1861  O   HIS A 609     1621   1657   1710   -151     69   -226       O  
ATOM   1862  CB  HIS A 609      27.115  36.456   7.999  1.00 15.57           C  
ANISOU 1862  CB  HIS A 609     1880   2000   2033   -161     61   -217       C  
ATOM   1863  CG  HIS A 609      26.407  36.957   6.768  1.00 16.58           C  
ANISOU 1863  CG  HIS A 609     2024   2105   2167   -160     80   -199       C  
ATOM   1864  CD2 HIS A 609      25.316  36.483   6.114  1.00 19.16           C  
ANISOU 1864  CD2 HIS A 609     2365   2427   2487   -143     84   -179       C  
ATOM   1865  ND1 HIS A 609      26.879  38.007   6.004  1.00 18.85           N  
ANISOU 1865  ND1 HIS A 609     2317   2374   2469   -179     97   -201       N  
ATOM   1866  CE1 HIS A 609      26.084  38.187   4.961  1.00 17.29           C  
ANISOU 1866  CE1 HIS A 609     2136   2161   2272   -171    110   -182       C  
ATOM   1867  NE2 HIS A 609      25.128  37.274   5.004  1.00 18.01           N  
ANISOU 1867  NE2 HIS A 609     2232   2259   2350   -149    100   -169       N  
ATOM   1868  N   ILE A 610      24.956  36.069  10.075  1.00 13.57           N  
ANISOU 1868  N   ILE A 610     1656   1751   1747   -131     45   -216       N  
ATOM   1869  CA  ILE A 610      23.515  35.927  10.271  1.00 15.82           C  
ANISOU 1869  CA  ILE A 610     1957   2027   2023   -113     51   -204       C  
ATOM   1870  C   ILE A 610      23.079  36.569  11.578  1.00 17.94           C  
ANISOU 1870  C   ILE A 610     2239   2292   2282   -113     49   -219       C  
ATOM   1871  O   ILE A 610      21.962  37.076  11.667  1.00 18.82           O  
ANISOU 1871  O   ILE A 610     2366   2388   2393   -104     61   -214       O  
ATOM   1872  CB  ILE A 610      22.979  34.473  10.112  1.00 19.04           C  
ANISOU 1872  CB  ILE A 610     2361   2451   2423    -95     43   -186       C  
ATOM   1873  CG1 ILE A 610      23.469  33.561  11.226  1.00 22.20           C  
ANISOU 1873  CG1 ILE A 610     2753   2874   2807    -90     26   -193       C  
ATOM   1874  CG2 ILE A 610      23.230  33.928   8.712  1.00 20.21           C  
ANISOU 1874  CG2 ILE A 610     2501   2599   2580    -94     47   -171       C  
ATOM   1875  CD1 ILE A 610      22.428  33.432  12.319  1.00 25.24           C  
ANISOU 1875  CD1 ILE A 610     3153   3259   3176    -78     25   -193       C  
ATOM   1876  N   ALA A 611      23.963  36.581  12.576  1.00 17.26           N  
ANISOU 1876  N   ALA A 611     2148   2221   2188   -123     35   -239       N  
ATOM   1877  CA  ALA A 611      23.630  37.203  13.863  1.00 21.32           C  
ANISOU 1877  CA  ALA A 611     2679   2732   2689   -123     34   -256       C  
ATOM   1878  C   ALA A 611      23.514  38.722  13.715  1.00 22.76           C  
ANISOU 1878  C   ALA A 611     2874   2887   2884   -137     50   -269       C  
ATOM   1879  O   ALA A 611      22.768  39.362  14.468  1.00 24.78           O  
ANISOU 1879  O   ALA A 611     3150   3132   3133   -132     58   -277       O  
ATOM   1880  CB  ALA A 611      24.654  36.826  14.920  1.00 19.86           C  
ANISOU 1880  CB  ALA A 611     2486   2569   2491   -131     12   -273       C  
ATOM   1881  N   GLN A 612      24.232  39.268  12.729  1.00 21.07           N  
ANISOU 1881  N   GLN A 612     2652   2663   2690   -152     56   -269       N  
ATOM   1882  CA  GLN A 612      24.160  40.678  12.317  1.00 22.68           C  
ANISOU 1882  CA  GLN A 612     2869   2837   2909   -166     73   -275       C  
ATOM   1883  C   GLN A 612      22.961  41.009  11.423  1.00 20.57           C  
ANISOU 1883  C   GLN A 612     2615   2548   2650   -151     90   -255       C  
ATOM   1884  O   GLN A 612      22.813  42.149  10.971  1.00 22.75           O  
ANISOU 1884  O   GLN A 612     2905   2797   2941   -159    105   -257       O  
ATOM   1885  CB  GLN A 612      25.408  41.068  11.540  1.00 24.87           C  
ANISOU 1885  CB  GLN A 612     3132   3112   3204   -189     74   -281       C  
ATOM   1886  CG  GLN A 612      26.646  41.324  12.379  1.00 33.01           C  
ANISOU 1886  CG  GLN A 612     4150   4155   4235   -211     58   -308       C  
ATOM   1887  CD  GLN A 612      27.833  41.742  11.531  1.00 38.23           C  
ANISOU 1887  CD  GLN A 612     4794   4811   4918   -235     63   -312       C  
ATOM   1888  NE2 GLN A 612      28.986  41.909  12.171  1.00 44.17           N  
ANISOU 1888  NE2 GLN A 612     5530   5576   5674   -255     48   -334       N  
ATOM   1889  OE1 GLN A 612      27.716  41.915  10.314  1.00 43.10           O  
ANISOU 1889  OE1 GLN A 612     5413   5414   5548   -236     81   -295       O  
ATOM   1890  N   GLY A 613      22.138  40.011  11.128  1.00 18.87           N  
ANISOU 1890  N   GLY A 613     2397   2343   2428   -130     89   -234       N  
ATOM   1891  CA  GLY A 613      20.912  40.229  10.370  1.00 19.31           C  
ANISOU 1891  CA  GLY A 613     2463   2382   2492   -114    102   -215       C  
ATOM   1892  C   GLY A 613      21.047  40.048   8.871  1.00 19.23           C  
ANISOU 1892  C   GLY A 613     2447   2365   2492   -116    106   -195       C  
ATOM   1893  O   GLY A 613      20.092  40.278   8.133  1.00 23.07           O  
ANISOU 1893  O   GLY A 613     2943   2837   2985   -103    114   -178       O  
ATOM   1894  N   LEU A 614      22.221  39.640   8.406  1.00 16.50           N  
ANISOU 1894  N   LEU A 614     2088   2031   2148   -129    100   -197       N  
ATOM   1895  CA  LEU A 614      22.405  39.450   6.983  1.00 14.94           C  
ANISOU 1895  CA  LEU A 614     1888   1830   1958   -131    107   -179       C  
ATOM   1896  C   LEU A 614      22.011  38.020   6.597  1.00 12.89           C  
ANISOU 1896  C   LEU A 614     1618   1589   1688   -116     96   -163       C  
ATOM   1897  O   LEU A 614      21.925  37.154   7.444  1.00 12.21           O  
ANISOU 1897  O   LEU A 614     1524   1522   1592   -107     85   -166       O  
ATOM   1898  CB  LEU A 614      23.823  39.792   6.567  1.00 15.63           C  
ANISOU 1898  CB  LEU A 614     1966   1917   2056   -155    111   -189       C  
ATOM   1899  CG  LEU A 614      24.235  41.243   6.908  1.00 17.52           C  
ANISOU 1899  CG  LEU A 614     2215   2135   2307   -174    121   -207       C  
ATOM   1900  CD1 LEU A 614      25.713  41.495   6.614  1.00 20.00           C  
ANISOU 1900  CD1 LEU A 614     2514   2452   2632   -200    124   -219       C  
ATOM   1901  CD2 LEU A 614      23.346  42.271   6.210  1.00 17.54           C  
ANISOU 1901  CD2 LEU A 614     2242   2105   2317   -169    137   -194       C  
ATOM   1902  N   ARG A 615      21.727  37.814   5.318  1.00 11.40           N  
ANISOU 1902  N   ARG A 615     1434   1394   1503   -111    101   -144       N  
ATOM   1903  CA  ARG A 615      21.076  36.598   4.866  1.00 10.81           C  
ANISOU 1903  CA  ARG A 615     1356   1331   1420    -95     93   -127       C  
ATOM   1904  C   ARG A 615      21.664  36.094   3.561  1.00  9.98           C  
ANISOU 1904  C   ARG A 615     1248   1228   1314   -100     96   -116       C  
ATOM   1905  O   ARG A 615      22.397  36.807   2.876  1.00 12.27           O  
ANISOU 1905  O   ARG A 615     1541   1508   1611   -114    108   -118       O  
ATOM   1906  CB  ARG A 615      19.583  36.878   4.634  1.00 10.93           C  
ANISOU 1906  CB  ARG A 615     1384   1333   1437    -80     95   -113       C  
ATOM   1907  CG  ARG A 615      18.789  37.320   5.862  1.00  9.98           C  
ANISOU 1907  CG  ARG A 615     1265   1209   1316    -70     95   -121       C  
ATOM   1908  CD  ARG A 615      18.804  36.224   6.921  1.00 10.51           C  
ANISOU 1908  CD  ARG A 615     1321   1299   1371    -66     85   -128       C  
ATOM   1909  NE  ARG A 615      18.009  36.536   8.119  1.00 11.20           N  
ANISOU 1909  NE  ARG A 615     1414   1385   1456    -57     88   -136       N  
ATOM   1910  CZ  ARG A 615      18.531  36.878   9.294  1.00 10.45           C  
ANISOU 1910  CZ  ARG A 615     1320   1295   1355    -64     87   -155       C  
ATOM   1911  NH1 ARG A 615      19.857  36.976   9.440  1.00 10.71           N1+
ANISOU 1911  NH1 ARG A 615     1348   1335   1386    -80     83   -169       N1+
ATOM   1912  NH2 ARG A 615      17.729  37.124  10.322  1.00 11.98           N  
ANISOU 1912  NH2 ARG A 615     1521   1486   1543    -55     94   -162       N  
ATOM   1913  N   LEU A 616      21.341  34.848   3.216  1.00  8.35           N  
ANISOU 1913  N   LEU A 616     1036   1035   1099    -88     87   -106       N  
ATOM   1914  CA  LEU A 616      21.492  34.365   1.842  1.00  8.24           C  
ANISOU 1914  CA  LEU A 616     1028   1020   1082    -88     90    -92       C  
ATOM   1915  C   LEU A 616      20.684  35.247   0.899  1.00  8.70           C  
ANISOU 1915  C   LEU A 616     1105   1056   1143    -86     97    -78       C  
ATOM   1916  O   LEU A 616      19.732  35.919   1.312  1.00 10.74           O  
ANISOU 1916  O   LEU A 616     1370   1304   1405    -78     96    -75       O  
ATOM   1917  CB  LEU A 616      20.988  32.922   1.724  1.00  8.03           C  
ANISOU 1917  CB  LEU A 616      996   1009   1046    -74     78    -83       C  
ATOM   1918  CG  LEU A 616      21.759  31.908   2.577  1.00  7.97           C  
ANISOU 1918  CG  LEU A 616      971   1022   1035    -74     69    -94       C  
ATOM   1919  CD1 LEU A 616      20.947  30.638   2.781  1.00  8.11           C  
ANISOU 1919  CD1 LEU A 616      988   1049   1045    -59     57    -85       C  
ATOM   1920  CD2 LEU A 616      23.124  31.585   1.968  1.00  7.95           C  
ANISOU 1920  CD2 LEU A 616      959   1026   1034    -82     76   -100       C  
ATOM   1921  N   TYR A 617      21.081  35.273  -0.364  1.00  8.96           N  
ANISOU 1921  N   TYR A 617     1148   1084   1173    -90    105    -69       N  
ATOM   1922  CA  TYR A 617      20.317  36.044  -1.326  1.00 10.01           C  
ANISOU 1922  CA  TYR A 617     1302   1196   1305    -87    108    -52       C  
ATOM   1923  C   TYR A 617      19.796  35.152  -2.455  1.00  9.57           C  
ANISOU 1923  C   TYR A 617     1255   1144   1236    -78    100    -36       C  
ATOM   1924  O   TYR A 617      20.019  33.931  -2.445  1.00 10.00           O  
ANISOU 1924  O   TYR A 617     1298   1217   1284    -74     93    -39       O  
ATOM   1925  CB  TYR A 617      21.084  37.290  -1.782  1.00 10.46           C  
ANISOU 1925  CB  TYR A 617     1370   1235   1369   -103    127    -55       C  
ATOM   1926  CG  TYR A 617      22.346  37.065  -2.553  1.00 10.66           C  
ANISOU 1926  CG  TYR A 617     1393   1265   1391   -118    141    -57       C  
ATOM   1927  CD1 TYR A 617      22.335  37.120  -3.948  1.00 11.57           C  
ANISOU 1927  CD1 TYR A 617     1528   1371   1496   -119    149    -42       C  
ATOM   1928  CD2 TYR A 617      23.565  36.835  -1.902  1.00 11.12           C  
ANISOU 1928  CD2 TYR A 617     1431   1337   1457   -131    147    -76       C  
ATOM   1929  CE1 TYR A 617      23.493  36.945  -4.680  1.00 13.50           C  
ANISOU 1929  CE1 TYR A 617     1772   1617   1737   -133    166    -44       C  
ATOM   1930  CE2 TYR A 617      24.736  36.653  -2.635  1.00 12.20           C  
ANISOU 1930  CE2 TYR A 617     1562   1478   1593   -144    162    -79       C  
ATOM   1931  CZ  TYR A 617      24.683  36.715  -4.023  1.00 13.78           C  
ANISOU 1931  CZ  TYR A 617     1782   1668   1784   -145    173    -62       C  
ATOM   1932  OH  TYR A 617      25.811  36.551  -4.787  1.00 17.37           O  
ANISOU 1932  OH  TYR A 617     2234   2127   2238   -158    192    -64       O  
ATOM   1933  N   ARG A 618      19.060  35.751  -3.379  1.00  9.20           N  
ANISOU 1933  N   ARG A 618     1227   1082   1186    -73    100    -20       N  
ATOM   1934  CA  ARG A 618      18.212  35.006  -4.306  1.00  8.13           C  
ANISOU 1934  CA  ARG A 618     1102    948   1039    -62     86     -4       C  
ATOM   1935  C   ARG A 618      19.029  34.159  -5.294  1.00  7.71           C  
ANISOU 1935  C   ARG A 618     1055    904    971    -68     91     -3       C  
ATOM   1936  O   ARG A 618      19.839  34.698  -6.047  1.00  7.93           O  
ANISOU 1936  O   ARG A 618     1096    922    994    -78    107     -2       O  
ATOM   1937  CB  ARG A 618      17.336  36.003  -5.054  1.00  8.36           C  
ANISOU 1937  CB  ARG A 618     1152    957   1068    -54     83     12       C  
ATOM   1938  CG  ARG A 618      16.386  35.427  -6.064  1.00  9.19           C  
ANISOU 1938  CG  ARG A 618     1268   1061   1160    -43     65     29       C  
ATOM   1939  CD  ARG A 618      15.552  36.576  -6.612  1.00 10.04           C  
ANISOU 1939  CD  ARG A 618     1394   1147   1271    -34     62     44       C  
ATOM   1940  NE  ARG A 618      14.882  36.190  -7.853  1.00 10.79           N  
ANISOU 1940  NE  ARG A 618     1507   1241   1350    -26     44     62       N  
ATOM   1941  CZ  ARG A 618      14.344  37.052  -8.701  1.00 12.31           C  
ANISOU 1941  CZ  ARG A 618     1721   1415   1538    -19     40     80       C  
ATOM   1942  NH1 ARG A 618      14.402  38.363  -8.462  1.00 13.71           N1+
ANISOU 1942  NH1 ARG A 618     1907   1572   1727    -19     52     83       N1+
ATOM   1943  NH2 ARG A 618      13.749  36.604  -9.803  1.00 13.07           N  
ANISOU 1943  NH2 ARG A 618     1833   1512   1617    -12     21     95       N  
ATOM   1944  N   PRO A 619      18.806  32.835  -5.308  1.00  7.55           N  
ANISOU 1944  N   PRO A 619     1027    899    943    -61     78     -4       N  
ATOM   1945  CA  PRO A 619      19.432  32.018  -6.358  1.00  8.42           C  
ANISOU 1945  CA  PRO A 619     1146   1014   1037    -65     82     -3       C  
ATOM   1946  C   PRO A 619      18.913  32.443  -7.737  1.00  8.63           C  
ANISOU 1946  C   PRO A 619     1201   1026   1048    -63     80     13       C  
ATOM   1947  O   PRO A 619      17.741  32.800  -7.880  1.00  8.97           O  
ANISOU 1947  O   PRO A 619     1253   1062   1093    -53     65     26       O  
ATOM   1948  CB  PRO A 619      18.947  30.605  -6.027  1.00  7.99           C  
ANISOU 1948  CB  PRO A 619     1081    975    979    -56     65     -5       C  
ATOM   1949  CG  PRO A 619      18.684  30.638  -4.531  1.00  7.63           C  
ANISOU 1949  CG  PRO A 619     1013    936    949    -52     60    -14       C  
ATOM   1950  CD  PRO A 619      18.089  32.005  -4.313  1.00  7.81           C  
ANISOU 1950  CD  PRO A 619     1041    943    980    -52     62     -8       C  
ATOM   1951  N   HIS A 620      19.765  32.380  -8.755  1.00  9.37           N  
ANISOU 1951  N   HIS A 620     1311   1117   1129    -71     96     14       N  
ATOM   1952  CA  HIS A 620      19.338  32.762 -10.102  1.00 10.71           C  
ANISOU 1952  CA  HIS A 620     1513   1274   1280    -70     95     31       C  
ATOM   1953  C   HIS A 620      18.041  32.078 -10.593  1.00 10.04           C  
ANISOU 1953  C   HIS A 620     1437   1192   1183    -57     66     42       C  
ATOM   1954  O   HIS A 620      17.228  32.688 -11.309  1.00 10.88           O  
ANISOU 1954  O   HIS A 620     1565   1286   1281    -51     55     58       O  
ATOM   1955  CB  HIS A 620      20.459  32.453 -11.090  1.00 14.88           C  
ANISOU 1955  CB  HIS A 620     2056   1803   1791    -80    117     28       C  
ATOM   1956  CG  HIS A 620      21.733  33.197 -10.836  1.00 18.66           C  
ANISOU 1956  CG  HIS A 620     2527   2280   2283    -95    146     19       C  
ATOM   1957  CD2 HIS A 620      23.026  32.815 -10.978  1.00 20.98           C  
ANISOU 1957  CD2 HIS A 620     2811   2581   2577   -105    169      8       C  
ATOM   1958  ND1 HIS A 620      21.767  34.519 -10.453  1.00 23.69           N  
ANISOU 1958  ND1 HIS A 620     3165   2902   2934   -102    155     22       N  
ATOM   1959  CE1 HIS A 620      23.024  34.911 -10.335  1.00 21.25           C  
ANISOU 1959  CE1 HIS A 620     2846   2593   2634   -117    181     13       C  
ATOM   1960  NE2 HIS A 620      23.808  33.893 -10.642  1.00 22.29           N  
ANISOU 1960  NE2 HIS A 620     2970   2740   2759   -119    190      4       N  
ATOM   1961  N   LEU A 621      17.840  30.827 -10.183  1.00  8.81           N  
ANISOU 1961  N   LEU A 621     1266   1051   1028    -53     53     34       N  
ATOM   1962  CA  LEU A 621      16.695  30.051 -10.669  1.00  8.66           C  
ANISOU 1962  CA  LEU A 621     1255   1035    999    -44     26     41       C  
ATOM   1963  C   LEU A 621      15.408  30.325  -9.916  1.00  8.95           C  
ANISOU 1963  C   LEU A 621     1276   1071   1053    -35      5     47       C  
ATOM   1964  O   LEU A 621      14.336  29.894 -10.350  1.00  9.56           O  
ANISOU 1964  O   LEU A 621     1357   1148   1125    -28    -18     56       O  
ATOM   1965  CB  LEU A 621      16.988  28.560 -10.621  1.00  8.40           C  
ANISOU 1965  CB  LEU A 621     1216   1015    960    -45     22     30       C  
ATOM   1966  CG  LEU A 621      17.946  28.106 -11.721  1.00  7.92           C  
ANISOU 1966  CG  LEU A 621     1177    954    878    -51     38     26       C  
ATOM   1967  CD1 LEU A 621      18.439  26.703 -11.435  1.00  8.27           C  
ANISOU 1967  CD1 LEU A 621     1210   1010    922    -50     39     12       C  
ATOM   1968  CD2 LEU A 621      17.240  28.129 -13.071  1.00  9.37           C  
ANISOU 1968  CD2 LEU A 621     1393   1130   1037    -48     24     39       C  
ATOM   1969  N   ALA A 622      15.506  31.034  -8.801  1.00  8.51           N  
ANISOU 1969  N   ALA A 622     1202   1013   1017    -34     15     42       N  
ATOM   1970  CA  ALA A 622      14.312  31.349  -8.007  1.00  8.16           C  
ANISOU 1970  CA  ALA A 622     1141    967    990    -24     -0     47       C  
ATOM   1971  C   ALA A 622      13.600  32.591  -8.533  1.00  8.80           C  
ANISOU 1971  C   ALA A 622     1236   1032   1074    -17     -5     62       C  
ATOM   1972  O   ALA A 622      14.225  33.635  -8.706  1.00 10.61           O  
ANISOU 1972  O   ALA A 622     1478   1249   1303    -22     11     64       O  
ATOM   1973  CB  ALA A 622      14.708  31.551  -6.546  1.00  9.14           C  
ANISOU 1973  CB  ALA A 622     1242   1097   1132    -26     12     33       C  
ATOM   1974  N   SER A 623      12.297  32.480  -8.802  1.00  8.92           N  
ANISOU 1974  N   SER A 623     1248   1047   1091     -6    -30     74       N  
ATOM   1975  CA  SER A 623      11.500  33.669  -9.091  1.00  9.21           C  
ANISOU 1975  CA  SER A 623     1294   1068   1136      4    -37     89       C  
ATOM   1976  C   SER A 623      11.391  34.565  -7.855  1.00  9.02           C  
ANISOU 1976  C   SER A 623     1253   1038   1136      9    -23     83       C  
ATOM   1977  O   SER A 623      11.715  34.143  -6.748  1.00  8.90           O  
ANISOU 1977  O   SER A 623     1217   1033   1130      5    -13     68       O  
ATOM   1978  CB  SER A 623      10.099  33.261  -9.540  1.00 10.12           C  
ANISOU 1978  CB  SER A 623     1403   1186   1253     16    -68    101       C  
ATOM   1979  OG  SER A 623       9.399  32.645  -8.467  1.00  9.69           O  
ANISOU 1979  OG  SER A 623     1318   1144   1218     20    -74     93       O  
ATOM   1980  N   GLU A 624      10.940  35.803  -8.037  1.00 10.51           N  
ANISOU 1980  N   GLU A 624     1451   1208   1333     18    -22     94       N  
ATOM   1981  CA  GLU A 624      10.689  36.673  -6.887  1.00 11.09           C  
ANISOU 1981  CA  GLU A 624     1510   1272   1429     25    -10     88       C  
ATOM   1982  C   GLU A 624       9.761  36.008  -5.868  1.00  9.96           C  
ANISOU 1982  C   GLU A 624     1335   1143   1302     33    -20     82       C  
ATOM   1983  O   GLU A 624      10.018  36.097  -4.671  1.00  9.17           O  
ANISOU 1983  O   GLU A 624     1220   1047   1213     31     -5     67       O  
ATOM   1984  CB  GLU A 624      10.088  38.013  -7.316  1.00 16.08           C  
ANISOU 1984  CB  GLU A 624     2156   1881   2069     39    -12    104       C  
ATOM   1985  CG  GLU A 624      11.052  38.927  -8.056  1.00 23.09           C  
ANISOU 1985  CG  GLU A 624     3076   2750   2946     29      4    109       C  
ATOM   1986  CD  GLU A 624      10.394  40.240  -8.444  1.00 30.19           C  
ANISOU 1986  CD  GLU A 624     3992   3624   3853     45      1    126       C  
ATOM   1987  OE1 GLU A 624       9.877  40.939  -7.542  1.00 34.79           O  
ANISOU 1987  OE1 GLU A 624     4562   4197   4459     56      7    122       O  
ATOM   1988  OE2 GLU A 624      10.388  40.565  -9.650  1.00 36.17           O1-
ANISOU 1988  OE2 GLU A 624     4777   4371   4595     47     -5    144       O1-
ATOM   1989  N   LYS A 625       8.705  35.344  -6.344  1.00 10.02           N  
ANISOU 1989  N   LYS A 625     1335   1161   1311     42    -44     92       N  
ATOM   1990  CA  LYS A 625       7.733  34.725  -5.428  1.00 10.13           C  
ANISOU 1990  CA  LYS A 625     1319   1187   1342     48    -52     87       C  
ATOM   1991  C   LYS A 625       8.361  33.585  -4.634  1.00  9.47           C  
ANISOU 1991  C   LYS A 625     1222   1121   1254     36    -43     71       C  
ATOM   1992  O   LYS A 625       8.128  33.452  -3.426  1.00  9.67           O  
ANISOU 1992  O   LYS A 625     1228   1152   1292     38    -33     62       O  
ATOM   1993  CB  LYS A 625       6.486  34.253  -6.170  1.00 12.44           C  
ANISOU 1993  CB  LYS A 625     1603   1484   1639     58    -81    102       C  
ATOM   1994  CG  LYS A 625       5.590  35.390  -6.634  1.00 15.88           C  
ANISOU 1994  CG  LYS A 625     2042   1903   2086     78    -92    118       C  
ATOM   1995  CD  LYS A 625       4.527  34.846  -7.576  1.00 18.99           C  
ANISOU 1995  CD  LYS A 625     2430   2303   2479     84   -126    132       C  
ATOM   1996  CE  LYS A 625       3.600  35.942  -8.082  1.00 23.02           C  
ANISOU 1996  CE  LYS A 625     2942   2799   3003    106   -141    150       C  
ATOM   1997  NZ  LYS A 625       2.555  35.376  -8.988  1.00 27.05           N1+
ANISOU 1997  NZ  LYS A 625     3445   3318   3512    111   -179    164       N1+
ATOM   1998  N   VAL A 626       9.184  32.785  -5.302  1.00  8.75           N  
ANISOU 1998  N   VAL A 626     1145   1035   1143     24    -45     68       N  
ATOM   1999  CA  VAL A 626       9.886  31.697  -4.623  1.00  8.65           C  
ANISOU 1999  CA  VAL A 626     1123   1038   1124     13    -38     54       C  
ATOM   2000  C   VAL A 626      10.853  32.256  -3.569  1.00  8.42           C  
ANISOU 2000  C   VAL A 626     1091   1008   1100      8    -13     41       C  
ATOM   2001  O   VAL A 626      10.952  31.747  -2.427  1.00  7.86           O  
ANISOU 2001  O   VAL A 626     1004    947   1035      7     -6     30       O  
ATOM   2002  CB  VAL A 626      10.602  30.783  -5.636  1.00  9.45           C  
ANISOU 2002  CB  VAL A 626     1240   1145   1204      3    -44     54       C  
ATOM   2003  CG1 VAL A 626      11.591  29.857  -4.931  1.00  9.93           C  
ANISOU 2003  CG1 VAL A 626     1294   1217   1260     -5    -31     40       C  
ATOM   2004  CG2 VAL A 626       9.578  29.951  -6.402  1.00  9.98           C  
ANISOU 2004  CG2 VAL A 626     1307   1217   1268      6    -70     63       C  
ATOM   2005  N   TYR A 627      11.591  33.295  -3.965  1.00  8.57           N  
ANISOU 2005  N   TYR A 627     1126   1013   1114      4     -1     41       N  
ATOM   2006  CA  TYR A 627      12.545  33.913  -3.064  1.00  8.40           C  
ANISOU 2006  CA  TYR A 627     1103    990   1098     -2     19     26       C  
ATOM   2007  C   TYR A 627      11.862  34.483  -1.814  1.00  9.61           C  
ANISOU 2007  C   TYR A 627     1242   1141   1268      6     24     21       C  
ATOM   2008  O   TYR A 627      12.390  34.350  -0.704  1.00  8.75           O  
ANISOU 2008  O   TYR A 627     1123   1039   1161      1     35      6       O  
ATOM   2009  CB  TYR A 627      13.328  35.005  -3.809  1.00  8.79           C  
ANISOU 2009  CB  TYR A 627     1174   1023   1143     -8     31     29       C  
ATOM   2010  CG  TYR A 627      14.380  35.681  -2.966  1.00  9.08           C  
ANISOU 2010  CG  TYR A 627     1209   1056   1185    -19     51     13       C  
ATOM   2011  CD1 TYR A 627      15.295  34.935  -2.218  1.00  8.85           C  
ANISOU 2011  CD1 TYR A 627     1166   1042   1152    -29     57     -2       C  
ATOM   2012  CD2 TYR A 627      14.474  37.076  -2.926  1.00  8.98           C  
ANISOU 2012  CD2 TYR A 627     1207   1023   1181    -20     63     14       C  
ATOM   2013  CE1 TYR A 627      16.283  35.561  -1.449  1.00  9.58           C  
ANISOU 2013  CE1 TYR A 627     1255   1133   1250    -40     72    -16       C  
ATOM   2014  CE2 TYR A 627      15.459  37.705  -2.163  1.00 10.54           C  
ANISOU 2014  CE2 TYR A 627     1404   1216   1385    -32     80     -1       C  
ATOM   2015  CZ  TYR A 627      16.345  36.956  -1.423  1.00 10.14           C  
ANISOU 2015  CZ  TYR A 627     1338   1183   1330    -43     83    -17       C  
ATOM   2016  OH  TYR A 627      17.338  37.579  -0.696  1.00 11.53           O  
ANISOU 2016  OH  TYR A 627     1511   1357   1511    -57     97    -34       O  
ATOM   2017  N   THR A 628      10.692  35.094  -2.005  1.00  8.43           N  
ANISOU 2017  N   THR A 628     1092    980   1131     20     17     32       N  
ATOM   2018  CA  THR A 628       9.881  35.598  -0.891  1.00  8.81           C  
ANISOU 2018  CA  THR A 628     1124   1025   1195     31     24     28       C  
ATOM   2019  C   THR A 628       9.544  34.482   0.109  1.00  8.44           C  
ANISOU 2019  C   THR A 628     1057    998   1150     31     23     20       C  
ATOM   2020  O   THR A 628       9.646  34.681   1.323  1.00  8.52           O  
ANISOU 2020  O   THR A 628     1060   1011   1166     30     36      8       O  
ATOM   2021  CB  THR A 628       8.608  36.291  -1.410  1.00 10.45           C  
ANISOU 2021  CB  THR A 628     1331   1220   1418     48     14     44       C  
ATOM   2022  CG2 THR A 628       7.756  36.789  -0.263  1.00 11.15           C  
ANISOU 2022  CG2 THR A 628     1404   1305   1526     61     24     39       C  
ATOM   2023  OG1 THR A 628       9.002  37.411  -2.213  1.00 11.36           O  
ANISOU 2023  OG1 THR A 628     1468   1314   1530     50     18     51       O  
ATOM   2024  N   ILE A 629       9.182  33.304  -0.406  1.00  8.03           N  
ANISOU 2024  N   ILE A 629      997    958   1093     28      7     28       N  
ATOM   2025  CA  ILE A 629       8.888  32.166   0.458  1.00  7.56           C  
ANISOU 2025  CA  ILE A 629      922    915   1034     26      6     22       C  
ATOM   2026  C   ILE A 629      10.129  31.751   1.275  1.00  7.72           C  
ANISOU 2026  C   ILE A 629      945    944   1042     15     18      7       C  
ATOM   2027  O   ILE A 629      10.052  31.631   2.503  1.00  7.71           O  
ANISOU 2027  O   ILE A 629      936    950   1044     16     27     -1       O  
ATOM   2028  CB  ILE A 629       8.314  30.966  -0.335  1.00  7.50           C  
ANISOU 2028  CB  ILE A 629      910    916   1024     24    -13     32       C  
ATOM   2029  CG1 ILE A 629       6.951  31.338  -0.930  1.00  8.78           C  
ANISOU 2029  CG1 ILE A 629     1062   1073   1200     36    -28     47       C  
ATOM   2030  CG2 ILE A 629       8.206  29.733   0.575  1.00  7.55           C  
ANISOU 2030  CG2 ILE A 629      902    937   1029     20    -11     27       C  
ATOM   2031  CD1 ILE A 629       6.412  30.316  -1.923  1.00 11.03           C  
ANISOU 2031  CD1 ILE A 629     1345   1363   1481     32    -52     56       C  
ATOM   2032  N   MET A 630      11.274  31.537   0.613  1.00  7.96           N  
ANISOU 2032  N   MET A 630      988    976   1059      5     17      4       N  
ATOM   2033  CA  MET A 630      12.448  31.101   1.378  1.00  8.40           C  
ANISOU 2033  CA  MET A 630     1043   1042   1106     -3     25    -10       C  
ATOM   2034  C   MET A 630      12.882  32.171   2.374  1.00  8.08           C  
ANISOU 2034  C   MET A 630     1003    996   1070     -4     40    -22       C  
ATOM   2035  O   MET A 630      13.238  31.864   3.507  1.00  8.14           O  
ANISOU 2035  O   MET A 630     1005   1013   1074     -6     45    -34       O  
ATOM   2036  CB  MET A 630      13.625  30.628   0.499  1.00 10.17           C  
ANISOU 2036  CB  MET A 630     1276   1269   1317    -12     23    -12       C  
ATOM   2037  CG  MET A 630      14.300  31.709  -0.302  1.00 10.69           C  
ANISOU 2037  CG  MET A 630     1356   1322   1382    -18     31    -11       C  
ATOM   2038  SD  MET A 630      15.685  31.021  -1.248  1.00  9.77           S  
ANISOU 2038  SD  MET A 630     1249   1210   1251    -29     34    -15       S  
ATOM   2039  CE  MET A 630      14.810  30.111  -2.507  1.00 10.03           C  
ANISOU 2039  CE  MET A 630     1290   1245   1276    -24     17      0       C  
ATOM   2040  N   TYR A 631      12.804  33.434   1.960  1.00  8.72           N  
ANISOU 2040  N   TYR A 631     1093   1060   1158     -2     46    -20       N  
ATOM   2041  CA  TYR A 631      13.282  34.527   2.801  1.00  8.28           C  
ANISOU 2041  CA  TYR A 631     1042    996   1107     -6     60    -34       C  
ATOM   2042  C   TYR A 631      12.402  34.672   4.038  1.00  8.56           C  
ANISOU 2042  C   TYR A 631     1069   1033   1149      3     66    -38       C  
ATOM   2043  O   TYR A 631      12.881  35.081   5.092  1.00  9.32           O  
ANISOU 2043  O   TYR A 631     1166   1130   1243      0     76    -54       O  
ATOM   2044  CB  TYR A 631      13.293  35.824   1.989  1.00  9.38           C  
ANISOU 2044  CB  TYR A 631     1195   1113   1253     -5     66    -29       C  
ATOM   2045  CG  TYR A 631      14.140  36.912   2.595  1.00  9.61           C  
ANISOU 2045  CG  TYR A 631     1233   1132   1285    -14     80    -43       C  
ATOM   2046  CD1 TYR A 631      15.500  36.990   2.318  1.00  9.97           C  
ANISOU 2046  CD1 TYR A 631     1284   1179   1325    -31     85    -52       C  
ATOM   2047  CD2 TYR A 631      13.573  37.877   3.421  1.00 11.37           C  
ANISOU 2047  CD2 TYR A 631     1459   1342   1519     -7     90    -50       C  
ATOM   2048  CE1 TYR A 631      16.290  37.990   2.868  1.00 11.42           C  
ANISOU 2048  CE1 TYR A 631     1474   1352   1513    -43     98    -67       C  
ATOM   2049  CE2 TYR A 631      14.360  38.890   3.972  1.00 12.01           C  
ANISOU 2049  CE2 TYR A 631     1548   1411   1602    -18    104    -66       C  
ATOM   2050  CZ  TYR A 631      15.707  38.935   3.689  1.00 12.08           C  
ANISOU 2050  CZ  TYR A 631     1561   1421   1605    -37    106    -75       C  
ATOM   2051  OH  TYR A 631      16.488  39.945   4.237  1.00 14.44           O  
ANISOU 2051  OH  TYR A 631     1868   1708   1908    -49    117    -92       O  
ATOM   2052  N   SER A 632      11.126  34.326   3.914  1.00  8.30           N  
ANISOU 2052  N   SER A 632     1026   1000   1124     15     60    -27       N  
ATOM   2053  CA  SER A 632      10.207  34.417   5.050  1.00  8.05           C  
ANISOU 2053  CA  SER A 632      984    972   1100     25     69    -30       C  
ATOM   2054  C   SER A 632      10.603  33.492   6.199  1.00  8.34           C  
ANISOU 2054  C   SER A 632     1016   1026   1124     20     72    -41       C  
ATOM   2055  O   SER A 632      10.224  33.725   7.353  1.00  8.39           O  
ANISOU 2055  O   SER A 632     1020   1035   1132     25     84    -49       O  
ATOM   2056  CB  SER A 632       8.762  34.136   4.605  1.00  8.39           C  
ANISOU 2056  CB  SER A 632     1014   1014   1158     38     62    -15       C  
ATOM   2057  OG  SER A 632       8.497  32.754   4.389  1.00  8.39           O  
ANISOU 2057  OG  SER A 632     1004   1029   1152     35     50     -8       O  
ATOM   2058  N   CYS A 633      11.345  32.432   5.877  1.00  7.27           N  
ANISOU 2058  N   CYS A 633      881    903    978     11     62    -40       N  
ATOM   2059  CA  CYS A 633      11.802  31.484   6.879  1.00  7.03           C  
ANISOU 2059  CA  CYS A 633      847    888    935      7     62    -47       C  
ATOM   2060  C   CYS A 633      12.921  32.046   7.730  1.00  7.55           C  
ANISOU 2060  C   CYS A 633      920    955    990     -0     69    -65       C  
ATOM   2061  O   CYS A 633      13.290  31.423   8.710  1.00  7.16           O  
ANISOU 2061  O   CYS A 633      870    919    929     -2     69    -72       O  
ATOM   2062  CB  CYS A 633      12.309  30.210   6.208  1.00  6.82           C  
ANISOU 2062  CB  CYS A 633      818    872    900      1     49    -41       C  
ATOM   2063  SG  CYS A 633      11.071  29.308   5.246  1.00  7.75           S  
ANISOU 2063  SG  CYS A 633      927    989   1026      6     37    -22       S  
ATOM   2064  N   TRP A 634      13.485  33.202   7.336  1.00  7.52           N  
ANISOU 2064  N   TRP A 634      925    940    992     -4     74    -72       N  
ATOM   2065  CA  TRP A 634      14.683  33.738   8.018  1.00  7.40           C  
ANISOU 2065  CA  TRP A 634      915    926    969    -15     77    -90       C  
ATOM   2066  C   TRP A 634      14.444  34.989   8.839  1.00  9.07           C  
ANISOU 2066  C   TRP A 634     1136   1125   1185    -14     90   -104       C  
ATOM   2067  O   TRP A 634      15.389  35.725   9.138  1.00  8.94           O  
ANISOU 2067  O   TRP A 634     1125   1104   1166    -25     92   -119       O  
ATOM   2068  CB  TRP A 634      15.817  33.980   7.009  1.00  7.69           C  
ANISOU 2068  CB  TRP A 634      954    959   1007    -27     73    -92       C  
ATOM   2069  CG  TRP A 634      16.111  32.771   6.160  1.00  6.81           C  
ANISOU 2069  CG  TRP A 634      836    859    891    -27     63    -80       C  
ATOM   2070  CD1 TRP A 634      16.073  31.454   6.545  1.00  7.37           C  
ANISOU 2070  CD1 TRP A 634      900    945    952    -23     54    -77       C  
ATOM   2071  CD2 TRP A 634      16.523  32.777   4.786  1.00  6.72           C  
ANISOU 2071  CD2 TRP A 634      830    842    882    -32     61    -72       C  
ATOM   2072  CE2 TRP A 634      16.698  31.430   4.396  1.00  6.72           C  
ANISOU 2072  CE2 TRP A 634      823    854    874    -30     51    -66       C  
ATOM   2073  CE3 TRP A 634      16.762  33.795   3.844  1.00  6.98           C  
ANISOU 2073  CE3 TRP A 634      873    858    922    -38     67    -69       C  
ATOM   2074  NE1 TRP A 634      16.422  30.644   5.486  1.00  7.16           N  
ANISOU 2074  NE1 TRP A 634      872    922    924    -26     47    -69       N  
ATOM   2075  CZ2 TRP A 634      17.086  31.073   3.101  1.00  7.04           C  
ANISOU 2075  CZ2 TRP A 634      869    893    914    -33     48    -58       C  
ATOM   2076  CZ3 TRP A 634      17.133  33.445   2.565  1.00  6.85           C  
ANISOU 2076  CZ3 TRP A 634      860    840    902    -41     65    -60       C  
ATOM   2077  CH2 TRP A 634      17.291  32.096   2.197  1.00  6.74           C  
ANISOU 2077  CH2 TRP A 634      840    839    879    -39     55    -56       C  
ATOM   2078  N   HIS A 635      13.193  35.239   9.215  1.00  9.55           N  
ANISOU 2078  N   HIS A 635     1196   1180   1253     -1     99    -99       N  
ATOM   2079  CA  HIS A 635      12.933  36.384  10.090  1.00 11.17           C  
ANISOU 2079  CA  HIS A 635     1410   1371   1460      1    113   -113       C  
ATOM   2080  C   HIS A 635      13.788  36.278  11.354  1.00 11.11           C  
ANISOU 2080  C   HIS A 635     1409   1376   1436     -7    113   -133       C  
ATOM   2081  O   HIS A 635      13.904  35.199  11.949  1.00 10.68           O  
ANISOU 2081  O   HIS A 635     1350   1340   1367     -6    107   -132       O  
ATOM   2082  CB AHIS A 635      11.453  36.451  10.466  0.65 12.72           C  
ANISOU 2082  CB AHIS A 635     1602   1565   1667     18    125   -106       C  
ATOM   2083  CB BHIS A 635      11.457  36.455  10.462  0.35 13.01           C  
ANISOU 2083  CB BHIS A 635     1637   1600   1702     18    125   -106       C  
ATOM   2084  CG AHIS A 635      10.592  37.091   9.422  0.65 14.90           C  
ANISOU 2084  CG AHIS A 635     1874   1822   1962     29    126    -91       C  
ATOM   2085  CG BHIS A 635      10.929  37.851  10.542  0.35 15.55           C  
ANISOU 2085  CG BHIS A 635     1969   1900   2039     27    139   -112       C  
ATOM   2086  CD2AHIS A 635      10.537  38.370   8.979  0.65 17.16           C  
ANISOU 2086  CD2AHIS A 635     2170   2086   2261     33    133    -93       C  
ATOM   2087  CD2BHIS A 635      11.151  38.839  11.440  0.35 18.31           C  
ANISOU 2087  CD2BHIS A 635     2333   2238   2386     25    153   -131       C  
ATOM   2088  ND1AHIS A 635       9.641  36.396   8.703  0.65 17.37           N  
ANISOU 2088  ND1AHIS A 635     2174   2141   2286     38    119    -72       N  
ATOM   2089  ND1BHIS A 635      10.071  38.374   9.599  0.35 16.61           N  
ANISOU 2089  ND1BHIS A 635     2100   2018   2193     39    141    -97       N  
ATOM   2090  CE1AHIS A 635       9.041  37.220   7.862  0.65 16.66           C  
ANISOU 2090  CE1AHIS A 635     2084   2032   2212     48    119    -62       C  
ATOM   2091  CE1BHIS A 635       9.779  39.623   9.916  0.35 18.78           C  
ANISOU 2091  CE1BHIS A 635     2385   2272   2477     46    155   -106       C  
ATOM   2092  NE2AHIS A 635       9.566  38.422   8.010  0.65 18.04           N  
ANISOU 2092  NE2AHIS A 635     2274   2189   2389     46    128    -74       N  
ATOM   2093  NE2BHIS A 635      10.422  39.929  11.029  0.35 18.68           N  
ANISOU 2093  NE2BHIS A 635     2385   2261   2452     37    164   -128       N  
ATOM   2094  N   GLU A 636      14.380  37.396  11.783  1.00 11.28           N  
ANISOU 2094  N   GLU A 636     1443   1386   1457    -14    120   -152       N  
ATOM   2095  CA  GLU A 636      15.181  37.371  13.003  1.00 13.34           C  
ANISOU 2095  CA  GLU A 636     1711   1658   1700    -24    117   -172       C  
ATOM   2096  C   GLU A 636      14.331  36.913  14.191  1.00 12.41           C  
ANISOU 2096  C   GLU A 636     1596   1549   1568    -13    126   -174       C  
ATOM   2097  O   GLU A 636      14.776  36.096  14.988  1.00 13.87           O  
ANISOU 2097  O   GLU A 636     1782   1753   1734    -15    117   -179       O  
ATOM   2098  CB  GLU A 636      15.814  38.740  13.296  1.00 14.54           C  
ANISOU 2098  CB  GLU A 636     1877   1792   1855    -35    124   -193       C  
ATOM   2099  CG  GLU A 636      16.632  38.756  14.582  1.00 19.77           C  
ANISOU 2099  CG  GLU A 636     2547   2466   2497    -46    117   -216       C  
ATOM   2100  CD  GLU A 636      17.518  39.988  14.717  1.00 24.17           C  
ANISOU 2100  CD  GLU A 636     3115   3008   3058    -63    118   -238       C  
ATOM   2101  OE1 GLU A 636      17.177  40.890  15.512  1.00 29.01           O  
ANISOU 2101  OE1 GLU A 636     3745   3607   3668    -62    131   -255       O  
ATOM   2102  OE2 GLU A 636      18.560  40.061  14.029  1.00 25.53           O1-
ANISOU 2102  OE2 GLU A 636     3279   3181   3238    -78    109   -240       O1-
ATOM   2103  N   LYS A 637      13.108  37.425  14.289  1.00 12.67           N  
ANISOU 2103  N   LYS A 637     1631   1568   1612      1    143   -170       N  
ATOM   2104  CA  LYS A 637      12.177  36.997  15.345  1.00 13.69           C  
ANISOU 2104  CA  LYS A 637     1763   1706   1731     12    156   -169       C  
ATOM   2105  C   LYS A 637      11.504  35.682  14.955  1.00 12.67           C  
ANISOU 2105  C   LYS A 637     1616   1592   1604     19    151   -147       C  
ATOM   2106  O   LYS A 637      10.759  35.641  13.971  1.00 12.65           O  
ANISOU 2106  O   LYS A 637     1601   1582   1621     26    151   -130       O  
ATOM   2107  CB  LYS A 637      11.121  38.062  15.584  1.00 15.68           C  
ANISOU 2107  CB  LYS A 637     2020   1938   1997     26    179   -174       C  
ATOM   2108  CG  LYS A 637      11.674  39.396  16.061  1.00 21.03           C  
ANISOU 2108  CG  LYS A 637     2718   2599   2673     19    186   -198       C  
ATOM   2109  CD  LYS A 637      10.530  40.349  16.350  1.00 27.59           C  
ANISOU 2109  CD  LYS A 637     3555   3408   3517     35    211   -202       C  
ATOM   2110  CE  LYS A 637      11.006  41.618  17.037  1.00 31.78           C  
ANISOU 2110  CE  LYS A 637     4110   3921   4043     30    221   -229       C  
ATOM   2111  NZ  LYS A 637       9.885  42.586  17.199  1.00 37.31           N1+
ANISOU 2111  NZ  LYS A 637     4817   4598   4761     49    248   -232       N1+
ATOM   2112  N   ALA A 638      11.768  34.627  15.729  1.00 11.95           N  
ANISOU 2112  N   ALA A 638     1526   1519   1492     17    146   -146       N  
ATOM   2113  CA  ALA A 638      11.299  33.273  15.405  1.00 10.94           C  
ANISOU 2113  CA  ALA A 638     1386   1405   1365     20    139   -126       C  
ATOM   2114  C   ALA A 638       9.780  33.231  15.253  1.00 13.21           C  
ANISOU 2114  C   ALA A 638     1662   1686   1670     33    155   -113       C  
ATOM   2115  O   ALA A 638       9.249  32.555  14.359  1.00 10.91           O  
ANISOU 2115  O   ALA A 638     1354   1396   1392     34    149    -95       O  
ATOM   2116  CB  ALA A 638      11.773  32.283  16.458  1.00 12.24           C  
ANISOU 2116  CB  ALA A 638     1558   1587   1503     17    134   -129       C  
ATOM   2117  N   ASP A 639       9.080  33.981  16.100  1.00 14.63           N  
ANISOU 2117  N   ASP A 639     1849   1858   1850     41    177   -123       N  
ATOM   2118  CA  ASP A 639       7.617  33.954  16.060  1.00 17.09           C  
ANISOU 2118  CA  ASP A 639     2146   2165   2180     54    196   -111       C  
ATOM   2119  C   ASP A 639       7.014  34.598  14.795  1.00 15.89           C  
ANISOU 2119  C   ASP A 639     1979   1999   2059     62    192   -101       C  
ATOM   2120  O   ASP A 639       5.827  34.429  14.518  1.00 19.81           O  
ANISOU 2120  O   ASP A 639     2458   2494   2575     71    200    -88       O  
ATOM   2121  CB  ASP A 639       7.002  34.527  17.357  1.00 22.01           C  
ANISOU 2121  CB  ASP A 639     2780   2786   2796     63    224   -125       C  
ATOM   2122  CG  ASP A 639       7.305  36.013  17.579  1.00 27.57           C  
ANISOU 2122  CG  ASP A 639     3500   3472   3502     65    234   -145       C  
ATOM   2123  OD1 ASP A 639       7.946  36.675  16.739  1.00 32.18           O  
ANISOU 2123  OD1 ASP A 639     4086   4045   4095     60    220   -148       O  
ATOM   2124  OD2 ASP A 639       6.888  36.532  18.644  1.00 34.95           O1-
ANISOU 2124  OD2 ASP A 639     4448   4402   4427     72    257   -158       O1-
ATOM   2125  N   GLU A 640       7.833  35.313  14.026  1.00 14.74           N  
ANISOU 2125  N   GLU A 640     1840   1841   1916     56    179   -105       N  
ATOM   2126  CA  GLU A 640       7.378  35.920  12.772  1.00 14.40           C  
ANISOU 2126  CA  GLU A 640     1787   1784   1898     63    173    -94       C  
ATOM   2127  C   GLU A 640       7.606  35.015  11.564  1.00 12.43           C  
ANISOU 2127  C   GLU A 640     1528   1542   1652     56    150    -77       C  
ATOM   2128  O   GLU A 640       7.191  35.343  10.443  1.00 13.35           O  
ANISOU 2128  O   GLU A 640     1637   1648   1786     62    142    -65       O  
ATOM   2129  CB  GLU A 640       8.032  37.281  12.557  1.00 16.94           C  
ANISOU 2129  CB  GLU A 640     2127   2087   2223     61    175   -107       C  
ATOM   2130  CG  GLU A 640       7.560  38.297  13.600  1.00 22.18           C  
ANISOU 2130  CG  GLU A 640     2800   2737   2889     70    199   -123       C  
ATOM   2131  CD  GLU A 640       8.220  39.651  13.468  1.00 29.12           C  
ANISOU 2131  CD  GLU A 640     3698   3593   3770     67    202   -138       C  
ATOM   2132  OE1 GLU A 640       9.129  39.795  12.638  1.00 32.41           O  
ANISOU 2132  OE1 GLU A 640     4120   4007   4188     55    187   -136       O  
ATOM   2133  OE2 GLU A 640       7.832  40.579  14.202  1.00 31.89           O1-
ANISOU 2133  OE2 GLU A 640     4060   3929   4125     76    223   -153       O1-
ATOM   2134  N   ARG A 641       8.252  33.875  11.797  1.00 10.18           N  
ANISOU 2134  N   ARG A 641     1243   1274   1350     46    140    -76       N  
ATOM   2135  CA  ARG A 641       8.442  32.879  10.741  1.00  9.45           C  
ANISOU 2135  CA  ARG A 641     1141   1189   1258     39    120    -62       C  
ATOM   2136  C   ARG A 641       7.135  32.103  10.559  1.00  9.44           C  
ANISOU 2136  C   ARG A 641     1121   1192   1271     46    120    -46       C  
ATOM   2137  O   ARG A 641       6.379  31.899  11.536  1.00  9.39           O  
ANISOU 2137  O   ARG A 641     1111   1192   1266     52    137    -47       O  
ATOM   2138  CB  ARG A 641       9.590  31.932  11.112  1.00  9.19           C  
ANISOU 2138  CB  ARG A 641     1116   1171   1204     27    110    -67       C  
ATOM   2139  CG  ARG A 641      10.926  32.661  11.237  1.00  8.69           C  
ANISOU 2139  CG  ARG A 641     1066   1105   1130     19    107    -83       C  
ATOM   2140  CD  ARG A 641      12.069  31.727  11.603  1.00  8.96           C  
ANISOU 2140  CD  ARG A 641     1104   1154   1145      9     95    -88       C  
ATOM   2141  NE  ARG A 641      13.107  32.547  12.221  1.00  8.01           N  
ANISOU 2141  NE  ARG A 641      996   1033   1015      3     96   -107       N  
ATOM   2142  CZ  ARG A 641      13.901  32.134  13.202  1.00  8.17           C  
ANISOU 2142  CZ  ARG A 641     1021   1066   1016     -2     90   -118       C  
ATOM   2143  NH1 ARG A 641      13.860  30.875  13.639  1.00  7.94           N1+
ANISOU 2143  NH1 ARG A 641      990   1051    974      0     84   -110       N1+
ATOM   2144  NH2 ARG A 641      14.745  32.995  13.761  1.00  7.94           N  
ANISOU 2144  NH2 ARG A 641     1002   1035    980     -9     90   -137       N  
ATOM   2145  N   PRO A 642       6.848  31.668   9.315  1.00  8.77           N  
ANISOU 2145  N   PRO A 642     1027   1106   1196     45    104    -31       N  
ATOM   2146  CA  PRO A 642       5.616  30.896   9.051  1.00  9.01           C  
ANISOU 2146  CA  PRO A 642     1038   1142   1243     49    101    -16       C  
ATOM   2147  C   PRO A 642       5.647  29.507   9.676  1.00  8.61           C  
ANISOU 2147  C   PRO A 642      984   1105   1179     41    102    -14       C  
ATOM   2148  O   PRO A 642       6.708  29.047  10.156  1.00  9.00           O  
ANISOU 2148  O   PRO A 642     1048   1162   1208     33    100    -21       O  
ATOM   2149  CB  PRO A 642       5.610  30.770   7.518  1.00  9.50           C  
ANISOU 2149  CB  PRO A 642     1097   1200   1312     47     79     -4       C  
ATOM   2150  CG  PRO A 642       7.067  30.852   7.125  1.00  9.00           C  
ANISOU 2150  CG  PRO A 642     1051   1135   1230     38     70    -12       C  
ATOM   2151  CD  PRO A 642       7.655  31.860   8.096  1.00  8.98           C  
ANISOU 2151  CD  PRO A 642     1062   1128   1222     39     87    -28       C  
ATOM   2152  N   THR A 643       4.493  28.843   9.671  1.00  8.59           N  
ANISOU 2152  N   THR A 643      963   1107   1192     42    104     -2       N  
ATOM   2153  CA  THR A 643       4.411  27.414   9.953  1.00  8.46           C  
ANISOU 2153  CA  THR A 643      944   1102   1169     32    101      3       C  
ATOM   2154  C   THR A 643       4.586  26.640   8.641  1.00  8.00           C  
ANISOU 2154  C   THR A 643      883   1043   1113     25     76     13       C  
ATOM   2155  O   THR A 643       4.538  27.231   7.547  1.00  8.05           O  
ANISOU 2155  O   THR A 643      888   1043   1128     28     62     16       O  
ATOM   2156  CB  THR A 643       3.027  27.038  10.484  1.00  8.95           C  
ANISOU 2156  CB  THR A 643      985   1166   1248     35    117     11       C  
ATOM   2157  CG2 THR A 643       2.713  27.794  11.797  1.00 10.50           C  
ANISOU 2157  CG2 THR A 643     1184   1362   1441     44    146      2       C  
ATOM   2158  OG1 THR A 643       2.048  27.387   9.495  1.00  9.28           O  
ANISOU 2158  OG1 THR A 643     1006   1203   1316     41    106     21       O  
ATOM   2159  N   PHE A 644       4.770  25.328   8.741  1.00  8.06           N  
ANISOU 2159  N   PHE A 644      893   1056   1111     15     70     18       N  
ATOM   2160  CA  PHE A 644       4.851  24.514   7.533  1.00  7.42           C  
ANISOU 2160  CA  PHE A 644      812    974   1033      7     48     24       C  
ATOM   2161  C   PHE A 644       3.526  24.477   6.783  1.00  8.28           C  
ANISOU 2161  C   PHE A 644      898   1079   1166      7     38     35       C  
ATOM   2162  O   PHE A 644       3.527  24.392   5.560  1.00  8.32           O  
ANISOU 2162  O   PHE A 644      904   1082   1175      5     17     39       O  
ATOM   2163  CB  PHE A 644       5.371  23.103   7.810  1.00  7.80           C  
ANISOU 2163  CB  PHE A 644      869   1027   1067     -2     44     26       C  
ATOM   2164  CG  PHE A 644       6.855  23.064   8.036  1.00  7.51           C  
ANISOU 2164  CG  PHE A 644      852    993   1008     -2     42     17       C  
ATOM   2165  CD1 PHE A 644       7.740  23.346   6.990  1.00  7.42           C  
ANISOU 2165  CD1 PHE A 644      850    978    991     -1     28     13       C  
ATOM   2166  CD2 PHE A 644       7.374  22.784   9.306  1.00  7.80           C  
ANISOU 2166  CD2 PHE A 644      898   1035   1028     -2     55     13       C  
ATOM   2167  CE1 PHE A 644       9.115  23.337   7.216  1.00  7.67           C  
ANISOU 2167  CE1 PHE A 644      895   1012   1004     -2     27      4       C  
ATOM   2168  CE2 PHE A 644       8.743  22.773   9.531  1.00  7.85           C  
ANISOU 2168  CE2 PHE A 644      920   1045   1016     -0     50      4       C  
ATOM   2169  CZ  PHE A 644       9.619  23.063   8.482  1.00  7.59           C  
ANISOU 2169  CZ  PHE A 644      891   1009    981     -1     36      0       C  
ATOM   2170  N   LYS A 645       2.410  24.586   7.499  1.00  9.18           N  
ANISOU 2170  N   LYS A 645      994   1196   1297     11     54     38       N  
ATOM   2171  CA  LYS A 645       1.110  24.659   6.836  1.00 10.20           C  
ANISOU 2171  CA  LYS A 645     1097   1324   1453     13     45     48       C  
ATOM   2172  C   LYS A 645       1.035  25.905   5.949  1.00  9.78           C  
ANISOU 2172  C   LYS A 645     1042   1263   1409     25     33     48       C  
ATOM   2173  O   LYS A 645       0.574  25.836   4.799  1.00  9.69           O  
ANISOU 2173  O   LYS A 645     1021   1249   1408     24     10     56       O  
ATOM   2174  CB  LYS A 645      -0.011  24.675   7.882  1.00 11.79           C  
ANISOU 2174  CB  LYS A 645     1276   1528   1672     15     70     52       C  
ATOM   2175  CG  LYS A 645      -1.401  24.669   7.282  1.00 15.68           C  
ANISOU 2175  CG  LYS A 645     1736   2021   2197     17     61     60       C  
ATOM   2176  CD  LYS A 645      -2.428  24.377   8.367  1.00 18.01           C  
ANISOU 2176  CD  LYS A 645     2010   2323   2510     16     88     64       C  
ATOM   2177  CE  LYS A 645      -3.840  24.616   7.859  1.00 25.04           C  
ANISOU 2177  CE  LYS A 645     2860   3213   3437     20     82     73       C  
ATOM   2178  NZ  LYS A 645      -4.857  24.160   8.847  1.00 30.94           N1+
ANISOU 2178  NZ  LYS A 645     3584   3967   4204     15    110     76       N1+
ATOM   2179  N   ILE A 646       1.498  27.037   6.476  1.00  9.04           N  
ANISOU 2179  N   ILE A 646      958   1166   1309     36     48     40       N  
ATOM   2180  CA  ILE A 646       1.483  28.296   5.718  1.00  9.60           C  
ANISOU 2180  CA  ILE A 646     1032   1227   1388     48     40     41       C  
ATOM   2181  C   ILE A 646       2.456  28.229   4.537  1.00  8.80           C  
ANISOU 2181  C   ILE A 646      950   1121   1269     42     18     42       C  
ATOM   2182  O   ILE A 646       2.114  28.648   3.422  1.00  9.36           O  
ANISOU 2182  O   ILE A 646     1020   1187   1349     46     -1     50       O  
ATOM   2183  CB  ILE A 646       1.799  29.496   6.629  1.00 10.19           C  
ANISOU 2183  CB  ILE A 646     1116   1294   1460     59     65     30       C  
ATOM   2184  CG1 ILE A 646       0.602  29.750   7.557  1.00 11.64           C  
ANISOU 2184  CG1 ILE A 646     1276   1480   1664     70     87     31       C  
ATOM   2185  CG2 ILE A 646       2.095  30.749   5.813  1.00 10.99           C  
ANISOU 2185  CG2 ILE A 646     1227   1382   1564     69     56     30       C  
ATOM   2186  CD1 ILE A 646       0.934  30.637   8.729  1.00 13.62           C  
ANISOU 2186  CD1 ILE A 646     1540   1727   1907     78    114     17       C  
ATOM   2187  N   LEU A 647       3.650  27.681   4.768  1.00  8.50           N  
ANISOU 2187  N   LEU A 647      931   1087   1208     32     21     34       N  
ATOM   2188  CA  LEU A 647       4.611  27.512   3.669  1.00  8.11           C  
ANISOU 2188  CA  LEU A 647      901   1035   1145     26      3     34       C  
ATOM   2189  C   LEU A 647       4.031  26.652   2.562  1.00  8.32           C  
ANISOU 2189  C   LEU A 647      922   1063   1176     20    -20     44       C  
ATOM   2190  O   LEU A 647       4.224  26.961   1.368  1.00  8.31           O  
ANISOU 2190  O   LEU A 647      931   1055   1169     20    -37     48       O  
ATOM   2191  CB  LEU A 647       5.930  26.910   4.148  1.00  7.99           C  
ANISOU 2191  CB  LEU A 647      903   1024   1106     17      9     24       C  
ATOM   2192  CG  LEU A 647       6.783  27.874   4.971  1.00  8.15           C  
ANISOU 2192  CG  LEU A 647      934   1042   1118     21     26     12       C  
ATOM   2193  CD1 LEU A 647       7.801  27.053   5.744  1.00  8.97           C  
ANISOU 2193  CD1 LEU A 647     1047   1155   1204     13     31      4       C  
ATOM   2194  CD2 LEU A 647       7.464  28.943   4.111  1.00  8.75           C  
ANISOU 2194  CD2 LEU A 647     1023   1108   1191     22     22     10       C  
ATOM   2195  N   LEU A 648       3.326  25.584   2.951  1.00  8.55           N  
ANISOU 2195  N   LEU A 648      937   1098   1213     12    -21     48       N  
ATOM   2196  CA  LEU A 648       2.753  24.670   1.956  1.00  8.45           C  
ANISOU 2196  CA  LEU A 648      917   1086   1204      3    -44     55       C  
ATOM   2197  C   LEU A 648       1.736  25.399   1.087  1.00  8.02           C  
ANISOU 2197  C   LEU A 648      849   1028   1168     12    -61     64       C  
ATOM   2198  O   LEU A 648       1.720  25.228  -0.137  1.00  8.34           O  
ANISOU 2198  O   LEU A 648      898   1067   1203      8    -85     69       O  
ATOM   2199  CB  LEU A 648       2.112  23.448   2.615  1.00  8.82           C  
ANISOU 2199  CB  LEU A 648      950   1140   1260     -6    -40     57       C  
ATOM   2200  CG  LEU A 648       1.510  22.399   1.665  1.00  9.38           C  
ANISOU 2200  CG  LEU A 648     1015   1210   1337    -18    -64     63       C  
ATOM   2201  CD1 LEU A 648       2.530  21.955   0.618  1.00 10.84           C  
ANISOU 2201  CD1 LEU A 648     1227   1390   1498    -24    -80     59       C  
ATOM   2202  CD2 LEU A 648       1.032  21.211   2.486  1.00  9.87           C  
ANISOU 2202  CD2 LEU A 648     1066   1275   1406    -30    -54     64       C  
ATOM   2203  N   SER A 649       0.871  26.179   1.732  1.00  8.37           N  
ANISOU 2203  N   SER A 649      873   1072   1234     24    -49     67       N  
ATOM   2204  CA  SER A 649      -0.102  26.970   1.014  1.00  9.23           C  
ANISOU 2204  CA  SER A 649      965   1178   1362     36    -64     76       C  
ATOM   2205  C   SER A 649       0.586  27.949   0.066  1.00  9.38           C  
ANISOU 2205  C   SER A 649     1008   1187   1368     43    -75     78       C  
ATOM   2206  O   SER A 649       0.173  28.080  -1.086  1.00 10.05           O  
ANISOU 2206  O   SER A 649     1093   1268   1454     46   -101     87       O  
ATOM   2207  CB  SER A 649      -1.022  27.697   1.993  1.00  9.76           C  
ANISOU 2207  CB  SER A 649     1007   1245   1454     49    -43     77       C  
ATOM   2208  OG  SER A 649      -1.996  28.446   1.288  1.00 12.85           O  
ANISOU 2208  OG  SER A 649     1381   1632   1867     63    -59     87       O  
ATOM   2209  N   ASN A 650       1.655  28.597   0.533  1.00  9.80           N  
ANISOU 2209  N   ASN A 650     1081   1234   1405     46    -56     69       N  
ATOM   2210  CA  ASN A 650       2.377  29.570  -0.296  1.00  9.55           C  
ANISOU 2210  CA  ASN A 650     1074   1192   1361     52    -61     70       C  
ATOM   2211  C   ASN A 650       3.023  28.908  -1.514  1.00  8.73           C  
ANISOU 2211  C   ASN A 650      990   1089   1236     41    -82     73       C  
ATOM   2212  O   ASN A 650       2.989  29.463  -2.623  1.00  8.65           O  
ANISOU 2212  O   ASN A 650      993   1072   1221     46    -99     82       O  
ATOM   2213  CB  ASN A 650       3.444  30.326   0.514  1.00 11.37           C  
ANISOU 2213  CB  ASN A 650     1320   1416   1581     53    -36     59       C  
ATOM   2214  CG  ASN A 650       2.844  31.220   1.588  1.00 13.99           C  
ANISOU 2214  CG  ASN A 650     1639   1744   1931     67    -15     56       C  
ATOM   2215  ND2 ASN A 650       3.665  31.592   2.560  1.00 19.90           N  
ANISOU 2215  ND2 ASN A 650     2397   2491   2670     64      6     43       N  
ATOM   2216  OD1 ASN A 650       1.669  31.568   1.547  1.00 18.03           O  
ANISOU 2216  OD1 ASN A 650     2129   2254   2466     79    -19     64       O  
ATOM   2217  N   ILE A 651       3.589  27.719  -1.301  1.00  7.88           N  
ANISOU 2217  N   ILE A 651      888    989   1116     27    -81     66       N  
ATOM   2218  CA  ILE A 651       4.204  26.954  -2.382  1.00  7.47           C  
ANISOU 2218  CA  ILE A 651      855    937   1043     16    -97     66       C  
ATOM   2219  C   ILE A 651       3.148  26.543  -3.420  1.00  7.78           C  
ANISOU 2219  C   ILE A 651      887    978   1090     15   -127     77       C  
ATOM   2220  O   ILE A 651       3.373  26.658  -4.639  1.00  7.61           O  
ANISOU 2220  O   ILE A 651      885    952   1053     14   -145     81       O  
ATOM   2221  CB  ILE A 651       4.957  25.728  -1.840  1.00  7.75           C  
ANISOU 2221  CB  ILE A 651      896    980   1067      4    -88     57       C  
ATOM   2222  CG1 ILE A 651       6.240  26.191  -1.144  1.00  8.42           C  
ANISOU 2222  CG1 ILE A 651      993   1064   1139      4    -66     46       C  
ATOM   2223  CG2 ILE A 651       5.259  24.724  -2.957  1.00  8.25           C  
ANISOU 2223  CG2 ILE A 651      975   1044   1114     -6   -107     57       C  
ATOM   2224  CD1 ILE A 651       6.909  25.124  -0.295  1.00  8.43           C  
ANISOU 2224  CD1 ILE A 651      995   1073   1133     -3    -54     38       C  
ATOM   2225  N   LEU A 652       2.013  26.026  -2.948  1.00  7.76           N  
ANISOU 2225  N   LEU A 652      856    981   1108     14   -132     79       N  
ATOM   2226  CA  LEU A 652       0.923  25.700  -3.884  1.00  8.04           C  
ANISOU 2226  CA  LEU A 652      880   1019   1154     12   -163     89       C  
ATOM   2227  C   LEU A 652       0.406  26.924  -4.645  1.00  8.95           C  
ANISOU 2227  C   LEU A 652      996   1127   1276     28   -178    100       C  
ATOM   2228  O   LEU A 652       0.100  26.822  -5.826  1.00  8.47           O  
ANISOU 2228  O   LEU A 652      944   1066   1207     27   -207    107       O  
ATOM   2229  CB  LEU A 652      -0.233  25.018  -3.148  1.00  8.44           C  
ANISOU 2229  CB  LEU A 652      896   1077   1231      7   -163     90       C  
ATOM   2230  CG  LEU A 652       0.068  23.600  -2.658  1.00  9.02           C  
ANISOU 2230  CG  LEU A 652      971   1156   1299    -10   -156     82       C  
ATOM   2231  CD1 LEU A 652      -0.942  23.162  -1.599  1.00  9.57           C  
ANISOU 2231  CD1 LEU A 652     1007   1232   1395    -13   -143     84       C  
ATOM   2232  CD2 LEU A 652       0.024  22.620  -3.818  1.00  9.48           C  
ANISOU 2232  CD2 LEU A 652     1043   1213   1345    -24   -184     82       C  
ATOM   2233  N   ASP A 653       0.321  28.076  -3.978  1.00  9.39           N  
ANISOU 2233  N   ASP A 653     1043   1178   1344     44   -159    101       N  
ATOM   2234  CA  ASP A 653      -0.059  29.312  -4.677  1.00 10.15           C  
ANISOU 2234  CA  ASP A 653     1145   1265   1447     61   -171    113       C  
ATOM   2235  C   ASP A 653       0.896  29.580  -5.834  1.00 10.78           C  
ANISOU 2235  C   ASP A 653     1262   1336   1495     58   -182    116       C  
ATOM   2236  O   ASP A 653       0.468  29.898  -6.945  1.00 10.53           O  
ANISOU 2236  O   ASP A 653     1240   1301   1460     65   -208    127       O  
ATOM   2237  CB  ASP A 653       0.002  30.532  -3.740  1.00 11.79           C  
ANISOU 2237  CB  ASP A 653     1347   1463   1668     77   -144    111       C  
ATOM   2238  CG  ASP A 653      -1.170  30.631  -2.772  1.00 13.37           C  
ANISOU 2238  CG  ASP A 653     1509   1668   1901     86   -134    112       C  
ATOM   2239  OD1 ASP A 653      -2.206  29.942  -2.893  1.00 15.95           O  
ANISOU 2239  OD1 ASP A 653     1807   2004   2245     83   -151    117       O  
ATOM   2240  OD2 ASP A 653      -1.042  31.476  -1.861  1.00 15.40           O1-
ANISOU 2240  OD2 ASP A 653     1764   1920   2167     97   -108    107       O1-
ATOM   2241  N   VAL A 654       2.197  29.446  -5.577  1.00 10.50           N  
ANISOU 2241  N   VAL A 654     1249   1299   1439     49   -160    105       N  
ATOM   2242  CA  VAL A 654       3.194  29.734  -6.605  1.00 11.12           C  
ANISOU 2242  CA  VAL A 654     1363   1370   1490     45   -163    107       C  
ATOM   2243  C   VAL A 654       3.096  28.724  -7.744  1.00 10.62           C  
ANISOU 2243  C   VAL A 654     1313   1311   1408     34   -190    109       C  
ATOM   2244  O   VAL A 654       3.159  29.093  -8.915  1.00 10.94           O  
ANISOU 2244  O   VAL A 654     1377   1346   1432     38   -208    118       O  
ATOM   2245  CB  VAL A 654       4.618  29.817  -6.003  1.00 11.88           C  
ANISOU 2245  CB  VAL A 654     1475   1464   1572     37   -133     93       C  
ATOM   2246  CG1 VAL A 654       5.650  29.913  -7.105  1.00 13.67           C  
ANISOU 2246  CG1 VAL A 654     1737   1685   1771     31   -135     95       C  
ATOM   2247  CG2 VAL A 654       4.725  31.026  -5.087  1.00 12.78           C  
ANISOU 2247  CG2 VAL A 654     1583   1569   1700     47   -111     92       C  
ATOM   2248  N   MET A 655       2.866  27.452  -7.414  1.00  9.86           N  
ANISOU 2248  N   MET A 655     1203   1225   1315     22   -195    102       N  
ATOM   2249  CA  MET A 655       2.676  26.441  -8.450  1.00 10.83           C  
ANISOU 2249  CA  MET A 655     1338   1352   1423     11   -222    102       C  
ATOM   2250  C   MET A 655       1.517  26.795  -9.352  1.00 11.79           C  
ANISOU 2250  C   MET A 655     1453   1473   1551     18   -256    115       C  
ATOM   2251  O   MET A 655       1.595  26.584 -10.554  1.00 13.03           O  
ANISOU 2251  O   MET A 655     1635   1629   1686     14   -279    118       O  
ATOM   2252  CB  MET A 655       2.441  25.065  -7.855  1.00 12.09           C  
ANISOU 2252  CB  MET A 655     1481   1521   1591     -2   -222     92       C  
ATOM   2253  CG  MET A 655       3.674  24.487  -7.234  1.00 14.79           C  
ANISOU 2253  CG  MET A 655     1835   1863   1919    -10   -195     80       C  
ATOM   2254  SD  MET A 655       3.358  22.788  -6.787  1.00 18.08           S  
ANISOU 2254  SD  MET A 655     2241   2286   2343    -26   -199     71       S  
ATOM   2255  CE  MET A 655       5.032  22.271  -6.422  1.00 19.17           C  
ANISOU 2255  CE  MET A 655     2402   2423   2459    -31   -172     58       C  
ATOM   2256  N   ASP A 656       0.445  27.324  -8.772  1.00 11.67           N  
ANISOU 2256  N   ASP A 656     1406   1460   1566     30   -260    122       N  
ATOM   2257  CA  ASP A 656      -0.720  27.703  -9.579  1.00 13.41           C  
ANISOU 2257  CA  ASP A 656     1615   1680   1798     40   -295    136       C  
ATOM   2258  C   ASP A 656      -0.453  28.944 -10.423  1.00 15.29           C  
ANISOU 2258  C   ASP A 656     1879   1908   2021     56   -303    148       C  
ATOM   2259  O   ASP A 656      -1.011  29.081 -11.519  1.00 16.81           O  
ANISOU 2259  O   ASP A 656     2081   2099   2204     60   -337    159       O  
ATOM   2260  CB  ASP A 656      -1.960  27.923  -8.706  1.00 12.29           C  
ANISOU 2260  CB  ASP A 656     1427   1545   1697     50   -297    140       C  
ATOM   2261  CG  ASP A 656      -2.621  26.626  -8.270  1.00 12.20           C  
ANISOU 2261  CG  ASP A 656     1387   1544   1701     33   -304    133       C  
ATOM   2262  OD1 ASP A 656      -2.328  25.559  -8.856  1.00 11.65           O  
ANISOU 2262  OD1 ASP A 656     1334   1479   1613     15   -317    126       O  
ATOM   2263  OD2 ASP A 656      -3.455  26.687  -7.328  1.00 12.03           O1-
ANISOU 2263  OD2 ASP A 656     1329   1529   1713     37   -293    133       O1-
ATOM   2264  N   GLU A 657       0.406  29.834  -9.926  1.00 15.33           N  
ANISOU 2264  N   GLU A 657     1898   1902   2022     62   -272    147       N  
ATOM   2265  CA  GLU A 657       0.657  31.108 -10.590  1.00 18.56           C  
ANISOU 2265  CA  GLU A 657     2332   2296   2420     78   -273    159       C  
ATOM   2266  C   GLU A 657       1.752  31.043 -11.643  1.00 21.54           C  
ANISOU 2266  C   GLU A 657     2755   2669   2759     68   -272    160       C  
ATOM   2267  O   GLU A 657       1.698  31.773 -12.638  1.00 25.56           O  
ANISOU 2267  O   GLU A 657     3290   3168   3253     78   -288    174       O  
ATOM   2268  CB  GLU A 657       0.939  32.197  -9.559  1.00 18.90           C  
ANISOU 2268  CB  GLU A 657     2367   2329   2481     90   -240    157       C  
ATOM   2269  CG  GLU A 657      -0.271  32.496  -8.682  1.00 22.12           C  
ANISOU 2269  CG  GLU A 657     2734   2742   2928    104   -241    160       C  
ATOM   2270  CD  GLU A 657       0.077  33.158  -7.357  1.00 26.83           C  
ANISOU 2270  CD  GLU A 657     3319   3332   3541    110   -203    152       C  
ATOM   2271  OE1 GLU A 657       1.210  33.667  -7.211  1.00 27.79           O  
ANISOU 2271  OE1 GLU A 657     3467   3444   3647    105   -179    146       O  
ATOM   2272  OE2 GLU A 657      -0.788  33.158  -6.451  1.00 27.22           O1-
ANISOU 2272  OE2 GLU A 657     3334   3386   3619    118   -197    149       O1-
ATOM   2273  N   GLU A 658       2.741  30.178 -11.445  1.00 22.03           N  
ANISOU 2273  N   GLU A 658     2828   2736   2804     50   -253    145       N  
ATOM   2274  CA  GLU A 658       3.883  30.132 -12.369  1.00 26.73           C  
ANISOU 2274  CA  GLU A 658     3465   3325   3364     42   -246    143       C  
ATOM   2275  C   GLU A 658       4.064  28.783 -13.101  1.00 32.86           C  
ANISOU 2275  C   GLU A 658     4255   4110   4117     26   -262    135       C  
ATOM   2276  O   GLU A 658       5.079  28.552 -13.758  1.00 37.99           O  
ANISOU 2276  O   GLU A 658     4938   4758   4738     18   -250    130       O  
ATOM   2277  CB AGLU A 658       5.177  30.494 -11.602  0.50 25.47           C  
ANISOU 2277  CB AGLU A 658     3313   3161   3203     37   -205    133       C  
ATOM   2278  CB BGLU A 658       5.183  30.699 -11.760  0.50 28.17           C  
ANISOU 2278  CB BGLU A 658     3659   3500   3543     39   -206    135       C  
ATOM   2279  CG AGLU A 658       5.025  31.660 -10.627  0.50 23.49           C  
ANISOU 2279  CG AGLU A 658     3044   2902   2976     49   -186    135       C  
ATOM   2280  CG BGLU A 658       5.692  30.019 -10.510  0.50 27.40           C  
ANISOU 2280  CG BGLU A 658     3539   3411   3457     30   -182    118       C  
ATOM   2281  CD AGLU A 658       6.344  32.247 -10.142  0.50 24.58           C  
ANISOU 2281  CD AGLU A 658     3196   3033   3109     43   -150    126       C  
ATOM   2282  CD BGLU A 658       7.037  30.560 -10.058  0.50 26.01           C  
ANISOU 2282  CD BGLU A 658     3376   3229   3275     25   -147    109       C  
ATOM   2283  OE1AGLU A 658       7.254  31.477  -9.760  0.50 22.10           O  
ANISOU 2283  OE1AGLU A 658     2883   2726   2787     30   -134    113       O  
ATOM   2284  OE1BGLU A 658       7.160  31.786  -9.835  0.50 24.16           O  
ANISOU 2284  OE1BGLU A 658     3146   2983   3049     33   -134    116       O  
ATOM   2285  OE2AGLU A 658       6.461  33.489 -10.133  0.50 23.93           O1-
ANISOU 2285  OE2AGLU A 658     3124   2935   3032     52   -139    134       O1-
ATOM   2286  OE2BGLU A 658       7.966  29.748  -9.902  0.50 25.86           O1-
ANISOU 2286  OE2BGLU A 658     3362   3218   3245     13   -133     97       O1-
ATOM   2287  N   SER A 659       3.052  27.918 -13.024  1.00 42.40           N  
ATOM   2288  CA  SER A 659       2.992  26.714 -13.868  1.00 51.95           C  
ATOM   2289  C   SER A 659       1.884  26.825 -14.913  1.00 56.27           C  
ATOM   2290  O   SER A 659       1.713  27.865 -15.551  1.00 58.69           O  
ATOM   2291  CB  SER A 659       2.779  25.445 -13.034  1.00 61.10           C  
ATOM   2292  OG  SER A 659       3.884  25.175 -12.192  1.00 61.82           O  
TER   
HETATM 2293  N1  IMD A 701      33.628  24.851   2.816  1.00 14.63           N  
ANISOU 2293  N1  IMD A 701     1607   2009   1944    -45     56   -168       N  
HETATM 2294  C2  IMD A 701      33.186  25.784   3.691  1.00 13.70           C  
ANISOU 2294  C2  IMD A 701     1493   1889   1822    -58     45   -173       C  
HETATM 2295  N3  IMD A 701      32.746  26.847   2.971  1.00 13.86           N  
ANISOU 2295  N3  IMD A 701     1529   1894   1842    -76     63   -171       N  
HETATM 2296  C4  IMD A 701      32.909  26.576   1.655  1.00 12.95           C  
ANISOU 2296  C4  IMD A 701     1419   1771   1728    -76     86   -165       C  
HETATM 2297  C5  IMD A 701      33.475  25.327   1.556  1.00 13.43           C  
ANISOU 2297  C5  IMD A 701     1467   1842   1792    -57     82   -165       C  
HETATM 2298  N1  IMD A 702       9.763  -4.301   4.489  1.00 42.50           N  
HETATM 2299  C2  IMD A 702       8.478  -4.556   4.815  1.00 46.94           C  
HETATM 2300  N3  IMD A 702       8.418  -4.871   6.128  1.00 44.70           N  
HETATM 2301  C4  IMD A 702       9.670  -4.815   6.630  1.00 43.45           C  
HETATM 2302  C5  IMD A 702      10.515  -4.461   5.600  1.00 40.24           C  
HETATM 2303  C1  IPA A 703      24.797 -13.033   0.645  1.00 16.57           C  
ANISOU 2303  C1  IPA A 703     2553   1594   2150    308     21     -5       C  
HETATM 2304  C2  IPA A 703      24.377 -11.552   0.515  1.00 12.74           C  
ANISOU 2304  C2  IPA A 703     2032   1154   1653    281     15    -10       C  
HETATM 2305  O2  IPA A 703      23.432 -11.202   1.552  1.00 18.01           O  
ANISOU 2305  O2  IPA A 703     2695   1833   2316    258      2     10       O  
HETATM 2306  C3  IPA A 703      23.773 -11.395  -0.867  1.00 18.18           C  
ANISOU 2306  C3  IPA A 703     2733   1836   2335    253     21    -34       C  
HETATM 2307  C1  EDO A 704       7.951  26.832 -11.175  1.00 42.00           C  
HETATM 2308  O1  EDO A 704       8.478  27.472 -12.350  1.00 41.90           O  
HETATM 2309  C2  EDO A 704       6.427  26.882 -11.166  1.00 42.87           C  
HETATM 2310  O2  EDO A 704       5.871  25.678 -10.624  1.00 41.06           O  
HETATM 2311  C1  4L6 A 705      20.887  10.091   4.177  1.00 13.96           C  
ANISOU 2311  C1  4L6 A 705     1793   1778   1731     69    -35    -14       C  
HETATM 2312  C2  4L6 A 705      21.956   9.327   4.938  1.00 13.59           C  
ANISOU 2312  C2  4L6 A 705     1744   1734   1684     89    -39    -12       C  
HETATM 2313  C3  4L6 A 705      22.107   9.607   6.272  1.00 13.07           C  
ANISOU 2313  C3  4L6 A 705     1672   1680   1613     95    -46     -6       C  
HETATM 2314  C4  4L6 A 705      23.093   8.909   7.005  1.00 14.73           C  
ANISOU 2314  C4  4L6 A 705     1881   1892   1822    115    -54     -4       C  
HETATM 2315  C5  4L6 A 705      23.506   8.939   8.366  1.00 15.44           C  
ANISOU 2315  C5  4L6 A 705     1967   1995   1904    126    -65      2       C  
HETATM 2316  N6  4L6 A 705      24.476   8.077   8.523  1.00 16.95           N  
ANISOU 2316  N6  4L6 A 705     2159   2183   2098    147    -71      2       N  
HETATM 2317  N7  4L6 A 705      24.765   7.440   7.316  1.00 16.43           N  
ANISOU 2317  N7  4L6 A 705     2096   2102   2042    151    -63     -2       N  
HETATM 2318  C9  4L6 A 705      23.908   7.944   6.361  1.00 14.60           C  
ANISOU 2318  C9  4L6 A 705     1868   1866   1812    131    -53     -7       C  
HETATM 2319  C10 4L6 A 705      23.748   7.675   5.005  1.00 14.85           C  
ANISOU 2319  C10 4L6 A 705     1906   1884   1849    125    -43    -14       C  
HETATM 2320  C11 4L6 A 705      22.773   8.359   4.292  1.00 14.26           C  
ANISOU 2320  C11 4L6 A 705     1836   1808   1773    104    -37    -17       C  
HETATM 2321  C12 4L6 A 705      22.619   8.043   2.842  1.00 13.91           C  
ANISOU 2321  C12 4L6 A 705     1802   1750   1731     99    -29    -25       C  
HETATM 2322  C13 4L6 A 705      23.529   8.506   1.894  1.00 16.55           C  
ANISOU 2322  C13 4L6 A 705     2127   2090   2068    102    -19    -38       C  
HETATM 2323  C14 4L6 A 705      23.370   8.213   0.545  1.00 14.58           C  
ANISOU 2323  C14 4L6 A 705     1892   1828   1817     97    -11    -45       C  
HETATM 2324  C15 4L6 A 705      22.324   7.448   0.082  1.00 13.62           C  
ANISOU 2324  C15 4L6 A 705     1793   1688   1691     87    -15    -41       C  
HETATM 2325  C16 4L6 A 705      21.375   6.975   1.010  1.00 12.51           C  
ANISOU 2325  C16 4L6 A 705     1660   1542   1552     81    -25    -28       C  
HETATM 2326  C17 4L6 A 705      20.254   6.193   0.587  1.00 11.25           C  
ANISOU 2326  C17 4L6 A 705     1521   1362   1391     69    -29    -24       C  
HETATM 2327  N18 4L6 A 705      20.056   5.886  -0.747  1.00 10.70           N  
ANISOU 2327  N18 4L6 A 705     1467   1280   1318     61    -25    -34       N  
HETATM 2328  C19 4L6 A 705      19.366   5.790   1.601  1.00 10.80           C  
ANISOU 2328  C19 4L6 A 705     1466   1299   1335     62    -35    -11       C  
HETATM 2329  N20 4L6 A 705      19.591   6.128   2.880  1.00 12.01           N  
ANISOU 2329  N20 4L6 A 705     1607   1465   1488     70    -37     -2       N  
HETATM 2330  N21 4L6 A 705      20.612   6.815   3.265  1.00 13.22           N  
ANISOU 2330  N21 4L6 A 705     1744   1637   1641     82    -36     -7       N  
HETATM 2331  C22 4L6 A 705      21.519   7.265   2.389  1.00 13.61           C  
ANISOU 2331  C22 4L6 A 705     1785   1693   1691     87    -30    -19       C  
HETATM 2332  C23 4L6 A 705      18.138   5.022   1.325  1.00  9.99           C  
ANISOU 2332  C23 4L6 A 705     1381   1178   1235     45    -39     -6       C  
HETATM 2333  N24 4L6 A 705      17.202   4.963   2.301  1.00 10.03           N  
ANISOU 2333  N24 4L6 A 705     1383   1184   1243     36    -42      6       N  
HETATM 2334  O25 4L6 A 705      17.946   4.488   0.238  1.00 10.47           O  
ANISOU 2334  O25 4L6 A 705     1457   1225   1295     39    -40    -14       O  
HETATM 2335  O   HOH A 801      -1.282  20.962   9.421  0.50 19.17           O  
HETATM 2336  O   HOH A 802      33.515  27.119  -1.356  0.50 12.72           O  
HETATM 2337  O   HOH A 803      33.741  30.119  -4.819  0.50 20.91           O  
HETATM 2338  O   HOH A 804      34.960  27.940  -3.640  0.50 13.45           O  
HETATM 2339  O   HOH A 805      11.962  39.488  12.506  0.50 16.33           O  
HETATM 2340  O   HOH A 806      18.627 -12.961  14.473  1.00 39.61           O  
HETATM 2341  O   HOH A 807      15.787 -12.184  -3.682  1.00 22.60           O  
HETATM 2342  O   HOH A 808      23.442  19.942  19.422  1.00 37.20           O  
HETATM 2343  O   HOH A 809      21.939  -4.915  19.264  1.00 34.78           O  
HETATM 2344  O   HOH A 810      21.748  14.308  11.365  1.00 37.71           O  
HETATM 2345  O   HOH A 811       2.127  23.566  10.311  1.00 15.41           O  
HETATM 2346  O   HOH A 812       5.244  17.682  -4.311  1.00 26.27           O  
HETATM 2347  O   HOH A 813      26.592   3.197  17.745  1.00 17.57           O  
HETATM 2348  O   HOH A 814      26.222  12.036 -13.616  1.00 36.83           O  
HETATM 2349  O   HOH A 815      17.891  -0.255  -7.483  1.00 30.40           O  
HETATM 2350  O   HOH A 816      22.318  12.579   8.656  1.00 26.04           O  
HETATM 2351  O   HOH A 817      15.602  25.457 -14.794  1.00 29.11           O  
HETATM 2352  O   HOH A 818      24.961  32.307  -4.614  1.00 41.43           O  
HETATM 2353  O   HOH A 819       8.455  24.365 -19.110  1.00 21.99           O  
HETATM 2354  O   HOH A 820       2.149  17.007  -6.059  1.00 33.01           O  
HETATM 2355  O   HOH A 821      36.098  21.602  17.623  1.00 41.41           O  
HETATM 2356  O   HOH A 822      31.783   5.163   5.868  1.00 38.44           O  
HETATM 2357  O   HOH A 823      16.260  19.257   3.958  0.50 42.40           O  
HETATM 2358  O   HOH A 824      25.770  22.760  -8.436  1.00 29.15           O  
HETATM 2359  O   HOH A 825      13.320  15.341  17.197  1.00 14.06           O  
HETATM 2360  O   HOH A 826       4.894 -11.567   0.895  1.00 41.88           O  
HETATM 2361  O   HOH A 827      15.434  22.474  14.625  1.00 11.34           O  
HETATM 2362  O   HOH A 828      16.657  -8.575  15.556  1.00 33.16           O  
HETATM 2363  O   HOH A 829       9.843   6.928  11.379  1.00 27.83           O  
HETATM 2364  O   HOH A 830      26.487  14.712  -7.534  1.00 23.29           O  
HETATM 2365  O   HOH A 831      15.556  15.753   6.220  1.00 57.22           O  
HETATM 2366  O   HOH A 832      16.263  35.718  21.024  1.00 38.15           O  
HETATM 2367  O   HOH A 833      18.795  41.196   3.857  1.00 29.75           O  
HETATM 2368  O   HOH A 834      14.879   7.788  23.900  1.00 21.00           O  
HETATM 2369  O   HOH A 835      20.805  23.414  13.899  1.00 26.17           O  
HETATM 2370  O   HOH A 836      -1.077  30.892   0.798  1.00 21.48           O  
HETATM 2371  O   HOH A 837      19.040  14.125  11.241  1.00 17.70           O  
HETATM 2372  O   HOH A 838      12.149  26.158  22.251  1.00 11.75           O  
HETATM 2373  O   HOH A 839      26.202  -0.600  16.297  1.00 23.25           O  
HETATM 2374  O   HOH A 840       1.900  14.148   0.132  1.00 35.51           O  
HETATM 2375  O   HOH A 841      14.117  28.289  17.567  1.00 11.65           O  
HETATM 2376  O   HOH A 842      -0.322  18.678  -4.070  1.00 16.37           O  
HETATM 2377  O   HOH A 843      18.050  15.196  13.545  1.00 11.40           O  
HETATM 2378  O   HOH A 844       5.767  32.442   3.980  1.00 17.94           O  
HETATM 2379  O   HOH A 845      23.079  30.229   9.971  1.00 13.17           O  
HETATM 2380  O   HOH A 846      21.592  29.852   7.793  1.00  8.23           O  
HETATM 2381  O   HOH A 847      32.904  22.189  21.507  1.00 42.58           O  
HETATM 2382  O   HOH A 848      23.057   5.527   8.837  1.00 28.19           O  
HETATM 2383  O   HOH A 849      15.418  41.144   6.383  1.00 25.83           O  
HETATM 2384  O   HOH A 850      24.576  22.491   0.135  1.00 11.45           O  
HETATM 2385  O   HOH A 851      31.143   6.512  21.622  1.00 32.85           O  
HETATM 2386  O   HOH A 852       7.767  12.198  -9.716  1.00 36.94           O  
HETATM 2387  O   HOH A 853      16.588  10.040  24.832  1.00 28.18           O  
HETATM 2388  O   HOH A 854      -2.717  31.319  -6.783  1.00 36.63           O  
HETATM 2389  O   HOH A 855      28.543  25.724  22.060  1.00 41.80           O  
HETATM 2390  O   HOH A 856      -0.100  19.305  -0.485  1.00 16.91           O  
HETATM 2391  O   HOH A 857      20.514   2.850  -5.893  1.00 25.83           O  
HETATM 2392  O   HOH A 858       6.068  23.155  -9.715  1.00 25.99           O  
HETATM 2393  O   HOH A 859      20.584  38.052  15.338  1.00 35.18           O  
HETATM 2394  O   HOH A 860      21.953  11.273  -5.313  1.00 14.26           O  
HETATM 2395  O   HOH A 861      16.289 -11.406   1.957  1.00 12.18           O  
HETATM 2396  O   HOH A 862      -2.612  11.471  11.569  1.00 41.17           O  
HETATM 2397  O   HOH A 863      21.379  36.252  -7.628  1.00 22.62           O  
HETATM 2398  O   HOH A 864      25.739  -1.794  12.520  1.00 31.47           O  
HETATM 2399  O   HOH A 865      16.142  34.813  16.932  1.00 24.70           O  
HETATM 2400  O   HOH A 866       1.443  17.170   5.166  1.00 16.36           O  
HETATM 2401  O   HOH A 867      21.017  41.422  14.496  1.00 32.68           O  
HETATM 2402  O   HOH A 868       8.507  -8.098  14.529  1.00 36.12           O  
HETATM 2403  O   HOH A 869      22.744  19.660   2.786  1.00 11.31           O  
HETATM 2404  O   HOH A 870      15.988   0.979  24.744  1.00 26.64           O  
HETATM 2405  O   HOH A 871      20.649   9.727  28.958  1.00 37.64           O  
HETATM 2406  O   HOH A 872      21.469  10.807  10.545  1.00 23.87           O  
HETATM 2407  O   HOH A 873      21.512   5.105  24.802  1.00 18.85           O  
HETATM 2408  O   HOH A 874      23.627  12.513   2.638  1.00 26.39           O  
HETATM 2409  O   HOH A 875       7.520  29.224 -14.763  1.00 44.80           O  
HETATM 2410  O   HOH A 876       9.987  27.662  -9.345  1.00 12.08           O  
HETATM 2411  O   HOH A 877      35.671  34.503  -1.772  1.00 24.77           O  
HETATM 2412  O   HOH A 878      29.033  11.604  23.710  1.00 27.21           O  
HETATM 2413  O   HOH A 879       8.241  40.002  -2.611  1.00 37.35           O  
HETATM 2414  O   HOH A 880      21.484  19.865 -11.652  1.00 14.13           O  
HETATM 2415  O   HOH A 881      28.919   1.511   9.150  1.00 28.39           O  
HETATM 2416  O   HOH A 882      10.168  15.696  -6.691  1.00 17.83           O  
HETATM 2417  O   HOH A 883       3.421   6.416  18.857  1.00 43.94           O  
HETATM 2418  O   HOH A 884      29.906  22.257  10.151  1.00 19.29           O  
HETATM 2419  O   HOH A 885      -0.516  27.554  10.441  1.00 17.51           O  
HETATM 2420  O   HOH A 886      12.424  40.925   9.444  1.00 55.54           O  
HETATM 2421  O   HOH A 887      13.175  14.915  -9.016  1.00 19.45           O  
HETATM 2422  O   HOH A 888      14.892  10.688 -11.014  1.00 25.34           O  
HETATM 2423  O   HOH A 889      20.264  29.192  -9.235  1.00  9.84           O  
HETATM 2424  O   HOH A 890      19.312  37.896  12.519  1.00 20.56           O  
HETATM 2425  O   HOH A 891       6.514  14.737  -6.128  1.00 21.37           O  
HETATM 2426  O   HOH A 892      11.540   0.258   0.390  1.00 11.97           O  
HETATM 2427  O   HOH A 893       4.303  32.457  15.671  1.00 23.21           O  
HETATM 2428  O   HOH A 894      11.724   0.017  -4.519  1.00 22.90           O  
HETATM 2429  O   HOH A 895       1.825  21.414  15.916  1.00 32.53           O  
HETATM 2430  O   HOH A 896      30.545  25.400  14.608  1.00 39.07           O  
HETATM 2431  O   HOH A 897      20.279  21.331   9.553  1.00 15.00           O  
HETATM 2432  O   HOH A 898       9.584   5.415  -2.670  1.00 20.43           O  
HETATM 2433  O   HOH A 899       9.875  12.632  19.752  1.00 44.24           O  
HETATM 2434  O   HOH A 900      19.490   7.079   5.926  1.00 15.67           O  
HETATM 2435  O   HOH A 901      27.271  14.407  21.302  1.00 24.65           O  
HETATM 2436  O   HOH A 902       6.716   7.383   6.336  1.00 14.25           O  
HETATM 2437  O   HOH A 903       5.638  37.567   9.904  1.00 36.83           O  
HETATM 2438  O   HOH A 904      27.310  20.653  -9.569  1.00 22.92           O  
HETATM 2439  O   HOH A 905      -3.716  28.969  -5.784  1.00 22.36           O  
HETATM 2440  O   HOH A 906      13.494  -3.161  -7.301  1.00 39.14           O  
HETATM 2441  O   HOH A 907      15.215  16.231 -15.045  1.00 15.68           O  
HETATM 2442  O   HOH A 908      25.748   8.133  -1.915  1.00 23.83           O  
HETATM 2443  O   HOH A 909      24.650   7.512  25.464  1.00 23.99           O  
HETATM 2444  O   HOH A 910      22.656  30.638  -5.273  1.00 12.35           O  
HETATM 2445  O   HOH A 911      15.118   6.753 -11.648  1.00 18.71           O  
HETATM 2446  O   HOH A 912       8.903   4.711  22.935  1.00 36.59           O  
HETATM 2447  O   HOH A 913      21.870  21.593 -15.745  1.00 19.60           O  
HETATM 2448  O   HOH A 914       7.605  21.795  13.882  1.00 16.37           O  
HETATM 2449  O   HOH A 915      12.301  -9.708  10.009  1.00 14.85           O  
HETATM 2450  O   HOH A 916       7.085   7.004   2.391  1.00 11.05           O  
HETATM 2451  O   HOH A 917       4.710   8.700  16.577  1.00 33.16           O  
HETATM 2452  O   HOH A 918      14.272  -6.044  -7.636  1.00 36.75           O  
HETATM 2453  O   HOH A 919      11.858 -15.553   7.971  1.00 37.19           O  
HETATM 2454  O   HOH A 920      18.454  23.488 -13.841  1.00 10.83           O  
HETATM 2455  O   HOH A 921      11.580  29.925  -9.964  1.00 15.76           O  
HETATM 2456  O   HOH A 922      21.591  28.412  26.451  1.00 13.52           O  
HETATM 2457  O   HOH A 923       8.295  19.908 -14.515  1.00 38.92           O  
HETATM 2458  O   HOH A 924      25.391  -9.268  -2.892  1.00 39.55           O  
HETATM 2459  O   HOH A 925      28.728   9.959  16.414  1.00 20.38           O  
HETATM 2460  O   HOH A 926      24.790  36.198   1.582  1.00 21.65           O  
HETATM 2461  O   HOH A 927      -4.076  31.631  -1.694  1.00 40.28           O  
HETATM 2462  O   HOH A 928      10.485 -13.962  -1.412  1.00 31.80           O  
HETATM 2463  O   HOH A 929      15.535   7.638   7.415  1.00 28.94           O  
HETATM 2464  O   HOH A 930      27.540  29.014  18.319  1.00 23.12           O  
HETATM 2465  O   HOH A 931      29.263  39.198   6.860  1.00 43.69           O  
HETATM 2466  O   HOH A 932      22.174 -10.024   8.020  1.00 21.43           O  
HETATM 2467  O   HOH A 933      28.845  20.445   0.523  1.00 22.36           O  
HETATM 2468  O   HOH A 934       4.219  34.767 -11.219  1.00 46.51           O  
HETATM 2469  O   HOH A 935       1.804  34.200  -4.526  1.00 37.77           O  
HETATM 2470  O   HOH A 936       2.637  14.557  -4.457  1.00 25.28           O  
HETATM 2471  O   HOH A 937      23.733  15.708  13.252  1.00 47.18           O  
HETATM 2472  O   HOH A 938      31.317  33.570  15.023  1.00 24.12           O  
HETATM 2473  O   HOH A 939      19.216  -8.172  15.745  1.00 27.31           O  
HETATM 2474  O   HOH A 940       7.562  34.843   7.628  0.50 37.68           O  
HETATM 2475  O   HOH A 941      36.956  32.231  10.166  1.00 21.25           O  
HETATM 2476  O   HOH A 942      15.214  14.108 -12.822  1.00 40.03           O  
HETATM 2477  O   HOH A 943      27.337  14.789  -0.650  1.00 42.36           O  
HETATM 2478  O   HOH A 944      27.378   3.329  21.046  1.00 25.14           O  
HETATM 2479  O   HOH A 945      13.130  14.853  21.901  1.00 20.35           O  
HETATM 2480  O   HOH A 946      -1.468  14.522  14.818  1.00 49.15           O  
HETATM 2481  O   HOH A 947       5.446  21.284 -17.545  1.00 38.97           O  
HETATM 2482  O   HOH A 948       8.930  19.825  12.572  1.00 15.72           O  
HETATM 2483  O   HOH A 949       6.203   7.227  -2.875  1.00 34.91           O  
HETATM 2484  O   HOH A 950      19.932  33.412   5.291  1.00  8.26           O  
HETATM 2485  O   HOH A 951      -1.700  24.067 -11.164  1.00 13.35           O  
HETATM 2486  O   HOH A 952      24.272  27.080  -8.799  1.00 35.12           O  
HETATM 2487  O   HOH A 953       5.959  -6.161   5.637  1.00 40.28           O  
HETATM 2488  O   HOH A 954      28.365  36.557  -3.581  1.00 31.63           O  
HETATM 2489  O   HOH A 955       8.528   6.783   8.746  1.00 33.71           O  
HETATM 2490  O   HOH A 956       0.338  15.718   2.916  1.00 26.12           O  
HETATM 2491  O   HOH A 957       5.943  26.541  13.129  1.00 16.79           O  
HETATM 2492  O   HOH A 958       9.654  37.166   2.670  1.00 16.41           O  
HETATM 2493  O   HOH A 959      29.300  25.545  -3.116  1.00 17.37           O  
HETATM 2494  O   HOH A 960      31.055  -3.153   2.844  1.00 55.04           O  
HETATM 2495  O   HOH A 961       7.408   2.215   2.429  1.00 45.38           O  
HETATM 2496  O   HOH A 962      12.226   7.864  23.244  1.00 40.19           O  
HETATM 2497  O   HOH A 963      21.956 -11.980   6.102  1.00 16.87           O  
HETATM 2498  O   HOH A 964       0.164  10.562   6.536  1.00 28.29           O  
HETATM 2499  O   HOH A 965      -3.295  27.564 -12.276  1.00 20.85           O  
HETATM 2500  O   HOH A 966      25.852  15.447 -14.465  1.00 18.87           O  
HETATM 2501  O   HOH A 967      13.141   6.512   8.275  1.00 28.74           O  
HETATM 2502  O   HOH A 968      14.675  10.266  15.687  1.00 19.43           O  
HETATM 2503  O   HOH A 969       9.866  -2.985   0.596  1.00 35.69           O  
HETATM 2504  O   HOH A 970       7.786  35.811  -9.145  1.00 18.32           O  
HETATM 2505  O   HOH A 971      37.333  36.079   9.571  1.00 43.21           O  
HETATM 2506  O   HOH A 972       7.500  -2.358   8.923  1.00 37.55           O  
HETATM 2507  O   HOH A 973      28.614  16.083  -3.921  1.00 30.09           O  
HETATM 2508  O   HOH A 974       1.139  33.318  -1.851  1.00 25.84           O  
HETATM 2509  O   HOH A 975      10.323  16.597  18.625  1.00 24.51           O  
HETATM 2510  O   HOH A 976      28.368  28.443  15.760  1.00 34.87           O  
HETATM 2511  O   HOH A 977       8.055  27.390  18.184  1.00 29.23           O  
HETATM 2512  O   HOH A 978      12.721  37.417   6.726  1.00 16.04           O  
HETATM 2513  O   HOH A 979      28.408  18.732  22.565  1.00 37.71           O  
HETATM 2514  O   HOH A 980      16.227  21.286  11.273  1.00 11.45           O  
HETATM 2515  O   HOH A 981      23.469  -8.954  12.648  1.00 33.69           O  
HETATM 2516  O   HOH A 982      10.406  -4.014  -3.262  1.00 27.17           O  
HETATM 2517  O   HOH A 983       2.575   6.628   4.347  1.00 51.93           O  
HETATM 2518  O   HOH A 984      28.060   0.868  19.629  1.00 37.18           O  
HETATM 2519  O   HOH A 985      30.725  37.608   8.568  1.00 36.86           O  
HETATM 2520  O   HOH A 986      29.297  29.763  -7.231  1.00 42.83           O  
HETATM 2521  O   HOH A 987      24.764   3.697   8.994  1.00 20.91           O  
HETATM 2522  O   HOH A 988      13.132  39.735 -10.637  1.00 33.18           O  
HETATM 2523  O   HOH A 989      30.898  -0.783  13.587  1.00 27.74           O  
HETATM 2524  O   HOH A 990       2.158  19.263  -7.909  1.00 35.49           O  
HETATM 2525  O   HOH A 991      13.483   4.056  -4.907  1.00 13.36           O  
HETATM 2526  O   HOH A 992      35.288  37.859   8.110  1.00 46.77           O  
HETATM 2527  O   HOH A 993      14.796  39.624  10.014  1.00 18.48           O  
HETATM 2528  O   HOH A 994       7.856  -1.601  24.128  1.00 43.89           O  
HETATM 2529  O   HOH A 995      10.368  38.257   5.249  1.00 36.54           O  
HETATM 2530  O   HOH A 996      27.656   0.788  -4.925  1.00 49.78           O  
HETATM 2531  O   HOH A 997      27.606  24.535   8.607  1.00 13.46           O  
HETATM 2532  O   HOH A 998       3.492  30.426  14.113  1.00 18.60           O  
HETATM 2533  O   HOH A 999      10.222  36.700 -10.684  1.00 19.30           O  
HETATM 2534  O   HOH A1000      24.131 -11.789   4.294  1.00 23.68           O  
HETATM 2535  O   HOH A1001      10.463  17.255  -8.862  1.00 14.64           O  
HETATM 2536  O   HOH A1002       1.207  21.044  10.713  1.00 18.31           O  
HETATM 2537  O   HOH A1003      16.920   6.253   5.305  1.00 17.29           O  
HETATM 2538  O   HOH A1004      -0.205  15.434  17.913  1.00 51.05           O  
HETATM 2539  O   HOH A1005      18.054 -13.313   3.951  1.00 11.15           O  
HETATM 2540  O   HOH A1006      19.722  38.816   1.302  1.00 13.85           O  
HETATM 2541  O   HOH A1007      23.322  33.642  -1.221  1.00 16.57           O  
HETATM 2542  O   HOH A1008       5.458  34.280  -2.647  1.00 20.09           O  
HETATM 2543  O   HOH A1009      -0.059   8.852  10.382  1.00 32.73           O  
HETATM 2544  O   HOH A1010       0.766  10.221   3.287  1.00 22.61           O  
HETATM 2545  O   HOH A1011      17.992  22.386  13.748  1.00 32.53           O  
HETATM 2546  O   HOH A1012       6.305  -0.880  16.089  1.00 38.03           O  
HETATM 2547  O   HOH A1013      11.747  15.930 -11.047  1.00 24.55           O  
HETATM 2548  O   HOH A1014      13.392  34.739  18.155  1.00 19.41           O  
HETATM 2549  O   HOH A1015      26.843  30.280  -1.459  1.00 24.86           O  
HETATM 2550  O   HOH A1016       4.142  33.774  11.725  1.00 36.44           O  
HETATM 2551  O   HOH A1017       2.319   8.690  15.156  1.00 40.85           O  
HETATM 2552  O   HOH A1018      27.474  17.576 -13.088  1.00 24.26           O  
HETATM 2553  O   HOH A1019      11.171  17.799 -17.053  1.00 22.94           O  
HETATM 2554  O   HOH A1020       6.698   0.278   9.097  1.00 32.95           O  
HETATM 2555  O   HOH A1021      25.157  11.597   4.703  1.00 30.59           O  
HETATM 2556  O   HOH A1022       4.160  10.463  -4.385  1.00 33.58           O  
HETATM 2557  O   HOH A1023      32.623  13.255  21.511  1.00 38.85           O  
HETATM 2558  O   HOH A1024      11.458   8.730 -12.593  1.00 48.32           O  
HETATM 2559  O   HOH A1025       8.673 -12.642   1.329  1.00 30.61           O  
HETATM 2560  O   HOH A1026      15.325  11.355  22.883  1.00 27.99           O  
HETATM 2561  O   HOH A1027      22.245   6.024  -2.945  1.00 21.77           O  
HETATM 2562  O   HOH A1028      25.379  10.235 -11.484  1.00 44.97           O  
HETATM 2563  O   HOH A1029      26.411  11.886  -7.717  1.00 39.45           O  
HETATM 2564  O   HOH A1030       6.916   7.367  -5.808  1.00 19.36           O  
HETATM 2565  O   HOH A1031       4.557 -12.547  -3.847  1.00 39.29           O  
HETATM 2566  O   HOH A1032      21.216   6.194  27.668  1.00 38.99           O  
HETATM 2567  O   HOH A1033      24.950  12.117   7.819  1.00 26.47           O  
HETATM 2568  O   HOH A1034      23.064   2.696  24.633  1.00 36.51           O  
HETATM 2569  O   HOH A1035      22.145  30.726  -8.073  1.00 19.87           O  
HETATM 2570  O   HOH A1036      11.284   1.520  -2.042  1.00 27.56           O  
HETATM 2571  O   HOH A1037      15.083  -7.185  22.522  1.00 51.57           O  
HETATM 2572  O   HOH A1038      25.614  32.089  -0.114  1.00 19.69           O  
HETATM 2573  O   HOH A1039       7.597  20.375 -19.287  1.00 33.78           O  
HETATM 2574  O   HOH A1040       6.589 -12.345   4.919  1.00 32.31           O  
HETATM 2575  O   HOH A1041      23.614   9.626  -2.950  1.00 21.00           O  
HETATM 2576  O   HOH A1042      19.109  42.672   6.623  1.00 32.75           O  
HETATM 2577  O   HOH A1043      19.547  -7.324  22.529  1.00 54.03           O  
HETATM 2578  O   HOH A1044      25.591  19.514   3.382  1.00 16.74           O  
HETATM 2579  O   HOH A1045      20.055  21.195 -13.687  1.00 12.32           O  
HETATM 2580  O   HOH A1046      17.700  -5.603  -7.441  1.00 36.51           O  
HETATM 2581  O   HOH A1047      10.154  35.345  18.570  1.00 25.17           O  
HETATM 2582  O   HOH A1048       0.410  15.779  -2.626  1.00 38.73           O  
HETATM 2583  O   HOH A1049      31.093   7.365   9.074  1.00 52.54           O  
HETATM 2584  O   HOH A1050      33.455  13.827  10.986  1.00 37.76           O  
HETATM 2585  O   HOH A1051      22.426  33.261  -4.182  1.00 15.09           O  
HETATM 2586  O   HOH A1052      17.793  -3.538  22.632  1.00 33.98           O  
HETATM 2587  O   HOH A1053       5.862  -5.189  20.415  1.00 45.74           O  
HETATM 2588  O   HOH A1054      29.137  33.165   0.203  1.00 21.23           O  
HETATM 2589  O   HOH A1055      -0.699  16.825   9.085  1.00 32.95           O  
HETATM 2590  O   HOH A1056      17.533  -1.269  24.694  1.00 35.38           O  
HETATM 2591  O   HOH A1057      -5.960  28.437  -7.156  1.00 27.81           O  
HETATM 2592  O   HOH A1058      12.808  42.430  -9.896  1.00 33.95           O  
HETATM 2593  O   HOH A1059      19.300  23.057  11.388  1.00 25.85           O  
HETATM 2594  O   HOH A1060      14.506   8.832  10.579  1.00 41.48           O  
HETATM 2595  O   HOH A1061       7.296   2.994  -0.388  1.00 41.45           O  
HETATM 2596  O   HOH A1062      -4.842  27.035  10.049  1.00 45.05           O  
HETATM 2597  O   HOH A1063       7.056  38.119  -4.542  1.00 29.42           O  
HETATM 2598  O   HOH A1064      -0.011  15.743   7.058  1.00 25.09           O  
HETATM 2599  O   HOH A1065      25.056   3.044  22.927  1.00 25.64           O  
HETATM 2600  O   HOH A1066      15.448  38.430   7.500  1.00 23.11           O  
HETATM 2601  O   HOH A1067      27.077   9.219   0.581  1.00 28.50           O  
HETATM 2602  O   HOH A1068      27.231  19.887   5.840  1.00 36.51           O  
HETATM 2603  O   HOH A1069       8.509   9.940 -12.700  1.00 43.23           O  
HETATM 2604  O   HOH A1070      23.456  22.974  20.591  1.00 35.81           O  
HETATM 2605  O   HOH A1071      23.715   3.808  -6.041  1.00 51.81           O  
HETATM 2606  O   HOH A1072       1.914  33.905   3.937  1.00 37.95           O  
HETATM 2607  O   HOH A1073      -4.903  27.138   1.753  1.00 28.73           O  
HETATM 2608  O   HOH A1074      17.682  40.882  10.198  1.00 35.00           O  
HETATM 2609  O   HOH A1075      35.325  14.410  18.938  1.00 54.23           O  
HETATM 2610  O   HOH A1076       5.067  19.763 -10.815  0.50 25.64           O  
HETATM 2611  O   HOH A1077       9.715  29.493  18.755  1.00 23.24           O  
HETATM 2612  O   HOH A1078      27.102  -5.956   0.337  1.00 38.37           O  
HETATM 2613  O   HOH A1079       7.918 -11.645  11.987  1.00 38.93           O  
HETATM 2614  O   HOH A1080      36.273  34.515  11.809  1.00 39.15           O  
HETATM 2615  O   HOH A1081      10.146  42.878  13.765  1.00 46.86           O  
HETATM 2616  O   HOH A1082      28.969  12.123  -1.523  1.00 38.24           O  
HETATM 2617  O   HOH A1083      20.803  -1.686  -7.851  1.00 30.69           O  
HETATM 2618  O   HOH A1084      24.665  30.043  -8.994  1.00 44.88           O  
HETATM 2619  O   HOH A1085      32.145  10.401  20.362  1.00 43.73           O  
HETATM 2620  O   HOH A1086      12.350  30.046  19.124  1.00 18.76           O  
HETATM 2621  O   HOH A1087       4.956  -2.464  13.462  1.00 40.07           O  
HETATM 2622  O   HOH A1088      31.934   6.262  16.214  1.00 33.83           O  
HETATM 2623  O   HOH A1089      -2.934  34.046  -2.991  1.00 44.73           O  
HETATM 2624  O   HOH A1090      25.020  28.174  23.475  1.00 48.71           O  
HETATM 2625  O   HOH A1091      29.563   7.722   0.021  1.00 50.13           O  
HETATM 2626  O   HOH A1092       4.692  37.576  15.182  1.00 44.27           O  
HETATM 2627  O   HOH A1093      23.090  34.073  -6.889  1.00 21.42           O  
HETATM 2628  O   HOH A1094       7.615 -17.246  15.951  1.00 28.48           O  
HETATM 2629  O   HOH A1095      27.233  -6.261   5.235  1.00 44.64           O  
HETATM 2630  O   HOH A1096      13.481  32.576  19.792  1.00 21.71           O  
HETATM 2631  O   HOH A1097      13.249   1.724  -6.342  1.00 17.32           O  
HETATM 2632  O   HOH A1098      26.611  20.186   8.626  1.00 44.70           O  
HETATM 2633  O   HOH A1099      22.152 -12.798  19.999  1.00 45.94           O  
HETATM 2634  O   HOH A1100       4.728 -13.835   6.783  1.00 42.22           O  
HETATM 2635  O   HOH A1101       7.270  19.163 -11.922  0.50 23.07           O  
HETATM 2636  O   HOH A1102      23.462  11.717  -7.586  1.00 34.88           O  
HETATM 2637  O   HOH A1103       5.878  -6.940  13.394  1.00 40.70           O  
HETATM 2638  O   HOH A1104      32.889  26.523  -4.382  1.00 39.32           O
[truncated: 9,201 more chars]
