# Supplementary material for: Solvent-Site Prediction for Fragment Docking and Its Implication on Fragment-Based Drug Discovery
Source: J Chem Inf Model. 2025 Nov 24;65(23):12959–77. doi: 10.1021/acs.jcim.5c02352 (PMC12690578; doi:10.1021/acs.jcim.5c02352)
Supplement: Supplementary file 3 [file ci5c02352_si_003.zip › Frag2Lead_dataset/2015-02/frag.sdf]

frag.A
 OpenBabel12272218503D

 30 31  0  0  0  0  0  0  0  0999 V2000
   28.3630   29.5520   37.3360 Cl  0  0  0  0  0  0  0  0  0  0  0  0
   27.6130   29.5840   35.7710 C   0  0  0  0  0  0  0  0  0  0  0  0
   27.9630   28.6120   34.8510 C   0  0  0  0  0  0  0  0  0  0  0  0
   27.3820   28.6130   33.5970 C   0  0  0  0  0  0  0  0  0  0  0  0
   26.4570   29.5800   33.2630 C   0  0  0  0  0  0  0  0  0  0  0  0
   26.1050   30.5540   34.1820 C   0  0  0  0  0  0  0  0  0  0  0  0
   26.6800   30.5680   35.4490 C   0  0  0  0  0  0  0  0  0  0  0  0
   26.3660   31.5350   36.4360 N   0  0  0  0  0  0  0  0  0  0  0  0
   25.1910   32.2260   36.6350 C   0  0  0  0  0  0  0  0  0  0  0  0
   24.2440   32.1790   35.8480 O   0  0  0  0  0  0  0  0  0  0  0  0
   25.1670   32.9610   37.7690 N   0  0  0  0  0  0  0  0  0  0  0  0
   23.9730   33.6330   38.2620 C   0  0  0  0  0  0  0  0  0  0  0  0
   24.0410   35.1370   38.1540 C   0  0  0  0  0  0  0  0  0  0  0  0
   25.2470   35.7940   37.9640 C   0  0  0  0  0  0  0  0  0  0  0  0
   25.2520   37.1660   37.8720 C   0  0  0  0  0  0  0  0  0  0  0  0
   24.0680   37.8560   37.9690 C   0  0  0  0  0  0  0  0  0  0  0  0
   22.8950   37.2420   38.1520 N   0  0  0  0  0  0  0  0  0  0  0  0
   22.8910   35.9060   38.2410 C   0  0  0  0  0  0  0  0  0  0  0  0
   28.5960   27.9510   35.0790 H   0  0  0  0  0  0  0  0  0  0  0  0
   27.6190   27.9530   32.9700 H   0  0  0  0  0  0  0  0  0  0  0  0
   26.0620   29.5780   32.4060 H   0  0  0  0  0  0  0  0  0  0  0  0
   25.4780   31.2060   33.9490 H   0  0  0  0  0  0  0  0  0  0  0  0
   27.0280   31.7370   36.9730 H   0  0  0  0  0  0  0  0  0  0  0  0
   25.8850   33.0160   38.2470 H   0  0  0  0  0  0  0  0  0  0  0  0
   23.1970   33.3130   37.7560 H   0  0  0  0  0  0  0  0  0  0  0  0
   23.8400   33.3880   39.2030 H   0  0  0  0  0  0  0  0  0  0  0  0
   26.0450   35.3120   37.8990 H   0  0  0  0  0  0  0  0  0  0  0  0
   26.0610   37.6300   37.7430 H   0  0  0  0  0  0  0  0  0  0  0  0
   24.0760   38.7950   37.9060 H   0  0  0  0  0  0  0  0  0  0  0  0
   22.0640   35.4730   38.3700 H   0  0  0  0  0  0  0  0  0  0  0  0
  1  2  1  0  0  0  0
  2  3  2  0  0  0  0
  2  7  1  0  0  0  0
  3  4  1  0  0  0  0
  3 19  1  0  0  0  0
  4  5  2  0  0  0  0
  4 20  1  0  0  0  0
  5  6  1  0  0  0  0
  5 21  1  0  0  0  0
  6  7  2  0  0  0  0
  6 22  1  0  0  0  0
  7  8  1  0  0  0  0
  8  9  1  0  0  0  0
  8 23  1  0  0  0  0
  9 10  2  0  0  0  0
  9 11  1  0  0  0  0
 11 12  1  0  0  0  0
 11 24  1  0  0  0  0
 12 13  1  0  0  0  0
 12 25  1  0  0  0  0
 12 26  1  0  0  0  0
 13 14  2  0  0  0  0
 13 18  1  0  0  0  0
 14 15  1  0  0  0  0
 14 27  1  0  0  0  0
 15 16  2  0  0  0  0
 15 28  1  0  0  0  0
 16 17  1  0  0  0  0
 16 29  1  0  0  0  0
 17 18  2  0  0  0  0
 18 30  1  0  0  0  0
M  END
$$$$
