# Supplementary material for: Solvent-Site Prediction for Fragment Docking and Its Implication on Fragment-Based Drug Discovery
Source: J Chem Inf Model. 2025 Nov 24;65(23):12959–77. doi: 10.1021/acs.jcim.5c02352 (PMC12690578; doi:10.1021/acs.jcim.5c02352)
Supplement: Supplementary file 3 [file ci5c02352_si_003.zip › Frag2Lead_dataset/2015-02/lead.sdf]

lead.A
 OpenBabel12272218503D

 51 54  0  0  0  0  0  0  0  0999 V2000
   23.6500   39.4430   38.0310 C   0  0  0  0  0  0  0  0  0  0  0  0
   23.6440   37.9360   38.0080 C   0  0  0  0  0  0  0  0  0  0  0  0
   24.7360   37.2440   38.5280 C   0  0  0  0  0  0  0  0  0  0  0  0
   24.7640   35.8600   38.5390 C   0  0  0  0  0  0  0  0  0  0  0  0
   23.7110   35.1290   38.0150 C   0  0  0  0  0  0  0  0  0  0  0  0
   23.7300   33.6190   38.0270 C   0  0  0  0  0  0  0  0  0  0  0  0
   24.9500   33.0510   37.4820 N   0  0  0  0  0  0  0  0  0  0  0  0
   24.9550   32.2320   36.4120 C   0  0  0  0  0  0  0  0  0  0  0  0
   23.9830   32.1070   35.6760 O   0  0  0  0  0  0  0  0  0  0  0  0
   26.1350   31.5570   36.2070 N   0  0  0  0  0  0  0  0  0  0  0  0
   26.3530   30.5130   35.2840 C   0  0  0  0  0  0  0  0  0  0  0  0
   27.3100   29.5490   35.5770 C   0  0  0  0  0  0  0  0  0  0  0  0
   27.5460   28.5110   34.6910 C   0  0  0  0  0  0  0  0  0  0  0  0
   26.8140   28.4200   33.5220 C   0  0  0  0  0  0  0  0  0  0  0  0
   25.8650   29.3640   33.2640 C   0  0  0  0  0  0  0  0  0  0  0  0
   25.6190   30.4080   34.1060 C   0  0  0  0  0  0  0  0  0  0  0  0
   22.6240   35.8160   37.4910 C   0  0  0  0  0  0  0  0  0  0  0  0
   22.5770   37.2050   37.4810 C   0  0  0  0  0  0  0  0  0  0  0  0
   21.4450   37.8660   36.9540 N   0  0  0  0  0  0  0  0  0  0  0  0
   20.1620   37.6630   37.3640 C   0  0  0  0  0  0  0  0  0  0  0  0
   19.9010   37.0130   38.3760 O   0  0  0  0  0  0  0  0  0  0  0  0
   19.0860   38.2570   36.5430 C   0  0  0  0  0  0  0  0  0  0  0  0
   19.1410   38.8460   35.3060 C   0  0  0  0  0  0  0  0  0  0  0  0
   17.8900   39.2300   34.8900 N   0  0  0  0  0  0  0  0  0  0  0  0
   17.0470   38.8640   35.8600 C   0  0  0  0  0  0  0  0  0  0  0  0
   15.6530   39.0110   35.9930 C   0  0  0  0  0  0  0  0  0  0  0  0
   15.0010   38.5080   37.1090 C   0  0  0  0  0  0  0  0  0  0  0  0
   15.7210   37.9040   38.1230 C   0  0  0  0  0  0  0  0  0  0  0  0
   17.0720   37.7830   38.0210 C   0  0  0  0  0  0  0  0  0  0  0  0
   17.7380   38.2580   36.9100 N   0  0  0  0  0  0  0  0  0  0  0  0
   25.1480   29.2740   32.1090 F   0  0  0  0  0  0  0  0  0  0  0  0
   23.1050   39.7580   38.7740 H   0  0  0  0  0  0  0  0  0  0  0  0
   24.5650   39.7640   38.1390 H   0  0  0  0  0  0  0  0  0  0  0  0
   23.2850   39.7820   37.1940 H   0  0  0  0  0  0  0  0  0  0  0  0
   25.4620   37.7250   38.8850 H   0  0  0  0  0  0  0  0  0  0  0  0
   25.5110   35.4110   38.8930 H   0  0  0  0  0  0  0  0  0  0  0  0
   23.6210   33.3090   38.9500 H   0  0  0  0  0  0  0  0  0  0  0  0
   22.9660   33.2890   37.5070 H   0  0  0  0  0  0  0  0  0  0  0  0
   25.7190   33.3280   37.8110 H   0  0  0  0  0  0  0  0  0  0  0  0
   26.7580   31.6560   36.8140 H   0  0  0  0  0  0  0  0  0  0  0  0
   27.8150   29.6140   36.3730 H   0  0  0  0  0  0  0  0  0  0  0  0
   28.2010   27.8630   34.8880 H   0  0  0  0  0  0  0  0  0  0  0  0
   26.9620   27.7120   32.9160 H   0  0  0  0  0  0  0  0  0  0  0  0
   24.9620   31.0400   33.8920 H   0  0  0  0  0  0  0  0  0  0  0  0
   21.8940   35.3300   37.1410 H   0  0  0  0  0  0  0  0  0  0  0  0
   21.5880   38.4170   36.2970 H   0  0  0  0  0  0  0  0  0  0  0  0
   19.9210   38.9980   34.8030 H   0  0  0  0  0  0  0  0  0  0  0  0
   15.1610   39.4160   35.3120 H   0  0  0  0  0  0  0  0  0  0  0  0
   14.0650   38.6100   37.1930 H   0  0  0  0  0  0  0  0  0  0  0  0
   15.2780   37.5880   38.8920 H   0  0  0  0  0  0  0  0  0  0  0  0
   17.5580   37.3660   38.7060 H   0  0  0  0  0  0  0  0  0  0  0  0
  1  2  1  0  0  0  0
  1 32  1  0  0  0  0
  1 33  1  0  0  0  0
  1 34  1  0  0  0  0
  2  3  2  0  0  0  0
  2 18  1  0  0  0  0
  3  4  1  0  0  0  0
  3 35  1  0  0  0  0
  4  5  2  0  0  0  0
  4 36  1  0  0  0  0
  5  6  1  0  0  0  0
  5 17  1  0  0  0  0
  6  7  1  0  0  0  0
  6 37  1  0  0  0  0
  6 38  1  0  0  0  0
  7  8  1  0  0  0  0
  7 39  1  0  0  0  0
  8  9  2  0  0  0  0
  8 10  1  0  0  0  0
 10 11  1  0  0  0  0
 10 40  1  0  0  0  0
 11 12  2  0  0  0  0
 11 16  1  0  0  0  0
 12 13  1  0  0  0  0
 12 41  1  0  0  0  0
 13 14  2  0  0  0  0
 13 42  1  0  0  0  0
 14 15  1  0  0  0  0
 14 43  1  0  0  0  0
 15 16  2  0  0  0  0
 15 31  1  0  0  0  0
 16 44  1  0  0  0  0
 17 18  2  0  0  0  0
 17 45  1  0  0  0  0
 18 19  1  0  0  0  0
 19 20  1  0  0  0  0
 19 46  1  0  0  0  0
 20 21  2  0  0  0  0
 20 22  1  0  0  0  0
 22 23  2  0  0  0  0
 22 30  1  0  0  0  0
 23 24  1  0  0  0  0
 23 47  1  0  0  0  0
 24 25  2  0  0  0  0
 25 26  1  0  0  0  0
 25 30  1  0  0  0  0
 26 27  2  0  0  0  0
 26 48  1  0  0  0  0
 27 28  1  0  0  0  0
 27 49  1  0  0  0  0
 28 29  2  0  0  0  0
 28 50  1  0  0  0  0
 29 30  1  0  0  0  0
 29 51  1  0  0  0  0
M  END
$$$$
