# Supplementary material for: Solvent-Site Prediction for Fragment Docking and Its Implication on Fragment-Based Drug Discovery
Source: J Chem Inf Model. 2025 Nov 24;65(23):12959–77. doi: 10.1021/acs.jcim.5c02352 (PMC12690578; doi:10.1021/acs.jcim.5c02352)
Supplement: Supplementary file 3 [file ci5c02352_si_003.zip › Frag2Lead_dataset/2015-02/rec-frag.pdb]

ATOM      1  N   ASP A 604      34.942  51.018  35.693  1.00107.45           N  
ANISOU    1  N   ASP A 604    15425  10253  15148  -3520      1   1127       N  
ATOM      2  CA  ASP A 604      35.266  49.594  35.381  1.00105.53           C  
ANISOU    2  CA  ASP A 604    14758  10607  14731  -3384    233   1086       C  
ATOM      3  C   ASP A 604      35.118  48.625  36.600  1.00 95.26           C  
ANISOU    3  C   ASP A 604    13162   9591  13441  -2962    125    743       C  
ATOM      4  O   ASP A 604      36.044  47.861  36.897  1.00 88.76           O  
ANISOU    4  O   ASP A 604    11934   9174  12617  -3013    225    565       O  
ATOM      5  CB  ASP A 604      36.682  49.535  34.769  1.00111.05           C  
ANISOU    5  CB  ASP A 604    15138  11611  15445  -3903    485   1143       C  
ATOM      6  CG  ASP A 604      36.948  48.262  33.963  1.00113.86           C  
ANISOU    6  CG  ASP A 604    15175  12523  15564  -3801    741   1201       C  
ATOM      7  OD1 ASP A 604      36.111  47.327  33.945  1.00111.26           O  
ANISOU    7  OD1 ASP A 604    14848  12342  15083  -3346    721   1178       O  
ATOM      8  OD2 ASP A 604      38.026  48.209  33.336  1.00116.31           O1-
ANISOU    8  OD2 ASP A 604    15219  13135  15839  -4198    962   1255       O1-
ATOM      9  N   PHE A 605      33.985  48.628  37.317  1.00 90.45           N  
ANISOU    9  N   PHE A 605    12749   8799  12819  -2536    -76    641       N  
ATOM     10  CA  PHE A 605      32.818  49.510  37.146  1.00 90.74           C  
ANISOU   10  CA  PHE A 605    13240   8390  12847  -2371   -252    763       C  
ATOM     11  C   PHE A 605      32.496  50.204  38.485  1.00 89.93           C  
ANISOU   11  C   PHE A 605    13245   8018  12906  -2175   -554    490       C  
ATOM     12  O   PHE A 605      32.426  49.525  39.517  1.00 87.61           O  
ANISOU   12  O   PHE A 605    12718   7969  12601  -1893   -608    238       O  
ATOM     13  CB  PHE A 605      31.612  48.701  36.630  1.00 84.55           C  
ANISOU   13  CB  PHE A 605    12528   7758  11839  -1978   -193    859       C  
ATOM     14  CG  PHE A 605      30.350  49.511  36.465  1.00 84.85           C  
ANISOU   14  CG  PHE A 605    12986   7418  11834  -1730   -392    927       C  
ATOM     15  CD1 PHE A 605      30.141  50.290  35.317  1.00 88.23           C  
ANISOU   15  CD1 PHE A 605    13774   7553  12196  -1887   -382   1213       C  
ATOM     16  CD2 PHE A 605      29.363  49.498  37.454  1.00 77.40           C  
ANISOU   16  CD2 PHE A 605    12086   6435  10887  -1315   -595    697       C  
ATOM     17  CE1 PHE A 605      28.976  51.037  35.167  1.00 85.69           C  
ANISOU   17  CE1 PHE A 605    13858   6888  11812  -1597   -604   1243       C  
ATOM     18  CE2 PHE A 605      28.198  50.242  37.307  1.00 77.30           C  
ANISOU   18  CE2 PHE A 605    12427   6127  10817  -1043   -799    709       C  
ATOM     19  CZ  PHE A 605      28.004  51.011  36.164  1.00 83.07           C  
ANISOU   19  CZ  PHE A 605    13525   6550  11488  -1164   -820    971       C  
ATOM     20  N   PRO A 606      32.298  51.550  38.479  1.00 94.21           N  
ANISOU   20  N   PRO A 606    14166   8050  13579  -2303   -761    538       N  
ATOM     21  CA  PRO A 606      32.109  52.290  39.750  1.00 95.41           C  
ANISOU   21  CA  PRO A 606    14414   7941  13896  -2126  -1076    244       C  
ATOM     22  C   PRO A 606      30.777  52.000  40.452  1.00 89.01           C  
ANISOU   22  C   PRO A 606    13678   7187  12955  -1543  -1241     77       C  
ATOM     23  O   PRO A 606      29.709  52.131  39.839  1.00 86.12           O  
ANISOU   23  O   PRO A 606    13575   6700  12447  -1316  -1277    215       O  
ATOM     24  CB  PRO A 606      32.213  53.765  39.332  1.00100.85           C  
ANISOU   24  CB  PRO A 606    15548   8033  14738  -2429  -1248    382       C  
ATOM     25  CG  PRO A 606      31.867  53.788  37.882  1.00103.26           C  
ANISOU   25  CG  PRO A 606    16110   8252  14872  -2556  -1071    768       C  
ATOM     26  CD  PRO A 606      32.239  52.447  37.306  1.00 99.54           C  
ANISOU   26  CD  PRO A 606    15234   8349  14238  -2596   -732    864       C  
ATOM     27  N   ARG A 607      30.867  51.611  41.728  1.00 82.73           N  
ANISOU   27  N   ARG A 607    12640   6604  12190  -1307  -1337   -230       N  
ATOM     28  CA  ARG A 607      29.720  51.143  42.514  1.00 75.42           C  
ANISOU   28  CA  ARG A 607    11692   5854  11110   -789  -1431   -405       C  
ATOM     29  C   ARG A 607      28.699  52.228  42.871  1.00 77.32           C  
ANISOU   29  C   ARG A 607    12280   5734  11364   -497  -1747   -524       C  
ATOM     30  O   ARG A 607      27.508  51.948  42.931  1.00 74.88           O  
ANISOU   30  O   ARG A 607    12022   5550  10879   -117  -1777   -563       O  
ATOM     31  CB  ARG A 607      30.185  50.441  43.788  1.00 72.81           C  
ANISOU   31  CB  ARG A 607    11035   5855  10774   -628  -1436   -679       C  
ATOM     32  CG  ARG A 607      29.443  49.143  44.050  1.00 73.65           C  
ANISOU   32  CG  ARG A 607    10967   6372  10644   -301  -1270   -687       C  
ATOM     33  CD  ARG A 607      28.952  49.024  45.483  1.00 74.50           C  
ANISOU   33  CD  ARG A 607    11009   6625  10673     86  -1420   -974       C  
ATOM     34  NE  ARG A 607      28.475  47.669  45.792  1.00 74.86           N  
ANISOU   34  NE  ARG A 607    10877   7071  10496    305  -1218   -959       N  
ATOM     35  CZ  ARG A 607      27.536  47.383  46.694  1.00 70.46           C  
ANISOU   35  CZ  ARG A 607    10309   6689   9774    661  -1260  -1105       C  
ATOM     36  NH1 ARG A 607      26.961  48.359  47.387  1.00 70.22           N1+
ANISOU   36  NH1 ARG A 607    10409   6507   9764    891  -1513  -1308       N1+
ATOM     37  NH2 ARG A 607      27.171  46.120  46.905  1.00 62.54           N  
ANISOU   37  NH2 ARG A 607     9174   6014   8574    782  -1049  -1053       N  
ATOM     38  N   SER A 608      29.163  53.456  43.105  1.00 81.53           N  
ANISOU   38  N   SER A 608    13043   5831  12104   -671  -1993   -604       N  
ATOM     39  CA  SER A 608      28.295  54.570  43.519  1.00 82.88           C  
ANISOU   39  CA  SER A 608    13572   5618  12300   -365  -2353   -765       C  
ATOM     40  C   SER A 608      27.119  54.854  42.565  1.00 82.75           C  
ANISOU   40  C   SER A 608    13892   5433  12117   -144  -2399   -583       C  
ATOM     41  O   SER A 608      26.105  55.429  42.981  1.00 86.28           O  
ANISOU   41  O   SER A 608    14546   5745  12492    279  -2675   -772       O  
ATOM     42  CB  SER A 608      29.124  55.844  43.736  1.00 88.36           C  
ANISOU   42  CB  SER A 608    14505   5796  13271   -679  -2602   -841       C  
ATOM     43  OG  SER A 608      29.392  56.514  42.511  1.00 91.34           O  
ANISOU   43  OG  SER A 608    15230   5762  13713  -1069  -2557   -513       O  
ATOM     44  N   ARG A 609      27.261  54.449  41.301  1.00 78.97           N  
ANISOU   44  N   ARG A 609    13451   4995  11559   -395  -2143   -247       N  
ATOM     45  CA  ARG A 609      26.215  54.631  40.286  1.00 79.20           C  
ANISOU   45  CA  ARG A 609    13782   4904  11406   -183  -2171    -67       C  
ATOM     46  C   ARG A 609      25.038  53.639  40.357  1.00 71.99           C  
ANISOU   46  C   ARG A 609    12639   4457  10256    255  -2072   -169       C  
ATOM     47  O   ARG A 609      24.087  53.756  39.577  1.00 73.21           O  
ANISOU   47  O   ARG A 609    12998   4569  10249    488  -2118    -85       O  
ATOM     48  CB  ARG A 609      26.817  54.634  38.877  1.00 83.58           C  
ANISOU   48  CB  ARG A 609    14488   5327  11942   -608  -1944    329       C  
ATOM     49  CG  ARG A 609      27.094  56.018  38.308  1.00 92.27           C  
ANISOU   49  CG  ARG A 609    16127   5785  13147   -853  -2144    509       C  
ATOM     50  CD  ARG A 609      26.904  55.988  36.803  1.00 97.28           C  
ANISOU   50  CD  ARG A 609    17021   6340  13601   -977  -1976    890       C  
ATOM     51  NE  ARG A 609      27.929  56.742  36.082  1.00104.72           N  
ANISOU   51  NE  ARG A 609    18249   6887  14654  -1548  -1897   1195       N  
ATOM     52  CZ  ARG A 609      28.385  56.431  34.866  1.00107.52           C  
ANISOU   52  CZ  ARG A 609    18629   7340  14884  -1876  -1598   1553       C  
ATOM     53  NH1 ARG A 609      27.917  55.370  34.209  1.00104.96           N1+
ANISOU   53  NH1 ARG A 609    18067   7479  14334  -1666  -1376   1635       N1+
ATOM     54  NH2 ARG A 609      29.319  57.184  34.301  1.00109.43           N  
ANISOU   54  NH2 ARG A 609    19131   7226  15221  -2431  -1518   1822       N  
ATOM     55  N   LEU A 610      25.106  52.680  41.281  1.00 65.05           N  
ANISOU   55  N   LEU A 610    11352   4014   9350    358  -1941   -354       N  
ATOM     56  CA  LEU A 610      24.040  51.686  41.475  1.00 60.52           C  
ANISOU   56  CA  LEU A 610    10539   3890   8566    705  -1821   -459       C  
ATOM     57  C   LEU A 610      23.014  52.103  42.529  1.00 59.21           C  
ANISOU   57  C   LEU A 610    10386   3789   8322   1169  -2075   -796       C  
ATOM     58  O   LEU A 610      23.371  52.395  43.666  1.00 60.92           O  
ANISOU   58  O   LEU A 610    10531   3994   8621   1235  -2212  -1015       O  
ATOM     59  CB  LEU A 610      24.636  50.326  41.855  1.00 56.87           C  
ANISOU   59  CB  LEU A 610     9669   3861   8078    558  -1520   -442       C  
ATOM     60  CG  LEU A 610      24.874  49.181  40.871  1.00 54.80           C  
ANISOU   60  CG  LEU A 610     9232   3859   7731    359  -1197   -202       C  
ATOM     61  CD1 LEU A 610      25.442  49.603  39.531  1.00 56.24           C  
ANISOU   61  CD1 LEU A 610     9613   3796   7960     46  -1130     89       C  
ATOM     62  CD2 LEU A 610      25.797  48.174  41.542  1.00 56.33           C  
ANISOU   62  CD2 LEU A 610     9105   4344   7954    213  -1013   -246       C  
ATOM     63  N   ARG A 611      21.745  52.121  42.128  1.00 57.31           N  
ANISOU   63  N   ARG A 611    10215   3655   7905   1504  -2140   -858       N  
ATOM     64  CA  ARG A 611      20.620  52.342  43.028  1.00 56.86           C  
ANISOU   64  CA  ARG A 611    10091   3798   7715   1973  -2333  -1199       C  
ATOM     65  C   ARG A 611      19.822  51.047  43.133  1.00 50.66           C  
ANISOU   65  C   ARG A 611     8934   3577   6738   2091  -2056  -1248       C  
ATOM     66  O   ARG A 611      19.139  50.647  42.181  1.00 48.93           O  
ANISOU   66  O   ARG A 611     8700   3485   6406   2138  -1950  -1153       O  
ATOM     67  CB  ARG A 611      19.731  53.497  42.532  1.00 62.39           C  
ANISOU   67  CB  ARG A 611    11167   4186   8352   2307  -2675  -1298       C  
ATOM     68  CG  ARG A 611      20.123  54.869  43.066  1.00 72.12           C  
ANISOU   68  CG  ARG A 611    12750   4916   9736   2381  -3059  -1437       C  
ATOM     69  CD  ARG A 611      21.225  55.536  42.249  1.00 77.47           C  
ANISOU   69  CD  ARG A 611    13784   5037  10615   1939  -3086  -1124       C  
ATOM     70  NE  ARG A 611      22.325  56.000  43.102  1.00 81.87           N  
ANISOU   70  NE  ARG A 611    14344   5358  11405   1688  -3183  -1203       N  
ATOM     71  CZ  ARG A 611      23.140  57.018  42.820  1.00 87.36           C  
ANISOU   71  CZ  ARG A 611    15407   5480  12306   1389  -3360  -1084       C  
ATOM     72  NH1 ARG A 611      23.005  57.713  41.694  1.00 89.06           N1+
ANISOU   72  NH1 ARG A 611    16073   5259  12507   1300  -3454   -839       N1+
ATOM     73  NH2 ARG A 611      24.102  57.343  43.674  1.00 87.36           N  
ANISOU   73  NH2 ARG A 611    15332   5339  12522   1169  -3443  -1215       N  
ATOM     74  N   PHE A 612      19.921  50.405  44.296  1.00 46.91           N  
ANISOU   74  N   PHE A 612     8176   3427   6220   2131  -1944  -1399       N  
ATOM     75  CA  PHE A 612      19.241  49.141  44.577  1.00 43.41           C  
ANISOU   75  CA  PHE A 612     7398   3496   5599   2185  -1664  -1438       C  
ATOM     76  C   PHE A 612      17.732  49.313  44.705  1.00 45.00           C  
ANISOU   76  C   PHE A 612     7518   3975   5605   2578  -1762  -1696       C  
ATOM     77  O   PHE A 612      17.263  50.186  45.431  1.00 46.39           O  
ANISOU   77  O   PHE A 612     7763   4130   5733   2905  -2033  -1971       O  
ATOM     78  CB  PHE A 612      19.835  48.518  45.841  1.00 41.80           C  
ANISOU   78  CB  PHE A 612     6990   3512   5380   2129  -1542  -1511       C  
ATOM     79  CG  PHE A 612      21.175  47.878  45.615  1.00 39.67           C  
ANISOU   79  CG  PHE A 612     6684   3146   5243   1753  -1357  -1273       C  
ATOM     80  CD1 PHE A 612      21.269  46.497  45.381  1.00 36.18           C  
ANISOU   80  CD1 PHE A 612     6048   2980   4719   1581  -1037  -1113       C  
ATOM     81  CD2 PHE A 612      22.350  48.646  45.633  1.00 40.31           C  
ANISOU   81  CD2 PHE A 612     6918   2870   5528   1570  -1511  -1231       C  
ATOM     82  CE1 PHE A 612      22.502  45.896  45.170  1.00 34.57           C  
ANISOU   82  CE1 PHE A 612     5802   2720   4613   1291   -894   -933       C  
ATOM     83  CE2 PHE A 612      23.588  48.046  45.422  1.00 38.68           C  
ANISOU   83  CE2 PHE A 612     6625   2646   5426   1241  -1341  -1056       C  
ATOM     84  CZ  PHE A 612      23.662  46.665  45.189  1.00 35.99           C  
ANISOU   84  CZ  PHE A 612     6088   2606   4980   1129  -1041   -914       C  
ATOM     85  N   LYS A 613      16.982  48.476  43.997  1.00 44.68           N  
ANISOU   85  N   LYS A 613     7310   4216   5450   2553  -1553  -1638       N  
ATOM     86  CA  LYS A 613      15.529  48.645  43.892  1.00 47.97           C  
ANISOU   86  CA  LYS A 613     7617   4924   5685   2906  -1645  -1900       C  
ATOM     87  C   LYS A 613      14.708  47.579  44.612  1.00 49.11           C  
ANISOU   87  C   LYS A 613     7369   5639   5651   2932  -1382  -2053       C  
ATOM     88  O   LYS A 613      13.822  47.931  45.387  1.00 53.89           O  
ANISOU   88  O   LYS A 613     7836   6536   6103   3247  -1493  -2367       O  
ATOM     89  CB  LYS A 613      15.079  48.805  42.424  1.00 48.58           C  
ANISOU   89  CB  LYS A 613     7838   4870   5751   2939  -1696  -1795       C  
ATOM     90  CG  LYS A 613      15.604  50.063  41.737  1.00 51.01           C  
ANISOU   90  CG  LYS A 613     8596   4615   6171   2989  -2000  -1679       C  
ATOM     91  CD  LYS A 613      15.007  51.335  42.328  1.00 56.39           C  
ANISOU   91  CD  LYS A 613     9472   5156   6797   3429  -2402  -1994       C  
ATOM     92  CE  LYS A 613      16.098  52.286  42.797  1.00 59.25           C  
ANISOU   92  CE  LYS A 613    10150   5012   7350   3314  -2614  -1919       C  
ATOM     93  NZ  LYS A 613      15.574  53.655  43.062  1.00 64.88           N1+
ANISOU   93  NZ  LYS A 613    11179   5444   8029   3744  -3069  -2188       N1+
ATOM     94  N   GLU A 614      14.992  46.298  44.365  1.00 47.87           N  
ANISOU   94  N   GLU A 614     7043   5642   5503   2601  -1042  -1841       N  
ATOM     95  CA  GLU A 614      14.287  45.184  45.036  1.00 49.53           C  
ANISOU   95  CA  GLU A 614     6924   6344   5551   2539   -756  -1932       C  
ATOM     96  C   GLU A 614      15.063  43.875  44.975  1.00 45.43           C  
ANISOU   96  C   GLU A 614     6351   5825   5085   2150   -437  -1648       C  
ATOM     97  O   GLU A 614      15.776  43.624  44.007  1.00 42.13           O  
ANISOU   97  O   GLU A 614     6056   5150   4802   1944   -397  -1412       O  
ATOM     98  CB  GLU A 614      12.850  44.989  44.509  1.00 55.92           C  
ANISOU   98  CB  GLU A 614     7507   7519   6220   2694   -720  -2148       C  
ATOM     99  CG  GLU A 614      12.704  44.850  42.999  1.00 60.14           C  
ANISOU   99  CG  GLU A 614     8113   7909   6829   2623   -729  -2026       C  
ATOM    100  CD  GLU A 614      11.281  45.092  42.516  1.00 72.15           C  
ANISOU  100  CD  GLU A 614     9451   9754   8209   2915   -831  -2336       C  
ATOM    101  OE1 GLU A 614      10.498  45.769  43.230  1.00 78.44           O  
ANISOU  101  OE1 GLU A 614    10145  10789   8870   3251  -1001  -2663       O  
ATOM    102  OE2 GLU A 614      10.943  44.600  41.413  1.00 75.06           O1-
ANISOU  102  OE2 GLU A 614     9762  10166   8591   2833   -756  -2282       O1-
ATOM    103  N   LYS A 615      14.913  43.058  46.016  1.00 44.45           N  
ANISOU  103  N   LYS A 615     6061   5997   4831   2073   -221  -1676       N  
ATOM    104  CA  LYS A 615      15.546  41.748  46.101  1.00 43.58           C  
ANISOU  104  CA  LYS A 615     5932   5897   4730   1752     64  -1433       C  
ATOM    105  C   LYS A 615      14.799  40.792  45.189  1.00 44.33           C  
ANISOU  105  C   LYS A 615     5877   6160   4806   1569    271  -1385       C  
ATOM    106  O   LYS A 615      13.594  40.616  45.337  1.00 47.09           O  
ANISOU  106  O   LYS A 615     6007   6861   5024   1631    355  -1580       O  
ATOM    107  CB  LYS A 615      15.537  41.231  47.541  1.00 45.61           C  
ANISOU  107  CB  LYS A 615     6116   6401   4812   1758    215  -1476       C  
ATOM    108  CG  LYS A 615      16.426  40.021  47.799  1.00 46.19           C  
ANISOU  108  CG  LYS A 615     6273   6394   4883   1492    437  -1221       C  
ATOM    109  CD  LYS A 615      16.282  39.552  49.240  1.00 52.31           C  
ANISOU  109  CD  LYS A 615     7017   7427   5432   1536    582  -1260       C  
ATOM    110  CE  LYS A 615      17.202  38.371  49.520  1.00 57.29           C  
ANISOU  110  CE  LYS A 615     7796   7937   6035   1327    762  -1010       C  
ATOM    111  NZ  LYS A 615      17.005  37.829  50.896  1.00 59.80           N1+
ANISOU  111  NZ  LYS A 615     8133   8501   6087   1367    925  -1012       N1+
ATOM    112  N   LEU A 616      15.529  40.184  44.252  1.00 43.14           N  
ANISOU  112  N   LEU A 616     5823   5783   4785   1348    346  -1151       N  
ATOM    113  CA  LEU A 616      14.959  39.247  43.280  1.00 43.54           C  
ANISOU  113  CA  LEU A 616     5754   5944   4845   1173    514  -1105       C  
ATOM    114  C   LEU A 616      15.144  37.788  43.707  1.00 44.42           C  
ANISOU  114  C   LEU A 616     5830   6142   4906    894    797   -963       C  
ATOM    115  O   LEU A 616      14.458  36.913  43.199  1.00 46.61           O  
ANISOU  115  O   LEU A 616     5977   6566   5167    731    959   -978       O  
ATOM    116  CB  LEU A 616      15.543  39.476  41.874  1.00 42.19           C  
ANISOU  116  CB  LEU A 616     5715   5497   4819   1137    407   -959       C  
ATOM    117  CG  LEU A 616      15.416  40.829  41.146  1.00 41.83           C  
ANISOU  117  CG  LEU A 616     5793   5280   4821   1373    131  -1030       C  
ATOM    118  CD1 LEU A 616      16.265  40.841  39.877  1.00 40.52           C  
ANISOU  118  CD1 LEU A 616     5789   4840   4767   1256     99   -802       C  
ATOM    119  CD2 LEU A 616      13.978  41.198  40.812  1.00 42.40           C  
ANISOU  119  CD2 LEU A 616     5709   5610   4791   1602     46  -1298       C  
ATOM    120  N   GLY A 617      16.067  37.532  44.636  1.00 45.23           N  
ANISOU  120  N   GLY A 617     6068   6138   4979    851    837   -839       N  
ATOM    121  CA  GLY A 617      16.232  36.207  45.221  1.00 45.63           C  
ANISOU  121  CA  GLY A 617     6157   6243   4937    637   1078   -704       C  
ATOM    122  C   GLY A 617      17.585  35.955  45.855  1.00 47.58           C  
ANISOU  122  C   GLY A 617     6612   6282   5185    637   1051   -543       C  
ATOM    123  O   GLY A 617      18.500  36.784  45.760  1.00 46.65           O  
ANISOU  123  O   GLY A 617     6577   5976   5172    759    855   -535       O  
ATOM    124  N   GLU A 618      17.697  34.796  46.503  1.00 47.75           N  
ANISOU  124  N   GLU A 618     6725   6336   5082    496   1244   -425       N  
ATOM    125  CA  GLU A 618      18.795  34.489  47.406  1.00 48.88           C  
ANISOU  125  CA  GLU A 618     7066   6358   5148    558   1223   -319       C  
ATOM    126  C   GLU A 618      19.378  33.097  47.141  1.00 47.17           C  
ANISOU  126  C   GLU A 618     7026   5981   4915    386   1346   -127       C  
ATOM    127  O   GLU A 618      18.640  32.108  47.133  1.00 46.71           O  
ANISOU  127  O   GLU A 618     6989   5984   4774    189   1548    -64       O  
ATOM    128  CB  GLU A 618      18.276  34.609  48.845  1.00 55.61           C  
ANISOU  128  CB  GLU A 618     7919   7441   5769    662   1305   -395       C  
ATOM    129  CG  GLU A 618      19.232  34.188  49.955  1.00 63.13           C  
ANISOU  129  CG  GLU A 618     9094   8322   6571    763   1301   -300       C  
ATOM    130  CD  GLU A 618      18.731  34.606  51.330  1.00 77.22           C  
ANISOU  130  CD  GLU A 618    10856  10367   8118    932   1337   -410       C  
ATOM    131  OE1 GLU A 618      18.516  33.716  52.191  1.00 80.29           O  
ANISOU  131  OE1 GLU A 618    11385  10858   8263    864   1538   -295       O  
ATOM    132  OE2 GLU A 618      18.553  35.831  51.548  1.00 74.52           O1-
ANISOU  132  OE2 GLU A 618    10375  10121   7818   1142   1157   -611       O1-
ATOM    133  N   GLY A 619      20.697  33.040  46.929  1.00 44.87           N  
ANISOU  133  N   GLY A 619     6856   5491   4702    460   1214    -57       N  
ATOM    134  CA  GLY A 619      21.433  31.788  46.639  1.00 41.73           C  
ANISOU  134  CA  GLY A 619     6642   4929   4285    375   1265     89       C  
ATOM    135  C   GLY A 619      22.274  31.265  47.791  1.00 45.59           C  
ANISOU  135  C   GLY A 619     7363   5362   4597    511   1246    149       C  
ATOM    136  O   GLY A 619      21.942  31.498  48.965  1.00 49.39           O  
ANISOU  136  O   GLY A 619     7894   5966   4907    604   1289    119       O  
ATOM    137  N   GLN A 620      23.361  30.560  47.464  1.00 45.94           N  
ANISOU  137  N   GLN A 620     7550   5248   4658    558   1169    213       N  
ATOM    138  CA  GLN A 620      24.220  29.918  48.488  1.00 49.29           C  
ANISOU  138  CA  GLN A 620     8234   5606   4888    735   1122    256       C  
ATOM    139  C   GLN A 620      25.363  30.825  48.991  1.00 46.83           C  
ANISOU  139  C   GLN A 620     7849   5340   4605    981    908    118       C  
ATOM    140  O   GLN A 620      25.602  30.922  50.192  1.00 46.30           O  
ANISOU  140  O   GLN A 620     7901   5331   4360   1168    867     80       O  
ATOM    141  CB  GLN A 620      24.745  28.564  47.992  1.00 51.99           C  
ANISOU  141  CB  GLN A 620     8802   5761   5191    706   1128    363       C  
ATOM    142  CG  GLN A 620      25.501  27.734  49.027  1.00 57.67           C  
ANISOU  142  CG  GLN A 620     9863   6382   5667    917   1073    419       C  
ATOM    143  CD  GLN A 620      26.218  26.525  48.421  1.00 66.90           C  
ANISOU  143  CD  GLN A 620    11252   7352   6815    966    999    471       C  
ATOM    144  NE2 GLN A 620      26.315  25.452  49.204  1.00 67.53           N  
ANISOU  144  NE2 GLN A 620    11739   7268   6651   1055   1022    589       N  
ATOM    145  OE1 GLN A 620      26.680  26.553  47.265  1.00 62.39           O  
ANISOU  145  OE1 GLN A 620    10507   6774   6425    940    913    404       O  
ATOM    146  N   PHE A 621      26.060  31.480  48.070  1.00 45.33           N  
ANISOU  146  N   PHE A 621     7460   5134   4629    966    777     37       N  
ATOM    147  CA  PHE A 621      27.051  32.501  48.430  1.00 47.59           C  
ANISOU  147  CA  PHE A 621     7620   5468   4994   1118    583   -119       C  
ATOM    148  C   PHE A 621      26.650  33.924  47.987  1.00 46.28           C  
ANISOU  148  C   PHE A 621     7232   5324   5028   1027    524   -201       C  
ATOM    149  O   PHE A 621      27.379  34.895  48.247  1.00 46.83           O  
ANISOU  149  O   PHE A 621     7199   5397   5197   1102    360   -335       O  
ATOM    150  CB  PHE A 621      28.462  32.121  47.942  1.00 47.20           C  
ANISOU  150  CB  PHE A 621     7542   5396   4995   1191    457   -172       C  
ATOM    151  CG  PHE A 621      28.544  31.801  46.481  1.00 47.74           C  
ANISOU  151  CG  PHE A 621     7508   5426   5204   1017    505   -103       C  
ATOM    152  CD1 PHE A 621      28.396  30.485  46.034  1.00 50.27           C  
ANISOU  152  CD1 PHE A 621     7991   5674   5435    997    585      1       C  
ATOM    153  CD2 PHE A 621      28.769  32.809  45.546  1.00 49.12           C  
ANISOU  153  CD2 PHE A 621     7451   5626   5587    877    462   -140       C  
ATOM    154  CE1 PHE A 621      28.471  30.180  44.678  1.00 53.37           C  
ANISOU  154  CE1 PHE A 621     8280   6056   5942    871    613     38       C  
ATOM    155  CE2 PHE A 621      28.845  32.515  44.188  1.00 49.08           C  
ANISOU  155  CE2 PHE A 621     7357   5618   5674    739    513    -71       C  
ATOM    156  CZ  PHE A 621      28.696  31.199  43.756  1.00 52.46           C  
ANISOU  156  CZ  PHE A 621     7913   6011   6009    751    584      4       C  
ATOM    157  N   GLY A 622      25.494  34.031  47.326  1.00 42.56           N  
ANISOU  157  N   GLY A 622     6704   4857   4610    874    641   -135       N  
ATOM    158  CA  GLY A 622      25.044  35.277  46.719  1.00 35.94           C  
ANISOU  158  CA  GLY A 622     5710   4004   3941    812    571   -197       C  
ATOM    159  C   GLY A 622      23.568  35.614  46.852  1.00 35.68           C  
ANISOU  159  C   GLY A 622     5633   4065   3859    799    654   -227       C  
ATOM    160  O   GLY A 622      22.784  34.820  47.370  1.00 37.23           O  
ANISOU  160  O   GLY A 622     5888   4365   3893    777    812   -186       O  
ATOM    161  N   GLU A 623      23.224  36.809  46.366  1.00 32.82           N  
ANISOU  161  N   GLU A 623     5174   3666   3630    808    539   -306       N  
ATOM    162  CA  GLU A 623      21.920  37.437  46.470  1.00 34.36           C  
ANISOU  162  CA  GLU A 623     5297   3969   3790    869    542   -406       C  
ATOM    163  C   GLU A 623      21.740  38.370  45.248  1.00 32.65           C  
ANISOU  163  C   GLU A 623     5034   3628   3744    830    425   -414       C  
ATOM    164  O   GLU A 623      22.660  39.133  44.931  1.00 30.79           O  
ANISOU  164  O   GLU A 623     4837   3216   3646    814    277   -403       O  
ATOM    165  CB  GLU A 623      21.954  38.268  47.749  1.00 38.05           C  
ANISOU  165  CB  GLU A 623     5777   4496   4185   1076    409   -567       C  
ATOM    166  CG  GLU A 623      20.678  38.907  48.211  1.00 40.52           C  
ANISOU  166  CG  GLU A 623     6006   4988   4402   1218    390   -728       C  
ATOM    167  CD  GLU A 623      20.869  39.586  49.560  1.00 44.23           C  
ANISOU  167  CD  GLU A 623     6499   5533   4773   1453    252   -897       C  
ATOM    168  OE1 GLU A 623      20.830  40.839  49.617  1.00 43.39           O  
ANISOU  168  OE1 GLU A 623     6383   5340   4763   1605     21  -1059       O  
ATOM    169  OE2 GLU A 623      21.060  38.858  50.565  1.00 44.54           O1-
ANISOU  169  OE2 GLU A 623     6591   5706   4626   1501    362   -868       O1-
ATOM    170  N   VAL A 624      20.580  38.314  44.575  1.00 30.21           N  
ANISOU  170  N   VAL A 624     4650   3414   3414    811    490   -438       N  
ATOM    171  CA  VAL A 624      20.333  39.129  43.371  1.00 29.10           C  
ANISOU  171  CA  VAL A 624     4509   3158   3390    816    375   -435       C  
ATOM    172  C   VAL A 624      19.315  40.268  43.588  1.00 31.08           C  
ANISOU  172  C   VAL A 624     4738   3459   3612   1026    219   -626       C  
ATOM    173  O   VAL A 624      18.191  40.053  44.074  1.00 31.17           O  
ANISOU  173  O   VAL A 624     4629   3719   3495   1118    289   -768       O  
ATOM    174  CB  VAL A 624      19.973  38.282  42.100  1.00 29.00           C  
ANISOU  174  CB  VAL A 624     4443   3184   3392    678    507   -333       C  
ATOM    175  CG1 VAL A 624      19.758  39.168  40.881  1.00 28.06           C  
ANISOU  175  CG1 VAL A 624     4361   2949   3351    723    377   -321       C  
ATOM    176  CG2 VAL A 624      21.062  37.250  41.771  1.00 28.12           C  
ANISOU  176  CG2 VAL A 624     4370   3005   3310    518    611   -172       C  
ATOM    177  N   HIS A 625      19.734  41.480  43.217  1.00 30.86           N  
ANISOU  177  N   HIS A 625     4833   3194   3697   1096      1   -636       N  
ATOM    178  CA  HIS A 625      18.884  42.664  43.288  1.00 32.18           C  
ANISOU  178  CA  HIS A 625     5046   3336   3845   1337   -210   -820       C  
ATOM    179  C   HIS A 625      18.730  43.344  41.933  1.00 32.60           C  
ANISOU  179  C   HIS A 625     5230   3186   3970   1350   -333   -746       C  
ATOM    180  O   HIS A 625      19.690  43.425  41.166  1.00 32.54           O  
ANISOU  180  O   HIS A 625     5338   2956   4070   1166   -327   -547       O  
ATOM    181  CB  HIS A 625      19.462  43.672  44.282  1.00 33.16           C  
ANISOU  181  CB  HIS A 625     5277   3301   4022   1461   -421   -931       C  
ATOM    182  CG  HIS A 625      19.537  43.167  45.689  1.00 33.08           C  
ANISOU  182  CG  HIS A 625     5163   3507   3899   1525   -338  -1032       C  
ATOM    183  CD2 HIS A 625      20.367  42.267  46.276  1.00 31.47           C  
ANISOU  183  CD2 HIS A 625     4930   3358   3669   1392   -188   -932       C  
ATOM    184  ND1 HIS A 625      18.678  43.600  46.676  1.00 34.13           N  
ANISOU  184  ND1 HIS A 625     5227   3847   3894   1785   -422  -1272       N  
ATOM    185  CE1 HIS A 625      18.975  42.990  47.810  1.00 34.01           C  
ANISOU  185  CE1 HIS A 625     5151   4006   3765   1791   -308  -1291       C  
ATOM    186  NE2 HIS A 625      19.994  42.176  47.595  1.00 33.00           N  
ANISOU  186  NE2 HIS A 625     5064   3772   3702   1564   -175  -1085       N  
ATOM    187  N   LEU A 626      17.525  43.827  41.649  1.00 33.82           N  
ANISOU  187  N   LEU A 626     5366   3446   4039   1583   -444   -917       N  
ATOM    188  CA  LEU A 626      17.298  44.783  40.562  1.00 36.52           C  
ANISOU  188  CA  LEU A 626     5912   3554   4410   1704   -645   -890       C  
ATOM    189  C   LEU A 626      17.896  46.153  40.944  1.00 39.39           C  
ANISOU  189  C   LEU A 626     6544   3553   4869   1793   -920   -909       C  
ATOM    190  O   LEU A 626      17.642  46.671  42.040  1.00 39.05           O  
ANISOU  190  O   LEU A 626     6484   3554   4800   1985  -1061  -1122       O  
ATOM    191  CB  LEU A 626      15.791  44.896  40.235  1.00 38.61           C  
ANISOU  191  CB  LEU A 626     6066   4073   4531   1991   -718  -1126       C  
ATOM    192  CG  LEU A 626      15.231  45.961  39.271  1.00 41.99           C  
ANISOU  192  CG  LEU A 626     6723   4312   4919   2258   -986  -1184       C  
ATOM    193  CD1 LEU A 626      15.677  45.731  37.833  1.00 41.31           C  
ANISOU  193  CD1 LEU A 626     6777   4054   4864   2096   -919   -921       C  
ATOM    194  CD2 LEU A 626      13.707  46.025  39.338  1.00 44.65           C  
ANISOU  194  CD2 LEU A 626     6866   5008   5091   2599  -1074  -1524       C  
ATOM    195  N   CYS A 627      18.687  46.724  40.030  1.00 41.71           N  
ANISOU  195  N   CYS A 627     7087   3494   5267   1639   -993   -690       N  
ATOM    196  CA  CYS A 627      19.330  48.034  40.239  1.00 44.83           C  
ANISOU  196  CA  CYS A 627     7780   3472   5781   1643  -1249   -675       C  
ATOM    197  C   CYS A 627      19.108  48.994  39.091  1.00 47.67           C  
ANISOU  197  C   CYS A 627     8484   3500   6128   1722  -1437   -563       C  
ATOM    198  O   CYS A 627      18.884  48.566  37.961  1.00 46.87           O  
ANISOU  198  O   CYS A 627     8393   3464   5951   1677  -1321   -411       O  
ATOM    199  CB  CYS A 627      20.828  47.869  40.463  1.00 43.98           C  
ANISOU  199  CB  CYS A 627     7665   3212   5834   1281  -1139   -496       C  
ATOM    200  SG  CYS A 627      21.210  47.064  42.025  1.00 43.23           S  
ANISOU  200  SG  CYS A 627     7279   3407   5739   1271  -1021   -657       S  
ATOM    201  N   GLU A 628      19.176  50.289  39.402  1.00 51.81           N  
ANISOU  201  N   GLU A 628     9316   3654   6715   1855  -1743   -643       N  
ATOM    202  CA  GLU A 628      19.158  51.364  38.406  1.00 56.17           C  
ANISOU  202  CA  GLU A 628    10310   3769   7263   1900  -1957   -497       C  
ATOM    203  C   GLU A 628      20.554  51.953  38.201  1.00 58.38           C  
ANISOU  203  C   GLU A 628    10829   3621   7731   1482  -1951   -237       C  
ATOM    204  O   GLU A 628      21.296  52.148  39.164  1.00 57.23           O  
ANISOU  204  O   GLU A 628    10610   3394   7740   1332  -1985   -320       O  
ATOM    205  CB  GLU A 628      18.187  52.482  38.816  1.00 60.68           C  
ANISOU  205  CB  GLU A 628    11130   4166   7761   2365  -2349   -782       C  
ATOM    206  CG  GLU A 628      16.717  52.097  38.753  1.00 61.14           C  
ANISOU  206  CG  GLU A 628    10984   4643   7604   2801  -2389  -1053       C  
ATOM    207  CD  GLU A 628      15.769  53.278  38.878  1.00 66.44           C  
ANISOU  207  CD  GLU A 628    11949   5128   8167   3309  -2812  -1331       C  
ATOM    208  OE1 GLU A 628      15.746  53.952  39.936  1.00 67.47           O  
ANISOU  208  OE1 GLU A 628    12130   5158   8347   3491  -3043  -1569       O  
ATOM    209  OE2 GLU A 628      15.038  53.532  37.903  1.00 69.93           O1-
ANISOU  209  OE2 GLU A 628    12579   5534   8458   3565  -2937  -1331       O1-
ATOM    210  N   VAL A 629      20.895  52.229  36.942  1.00 63.16           N  
ANISOU  210  N   VAL A 629    11707   3982   8309   1293  -1902     64       N  
ATOM    211  CA  VAL A 629      22.125  52.958  36.573  1.00 69.84           C  
ANISOU  211  CA  VAL A 629    12834   4394   9308    867  -1901    331       C  
ATOM    212  C   VAL A 629      21.746  54.332  36.000  1.00 77.16           C  
ANISOU  212  C   VAL A 629    14350   4775  10192   1019  -2221    412       C  
ATOM    213  O   VAL A 629      20.826  54.431  35.183  1.00 82.00           O  
ANISOU  213  O   VAL A 629    15158   5394  10605   1330  -2308    440       O  
ATOM    214  CB  VAL A 629      22.997  52.158  35.570  1.00 68.85           C  
ANISOU  214  CB  VAL A 629    12562   4435   9163    459  -1548    654       C  
ATOM    215  CG1 VAL A 629      24.345  52.839  35.347  1.00 71.91           C  
ANISOU  215  CG1 VAL A 629    13140   4466   9716    -41  -1502    891       C  
ATOM    216  CG2 VAL A 629      23.213  50.728  36.052  1.00 60.54           C  
ANISOU  216  CG2 VAL A 629    10981   3907   8114    397  -1271    557       C  
ATOM    217  N   ASP A 630      22.455  55.377  36.428  1.00 84.89           N  
ANISOU  217  N   ASP A 630    15626   5275  11354    810  -2411    436       N  
ATOM    218  CA  ASP A 630      22.071  56.767  36.137  1.00 94.14           C  
ANISOU  218  CA  ASP A 630    17415   5849  12504    991  -2784    461       C  
ATOM    219  C   ASP A 630      22.560  57.410  34.822  1.00 98.64           C  
ANISOU  219  C   ASP A 630    18492   5967  13020    679  -2745    889       C  
ATOM    220  O   ASP A 630      22.105  58.508  34.471  1.00106.13           O  
ANISOU  220  O   ASP A 630    20024   6402  13899    889  -3068    933       O  
ATOM    221  CB  ASP A 630      22.401  57.672  37.333  1.00102.10           C  
ANISOU  221  CB  ASP A 630    18552   6511  13730    996  -3084    216       C  
ATOM    222  CG  ASP A 630      21.262  57.752  38.344  1.00103.82           C  
ANISOU  222  CG  ASP A 630    18641   6940  13866   1606  -3365   -233       C  
ATOM    223  OD1 ASP A 630      20.081  57.782  37.931  1.00101.52           O  
ANISOU  223  OD1 ASP A 630    18457   6766  13351   2081  -3506   -342       O  
ATOM    224  OD2 ASP A 630      21.553  57.787  39.559  1.00108.42           O1-
ANISOU  224  OD2 ASP A 630    18996   7606  14593   1621  -3446   -497       O1-
ATOM    225  N   SER A 631      23.468  56.752  34.102  1.00 96.64           N  
ANISOU  225  N   SER A 631    18045   5901  12773    203  -2365   1198       N  
ATOM    226  CA  SER A 631      23.936  57.279  32.810  1.00 99.08           C  
ANISOU  226  CA  SER A 631    18805   5859  12982   -114  -2272   1630       C  
ATOM    227  C   SER A 631      23.452  56.452  31.617  1.00 94.32           C  
ANISOU  227  C   SER A 631    18110   5629  12098     39  -2048   1813       C  
ATOM    228  O   SER A 631      23.558  55.227  31.609  1.00 85.77           O  
ANISOU  228  O   SER A 631    16491   5108  10990      1  -1763   1756       O  
ATOM    229  CB  SER A 631      25.461  57.426  32.783  1.00101.73           C  
ANISOU  229  CB  SER A 631    19071   6057  13525   -832  -2031   1866       C  
ATOM    230  OG  SER A 631      25.868  58.237  31.689  1.00107.86           O  
ANISOU  230  OG  SER A 631    20394   6375  14213  -1157  -2000   2275       O  
ATOM    231  N   HIS A 648      15.905  57.586  30.468  1.00119.61           N  
ANISOU  231  N   HIS A 648    22184   9190  14073   3648  -3666    462       N  
ATOM    232  CA  HIS A 648      17.085  57.783  31.307  1.00117.35           C  
ANISOU  232  CA  HIS A 648    21846   8649  14093   3101  -3538    596       C  
ATOM    233  C   HIS A 648      17.536  56.523  32.087  1.00107.34           C  
ANISOU  233  C   HIS A 648    19822   7951  13011   2772  -3158    485       C  
ATOM    234  O   HIS A 648      18.702  56.137  31.958  1.00105.19           O  
ANISOU  234  O   HIS A 648    19424   7658  12886   2204  -2844    780       O  
ATOM    235  CB  HIS A 648      16.902  59.005  32.236  1.00124.46           C  
ANISOU  235  CB  HIS A 648    23129   9062  15099   3344  -3980    363       C  
ATOM    236  CG  HIS A 648      18.154  59.438  32.948  1.00129.26           C  
ANISOU  236  CG  HIS A 648    23811   9286  16015   2785  -3915    516       C  
ATOM    237  CD2 HIS A 648      18.754  58.965  34.068  1.00121.82           C  
ANISOU  237  CD2 HIS A 648    22382   8584  15320   2501  -3752    360       C  
ATOM    238  ND1 HIS A 648      18.937  60.486  32.509  1.00134.27           N  
ANISOU  238  ND1 HIS A 648    25089   9205  16723   2451  -4030    856       N  
ATOM    239  CE1 HIS A 648      19.965  60.638  33.327  1.00132.15           C  
ANISOU  239  CE1 HIS A 648    24684   8772  16754   1970  -3942    875       C  
ATOM    240  NE2 HIS A 648      19.877  59.728  34.281  1.00124.12           N  
ANISOU  240  NE2 HIS A 648    22988   8333  15839   2020  -3784    571       N  
ATOM    241  N   PRO A 649      16.637  55.879  32.887  1.00100.09           N  
ANISOU  241  N   PRO A 649    18410   7548  12071   3118  -3182     65       N  
ATOM    242  CA  PRO A 649      17.174  54.916  33.864  1.00 90.57           C  
ANISOU  242  CA  PRO A 649    16620   6734  11058   2797  -2885    -28       C  
ATOM    243  C   PRO A 649      17.331  53.485  33.329  1.00 79.39           C  
ANISOU  243  C   PRO A 649    14734   5828   9602   2561  -2470     94       C  
ATOM    244  O   PRO A 649      16.338  52.844  32.959  1.00 76.68           O  
ANISOU  244  O   PRO A 649    14153   5888   9094   2868  -2440    -85       O  
ATOM    245  CB  PRO A 649      16.145  54.964  35.005  1.00 90.59           C  
ANISOU  245  CB  PRO A 649    16365   7025  11031   3258  -3101   -515       C  
ATOM    246  CG  PRO A 649      14.893  55.539  34.404  1.00 95.96           C  
ANISOU  246  CG  PRO A 649    17312   7684  11464   3850  -3428   -718       C  
ATOM    247  CD  PRO A 649      15.165  55.942  32.978  1.00100.72           C  
ANISOU  247  CD  PRO A 649    18410   7914  11946   3776  -3448   -344       C  
ATOM    248  N   LEU A 650      18.573  53.000  33.293  1.00 71.55           N  
ANISOU  248  N   LEU A 650    13603   4821   8762   2029  -2171    367       N  
ATOM    249  CA  LEU A 650      18.854  51.618  32.888  1.00 65.96           C  
ANISOU  249  CA  LEU A 650    12456   4572   8034   1800  -1797    465       C  
ATOM    250  C   LEU A 650      18.729  50.660  34.081  1.00 59.60           C  
ANISOU  250  C   LEU A 650    11130   4186   7329   1786  -1654    201       C  
ATOM    251  O   LEU A 650      19.286  50.914  35.150  1.00 60.17           O  
ANISOU  251  O   LEU A 650    11144   4156   7562   1651  -1690    121       O  
ATOM    252  CB  LEU A 650      20.239  51.492  32.221  1.00 66.25           C  
ANISOU  252  CB  LEU A 650    12569   4456   8147   1275  -1546    857       C  
ATOM    253  CG  LEU A 650      20.681  50.093  31.734  1.00 66.08           C  
ANISOU  253  CG  LEU A 650    12129   4879   8099   1044  -1183    963       C  
ATOM    254  CD1 LEU A 650      20.060  49.722  30.389  1.00 66.72           C  
ANISOU  254  CD1 LEU A 650    12280   5122   7948   1237  -1133   1064       C  
ATOM    255  CD2 LEU A 650      22.200  49.948  31.689  1.00 64.51           C  
ANISOU  255  CD2 LEU A 650    11860   4614   8037    518   -952   1216       C  
ATOM    256  N   LEU A 651      17.995  49.567  33.880  1.00 54.13           N  
ANISOU  256  N   LEU A 651    10082   3953   6532   1921  -1496     69       N  
ATOM    257  CA  LEU A 651      17.834  48.516  34.890  1.00 48.82           C  
ANISOU  257  CA  LEU A 651     8946   3685   5918   1873  -1317   -133       C  
ATOM    258  C   LEU A 651      18.802  47.369  34.647  1.00 44.74           C  
ANISOU  258  C   LEU A 651     8185   3342   5472   1483   -986     74       C  
ATOM    259  O   LEU A 651      18.919  46.901  33.519  1.00 45.24           O  
ANISOU  259  O   LEU A 651     8254   3477   5458   1402   -858    246       O  
ATOM    260  CB  LEU A 651      16.400  47.978  34.890  1.00 47.86           C  
ANISOU  260  CB  LEU A 651     8572   3965   5648   2221  -1341   -432       C  
ATOM    261  CG  LEU A 651      15.227  48.958  35.044  1.00 51.30           C  
ANISOU  261  CG  LEU A 651     9171   4361   5960   2704  -1678   -722       C  
ATOM    262  CD1 LEU A 651      13.922  48.245  34.706  1.00 50.34           C  
ANISOU  262  CD1 LEU A 651     8737   4708   5682   2974  -1640   -991       C  
ATOM    263  CD2 LEU A 651      15.172  49.581  36.436  1.00 51.12           C  
ANISOU  263  CD2 LEU A 651     9137   4279   6007   2826  -1845   -946       C  
ATOM    264  N   VAL A 652      19.488  46.928  35.705  1.00 40.37           N  
ANISOU  264  N   VAL A 652     7427   2868   5044   1284   -871     37       N  
ATOM    265  CA  VAL A 652      20.400  45.774  35.663  1.00 36.28           C  
ANISOU  265  CA  VAL A 652     6664   2539   4582    973   -590    175       C  
ATOM    266  C   VAL A 652      20.088  44.813  36.824  1.00 33.99           C  
ANISOU  266  C   VAL A 652     6060   2557   4297   1010   -476    -23       C  
ATOM    267  O   VAL A 652      19.479  45.226  37.815  1.00 34.62           O  
ANISOU  267  O   VAL A 652     6118   2669   4367   1208   -606   -239       O  
ATOM    268  CB  VAL A 652      21.901  46.195  35.693  1.00 36.96           C  
ANISOU  268  CB  VAL A 652     6857   2381   4805    632   -550    380       C  
ATOM    269  CG1 VAL A 652      22.302  46.927  34.413  1.00 39.42           C  
ANISOU  269  CG1 VAL A 652     7465   2432   5081    504   -578    640       C  
ATOM    270  CG2 VAL A 652      22.244  47.044  36.921  1.00 37.75           C  
ANISOU  270  CG2 VAL A 652     7037   2272   5034    638   -727    245       C  
ATOM    271  N   ALA A 653      20.498  43.547  36.702  1.00 30.43           N  
ANISOU  271  N   ALA A 653     5392   2327   3843    835   -241     49       N  
ATOM    272  CA  ALA A 653      20.436  42.598  37.811  1.00 28.79           C  
ANISOU  272  CA  ALA A 653     4959   2347   3632    814   -115    -74       C  
ATOM    273  C   ALA A 653      21.827  42.484  38.433  1.00 28.05           C  
ANISOU  273  C   ALA A 653     4855   2163   3640    608    -66     15       C  
ATOM    274  O   ALA A 653      22.826  42.283  37.738  1.00 27.87           O  
ANISOU  274  O   ALA A 653     4843   2084   3662    406     14    186       O  
ATOM    275  CB  ALA A 653      19.926  41.222  37.351  1.00 26.55           C  
ANISOU  275  CB  ALA A 653     4481   2333   3273    776     82    -80       C  
ATOM    276  N   VAL A 654      21.887  42.616  39.749  1.00 28.08           N  
ANISOU  276  N   VAL A 654     4817   2192   3660    678   -120   -127       N  
ATOM    277  CA  VAL A 654      23.162  42.663  40.449  1.00 27.51           C  
ANISOU  277  CA  VAL A 654     4733   2041   3679    538   -125   -103       C  
ATOM    278  C   VAL A 654      23.200  41.584  41.528  1.00 26.42           C  
ANISOU  278  C   VAL A 654     4448   2128   3462    580     -4   -188       C  
ATOM    279  O   VAL A 654      22.378  41.562  42.462  1.00 26.57           O  
ANISOU  279  O   VAL A 654     4433   2268   3394    754    -25   -339       O  
ATOM    280  CB  VAL A 654      23.491  44.083  40.999  1.00 29.06           C  
ANISOU  280  CB  VAL A 654     5084   1974   3984    578   -361   -188       C  
ATOM    281  CG1 VAL A 654      24.877  44.122  41.600  1.00 28.97           C  
ANISOU  281  CG1 VAL A 654     5021   1904   4082    407   -370   -189       C  
ATOM    282  CG2 VAL A 654      23.422  45.133  39.899  1.00 30.69           C  
ANISOU  282  CG2 VAL A 654     5513   1903   4245    525   -482    -67       C  
ATOM    283  N   LYS A 655      24.175  40.692  41.374  1.00 25.72           N  
ANISOU  283  N   LYS A 655     4288   2102   3383    432    122    -90       N  
ATOM    284  CA  LYS A 655      24.442  39.627  42.324  1.00 25.18           C  
ANISOU  284  CA  LYS A 655     4149   2192   3227    470    221   -136       C  
ATOM    285  C   LYS A 655      25.523  40.122  43.279  1.00 26.41           C  
ANISOU  285  C   LYS A 655     4307   2284   3443    484    101   -225       C  
ATOM    286  O   LYS A 655      26.613  40.521  42.854  1.00 27.08           O  
ANISOU  286  O   LYS A 655     4370   2277   3642    340     52   -186       O  
ATOM    287  CB  LYS A 655      24.863  38.339  41.595  1.00 23.65           C  
ANISOU  287  CB  LYS A 655     3901   2094   2991    360    382    -16       C  
ATOM    288  CG  LYS A 655      25.314  37.223  42.533  1.00 24.40           C  
ANISOU  288  CG  LYS A 655     3994   2293   2984    411    454    -45       C  
ATOM    289  CD  LYS A 655      25.135  35.839  41.935  1.00 24.01           C  
ANISOU  289  CD  LYS A 655     3945   2320   2858    360    602     41       C  
ATOM    290  CE  LYS A 655      25.523  34.741  42.925  1.00 26.04           C  
ANISOU  290  CE  LYS A 655     4282   2624   2988    435    652     27       C  
ATOM    291  NZ  LYS A 655      25.470  33.370  42.310  1.00 24.64           N1+
ANISOU  291  NZ  LYS A 655     4152   2461   2749    384    761    105       N1+
ATOM    292  N   ILE A 656      25.209  40.092  44.569  1.00 27.36           N  
ANISOU  292  N   ILE A 656     4437   2484   3474    655     61   -359       N  
ATOM    293  CA  ILE A 656      26.156  40.459  45.619  1.00 29.39           C  
ANISOU  293  CA  ILE A 656     4687   2720   3760    724    -67   -488       C  
ATOM    294  C   ILE A 656      26.294  39.298  46.611  1.00 29.92           C  
ANISOU  294  C   ILE A 656     4758   2967   3644    851     31   -513       C  
ATOM    295  O   ILE A 656      25.508  38.350  46.574  1.00 28.86           O  
ANISOU  295  O   ILE A 656     4653   2941   3372    863    195   -430       O  
ATOM    296  CB  ILE A 656      25.734  41.746  46.368  1.00 30.98           C  
ANISOU  296  CB  ILE A 656     4940   2824   4008    872   -270   -661       C  
ATOM    297  CG1 ILE A 656      24.379  41.552  47.081  1.00 31.14           C  
ANISOU  297  CG1 ILE A 656     4968   3016   3847   1083   -223   -745       C  
ATOM    298  CG2 ILE A 656      25.755  42.960  45.424  1.00 32.17           C  
ANISOU  298  CG2 ILE A 656     5164   2719   4339    747   -405   -625       C  
ATOM    299  CD1 ILE A 656      23.893  42.735  47.915  1.00 32.60           C  
ANISOU  299  CD1 ILE A 656     5190   3163   4034   1301   -439   -960       C  
ATOM    300  N   LEU A 657      27.288  39.375  47.494  1.00 31.79           N  
ANISOU  300  N   LEU A 657     4981   3225   3873    943    -77   -632       N  
ATOM    301  CA  LEU A 657      27.378  38.439  48.622  1.00 32.77           C  
ANISOU  301  CA  LEU A 657     5170   3499   3783   1130    -25   -670       C  
ATOM    302  C   LEU A 657      26.203  38.648  49.604  1.00 33.42           C  
ANISOU  302  C   LEU A 657     5311   3684   3703   1304     -6   -738       C  
ATOM    303  O   LEU A 657      25.723  39.772  49.804  1.00 33.50           O  
ANISOU  303  O   LEU A 657     5289   3653   3786   1371   -136   -862       O  
ATOM    304  CB  LEU A 657      28.725  38.583  49.337  1.00 34.93           C  
ANISOU  304  CB  LEU A 657     5402   3795   4075   1235   -183   -826       C  
ATOM    305  CG  LEU A 657      30.021  38.184  48.606  1.00 35.29           C  
ANISOU  305  CG  LEU A 657     5345   3845   4218   1108   -194   -814       C  
ATOM    306  CD1 LEU A 657      31.207  38.855  49.293  1.00 38.61           C  
ANISOU  306  CD1 LEU A 657     5652   4293   4725   1182   -399  -1050       C  
ATOM    307  CD2 LEU A 657      30.227  36.674  48.551  1.00 33.81           C  
ANISOU  307  CD2 LEU A 657     5247   3755   3845   1186    -69   -711       C  
ATOM    308  N   ARG A 658      25.750  37.555  50.205  1.00 34.00           N  
ANISOU  308  N   ARG A 658     5481   3893   3545   1376    157   -659       N  
ATOM    309  CA  ARG A 658      24.748  37.589  51.271  1.00 35.68           C  
ANISOU  309  CA  ARG A 658     5737   4275   3545   1533    217   -719       C  
ATOM    310  C   ARG A 658      25.367  38.228  52.514  1.00 35.27           C  
ANISOU  310  C   ARG A 658     5701   4278   3422   1793     24   -917       C  
ATOM    311  O   ARG A 658      26.586  38.181  52.657  1.00 34.53           O  
ANISOU  311  O   ARG A 658     5617   4116   3387   1843   -102   -974       O  
ATOM    312  CB  ARG A 658      24.279  36.172  51.582  1.00 38.69           C  
ANISOU  312  CB  ARG A 658     6255   4757   3688   1488    459   -550       C  
ATOM    313  CG  ARG A 658      23.153  35.704  50.678  1.00 41.77           C  
ANISOU  313  CG  ARG A 658     6594   5172   4104   1264    656   -427       C  
ATOM    314  CD  ARG A 658      22.940  34.212  50.806  1.00 47.69           C  
ANISOU  314  CD  ARG A 658     7514   5932   4674   1149    877   -243       C  
ATOM    315  NE  ARG A 658      22.476  33.835  52.143  1.00 52.42           N  
ANISOU  315  NE  ARG A 658     8240   6698   4979   1258    992   -230       N  
ATOM    316  CZ  ARG A 658      22.246  32.588  52.542  1.00 56.98           C  
ANISOU  316  CZ  ARG A 658     9035   7271   5344   1166   1190    -55       C  
ATOM    317  NH1 ARG A 658      22.435  31.566  51.709  1.00 58.61           N1+
ANISOU  317  NH1 ARG A 658     9354   7297   5618    981   1271     97       N1+
ATOM    318  NH2 ARG A 658      21.826  32.363  53.782  1.00 62.04           N  
ANISOU  318  NH2 ARG A 658     9801   8082   5690   1263   1304    -31       N  
ATOM    319  N   PRO A 659      24.542  38.822  53.408  1.00 35.88           N  
ANISOU  319  N   PRO A 659     5760   4510   3363   1976    -11  -1053       N  
ATOM    320  CA  PRO A 659      25.077  39.448  54.644  1.00 38.14           C  
ANISOU  320  CA  PRO A 659     6060   4869   3562   2264   -215  -1274       C  
ATOM    321  C   PRO A 659      25.929  38.562  55.546  1.00 38.76           C  
ANISOU  321  C   PRO A 659     6275   5027   3424   2427   -200  -1253       C  
ATOM    322  O   PRO A 659      26.826  39.069  56.214  1.00 40.34           O  
ANISOU  322  O   PRO A 659     6458   5223   3647   2627   -422  -1452       O  
ATOM    323  CB  PRO A 659      23.819  39.924  55.394  1.00 39.26           C  
ANISOU  323  CB  PRO A 659     6162   5239   3515   2437   -185  -1391       C  
ATOM    324  CG  PRO A 659      22.770  40.020  54.352  1.00 38.75           C  
ANISOU  324  CG  PRO A 659     6010   5160   3553   2236    -63  -1305       C  
ATOM    325  CD  PRO A 659      23.078  38.969  53.321  1.00 36.47           C  
ANISOU  325  CD  PRO A 659     5770   4739   3348   1951    119  -1051       C  
ATOM    326  N   ASP A 660      25.658  37.263  55.567  1.00 39.47           N  
ANISOU  326  N   ASP A 660     6517   5175   3305   2355     40  -1029       N  
ATOM    327  CA  ASP A 660      26.448  36.317  56.382  1.00 42.22           C  
ANISOU  327  CA  ASP A 660     7070   5563   3409   2540     45   -983       C  
ATOM    328  C   ASP A 660      27.594  35.638  55.609  1.00 40.95           C  
ANISOU  328  C   ASP A 660     6947   5232   3380   2450     -3   -913       C  
ATOM    329  O   ASP A 660      28.069  34.569  56.012  1.00 40.57           O  
ANISOU  329  O   ASP A 660     7118   5182   3115   2570     41   -818       O  
ATOM    330  CB  ASP A 660      25.531  35.253  57.020  1.00 45.13           C  
ANISOU  330  CB  ASP A 660     7656   6070   3421   2537    321   -774       C  
ATOM    331  CG  ASP A 660      24.786  34.381  55.982  1.00 45.48           C  
ANISOU  331  CG  ASP A 660     7736   6019   3525   2188    578   -525       C  
ATOM    332  OD1 ASP A 660      25.055  34.444  54.757  1.00 42.14           O  
ANISOU  332  OD1 ASP A 660     7197   5430   3385   1989    544   -496       O  
ATOM    333  OD2 ASP A 660      23.904  33.614  56.423  1.00 50.72           O1-
ANISOU  333  OD2 ASP A 660     8545   6791   3935   2104    823   -362       O1-
ATOM    334  N   ALA A 661      28.025  36.259  54.509  1.00 39.03           N  
ANISOU  334  N   ALA A 661     6506   4857   3467   2256    -96   -964       N  
ATOM    335  CA  ALA A 661      29.077  35.707  53.656  1.00 38.42           C  
ANISOU  335  CA  ALA A 661     6401   4677   3520   2154   -131   -924       C  
ATOM    336  C   ALA A 661      30.367  35.500  54.430  1.00 39.89           C  
ANISOU  336  C   ALA A 661     6621   4931   3604   2429   -323  -1103       C  
ATOM    337  O   ALA A 661      30.773  36.350  55.220  1.00 40.28           O  
ANISOU  337  O   ALA A 661     6580   5052   3672   2610   -514  -1337       O  
ATOM    338  CB  ALA A 661      29.334  36.612  52.466  1.00 38.09           C  
ANISOU  338  CB  ALA A 661     6128   4523   3821   1904   -199   -966       C  
ATOM    339  N   THR A 662      30.997  34.359  54.187  1.00 40.42           N  
ANISOU  339  N   THR A 662     6819   4979   3560   2482   -292  -1020       N  
ATOM    340  CA  THR A 662      32.293  34.035  54.779  1.00 43.46           C  
ANISOU  340  CA  THR A 662     7227   5452   3834   2775   -492  -1214       C  
ATOM    341  C   THR A 662      33.392  34.188  53.713  1.00 42.52           C  
ANISOU  341  C   THR A 662     6845   5339   3971   2628   -590  -1333       C  
ATOM    342  O   THR A 662      33.103  34.555  52.555  1.00 39.82           O  
ANISOU  342  O   THR A 662     6343   4917   3870   2301   -490  -1230       O  
ATOM    343  CB  THR A 662      32.292  32.601  55.393  1.00 45.67           C  
ANISOU  343  CB  THR A 662     7888   5717   3748   3019   -427  -1068       C  
ATOM    344  CG2 THR A 662      31.247  32.481  56.520  1.00 45.42           C  
ANISOU  344  CG2 THR A 662     8110   5722   3426   3139   -302   -943       C  
ATOM    345  OG1 THR A 662      32.001  31.635  54.374  1.00 44.31           O  
ANISOU  345  OG1 THR A 662     7828   5406   3602   2810   -265   -839       O  
ATOM    346  N   LYS A 663      34.639  33.908  54.107  1.00 43.83           N  
ANISOU  346  N   LYS A 663     6961   5633   4060   2883   -783  -1559       N  
ATOM    347  CA  LYS A 663      35.760  33.769  53.177  1.00 44.02           C  
ANISOU  347  CA  LYS A 663     6741   5742   4243   2792   -859  -1688       C  
ATOM    348  C   LYS A 663      35.479  32.738  52.074  1.00 40.93           C  
ANISOU  348  C   LYS A 663     6460   5261   3830   2643   -689  -1446       C  
ATOM    349  O   LYS A 663      35.839  32.978  50.920  1.00 39.13           O  
ANISOU  349  O   LYS A 663     5985   5066   3817   2387   -648  -1448       O  
ATOM    350  CB  LYS A 663      37.039  33.382  53.927  1.00 48.59           C  
ANISOU  350  CB  LYS A 663     7288   6518   4656   3181  -1099  -1992       C  
ATOM    351  CG  LYS A 663      37.721  34.530  54.668  1.00 54.08           C  
ANISOU  351  CG  LYS A 663     7718   7355   5475   3266  -1315  -2338       C  
ATOM    352  CD  LYS A 663      38.908  35.083  53.879  1.00 58.20           C  
ANISOU  352  CD  LYS A 663     7802   8041   6270   3058  -1415  -2594       C  
ATOM    353  CE  LYS A 663      40.165  35.277  54.737  1.00 60.40           C  
ANISOU  353  CE  LYS A 663     7876   8581   6493   3376  -1700  -3037       C  
ATOM    354  NZ  LYS A 663      40.081  36.433  55.681  1.00 61.26           N1+
ANISOU  354  NZ  LYS A 663     7894   8676   6706   3414  -1852  -3249       N1+
ATOM    355  N   ASN A 664      34.845  31.608  52.429  1.00 39.77           N  
ANISOU  355  N   ASN A 664     6691   4999   3420   2793   -592  -1242       N  
ATOM    356  CA  ASN A 664      34.519  30.540  51.463  1.00 37.62           C  
ANISOU  356  CA  ASN A 664     6570   4606   3119   2672   -454  -1029       C  
ATOM    357  C   ASN A 664      33.579  31.061  50.376  1.00 34.02           C  
ANISOU  357  C   ASN A 664     5960   4058   2908   2259   -259   -846       C  
ATOM    358  O   ASN A 664      33.770  30.772  49.209  1.00 32.90           O  
ANISOU  358  O   ASN A 664     5700   3915   2886   2098   -210   -800       O  
ATOM    359  CB  ASN A 664      33.898  29.296  52.134  1.00 38.93           C  
ANISOU  359  CB  ASN A 664     7217   4608   2966   2854   -378   -825       C  
ATOM    360  CG  ASN A 664      34.810  28.626  53.157  1.00 42.99           C  
ANISOU  360  CG  ASN A 664     7975   5178   3181   3319   -587   -977       C  
ATOM    361  ND2 ASN A 664      34.313  27.540  53.747  1.00 44.23           N  
ANISOU  361  ND2 ASN A 664     8614   5153   3038   3469   -523   -773       N  
ATOM    362  OD1 ASN A 664      35.935  29.061  53.422  1.00 45.44           O  
ANISOU  362  OD1 ASN A 664     8060   5689   3516   3539   -804  -1278       O  
ATOM    363  N   ALA A 665      32.571  31.828  50.788  1.00 32.92           N  
ANISOU  363  N   ALA A 665     5824   3867   2816   2132   -166   -767       N  
ATOM    364  CA  ALA A 665      31.629  32.488  49.892  1.00 30.65           C  
ANISOU  364  CA  ALA A 665     5395   3509   2741   1801    -21   -637       C  
ATOM    365  C   ALA A 665      32.296  33.507  48.945  1.00 29.93           C  
ANISOU  365  C   ALA A 665     4971   3468   2933   1602    -92   -747       C  
ATOM    366  O   ALA A 665      31.990  33.541  47.757  1.00 28.26           O  
ANISOU  366  O   ALA A 665     4669   3212   2857   1368     11   -628       O  
ATOM    367  CB  ALA A 665      30.536  33.164  50.711  1.00 30.45           C  
ANISOU  367  CB  ALA A 665     5428   3470   2671   1794     40   -604       C  
ATOM    368  N   ARG A 666      33.200  34.323  49.484  1.00 31.48           N  
ANISOU  368  N   ARG A 666     4999   3758   3204   1687   -266   -974       N  
ATOM    369  CA  ARG A 666      33.962  35.293  48.698  1.00 32.72           C  
ANISOU  369  CA  ARG A 666     4855   3959   3618   1461   -330  -1085       C  
ATOM    370  C   ARG A 666      34.771  34.618  47.584  1.00 31.48           C  
ANISOU  370  C   ARG A 666     4562   3914   3485   1373   -288  -1073       C  
ATOM    371  O   ARG A 666      34.752  35.074  46.441  1.00 30.25           O  
ANISOU  371  O   ARG A 666     4254   3743   3497   1090   -202   -983       O  
ATOM    372  CB  ARG A 666      34.865  36.135  49.615  1.00 37.29           C  
ANISOU  372  CB  ARG A 666     5280   4630   4258   1577   -539  -1374       C  
ATOM    373  CG  ARG A 666      35.867  37.016  48.884  1.00 42.55           C  
ANISOU  373  CG  ARG A 666     5625   5364   5178   1311   -604  -1515       C  
ATOM    374  CD  ARG A 666      36.596  37.987  49.806  1.00 49.50           C  
ANISOU  374  CD  ARG A 666     6349   6295   6163   1371   -816  -1817       C  
ATOM    375  NE  ARG A 666      36.962  39.200  49.073  1.00 55.77           N  
ANISOU  375  NE  ARG A 666     6926   7009   7255    982   -828  -1852       N  
ATOM    376  CZ  ARG A 666      38.012  39.323  48.258  1.00 58.48           C  
ANISOU  376  CZ  ARG A 666     6992   7502   7726    734   -804  -1932       C  
ATOM    377  NH1 ARG A 666      38.850  38.307  48.038  1.00 57.54           N1+
ANISOU  377  NH1 ARG A 666     6739   7658   7466    875   -790  -2029       N1+
ATOM    378  NH2 ARG A 666      38.225  40.486  47.655  1.00 63.26           N  
ANISOU  378  NH2 ARG A 666     7463   7985   8588    343   -796  -1921       N  
ATOM    379  N   ASN A 667      35.470  33.537  47.938  1.00 31.77           N  
ANISOU  379  N   ASN A 667     4673   4070   3328   1646   -362  -1171       N  
ATOM    380  CA  ASN A 667      36.233  32.730  47.000  1.00 31.59           C  
ANISOU  380  CA  ASN A 667     4543   4187   3272   1656   -352  -1201       C  
ATOM    381  C   ASN A 667      35.364  32.139  45.889  1.00 30.01           C  
ANISOU  381  C   ASN A 667     4454   3865   3083   1486   -173   -943       C  
ATOM    382  O   ASN A 667      35.744  32.178  44.704  1.00 29.46           O  
ANISOU  382  O   ASN A 667     4183   3902   3109   1311   -114   -927       O  
ATOM    383  CB  ASN A 667      36.980  31.603  47.734  1.00 32.91           C  
ANISOU  383  CB  ASN A 667     4861   4459   3184   2068   -503  -1361       C  
ATOM    384  CG  ASN A 667      37.726  30.696  46.780  1.00 33.16           C  
ANISOU  384  CG  ASN A 667     4799   4646   3154   2140   -523  -1423       C  
ATOM    385  ND2 ASN A 667      37.217  29.472  46.566  1.00 32.08           N  
ANISOU  385  ND2 ASN A 667     4977   4360   2852   2279   -482  -1268       N  
ATOM    386  OD1 ASN A 667      38.749  31.092  46.239  1.00 34.79           O  
ANISOU  386  OD1 ASN A 667     4648   5113   3458   2063   -576  -1622       O  
ATOM    387  N   ASP A 668      34.208  31.599  46.282  1.00 29.77           N  
ANISOU  387  N   ASP A 668     4728   3639   2944   1532    -82   -758       N  
ATOM    388  CA  ASP A 668      33.235  31.043  45.337  1.00 29.66           C  
ANISOU  388  CA  ASP A 668     4822   3500   2948   1367     80   -541       C  
ATOM    389  C   ASP A 668      32.703  32.095  44.375  1.00 26.95           C  
ANISOU  389  C   ASP A 668     4283   3137   2820   1056    181   -447       C  
ATOM    390  O   ASP A 668      32.483  31.807  43.201  1.00 26.20           O  
ANISOU  390  O   ASP A 668     4132   3049   2774    922    269   -350       O  
ATOM    391  CB  ASP A 668      32.065  30.363  46.073  1.00 32.21           C  
ANISOU  391  CB  ASP A 668     5478   3639   3121   1427    172   -385       C  
ATOM    392  CG  ASP A 668      32.378  28.918  46.507  1.00 37.18           C  
ANISOU  392  CG  ASP A 668     6412   4199   3516   1680    118   -376       C  
ATOM    393  OD1 ASP A 668      33.398  28.325  46.068  1.00 38.93           O  
ANISOU  393  OD1 ASP A 668     6587   4513   3691   1837      0   -497       O  
ATOM    394  OD2 ASP A 668      31.581  28.372  47.303  1.00 40.11           O1-
ANISOU  394  OD2 ASP A 668     7085   4424   3731   1724    191   -250       O1-
ATOM    395  N   PHE A 669      32.506  33.302  44.892  1.00 26.66           N  
ANISOU  395  N   PHE A 669     4169   3066   2894    974    147   -488       N  
ATOM    396  CA  PHE A 669      32.041  34.447  44.116  1.00 25.89           C  
ANISOU  396  CA  PHE A 669     3945   2905   2987    715    199   -410       C  
ATOM    397  C   PHE A 669      33.083  34.826  43.074  1.00 26.32           C  
ANISOU  397  C   PHE A 669     3759   3086   3155    544    193   -449       C  
ATOM    398  O   PHE A 669      32.737  34.948  41.890  1.00 25.17           O  
ANISOU  398  O   PHE A 669     3570   2925   3068    366    295   -310       O  
ATOM    399  CB  PHE A 669      31.721  35.631  45.050  1.00 26.81           C  
ANISOU  399  CB  PHE A 669     4070   2936   3181    720    111   -488       C  
ATOM    400  CG  PHE A 669      30.988  36.764  44.386  1.00 26.60           C  
ANISOU  400  CG  PHE A 669     4015   2778   3314    514    138   -398       C  
ATOM    401  CD1 PHE A 669      29.620  36.946  44.612  1.00 26.12           C  
ANISOU  401  CD1 PHE A 669     4085   2622   3217    550    187   -324       C  
ATOM    402  CD2 PHE A 669      31.655  37.663  43.530  1.00 27.15           C  
ANISOU  402  CD2 PHE A 669     3937   2827   3553    285    112   -392       C  
ATOM    403  CE1 PHE A 669      28.932  38.002  43.995  1.00 26.15           C  
ANISOU  403  CE1 PHE A 669     4088   2503   3345    422    173   -268       C  
ATOM    404  CE2 PHE A 669      30.972  38.711  42.918  1.00 27.28           C  
ANISOU  404  CE2 PHE A 669     4000   2676   3689    124    115   -292       C  
ATOM    405  CZ  PHE A 669      29.611  38.881  43.150  1.00 26.38           C  
ANISOU  405  CZ  PHE A 669     4033   2457   3533    222    127   -241       C  
ATOM    406  N   LEU A 670      34.342  35.009  43.513  1.00 27.66           N  
ANISOU  406  N   LEU A 670     3760   3410   3339    598     78   -648       N  
ATOM    407  CA  LEU A 670      35.467  35.249  42.596  1.00 29.11           C  
ANISOU  407  CA  LEU A 670     3667   3795   3598    424     92   -719       C  
ATOM    408  C   LEU A 670      35.636  34.184  41.498  1.00 28.82           C  
ANISOU  408  C   LEU A 670     3592   3905   3453    457    183   -650       C  
ATOM    409  O   LEU A 670      35.978  34.529  40.366  1.00 30.47           O  
ANISOU  409  O   LEU A 670     3625   4229   3723    236    274   -588       O  
ATOM    410  CB  LEU A 670      36.798  35.455  43.335  1.00 31.14           C  
ANISOU  410  CB  LEU A 670     3711   4256   3866    509    -55  -1004       C  
ATOM    411  CG  LEU A 670      37.066  36.654  44.265  1.00 33.00           C  
ANISOU  411  CG  LEU A 670     3875   4416   4248    435   -181  -1157       C  
ATOM    412  CD1 LEU A 670      38.520  36.591  44.720  1.00 35.78           C  
ANISOU  412  CD1 LEU A 670     3947   5058   4590    523   -316  -1479       C  
ATOM    413  CD2 LEU A 670      36.783  38.019  43.642  1.00 33.02           C  
ANISOU  413  CD2 LEU A 670     3830   4243   4473     55   -126  -1035       C  
ATOM    414  N   LYS A 671      35.403  32.908  41.817  1.00 27.99           N  
ANISOU  414  N   LYS A 671     3671   3787   3176    729    156   -659       N  
ATOM    415  CA  LYS A 671      35.466  31.841  40.800  1.00 27.45           C  
ANISOU  415  CA  LYS A 671     3607   3817   3006    794    211   -614       C  
ATOM    416  C   LYS A 671      34.335  31.934  39.785  1.00 26.49           C  
ANISOU  416  C   LYS A 671     3566   3556   2943    608    356   -385       C  
ATOM    417  O   LYS A 671      34.549  31.657  38.599  1.00 26.52           O  
ANISOU  417  O   LYS A 671     3451   3698   2927    543    420   -350       O  
ATOM    418  CB  LYS A 671      35.474  30.457  41.426  1.00 27.22           C  
ANISOU  418  CB  LYS A 671     3819   3739   2785   1128    118   -679       C  
ATOM    419  CG  LYS A 671      36.797  30.074  42.061  1.00 29.48           C  
ANISOU  419  CG  LYS A 671     4001   4245   2955   1398    -55   -948       C  
ATOM    420  CD  LYS A 671      36.965  28.565  42.221  1.00 30.03           C  
ANISOU  420  CD  LYS A 671     4321   4282   2807   1748   -163  -1010       C  
ATOM    421  CE  LYS A 671      36.145  28.007  43.372  1.00 29.11           C  
ANISOU  421  CE  LYS A 671     4625   3863   2572   1908   -189   -899       C  
ATOM    422  NZ  LYS A 671      36.495  26.577  43.540  1.00 30.71           N1+
ANISOU  422  NZ  LYS A 671     5108   4007   2553   2256   -327   -971       N1+
ATOM    423  N   GLU A 672      33.140  32.320  40.248  1.00 26.05           N  
ANISOU  423  N   GLU A 672     3695   3264   2938    549    400   -258       N  
ATOM    424  CA  GLU A 672      31.982  32.485  39.364  1.00 26.39           C  
ANISOU  424  CA  GLU A 672     3802   3192   3033    403    515    -83       C  
ATOM    425  C   GLU A 672      32.189  33.617  38.353  1.00 25.87           C  
ANISOU  425  C   GLU A 672     3566   3182   3081    167    568     -7       C  
ATOM    426  O   GLU A 672      31.776  33.495  37.203  1.00 24.87           O  
ANISOU  426  O   GLU A 672     3424   3083   2943     93    649    100       O  
ATOM    427  CB  GLU A 672      30.680  32.698  40.151  1.00 28.81           C  
ANISOU  427  CB  GLU A 672     4299   3295   3352    410    541    -12       C  
ATOM    428  CG  GLU A 672      29.431  32.363  39.346  1.00 31.46           C  
ANISOU  428  CG  GLU A 672     4709   3554   3690    341    643    108       C  
ATOM    429  CD  GLU A 672      28.131  32.842  39.986  1.00 39.25           C  
ANISOU  429  CD  GLU A 672     5798   4416   4699    315    678    144       C  
ATOM    430  OE1 GLU A 672      27.935  32.706  41.211  1.00 42.77           O  
ANISOU  430  OE1 GLU A 672     6351   4817   5083    405    660    101       O  
ATOM    431  OE2 GLU A 672      27.276  33.370  39.252  1.00 45.45           O1-
ANISOU  431  OE2 GLU A 672     6553   5173   5543    226    721    203       O1-
ATOM    432  N   VAL A 673      32.825  34.704  38.789  1.00 26.34           N  
ANISOU  432  N   VAL A 673     3521   3245   3241     48    516    -63       N  
ATOM    433  CA  VAL A 673      33.229  35.786  37.875  1.00 27.63           C  
ANISOU  433  CA  VAL A 673     3553   3443   3503   -218    569     19       C  
ATOM    434  C   VAL A 673      34.100  35.195  36.767  1.00 28.65           C  
ANISOU  434  C   VAL A 673     3488   3854   3544   -261    647     12       C  
ATOM    435  O   VAL A 673      33.808  35.427  35.598  1.00 29.01           O  
ANISOU  435  O   VAL A 673     3527   3924   3571   -390    746    163       O  
ATOM    436  CB  VAL A 673      33.961  36.962  38.599  1.00 29.39           C  
ANISOU  436  CB  VAL A 673     3685   3619   3862   -369    484    -78       C  
ATOM    437  CG1 VAL A 673      34.604  37.937  37.601  1.00 30.68           C  
ANISOU  437  CG1 VAL A 673     3714   3832   4110   -701    561     15       C  
ATOM    438  CG2 VAL A 673      33.021  37.699  39.554  1.00 28.04           C  
ANISOU  438  CG2 VAL A 673     3709   3175   3771   -315    395    -74       C  
ATOM    439  N   LYS A 674      35.148  34.445  37.148  1.00 29.94           N  
ANISOU  439  N   LYS A 674     3498   4248   3630   -117    588   -182       N  
ATOM    440  CA  LYS A 674      36.072  33.788  36.204  1.00 31.80           C  
ANISOU  440  CA  LYS A 674     3511   4821   3751    -94    636   -256       C  
ATOM    441  C   LYS A 674      35.351  32.912  35.182  1.00 30.90           C  
ANISOU  441  C   LYS A 674     3499   4712   3529     13    700   -144       C  
ATOM    442  O   LYS A 674      35.634  32.987  33.985  1.00 31.20           O  
ANISOU  442  O   LYS A 674     3395   4951   3509    -95    800    -79       O  
ATOM    443  CB  LYS A 674      37.159  32.968  36.927  1.00 33.44           C  
ANISOU  443  CB  LYS A 674     3582   5261   3862    154    509   -531       C  
ATOM    444  CG  LYS A 674      38.285  33.792  37.542  1.00 37.40           C  
ANISOU  444  CG  LYS A 674     3830   5932   4449     22    455   -716       C  
ATOM    445  CD  LYS A 674      39.545  32.962  37.757  1.00 40.17           C  
ANISOU  445  CD  LYS A 674     3941   6659   4662    266    348  -1022       C  
ATOM    446  CE  LYS A 674      40.814  33.789  37.553  1.00 45.43           C  
ANISOU  446  CE  LYS A 674     4193   7672   5397      3    386  -1195       C  
ATOM    447  NZ  LYS A 674      41.866  33.083  36.729  1.00 46.40           N1+
ANISOU  447  NZ  LYS A 674     3983   8294   5353     98    411  -1389       N1+
ATOM    448  N   ILE A 675      34.420  32.084  35.663  1.00 30.58           N  
ANISOU  448  N   ILE A 675     3703   4460   3456    213    648   -128       N  
ATOM    449  CA  ILE A 675      33.666  31.158  34.802  1.00 30.78           C  
ANISOU  449  CA  ILE A 675     3837   4457   3401    318    683    -61       C  
ATOM    450  C   ILE A 675      32.809  31.969  33.833  1.00 30.50           C  
ANISOU  450  C   ILE A 675     3822   4345   3422    123    793    132       C  
ATOM    451  O   ILE A 675      32.815  31.718  32.628  1.00 32.60           O  
ANISOU  451  O   ILE A 675     4012   4766   3609    121    852    176       O  
ATOM    452  CB  ILE A 675      32.794  30.162  35.633  1.00 30.42           C  
ANISOU  452  CB  ILE A 675     4066   4165   3327    503    618    -78       C  
ATOM    453  CG1 ILE A 675      33.668  29.194  36.452  1.00 29.41           C  
ANISOU  453  CG1 ILE A 675     3987   4098   3089    757    486   -259       C  
ATOM    454  CG2 ILE A 675      31.848  29.378  34.720  1.00 31.43           C  
ANISOU  454  CG2 ILE A 675     4299   4223   3420    540    658    -13       C  
ATOM    455  CD1 ILE A 675      32.939  28.521  37.599  1.00 28.56           C  
ANISOU  455  CD1 ILE A 675     4191   3713   2948    883    437   -239       C  
ATOM    456  N   MET A 676      32.081  32.937  34.377  1.00 30.16           N  
ANISOU  456  N   MET A 676     3894   4073   3492      1    800    228       N  
ATOM    457  CA  MET A 676      31.143  33.736  33.610  1.00 31.85           C  
ANISOU  457  CA  MET A 676     4186   4170   3746   -123    861    391       C  
ATOM    458  C   MET A 676      31.770  34.655  32.579  1.00 32.56           C  
ANISOU  458  C   MET A 676     4162   4388   3821   -324    941    507       C  
ATOM    459  O   MET A 676      31.174  34.873  31.535  1.00 32.96           O  
ANISOU  459  O   MET A 676     4270   4435   3818   -348    996    634       O  
ATOM    460  CB  MET A 676      30.238  34.533  34.533  1.00 33.75           C  
ANISOU  460  CB  MET A 676     4583   4148   4092   -152    815    423       C  
ATOM    461  CG  MET A 676      28.992  33.768  34.894  1.00 37.95           C  
ANISOU  461  CG  MET A 676     5252   4564   4603    -13    808    395       C  
ATOM    462  SD  MET A 676      27.908  34.812  35.862  1.00 49.54           S  
ANISOU  462  SD  MET A 676     6850   5813   6160    -28    761    404       S  
ATOM    463  CE  MET A 676      27.162  35.793  34.554  1.00 45.05           C  
ANISOU  463  CE  MET A 676     6323   5194   5600    -95    774    531       C  
ATOM    464  N   SER A 677      32.957  35.182  32.874  1.00 33.30           N  
ANISOU  464  N   SER A 677     4099   4603   3951   -473    948    459       N  
ATOM    465  CA  SER A 677      33.716  36.003  31.932  1.00 36.23           C  
ANISOU  465  CA  SER A 677     4342   5129   4295   -729   1056    573       C  
ATOM    466  C   SER A 677      34.005  35.297  30.600  1.00 37.21           C  
ANISOU  466  C   SER A 677     4337   5563   4238   -673   1157    605       C  
ATOM    467  O   SER A 677      34.173  35.957  29.579  1.00 38.13           O  
ANISOU  467  O   SER A 677     4435   5768   4285   -860   1273    772       O  
ATOM    468  CB  SER A 677      35.028  36.472  32.565  1.00 37.93           C  
ANISOU  468  CB  SER A 677     4345   5485   4582   -906   1049    449       C  
ATOM    469  OG  SER A 677      35.950  35.394  32.625  1.00 39.02           O  
ANISOU  469  OG  SER A 677     4248   5964   4614   -741   1032    241       O  
ATOM    470  N   ARG A 678      34.060  33.962  30.624  1.00 38.97           N  
ANISOU  470  N   ARG A 678     4496   5938   4372   -406   1102    445       N  
ATOM    471  CA  ARG A 678      34.279  33.142  29.413  1.00 41.06           C  
ANISOU  471  CA  ARG A 678     4642   6502   4457   -280   1157    421       C  
ATOM    472  C   ARG A 678      33.068  33.029  28.488  1.00 38.98           C  
ANISOU  472  C   ARG A 678     4553   6120   4138   -197   1178    555       C  
ATOM    473  O   ARG A 678      33.217  32.764  27.306  1.00 39.70           O  
ANISOU  473  O   ARG A 678     4557   6455   4072   -150   1245    589       O  
ATOM    474  CB  ARG A 678      34.708  31.729  29.794  1.00 42.97           C  
ANISOU  474  CB  ARG A 678     4809   6890   4628     13   1044    179       C  
ATOM    475  CG  ARG A 678      36.208  31.490  29.709  1.00 52.51           C  
ANISOU  475  CG  ARG A 678     5705   8513   5733     27   1053     -3       C  
ATOM    476  CD  ARG A 678      36.488  30.047  29.307  1.00 58.04           C  
ANISOU  476  CD  ARG A 678     6348   9431   6274    372    952   -208       C  
ATOM    477  NE  ARG A 678      36.026  29.093  30.330  1.00 58.72           N  
ANISOU  477  NE  ARG A 678     6669   9230   6411    624    780   -326       N  
ATOM    478  CZ  ARG A 678      35.571  27.866  30.082  1.00 53.68           C  
ANISOU  478  CZ  ARG A 678     6181   8514   5701    894    672   -416       C  
ATOM    479  NH1 ARG A 678      35.501  27.402  28.839  1.00 54.50           N1+
ANISOU  479  NH1 ARG A 678     6203   8824   5681    992    693   -437       N1+
ATOM    480  NH2 ARG A 678      35.184  27.098  31.086  1.00 52.95           N  
ANISOU  480  NH2 ARG A 678     6341   8126   5651   1061    539   -485       N  
ATOM    481  N   LEU A 679      31.876  33.229  29.032  1.00 35.67           N  
ANISOU  481  N   LEU A 679     4357   5363   3833   -161   1116    605       N  
ATOM    482  CA  LEU A 679      30.661  32.829  28.346  1.00 35.43           C  
ANISOU  482  CA  LEU A 679     4456   5244   3761    -19   1096    636       C  
ATOM    483  C   LEU A 679      30.050  33.959  27.524  1.00 36.20           C  
ANISOU  483  C   LEU A 679     4670   5260   3824   -125   1151    836       C  
ATOM    484  O   LEU A 679      29.431  34.862  28.079  1.00 36.68           O  
ANISOU  484  O   LEU A 679     4886   5059   3991   -205   1116    913       O  
ATOM    485  CB  LEU A 679      29.663  32.212  29.355  1.00 34.66           C  
ANISOU  485  CB  LEU A 679     4502   4891   3777     97   1003    534       C  
ATOM    486  CG  LEU A 679      30.146  30.949  30.111  1.00 33.60           C  
ANISOU  486  CG  LEU A 679     4344   4783   3639    239    933    358       C  
ATOM    487  CD1 LEU A 679      29.091  30.403  31.056  1.00 34.27           C  
ANISOU  487  CD1 LEU A 679     4604   4606   3811    296    880    306       C  
ATOM    488  CD2 LEU A 679      30.625  29.851  29.181  1.00 34.08           C  
ANISOU  488  CD2 LEU A 679     4304   5080   3565    408    909    248       C  
ATOM    489  N   LYS A 680      30.234  33.895  26.200  1.00 35.56           N  
ANISOU  489  N   LYS A 680     4532   5410   3569    -92   1222    910       N  
ATOM    490  CA  LYS A 680      29.792  34.941  25.292  1.00 36.46           C  
ANISOU  490  CA  LYS A 680     4793   5468   3592   -167   1275   1122       C  
ATOM    491  C   LYS A 680      28.944  34.393  24.126  1.00 34.51           C  
ANISOU  491  C   LYS A 680     4585   5335   3192     71   1249   1100       C  
ATOM    492  O   LYS A 680      29.464  34.050  23.063  1.00 35.47           O  
ANISOU  492  O   LYS A 680     4597   5760   3120    129   1321   1122       O  
ATOM    493  CB  LYS A 680      30.993  35.764  24.777  1.00 42.61           C  
ANISOU  493  CB  LYS A 680     5494   6426   4270   -431   1422   1297       C  
ATOM    494  CG  LYS A 680      31.910  36.338  25.856  1.00 47.12           C  
ANISOU  494  CG  LYS A 680     5986   6917   5000   -687   1441   1283       C  
ATOM    495  CD  LYS A 680      32.394  37.731  25.475  1.00 55.80           C  
ANISOU  495  CD  LYS A 680     7191   7935   6075  -1019   1550   1531       C  
ATOM    496  CE  LYS A 680      33.150  38.400  26.615  1.00 59.30           C  
ANISOU  496  CE  LYS A 680     7575   8240   6717  -1281   1534   1487       C  
ATOM    497  NZ  LYS A 680      34.596  38.031  26.626  1.00 61.15           N1+
ANISOU  497  NZ  LYS A 680     7457   8869   6908  -1443   1645   1372       N1+
ATOM    498  N   ASP A 681      27.633  34.317  24.346  1.00 31.72           N  
ANISOU  498  N   ASP A 681     4366   4769   2917    217   1142   1028       N  
ATOM    499  CA  ASP A 681      26.673  33.819  23.351  1.00 31.04           C  
ANISOU  499  CA  ASP A 681     4305   4772   2717    456   1084    953       C  
ATOM    500  C   ASP A 681      25.336  34.554  23.524  1.00 29.35           C  
ANISOU  500  C   ASP A 681     4278   4312   2562    533    989    961       C  
ATOM    501  O   ASP A 681      24.993  34.886  24.643  1.00 28.24           O  
ANISOU  501  O   ASP A 681     4190   3951   2588    454    947    925       O  
ATOM    502  CB  ASP A 681      26.502  32.302  23.533  1.00 30.02           C  
ANISOU  502  CB  ASP A 681     4033   4731   2642    605   1021    701       C  
ATOM    503  CG  ASP A 681      25.639  31.662  22.449  1.00 32.12           C  
ANISOU  503  CG  ASP A 681     4280   5123   2800    844    950    574       C  
ATOM    504  OD1 ASP A 681      26.126  31.449  21.306  1.00 34.98           O  
ANISOU  504  OD1 ASP A 681     4572   5758   2962    955    982    597       O  
ATOM    505  OD2 ASP A 681      24.464  31.372  22.751  1.00 30.66           O1-
ANISOU  505  OD2 ASP A 681     4133   4791   2725    919    862    432       O1-
ATOM    506  N   PRO A 682      24.577  34.814  22.427  1.00 30.38           N  
ANISOU  506  N   PRO A 682     4501   4508   2534    723    941    983       N  
ATOM    507  CA  PRO A 682      23.219  35.388  22.596  1.00 30.16           C  
ANISOU  507  CA  PRO A 682     4616   4295   2549    865    815    914       C  
ATOM    508  C   PRO A 682      22.260  34.624  23.555  1.00 28.50           C  
ANISOU  508  C   PRO A 682     4287   4009   2533    909    740    648       C  
ATOM    509  O   PRO A 682      21.410  35.248  24.203  1.00 28.50           O  
ANISOU  509  O   PRO A 682     4366   3847   2615    938    664    593       O  
ATOM    510  CB  PRO A 682      22.667  35.426  21.162  1.00 31.74           C  
ANISOU  510  CB  PRO A 682     4878   4664   2518   1120    764    914       C  
ATOM    511  CG  PRO A 682      23.871  35.454  20.288  1.00 33.03           C  
ANISOU  511  CG  PRO A 682     5031   5031   2488   1038    897   1114       C  
ATOM    512  CD  PRO A 682      24.906  34.627  20.995  1.00 32.10           C  
ANISOU  512  CD  PRO A 682     4697   5000   2500    850    988   1052       C  
ATOM    513  N   ASN A 683      22.393  33.302  23.647  1.00 27.65           N  
ANISOU  513  N   ASN A 683     4004   4018   2484    910    761    483       N  
ATOM    514  CA  ASN A 683      21.506  32.482  24.497  1.00 26.95           C  
ANISOU  514  CA  ASN A 683     3823   3854   2562    899    720    255       C  
ATOM    515  C   ASN A 683      22.124  31.967  25.805  1.00 26.41           C  
ANISOU  515  C   ASN A 683     3728   3665   2641    711    780    254       C  
ATOM    516  O   ASN A 683      21.672  30.971  26.377  1.00 25.58           O  
ANISOU  516  O   ASN A 683     3564   3518   2637    675    776     95       O  
ATOM    517  CB  ASN A 683      20.897  31.338  23.674  1.00 26.78           C  
ANISOU  517  CB  ASN A 683     3677   3988   2510   1046    664     35       C  
ATOM    518  CG  ASN A 683      20.104  31.846  22.481  1.00 27.79           C  
ANISOU  518  CG  ASN A 683     3827   4247   2485   1281    577    -13       C  
ATOM    519  ND2 ASN A 683      18.992  32.499  22.749  1.00 27.40           N  
ANISOU  519  ND2 ASN A 683     3807   4135   2468   1354    503   -104       N  
ATOM    520  OD1 ASN A 683      20.495  31.650  21.334  1.00 28.88           O  
ANISOU  520  OD1 ASN A 683     3955   4564   2455   1423    566     15       O  
ATOM    521  N   ILE A 684      23.163  32.668  26.258  1.00 27.25           N  
ANISOU  521  N   ILE A 684     3894   3712   2748    587    833    431       N  
ATOM    522  CA  ILE A 684      23.796  32.451  27.552  1.00 26.11           C  
ANISOU  522  CA  ILE A 684     3746   3456   2719    445    868    436       C  
ATOM    523  C   ILE A 684      23.824  33.796  28.277  1.00 27.24           C  
ANISOU  523  C   ILE A 684     3994   3439   2917    353    858    553       C  
ATOM    524  O   ILE A 684      24.123  34.829  27.680  1.00 28.27           O  
ANISOU  524  O   ILE A 684     4208   3555   2979    332    856    703       O  
ATOM    525  CB  ILE A 684      25.248  31.887  27.410  1.00 26.90           C  
ANISOU  525  CB  ILE A 684     3769   3686   2766    404    914    476       C  
ATOM    526  CG1 ILE A 684      25.294  30.599  26.539  1.00 26.68           C  
ANISOU  526  CG1 ILE A 684     3655   3823   2659    545    889    344       C  
ATOM    527  CG2 ILE A 684      25.924  31.667  28.784  1.00 26.28           C  
ANISOU  527  CG2 ILE A 684     3698   3501   2786    307    922    454       C  
ATOM    528  CD1 ILE A 684      24.579  29.377  27.094  1.00 26.06           C  
ANISOU  528  CD1 ILE A 684     3596   3628   2677    577    839    164       C  
ATOM    529  N   ILE A 685      23.510  33.764  29.565  1.00 26.80           N  
ANISOU  529  N   ILE A 685     3956   3254   2973    300    846    483       N  
ATOM    530  CA  ILE A 685      23.705  34.899  30.468  1.00 28.86           C  
ANISOU  530  CA  ILE A 685     4304   3361   3300    224    817    552       C  
ATOM    531  C   ILE A 685      25.075  35.598  30.266  1.00 30.60           C  
ANISOU  531  C   ILE A 685     4543   3576   3507     91    845    710       C  
ATOM    532  O   ILE A 685      26.131  34.954  30.181  1.00 29.80           O  
ANISOU  532  O   ILE A 685     4338   3603   3382     34    901    715       O  
ATOM    533  CB  ILE A 685      23.459  34.475  31.949  1.00 28.97           C  
ANISOU  533  CB  ILE A 685     4307   3298   3402    193    821    445       C  
ATOM    534  CG1 ILE A 685      23.198  35.706  32.845  1.00 30.32           C  
ANISOU  534  CG1 ILE A 685     4565   3324   3632    187    752    453       C  
ATOM    535  CG2 ILE A 685      24.537  33.493  32.429  1.00 27.34           C  
ANISOU  535  CG2 ILE A 685     4054   3134   3200    141    867    436       C  
ATOM    536  CD1 ILE A 685      23.310  35.479  34.342  1.00 31.65           C  
ANISOU  536  CD1 ILE A 685     4731   3441   3854    159    759    378       C  
ATOM    537  N   ARG A 686      25.023  36.922  30.191  1.00 32.23           N  
ANISOU  537  N   ARG A 686     4883   3638   3725     43    796    820       N  
ATOM    538  CA  ARG A 686      26.190  37.737  29.938  1.00 37.73           C  
ANISOU  538  CA  ARG A 686     5614   4303   4419   -142    833    980       C  
ATOM    539  C   ARG A 686      26.583  38.522  31.198  1.00 37.59           C  
ANISOU  539  C   ARG A 686     5645   4096   4541   -255    770    956       C  
ATOM    540  O   ARG A 686      25.738  39.100  31.870  1.00 36.55           O  
ANISOU  540  O   ARG A 686     5628   3791   4469   -166    665    892       O  
ATOM    541  CB  ARG A 686      25.927  38.662  28.723  1.00 42.42           C  
ANISOU  541  CB  ARG A 686     6383   4838   4897   -139    823   1157       C  
ATOM    542  CG  ARG A 686      26.727  39.958  28.685  1.00 54.25           C  
ANISOU  542  CG  ARG A 686     8032   6158   6422   -368    828   1344       C  
ATOM    543  CD  ARG A 686      27.477  40.170  27.374  1.00 67.80           C  
ANISOU  543  CD  ARG A 686     9771   8012   7977   -508    954   1556       C  
ATOM    544  NE  ARG A 686      28.343  41.361  27.419  1.00 76.00           N  
ANISOU  544  NE  ARG A 686    10945   8872   9059   -814    988   1742       N  
ATOM    545  CZ  ARG A 686      29.602  41.425  26.970  1.00 80.94           C  
ANISOU  545  CZ  ARG A 686    11441   9677   9635  -1097   1148   1861       C  
ATOM    546  NH1 ARG A 686      30.197  40.366  26.422  1.00 79.25           N1+
ANISOU  546  NH1 ARG A 686    10953   9852   9306  -1070   1278   1805       N1+
ATOM    547  NH2 ARG A 686      30.278  42.565  27.070  1.00 82.11           N  
ANISOU  547  NH2 ARG A 686    11728   9623   9847  -1418   1174   2020       N  
ATOM    548  N   LEU A 687      27.877  38.525  31.496  1.00 38.81           N  
ANISOU  548  N   LEU A 687     5688   4320   4738   -433    823    975       N  
ATOM    549  CA  LEU A 687      28.464  39.426  32.481  1.00 38.54           C  
ANISOU  549  CA  LEU A 687     5688   4119   4836   -576    758    956       C  
ATOM    550  C   LEU A 687      28.677  40.811  31.854  1.00 39.75           C  
ANISOU  550  C   LEU A 687     6025   4075   5003   -765    739   1140       C  
ATOM    551  O   LEU A 687      29.499  40.959  30.956  1.00 41.37           O  
ANISOU  551  O   LEU A 687     6185   4394   5140   -958    853   1282       O  
ATOM    552  CB  LEU A 687      29.787  38.843  32.986  1.00 40.21           C  
ANISOU  552  CB  LEU A 687     5678   4522   5078   -681    812    864       C  
ATOM    553  CG  LEU A 687      30.449  39.412  34.239  1.00 43.17           C  
ANISOU  553  CG  LEU A 687     6018   4794   5591   -772    727    753       C  
ATOM    554  CD1 LEU A 687      29.548  39.184  35.447  1.00 43.29           C  
ANISOU  554  CD1 LEU A 687     6116   4688   5645   -556    622    615       C  
ATOM    555  CD2 LEU A 687      31.823  38.782  34.445  1.00 42.55           C  
ANISOU  555  CD2 LEU A 687     5686   4979   5501   -849    781    644       C  
ATOM    556  N   LEU A 688      27.930  41.810  32.336  1.00 38.42           N  
ANISOU  556  N   LEU A 688     6078   3613   4907   -704    593   1135       N  
ATOM    557  CA  LEU A 688      28.050  43.190  31.868  1.00 40.26           C  
ANISOU  557  CA  LEU A 688     6573   3563   5161   -867    531   1308       C  
ATOM    558  C   LEU A 688      29.209  43.921  32.524  1.00 42.20           C  
ANISOU  558  C   LEU A 688     6786   3685   5562  -1166    516   1305       C  
ATOM    559  O   LEU A 688      29.886  44.720  31.879  1.00 46.03           O  
ANISOU  559  O   LEU A 688     7386   4053   6051  -1455    570   1489       O  
ATOM    560  CB  LEU A 688      26.762  43.988  32.110  1.00 39.75           C  
ANISOU  560  CB  LEU A 688     6783   3220   5100   -629    335   1265       C  
ATOM    561  CG  LEU A 688      25.450  43.630  31.411  1.00 39.42           C  
ANISOU  561  CG  LEU A 688     6816   3252   4909   -325    300   1243       C  
ATOM    562  CD1 LEU A 688      24.405  44.656  31.808  1.00 40.06           C  
ANISOU  562  CD1 LEU A 688     7160   3055   5006   -105     70   1162       C  
ATOM    563  CD2 LEU A 688      25.585  43.596  29.892  1.00 42.20           C  
ANISOU  563  CD2 LEU A 688     7262   3682   5090   -371    404   1460       C  
ATOM    564  N   GLY A 689      29.433  43.647  33.802  1.00 40.34           N  
ANISOU  564  N   GLY A 689     6399   3482   5446  -1108    445   1091       N  
ATOM    565  CA  GLY A 689      30.410  44.378  34.581  1.00 43.29           C  
ANISOU  565  CA  GLY A 689     6731   3731   5986  -1344    383   1019       C  
ATOM    566  C   GLY A 689      30.646  43.751  35.929  1.00 42.90           C  
ANISOU  566  C   GLY A 689     6475   3818   6007  -1197    321    762       C  
ATOM    567  O   GLY A 689      29.934  42.836  36.342  1.00 40.18           O  
ANISOU  567  O   GLY A 689     6074   3610   5582   -921    322    663       O  
ATOM    568  N   VAL A 690      31.658  44.258  36.618  1.00 47.95           N  
ANISOU  568  N   VAL A 690     7012   4418   6789  -1395    266    653       N  
ATOM    569  CA  VAL A 690      32.178  43.609  37.803  1.00 49.31           C  
ANISOU  569  CA  VAL A 690     6961   4777   6997  -1268    219    407       C  
ATOM    570  C   VAL A 690      32.682  44.591  38.862  1.00 54.16           C  
ANISOU  570  C   VAL A 690     7589   5196   7793  -1363     40    233       C  
ATOM    571  O   VAL A 690      33.060  45.725  38.545  1.00 54.68           O  
ANISOU  571  O   VAL A 690     7771   5015   7990  -1653     -9    309       O  
ATOM    572  CB  VAL A 690      33.230  42.542  37.378  1.00 49.63           C  
ANISOU  572  CB  VAL A 690     6699   5206   6952  -1345    382    378       C  
ATOM    573  CG1 VAL A 690      34.611  42.752  37.999  1.00 52.83           C  
ANISOU  573  CG1 VAL A 690     6854   5750   7468  -1531    348    186       C  
ATOM    574  CG2 VAL A 690      32.680  41.149  37.611  1.00 46.52           C  
ANISOU  574  CG2 VAL A 690     6253   5013   6409  -1018    421    314       C  
ATOM    575  N   CYS A 691      32.670  44.124  40.114  1.00 57.26           N  
ANISOU  575  N   CYS A 691     7884   5690   8182  -1114    -60      3       N  
ATOM    576  CA  CYS A 691      33.543  44.626  41.172  1.00 67.46           C  
ANISOU  576  CA  CYS A 691     9054   6963   9615  -1173   -206   -237       C  
ATOM    577  C   CYS A 691      34.262  43.417  41.782  1.00 72.47           C  
ANISOU  577  C   CYS A 691     9424   7964  10147  -1001   -161   -415       C  
ATOM    578  O   CYS A 691      33.666  42.626  42.527  1.00 64.11           O  
ANISOU  578  O   CYS A 691     8407   6995   8957   -667   -187   -489       O  
ATOM    579  CB  CYS A 691      32.777  45.410  42.243  1.00 67.87           C  
ANISOU  579  CB  CYS A 691     9300   6753   9734   -962   -433   -379       C  
ATOM    580  SG  CYS A 691      31.789  46.772  41.606  1.00 67.75           S  
ANISOU  580  SG  CYS A 691     9657   6284   9800  -1043   -548   -208       S  
ATOM    581  N   VAL A 692      35.548  43.301  41.441  1.00 83.85           N  
ANISOU  581  N   VAL A 692    10604   9622  11634  -1235    -93   -486       N  
ATOM    582  CA  VAL A 692      36.525  42.411  42.100  1.00 85.52           C  
ANISOU  582  CA  VAL A 692    10542  10177  11775  -1082   -115   -732       C  
ATOM    583  C   VAL A 692      37.697  43.297  42.550  1.00 91.87           C  
ANISOU  583  C   VAL A 692    11131  11004  12771  -1340   -225   -963       C  
ATOM    584  O   VAL A 692      38.538  42.881  43.352  1.00 92.78           O  
ANISOU  584  O   VAL A 692    11019  11367  12866  -1194   -319  -1248       O  
ATOM    585  CB  VAL A 692      36.998  41.222  41.200  1.00 82.86           C  
ANISOU  585  CB  VAL A 692    10027  10183  11273  -1060     62   -665       C  
ATOM    586  CG1 VAL A 692      35.829  40.320  40.813  1.00 73.66           C  
ANISOU  586  CG1 VAL A 692     9073   8973   9941   -816    148   -473       C  
ATOM    587  CG2 VAL A 692      37.751  41.693  39.956  1.00 82.98           C  
ANISOU  587  CG2 VAL A 692     9874  10308  11347  -1478    217   -545       C  
ATOM    588  N   GLN A 693      37.697  44.516  41.994  1.00 96.92           N  
ANISOU  588  N   GLN A 693    11870  11367  13589  -1721   -219   -834       N  
ATOM    589  CA  GLN A 693      38.565  45.672  42.294  1.00 98.63           C  
ANISOU  589  CA  GLN A 693    11975  11455  14045  -2077   -326   -997       C  
ATOM    590  C   GLN A 693      38.804  45.924  43.793  1.00 98.49           C  
ANISOU  590  C   GLN A 693    11893  11412  14117  -1842   -585  -1355       C  
ATOM    591  O   GLN A 693      39.669  45.299  44.406  1.00 99.02           O  
ANISOU  591  O   GLN A 693    11665  11823  14136  -1696   -632  -1635       O  
ATOM    592  CB  GLN A 693      37.943  46.926  41.629  1.00 98.44           C  
ANISOU  592  CB  GLN A 693    12286  10960  14157  -2384   -334   -737       C  
ATOM    593  CG  GLN A 693      36.470  47.180  41.998  1.00 91.78           C  
ANISOU  593  CG  GLN A 693    11828   9779  13265  -2042   -471   -639       C  
ATOM    594  CD  GLN A 693      35.758  48.147  41.074  1.00 93.18           C  
ANISOU  594  CD  GLN A 693    12366   9546  13492  -2253   -460   -344       C  
ATOM    595  NE2 GLN A 693      35.358  47.657  39.905  1.00 89.34           N  
ANISOU  595  NE2 GLN A 693    11950   9149  12847  -2285   -255    -60       N  
ATOM    596  OE1 GLN A 693      35.568  49.322  41.406  1.00 91.56           O  
ANISOU  596  OE1 GLN A 693    12396   8938  13454  -2359   -654   -383       O  
ATOM    597  N   ASP A 694      38.023  46.848  44.351  1.00 99.41           N  
ANISOU  597  N   ASP A 694    12296  11131  14344  -1772   -769  -1360       N  
ATOM    598  CA  ASP A 694      37.823  47.017  45.773  1.00 96.69           C  
ANISOU  598  CA  ASP A 694    11985  10736  14017  -1424  -1020  -1653       C  
ATOM    599  C   ASP A 694      36.424  46.482  46.084  1.00 96.40           C  
ANISOU  599  C   ASP A 694    12217  10635  13775   -990  -1020  -1517       C  
ATOM    600  O   ASP A 694      35.487  46.686  45.294  1.00 98.16           O  
ANISOU  600  O   ASP A 694    12680  10650  13966  -1041   -933  -1241       O  
ATOM    601  CB  ASP A 694      37.922  48.503  46.137  1.00 96.16           C  
ANISOU  601  CB  ASP A 694    12047  10269  14221  -1660  -1242  -1779       C  
ATOM    602  CG  ASP A 694      37.677  48.778  47.621  1.00 97.73           C  
ANISOU  602  CG  ASP A 694    12286  10414  14432  -1270  -1531  -2109       C  
ATOM    603  OD1 ASP A 694      37.791  47.852  48.459  1.00 97.19           O  
ANISOU  603  OD1 ASP A 694    12073  10674  14180   -881  -1556  -2288       O  
ATOM    604  OD2 ASP A 694      37.366  49.940  47.952  1.00 96.40           O1-
ANISOU  604  OD2 ASP A 694    12322   9862  14443  -1338  -1746  -2190       O1-
ATOM    605  N   ASP A 695      36.298  45.804  47.230  1.00 92.09           N  
ANISOU  605  N   ASP A 695    11626  10287  13077   -571  -1115  -1720       N  
ATOM    606  CA  ASP A 695      35.006  45.409  47.822  1.00 79.91           C  
ANISOU  606  CA  ASP A 695    10312   8708  11342   -170  -1134  -1656       C  
ATOM    607  C   ASP A 695      34.071  46.635  47.958  1.00 75.47           C  
ANISOU  607  C   ASP A 695    10006   7774  10896   -165  -1297  -1641       C  
ATOM    608  O   ASP A 695      34.577  47.760  48.077  1.00 78.37           O  
ANISOU  608  O   ASP A 695    10381   7904  11492   -376  -1473  -1779       O  
ATOM    609  CB  ASP A 695      35.234  44.740  49.193  1.00 84.72           C  
ANISOU  609  CB  ASP A 695    10842   9565  11783    235  -1245  -1915       C  
ATOM    610  CG  ASP A 695      35.445  43.229  49.092  1.00 90.49           C  
ANISOU  610  CG  ASP A 695    11500  10609  12273    412  -1072  -1835       C  
ATOM    611  OD1 ASP A 695      34.631  42.470  49.666  1.00 89.43           O  
ANISOU  611  OD1 ASP A 695    11522  10548  11909    731  -1025  -1772       O  
ATOM    612  OD2 ASP A 695      36.421  42.789  48.441  1.00 94.07           O1-
ANISOU  612  OD2 ASP A 695    11748  11237  12757    232   -985  -1840       O1-
ATOM    613  N   PRO A 696      32.741  46.459  47.946  1.00 62.48           N  
ANISOU  613  N   PRO A 696     8566   6073   9101     70  -1257  -1504       N  
ATOM    614  CA  PRO A 696      32.059  45.159  47.957  1.00 57.68           C  
ANISOU  614  CA  PRO A 696     7961   5722   8233    306  -1063  -1371       C  
ATOM    615  C   PRO A 696      31.906  44.505  46.585  1.00 49.73           C  
ANISOU  615  C   PRO A 696     6952   4758   7185    100   -821  -1079       C  
ATOM    616  O   PRO A 696      31.671  45.190  45.589  1.00 48.08           O  
ANISOU  616  O   PRO A 696     6845   4334   7088   -131   -799   -917       O  
ATOM    617  CB  PRO A 696      30.675  45.483  48.547  1.00 56.44           C  
ANISOU  617  CB  PRO A 696     7990   5491   7964    601  -1144  -1401       C  
ATOM    618  CG  PRO A 696      30.634  46.964  48.753  1.00 58.81           C  
ANISOU  618  CG  PRO A 696     8407   5475   8463    553  -1404  -1547       C  
ATOM    619  CD  PRO A 696      31.775  47.566  47.991  1.00 61.13           C  
ANISOU  619  CD  PRO A 696     8641   5583   9003    137  -1425  -1508       C  
ATOM    620  N   LEU A 697      32.044  43.181  46.568  1.00 43.84           N  
ANISOU  620  N   LEU A 697     6116   4278   6264    211   -660  -1022       N  
ATOM    621  CA  LEU A 697      31.983  42.385  45.348  1.00 42.52           C  
ANISOU  621  CA  LEU A 697     5922   4198   6037     66   -447   -791       C  
ATOM    622  C   LEU A 697      30.599  42.416  44.713  1.00 39.83           C  
ANISOU  622  C   LEU A 697     5755   3744   5635    103   -364   -603       C  
ATOM    623  O   LEU A 697      29.589  42.327  45.415  1.00 39.61           O  
ANISOU  623  O   LEU A 697     5827   3723   5500    336   -394   -650       O  
ATOM    624  CB  LEU A 697      32.389  40.928  45.632  1.00 42.21           C  
ANISOU  624  CB  LEU A 697     5793   4433   5812    236   -343   -813       C  
ATOM    625  CG  LEU A 697      33.773  40.611  46.233  1.00 44.90           C  
ANISOU  625  CG  LEU A 697     5943   4966   6150    287   -427  -1031       C  
ATOM    626  CD1 LEU A 697      33.904  39.119  46.526  1.00 42.48           C  
ANISOU  626  CD1 LEU A 697     5656   4871   5613    536   -351  -1028       C  
ATOM    627  CD2 LEU A 697      34.924  41.094  45.345  1.00 45.97           C  
ANISOU  627  CD2 LEU A 697     5860   5151   6455    -47   -408  -1053       C  
ATOM    628  N   CYS A 698      30.558  42.543  43.389  1.00 38.45           N  
ANISOU  628  N   CYS A 698     5599   3501   5509   -118   -258   -408       N  
ATOM    629  CA  CYS A 698      29.310  42.392  42.632  1.00 36.14           C  
ANISOU  629  CA  CYS A 698     5438   3158   5136    -63   -173   -246       C  
ATOM    630  C   CYS A 698      29.497  41.878  41.184  1.00 34.29           C  
ANISOU  630  C   CYS A 698     5162   2994   4872   -242     -3    -41       C  
ATOM    631  O   CYS A 698      30.534  42.075  40.556  1.00 33.77           O  
ANISOU  631  O   CYS A 698     5002   2951   4878   -477     39     14       O  
ATOM    632  CB  CYS A 698      28.458  43.677  42.678  1.00 36.85           C  
ANISOU  632  CB  CYS A 698     5717   2983   5301    -15   -334   -266       C  
ATOM    633  SG  CYS A 698      28.930  44.951  41.491  1.00 43.08           S  
ANISOU  633  SG  CYS A 698     6648   3466   6254   -332   -392   -107       S  
ATOM    634  N   MET A 699      28.466  41.218  40.680  1.00 33.05           N  
ANISOU  634  N   MET A 699     5057   2901   4599   -130     96     49       N  
ATOM    635  CA  MET A 699      28.354  40.895  39.263  1.00 32.91           C  
ANISOU  635  CA  MET A 699     5038   2926   4540   -244    221    227       C  
ATOM    636  C   MET A 699      27.124  41.572  38.728  1.00 31.30           C  
ANISOU  636  C   MET A 699     5003   2569   4320   -167    169    291       C  
ATOM    637  O   MET A 699      26.063  41.532  39.354  1.00 29.83           O  
ANISOU  637  O   MET A 699     4862   2389   4084     34    119    189       O  
ATOM    638  CB  MET A 699      28.212  39.394  39.058  1.00 33.90           C  
ANISOU  638  CB  MET A 699     5069   3273   4538   -152    361    240       C  
ATOM    639  CG  MET A 699      29.516  38.635  39.125  1.00 37.77           C  
ANISOU  639  CG  MET A 699     5403   3938   5010   -209    411    198       C  
ATOM    640  SD  MET A 699      29.219  36.869  38.919  1.00 43.31           S  
ANISOU  640  SD  MET A 699     6080   4819   5557    -60    526    203       S  
ATOM    641  CE  MET A 699      28.744  36.409  40.586  1.00 40.00           C  
ANISOU  641  CE  MET A 699     5754   4373   5071    142    475     76       C  
ATOM    642  N   ILE A 700      27.279  42.193  37.565  1.00 32.37           N  
ANISOU  642  N   ILE A 700     5230   2593   4476   -316    182    451       N  
ATOM    643  CA  ILE A 700      26.201  42.916  36.905  1.00 32.79           C  
ANISOU  643  CA  ILE A 700     5483   2485   4491   -214    103    516       C  
ATOM    644  C   ILE A 700      25.842  42.183  35.618  1.00 31.93           C  
ANISOU  644  C   ILE A 700     5343   2529   4260   -203    240    645       C  
ATOM    645  O   ILE A 700      26.712  41.883  34.794  1.00 32.05           O  
ANISOU  645  O   ILE A 700     5289   2636   4252   -383    359    777       O  
ATOM    646  CB  ILE A 700      26.586  44.388  36.617  1.00 35.53           C  
ANISOU  646  CB  ILE A 700     6056   2508   4936   -367    -32    609       C  
ATOM    647  CG1 ILE A 700      27.052  45.096  37.900  1.00 36.91           C  
ANISOU  647  CG1 ILE A 700     6243   2529   5253   -388   -188    446       C  
ATOM    648  CG2 ILE A 700      25.434  45.151  35.958  1.00 35.99           C  
ANISOU  648  CG2 ILE A 700     6377   2375   4922   -190   -156    662       C  
ATOM    649  CD1 ILE A 700      27.940  46.303  37.648  1.00 40.69           C  
ANISOU  649  CD1 ILE A 700     6880   2709   5872   -675   -274    540       C  
ATOM    650  N   THR A 701      24.558  41.900  35.458  1.00 31.36           N  
ANISOU  650  N   THR A 701     5296   2516   4103     16    217    576       N  
ATOM    651  CA  THR A 701      24.063  41.263  34.246  1.00 32.70           C  
ANISOU  651  CA  THR A 701     5439   2826   4160     68    309    653       C  
ATOM    652  C   THR A 701      22.809  41.968  33.741  1.00 33.59           C  
ANISOU  652  C   THR A 701     5716   2845   4201    281    179    619       C  
ATOM    653  O   THR A 701      22.309  42.863  34.406  1.00 33.34           O  
ANISOU  653  O   THR A 701     5809   2654   4205    402     19    521       O  
ATOM    654  CB  THR A 701      23.817  39.743  34.434  1.00 32.20           C  
ANISOU  654  CB  THR A 701     5167   3018   4050    117    441    558       C  
ATOM    655  CG2 THR A 701      22.638  39.455  35.365  1.00 31.82           C  
ANISOU  655  CG2 THR A 701     5070   3032   3988    284    407    371       C  
ATOM    656  OG1 THR A 701      23.541  39.176  33.148  1.00 34.23           O  
ANISOU  656  OG1 THR A 701     5394   3400   4212    146    513    626       O  
ATOM    657  N   ASP A 702      22.316  41.553  32.569  1.00 34.00           N  
ANISOU  657  N   ASP A 702     5764   3015   4140    361    228    671       N  
ATOM    658  CA  ASP A 702      21.068  42.089  31.998  1.00 36.02           C  
ANISOU  658  CA  ASP A 702     6151   3239   4296    619     92    598       C  
ATOM    659  C   ASP A 702      19.884  41.807  32.909  1.00 34.19           C  
ANISOU  659  C   ASP A 702     5778   3143   4070    818     33    328       C  
ATOM    660  O   ASP A 702      19.760  40.713  33.460  1.00 31.28           O  
ANISOU  660  O   ASP A 702     5183   2976   3727    759    164    226       O  
ATOM    661  CB  ASP A 702      20.779  41.476  30.618  1.00 36.98           C  
ANISOU  661  CB  ASP A 702     6238   3528   4285    687    164    660       C  
ATOM    662  CG  ASP A 702      21.801  41.870  29.583  1.00 38.27           C  
ANISOU  662  CG  ASP A 702     6557   3600   4384    523    227    933       C  
ATOM    663  OD1 ASP A 702      21.535  42.799  28.811  1.00 42.88           O  
ANISOU  663  OD1 ASP A 702     7410   4020   4862    623    121   1050       O  
ATOM    664  OD2 ASP A 702      22.874  41.253  29.538  1.00 39.45           O1-
ANISOU  664  OD2 ASP A 702     6566   3855   4569    300    382   1027       O1-
ATOM    665  N   TYR A 703      19.019  42.792  33.065  1.00 35.02           N  
ANISOU  665  N   TYR A 703     6029   3142   4135   1053   -164    208       N  
ATOM    666  CA  TYR A 703      17.754  42.532  33.707  1.00 37.01           C  
ANISOU  666  CA  TYR A 703     6106   3609   4348   1267   -211    -78       C  
ATOM    667  C   TYR A 703      16.817  41.843  32.721  1.00 37.25           C  
ANISOU  667  C   TYR A 703     5998   3883   4272   1401   -173   -182       C  
ATOM    668  O   TYR A 703      16.577  42.338  31.615  1.00 38.75           O  
ANISOU  668  O   TYR A 703     6356   4004   4363   1557   -281   -124       O  
ATOM    669  CB  TYR A 703      17.123  43.810  34.254  1.00 39.94           C  
ANISOU  669  CB  TYR A 703     6649   3831   4695   1525   -463   -230       C  
ATOM    670  CG  TYR A 703      15.771  43.589  34.895  1.00 40.93           C  
ANISOU  670  CG  TYR A 703     6548   4255   4748   1766   -508   -562       C  
ATOM    671  CD1 TYR A 703      15.592  42.607  35.887  1.00 39.95           C  
ANISOU  671  CD1 TYR A 703     6131   4395   4653   1635   -322   -679       C  
ATOM    672  CD2 TYR A 703      14.668  44.357  34.513  1.00 42.88           C  
ANISOU  672  CD2 TYR A 703     6875   4541   4876   2128   -735   -768       C  
ATOM    673  CE1 TYR A 703      14.347  42.406  36.476  1.00 40.73           C  
ANISOU  673  CE1 TYR A 703     5995   4812   4668   1808   -327   -981       C  
ATOM    674  CE2 TYR A 703      13.422  44.163  35.094  1.00 43.85           C  
ANISOU  674  CE2 TYR A 703     6733   5009   4919   2346   -768  -1113       C  
ATOM    675  CZ  TYR A 703      13.269  43.189  36.072  1.00 42.15           C  
ANISOU  675  CZ  TYR A 703     6199   5077   4739   2158   -547  -1212       C  
ATOM    676  OH  TYR A 703      12.044  42.994  36.648  1.00 43.48           O  
ANISOU  676  OH  TYR A 703     6081   5627   4813   2325   -544  -1547       O  
ATOM    677  N   MET A 704      16.298  40.700  33.144  1.00 45.29           N  
ANISOU  677  N   MET A 704     7339   2497   7372   -292   -153  -1042       N  
ATOM    678  CA  MET A 704      15.394  39.907  32.327  1.00 44.56           C  
ANISOU  678  CA  MET A 704     7078   2641   7212    -85    -40   -852       C  
ATOM    679  C   MET A 704      14.000  40.042  32.917  1.00 45.90           C  
ANISOU  679  C   MET A 704     7316   2791   7333    200     80  -1028       C  
ATOM    680  O   MET A 704      13.617  39.341  33.858  1.00 44.88           O  
ANISOU  680  O   MET A 704     7175   2880   6997    262    127  -1206       O  
ATOM    681  CB  MET A 704      15.889  38.463  32.217  1.00 42.77           C  
ANISOU  681  CB  MET A 704     6660   2810   6780   -180    -52   -752       C  
ATOM    682  CG  MET A 704      17.339  38.355  31.739  1.00 43.26           C  
ANISOU  682  CG  MET A 704     6639   2903   6895   -447   -153   -591       C  
ATOM    683  SD  MET A 704      17.611  38.386  29.948  1.00 46.88           S  
ANISOU  683  SD  MET A 704     6957   3379   7476   -462   -120   -211       S  
ATOM    684  CE  MET A 704      17.180  40.034  29.412  1.00 50.23           C  
ANISOU  684  CE  MET A 704     7536   3368   8180   -406   -125   -136       C  
ATOM    685  N   GLU A 705      13.263  40.976  32.323  1.00 49.69           N  
ANISOU  685  N   GLU A 705     7853   3008   8018    377    133   -948       N  
ATOM    686  CA  GLU A 705      11.958  41.460  32.789  1.00 52.08           C  
ANISOU  686  CA  GLU A 705     8230   3199   8359    678    257  -1097       C  
ATOM    687  C   GLU A 705      10.925  40.355  33.055  1.00 47.58           C  
ANISOU  687  C   GLU A 705     7494   3004   7581    862    368  -1104       C  
ATOM    688  O   GLU A 705      10.090  40.489  33.945  1.00 47.41           O  
ANISOU  688  O   GLU A 705     7529   2990   7494   1054    478  -1314       O  
ATOM    689  CB  GLU A 705      11.386  42.453  31.764  1.00 55.99           C  
ANISOU  689  CB  GLU A 705     8739   3404   9131    839    281   -890       C  
ATOM    690  CG  GLU A 705      12.279  43.657  31.448  1.00 65.27           C  
ANISOU  690  CG  GLU A 705    10084   4159  10557    669    177   -848       C  
ATOM    691  CD  GLU A 705      13.269  43.447  30.294  1.00 64.63           C  
ANISOU  691  CD  GLU A 705     9883   4149  10525    427     76   -525       C  
ATOM    692  OE1 GLU A 705      13.697  42.293  30.013  1.00 55.87           O  
ANISOU  692  OE1 GLU A 705     8602   3410   9216    310     61   -422       O  
ATOM    693  OE2 GLU A 705      13.621  44.475  29.659  1.00 68.81           O1-
ANISOU  693  OE2 GLU A 705    10496   4346  11303    360     21   -368       O1-
ATOM    694  N   ASN A 706      10.991  39.272  32.281  1.00 43.62           N  
ANISOU  694  N   ASN A 706     6792   2807   6975    797    344   -876       N  
ATOM    695  CA  ASN A 706      10.018  38.184  32.380  1.00 40.63           C  
ANISOU  695  CA  ASN A 706     6243   2768   6426    936    425   -839       C  
ATOM    696  C   ASN A 706      10.377  37.023  33.321  1.00 38.43           C  
ANISOU  696  C   ASN A 706     5922   2787   5892    816    419   -973       C  
ATOM    697  O   ASN A 706       9.656  36.020  33.365  1.00 38.26           O  
ANISOU  697  O   ASN A 706     5753   3049   5736    891    472   -914       O  
ATOM    698  CB  ASN A 706       9.613  37.703  30.977  1.00 39.41           C  
ANISOU  698  CB  ASN A 706     5911   2753   6310    972    405   -525       C  
ATOM    699  CG  ASN A 706       8.697  38.696  30.265  1.00 43.65           C  
ANISOU  699  CG  ASN A 706     6443   3082   7060   1189    443   -387       C  
ATOM    700  ND2 ASN A 706       9.187  39.276  29.182  1.00 44.86           N  
ANISOU  700  ND2 ASN A 706     6615   3069   7361   1115    371   -173       N  
ATOM    701  OD1 ASN A 706       7.563  38.935  30.688  1.00 44.43           O  
ANISOU  701  OD1 ASN A 706     6508   3180   7193   1428    543   -453       O  
ATOM    702  N   GLY A 707      11.478  37.163  34.065  1.00 37.87           N  
ANISOU  702  N   GLY A 707     5975   2650   5764    619    342  -1133       N  
ATOM    703  CA  GLY A 707      11.881  36.188  35.097  1.00 35.79           C  
ANISOU  703  CA  GLY A 707     5692   2647   5260    505    321  -1262       C  
ATOM    704  C   GLY A 707      12.423  34.891  34.516  1.00 33.91           C  
ANISOU  704  C   GLY A 707     5281   2674   4929    370    262  -1063       C  
ATOM    705  O   GLY A 707      12.817  34.852  33.340  1.00 32.92           O  
ANISOU  705  O   GLY A 707     5083   2511   4914    313    220   -856       O  
ATOM    706  N   ASP A 708      12.446  33.829  35.330  1.00 31.39           N  
ANISOU  706  N   ASP A 708     4903   2619   4404    327    265  -1121       N  
ATOM    707  CA  ASP A 708      12.868  32.531  34.839  1.00 29.10           C  
ANISOU  707  CA  ASP A 708     4462   2558   4037    230    222   -947       C  
ATOM    708  C   ASP A 708      11.782  31.870  33.983  1.00 27.30           C  
ANISOU  708  C   ASP A 708     4097   2460   3816    370    290   -783       C  
ATOM    709  O   ASP A 708      10.593  32.266  34.034  1.00 27.18           O  
ANISOU  709  O   ASP A 708     4071   2424   3832    550    378   -807       O  
ATOM    710  CB  ASP A 708      13.466  31.611  35.939  1.00 30.18           C  
ANISOU  710  CB  ASP A 708     4583   2904   3980    107    172  -1025       C  
ATOM    711  CG  ASP A 708      12.418  30.934  36.828  1.00 31.08           C  
ANISOU  711  CG  ASP A 708     4660   3229   3920    222    262  -1092       C  
ATOM    712  OD1 ASP A 708      11.469  30.309  36.310  1.00 30.49           O  
ANISOU  712  OD1 ASP A 708     4468   3269   3848    332    330   -970       O  
ATOM    713  OD2 ASP A 708      12.546  31.027  38.069  1.00 32.66           O1-
ANISOU  713  OD2 ASP A 708     4947   3493   3969    189    260  -1262       O1-
ATOM    714  N   LEU A 709      12.207  30.872  33.208  1.00 23.68           N  
ANISOU  714  N   LEU A 709     3533   2133   3331    286    245   -621       N  
ATOM    715  CA  LEU A 709      11.358  30.276  32.195  1.00 24.15           C  
ANISOU  715  CA  LEU A 709     3483   2291   3402    371    271   -460       C  
ATOM    716  C   LEU A 709      10.204  29.510  32.834  1.00 24.22           C  
ANISOU  716  C   LEU A 709     3410   2491   3301    463    330   -485       C  
ATOM    717  O   LEU A 709       9.096  29.483  32.284  1.00 24.40           O  
ANISOU  717  O   LEU A 709     3351   2559   3361    579    366   -395       O  
ATOM    718  CB  LEU A 709      12.180  29.378  31.254  1.00 21.57           C  
ANISOU  718  CB  LEU A 709     3097   2046   3053    256    216   -318       C  
ATOM    719  CG  LEU A 709      11.469  28.769  30.039  1.00 20.76           C  
ANISOU  719  CG  LEU A 709     2914   2032   2942    309    216   -164       C  
ATOM    720  CD1 LEU A 709      10.805  29.833  29.146  1.00 20.77           C  
ANISOU  720  CD1 LEU A 709     2926   1908   3058    413    228    -72       C  
ATOM    721  CD2 LEU A 709      12.477  27.941  29.265  1.00 19.26           C  
ANISOU  721  CD2 LEU A 709     2704   1903   2711    201    181    -77       C  
ATOM    722  N   ASN A 710      10.484  28.899  33.990  1.00 23.87           N  
ANISOU  722  N   ASN A 710     3376   2570   3123    400    332   -584       N  
ATOM    723  CA  ASN A 710       9.493  28.156  34.771  1.00 24.46           C  
ANISOU  723  CA  ASN A 710     3371   2844   3079    462    395   -596       C  
ATOM    724  C   ASN A 710       8.343  29.054  35.240  1.00 25.73           C  
ANISOU  724  C   ASN A 710     3537   2976   3264    645    509   -684       C  
ATOM    725  O   ASN A 710       7.179  28.711  35.051  1.00 25.40           O  
ANISOU  725  O   ASN A 710     3368   3056   3227    747    568   -594       O  
ATOM    726  CB  ASN A 710      10.172  27.436  35.953  1.00 26.18           C  
ANISOU  726  CB  ASN A 710     3615   3193   3139    348    367   -668       C  
ATOM    727  CG  ASN A 710       9.260  26.439  36.631  1.00 26.82           C  
ANISOU  727  CG  ASN A 710     3595   3501   3094    375    422   -620       C  
ATOM    728  ND2 ASN A 710       8.174  26.932  37.209  1.00 27.18           N  
ANISOU  728  ND2 ASN A 710     3619   3606   3102    513    538   -687       N  
ATOM    729  OD1 ASN A 710       9.528  25.236  36.636  1.00 27.52           O  
ANISOU  729  OD1 ASN A 710     3621   3706   3130    277    369   -515       O  
ATOM    730  N   GLN A 711       8.671  30.195  35.847  1.00 27.67           N  
ANISOU  730  N   GLN A 711     3925   3056   3533    687    540   -859       N  
ATOM    731  CA  GLN A 711       7.664  31.199  36.203  1.00 31.57           C  
ANISOU  731  CA  GLN A 711     4449   3465   4081    895    663   -962       C  
ATOM    732  C   GLN A 711       6.908  31.646  34.942  1.00 31.23           C  
ANISOU  732  C   GLN A 711     4315   3323   4227   1024    672   -797       C  
ATOM    733  O   GLN A 711       5.683  31.728  34.948  1.00 33.70           O  
ANISOU  733  O   GLN A 711     4513   3720   4571   1200    769   -749       O  
ATOM    734  CB  GLN A 711       8.277  32.440  36.890  1.00 34.39           C  
ANISOU  734  CB  GLN A 711     5019   3586   4461    903    671  -1195       C  
ATOM    735  CG  GLN A 711       9.021  32.191  38.188  1.00 37.13           C  
ANISOU  735  CG  GLN A 711     5478   4026   4603    773    643  -1378       C  
ATOM    736  CD  GLN A 711       9.738  33.439  38.716  1.00 43.08           C  
ANISOU  736  CD  GLN A 711     6461   4515   5392    735    607  -1611       C  
ATOM    737  NE2 GLN A 711       9.568  33.701  40.008  1.00 45.00           N  
ANISOU  737  NE2 GLN A 711     6830   4816   5452    775    675  -1846       N  
ATOM    738  OE1 GLN A 711      10.433  34.157  37.977  1.00 42.09           O  
ANISOU  738  OE1 GLN A 711     6406   4138   5449    659    517  -1579       O  
ATOM    739  N   PHE A 712       7.652  31.929  33.874  1.00 29.49           N  
ANISOU  739  N   PHE A 712     4133   2946   4126    933    571   -694       N  
ATOM    740  CA  PHE A 712       7.073  32.483  32.655  1.00 29.95           C  
ANISOU  740  CA  PHE A 712     4130   2898   4351   1040    560   -526       C  
ATOM    741  C   PHE A 712       6.061  31.520  32.045  1.00 28.21           C  
ANISOU  741  C   PHE A 712     3714   2913   4092   1080    554   -345       C  
ATOM    742  O   PHE A 712       4.928  31.920  31.778  1.00 29.78           O  
ANISOU  742  O   PHE A 712     3809   3128   4378   1255    608   -264       O  
ATOM    743  CB  PHE A 712       8.165  32.859  31.654  1.00 28.87           C  
ANISOU  743  CB  PHE A 712     4070   2591   4308    907    457   -432       C  
ATOM    744  CG  PHE A 712       7.652  33.458  30.377  1.00 29.71           C  
ANISOU  744  CG  PHE A 712     4127   2597   4564   1001    434   -236       C  
ATOM    745  CD1 PHE A 712       7.271  34.788  30.324  1.00 31.42           C  
ANISOU  745  CD1 PHE A 712     4415   2564   4959   1155    476   -250       C  
ATOM    746  CD2 PHE A 712       7.552  32.679  29.220  1.00 29.24           C  
ANISOU  746  CD2 PHE A 712     3962   2689   4459    938    365    -35       C  
ATOM    747  CE1 PHE A 712       6.795  35.350  29.146  1.00 33.78           C  
ANISOU  747  CE1 PHE A 712     4661   2775   5399   1246    443    -34       C  
ATOM    748  CE2 PHE A 712       7.076  33.231  28.031  1.00 31.94           C  
ANISOU  748  CE2 PHE A 712     4260   2967   4908   1016    328    162       C  
ATOM    749  CZ  PHE A 712       6.696  34.573  27.997  1.00 32.92           C  
ANISOU  749  CZ  PHE A 712     4437   2853   5219   1171    364    180       C  
ATOM    750  N   LEU A 713       6.465  30.271  31.831  1.00 24.79           N  
ANISOU  750  N   LEU A 713     3227   2652   3540    918    484   -279       N  
ATOM    751  CA  LEU A 713       5.559  29.276  31.244  1.00 24.07           C  
ANISOU  751  CA  LEU A 713     2970   2767   3409    913    452   -120       C  
ATOM    752  C   LEU A 713       4.353  28.933  32.115  1.00 26.58           C  
ANISOU  752  C   LEU A 713     3152   3268   3679   1018    545   -132       C  
ATOM    753  O   LEU A 713       3.249  28.740  31.579  1.00 26.25           O  
ANISOU  753  O   LEU A 713     2948   3341   3685   1090    538     14       O  
ATOM    754  CB  LEU A 713       6.304  28.020  30.791  1.00 21.20           C  
ANISOU  754  CB  LEU A 713     2610   2500   2945    722    357    -65       C  
ATOM    755  CG  LEU A 713       7.345  28.202  29.684  1.00 20.08           C  
ANISOU  755  CG  LEU A 713     2556   2236   2838    632    280     -5       C  
ATOM    756  CD1 LEU A 713       8.031  26.879  29.350  1.00 17.79           C  
ANISOU  756  CD1 LEU A 713     2268   2047   2444    480    217     24       C  
ATOM    757  CD2 LEU A 713       6.769  28.871  28.435  1.00 20.86           C  
ANISOU  757  CD2 LEU A 713     2619   2278   3028    712    244    146       C  
ATOM    758  N   SER A 714       4.572  28.862  33.438  1.00 27.51           N  
ANISOU  758  N   SER A 714     3325   3433   3695   1017    629   -291       N  
ATOM    759  CA  SER A 714       3.504  28.598  34.422  1.00 29.52           C  
ANISOU  759  CA  SER A 714     3457   3883   3877   1122    752   -312       C  
ATOM    760  C   SER A 714       2.379  29.632  34.360  1.00 32.19           C  
ANISOU  760  C   SER A 714     3709   4180   4342   1371    866   -298       C  
ATOM    761  O   SER A 714       1.238  29.323  34.710  1.00 34.36           O  
ANISOU  761  O   SER A 714     3799   4654   4602   1472    957   -221       O  
ATOM    762  CB  SER A 714       4.050  28.553  35.851  1.00 29.15           C  
ANISOU  762  CB  SER A 714     3524   3881   3671   1088    827   -503       C  
ATOM    763  OG  SER A 714       5.055  27.577  35.980  1.00 27.52           O  
ANISOU  763  OG  SER A 714     3372   3724   3360    878    722   -491       O  
ATOM    764  N   ALA A 715       2.723  30.843  33.915  1.00 33.50           N  
ANISOU  764  N   ALA A 715     3999   4084   4646   1469    862   -354       N  
ATOM    765  CA  ALA A 715       1.800  31.984  33.807  1.00 35.71           C  
ANISOU  765  CA  ALA A 715     4229   4252   5087   1733    967   -345       C  
ATOM    766  C   ALA A 715       1.079  32.053  32.442  1.00 36.39           C  
ANISOU  766  C   ALA A 715     4150   4351   5325   1789    879    -86       C  
ATOM    767  O   ALA A 715       0.327  32.997  32.168  1.00 37.94           O  
ANISOU  767  O   ALA A 715     4284   4445   5687   2014    940    -26       O  
ATOM    768  CB  ALA A 715       2.560  33.280  34.083  1.00 36.25           C  
ANISOU  768  CB  ALA A 715     4538   3993   5242   1801    998   -539       C  
ATOM    769  N   HIS A 716       1.321  31.044  31.601  1.00 35.95           N  
ANISOU  769  N   HIS A 716     4032   4420   5207   1588    730     65       N  
ATOM    770  CA  HIS A 716       0.705  30.929  30.269  1.00 35.91           C  
ANISOU  770  CA  HIS A 716     3885   4472   5288   1590    611    308       C  
ATOM    771  C   HIS A 716      -0.079  29.640  30.121  1.00 35.40           C  
ANISOU  771  C   HIS A 716     3616   4701   5133   1480    549    445       C  
ATOM    772  O   HIS A 716       0.214  28.642  30.782  1.00 31.94           O  
ANISOU  772  O   HIS A 716     3190   4387   4559   1334    556    372       O  
ATOM    773  CB  HIS A 716       1.774  30.986  29.161  1.00 33.63           C  
ANISOU  773  CB  HIS A 716     3743   4037   4998   1435    469    363       C  
ATOM    774  CG  HIS A 716       2.297  32.361  28.903  1.00 34.60           C  
ANISOU  774  CG  HIS A 716     4014   3867   5266   1540    492    331       C  
ATOM    775  CD2 HIS A 716       1.981  33.270  27.952  1.00 36.71           C  
ANISOU  775  CD2 HIS A 716     4262   4000   5686   1654    448    496       C  
ATOM    776  ND1 HIS A 716       3.272  32.943  29.682  1.00 34.40           N  
ANISOU  776  ND1 HIS A 716     4185   3640   5246   1517    553    125       N  
ATOM    777  CE1 HIS A 716       3.535  34.152  29.224  1.00 36.03           C  
ANISOU  777  CE1 HIS A 716     4494   3580   5616   1603    548    155       C  
ATOM    778  NE2 HIS A 716       2.765  34.375  28.173  1.00 38.45           N  
ANISOU  778  NE2 HIS A 716     4672   3920   6017   1696    490    388       N  
ATOM    779  N   GLN A 717      -1.078  29.685  29.242  1.00 38.38           N  
ANISOU  779  N   GLN A 717     3804   5180   5598   1543    474    659       N  
ATOM    780  CA  GLN A 717      -1.760  28.491  28.742  1.00 39.18           C  
ANISOU  780  CA  GLN A 717     3727   5529   5632   1387    349    820       C  
ATOM    781  C   GLN A 717      -1.476  28.318  27.254  1.00 36.99           C  
ANISOU  781  C   GLN A 717     3497   5221   5336   1259    153    955       C  
ATOM    782  O   GLN A 717      -1.206  29.294  26.548  1.00 38.69           O  
ANISOU  782  O   GLN A 717     3790   5276   5634   1354    127   1008       O  
ATOM    783  CB  GLN A 717      -3.262  28.625  28.942  1.00 44.25           C  
ANISOU  783  CB  GLN A 717     4072   6367   6374   1545    404    978       C  
ATOM    784  CG  GLN A 717      -3.753  28.258  30.331  1.00 49.58           C  
ANISOU  784  CG  GLN A 717     4637   7199   7003   1601    581    895       C  
ATOM    785  CD  GLN A 717      -5.269  28.128  30.384  1.00 54.00           C  
ANISOU  785  CD  GLN A 717     4849   8014   7654   1709    615   1102       C  
ATOM    786  NE2 GLN A 717      -5.744  26.921  30.675  1.00 53.74           N  
ANISOU  786  NE2 GLN A 717     4661   8219   7539   1524    572   1190       N  
ATOM    787  OE1 GLN A 717      -6.003  29.098  30.167  1.00 55.49           O  
ANISOU  787  OE1 GLN A 717     4901   8183   8000   1957    678   1199       O  
ATOM    788  N   LEU A 718      -1.536  27.079  26.773  1.00 35.29           N  
ANISOU  788  N   LEU A 718     3249   5154   5006   1040     15   1011       N  
ATOM    789  CA  LEU A 718      -1.416  26.819  25.334  1.00 34.72           C  
ANISOU  789  CA  LEU A 718     3218   5098   4876    916   -175   1132       C  
ATOM    790  C   LEU A 718      -2.604  27.417  24.553  1.00 37.15           C  
ANISOU  790  C   LEU A 718     3316   5512   5287   1032   -264   1368       C  
ATOM    791  O   LEU A 718      -3.765  27.293  24.975  1.00 39.11           O  
ANISOU  791  O   LEU A 718     3315   5931   5613   1101   -246   1475       O  
ATOM    792  CB  LEU A 718      -1.252  25.323  25.055  1.00 31.58           C  
ANISOU  792  CB  LEU A 718     2855   4812   4332    660   -300   1107       C  
ATOM    793  CG  LEU A 718      -1.035  24.891  23.601  1.00 32.24           C  
ANISOU  793  CG  LEU A 718     3028   4919   4303    510   -490   1180       C  
ATOM    794  CD1 LEU A 718       0.392  25.140  23.137  1.00 31.24           C  
ANISOU  794  CD1 LEU A 718     3157   4616   4097    484   -459   1065       C  
ATOM    795  CD2 LEU A 718      -1.433  23.437  23.410  1.00 32.55           C  
ANISOU  795  CD2 LEU A 718     3029   5096   4243    284   -628   1184       C  
ATOM    796  N   GLU A 719      -2.301  28.060  23.424  1.00 39.16           N  
ANISOU  796  N   GLU A 719     3655   5682   5541   1054   -360   1469       N  
ATOM    797  CA  GLU A 719      -3.334  28.586  22.521  1.00 44.37           C  
ANISOU  797  CA  GLU A 719     4127   6453   6279   1144   -485   1726       C  
ATOM    798  C   GLU A 719      -4.323  27.511  22.102  1.00 43.48           C  
ANISOU  798  C   GLU A 719     3818   6612   6091    976   -662   1855       C  
ATOM    799  O   GLU A 719      -3.931  26.401  21.734  1.00 41.16           O  
ANISOU  799  O   GLU A 719     3634   6377   5628    734   -774   1777       O  
ATOM    800  CB  GLU A 719      -2.709  29.221  21.281  1.00 49.98           C  
ANISOU  800  CB  GLU A 719     4992   7056   6941   1133   -585   1825       C  
ATOM    801  CG  GLU A 719      -2.708  30.735  21.326  1.00 57.32           C  
ANISOU  801  CG  GLU A 719     5925   7786   8068   1388   -486   1911       C  
ATOM    802  CD  GLU A 719      -1.863  31.356  20.235  1.00 64.26           C  
ANISOU  802  CD  GLU A 719     6990   8531   8895   1352   -556   2000       C  
ATOM    803  OE1 GLU A 719      -2.175  31.124  19.045  1.00 64.71           O  
ANISOU  803  OE1 GLU A 719     7009   8743   8835   1258   -739   2190       O  
ATOM    804  OE2 GLU A 719      -0.890  32.073  20.581  1.00 63.95           O1-
ANISOU  804  OE2 GLU A 719     7132   8243   8923   1406   -432   1887       O1-
ATOM    805  N   ASP A 720      -5.600  27.859  22.168  1.00 46.75           N  
ANISOU  805  N   ASP A 720     3938   7181   6644   1107   -686   2053       N  
ATOM    806  CA  ASP A 720      -6.677  26.970  21.764  1.00 51.92           C  
ANISOU  806  CA  ASP A 720     4356   8110   7262    946   -874   2219       C  
ATOM    807  C   ASP A 720      -6.956  27.141  20.262  1.00 57.78           C  
ANISOU  807  C   ASP A 720     5082   8944   7927    869  -1126   2427       C  
ATOM    808  O   ASP A 720      -7.358  28.226  19.819  1.00 56.54           O  
ANISOU  808  O   ASP A 720     4820   8770   7892   1074  -1139   2618       O  
ATOM    809  CB  ASP A 720      -7.933  27.253  22.613  1.00 53.50           C  
ANISOU  809  CB  ASP A 720     4205   8468   7655   1129   -767   2355       C  
ATOM    810  CG  ASP A 720      -9.140  26.360  22.255  1.00 54.77           C  
ANISOU  810  CG  ASP A 720     4064   8936   7810    947   -969   2564       C  
ATOM    811  OD1 ASP A 720      -9.005  25.411  21.447  1.00 56.73           O  
ANISOU  811  OD1 ASP A 720     4402   9259   7894    655  -1199   2565       O  
ATOM    812  OD2 ASP A 720     -10.240  26.617  22.797  1.00 53.54           O1-
ANISOU  812  OD2 ASP A 720     3573   8950   7820   1098   -895   2727       O1-
ATOM    813  N   LYS A 721      -6.728  26.044  19.523  1.00 62.68           N  
ANISOU  813  N   LYS A 721     5821   9656   8339    577  -1323   2380       N  
ATOM    814  CA  LYS A 721      -7.241  25.728  18.150  1.00 68.06           C  
ANISOU  814  CA  LYS A 721     6459  10522   8879    405  -1620   2561       C  
ATOM    815  C   LYS A 721      -6.171  25.169  17.216  1.00 66.45           C  
ANISOU  815  C   LYS A 721     6597  10243   8408    205  -1720   2408       C  
ATOM    816  O   LYS A 721      -5.177  25.835  16.945  1.00 69.25           O  
ANISOU  816  O   LYS A 721     7168  10426   8718    304  -1614   2343       O  
ATOM    817  CB  LYS A 721      -8.044  26.850  17.474  1.00 68.04           C  
ANISOU  817  CB  LYS A 721     6244  10615   8993    597  -1713   2868       C  
ATOM    818  CG  LYS A 721      -9.512  26.793  17.834  1.00 73.59           C  
ANISOU  818  CG  LYS A 721     6534  11554   9872    649  -1781   3093       C  
ATOM    819  CD  LYS A 721     -10.187  28.146  17.681  1.00 80.20           C  
ANISOU  819  CD  LYS A 721     7142  12403  10928    968  -1744   3363       C  
ATOM    820  CE  LYS A 721     -11.008  28.491  18.920  1.00 81.33           C  
ANISOU  820  CE  LYS A 721     6981  12584  11336   1208  -1529   3407       C  
ATOM    821  NZ  LYS A 721     -11.751  27.328  19.486  1.00 79.51           N1+
ANISOU  821  NZ  LYS A 721     6530  12585  11095   1006  -1578   3404       N1+
ATOM    822  N   PRO A 736      -3.486  34.755  29.282  1.00 49.16           N  
ANISOU  822  N   PRO A 736     4984   5953   7742   2689    863    814       N  
ATOM    823  CA  PRO A 736      -2.227  34.923  28.553  1.00 46.90           C  
ANISOU  823  CA  PRO A 736     4944   5453   7423   2493    724    792       C  
ATOM    824  C   PRO A 736      -1.785  33.606  27.918  1.00 43.33           C  
ANISOU  824  C   PRO A 736     4474   5217   6773   2178    554    869       C  
ATOM    825  O   PRO A 736      -1.567  32.624  28.622  1.00 42.26           O  
ANISOU  825  O   PRO A 736     4341   5240   6476   2031    582    743       O  
ATOM    826  CB  PRO A 736      -1.238  35.378  29.640  1.00 46.06           C  
ANISOU  826  CB  PRO A 736     5109   5117   7275   2482    848    473       C  
ATOM    827  CG  PRO A 736      -1.910  35.098  30.955  1.00 47.83           C  
ANISOU  827  CG  PRO A 736     5240   5508   7425   2612   1036    312       C  
ATOM    828  CD  PRO A 736      -3.261  34.482  30.711  1.00 49.43           C  
ANISOU  828  CD  PRO A 736     5104   6031   7646   2695   1040    539       C  
ATOM    829  N   THR A 737      -1.656  33.592  26.594  1.00 43.04           N  
ANISOU  829  N   THR A 737     4428   5180   6746   2083    381   1076       N  
ATOM    830  CA  THR A 737      -1.432  32.345  25.855  1.00 40.44           C  
ANISOU  830  CA  THR A 737     4070   5064   6231   1816    217   1158       C  
ATOM    831  C   THR A 737      -0.077  32.273  25.132  1.00 38.64           C  
ANISOU  831  C   THR A 737     4075   4700   5906   1621    128   1121       C  
ATOM    832  O   THR A 737       0.550  33.298  24.837  1.00 39.10           O  
ANISOU  832  O   THR A 737     4276   4514   6066   1682    145   1129       O  
ATOM    833  CB  THR A 737      -2.582  32.042  24.848  1.00 42.65           C  
ANISOU  833  CB  THR A 737     4105   5569   6531   1826     67   1441       C  
ATOM    834  CG2 THR A 737      -3.959  31.972  25.545  1.00 43.70           C  
ANISOU  834  CG2 THR A 737     3951   5891   6761   1999    155   1511       C  
ATOM    835  OG1 THR A 737      -2.608  33.040  23.822  1.00 44.06           O  
ANISOU  835  OG1 THR A 737     4305   5611   6825   1930    -12   1633       O  
ATOM    836  N   ILE A 738       0.357  31.046  24.856  1.00 34.31           N  
ANISOU  836  N   ILE A 738     3557   4308   5171   1391     39   1088       N  
ATOM    837  CA  ILE A 738       1.582  30.787  24.110  1.00 32.62           C  
ANISOU  837  CA  ILE A 738     3529   4022   4843   1211    -33   1065       C  
ATOM    838  C   ILE A 738       1.298  29.704  23.047  1.00 31.90           C  
ANISOU  838  C   ILE A 738     3381   4150   4589   1044   -195   1186       C  
ATOM    839  O   ILE A 738       0.588  28.718  23.316  1.00 31.45           O  
ANISOU  839  O   ILE A 738     3199   4282   4468    974   -238   1181       O  
ATOM    840  CB  ILE A 738       2.746  30.406  25.072  1.00 30.74           C  
ANISOU  840  CB  ILE A 738     3448   3694   4537   1107     58    826       C  
ATOM    841  CG1 ILE A 738       4.104  30.438  24.362  1.00 29.88           C  
ANISOU  841  CG1 ILE A 738     3514   3478   4361    968     20    816       C  
ATOM    842  CG2 ILE A 738       2.483  29.077  25.765  1.00 29.75           C  
ANISOU  842  CG2 ILE A 738     3252   3761   4290    999     60    735       C  
ATOM    843  CD1 ILE A 738       5.284  30.642  25.299  1.00 28.72           C  
ANISOU  843  CD1 ILE A 738     3509   3177   4227    917    109    622       C  
ATOM    844  N   SER A 739       1.853  29.896  21.852  1.00 29.75           N  
ANISOU  844  N   SER A 739     3209   3850   4244    972   -283   1294       N  
ATOM    845  CA  SER A 739       1.623  28.975  20.743  1.00 29.64           C  
ANISOU  845  CA  SER A 739     3182   4031   4049    819   -441   1389       C  
ATOM    846  C   SER A 739       2.647  27.838  20.756  1.00 27.75           C  
ANISOU  846  C   SER A 739     3094   3812   3637    633   -433   1215       C  
ATOM    847  O   SER A 739       3.730  27.958  21.345  1.00 27.49           O  
ANISOU  847  O   SER A 739     3183   3637   3624    622   -320   1073       O  
ATOM    848  CB  SER A 739       1.615  29.713  19.390  1.00 30.31           C  
ANISOU  848  CB  SER A 739     3295   4119   4103    842   -541   1609       C  
ATOM    849  OG  SER A 739       2.920  30.135  19.024  1.00 28.73           O  
ANISOU  849  OG  SER A 739     3283   3771   3862    797   -477   1575       O  
ATOM    850  N   TYR A 740       2.281  26.737  20.099  1.00 27.98           N  
ANISOU  850  N   TYR A 740     3113   4012   3506    490   -563   1230       N  
ATOM    851  CA  TYR A 740       3.160  25.584  19.927  1.00 24.99           C  
ANISOU  851  CA  TYR A 740     2885   3646   2964    331   -567   1076       C  
ATOM    852  C   TYR A 740       4.449  25.945  19.156  1.00 23.62           C  
ANISOU  852  C   TYR A 740     2890   3387   2698    312   -513   1065       C  
ATOM    853  O   TYR A 740       5.537  25.569  19.620  1.00 21.32           O  
ANISOU  853  O   TYR A 740     2702   3007   2392    275   -412    918       O  
ATOM    854  CB  TYR A 740       2.408  24.390  19.282  1.00 25.71           C  
ANISOU  854  CB  TYR A 740     2949   3911   2909    178   -735   1090       C  
ATOM    855  CG  TYR A 740       3.350  23.268  18.878  1.00 25.67           C  
ANISOU  855  CG  TYR A 740     3136   3887   2730     38   -739    930       C  
ATOM    856  CD1 TYR A 740       3.977  22.466  19.853  1.00 25.13           C  
ANISOU  856  CD1 TYR A 740     3119   3731   2698     -2   -646    760       C  
ATOM    857  CD2 TYR A 740       3.618  23.008  17.525  1.00 26.94           C  
ANISOU  857  CD2 TYR A 740     3430   4122   2685    -41   -829    952       C  
ATOM    858  CE1 TYR A 740       4.842  21.438  19.489  1.00 25.84           C  
ANISOU  858  CE1 TYR A 740     3378   3783   2656    -98   -638    621       C  
ATOM    859  CE2 TYR A 740       4.479  21.985  17.147  1.00 27.21           C  
ANISOU  859  CE2 TYR A 740     3648   4129   2562   -138   -809    787       C  
ATOM    860  CZ  TYR A 740       5.086  21.206  18.125  1.00 26.83           C  
ANISOU  860  CZ  TYR A 740     3639   3969   2586   -157   -711    624       C  
ATOM    861  OH  TYR A 740       5.934  20.202  17.742  1.00 27.77           O  
ANISOU  861  OH  TYR A 740     3934   4043   2574   -223   -681    469       O  
ATOM    862  N   PRO A 741       4.342  26.664  17.992  1.00 24.45           N  
ANISOU  862  N   PRO A 741     3015   3534   2741    337   -579   1241       N  
ATOM    863  CA  PRO A 741       5.564  27.206  17.353  1.00 24.69           C  
ANISOU  863  CA  PRO A 741     3186   3485   2710    333   -499   1269       C  
ATOM    864  C   PRO A 741       6.463  28.054  18.279  1.00 24.34           C  
ANISOU  864  C   PRO A 741     3165   3230   2853    406   -346   1211       C  
ATOM    865  O   PRO A 741       7.685  28.014  18.136  1.00 23.45           O  
ANISOU  865  O   PRO A 741     3156   3062   2692    355   -258   1156       O  
ATOM    866  CB  PRO A 741       5.015  28.062  16.212  1.00 25.93           C  
ANISOU  866  CB  PRO A 741     3312   3715   2825    376   -598   1519       C  
ATOM    867  CG  PRO A 741       3.707  27.430  15.867  1.00 26.44           C  
ANISOU  867  CG  PRO A 741     3270   3966   2810    333   -772   1576       C  
ATOM    868  CD  PRO A 741       3.143  27.005  17.188  1.00 25.98           C  
ANISOU  868  CD  PRO A 741     3092   3867   2912    363   -735   1448       C  
ATOM    869  N   MET A 742       5.869  28.806  19.209  1.00 25.40           N  
ANISOU  869  N   MET A 742     3202   3256   3192    521   -314   1218       N  
ATOM    870  CA  MET A 742       6.654  29.553  20.208  1.00 25.19           C  
ANISOU  870  CA  MET A 742     3218   3022   3331    571   -189   1122       C  
ATOM    871  C   MET A 742       7.395  28.641  21.197  1.00 23.06           C  
ANISOU  871  C   MET A 742     2990   2746   3026    492   -119    903       C  
ATOM    872  O   MET A 742       8.558  28.891  21.518  1.00 22.73           O  
ANISOU  872  O   MET A 742     3025   2594   3018    451    -43    835       O  
ATOM    873  CB  MET A 742       5.809  30.604  20.940  1.00 26.45           C  
ANISOU  873  CB  MET A 742     3291   3056   3703    733   -162   1158       C  
ATOM    874  CG  MET A 742       6.624  31.546  21.815  1.00 26.83           C  
ANISOU  874  CG  MET A 742     3421   2861   3912    773    -55   1058       C  
ATOM    875  SD  MET A 742       8.032  32.313  20.968  1.00 30.05           S  
ANISOU  875  SD  MET A 742     3959   3125   4334    681    -34   1166       S  
ATOM    876  CE  MET A 742       7.226  33.671  20.139  1.00 29.85           C  
ANISOU  876  CE  MET A 742     3900   2984   4458    822    -87   1434       C  
ATOM    877  N   LEU A 743       6.732  27.594  21.676  1.00 21.80           N  
ANISOU  877  N   LEU A 743     2768   2708   2808    461   -155    818       N  
ATOM    878  CA  LEU A 743       7.413  26.602  22.514  1.00 20.64           C  
ANISOU  878  CA  LEU A 743     2660   2567   2615    381   -106    646       C  
ATOM    879  C   LEU A 743       8.642  26.004  21.825  1.00 21.56           C  
ANISOU  879  C   LEU A 743     2888   2692   2612    287    -86    613       C  
ATOM    880  O   LEU A 743       9.664  25.786  22.489  1.00 20.72           O  
ANISOU  880  O   LEU A 743     2821   2521   2530    254    -14    511       O  
ATOM    881  CB  LEU A 743       6.467  25.477  22.962  1.00 19.61           C  
ANISOU  881  CB  LEU A 743     2447   2567   2437    340   -163    600       C  
ATOM    882  CG  LEU A 743       5.237  25.875  23.791  1.00 21.61           C  
ANISOU  882  CG  LEU A 743     2555   2857   2799    438   -154    629       C  
ATOM    883  CD1 LEU A 743       4.396  24.635  24.065  1.00 22.46           C  
ANISOU  883  CD1 LEU A 743     2572   3115   2848    353   -220    620       C  
ATOM    884  CD2 LEU A 743       5.579  26.614  25.083  1.00 20.57           C  
ANISOU  884  CD2 LEU A 743     2431   2606   2778    525    -34    524       C  
ATOM    885  N   LEU A 744       8.541  25.746  20.512  1.00 21.84           N  
ANISOU  885  N   LEU A 744     2968   2821   2510    250   -146    701       N  
ATOM    886  CA  LEU A 744       9.679  25.236  19.745  1.00 22.60           C  
ANISOU  886  CA  LEU A 744     3172   2942   2473    189    -98    672       C  
ATOM    887  C   LEU A 744      10.806  26.244  19.657  1.00 24.30           C  
ANISOU  887  C   LEU A 744     3413   3057   2763    207     -1    735       C  
ATOM    888  O   LEU A 744      11.977  25.857  19.763  1.00 24.76           O  
ANISOU  888  O   LEU A 744     3509   3099   2800    170     83    670       O  
ATOM    889  CB  LEU A 744       9.288  24.816  18.324  1.00 23.10           C  
ANISOU  889  CB  LEU A 744     3297   3145   2335    149   -179    744       C  
ATOM    890  CG  LEU A 744       8.396  23.591  18.136  1.00 23.54           C  
ANISOU  890  CG  LEU A 744     3364   3305   2276     80   -296    667       C  
ATOM    891  CD1 LEU A 744       7.972  23.506  16.662  1.00 24.93           C  
ANISOU  891  CD1 LEU A 744     3610   3622   2240     36   -398    757       C  
ATOM    892  CD2 LEU A 744       9.067  22.310  18.639  1.00 21.32           C  
ANISOU  892  CD2 LEU A 744     3152   2985   1964     30   -245    484       C  
ATOM    893  N   HIS A 745      10.446  27.522  19.464  1.00 24.15           N  
ANISOU  893  N   HIS A 745     3364   2964   2848    261    -16    876       N  
ATOM    894  CA  HIS A 745      11.409  28.613  19.387  1.00 24.47           C  
ANISOU  894  CA  HIS A 745     3426   2878   2994    257     57    962       C  
ATOM    895  C   HIS A 745      12.160  28.763  20.708  1.00 23.91           C  
ANISOU  895  C   HIS A 745     3343   2674   3068    237    119    825       C  
ATOM    896  O   HIS A 745      13.368  29.003  20.706  1.00 24.14           O  
ANISOU  896  O   HIS A 745     3388   2654   3130    176    184    838       O  
ATOM    897  CB  HIS A 745      10.713  29.920  18.987  1.00 26.76           C  
ANISOU  897  CB  HIS A 745     3694   3079   3395    329     12   1144       C  
ATOM    898  CG  HIS A 745      11.645  31.085  18.826  1.00 29.34           C  
ANISOU  898  CG  HIS A 745     4053   3247   3848    304     71   1261       C  
ATOM    899  CD2 HIS A 745      11.649  32.312  19.409  1.00 30.83           C  
ANISOU  899  CD2 HIS A 745     4244   3209   4260    343     79   1298       C  
ATOM    900  ND1 HIS A 745      12.734  31.064  17.978  1.00 30.47           N  
ANISOU  900  ND1 HIS A 745     4232   3452   3893    221    133   1359       N  
ATOM    901  CE1 HIS A 745      13.368  32.222  18.043  1.00 29.68           C  
ANISOU  901  CE1 HIS A 745     4140   3178   3960    191    167   1474       C  
ATOM    902  NE2 HIS A 745      12.730  32.997  18.904  1.00 30.91           N  
ANISOU  902  NE2 HIS A 745     4289   3139   4316    260    127   1429       N  
ATOM    903  N   VAL A 746      11.434  28.618  21.821  1.00 22.02           N  
ANISOU  903  N   VAL A 746     3064   2399   2903    281     95    706       N  
ATOM    904  CA  VAL A 746      12.013  28.661  23.157  1.00 21.87           C  
ANISOU  904  CA  VAL A 746     3043   2288   2979    257    134    560       C  
ATOM    905  C   VAL A 746      13.033  27.529  23.326  1.00 20.30           C  
ANISOU  905  C   VAL A 746     2850   2174   2690    176    167    478       C  
ATOM    906  O   VAL A 746      14.161  27.762  23.748  1.00 20.97           O  
ANISOU  906  O   VAL A 746     2936   2199   2833    118    205    452       O  
ATOM    907  CB  VAL A 746      10.907  28.654  24.256  1.00 21.37           C  
ANISOU  907  CB  VAL A 746     2936   2215   2968    334    117    459       C  
ATOM    908  CG1 VAL A 746      11.470  28.278  25.633  1.00 19.50           C  
ANISOU  908  CG1 VAL A 746     2705   1959   2746    290    148    295       C  
ATOM    909  CG2 VAL A 746      10.254  30.024  24.319  1.00 22.63           C  
ANISOU  909  CG2 VAL A 746     3097   2228   3274    437    119    519       C  
ATOM    910  N   ALA A 747      12.617  26.315  22.990  1.00 19.75           N  
ANISOU  910  N   ALA A 747     2779   2234   2491    173    143    444       N  
ATOM    911  CA  ALA A 747      13.463  25.125  23.082  1.00 19.15           C  
ANISOU  911  CA  ALA A 747     2715   2221   2340    127    175    369       C  
ATOM    912  C   ALA A 747      14.636  25.161  22.114  1.00 19.94           C  
ANISOU  912  C   ALA A 747     2841   2346   2389    103    247    439       C  
ATOM    913  O   ALA A 747      15.708  24.689  22.474  1.00 22.40           O  
ANISOU  913  O   ALA A 747     3130   2661   2720     79    301    398       O  
ATOM    914  CB  ALA A 747      12.636  23.874  22.851  1.00 18.24           C  
ANISOU  914  CB  ALA A 747     2616   2200   2114    125    123    318       C  
ATOM    915  N   ALA A 748      14.446  25.708  20.907  1.00 19.77           N  
ANISOU  915  N   ALA A 748     2854   2359   2299    115    251    561       N  
ATOM    916  CA  ALA A 748      15.561  25.888  19.963  1.00 21.19           C  
ANISOU  916  CA  ALA A 748     3047   2586   2419     94    343    656       C  
ATOM    917  C   ALA A 748      16.652  26.828  20.505  1.00 22.04           C  
ANISOU  917  C   ALA A 748     3092   2593   2689     44    395    716       C  
ATOM    918  O   ALA A 748      17.839  26.542  20.345  1.00 22.83           O  
ANISOU  918  O   ALA A 748     3151   2741   2782     16    481    738       O  
ATOM    919  CB  ALA A 748      15.083  26.363  18.594  1.00 21.61           C  
ANISOU  919  CB  ALA A 748     3151   2714   2346    107    330    800       C  
ATOM    920  N   GLN A 749      16.244  27.934  21.137  1.00 22.12           N  
ANISOU  920  N   GLN A 749     3092   2463   2850     32    340    740       N  
ATOM    921  CA  GLN A 749      17.178  28.875  21.777  1.00 22.00           C  
ANISOU  921  CA  GLN A 749     3038   2318   3004    -45    354    771       C  
ATOM    922  C   GLN A 749      18.000  28.226  22.890  1.00 21.65           C  
ANISOU  922  C   GLN A 749     2939   2286   3001    -91    358    644       C  
ATOM    923  O   GLN A 749      19.188  28.526  23.018  1.00 21.15           O  
ANISOU  923  O   GLN A 749     2812   2209   3016   -174    391    700       O  
ATOM    924  CB  GLN A 749      16.443  30.088  22.333  1.00 22.75           C  
ANISOU  924  CB  GLN A 749     3169   2228   3247    -30    289    771       C  
ATOM    925  CG  GLN A 749      15.928  31.031  21.267  1.00 23.85           C  
ANISOU  925  CG  GLN A 749     3342   2314   3406      3    280    956       C  
ATOM    926  CD  GLN A 749      15.143  32.164  21.862  1.00 25.59           C  
ANISOU  926  CD  GLN A 749     3601   2326   3797     54    226    943       C  
ATOM    927  NE2 GLN A 749      13.814  32.023  21.888  1.00 24.43           N  
ANISOU  927  NE2 GLN A 749     3457   2207   3618    173    185    915       N  
ATOM    928  OE1 GLN A 749      15.723  33.168  22.299  1.00 27.25           O  
ANISOU  928  OE1 GLN A 749     3836   2343   4175    -11    219    958       O  
ATOM    929  N   ILE A 750      17.370  27.345  23.684  1.00 19.50           N  
ANISOU  929  N   ILE A 750     2677   2051   2681    -47    319    500       N  
ATOM    930  CA  ILE A 750      18.082  26.608  24.735  1.00 19.24           C  
ANISOU  930  CA  ILE A 750     2591   2051   2668    -83    311    403       C  
ATOM    931  C   ILE A 750      19.151  25.691  24.099  1.00 20.48           C  
ANISOU  931  C   ILE A 750     2692   2322   2768    -78    392    454       C  
ATOM    932  O   ILE A 750      20.311  25.670  24.547  1.00 21.23           O  
ANISOU  932  O   ILE A 750     2698   2432   2936   -134    409    480       O  
ATOM    933  CB  ILE A 750      17.127  25.813  25.677  1.00 17.39           C  
ANISOU  933  CB  ILE A 750     2378   1844   2385    -39    258    271       C  
ATOM    934  CG1 ILE A 750      16.179  26.778  26.411  1.00 17.78           C  
ANISOU  934  CG1 ILE A 750     2466   1794   2496    -23    210    213       C  
ATOM    935  CG2 ILE A 750      17.944  25.035  26.703  1.00 16.96           C  
ANISOU  935  CG2 ILE A 750     2267   1834   2343    -79    244    210       C  
ATOM    936  CD1 ILE A 750      14.954  26.155  27.049  1.00 17.64           C  
ANISOU  936  CD1 ILE A 750     2454   1831   2417     37    182    129       C  
ATOM    937  N   ALA A 751      18.738  24.950  23.067  1.00 19.26           N  
ANISOU  937  N   ALA A 751     2588   2249   2480     -8    438    463       N  
ATOM    938  CA  ALA A 751      19.595  24.038  22.331  1.00 20.33           C  
ANISOU  938  CA  ALA A 751     2702   2486   2536     35    539    484       C  
ATOM    939  C   ALA A 751      20.799  24.772  21.739  1.00 20.61           C  
ANISOU  939  C   ALA A 751     2653   2557   2621     -6    632    631       C  
ATOM    940  O   ALA A 751      21.903  24.240  21.725  1.00 22.53           O  
ANISOU  940  O   ALA A 751     2805   2871   2885     13    717    658       O  
ATOM    941  CB  ALA A 751      18.794  23.334  21.233  1.00 20.90           C  
ANISOU  941  CB  ALA A 751     2884   2624   2433    102    556    451       C  
ATOM    942  N   SER A 752      20.577  25.989  21.256  1.00 20.37           N  
ANISOU  942  N   SER A 752     2641   2478   2621    -58    620    744       N  
ATOM    943  CA  SER A 752      21.642  26.803  20.660  1.00 21.35           C  
ANISOU  943  CA  SER A 752     2680   2629   2804   -125    703    920       C  
ATOM    944  C   SER A 752      22.615  27.251  21.758  1.00 21.91           C  
ANISOU  944  C   SER A 752     2628   2633   3064   -232    660    933       C  
ATOM    945  O   SER A 752      23.833  27.273  21.552  1.00 22.56           O  
ANISOU  945  O   SER A 752     2577   2795   3200   -277    740   1046       O  
ATOM    946  CB  SER A 752      21.045  27.997  19.902  1.00 21.66           C  
ANISOU  946  CB  SER A 752     2783   2604   2843   -159    679   1056       C  
ATOM    947  OG  SER A 752      22.051  28.742  19.232  1.00 23.76           O  
ANISOU  947  OG  SER A 752     2966   2905   3157   -236    766   1258       O  
ATOM    948  N   GLY A 753      22.066  27.606  22.923  1.00 21.31           N  
ANISOU  948  N   GLY A 753     2592   2427   3078   -276    532    819       N  
ATOM    949  CA  GLY A 753      22.879  27.984  24.085  1.00 22.23           C  
ANISOU  949  CA  GLY A 753     2621   2485   3341   -394    457    797       C  
ATOM    950  C   GLY A 753      23.787  26.833  24.479  1.00 22.20           C  
ANISOU  950  C   GLY A 753     2495   2617   3323   -364    493    779       C  
ATOM    951  O   GLY A 753      24.988  27.023  24.727  1.00 23.56           O  
ANISOU  951  O   GLY A 753     2518   2835   3599   -454    496    874       O  
ATOM    952  N   MET A 754      23.191  25.645  24.528  1.00 20.44           N  
ANISOU  952  N   MET A 754     2328   2452   2987   -240    511    671       N  
ATOM    953  CA  MET A 754      23.870  24.409  24.885  1.00 21.65           C  
ANISOU  953  CA  MET A 754     2391   2703   3131   -175    545    648       C  
ATOM    954  C   MET A 754      24.913  23.977  23.856  1.00 23.06           C  
ANISOU  954  C   MET A 754     2463   3004   3295   -107    704    768       C  
ATOM    955  O   MET A 754      25.981  23.466  24.227  1.00 23.50           O  
ANISOU  955  O   MET A 754     2363   3138   3428    -93    735    824       O  
ATOM    956  CB  MET A 754      22.848  23.304  25.151  1.00 21.29           C  
ANISOU  956  CB  MET A 754     2457   2648   2984    -73    517    510       C  
ATOM    957  CG  MET A 754      22.026  23.500  26.423  1.00 20.82           C  
ANISOU  957  CG  MET A 754     2454   2517   2940   -127    382    404       C  
ATOM    958  SD  MET A 754      22.958  23.814  27.965  1.00 22.99           S  
ANISOU  958  SD  MET A 754     2612   2800   3323   -249    268    408       S  
ATOM    959  CE  MET A 754      23.912  22.312  28.170  1.00 23.22           C  
ANISOU  959  CE  MET A 754     2514   2940   3368   -164    307    462       C  
ATOM    960  N   ARG A 755      24.597  24.187  22.576  1.00 24.26           N  
ANISOU  960  N   ARG A 755     2690   3189   3339    -58    807    814       N  
ATOM    961  CA  ARG A 755      25.552  23.991  21.471  1.00 26.04           C  
ANISOU  961  CA  ARG A 755     2825   3551   3518      5    988    939       C  
ATOM    962  C   ARG A 755      26.788  24.847  21.670  1.00 26.76           C  
ANISOU  962  C   ARG A 755     2712   3686   3769   -119   1006   1120       C  
ATOM    963  O   ARG A 755      27.906  24.358  21.487  1.00 28.87           O  
ANISOU  963  O   ARG A 755     2809   4082   4078    -66   1124   1210       O  
ATOM    964  CB  ARG A 755      24.901  24.261  20.098  1.00 28.37           C  
ANISOU  964  CB  ARG A 755     3256   3887   3637     49   1072    970       C  
ATOM    965  CG  ARG A 755      25.834  24.109  18.892  1.00 33.43           C  
ANISOU  965  CG  ARG A 755     3820   4698   4184    119   1282   1098       C  
ATOM    966  CD  ARG A 755      25.161  24.431  17.558  1.00 38.06           C  
ANISOU  966  CD  ARG A 755     4554   5347   4560    145   1346   1140       C  
ATOM    967  NE  ARG A 755      24.458  25.725  17.558  1.00 42.23           N  
ANISOU  967  NE  ARG A 755     5134   5772   5140     16   1222   1239       N  
ATOM    968  CZ  ARG A 755      23.598  26.134  16.623  1.00 42.32           C  
ANISOU  968  CZ  ARG A 755     5281   5804   4995     21   1209   1286       C  
ATOM    969  NH1 ARG A 755      23.305  25.367  15.581  1.00 44.56           N1+
ANISOU  969  NH1 ARG A 755     5679   6223   5029    128   1301   1229       N1+
ATOM    970  NH2 ARG A 755      23.027  27.321  16.732  1.00 43.38           N  
ANISOU  970  NH2 ARG A 755     5442   5817   5224    -78   1096   1390       N  
ATOM    971  N   TYR A 756      26.593  26.113  22.041  1.00 25.42           N  
ANISOU  971  N   TYR A 756     2554   3403   3701   -283    890   1176       N  
ATOM    972  CA  TYR A 756      27.717  26.977  22.372  1.00 26.09           C  
ANISOU  972  CA  TYR A 756     2455   3496   3963   -449    863   1338       C  
ATOM    973  C   TYR A 756      28.584  26.402  23.511  1.00 26.53           C  
ANISOU  973  C   TYR A 756     2343   3604   4133   -479    790   1317       C  
ATOM    974  O   TYR A 756      29.806  26.304  23.369  1.00 29.57           O  
ANISOU  974  O   TYR A 756     2505   4122   4608   -505    865   1474       O  
ATOM    975  CB  TYR A 756      27.252  28.393  22.706  1.00 25.68           C  
ANISOU  975  CB  TYR A 756     2489   3255   4014   -621    725   1359       C  
ATOM    976  CG  TYR A 756      28.361  29.263  23.246  1.00 27.40           C  
ANISOU  976  CG  TYR A 756     2537   3442   4431   -832    647   1494       C  
ATOM    977  CD1 TYR A 756      29.351  29.780  22.397  1.00 29.10           C  
ANISOU  977  CD1 TYR A 756     2586   3754   4717   -918    759   1741       C  
ATOM    978  CD2 TYR A 756      28.426  29.573  24.615  1.00 26.93           C  
ANISOU  978  CD2 TYR A 756     2482   3271   4479   -961    457   1379       C  
ATOM    979  CE1 TYR A 756      30.371  30.580  22.895  1.00 31.44           C  
ANISOU  979  CE1 TYR A 756     2711   4021   5214  -1144    668   1881       C  
ATOM    980  CE2 TYR A 756      29.441  30.372  25.121  1.00 28.93           C  
ANISOU  980  CE2 TYR A 756     2590   3492   4911  -1185    355   1492       C  
ATOM    981  CZ  TYR A 756      30.409  30.873  24.267  1.00 31.54           C  
ANISOU  981  CZ  TYR A 756     2743   3904   5337  -1284    453   1746       C  
ATOM    982  OH  TYR A 756      31.411  31.665  24.782  1.00 34.52           O  
ANISOU  982  OH  TYR A 756     2961   4248   5907  -1536    332   1870       O  
ATOM    983  N   LEU A 757      27.943  26.032  24.619  1.00 25.17           N  
ANISOU  983  N   LEU A 757     2265   3346   3952   -475    645   1144       N  
ATOM    984  CA  LEU A 757      28.626  25.418  25.773  1.00 26.02           C  
ANISOU  984  CA  LEU A 757     2237   3511   4139   -499    550   1125       C  
ATOM    985  C   LEU A 757      29.399  24.127  25.456  1.00 27.36           C  
ANISOU  985  C   LEU A 757     2258   3837   4301   -326    686   1187       C  
ATOM    986  O   LEU A 757      30.530  23.944  25.934  1.00 28.46           O  
ANISOU  986  O   LEU A 757     2171   4081   4561   -365    663   1307       O  
ATOM    987  CB  LEU A 757      27.633  25.184  26.913  1.00 23.53           C  
ANISOU  987  CB  LEU A 757     2078   3095   3768   -504    396    934       C  
ATOM    988  CG  LEU A 757      26.962  26.433  27.516  1.00 23.39           C  
ANISOU  988  CG  LEU A 757     2196   2916   3775   -657    255    846       C  
ATOM    989  CD1 LEU A 757      26.024  26.005  28.628  1.00 21.36           C  
ANISOU  989  CD1 LEU A 757     2070   2612   3434   -625    147    663       C  
ATOM    990  CD2 LEU A 757      27.979  27.470  28.008  1.00 24.89           C  
ANISOU  990  CD2 LEU A 757     2260   3081   4116   -878    147    942       C  
ATOM    991  N   ALA A 758      28.776  23.252  24.654  1.00 27.95           N  
ANISOU  991  N   ALA A 758     2462   3919   4239   -136    818   1102       N  
ATOM    992  CA  ALA A 758      29.430  22.050  24.087  1.00 29.53           C  
ANISOU  992  CA  ALA A 758     2569   4233   4418     65    990   1135       C  
ATOM    993  C   ALA A 758      30.765  22.370  23.404  1.00 31.33           C  
ANISOU  993  C   ALA A 758     2553   4620   4730     65   1145   1345       C  
ATOM    994  O   ALA A 758      31.769  21.737  23.728  1.00 33.27           O  
ANISOU  994  O   ALA A 758     2587   4970   5084    142   1191   1437       O  
ATOM    995  CB  ALA A 758      28.488  21.302  23.142  1.00 28.54           C  
ANISOU  995  CB  ALA A 758     2665   4068   4111    229   1102    995       C  
ATOM    996  N   THR A 759      30.781  23.338  22.477  1.00 32.35           N  
ANISOU  996  N   THR A 759     2695   4778   4819    -16   1228   1443       N  
ATOM    997  CA  THR A 759      32.016  23.732  21.768  1.00 36.16           C  
ANISOU  997  CA  THR A 759     2932   5433   5374    -36   1391   1674       C  
ATOM    998  C   THR A 759      33.141  24.154  22.719  1.00 38.15           C  
ANISOU  998  C   THR A 759     2898   5745   5852   -199   1273   1837       C  
ATOM    999  O   THR A 759      34.326  24.069  22.371  1.00 40.16           O  
ANISOU  999  O   THR A 759     2879   6179   6202   -172   1408   2034       O  
ATOM   1000  CB  THR A 759      31.817  24.871  20.719  1.00 38.22           C  
ANISOU 1000  CB  THR A 759     3252   5704   5566   -146   1467   1795       C  
ATOM   1001  CG2 THR A 759      30.743  24.529  19.694  1.00 35.37           C  
ANISOU 1001  CG2 THR A 759     3159   5318   4962     -4   1567   1663       C  
ATOM   1002  OG1 THR A 759      31.494  26.106  21.381  1.00 41.60           O  
ANISOU 1002  OG1 THR A 759     3721   5976   6109   -392   1257   1822       O  
ATOM   1003  N   LEU A 760      32.757  24.607  23.912  1.00 37.36           N  
ANISOU 1003  N   LEU A 760     2859   5510   5826   -370   1021   1754       N  
ATOM   1004  CA  LEU A 760      33.711  25.031  24.929  1.00 39.96           C  
ANISOU 1004  CA  LEU A 760     2954   5886   6343   -560    854   1876       C  
ATOM   1005  C   LEU A 760      34.094  23.886  25.873  1.00 40.72           C  
ANISOU 1005  C   LEU A 760     2937   6051   6484   -445    785   1842       C  
ATOM   1006  O   LEU A 760      34.926  24.074  26.765  1.00 41.83           O  
ANISOU 1006  O   LEU A 760     2864   6264   6765   -588    631   1953       O  
ATOM   1007  CB  LEU A 760      33.132  26.197  25.735  1.00 39.52           C  
ANISOU 1007  CB  LEU A 760     3046   5645   6324   -815    614   1790       C  
ATOM   1008  CG  LEU A 760      32.909  27.564  25.086  1.00 40.46           C  
ANISOU 1008  CG  LEU A 760     3247   5652   6474   -989    616   1864       C  
ATOM   1009  CD1 LEU A 760      32.362  28.505  26.143  1.00 39.52           C  
ANISOU 1009  CD1 LEU A 760     3285   5324   6406  -1201    365   1729       C  
ATOM   1010  CD2 LEU A 760      34.181  28.140  24.477  1.00 42.62           C  
ANISOU 1010  CD2 LEU A 760     3235   6066   6893  -1118    705   2151       C  
ATOM   1011  N   ASN A 761      33.483  22.710  25.668  1.00 38.68           N  
ANISOU 1011  N   ASN A 761     2823   5765   6109   -199    884   1701       N  
ATOM   1012  CA  ASN A 761      33.619  21.557  26.561  1.00 39.34           C  
ANISOU 1012  CA  ASN A 761     2856   5865   6227    -74    812   1659       C  
ATOM   1013  C   ASN A 761      33.215  21.912  27.998  1.00 37.50           C  
ANISOU 1013  C   ASN A 761     2690   5553   6005   -265    527   1580       C  
ATOM   1014  O   ASN A 761      33.742  21.392  28.989  1.00 38.19           O  
ANISOU 1014  O   ASN A 761     2635   5710   6166   -274    398   1641       O  
ATOM   1015  CB  ASN A 761      35.019  20.938  26.458  1.00 44.56           C  
ANISOU 1015  CB  ASN A 761     3177   6714   7039     47    923   1869       C  
ATOM   1016  CG  ASN A 761      35.310  20.392  25.067  1.00 49.00           C  
ANISOU 1016  CG  ASN A 761     3713   7355   7550    292   1239   1902       C  
ATOM   1017  ND2 ASN A 761      36.298  20.981  24.383  1.00 48.40           N  
ANISOU 1017  ND2 ASN A 761     3389   7446   7554    249   1380   2110       N  
ATOM   1018  OD1 ASN A 761      34.650  19.448  24.611  1.00 49.93           O  
ANISOU 1018  OD1 ASN A 761     4035   7387   7549    509   1355   1740       O  
ATOM   1019  N   PHE A 762      32.255  22.823  28.075  1.00 34.78           N  
ANISOU 1019  N   PHE A 762     2571   5070   5574   -408    438   1446       N  
ATOM   1020  CA  PHE A 762      31.674  23.236  29.320  1.00 32.70           C  
ANISOU 1020  CA  PHE A 762     2430   4718   5276   -567    207   1323       C  
ATOM   1021  C   PHE A 762      30.458  22.361  29.586  1.00 29.57           C  
ANISOU 1021  C   PHE A 762     2264   4233   4738   -419    210   1142       C  
ATOM   1022  O   PHE A 762      29.518  22.344  28.786  1.00 28.17           O  
ANISOU 1022  O   PHE A 762     2275   3966   4463   -329    318   1039       O  
ATOM   1023  CB  PHE A 762      31.271  24.716  29.257  1.00 32.43           C  
ANISOU 1023  CB  PHE A 762     2519   4560   5244   -778    126   1271       C  
ATOM   1024  CG  PHE A 762      30.954  25.298  30.594  1.00 31.33           C  
ANISOU 1024  CG  PHE A 762     2474   4347   5083   -962   -110   1151       C  
ATOM   1025  CD1 PHE A 762      31.926  25.979  31.306  1.00 34.62           C  
ANISOU 1025  CD1 PHE A 762     2730   4815   5609  -1191   -281   1242       C  
ATOM   1026  CD2 PHE A 762      29.689  25.164  31.140  1.00 29.68           C  
ANISOU 1026  CD2 PHE A 762     2511   4031   4735   -913   -161    947       C  
ATOM   1027  CE1 PHE A 762      31.639  26.519  32.545  1.00 35.68           C  
ANISOU 1027  CE1 PHE A 762     2982   4885   5690  -1365   -502   1102       C  
ATOM   1028  CE2 PHE A 762      29.391  25.701  32.381  1.00 31.02           C  
ANISOU 1028  CE2 PHE A 762     2781   4151   4854  -1066   -355    820       C  
ATOM   1029  CZ  PHE A 762      30.367  26.379  33.084  1.00 31.56           C  
ANISOU 1029  CZ  PHE A 762     2721   4262   5009  -1290   -526    884       C  
ATOM   1030  N   VAL A 763      30.489  21.644  30.708  1.00 28.25           N  
ANISOU 1030  N   VAL A 763     2068   4104   4561   -408     81   1127       N  
ATOM   1031  CA  VAL A 763      29.341  20.863  31.181  1.00 26.37           C  
ANISOU 1031  CA  VAL A 763     2030   3789   4200   -313     52    981       C  
ATOM   1032  C   VAL A 763      28.497  21.731  32.135  1.00 25.49           C  
ANISOU 1032  C   VAL A 763     2082   3611   3992   -483   -111    839       C  
ATOM   1033  O   VAL A 763      29.009  22.229  33.124  1.00 28.83           O  
ANISOU 1033  O   VAL A 763     2431   4091   4432   -644   -275    863       O  
ATOM   1034  CB  VAL A 763      29.796  19.528  31.838  1.00 26.31           C  
ANISOU 1034  CB  VAL A 763     1909   3855   4232   -191     18   1067       C  
ATOM   1035  CG1 VAL A 763      28.605  18.708  32.311  1.00 24.67           C  
ANISOU 1035  CG1 VAL A 763     1902   3563   3909   -115    -11    945       C  
ATOM   1036  CG2 VAL A 763      30.612  18.706  30.854  1.00 27.43           C  
ANISOU 1036  CG2 VAL A 763     1904   4040   4478     11    206   1184       C  
ATOM   1037  N   HIS A 764      27.213  21.912  31.840  1.00 24.62           N  
ANISOU 1037  N   HIS A 764     2189   3388   3777   -443    -65    690       N  
ATOM   1038  CA  HIS A 764      26.335  22.733  32.689  1.00 24.51           C  
ANISOU 1038  CA  HIS A 764     2333   3307   3673   -562   -181    544       C  
ATOM   1039  C   HIS A 764      25.988  22.083  34.046  1.00 25.81           C  
ANISOU 1039  C   HIS A 764     2531   3539   3737   -576   -303    497       C  
ATOM   1040  O   HIS A 764      26.176  22.710  35.086  1.00 27.90           O  
ANISOU 1040  O   HIS A 764     2805   3838   3957   -723   -447    450       O  
ATOM   1041  CB  HIS A 764      25.053  23.132  31.948  1.00 24.33           C  
ANISOU 1041  CB  HIS A 764     2499   3162   3583   -497    -89    427       C  
ATOM   1042  CG  HIS A 764      24.234  24.157  32.675  1.00 25.93           C  
ANISOU 1042  CG  HIS A 764     2847   3281   3724   -593   -175    284       C  
ATOM   1043  CD2 HIS A 764      24.014  25.469  32.417  1.00 25.77           C  
ANISOU 1043  CD2 HIS A 764     2908   3139   3745   -674   -184    229       C  
ATOM   1044  ND1 HIS A 764      23.524  23.868  33.825  1.00 25.05           N  
ANISOU 1044  ND1 HIS A 764     2818   3203   3497   -598   -251    179       N  
ATOM   1045  CE1 HIS A 764      22.903  24.959  34.240  1.00 26.63           C  
ANISOU 1045  CE1 HIS A 764     3146   3312   3660   -663   -290     46       C  
ATOM   1046  NE2 HIS A 764      23.184  25.943  33.405  1.00 25.95           N  
ANISOU 1046  NE2 HIS A 764     3067   3112   3681   -708   -257     71       N  
ATOM   1047  N   ARG A 765      25.486  20.840  34.025  1.00 23.77           N  
ANISOU 1047  N   ARG A 765     2300   3295   3436   -435   -248    512       N  
ATOM   1048  CA  ARG A 765      25.173  20.031  35.240  1.00 25.73           C  
ANISOU 1048  CA  ARG A 765     2563   3619   3594   -436   -347    518       C  
ATOM   1049  C   ARG A 765      23.814  20.283  35.898  1.00 23.24           C  
ANISOU 1049  C   ARG A 765     2425   3280   3125   -463   -371    373       C  
ATOM   1050  O   ARG A 765      23.357  19.451  36.659  1.00 26.05           O  
ANISOU 1050  O   ARG A 765     2804   3695   3399   -437   -408    396       O  
ATOM   1051  CB  ARG A 765      26.278  20.079  36.331  1.00 27.92           C  
ANISOU 1051  CB  ARG A 765     2692   4033   3883   -553   -510    622       C  
ATOM   1052  CG  ARG A 765      27.641  19.516  35.936  1.00 32.45           C  
ANISOU 1052  CG  ARG A 765     3036   4676   4618   -498   -498    815       C  
ATOM   1053  CD  ARG A 765      28.729  19.911  36.939  1.00 38.28           C  
ANISOU 1053  CD  ARG A 765     3611   5560   5374   -661   -688    917       C  
ATOM   1054  NE  ARG A 765      28.530  21.292  37.395  1.00 43.19           N  
ANISOU 1054  NE  ARG A 765     4337   6159   5915   -863   -793    773       N  
ATOM   1055  CZ  ARG A 765      29.377  22.017  38.122  1.00 51.88           C  
ANISOU 1055  CZ  ARG A 765     5345   7348   7019  -1063   -973    803       C  
ATOM   1056  NH1 ARG A 765      30.551  21.535  38.529  1.00 54.83           N1+
ANISOU 1056  NH1 ARG A 765     5479   7879   7475  -1101  -1086   1003       N1+
ATOM   1057  NH2 ARG A 765      29.035  23.254  38.447  1.00 53.48           N  
ANISOU 1057  NH2 ARG A 765     5697   7473   7149  -1229  -1048    631       N  
ATOM   1058  N   ASP A 766      23.182  21.414  35.610  1.00 22.40           N  
ANISOU 1058  N   ASP A 766     2431   3090   2990   -507   -341    242       N  
ATOM   1059  CA  ASP A 766      21.869  21.733  36.174  1.00 22.55           C  
ANISOU 1059  CA  ASP A 766     2599   3092   2877   -504   -336    104       C  
ATOM   1060  C   ASP A 766      20.929  22.443  35.174  1.00 22.86           C  
ANISOU 1060  C   ASP A 766     2740   3003   2942   -443   -231     17       C  
ATOM   1061  O   ASP A 766      20.273  23.454  35.501  1.00 22.43           O  
ANISOU 1061  O   ASP A 766     2787   2894   2842   -472   -234   -107       O  
ATOM   1062  CB  ASP A 766      21.999  22.504  37.510  1.00 22.79           C  
ANISOU 1062  CB  ASP A 766     2677   3188   2794   -635   -457      9       C  
ATOM   1063  CG  ASP A 766      20.672  22.558  38.298  1.00 23.95           C  
ANISOU 1063  CG  ASP A 766     2954   3370   2775   -602   -429   -115       C  
ATOM   1064  OD1 ASP A 766      19.730  21.792  38.001  1.00 21.76           O  
ANISOU 1064  OD1 ASP A 766     2692   3099   2476   -499   -344    -85       O  
ATOM   1065  OD2 ASP A 766      20.562  23.375  39.228  1.00 27.80           O1-
ANISOU 1065  OD2 ASP A 766     3528   3885   3150   -682   -490   -246       O1-
ATOM   1066  N   LEU A 767      20.862  21.913  33.950  1.00 21.28           N  
ANISOU 1066  N   LEU A 767     2518   2756   2812   -351   -138     83       N  
ATOM   1067  CA  LEU A 767      19.937  22.462  32.982  1.00 20.36           C  
ANISOU 1067  CA  LEU A 767     2487   2546   2702   -293    -57     31       C  
ATOM   1068  C   LEU A 767      18.487  22.080  33.323  1.00 19.35           C  
ANISOU 1068  C   LEU A 767     2435   2437   2481   -236    -39    -33       C  
ATOM   1069  O   LEU A 767      18.177  20.913  33.525  1.00 20.11           O  
ANISOU 1069  O   LEU A 767     2513   2588   2540   -203    -40     10       O  
ATOM   1070  CB  LEU A 767      20.311  22.041  31.554  1.00 22.50           C  
ANISOU 1070  CB  LEU A 767     2725   2787   3037   -223     30    113       C  
ATOM   1071  CG  LEU A 767      19.449  22.628  30.417  1.00 22.71           C  
ANISOU 1071  CG  LEU A 767     2833   2739   3056   -174     97     90       C  
ATOM   1072  CD1 LEU A 767      19.530  24.156  30.366  1.00 23.01           C  
ANISOU 1072  CD1 LEU A 767     2902   2692   3149   -237     83     68       C  
ATOM   1073  CD2 LEU A 767      19.841  22.002  29.086  1.00 22.39           C  
ANISOU 1073  CD2 LEU A 767     2776   2706   3025   -104    183    161       C  
ATOM   1074  N   ALA A 768      17.623  23.091  33.378  1.00 18.94           N  
ANISOU 1074  N   ALA A 768     2457   2331   2409   -226    -20   -121       N  
ATOM   1075  CA  ALA A 768      16.188  22.980  33.670  1.00 16.73           C  
ANISOU 1075  CA  ALA A 768     2220   2081   2056   -165     12   -173       C  
ATOM   1076  C   ALA A 768      15.590  24.353  33.353  1.00 17.89           C  
ANISOU 1076  C   ALA A 768     2431   2124   2243   -128     46   -246       C  
ATOM   1077  O   ALA A 768      16.339  25.339  33.182  1.00 19.13           O  
ANISOU 1077  O   ALA A 768     2615   2181   2473   -176     27   -268       O  
ATOM   1078  CB  ALA A 768      15.972  22.655  35.133  1.00 17.29           C  
ANISOU 1078  CB  ALA A 768     2291   2263   2015   -198    -23   -216       C  
ATOM   1079  N   THR A 769      14.264  24.444  33.271  1.00 16.38           N  
ANISOU 1079  N   THR A 769     2253   1946   2024    -45     93   -268       N  
ATOM   1080  CA  THR A 769      13.631  25.748  32.997  1.00 17.33           C  
ANISOU 1080  CA  THR A 769     2426   1955   2204     22    131   -324       C  
ATOM   1081  C   THR A 769      13.832  26.763  34.111  1.00 19.03           C  
ANISOU 1081  C   THR A 769     2719   2110   2401      4    125   -468       C  
ATOM   1082  O   THR A 769      13.915  27.954  33.825  1.00 19.79           O  
ANISOU 1082  O   THR A 769     2883   2045   2591     21    131   -514       O  
ATOM   1083  CB  THR A 769      12.133  25.640  32.653  1.00 18.12           C  
ANISOU 1083  CB  THR A 769     2491   2099   2294    131    181   -295       C  
ATOM   1084  CG2 THR A 769      11.921  24.730  31.405  1.00 15.89           C  
ANISOU 1084  CG2 THR A 769     2159   1857   2021    128    162   -170       C  
ATOM   1085  OG1 THR A 769      11.414  25.121  33.791  1.00 19.92           O  
ANISOU 1085  OG1 THR A 769     2687   2461   2420    151    209   -341       O  
ATOM   1086  N   ARG A 770      13.911  26.304  35.370  1.00 19.74           N  
ANISOU 1086  N   ARG A 770     2814   2320   2366    -36    107   -538       N  
ATOM   1087  CA  ARG A 770      14.236  27.195  36.509  1.00 21.99           C  
ANISOU 1087  CA  ARG A 770     3199   2566   2590    -78     84   -702       C  
ATOM   1088  C   ARG A 770      15.559  27.960  36.313  1.00 22.83           C  
ANISOU 1088  C   ARG A 770     3351   2532   2792   -204     -5   -722       C  
ATOM   1089  O   ARG A 770      15.756  29.036  36.890  1.00 24.29           O  
ANISOU 1089  O   ARG A 770     3649   2597   2983   -241    -32   -870       O  
ATOM   1090  CB  ARG A 770      14.231  26.442  37.847  1.00 22.36           C  
ANISOU 1090  CB  ARG A 770     3238   2808   2450   -122     65   -743       C  
ATOM   1091  CG  ARG A 770      15.258  25.323  37.951  1.00 21.78           C  
ANISOU 1091  CG  ARG A 770     3081   2843   2351   -233    -27   -616       C  
ATOM   1092  CD  ARG A 770      15.221  24.518  39.256  1.00 21.67           C  
ANISOU 1092  CD  ARG A 770     3052   3032   2150   -277    -57   -612       C  
ATOM   1093  NE  ARG A 770      16.258  23.494  39.152  1.00 21.60           N  
ANISOU 1093  NE  ARG A 770     2951   3083   2172   -359   -147   -460       N  
ATOM   1094  CZ  ARG A 770      16.053  22.271  38.665  1.00 21.37           C  
ANISOU 1094  CZ  ARG A 770     2836   3098   2185   -324   -129   -309       C  
ATOM   1095  NH1 ARG A 770      14.851  21.905  38.236  1.00 19.52           N1+
ANISOU 1095  NH1 ARG A 770     2588   2870   1958   -240    -42   -282       N1+
ATOM   1096  NH2 ARG A 770      17.052  21.408  38.606  1.00 22.98           N  
ANISOU 1096  NH2 ARG A 770     2965   3333   2434   -374   -202   -182       N  
ATOM   1097  N   ASN A 771      16.452  27.397  35.499  1.00 21.82           N  
ANISOU 1097  N   ASN A 771     3133   2416   2741   -270    -46   -576       N  
ATOM   1098  CA  ASN A 771      17.757  28.006  35.229  1.00 24.73           C  
ANISOU 1098  CA  ASN A 771     3496   2686   3214   -402   -124   -546       C  
ATOM   1099  C   ASN A 771      17.856  28.759  33.899  1.00 24.99           C  
ANISOU 1099  C   ASN A 771     3531   2557   3408   -383    -85   -459       C  
ATOM   1100  O   ASN A 771      18.960  29.118  33.472  1.00 27.48           O  
ANISOU 1100  O   ASN A 771     3804   2815   3822   -495   -132   -381       O  
ATOM   1101  CB  ASN A 771      18.884  26.963  35.357  1.00 23.30           C  
ANISOU 1101  CB  ASN A 771     3192   2648   3013   -491   -189   -429       C  
ATOM   1102  CG  ASN A 771      19.228  26.667  36.792  1.00 25.45           C  
ANISOU 1102  CG  ASN A 771     3475   3047   3148   -575   -281   -503       C  
ATOM   1103  ND2 ASN A 771      19.489  25.393  37.092  1.00 25.94           N  
ANISOU 1103  ND2 ASN A 771     3439   3272   3145   -568   -302   -398       N  
ATOM   1104  OD1 ASN A 771      19.262  27.572  37.633  1.00 27.34           O  
ANISOU 1104  OD1 ASN A 771     3820   3233   3334   -645   -338   -655       O  
ATOM   1105  N   CYS A 772      16.714  28.991  33.257  1.00 23.49           N  
ANISOU 1105  N   CYS A 772     3373   2311   3241   -247     -4   -449       N  
ATOM   1106  CA  CYS A 772      16.669  29.774  32.022  1.00 23.84           C  
ANISOU 1106  CA  CYS A 772     3430   2208   3420   -219     27   -350       C  
ATOM   1107  C   CYS A 772      15.925  31.065  32.284  1.00 25.46           C  
ANISOU 1107  C   CYS A 772     3754   2220   3700   -152     46   -457       C  
ATOM   1108  O   CYS A 772      14.973  31.090  33.043  1.00 25.29           O  
ANISOU 1108  O   CYS A 772     3778   2224   3607    -50     85   -580       O  
ATOM   1109  CB  CYS A 772      15.987  28.999  30.904  1.00 23.03           C  
ANISOU 1109  CB  CYS A 772     3263   2198   3289   -117     88   -222       C  
ATOM   1110  SG  CYS A 772      16.851  27.474  30.442  1.00 25.64           S  
ANISOU 1110  SG  CYS A 772     3485   2707   3550   -165     87   -115       S  
ATOM   1111  N   LEU A 773      16.372  32.132  31.644  1.00 26.54           N  
ANISOU 1111  N   LEU A 773     3937   2159   3988   -201     27   -398       N  
ATOM   1112  CA  LEU A 773      15.781  33.443  31.800  1.00 29.59           C  
ANISOU 1112  CA  LEU A 773     4450   2304   4489   -133     40   -486       C  
ATOM   1113  C   LEU A 773      15.072  33.871  30.539  1.00 29.11           C  
ANISOU 1113  C   LEU A 773     4370   2158   4532    -13     92   -320       C  
ATOM   1114  O   LEU A 773      15.494  33.508  29.440  1.00 29.29           O  
ANISOU 1114  O   LEU A 773     4311   2254   4564    -56     94   -131       O  
ATOM   1115  CB  LEU A 773      16.858  34.465  32.149  1.00 32.08           C  
ANISOU 1115  CB  LEU A 773     4855   2410   4923   -309    -47   -543       C  
ATOM   1116  CG  LEU A 773      17.452  34.352  33.549  1.00 34.50           C  
ANISOU 1116  CG  LEU A 773     5219   2764   5125   -433   -128   -741       C  
ATOM   1117  CD1 LEU A 773      18.711  35.209  33.629  1.00 38.22           C  
ANISOU 1117  CD1 LEU A 773     5734   3059   5728   -661   -247   -737       C  
ATOM   1118  CD2 LEU A 773      16.418  34.791  34.586  1.00 36.35           C  
ANISOU 1118  CD2 LEU A 773     5598   2930   5283   -297    -80   -981       C  
ATOM   1119  N   VAL A 774      14.000  34.641  30.705  1.00 29.07           N  
ANISOU 1119  N   VAL A 774     4439   2010   4596    146    139   -387       N  
ATOM   1120  CA  VAL A 774      13.203  35.128  29.579  1.00 29.44           C  
ANISOU 1120  CA  VAL A 774     4461   1975   4750    280    174   -215       C  
ATOM   1121  C   VAL A 774      13.336  36.627  29.561  1.00 33.38           C  
ANISOU 1121  C   VAL A 774     5092   2133   5457    287    157   -232       C  
ATOM   1122  O   VAL A 774      13.041  37.308  30.556  1.00 34.61           O  
ANISOU 1122  O   VAL A 774     5371   2120   5659    348    174   -441       O  
ATOM   1123  CB  VAL A 774      11.703  34.740  29.686  1.00 29.87           C  
ANISOU 1123  CB  VAL A 774     4451   2154   4743    491    243   -231       C  
ATOM   1124  CG1 VAL A 774      10.912  35.188  28.452  1.00 30.11           C  
ANISOU 1124  CG1 VAL A 774     4430   2133   4877    618    251    -17       C  
ATOM   1125  CG2 VAL A 774      11.544  33.249  29.902  1.00 25.91           C  
ANISOU 1125  CG2 VAL A 774     3838   1958   4048    462    249   -238       C  
ATOM   1126  N   GLY A 775      13.785  37.137  28.425  1.00 36.36           N  
ANISOU 1126  N   GLY A 775     5456   2404   5955    224    128    -12       N  
ATOM   1127  CA  GLY A 775      13.871  38.573  28.224  1.00 44.65           C  
ANISOU 1127  CA  GLY A 775     6628   3102   7235    228    106     28       C  
ATOM   1128  C   GLY A 775      12.662  39.162  27.526  1.00 49.52           C  
ANISOU 1128  C   GLY A 775     7238   3612   7965    453    149    165       C  
ATOM   1129  O   GLY A 775      12.327  40.305  27.767  1.00 62.99           O  
ANISOU 1129  O   GLY A 775     9066   5004   9863    545    156    116       O  
ATOM   1130  N   GLU A 776      12.015  38.375  26.665  1.00 53.98           N  
ANISOU 1130  N   GLU A 776     7664   4431   8415    541    170    338       N  
ATOM   1131  CA  GLU A 776      11.196  38.875  25.531  1.00 61.70           C  
ANISOU 1131  CA  GLU A 776     8594   5360   9489    684    169    592       C  
ATOM   1132  C   GLU A 776      11.958  39.925  24.662  1.00 57.49           C  
ANISOU 1132  C   GLU A 776     8128   4581   9134    574    123    814       C  
ATOM   1133  O   GLU A 776      12.714  40.715  25.210  1.00 62.32           O  
ANISOU 1133  O   GLU A 776     8861   4925   9892    462    100    717       O  
ATOM   1134  CB  GLU A 776       9.764  39.304  25.948  1.00 66.02           C  
ANISOU 1134  CB  GLU A 776     9131   5827  10126    956    221    529       C  
ATOM   1135  CG  GLU A 776       8.713  38.179  25.943  1.00 57.54           C  
ANISOU 1135  CG  GLU A 776     7897   5091   8875   1073    249    530       C  
ATOM   1136  CD  GLU A 776       7.259  38.684  25.825  1.00 66.87           C  
ANISOU 1136  CD  GLU A 776     9000   6231  10176   1346    287    613       C  
ATOM   1137  OE1 GLU A 776       6.353  38.061  26.435  1.00 63.12           O  
ANISOU 1137  OE1 GLU A 776     8422   5947   9614   1466    342    511       O  
ATOM   1138  OE2 GLU A 776       6.999  39.702  25.129  1.00 62.88           O1-
ANISOU 1138  OE2 GLU A 776     8520   5510   9862   1446    264    802       O1-
ATOM   1139  N   ASN A 777      11.804  39.980  23.336  1.00 54.71           N  
ANISOU 1139  N   ASN A 777     7705   4311   8771    586    101   1116       N  
ATOM   1140  CA  ASN A 777      10.888  39.232  22.470  1.00 50.55           C  
ANISOU 1140  CA  ASN A 777     7050   4071   8085    700     95   1274       C  
ATOM   1141  C   ASN A 777      11.171  37.743  22.435  1.00 44.22           C  
ANISOU 1141  C   ASN A 777     6163   3625   7013    604    104   1190       C  
ATOM   1142  O   ASN A 777      11.768  37.222  21.491  1.00 43.68           O  
ANISOU 1142  O   ASN A 777     6056   3736   6804    490     94   1340       O  
ATOM   1143  CB  ASN A 777      10.946  39.824  21.052  1.00 52.40           C  
ANISOU 1143  CB  ASN A 777     7268   4276   8365    684     53   1628       C  
ATOM   1144  CG  ASN A 777      10.863  41.336  21.057  1.00 57.71           C  
ANISOU 1144  CG  ASN A 777     8041   4546   9340    750     37   1740       C  
ATOM   1145  ND2 ASN A 777       9.676  41.862  20.784  1.00 58.93           N  
ANISOU 1145  ND2 ASN A 777     8163   4618   9610    976     21   1864       N  
ATOM   1146  OD1 ASN A 777      11.858  42.025  21.305  1.00 58.05           O  
ANISOU 1146  OD1 ASN A 777     8185   4345   9526    598     32   1723       O  
ATOM   1147  N   PHE A 778      10.722  37.082  23.499  1.00 40.98           N  
ANISOU 1147  N   PHE A 778     5732   3305   6534    663    133    948       N  
ATOM   1148  CA  PHE A 778      10.898  35.656  23.755  1.00 37.45           C  
ANISOU 1148  CA  PHE A 778     5217   3146   5866    589    141    830       C  
ATOM   1149  C   PHE A 778      12.365  35.183  23.685  1.00 33.43           C  
ANISOU 1149  C   PHE A 778     4727   2697   5278    385    145    810       C  
ATOM   1150  O   PHE A 778      12.640  34.042  23.313  1.00 33.21           O  
ANISOU 1150  O   PHE A 778     4642   2905   5071    325    150    816       O  
ATOM   1151  CB  PHE A 778       9.922  34.842  22.886  1.00 37.88           C  
ANISOU 1151  CB  PHE A 778     5165   3454   5773    664    110    961       C  
ATOM   1152  CG  PHE A 778       8.476  35.250  23.062  1.00 40.04           C  
ANISOU 1152  CG  PHE A 778     5374   3701   6138    866    104    991       C  
ATOM   1153  CD1 PHE A 778       7.644  34.551  23.942  1.00 38.65           C  
ANISOU 1153  CD1 PHE A 778     5123   3659   5904    946    132    836       C  
ATOM   1154  CD2 PHE A 778       7.933  36.346  22.342  1.00 41.94           C  
ANISOU 1154  CD2 PHE A 778     5612   3789   6534    985     75   1202       C  
ATOM   1155  CE1 PHE A 778       6.305  34.932  24.102  1.00 41.78           C  
ANISOU 1155  CE1 PHE A 778     5424   4056   6395   1144    143    883       C  
ATOM   1156  CE2 PHE A 778       6.601  36.723  22.504  1.00 43.10           C  
ANISOU 1156  CE2 PHE A 778     5671   3920   6785   1196     76   1249       C  
ATOM   1157  CZ  PHE A 778       5.785  36.013  23.387  1.00 42.41           C  
ANISOU 1157  CZ  PHE A 778     5491   3985   6638   1278    117   1085       C  
ATOM   1158  N   THR A 779      13.289  36.078  24.049  1.00 32.23           N  
ANISOU 1158  N   THR A 779     4652   2320   5274    282    141    788       N  
ATOM   1159  CA  THR A 779      14.720  35.783  24.147  1.00 30.90           C  
ANISOU 1159  CA  THR A 779     4474   2192   5074     86    141    775       C  
ATOM   1160  C   THR A 779      14.915  34.871  25.370  1.00 30.37           C  
ANISOU 1160  C   THR A 779     4392   2244   4903     56    143    530       C  
ATOM   1161  O   THR A 779      14.465  35.207  26.489  1.00 30.79           O  
ANISOU 1161  O   THR A 779     4509   2184   5006    112    135    338       O  
ATOM   1162  CB  THR A 779      15.568  37.076  24.251  1.00 33.65           C  
ANISOU 1162  CB  THR A 779     4900   2250   5635    -38    111    831       C  
ATOM   1163  CG2 THR A 779      17.055  36.785  24.473  1.00 34.49           C  
ANISOU 1163  CG2 THR A 779     4961   2417   5727   -253    101    823       C  
ATOM   1164  OG1 THR A 779      15.439  37.832  23.040  1.00 37.86           O  
ANISOU 1164  OG1 THR A 779     5437   2694   6254    -21    111   1104       O  
ATOM   1165  N   ILE A 780      15.575  33.732  25.154  1.00 26.61           N  
ANISOU 1165  N   ILE A 780     3837   1994   4280    -20    159    543       N  
ATOM   1166  CA  ILE A 780      15.921  32.828  26.258  1.00 26.65           C  
ANISOU 1166  CA  ILE A 780     3816   2115   4195    -64    150    357       C  
ATOM   1167  C   ILE A 780      17.428  32.831  26.465  1.00 27.18           C  
ANISOU 1167  C   ILE A 780     3846   2181   4300   -239    131    376       C  
ATOM   1168  O   ILE A 780      18.199  32.684  25.507  1.00 27.84           O  
ANISOU 1168  O   ILE A 780     3864   2339   4375   -304    164    543       O  
ATOM   1169  CB  ILE A 780      15.379  31.377  26.074  1.00 24.53           C  
ANISOU 1169  CB  ILE A 780     3482   2092   3746      6    174    336       C  
ATOM   1170  CG1 ILE A 780      13.863  31.366  25.763  1.00 24.86           C  
ANISOU 1170  CG1 ILE A 780     3526   2162   3758    158    177    355       C  
ATOM   1171  CG2 ILE A 780      15.696  30.493  27.290  1.00 23.48           C  
ANISOU 1171  CG2 ILE A 780     3326   2058   3538    -35    160    173       C  
ATOM   1172  CD1 ILE A 780      12.966  32.094  26.755  1.00 24.26           C  
ANISOU 1172  CD1 ILE A 780     3494   1957   3768    259    179    229       C  
ATOM   1173  N   LYS A 781      17.829  33.002  27.722  1.00 26.48           N  
ANISOU 1173  N   LYS A 781     3790   2028   4242   -316     78    210       N  
ATOM   1174  CA  LYS A 781      19.232  32.860  28.122  1.00 26.78           C  
ANISOU 1174  CA  LYS A 781     3763   2106   4307   -492     33    219       C  
ATOM   1175  C   LYS A 781      19.373  31.807  29.196  1.00 25.40           C  
ANISOU 1175  C   LYS A 781     3548   2097   4005   -497      4     77       C  
ATOM   1176  O   LYS A 781      18.654  31.813  30.188  1.00 25.35           O  
ANISOU 1176  O   LYS A 781     3618   2070   3943   -442    -18    -95       O  
ATOM   1177  CB  LYS A 781      19.824  34.197  28.592  1.00 27.47           C  
ANISOU 1177  CB  LYS A 781     3927   1945   4565   -639    -46    185       C  
ATOM   1178  CG  LYS A 781      20.129  35.126  27.440  1.00 28.58           C  
ANISOU 1178  CG  LYS A 781     4065   1941   4853   -692    -24    400       C  
ATOM   1179  CD  LYS A 781      20.763  36.417  27.903  1.00 31.59           C  
ANISOU 1179  CD  LYS A 781     4528   2047   5428   -867   -118    375       C  
ATOM   1180  CE  LYS A 781      20.696  37.467  26.814  1.00 32.53           C  
ANISOU 1180  CE  LYS A 781     4682   1968   5710   -882    -94    591       C  
ATOM   1181  NZ  LYS A 781      21.829  38.417  27.004  1.00 37.10           N1+
ANISOU 1181  NZ  LYS A 781     5264   2352   6480  -1134   -186    655       N1+
ATOM   1182  N   ILE A 782      20.313  30.904  28.978  1.00 25.46           N  
ANISOU 1182  N   ILE A 782     3431   2275   3968   -554     15    164       N  
ATOM   1183  CA  ILE A 782      20.688  29.911  29.969  1.00 25.43           C  
ANISOU 1183  CA  ILE A 782     3369   2422   3871   -578    -27     78       C  
ATOM   1184  C   ILE A 782      21.567  30.553  31.036  1.00 27.24           C  
ANISOU 1184  C   ILE A 782     3602   2587   4161   -750   -144      3       C  
ATOM   1185  O   ILE A 782      22.526  31.274  30.728  1.00 27.52           O  
ANISOU 1185  O   ILE A 782     3589   2544   4323   -893   -184     99       O  
ATOM   1186  CB  ILE A 782      21.419  28.716  29.332  1.00 24.99           C  
ANISOU 1186  CB  ILE A 782     3174   2551   3770   -553     31    206       C  
ATOM   1187  CG1 ILE A 782      20.535  28.084  28.244  1.00 23.21           C  
ANISOU 1187  CG1 ILE A 782     2976   2380   3463   -403    129    254       C  
ATOM   1188  CG2 ILE A 782      21.778  27.667  30.405  1.00 25.69           C  
ANISOU 1188  CG2 ILE A 782     3201   2778   3782   -565    -23    142       C  
ATOM   1189  CD1 ILE A 782      21.231  26.994  27.454  1.00 22.89           C  
ANISOU 1189  CD1 ILE A 782     2836   2486   3374   -360    207    356       C  
ATOM   1190  N   ALA A 783      21.221  30.276  32.288  1.00 26.69           N  
ANISOU 1190  N   ALA A 783     3590   2563   3989   -749   -206   -161       N  
ATOM   1191  CA  ALA A 783      22.014  30.697  33.422  1.00 30.90           C  
ANISOU 1191  CA  ALA A 783     4137   3080   4524   -918   -339   -255       C  
ATOM   1192  C   ALA A 783      22.264  29.498  34.334  1.00 31.86           C  
ANISOU 1192  C   ALA A 783     4179   3424   4502   -916   -386   -275       C  
ATOM   1193  O   ALA A 783      21.867  28.371  34.009  1.00 29.28           O  
ANISOU 1193  O   ALA A 783     3790   3230   4106   -787   -307   -208       O  
ATOM   1194  CB  ALA A 783      21.294  31.812  34.161  1.00 33.39           C  
ANISOU 1194  CB  ALA A 783     4649   3202   4835   -926   -377   -462       C  
ATOM   1195  N   ASP A 784      22.919  29.744  35.465  1.00 35.38           N  
ANISOU 1195  N   ASP A 784     4636   3903   4903  -1069   -526   -359       N  
ATOM   1196  CA  ASP A 784      23.018  28.766  36.550  1.00 40.43           C  
ANISOU 1196  CA  ASP A 784     5234   4747   5380  -1073   -592   -390       C  
ATOM   1197  C   ASP A 784      22.891  29.483  37.897  1.00 44.10           C  
ANISOU 1197  C   ASP A 784     5852   5182   5721  -1185   -712   -603       C  
ATOM   1198  O   ASP A 784      23.860  30.046  38.394  1.00 46.21           O  
ANISOU 1198  O   ASP A 784     6107   5431   6020  -1383   -864   -624       O  
ATOM   1199  CB  ASP A 784      24.347  28.017  36.477  1.00 41.18           C  
ANISOU 1199  CB  ASP A 784     5115   4999   5532  -1161   -663   -200       C  
ATOM   1200  CG  ASP A 784      24.367  26.760  37.349  1.00 46.10           C  
ANISOU 1200  CG  ASP A 784     5671   5834   6011  -1115   -706   -166       C  
ATOM   1201  OD1 ASP A 784      23.312  26.307  37.879  1.00 42.48           O  
ANISOU 1201  OD1 ASP A 784     5316   5421   5404  -1010   -658   -261       O  
ATOM   1202  OD2 ASP A 784      25.475  26.220  37.501  1.00 50.22           O1-
ANISOU 1202  OD2 ASP A 784     6017   6484   6580  -1186   -787    -17       O1-
ATOM   1203  N   PHE A 785      21.697  29.460  38.481  1.00 44.66           N  
ANISOU 1203  N   PHE A 785     6065   5259   5644  -1062   -642   -762       N  
ATOM   1204  CA  PHE A 785      21.453  30.219  39.713  1.00 48.78           C  
ANISOU 1204  CA  PHE A 785     6769   5744   6021  -1136   -720  -1002       C  
ATOM   1205  C   PHE A 785      21.692  29.397  40.947  1.00 47.08           C  
ANISOU 1205  C   PHE A 785     6527   5782   5580  -1194   -814  -1020       C  
ATOM   1206  O   PHE A 785      21.194  28.274  41.049  1.00 48.02           O  
ANISOU 1206  O   PHE A 785     6567   6076   5603  -1076   -741   -922       O  
ATOM   1207  CB  PHE A 785      20.015  30.739  39.776  1.00 51.29           C  
ANISOU 1207  CB  PHE A 785     7254   5948   6286   -954   -575  -1174       C  
ATOM   1208  CG  PHE A 785      19.646  31.614  38.637  1.00 48.93           C  
ANISOU 1208  CG  PHE A 785     6996   5396   6200   -878   -489  -1152       C  
ATOM   1209  CD1 PHE A 785      18.781  31.149  37.653  1.00 44.56           C  
ANISOU 1209  CD1 PHE A 785     6370   4853   5707   -695   -345  -1029       C  
ATOM   1210  CD2 PHE A 785      20.164  32.913  38.543  1.00 52.05           C  
ANISOU 1210  CD2 PHE A 785     7506   5535   6736  -1006   -569  -1242       C  
ATOM   1211  CE1 PHE A 785      18.435  31.964  36.587  1.00 46.24           C  
ANISOU 1211  CE1 PHE A 785     6617   4850   6102   -626   -280   -981       C  
ATOM   1212  CE2 PHE A 785      19.823  33.731  37.483  1.00 52.06           C  
ANISOU 1212  CE2 PHE A 785     7544   5295   6941   -936   -494  -1187       C  
ATOM   1213  CZ  PHE A 785      18.959  33.252  36.509  1.00 48.37           C  
ANISOU 1213  CZ  PHE A 785     6996   4866   6516   -739   -349  -1050       C  
ATOM   1214  N   GLY A 786      22.456  29.966  41.878  1.00 47.43           N  
ANISOU 1214  N   GLY A 786     6641   5841   5539  -1392   -990  -1135       N  
ATOM   1215  CA  GLY A 786      22.512  29.463  43.248  1.00 47.44           C  
ANISOU 1215  CA  GLY A 786     6682   6076   5266  -1456  -1090  -1207       C  
ATOM   1216  C   GLY A 786      21.103  29.423  43.811  1.00 48.19           C  
ANISOU 1216  C   GLY A 786     6934   6212   5164  -1276   -934  -1377       C  
ATOM   1217  O   GLY A 786      20.717  28.441  44.447  1.00 46.60           O  
ANISOU 1217  O   GLY A 786     6685   6247   4773  -1213   -903  -1310       O  
ATOM   1218  N   MET A 787      20.348  30.501  43.565  1.00 48.88           N  
ANISOU 1218  N   MET A 787     7196   6065   5310  -1190   -830  -1577       N  
ATOM   1219  CA  MET A 787      18.973  30.684  44.082  1.00 51.85           C  
ANISOU 1219  CA  MET A 787     7720   6458   5522   -999   -659  -1760       C  
ATOM   1220  C   MET A 787      17.930  29.653  43.636  1.00 46.18           C  
ANISOU 1220  C   MET A 787     6871   5878   4798   -791   -479  -1598       C  
ATOM   1221  O   MET A 787      16.956  29.418  44.360  1.00 49.17           O  
ANISOU 1221  O   MET A 787     7307   6398   4978   -672   -364  -1687       O  
ATOM   1222  CB  MET A 787      18.467  32.117  43.830  1.00 54.20           C  
ANISOU 1222  CB  MET A 787     8219   6438   5936   -933   -588  -1992       C  
ATOM   1223  CG  MET A 787      18.074  32.458  42.395  1.00 55.87           C  
ANISOU 1223  CG  MET A 787     8362   6422   6444   -807   -477  -1866       C  
ATOM   1224  SD  MET A 787      17.472  34.154  42.279  1.00 61.60           S  
ANISOU 1224  SD  MET A 787     9339   6761   7305   -717   -406  -2130       S  
ATOM   1225  CE  MET A 787      18.892  35.015  42.911  1.00 59.56           C  
ANISOU 1225  CE  MET A 787     9223   6357   7050  -1037   -659  -2282       C  
ATOM   1226  N   SER A 788      18.135  29.052  42.463  1.00 41.37           N  
ANISOU 1226  N   SER A 788     6089   5234   4396   -758   -456  -1367       N  
ATOM   1227  CA  SER A 788      17.323  27.910  42.006  1.00 40.43           C  
ANISOU 1227  CA  SER A 788     5836   5248   4277   -612   -333  -1194       C  
ATOM   1228  C   SER A 788      17.205  26.823  43.066  1.00 39.16           C  
ANISOU 1228  C   SER A 788     5627   5369   3883   -632   -355  -1129       C  
ATOM   1229  O   SER A 788      16.150  26.236  43.221  1.00 41.28           O  
ANISOU 1229  O   SER A 788     5866   5752   4067   -509   -230  -1091       O  
ATOM   1230  CB  SER A 788      17.892  27.299  40.723  1.00 36.05           C  
ANISOU 1230  CB  SER A 788     5120   4640   3937   -619   -347   -968       C  
ATOM   1231  OG  SER A 788      17.650  28.154  39.625  1.00 39.88           O  
ANISOU 1231  OG  SER A 788     5638   4899   4616   -558   -283   -985       O  
ATOM   1232  N   ARG A 789      18.297  26.569  43.786  1.00 42.24           N  
ANISOU 1232  N   ARG A 789     5996   5876   4177   -797   -522  -1095       N  
ATOM   1233  CA  ARG A 789      18.331  25.558  44.852  1.00 46.98           C  
ANISOU 1233  CA  ARG A 789     6550   6752   4547   -837   -572  -1002       C  
ATOM   1234  C   ARG A 789      17.374  25.907  46.001  1.00 49.81           C  
ANISOU 1234  C   ARG A 789     7061   7244   4621   -783   -485  -1192       C  
ATOM   1235  O   ARG A 789      16.816  25.000  46.621  1.00 49.20           O  
ANISOU 1235  O   ARG A 789     6933   7388   4373   -740   -430  -1086       O  
ATOM   1236  CB  ARG A 789      19.780  25.274  45.336  1.00 46.55           C  
ANISOU 1236  CB  ARG A 789     6422   6801   4464  -1027   -794   -900       C  
ATOM   1237  CG  ARG A 789      20.659  24.451  44.369  1.00 46.51           C  
ANISOU 1237  CG  ARG A 789     6211   6759   4702  -1037   -845   -641       C  
ATOM   1238  CD  ARG A 789      21.096  25.238  43.123  1.00 46.55           C  
ANISOU 1238  CD  ARG A 789     6194   6520   4974  -1042   -823   -663       C  
ATOM   1239  NE  ARG A 789      22.093  24.548  42.296  1.00 53.32           N  
ANISOU 1239  NE  ARG A 789     6857   7371   6031  -1057   -867   -435       N  
ATOM   1240  CZ  ARG A 789      22.429  24.884  41.041  1.00 52.31           C  
ANISOU 1240  CZ  ARG A 789     6668   7076   6131  -1029   -810   -383       C  
ATOM   1241  NH1 ARG A 789      21.854  25.917  40.424  1.00 49.27           N1+
ANISOU 1241  NH1 ARG A 789     6399   6500   5822   -993   -724   -521       N1+
ATOM   1242  NH2 ARG A 789      23.352  24.180  40.388  1.00 48.08           N  
ANISOU 1242  NH2 ARG A 789     5951   6570   5747  -1025   -830   -180       N  
ATOM   1243  N   ASN A 790      17.202  27.215  46.264  1.00 51.05           N  
ANISOU 1243  N   ASN A 790     7404   7258   4734   -782   -464  -1467       N  
ATOM   1244  CA  ASN A 790      16.264  27.740  47.275  1.00 53.50           C  
ANISOU 1244  CA  ASN A 790     7886   7661   4781   -695   -344  -1700       C  
ATOM   1245  C   ASN A 790      14.780  27.831  46.875  1.00 52.36           C  
ANISOU 1245  C   ASN A 790     7730   7480   4685   -456    -95  -1730       C  
ATOM   1246  O   ASN A 790      13.945  27.262  47.576  1.00 51.18           O  
ANISOU 1246  O   ASN A 790     7555   7564   4327   -373     26  -1700       O  
ATOM   1247  CB  ASN A 790      16.751  29.083  47.829  1.00 56.64           C  
ANISOU 1247  CB  ASN A 790     8515   7907   5098   -794   -436  -2009       C  
ATOM   1248  CG  ASN A 790      17.958  28.936  48.738  1.00 61.60           C  
ANISOU 1248  CG  ASN A 790     9175   8692   5538  -1038   -681  -2014       C  
ATOM   1249  ND2 ASN A 790      18.080  29.844  49.708  1.00 67.85           N  
ANISOU 1249  ND2 ASN A 790    10204   9476   6099  -1121   -745  -2314       N  
ATOM   1250  OD1 ASN A 790      18.774  28.020  48.576  1.00 60.23           O  
ANISOU 1250  OD1 ASN A 790     8818   8644   5423  -1147   -817  -1755       O  
ATOM   1251  N   LEU A 791      14.440  28.524  45.778  1.00 52.08           N  
ANISOU 1251  N   LEU A 791     7695   7175   4918   -352    -20  -1764       N  
ATOM   1252  CA  LEU A 791      13.013  28.613  45.382  1.00 54.70           C  
ANISOU 1252  CA  LEU A 791     7986   7490   5308   -122    201  -1766       C  
ATOM   1253  C   LEU A 791      12.423  27.344  44.748  1.00 47.61           C  
ANISOU 1253  C   LEU A 791     6867   6731   4492    -67    262  -1481       C  
ATOM   1254  O   LEU A 791      11.200  27.224  44.637  1.00 48.44           O  
ANISOU 1254  O   LEU A 791     6905   6903   4597     95    430  -1451       O  
ATOM   1255  CB  LEU A 791      12.621  29.883  44.583  1.00 59.75           C  
ANISOU 1255  CB  LEU A 791     8717   7811   6174      5    278  -1910       C  
ATOM   1256  CG  LEU A 791      13.413  30.986  43.855  1.00 67.29           C  
ANISOU 1256  CG  LEU A 791     9778   8429   7361    -69    172  -1998       C  
ATOM   1257  CD1 LEU A 791      14.079  31.967  44.821  1.00 66.73           C  
ANISOU 1257  CD1 LEU A 791     9944   8255   7156   -187     75  -2283       C  
ATOM   1258  CD2 LEU A 791      14.385  30.465  42.800  1.00 64.83           C  
ANISOU 1258  CD2 LEU A 791     9322   8058   7252   -209     34  -1761       C  
ATOM   1259  N   TYR A 792      13.294  26.418  44.343  1.00 39.14           N  
ANISOU 1259  N   TYR A 792     5681   5695   3495   -200    124  -1276       N  
ATOM   1260  CA  TYR A 792      12.884  25.139  43.778  1.00 33.17           C  
ANISOU 1260  CA  TYR A 792     4746   5041   2816   -176    152  -1022       C  
ATOM   1261  C   TYR A 792      13.494  23.966  44.566  1.00 31.80           C  
ANISOU 1261  C   TYR A 792     4508   5085   2489   -302     49   -863       C  
ATOM   1262  O   TYR A 792      13.956  22.985  43.978  1.00 29.92           O  
ANISOU 1262  O   TYR A 792     4155   4836   2377   -351    -23   -660       O  
ATOM   1263  CB  TYR A 792      13.237  25.087  42.271  1.00 32.30           C  
ANISOU 1263  CB  TYR A 792     4561   4721   2990   -172    111   -909       C  
ATOM   1264  CG  TYR A 792      12.580  26.196  41.450  1.00 31.93           C  
ANISOU 1264  CG  TYR A 792     4564   4470   3098    -44    205  -1017       C  
ATOM   1265  CD1 TYR A 792      13.256  27.388  41.177  1.00 32.53           C  
ANISOU 1265  CD1 TYR A 792     4757   4327   3276    -79    150  -1155       C  
ATOM   1266  CD2 TYR A 792      11.280  26.047  40.951  1.00 31.81           C  
ANISOU 1266  CD2 TYR A 792     4467   4479   3140    102    335   -956       C  
ATOM   1267  CE1 TYR A 792      12.652  28.401  40.427  1.00 34.34           C  
ANISOU 1267  CE1 TYR A 792     5033   4352   3663     45    231  -1225       C  
ATOM   1268  CE2 TYR A 792      10.668  27.050  40.203  1.00 33.07           C  
ANISOU 1268  CE2 TYR A 792     4656   4460   3450    231    410  -1022       C  
ATOM   1269  CZ  TYR A 792      11.356  28.226  39.942  1.00 33.55           C  
ANISOU 1269  CZ  TYR A 792     4846   4289   3613    210    361  -1154       C  
ATOM   1270  OH  TYR A 792      10.752  29.221  39.201  1.00 33.48           O  
ANISOU 1270  OH  TYR A 792     4868   4085   3768    345    430  -1193       O  
ATOM   1271  N   ALA A 793      13.491  24.077  45.901  1.00 33.64           N  
ANISOU 1271  N   ALA A 793     4826   5512   2444   -344     44   -957       N  
ATOM   1272  CA  ALA A 793      14.126  23.091  46.809  1.00 33.16           C  
ANISOU 1272  CA  ALA A 793     4719   5677   2203   -471    -74   -802       C  
ATOM   1273  C   ALA A 793      13.729  21.642  46.538  1.00 32.25           C  
ANISOU 1273  C   ALA A 793     4439   5659   2156   -461    -51   -513       C  
ATOM   1274  O   ALA A 793      14.588  20.757  46.537  1.00 31.42           O  
ANISOU 1274  O   ALA A 793     4257   5582   2099   -552   -185   -326       O  
ATOM   1275  CB  ALA A 793      13.868  23.452  48.248  1.00 35.12           C  
ANISOU 1275  CB  ALA A 793     5092   6151   2101   -492    -42   -948       C  
ATOM   1276  N   GLY A 794      12.431  21.414  46.309  1.00 32.64           N  
ANISOU 1276  N   GLY A 794     4430   5748   2223   -349    115   -473       N  
ATOM   1277  CA  GLY A 794      11.889  20.103  45.920  1.00 31.78           C  
ANISOU 1277  CA  GLY A 794     4173   5687   2214   -350    139   -213       C  
ATOM   1278  C   GLY A 794      12.447  19.478  44.646  1.00 29.18           C  
ANISOU 1278  C   GLY A 794     3772   5146   2170   -371     50    -85       C  
ATOM   1279  O   GLY A 794      12.268  18.273  44.415  1.00 28.01           O  
ANISOU 1279  O   GLY A 794     3530   5012   2101   -401     28    126       O  
ATOM   1280  N   ASP A 795      13.121  20.276  43.811  1.00 28.64           N  
ANISOU 1280  N   ASP A 795     3753   4875   2254   -356      4   -211       N  
ATOM   1281  CA  ASP A 795      13.778  19.755  42.597  1.00 26.21           C  
ANISOU 1281  CA  ASP A 795     3387   4385   2186   -366    -65   -107       C  
ATOM   1282  C   ASP A 795      15.166  19.144  42.856  1.00 26.06           C  
ANISOU 1282  C   ASP A 795     3335   4378   2188   -457   -212      7       C  
ATOM   1283  O   ASP A 795      15.836  18.665  41.922  1.00 24.95           O  
ANISOU 1283  O   ASP A 795     3142   4101   2236   -450   -256     93       O  
ATOM   1284  CB  ASP A 795      13.887  20.846  41.528  1.00 26.45           C  
ANISOU 1284  CB  ASP A 795     3466   4213   2371   -310    -37   -251       C  
ATOM   1285  CG  ASP A 795      12.547  21.218  40.919  1.00 28.98           C  
ANISOU 1285  CG  ASP A 795     3776   4491   2744   -201     91   -296       C  
ATOM   1286  OD1 ASP A 795      11.547  20.471  41.095  1.00 28.02           O  
ANISOU 1286  OD1 ASP A 795     3582   4481   2583   -178    154   -193       O  
ATOM   1287  OD2 ASP A 795      12.508  22.281  40.251  1.00 31.23           O1-
ANISOU 1287  OD2 ASP A 795     4113   4629   3124   -144    122   -416       O1-
ATOM   1288  N   TYR A 796      15.597  19.159  44.113  1.00 27.09           N  
ANISOU 1288  N   TYR A 796     3491   4684   2118   -533   -285     12       N  
ATOM   1289  CA  TYR A 796      16.941  18.717  44.457  1.00 28.51           C  
ANISOU 1289  CA  TYR A 796     3621   4902   2310   -620   -443    128       C  
ATOM   1290  C   TYR A 796      16.908  17.708  45.586  1.00 30.31           C  
ANISOU 1290  C   TYR A 796     3807   5342   2367   -674   -500    315       C  
ATOM   1291  O   TYR A 796      16.159  17.877  46.540  1.00 32.00           O  
ANISOU 1291  O   TYR A 796     4076   5737   2346   -688   -445    272       O  
ATOM   1292  CB  TYR A 796      17.822  19.920  44.833  1.00 29.02           C  
ANISOU 1292  CB  TYR A 796     3757   4965   2305   -701   -538    -46       C  
ATOM   1293  CG  TYR A 796      18.028  20.904  43.694  1.00 27.82           C  
ANISOU 1293  CG  TYR A 796     3636   4586   2348   -668   -500   -186       C  
ATOM   1294  CD1 TYR A 796      19.082  20.745  42.786  1.00 26.56           C  
ANISOU 1294  CD1 TYR A 796     3384   4303   2404   -685   -563    -93       C  
ATOM   1295  CD2 TYR A 796      17.167  21.993  43.530  1.00 28.11           C  
ANISOU 1295  CD2 TYR A 796     3786   4538   2356   -610   -391   -394       C  
ATOM   1296  CE1 TYR A 796      19.270  21.644  41.745  1.00 27.15           C  
ANISOU 1296  CE1 TYR A 796     3483   4191   2642   -665   -523   -192       C  
ATOM   1297  CE2 TYR A 796      17.339  22.901  42.497  1.00 28.83           C  
ANISOU 1297  CE2 TYR A 796     3907   4417   2630   -583   -363   -491       C  
ATOM   1298  CZ  TYR A 796      18.391  22.725  41.604  1.00 28.07           C  
ANISOU 1298  CZ  TYR A 796     3722   4215   2729   -621   -431   -383       C  
ATOM   1299  OH  TYR A 796      18.554  23.630  40.583  1.00 26.72           O  
ANISOU 1299  OH  TYR A 796     3577   3852   2724   -604   -397   -453       O  
ATOM   1300  N   TYR A 797      17.732  16.668  45.452  1.00 29.82           N  
ANISOU 1300  N   TYR A 797     3645   5256   2429   -691   -601    533       N  
ATOM   1301  CA  TYR A 797      17.833  15.574  46.401  1.00 30.19           C  
ANISOU 1301  CA  TYR A 797     3636   5468   2367   -737   -675    770       C  
ATOM   1302  C   TYR A 797      19.028  15.843  47.302  1.00 32.16           C  
ANISOU 1302  C   TYR A 797     3865   5872   2483   -835   -852    807       C  
ATOM   1303  O   TYR A 797      20.170  15.907  46.820  1.00 31.86           O  
ANISOU 1303  O   TYR A 797     3752   5741   2613   -842   -952    841       O  
ATOM   1304  CB  TYR A 797      18.011  14.270  45.624  1.00 29.34           C  
ANISOU 1304  CB  TYR A 797     3438   5196   2514   -676   -680    986       C  
ATOM   1305  CG  TYR A 797      18.197  13.014  46.453  1.00 29.77           C  
ANISOU 1305  CG  TYR A 797     3426   5357   2527   -710   -766   1277       C  
ATOM   1306  CD1 TYR A 797      17.131  12.470  47.180  1.00 30.52           C  
ANISOU 1306  CD1 TYR A 797     3539   5589   2468   -748   -707   1392       C  
ATOM   1307  CD2 TYR A 797      19.438  12.375  46.506  1.00 30.04           C  
ANISOU 1307  CD2 TYR A 797     3365   5360   2688   -701   -902   1461       C  
ATOM   1308  CE1 TYR A 797      17.291  11.323  47.939  1.00 33.19           C  
ANISOU 1308  CE1 TYR A 797     3819   6016   2776   -789   -790   1689       C  
ATOM   1309  CE2 TYR A 797      19.613  11.226  47.262  1.00 33.29           C  
ANISOU 1309  CE2 TYR A 797     3715   5852   3081   -720   -988   1753       C  
ATOM   1310  CZ  TYR A 797      18.535  10.706  47.976  1.00 34.48           C  
ANISOU 1310  CZ  TYR A 797     3902   6124   3074   -771   -935   1869       C  
ATOM   1311  OH  TYR A 797      18.690   9.574  48.727  1.00 37.48           O  
ANISOU 1311  OH  TYR A 797     4224   6576   3440   -801  -1023   2187       O  
ATOM   1312  N   ARG A 798      18.742  15.998  48.601  1.00 34.44           N  
ANISOU 1312  N   ARG A 798     4213   6415   2458   -914   -887    806       N  
ATOM   1313  CA  ARG A 798      19.710  16.406  49.614  1.00 37.55           C  
ANISOU 1313  CA  ARG A 798     4619   7002   2646  -1036  -1070    802       C  
ATOM   1314  C   ARG A 798      20.009  15.288  50.590  1.00 37.99           C  
ANISOU 1314  C   ARG A 798     4595   7270   2570  -1089  -1188   1111       C  
ATOM   1315  O   ARG A 798      19.114  14.780  51.251  1.00 40.00           O  
ANISOU 1315  O   ARG A 798     4880   7676   2642  -1088  -1109   1210       O  
ATOM   1316  CB  ARG A 798      19.214  17.624  50.398  1.00 41.35           C  
ANISOU 1316  CB  ARG A 798     5270   7624   2818  -1094  -1031    515       C  
ATOM   1317  CG  ARG A 798      19.221  18.904  49.594  1.00 45.14           C  
ANISOU 1317  CG  ARG A 798     5837   7890   3424  -1068   -971    215       C  
ATOM   1318  CD  ARG A 798      18.730  20.101  50.399  1.00 50.25           C  
ANISOU 1318  CD  ARG A 798     6677   8637   3779  -1106   -928    -88       C  
ATOM   1319  NE  ARG A 798      18.829  21.319  49.581  1.00 53.05           N  
ANISOU 1319  NE  ARG A 798     7114   8741   4301  -1085   -890   -347       N  
ATOM   1320  CZ  ARG A 798      17.908  21.734  48.706  1.00 48.80           C  
ANISOU 1320  CZ  ARG A 798     6609   8014   3919   -949   -702   -464       C  
ATOM   1321  NH1 ARG A 798      16.783  21.042  48.503  1.00 45.70           N1+
ANISOU 1321  NH1 ARG A 798     6164   7659   3541   -829   -535   -360       N1+
ATOM   1322  NH2 ARG A 798      18.117  22.852  48.029  1.00 47.04           N  
ANISOU 1322  NH2 ARG A 798     6462   7566   3845   -944   -694   -668       N  
ATOM   1323  N   VAL A 799      21.279  14.915  50.666  1.00 36.73           N  
ANISOU 1323  N   VAL A 799     4316   7126   2514  -1132  -1377   1286       N  
ATOM   1324  CA  VAL A 799      21.784  14.015  51.698  1.00 38.26           C  
ANISOU 1324  CA  VAL A 799     4426   7543   2568  -1195  -1539   1592       C  
ATOM   1325  C   VAL A 799      22.922  14.769  52.393  1.00 40.04           C  
ANISOU 1325  C   VAL A 799     4638   7947   2628  -1339  -1765   1534       C  
ATOM   1326  O   VAL A 799      23.713  15.443  51.734  1.00 38.89           O  
ANISOU 1326  O   VAL A 799     4447   7667   2662  -1356  -1824   1408       O  
ATOM   1327  CB  VAL A 799      22.245  12.661  51.098  1.00 37.44           C  
ANISOU 1327  CB  VAL A 799     4160   7272   2794  -1091  -1566   1914       C  
ATOM   1328  CG1 VAL A 799      22.997  11.816  52.115  1.00 39.52           C  
ANISOU 1328  CG1 VAL A 799     4312   7746   2958  -1148  -1768   2258       C  
ATOM   1329  CG2 VAL A 799      21.048  11.878  50.555  1.00 36.17           C  
ANISOU 1329  CG2 VAL A 799     4036   6949   2758   -994  -1373   1970       C  
ATOM   1330  N   GLN A 800      22.994  14.652  53.713  1.00 42.37           N  
ANISOU 1330  N   GLN A 800     4970   8556   2573  -1454  -1897   1638       N  
ATOM   1331  CA  GLN A 800      23.995  15.353  54.490  1.00 46.35           C  
ANISOU 1331  CA  GLN A 800     5479   9264   2867  -1622  -2140   1578       C  
ATOM   1332  C   GLN A 800      25.406  14.905  54.069  1.00 46.53           C  
ANISOU 1332  C   GLN A 800     5267   9223   3189  -1626  -2337   1822       C  
ATOM   1333  O   GLN A 800      25.687  13.706  54.008  1.00 46.63           O  
ANISOU 1333  O   GLN A 800     5122   9222   3373  -1536  -2371   2167       O  
ATOM   1334  CB  GLN A 800      23.772  15.111  55.990  1.00 50.86           C  
ANISOU 1334  CB  GLN A 800     6128  10214   2983  -1738  -2247   1693       C  
ATOM   1335  CG  GLN A 800      24.326  16.216  56.868  1.00 55.75           C  
ANISOU 1335  CG  GLN A 800     6872  11053   3257  -1933  -2441   1460       C  
ATOM   1336  CD  GLN A 800      24.669  15.755  58.268  1.00 62.19           C  
ANISOU 1336  CD  GLN A 800     7685  12267   3677  -2070  -2654   1689       C  
ATOM   1337  NE2 GLN A 800      25.639  16.425  58.879  1.00 65.80           N  
ANISOU 1337  NE2 GLN A 800     8158  12899   3943  -2262  -2928   1606       N  
ATOM   1338  OE1 GLN A 800      24.073  14.810  58.801  1.00 64.76           O  
ANISOU 1338  OE1 GLN A 800     7992  12749   3865  -2019  -2585   1950       O  
ATOM   1339  N   GLY A 801      26.277  15.874  53.782  1.00 46.47           N  
ANISOU 1339  N   GLY A 801     5232   9171   3254  -1727  -2460   1648       N  
ATOM   1340  CA  GLY A 801      27.659  15.597  53.370  1.00 46.80           C  
ANISOU 1340  CA  GLY A 801     5022   9179   3581  -1737  -2638   1868       C  
ATOM   1341  C   GLY A 801      27.846  15.355  51.877  1.00 44.18           C  
ANISOU 1341  C   GLY A 801     4568   8520   3698  -1560  -2469   1883       C  
ATOM   1342  O   GLY A 801      28.977  15.193  51.408  1.00 45.20           O  
ANISOU 1342  O   GLY A 801     4476   8611   4087  -1543  -2572   2046       O  
ATOM   1343  N   ARG A 802      26.747  15.328  51.131  1.00 40.97           N  
ANISOU 1343  N   ARG A 802     4294   7899   3374  -1429  -2210   1723       N  
ATOM   1344  CA  ARG A 802      26.784  15.113  49.680  1.00 40.24           C  
ANISOU 1344  CA  ARG A 802     4126   7505   3659  -1263  -2034   1706       C  
ATOM   1345  C   ARG A 802      26.424  16.388  48.906  1.00 39.82           C  
ANISOU 1345  C   ARG A 802     4204   7283   3643  -1292  -1912   1360       C  
ATOM   1346  O   ARG A 802      25.842  17.328  49.470  1.00 40.49           O  
ANISOU 1346  O   ARG A 802     4473   7439   3472  -1401  -1912   1111       O  
ATOM   1347  CB  ARG A 802      25.846  13.961  49.256  1.00 37.87           C  
ANISOU 1347  CB  ARG A 802     3857   7060   3472  -1087  -1849   1829       C  
ATOM   1348  CG  ARG A 802      26.145  12.616  49.908  1.00 39.51           C  
ANISOU 1348  CG  ARG A 802     3944   7370   3697  -1038  -1952   2199       C  
ATOM   1349  CD  ARG A 802      25.412  11.508  49.168  1.00 38.99           C  
ANISOU 1349  CD  ARG A 802     3897   7066   3851   -865  -1772   2304       C  
ATOM   1350  NE  ARG A 802      25.468  10.249  49.907  1.00 41.11           N  
ANISOU 1350  NE  ARG A 802     4095   7412   4113   -833  -1860   2653       N  
ATOM   1351  CZ  ARG A 802      24.678   9.193  49.695  1.00 41.40           C  
ANISOU 1351  CZ  ARG A 802     4179   7293   4258   -740  -1748   2787       C  
ATOM   1352  NH1 ARG A 802      23.735   9.206  48.750  1.00 38.27           N1+
ANISOU 1352  NH1 ARG A 802     3896   6669   3975   -673  -1549   2596       N1+
ATOM   1353  NH2 ARG A 802      24.840   8.108  50.445  1.00 43.80           N  
ANISOU 1353  NH2 ARG A 802     4413   7669   4561   -727  -1854   3133       N  
ATOM   1354  N   ALA A 803      26.773  16.414  47.617  1.00 39.26           N  
ANISOU 1354  N   ALA A 803     4042   6988   3888  -1185  -1801   1349       N  
ATOM   1355  CA  ALA A 803      26.304  17.464  46.707  1.00 40.01           C  
ANISOU 1355  CA  ALA A 803     4257   6890   4055  -1178  -1655   1068       C  
ATOM   1356  C   ALA A 803      24.784  17.377  46.561  1.00 38.76           C  
ANISOU 1356  C   ALA A 803     4287   6645   3795  -1087  -1460    922       C  
ATOM   1357  O   ALA A 803      24.210  16.300  46.663  1.00 38.28           O  
ANISOU 1357  O   ALA A 803     4218   6591   3735   -990  -1394   1072       O  
ATOM   1358  CB  ALA A 803      26.980  17.342  45.344  1.00 38.11           C  
ANISOU 1358  CB  ALA A 803     3869   6460   4151  -1069  -1565   1133       C  
ATOM   1359  N   VAL A 804      24.158  18.527  46.323  1.00 40.09           N  
ANISOU 1359  N   VAL A 804     4613   6726   3893  -1122  -1376    644       N  
ATOM   1360  CA  VAL A 804      22.718  18.674  46.133  1.00 36.14           C  
ANISOU 1360  CA  VAL A 804     4271   6150   3310  -1036  -1189    487       C  
ATOM   1361  C   VAL A 804      22.407  18.362  44.664  1.00 35.38           C  
ANISOU 1361  C   VAL A 804     4135   5820   3487   -891  -1027    503       C  
ATOM   1362  O   VAL A 804      22.865  19.081  43.771  1.00 33.86           O  
ANISOU 1362  O   VAL A 804     3925   5484   3456   -891  -1003    415       O  
ATOM   1363  CB  VAL A 804      22.313  20.121  46.513  1.00 38.77           C  
ANISOU 1363  CB  VAL A 804     4782   6477   3473  -1121  -1180    185       C  
ATOM   1364  CG1 VAL A 804      20.869  20.419  46.170  1.00 35.31           C  
ANISOU 1364  CG1 VAL A 804     4475   5945   2996  -1006   -973     24       C  
ATOM   1365  CG2 VAL A 804      22.589  20.399  48.000  1.00 40.71           C  
ANISOU 1365  CG2 VAL A 804     5099   6968   3401  -1271  -1342    140       C  
ATOM   1366  N   LEU A 805      21.630  17.293  44.431  1.00 33.79           N  
ANISOU 1366  N   LEU A 805     3926   5587   3326   -783   -927    619       N  
ATOM   1367  CA  LEU A 805      21.437  16.704  43.103  1.00 30.58           C  
ANISOU 1367  CA  LEU A 805     3481   4978   3160   -655   -806    666       C  
ATOM   1368  C   LEU A 805      20.040  16.829  42.488  1.00 27.54           C  
ANISOU 1368  C   LEU A 805     3203   4490   2771   -585   -647    542       C  
ATOM   1369  O   LEU A 805      19.056  16.346  43.068  1.00 27.54           O  
ANISOU 1369  O   LEU A 805     3244   4572   2648   -582   -606    579       O  
ATOM   1370  CB  LEU A 805      21.847  15.215  43.081  1.00 34.50           C  
ANISOU 1370  CB  LEU A 805     3869   5460   3779   -584   -839    921       C  
ATOM   1371  CG  LEU A 805      23.296  14.693  43.132  1.00 34.12           C  
ANISOU 1371  CG  LEU A 805     3656   5438   3870   -569   -955   1113       C  
ATOM   1372  CD1 LEU A 805      24.364  15.734  42.829  1.00 35.38           C  
ANISOU 1372  CD1 LEU A 805     3739   5611   4093   -632  -1016   1037       C  
ATOM   1373  CD2 LEU A 805      23.553  14.015  44.452  1.00 38.03           C  
ANISOU 1373  CD2 LEU A 805     4096   6125   4228   -630  -1099   1314       C  
ATOM   1374  N   PRO A 806      19.950  17.482  41.300  1.00 24.24           N  
ANISOU 1374  N   PRO A 806     2813   3908   2489   -533   -560    418       N  
ATOM   1375  CA  PRO A 806      18.713  17.553  40.524  1.00 21.79           C  
ANISOU 1375  CA  PRO A 806     2575   3495   2208   -461   -428    331       C  
ATOM   1376  C   PRO A 806      18.339  16.202  39.863  1.00 22.13           C  
ANISOU 1376  C   PRO A 806     2588   3449   2371   -387   -384    466       C  
ATOM   1377  O   PRO A 806      18.316  16.100  38.624  1.00 21.30           O  
ANISOU 1377  O   PRO A 806     2492   3196   2405   -320   -320    437       O  
ATOM   1378  CB  PRO A 806      19.045  18.607  39.459  1.00 20.16           C  
ANISOU 1378  CB  PRO A 806     2391   3152   2117   -441   -385    206       C  
ATOM   1379  CG  PRO A 806      20.526  18.486  39.267  1.00 20.82           C  
ANISOU 1379  CG  PRO A 806     2372   3227   2312   -468   -463    300       C  
ATOM   1380  CD  PRO A 806      21.062  18.207  40.635  1.00 22.34           C  
ANISOU 1380  CD  PRO A 806     2519   3589   2380   -554   -594    381       C  
ATOM   1381  N   ILE A 807      18.052  15.190  40.687  1.00 22.29           N  
ANISOU 1381  N   ILE A 807     2585   3556   2329   -409   -422    611       N  
ATOM   1382  CA  ILE A 807      17.893  13.797  40.226  1.00 22.63           C  
ANISOU 1382  CA  ILE A 807     2607   3486   2505   -360   -413    760       C  
ATOM   1383  C   ILE A 807      16.868  13.590  39.113  1.00 21.73           C  
ANISOU 1383  C   ILE A 807     2552   3231   2473   -319   -321    687       C  
ATOM   1384  O   ILE A 807      17.048  12.702  38.284  1.00 22.58           O  
ANISOU 1384  O   ILE A 807     2671   3181   2728   -265   -311    737       O  
ATOM   1385  CB  ILE A 807      17.614  12.785  41.382  1.00 23.91           C  
ANISOU 1385  CB  ILE A 807     2740   3760   2584   -412   -473    954       C  
ATOM   1386  CG1 ILE A 807      16.348  13.161  42.182  1.00 24.12           C  
ANISOU 1386  CG1 ILE A 807     2804   3950   2410   -476   -424    916       C  
ATOM   1387  CG2 ILE A 807      18.839  12.658  42.274  1.00 24.89           C  
ANISOU 1387  CG2 ILE A 807     2788   4000   2670   -439   -594   1082       C  
ATOM   1388  CD1 ILE A 807      15.911  12.129  43.196  1.00 26.47           C  
ANISOU 1388  CD1 ILE A 807     3071   4364   2623   -536   -460   1132       C  
ATOM   1389  N   ARG A 808      15.807  14.394  39.089  1.00 21.36           N  
ANISOU 1389  N   ARG A 808     2545   3239   2331   -338   -260    570       N  
ATOM   1390  CA  ARG A 808      14.742  14.217  38.079  1.00 21.95           C  
ANISOU 1390  CA  ARG A 808     2655   3213   2472   -315   -197    523       C  
ATOM   1391  C   ARG A 808      15.140  14.653  36.678  1.00 20.53           C  
ANISOU 1391  C   ARG A 808     2513   2887   2401   -251   -163    418       C  
ATOM   1392  O   ARG A 808      14.444  14.351  35.722  1.00 21.55           O  
ANISOU 1392  O   ARG A 808     2679   2925   2584   -237   -137    391       O  
ATOM   1393  CB  ARG A 808      13.417  14.863  38.530  1.00 22.32           C  
ANISOU 1393  CB  ARG A 808     2698   3386   2396   -339   -138    468       C  
ATOM   1394  CG  ARG A 808      12.758  14.101  39.678  1.00 23.56           C  
ANISOU 1394  CG  ARG A 808     2811   3687   2453   -405   -146    611       C  
ATOM   1395  CD  ARG A 808      11.883  14.990  40.557  1.00 23.87           C  
ANISOU 1395  CD  ARG A 808     2834   3921   2315   -406    -69    544       C  
ATOM   1396  NE  ARG A 808      11.568  14.346  41.836  1.00 25.65           N  
ANISOU 1396  NE  ARG A 808     3016   4332   2398   -472    -73    693       N  
ATOM   1397  CZ  ARG A 808      10.566  13.486  42.033  1.00 26.43           C  
ANISOU 1397  CZ  ARG A 808     3051   4489   2501   -526    -46    848       C  
ATOM   1398  NH1 ARG A 808       9.758  13.148  41.038  1.00 25.88           N1+
ANISOU 1398  NH1 ARG A 808     2954   4305   2574   -532    -31    860       N1+
ATOM   1399  NH2 ARG A 808      10.368  12.961  43.229  1.00 26.73           N  
ANISOU 1399  NH2 ARG A 808     3049   4713   2395   -590    -44   1004       N  
ATOM   1400  N   TRP A 809      16.264  15.365  36.575  1.00 20.34           N  
ANISOU 1400  N   TRP A 809     2474   2857   2398   -228   -172    370       N  
ATOM   1401  CA  TRP A 809      16.795  15.886  35.314  1.00 19.04           C  
ANISOU 1401  CA  TRP A 809     2330   2585   2320   -173   -128    295       C  
ATOM   1402  C   TRP A 809      18.072  15.137  34.948  1.00 20.47           C  
ANISOU 1402  C   TRP A 809     2468   2698   2612   -122   -138    373       C  
ATOM   1403  O   TRP A 809      18.667  15.389  33.900  1.00 20.49           O  
ANISOU 1403  O   TRP A 809     2473   2629   2683    -66    -85    336       O  
ATOM   1404  CB  TRP A 809      17.109  17.382  35.456  1.00 16.91           C  
ANISOU 1404  CB  TRP A 809     2060   2356   2009   -196   -120    197       C  
ATOM   1405  CG  TRP A 809      15.934  18.272  35.309  1.00 17.07           C  
ANISOU 1405  CG  TRP A 809     2131   2383   1972   -191    -74     99       C  
ATOM   1406  CD1 TRP A 809      15.561  18.973  34.180  1.00 15.83           C  
ANISOU 1406  CD1 TRP A 809     2010   2144   1860   -149    -24     40       C  
ATOM   1407  CD2 TRP A 809      14.954  18.580  36.314  1.00 17.10           C  
ANISOU 1407  CD2 TRP A 809     2144   2492   1862   -211    -65     64       C  
ATOM   1408  CE2 TRP A 809      14.018  19.469  35.729  1.00 16.94           C  
ANISOU 1408  CE2 TRP A 809     2155   2434   1848   -165     -5    -19       C  
ATOM   1409  CE3 TRP A 809      14.774  18.191  37.652  1.00 17.92           C  
ANISOU 1409  CE3 TRP A 809     2228   2732   1848   -257    -93    105       C  
ATOM   1410  NE1 TRP A 809      14.411  19.691  34.433  1.00 15.66           N  
ANISOU 1410  NE1 TRP A 809     2010   2156   1784   -135      7    -23       N  
ATOM   1411  CZ2 TRP A 809      12.910  19.978  36.445  1.00 18.02           C  
ANISOU 1411  CZ2 TRP A 809     2293   2659   1895   -142     43    -72       C  
ATOM   1412  CZ3 TRP A 809      13.669  18.699  38.365  1.00 18.21           C  
ANISOU 1412  CZ3 TRP A 809     2278   2874   1767   -247    -38     46       C  
ATOM   1413  CH2 TRP A 809      12.759  19.578  37.758  1.00 17.65           C  
ANISOU 1413  CH2 TRP A 809     2228   2755   1723   -181     36    -47       C  
ATOM   1414  N   MET A 810      18.489  14.217  35.816  1.00 20.04           N  
ANISOU 1414  N   MET A 810     2365   2676   2574   -130   -198    497       N  
ATOM   1415  CA  MET A 810      19.798  13.584  35.685  1.00 22.23           C  
ANISOU 1415  CA  MET A 810     2568   2910   2968    -61   -212    595       C  
ATOM   1416  C   MET A 810      19.755  12.270  34.923  1.00 22.03           C  
ANISOU 1416  C   MET A 810     2592   2718   3060     31   -172    634       C  
ATOM   1417  O   MET A 810      18.846  11.453  35.120  1.00 22.97           O  
ANISOU 1417  O   MET A 810     2776   2779   3173      1   -195    667       O  
ATOM   1418  CB  MET A 810      20.445  13.382  37.051  1.00 22.88           C  
ANISOU 1418  CB  MET A 810     2557   3121   3015   -110   -316    729       C  
ATOM   1419  CG  MET A 810      21.162  14.629  37.539  1.00 24.16           C  
ANISOU 1419  CG  MET A 810     2656   3412   3112   -183   -366    685       C  
ATOM   1420  SD  MET A 810      21.481  14.551  39.305  1.00 26.47           S  
ANISOU 1420  SD  MET A 810     2886   3905   3266   -288   -515    803       S  
ATOM   1421  CE  MET A 810      22.813  13.354  39.413  1.00 29.94           C  
ANISOU 1421  CE  MET A 810     3175   4329   3872   -203   -579   1036       C  
ATOM   1422  N   ALA A 811      20.747  12.091  34.060  1.00 20.32           N  
ANISOU 1422  N   ALA A 811     2344   2426   2951    140   -107    630       N  
ATOM   1423  CA  ALA A 811      20.917  10.882  33.281  1.00 21.87           C  
ANISOU 1423  CA  ALA A 811     2603   2445   3262    258    -52    637       C  
ATOM   1424  C   ALA A 811      21.197   9.733  34.241  1.00 23.91           C  
ANISOU 1424  C   ALA A 811     2817   2659   3609    282   -128    806       C  
ATOM   1425  O   ALA A 811      21.765   9.962  35.306  1.00 27.09           O  
ANISOU 1425  O   ALA A 811     3098   3199   3996    243   -207    933       O  
ATOM   1426  CB  ALA A 811      22.064  11.054  32.297  1.00 21.10           C  
ANISOU 1426  CB  ALA A 811     2453   2321   3243    389     57    608       C  
ATOM   1427  N   TRP A 812      20.808   8.513  33.875  1.00 23.92           N  
ANISOU 1427  N   TRP A 812     2924   2464   3701    336   -117    814       N  
ATOM   1428  CA  TRP A 812      20.944   7.367  34.777  1.00 24.72           C  
ANISOU 1428  CA  TRP A 812     3001   2488   3904    351   -196    999       C  
ATOM   1429  C   TRP A 812      22.375   7.193  35.283  1.00 26.30           C  
ANISOU 1429  C   TRP A 812     3036   2743   4214    467   -212   1159       C  
ATOM   1430  O   TRP A 812      22.573   6.940  36.465  1.00 26.56           O  
ANISOU 1430  O   TRP A 812     2977   2872   4243    418   -319   1346       O  
ATOM   1431  CB  TRP A 812      20.416   6.090  34.131  1.00 25.86           C  
ANISOU 1431  CB  TRP A 812     3305   2357   4164    399   -178    964       C  
ATOM   1432  CG  TRP A 812      21.248   5.550  32.977  1.00 27.69           C  
ANISOU 1432  CG  TRP A 812     3596   2399   4526    597    -62    866       C  
ATOM   1433  CD1 TRP A 812      21.098   5.844  31.659  1.00 25.62           C  
ANISOU 1433  CD1 TRP A 812     3448   2077   4210    644     42    656       C  
ATOM   1434  CD2 TRP A 812      22.353   4.622  33.061  1.00 29.44           C  
ANISOU 1434  CD2 TRP A 812     3763   2481   4942    788    -28    982       C  
ATOM   1435  CE2 TRP A 812      22.816   4.410  31.739  1.00 30.23           C  
ANISOU 1435  CE2 TRP A 812     3956   2439   5091    957    120    808       C  
ATOM   1436  CE3 TRP A 812      22.991   3.956  34.120  1.00 31.58           C  
ANISOU 1436  CE3 TRP A 812     3912   2741   5346    843   -107   1227       C  
ATOM   1437  NE1 TRP A 812      22.030   5.167  30.912  1.00 27.75           N  
ANISOU 1437  NE1 TRP A 812     3749   2187   4607    853    154    613       N  
ATOM   1438  CZ2 TRP A 812      23.900   3.550  31.434  1.00 33.27           C  
ANISOU 1438  CZ2 TRP A 812     4312   2661   5667   1200    214    854       C  
ATOM   1439  CZ3 TRP A 812      24.094   3.080  33.818  1.00 35.34           C  
ANISOU 1439  CZ3 TRP A 812     4346   3044   6037   1086    -33   1299       C  
ATOM   1440  CH2 TRP A 812      24.525   2.896  32.481  1.00 35.27           C  
ANISOU 1440  CH2 TRP A 812     4430   2887   6084   1270    137   1103       C  
ATOM   1441  N   GLU A 813      23.358   7.333  34.389  1.00 27.66           N  
ANISOU 1441  N   GLU A 813     3158   2878   4474    618   -104   1100       N  
ATOM   1442  CA  GLU A 813      24.786   7.216  34.753  1.00 30.06           C  
ANISOU 1442  CA  GLU A 813     3263   3254   4905    743   -108   1264       C  
ATOM   1443  C   GLU A 813      25.299   8.325  35.692  1.00 29.52           C  
ANISOU 1443  C   GLU A 813     3020   3463   4734    614   -211   1353       C  
ATOM   1444  O   GLU A 813      26.273   8.117  36.377  1.00 32.70           O  
ANISOU 1444  O   GLU A 813     3247   3957   5220    659   -283   1542       O  
ATOM   1445  CB  GLU A 813      25.693   7.071  33.504  1.00 30.69           C  
ANISOU 1445  CB  GLU A 813     3316   3241   5104    949     63   1184       C  
ATOM   1446  CG  GLU A 813      25.956   8.347  32.693  1.00 28.38           C  
ANISOU 1446  CG  GLU A 813     2981   3092   4710    914    156   1050       C  
ATOM   1447  CD  GLU A 813      24.834   8.704  31.713  1.00 27.46           C  
ANISOU 1447  CD  GLU A 813     3078   2900   4456    846    222    825       C  
ATOM   1448  OE1 GLU A 813      23.798   7.996  31.660  1.00 26.15           O  
ANISOU 1448  OE1 GLU A 813     3088   2581   4267    807    186    758       O  
ATOM   1449  OE2 GLU A 813      24.988   9.711  30.982  1.00 27.12           O1-
ANISOU 1449  OE2 GLU A 813     3017   2957   4331    821    300    732       O1-
ATOM   1450  N   CYS A 814      24.642   9.482  35.712  1.00 30.10           N  
ANISOU 1450  N   CYS A 814     3145   3658   4633    457   -226   1217       N  
ATOM   1451  CA  CYS A 814      24.951  10.544  36.690  1.00 32.57           C  
ANISOU 1451  CA  CYS A 814     3346   4203   4826    307   -341   1262       C  
ATOM   1452  C   CYS A 814      24.439  10.175  38.074  1.00 33.92           C  
ANISOU 1452  C   CYS A 814     3527   4467   4894    199   -483   1387       C  
ATOM   1453  O   CYS A 814      25.154  10.364  39.056  1.00 35.64           O  
ANISOU 1453  O   CYS A 814     3612   4853   5077    141   -606   1528       O  
ATOM   1454  CB  CYS A 814      24.329  11.880  36.299  1.00 32.64           C  
ANISOU 1454  CB  CYS A 814     3435   4273   4694    190   -305   1068       C  
ATOM   1455  SG  CYS A 814      24.732  12.438  34.640  1.00 37.48           S  
ANISOU 1455  SG  CYS A 814     4059   4802   5379    286   -136    933       S  
ATOM   1456  N   ILE A 815      23.205   9.655  38.139  1.00 32.32           N  
ANISOU 1456  N   ILE A 815     3474   4174   4632    159   -469   1346       N  
ATOM   1457  CA  ILE A 815      22.608   9.185  39.384  1.00 33.17           C  
ANISOU 1457  CA  ILE A 815     3596   4371   4636     60   -576   1486       C  
ATOM   1458  C   ILE A 815      23.445   8.047  39.994  1.00 36.25           C  
ANISOU 1458  C   ILE A 815     3881   4729   5164    146   -659   1748       C  
ATOM   1459  O   ILE A 815      23.664   8.018  41.203  1.00 38.98           O  
ANISOU 1459  O   ILE A 815     4148   5254   5409     64   -787   1917       O  
ATOM   1460  CB  ILE A 815      21.111   8.796  39.199  1.00 32.64           C  
ANISOU 1460  CB  ILE A 815     3684   4206   4512      0   -530   1414       C  
ATOM   1461  CG1 ILE A 815      20.272  10.034  38.847  1.00 28.48           C  
ANISOU 1461  CG1 ILE A 815     3226   3761   3833    -85   -470   1195       C  
ATOM   1462  CG2 ILE A 815      20.550   8.086  40.438  1.00 33.33           C  
ANISOU 1462  CG2 ILE A 815     3769   4376   4520    -91   -622   1610       C  
ATOM   1463  CD1 ILE A 815      18.816   9.757  38.524  1.00 28.46           C  
ANISOU 1463  CD1 ILE A 815     3338   3684   3791   -140   -424   1126       C  
ATOM   1464  N   LEU A 816      23.912   7.118  39.169  1.00 37.89           N  
ANISOU 1464  N   LEU A 816     4091   4710   5595    317   -587   1785       N  
ATOM   1465  CA  LEU A 816      24.643   5.956  39.691  1.00 41.74           C  
ANISOU 1465  CA  LEU A 816     4486   5121   6252    430   -656   2046       C  
ATOM   1466  C   LEU A 816      26.141   6.160  39.877  1.00 44.47           C  
ANISOU 1466  C   LEU A 816     4609   5589   6698    530   -700   2184       C  
ATOM   1467  O   LEU A 816      26.743   5.483  40.700  1.00 49.12           O  
ANISOU 1467  O   LEU A 816     5077   6220   7366    575   -811   2445       O  
ATOM   1468  CB  LEU A 816      24.382   4.690  38.849  1.00 41.65           C  
ANISOU 1468  CB  LEU A 816     4602   4769   6454    580   -566   2035       C  
ATOM   1469  CG  LEU A 816      22.967   4.154  38.601  1.00 42.81           C  
ANISOU 1469  CG  LEU A 816     4956   4742   6568    484   -546   1946       C  
ATOM   1470  CD1 LEU A 816      23.066   2.698  38.165  1.00 43.93           C  
ANISOU 1470  CD1 LEU A 816     5191   4541   6959    630   -519   2025       C  
ATOM   1471  CD2 LEU A 816      22.037   4.274  39.807  1.00 43.89           C  
ANISOU 1471  CD2 LEU A 816     5100   5056   6520    279   -655   2068       C  
ATOM   1472  N   MET A 817      26.740   7.082  39.124  1.00 46.68           N  
ANISOU 1472  N   MET A 817     4819   5934   6983    559   -619   2036       N  
ATOM   1473  CA  MET A 817      28.200   7.237  39.106  1.00 52.04           C  
ANISOU 1473  CA  MET A 817     5258   6719   7796    664   -638   2174       C  
ATOM   1474  C   MET A 817      28.694   8.655  39.353  1.00 53.05           C  
ANISOU 1474  C   MET A 817     5266   7102   7788    506   -705   2112       C  
ATOM   1475  O   MET A 817      29.872   8.849  39.677  1.00 57.19           O  
ANISOU 1475  O   MET A 817     5559   7777   8394    525   -784   2274       O  
ATOM   1476  CB  MET A 817      28.809   6.701  37.801  1.00 57.40           C  
ANISOU 1476  CB  MET A 817     5915   7195   8699    911   -448   2117       C  
ATOM   1477  CG  MET A 817      28.454   5.252  37.467  1.00 65.62           C  
ANISOU 1477  CG  MET A 817     7092   7933   9908   1088   -379   2156       C  
ATOM   1478  SD  MET A 817      29.283   4.544  36.023  1.00 83.36           S  
ANISOU 1478  SD  MET A 817     9326   9942  12405   1416   -144   2077       S  
ATOM   1479  CE  MET A 817      28.954   5.744  34.726  1.00 76.18           C  
ANISOU 1479  CE  MET A 817     8516   9094  11334   1349     20   1758       C  
ATOM   1480  N   GLY A 818      27.808   9.638  39.202  1.00 52.13           N  
ANISOU 1480  N   GLY A 818     5300   7024   7483    348   -681   1889       N  
ATOM   1481  CA  GLY A 818      28.190  11.056  39.262  1.00 53.78           C  
ANISOU 1481  CA  GLY A 818     5441   7408   7585    198   -726   1788       C  
ATOM   1482  C   GLY A 818      29.090  11.526  38.126  1.00 54.43           C  
ANISOU 1482  C   GLY A 818     5402   7464   7815    289   -600   1745       C  
ATOM   1483  O   GLY A 818      29.798  12.519  38.272  1.00 60.17           O  
ANISOU 1483  O   GLY A 818     5997   8342   8523    173   -667   1753       O  
ATOM   1484  N   LYS A 819      29.066  10.816  36.998  1.00 54.36           N  
ANISOU 1484  N   LYS A 819     5442   7267   7945    488   -419   1700       N  
ATOM   1485  CA  LYS A 819      29.780  11.238  35.792  1.00 57.94           C  
ANISOU 1485  CA  LYS A 819     5808   7703   8504    589   -257   1643       C  
ATOM   1486  C   LYS A 819      28.907  12.220  34.976  1.00 53.39           C  
ANISOU 1486  C   LYS A 819     5415   7080   7791    490   -165   1402       C  
ATOM   1487  O   LYS A 819      28.007  11.790  34.230  1.00 54.42           O  
ANISOU 1487  O   LYS A 819     5743   7047   7887    562    -55   1260       O  
ATOM   1488  CB  LYS A 819      30.195  10.005  34.963  1.00 67.18           C  
ANISOU 1488  CB  LYS A 819     6961   8701   9863    867    -92   1692       C  
ATOM   1489  CG  LYS A 819      30.999  10.306  33.699  1.00 75.16           C  
ANISOU 1489  CG  LYS A 819     7870   9718  10969   1008    109   1650       C  
ATOM   1490  CD  LYS A 819      31.759   9.080  33.206  1.00 83.72           C  
ANISOU 1490  CD  LYS A 819     8865  10683  12262   1307    251   1751       C  
ATOM   1491  CE  LYS A 819      32.183   9.210  31.745  1.00 84.43           C  
ANISOU 1491  CE  LYS A 819     8953  10740  12387   1475    510   1637       C  
ATOM   1492  NZ  LYS A 819      33.156  10.311  31.482  1.00 84.36           N1+
ANISOU 1492  NZ  LYS A 819     8691  10965  12397   1404    548   1726       N1+
ATOM   1493  N   PHE A 820      29.181  13.524  35.130  1.00 45.08           N  
ANISOU 1493  N   PHE A 820     4296   6164   6669    319   -226   1368       N  
ATOM   1494  CA  PHE A 820      28.506  14.592  34.362  1.00 38.59           C  
ANISOU 1494  CA  PHE A 820     3616   5301   5746    229   -148   1178       C  
ATOM   1495  C   PHE A 820      29.274  14.931  33.085  1.00 35.55           C  
ANISOU 1495  C   PHE A 820     3133   4914   5460    321     21   1186       C  
ATOM   1496  O   PHE A 820      30.458  15.247  33.128  1.00 36.29           O  
ANISOU 1496  O   PHE A 820     2997   5130   5662    309      9   1328       O  
ATOM   1497  CB  PHE A 820      28.346  15.873  35.191  1.00 39.01           C  
ANISOU 1497  CB  PHE A 820     3679   5462   5682     -5   -299   1125       C  
ATOM   1498  CG  PHE A 820      27.305  15.794  36.270  1.00 38.40           C  
ANISOU 1498  CG  PHE A 820     3751   5395   5444   -101   -418   1056       C  
ATOM   1499  CD1 PHE A 820      25.979  16.146  36.005  1.00 37.44           C  
ANISOU 1499  CD1 PHE A 820     3839   5183   5203   -129   -363    880       C  
ATOM   1500  CD2 PHE A 820      27.645  15.368  37.560  1.00 41.80           C  
ANISOU 1500  CD2 PHE A 820     4099   5948   5835   -161   -582   1186       C  
ATOM   1501  CE1 PHE A 820      25.003  16.079  36.993  1.00 35.36           C  
ANISOU 1501  CE1 PHE A 820     3692   4954   4789   -205   -445    828       C  
ATOM   1502  CE2 PHE A 820      26.675  15.297  38.559  1.00 42.51           C  
ANISOU 1502  CE2 PHE A 820     4326   6077   5749   -247   -669   1133       C  
ATOM   1503  CZ  PHE A 820      25.352  15.654  38.273  1.00 38.52           C  
ANISOU 1503  CZ  PHE A 820     4020   5484   5132   -265   -589    951       C  
ATOM   1504  N   THR A 821      28.589  14.863  31.952  1.00 31.96           N  
ANISOU 1504  N   THR A 821     2845   4342   4956    405    176   1046       N  
ATOM   1505  CA  THR A 821      29.180  15.115  30.637  1.00 31.20           C  
ANISOU 1505  CA  THR A 821     2693   4254   4908    505    364   1044       C  
ATOM   1506  C   THR A 821      28.199  15.917  29.787  1.00 29.32           C  
ANISOU 1506  C   THR A 821     2651   3955   4535    434    426    882       C  
ATOM   1507  O   THR A 821      27.056  16.169  30.206  1.00 27.95           O  
ANISOU 1507  O   THR A 821     2645   3721   4253    334    332    772       O  
ATOM   1508  CB  THR A 821      29.458  13.797  29.879  1.00 31.84           C  
ANISOU 1508  CB  THR A 821     2791   4241   5066    762    530   1046       C  
ATOM   1509  CG2 THR A 821      30.505  12.956  30.581  1.00 33.51           C  
ANISOU 1509  CG2 THR A 821     2787   4499   5446    880    493   1234       C  
ATOM   1510  OG1 THR A 821      28.233  13.049  29.761  1.00 31.06           O  
ANISOU 1510  OG1 THR A 821     2947   3975   4880    798    523    899       O  
ATOM   1511  N   THR A 822      28.653  16.314  28.596  1.00 29.15           N  
ANISOU 1511  N   THR A 822     2594   3965   4517    494    588    888       N  
ATOM   1512  CA  THR A 822      27.785  16.865  27.564  1.00 27.69           C  
ANISOU 1512  CA  THR A 822     2594   3725   4201    472    670    762       C  
ATOM   1513  C   THR A 822      26.596  15.931  27.274  1.00 26.20           C  
ANISOU 1513  C   THR A 822     2641   3401   3914    555    680    610       C  
ATOM   1514  O   THR A 822      25.458  16.405  27.099  1.00 26.21           O  
ANISOU 1514  O   THR A 822     2804   3352   3802    467    630    505       O  
ATOM   1515  CB  THR A 822      28.582  17.181  26.287  1.00 29.49           C  
ANISOU 1515  CB  THR A 822     2737   4033   4435    555    867    822       C  
ATOM   1516  CG2 THR A 822      27.680  17.830  25.209  1.00 28.06           C  
ANISOU 1516  CG2 THR A 822     2747   3817   4098    517    933    720       C  
ATOM   1517  OG1 THR A 822      29.629  18.091  26.624  1.00 30.29           O  
ANISOU 1517  OG1 THR A 822     2605   4258   4646    438    834    984       O  
ATOM   1518  N   ALA A 823      26.857  14.625  27.227  1.00 25.65           N  
ANISOU 1518  N   ALA A 823     2581   3263   3902    719    738    606       N  
ATOM   1519  CA  ALA A 823      25.806  13.614  27.026  1.00 24.83           C  
ANISOU 1519  CA  ALA A 823     2696   3005   3733    777    726    472       C  
ATOM   1520  C   ALA A 823      24.738  13.616  28.133  1.00 23.18           C  
ANISOU 1520  C   ALA A 823     2564   2753   3491    633    542    450       C  
ATOM   1521  O   ALA A 823      23.570  13.359  27.863  1.00 22.91           O  
ANISOU 1521  O   ALA A 823     2707   2633   3366    596    510    339       O  
ATOM   1522  CB  ALA A 823      26.418  12.239  26.862  1.00 26.52           C  
ANISOU 1522  CB  ALA A 823     2903   3121   4053    983    818    485       C  
ATOM   1523  N   SER A 824      25.129  13.903  29.373  1.00 23.66           N  
ANISOU 1523  N   SER A 824     2486   2892   3613    547    421    561       N  
ATOM   1524  CA  SER A 824      24.142  14.045  30.444  1.00 23.95           C  
ANISOU 1524  CA  SER A 824     2588   2928   3584    410    270    541       C  
ATOM   1525  C   SER A 824      23.437  15.411  30.403  1.00 22.81           C  
ANISOU 1525  C   SER A 824     2497   2837   3333    269    233    463       C  
ATOM   1526  O   SER A 824      22.292  15.524  30.835  1.00 22.66           O  
ANISOU 1526  O   SER A 824     2580   2798   3231    194    165    398       O  
ATOM   1527  CB  SER A 824      24.732  13.737  31.807  1.00 24.54           C  
ANISOU 1527  CB  SER A 824     2527   3074   3724    374    148    679       C  
ATOM   1528  OG  SER A 824      25.765  14.637  32.142  1.00 27.22           O  
ANISOU 1528  OG  SER A 824     2692   3547   4104    309    114    764       O  
ATOM   1529  N   ASP A 825      24.116  16.441  29.883  1.00 23.24           N  
ANISOU 1529  N   ASP A 825     2473   2954   3404    239    285    484       N  
ATOM   1530  CA  ASP A 825      23.427  17.705  29.537  1.00 21.86           C  
ANISOU 1530  CA  ASP A 825     2374   2780   3151    139    277    410       C  
ATOM   1531  C   ASP A 825      22.334  17.470  28.480  1.00 20.11           C  
ANISOU 1531  C   ASP A 825     2318   2485   2838    191    342    311       C  
ATOM   1532  O   ASP A 825      21.274  18.078  28.551  1.00 19.46           O  
ANISOU 1532  O   ASP A 825     2323   2385   2686    124    293    248       O  
ATOM   1533  CB  ASP A 825      24.426  18.793  29.078  1.00 22.33           C  
ANISOU 1533  CB  ASP A 825     2318   2899   3268     89    322    481       C  
ATOM   1534  CG  ASP A 825      25.198  19.460  30.248  1.00 25.44           C  
ANISOU 1534  CG  ASP A 825     2576   3363   3727    -43    198    551       C  
ATOM   1535  OD1 ASP A 825      24.908  19.214  31.455  1.00 25.31           O  
ANISOU 1535  OD1 ASP A 825     2570   3367   3680    -98     75    532       O  
ATOM   1536  OD2 ASP A 825      26.122  20.256  29.946  1.00 26.18           O1-
ANISOU 1536  OD2 ASP A 825     2549   3503   3895   -107    217    633       O1-
ATOM   1537  N   VAL A 826      22.598  16.591  27.506  1.00 20.59           N  
ANISOU 1537  N   VAL A 826     2420   2509   2895    313    448    296       N  
ATOM   1538  CA  VAL A 826      21.613  16.238  26.470  1.00 20.29           C  
ANISOU 1538  CA  VAL A 826     2550   2409   2750    349    488    193       C  
ATOM   1539  C   VAL A 826      20.363  15.605  27.101  1.00 19.04           C  
ANISOU 1539  C   VAL A 826     2489   2185   2560    298    378    136       C  
ATOM   1540  O   VAL A 826      19.234  15.971  26.760  1.00 18.67           O  
ANISOU 1540  O   VAL A 826     2531   2133   2429    241    337     80       O  
ATOM   1541  CB  VAL A 826      22.219  15.337  25.340  1.00 22.75           C  
ANISOU 1541  CB  VAL A 826     2912   2688   3044    497    628    159       C  
ATOM   1542  CG1 VAL A 826      21.123  14.794  24.411  1.00 22.17           C  
ANISOU 1542  CG1 VAL A 826     3040   2543   2841    508    627     30       C  
ATOM   1543  CG2 VAL A 826      23.278  16.098  24.522  1.00 22.24           C  
ANISOU 1543  CG2 VAL A 826     2748   2725   2977    540    764    229       C  
ATOM   1544  N   TRP A 827      20.577  14.660  28.016  1.00 19.10           N  
ANISOU 1544  N   TRP A 827     2461   2154   2643    316    328    175       N  
ATOM   1545  CA  TRP A 827      19.496  14.035  28.777  1.00 18.15           C  
ANISOU 1545  CA  TRP A 827     2401   1988   2507    251    226    163       C  
ATOM   1546  C   TRP A 827      18.686  15.097  29.536  1.00 17.70           C  
ANISOU 1546  C   TRP A 827     2316   2019   2390    137    153    163       C  
ATOM   1547  O   TRP A 827      17.468  15.118  29.422  1.00 19.26           O  
ANISOU 1547  O   TRP A 827     2582   2209   2527     87    115    119       O  
ATOM   1548  CB  TRP A 827      20.079  12.982  29.728  1.00 18.11           C  
ANISOU 1548  CB  TRP A 827     2336   1943   2602    289    187    254       C  
ATOM   1549  CG  TRP A 827      19.108  12.244  30.608  1.00 18.27           C  
ANISOU 1549  CG  TRP A 827     2399   1925   2618    214     88    287       C  
ATOM   1550  CD1 TRP A 827      18.294  12.769  31.586  1.00 17.21           C  
ANISOU 1550  CD1 TRP A 827     2234   1889   2416    101     11    313       C  
ATOM   1551  CD2 TRP A 827      18.849  10.828  30.592  1.00 19.10           C  
ANISOU 1551  CD2 TRP A 827     2584   1880   2793    246     64    306       C  
ATOM   1552  CE2 TRP A 827      17.868  10.568  31.584  1.00 18.36           C  
ANISOU 1552  CE2 TRP A 827     2488   1816   2672    129    -33    372       C  
ATOM   1553  CE3 TRP A 827      19.349   9.761  29.837  1.00 20.65           C  
ANISOU 1553  CE3 TRP A 827     2863   1909   3075    366    123    270       C  
ATOM   1554  NE1 TRP A 827      17.550  11.762  32.172  1.00 17.62           N  
ANISOU 1554  NE1 TRP A 827     2322   1889   2483     54    -53    370       N  
ATOM   1555  CZ2 TRP A 827      17.380   9.286  31.840  1.00 20.47           C  
ANISOU 1555  CZ2 TRP A 827     2822   1947   3009    104    -88    428       C  
ATOM   1556  CZ3 TRP A 827      18.861   8.468  30.090  1.00 22.09           C  
ANISOU 1556  CZ3 TRP A 827     3136   1922   3335    353     63    299       C  
ATOM   1557  CH2 TRP A 827      17.883   8.246  31.088  1.00 22.16           C  
ANISOU 1557  CH2 TRP A 827     3131   1961   3329    210    -49    390       C  
ATOM   1558  N   ALA A 828      19.360  15.968  30.301  1.00 18.36           N  
ANISOU 1558  N   ALA A 828     2297   2185   2494     98    132    208       N  
ATOM   1559  CA  ALA A 828      18.701  17.109  30.981  1.00 17.29           C  
ANISOU 1559  CA  ALA A 828     2157   2113   2300     10     82    175       C  
ATOM   1560  C   ALA A 828      18.003  18.073  30.022  1.00 16.60           C  
ANISOU 1560  C   ALA A 828     2132   2005   2170      8    121    114       C  
ATOM   1561  O   ALA A 828      16.973  18.656  30.393  1.00 18.94           O  
ANISOU 1561  O   ALA A 828     2455   2321   2420    -28     91     75       O  
ATOM   1562  CB  ALA A 828      19.696  17.872  31.851  1.00 16.88           C  
ANISOU 1562  CB  ALA A 828     2009   2128   2276    -43     41    213       C  
ATOM   1563  N   PHE A 829      18.539  18.251  28.805  1.00 16.05           N  
ANISOU 1563  N   PHE A 829     2078   1908   2113     56    194    118       N  
ATOM   1564  CA  PHE A 829      17.826  19.022  27.779  1.00 15.93           C  
ANISOU 1564  CA  PHE A 829     2128   1880   2044     58    222     90       C  
ATOM   1565  C   PHE A 829      16.490  18.366  27.404  1.00 16.06           C  
ANISOU 1565  C   PHE A 829     2228   1882   1993     60    185     48       C  
ATOM   1566  O   PHE A 829      15.506  19.062  27.264  1.00 16.75           O  
ANISOU 1566  O   PHE A 829     2332   1985   2048     39    156     39       O  
ATOM   1567  CB  PHE A 829      18.642  19.268  26.500  1.00 16.67           C  
ANISOU 1567  CB  PHE A 829     2227   1976   2130    105    315    122       C  
ATOM   1568  CG  PHE A 829      17.865  20.025  25.437  1.00 17.48           C  
ANISOU 1568  CG  PHE A 829     2401   2081   2159    102    328    122       C  
ATOM   1569  CD1 PHE A 829      17.829  21.423  25.441  1.00 18.32           C  
ANISOU 1569  CD1 PHE A 829     2482   2177   2301     62    321    166       C  
ATOM   1570  CD2 PHE A 829      17.168  19.343  24.435  1.00 17.27           C  
ANISOU 1570  CD2 PHE A 829     2474   2058   2029    134    332     82       C  
ATOM   1571  CE1 PHE A 829      17.114  22.120  24.465  1.00 19.38           C  
ANISOU 1571  CE1 PHE A 829     2673   2311   2380     70    324    200       C  
ATOM   1572  CE2 PHE A 829      16.456  20.032  23.463  1.00 17.83           C  
ANISOU 1572  CE2 PHE A 829     2600   2156   2019    127    323    106       C  
ATOM   1573  CZ  PHE A 829      16.428  21.421  23.477  1.00 18.88           C  
ANISOU 1573  CZ  PHE A 829     2690   2285   2198    103    322    179       C  
ATOM   1574  N   GLY A 830      16.468  17.038  27.245  1.00 17.20           N  
ANISOU 1574  N   GLY A 830     2417   1987   2131     82    179     29       N  
ATOM   1575  CA  GLY A 830      15.222  16.284  27.013  1.00 17.04           C  
ANISOU 1575  CA  GLY A 830     2468   1942   2064     46    115     -4       C  
ATOM   1576  C   GLY A 830      14.184  16.563  28.091  1.00 17.96           C  
ANISOU 1576  C   GLY A 830     2526   2112   2186    -17     50     23       C  
ATOM   1577  O   GLY A 830      13.016  16.855  27.785  1.00 17.61           O  
ANISOU 1577  O   GLY A 830     2487   2102   2101    -48     10     21       O  
ATOM   1578  N   VAL A 831      14.610  16.475  29.358  1.00 17.36           N  
ANISOU 1578  N   VAL A 831     2384   2062   2150    -31     40     57       N  
ATOM   1579  CA  VAL A 831      13.732  16.766  30.501  1.00 16.42           C  
ANISOU 1579  CA  VAL A 831     2210   2021   2008    -79      5     78       C  
ATOM   1580  C   VAL A 831      13.282  18.233  30.443  1.00 17.18           C  
ANISOU 1580  C   VAL A 831     2287   2159   2081    -60     31     42       C  
ATOM   1581  O   VAL A 831      12.111  18.530  30.660  1.00 16.70           O  
ANISOU 1581  O   VAL A 831     2199   2152   1995    -66     21     45       O  
ATOM   1582  CB  VAL A 831      14.391  16.420  31.866  1.00 16.80           C  
ANISOU 1582  CB  VAL A 831     2205   2112   2066   -100    -13    124       C  
ATOM   1583  CG1 VAL A 831      13.421  16.701  33.013  1.00 16.29           C  
ANISOU 1583  CG1 VAL A 831     2096   2156   1938   -143    -27    138       C  
ATOM   1584  CG2 VAL A 831      14.832  14.946  31.902  1.00 15.37           C  
ANISOU 1584  CG2 VAL A 831     2042   1860   1938   -100    -40    184       C  
ATOM   1585  N   THR A 832      14.220  19.142  30.146  1.00 17.45           N  
ANISOU 1585  N   THR A 832     2327   2162   2142    -35     65     22       N  
ATOM   1586  CA  THR A 832      13.897  20.567  29.992  1.00 17.28           C  
ANISOU 1586  CA  THR A 832     2308   2129   2129    -15     86     -5       C  
ATOM   1587  C   THR A 832      12.859  20.793  28.891  1.00 16.74           C  
ANISOU 1587  C   THR A 832     2262   2056   2043     16     83     15       C  
ATOM   1588  O   THR A 832      11.901  21.550  29.084  1.00 18.62           O  
ANISOU 1588  O   THR A 832     2476   2313   2286     46     84     12       O  
ATOM   1589  CB  THR A 832      15.180  21.398  29.784  1.00 17.62           C  
ANISOU 1589  CB  THR A 832     2351   2121   2223    -23    111     -4       C  
ATOM   1590  CG2 THR A 832      14.897  22.906  29.750  1.00 15.87           C  
ANISOU 1590  CG2 THR A 832     2149   1844   2037    -13    122    -30       C  
ATOM   1591  OG1 THR A 832      16.063  21.113  30.873  1.00 18.50           O  
ANISOU 1591  OG1 THR A 832     2422   2263   2344    -66     84     -9       O  
ATOM   1592  N   LEU A 833      13.049  20.140  27.751  1.00 15.93           N  
ANISOU 1592  N   LEU A 833     2204   1936   1913     17     80     35       N  
ATOM   1593  CA  LEU A 833      12.082  20.189  26.648  1.00 16.45           C  
ANISOU 1593  CA  LEU A 833     2297   2021   1931     24     48     60       C  
ATOM   1594  C   LEU A 833      10.703  19.651  27.047  1.00 16.13           C  
ANISOU 1594  C   LEU A 833     2210   2041   1878     -8    -15     75       C  
ATOM   1595  O   LEU A 833       9.675  20.213  26.667  1.00 15.92           O  
ANISOU 1595  O   LEU A 833     2144   2059   1846     10    -45    117       O  
ATOM   1596  CB  LEU A 833      12.613  19.406  25.442  1.00 17.13           C  
ANISOU 1596  CB  LEU A 833     2467   2088   1953     21     55     49       C  
ATOM   1597  CG  LEU A 833      11.745  19.321  24.176  1.00 18.46           C  
ANISOU 1597  CG  LEU A 833     2690   2295   2029      7      0     67       C  
ATOM   1598  CD1 LEU A 833      11.415  20.701  23.641  1.00 17.63           C  
ANISOU 1598  CD1 LEU A 833     2557   2216   1925     44      5    142       C  
ATOM   1599  CD2 LEU A 833      12.423  18.473  23.113  1.00 18.07           C  
ANISOU 1599  CD2 LEU A 833     2753   2225   1887     11     26     17       C  
ATOM   1600  N   TRP A 834      10.694  18.560  27.816  1.00 15.51           N  
ANISOU 1600  N   TRP A 834     2120   1969   1804    -56    -35     66       N  
ATOM   1601  CA  TRP A 834       9.461  17.997  28.360  1.00 15.80           C  
ANISOU 1601  CA  TRP A 834     2089   2074   1841   -108    -86    106       C  
ATOM   1602  C   TRP A 834       8.746  19.054  29.205  1.00 17.47           C  
ANISOU 1602  C   TRP A 834     2203   2365   2070    -56    -43    124       C  
ATOM   1603  O   TRP A 834       7.538  19.216  29.054  1.00 20.46           O  
ANISOU 1603  O   TRP A 834     2502   2819   2453    -54    -69    176       O  
ATOM   1604  CB  TRP A 834       9.782  16.757  29.207  1.00 15.57           C  
ANISOU 1604  CB  TRP A 834     2064   2024   1828   -168   -102    118       C  
ATOM   1605  CG  TRP A 834       8.601  16.110  29.836  1.00 16.19           C  
ANISOU 1605  CG  TRP A 834     2062   2177   1912   -244   -148    189       C  
ATOM   1606  CD1 TRP A 834       7.802  15.156  29.277  1.00 15.28           C  
ANISOU 1606  CD1 TRP A 834     1954   2046   1805   -340   -236    227       C  
ATOM   1607  CD2 TRP A 834       8.073  16.365  31.154  1.00 17.09           C  
ANISOU 1607  CD2 TRP A 834     2071   2406   2017   -243   -106    238       C  
ATOM   1608  CE2 TRP A 834       6.945  15.518  31.319  1.00 16.95           C  
ANISOU 1608  CE2 TRP A 834     1976   2451   2013   -340   -161    331       C  
ATOM   1609  CE3 TRP A 834       8.447  17.227  32.211  1.00 17.68           C  
ANISOU 1609  CE3 TRP A 834     2116   2542   2060   -178    -28    205       C  
ATOM   1610  NE1 TRP A 834       6.809  14.797  30.160  1.00 17.16           N  
ANISOU 1610  NE1 TRP A 834     2075   2384   2061   -409   -253    321       N  
ATOM   1611  CZ2 TRP A 834       6.169  15.496  32.504  1.00 18.10           C  
ANISOU 1611  CZ2 TRP A 834     1997   2742   2138   -361   -117    414       C  
ATOM   1612  CZ3 TRP A 834       7.667  17.212  33.411  1.00 18.46           C  
ANISOU 1612  CZ3 TRP A 834     2117   2782   2115   -190     15    257       C  
ATOM   1613  CH2 TRP A 834       6.540  16.344  33.536  1.00 18.33           C  
ANISOU 1613  CH2 TRP A 834     2007   2848   2110   -274    -19    371       C  
ATOM   1614  N   GLU A 835       9.494  19.754  30.075  1.00 15.92           N  
ANISOU 1614  N   GLU A 835     2013   2152   1883    -14     19     76       N  
ATOM   1615  CA  GLU A 835       8.938  20.824  30.923  1.00 19.51           C  
ANISOU 1615  CA  GLU A 835     2414   2656   2343     54     76     50       C  
ATOM   1616  C   GLU A 835       8.289  21.930  30.104  1.00 18.61           C  
ANISOU 1616  C   GLU A 835     2284   2513   2274    136     87     68       C  
ATOM   1617  O   GLU A 835       7.214  22.409  30.461  1.00 17.90           O  
ANISOU 1617  O   GLU A 835     2110   2490   2201    203    119     89       O  
ATOM   1618  CB  GLU A 835      10.013  21.508  31.789  1.00 19.67           C  
ANISOU 1618  CB  GLU A 835     2485   2631   2358     67    117    -32       C  
ATOM   1619  CG  GLU A 835      10.707  20.700  32.864  1.00 19.26           C  
ANISOU 1619  CG  GLU A 835     2436   2628   2255      3    104    -39       C  
ATOM   1620  CD  GLU A 835      11.665  21.594  33.649  1.00 23.66           C  
ANISOU 1620  CD  GLU A 835     3038   3154   2797      3    118   -124       C  
ATOM   1621  OE1 GLU A 835      11.221  22.291  34.593  1.00 26.51           O  
ANISOU 1621  OE1 GLU A 835     3404   3563   3105     37    160   -196       O  
ATOM   1622  OE2 GLU A 835      12.869  21.607  33.325  1.00 22.31           O1-
ANISOU 1622  OE2 GLU A 835     2897   2915   2664    -33     89   -123       O1-
ATOM   1623  N   VAL A 836       8.963  22.316  29.013  1.00 18.31           N  
ANISOU 1623  N   VAL A 836     2315   2386   2256    140     68     76       N  
ATOM   1624  CA  VAL A 836       8.525  23.406  28.133  1.00 19.03           C  
ANISOU 1624  CA  VAL A 836     2403   2434   2393    214     67    124       C  
ATOM   1625  C   VAL A 836       7.205  22.984  27.525  1.00 20.02           C  
ANISOU 1625  C   VAL A 836     2444   2660   2502    214      6    214       C  
ATOM   1626  O   VAL A 836       6.273  23.765  27.500  1.00 21.50           O  
ANISOU 1626  O   VAL A 836     2553   2874   2742    302     16    266       O  
ATOM   1627  CB  VAL A 836       9.587  23.780  27.041  1.00 18.79           C  
ANISOU 1627  CB  VAL A 836     2461   2315   2363    196     62    147       C  
ATOM   1628  CG1 VAL A 836       9.009  24.727  25.969  1.00 18.13           C  
ANISOU 1628  CG1 VAL A 836     2371   2208   2310    259     41    245       C  
ATOM   1629  CG2 VAL A 836      10.823  24.418  27.686  1.00 16.65           C  
ANISOU 1629  CG2 VAL A 836     2239   1948   2139    186    113     82       C  
ATOM   1630  N   LEU A 837       7.145  21.745  27.045  1.00 20.54           N  
ANISOU 1630  N   LEU A 837     2526   2774   2504    115    -65    231       N  
ATOM   1631  CA  LEU A 837       5.907  21.198  26.482  1.00 21.56           C  
ANISOU 1631  CA  LEU A 837     2574   3005   2613     69   -157    315       C  
ATOM   1632  C   LEU A 837       4.796  20.937  27.477  1.00 22.51           C  
ANISOU 1632  C   LEU A 837     2545   3237   2771     69   -145    358       C  
ATOM   1633  O   LEU A 837       3.631  20.936  27.077  1.00 23.35           O  
ANISOU 1633  O   LEU A 837     2532   3444   2896     63   -209    458       O  
ATOM   1634  CB  LEU A 837       6.185  19.993  25.590  1.00 21.73           C  
ANISOU 1634  CB  LEU A 837     2689   3015   2553    -49   -247    297       C  
ATOM   1635  CG  LEU A 837       6.528  20.715  24.284  1.00 24.91           C  
ANISOU 1635  CG  LEU A 837     3167   3393   2905     -9   -265    325       C  
ATOM   1636  CD1 LEU A 837       7.857  20.256  23.767  1.00 25.79           C  
ANISOU 1636  CD1 LEU A 837     3425   3423   2950    -32   -227    245       C  
ATOM   1637  CD2 LEU A 837       5.416  20.678  23.236  1.00 25.41           C  
ANISOU 1637  CD2 LEU A 837     3184   3556   2915    -50   -392    420       C  
ATOM   1638  N   MET A 838       5.151  20.721  28.752  1.00 19.82           N  
ANISOU 1638  N   MET A 838     2199   2900   2432     71    -66    301       N  
ATOM   1639  CA  MET A 838       4.170  20.688  29.851  1.00 20.84           C  
ANISOU 1639  CA  MET A 838     2184   3158   2577     98    -10    343       C  
ATOM   1640  C   MET A 838       3.725  22.090  30.301  1.00 22.36           C  
ANISOU 1640  C   MET A 838     2315   3363   2818    269     96    323       C  
ATOM   1641  O   MET A 838       2.834  22.221  31.156  1.00 24.55           O  
ANISOU 1641  O   MET A 838     2461   3764   3103    330    173    354       O  
ATOM   1642  CB  MET A 838       4.750  19.955  31.071  1.00 21.98           C  
ANISOU 1642  CB  MET A 838     2359   3319   2673     38     37    298       C  
ATOM   1643  CG  MET A 838       4.931  18.444  30.927  1.00 21.36           C  
ANISOU 1643  CG  MET A 838     2312   3227   2577   -118    -53    342       C  
ATOM   1644  SD  MET A 838       3.371  17.566  30.706  1.00 23.20           S  
ANISOU 1644  SD  MET A 838     2382   3592   2841   -233   -140    492       S  
ATOM   1645  CE  MET A 838       2.686  17.610  32.365  1.00 22.38           C  
ANISOU 1645  CE  MET A 838     2120   3669   2714   -202    -14    559       C  
ATOM   1646  N   LEU A 839       4.334  23.139  29.738  1.00 21.99           N  
ANISOU 1646  N   LEU A 839     2362   3183   2809    351    110    276       N  
ATOM   1647  CA  LEU A 839       4.203  24.516  30.282  1.00 23.20           C  
ANISOU 1647  CA  LEU A 839     2516   3274   3025    515    217    217       C  
ATOM   1648  C   LEU A 839       4.480  24.573  31.794  1.00 21.35           C  
ANISOU 1648  C   LEU A 839     2309   3070   2734    538    323     94       C  
ATOM   1649  O   LEU A 839       3.844  25.316  32.533  1.00 21.57           O  
ANISOU 1649  O   LEU A 839     2287   3129   2780    674    430     49       O  
ATOM   1650  CB  LEU A 839       2.854  25.179  29.907  1.00 24.95           C  
ANISOU 1650  CB  LEU A 839     2583   3563   3334    650    232    327       C  
ATOM   1651  CG  LEU A 839       2.673  25.583  28.438  1.00 27.22           C  
ANISOU 1651  CG  LEU A 839     2867   3800   3675    663    128    447       C  
ATOM   1652  CD1 LEU A 839       2.284  24.381  27.587  1.00 29.61           C  
ANISOU 1652  CD1 LEU A 839     3115   4225   3911    506    -12    551       C  
ATOM   1653  CD2 LEU A 839       1.592  26.641  28.304  1.00 29.23           C  
ANISOU 1653  CD2 LEU A 839     2989   4067   4050    853    171    542       C  
ATOM   1654  N   CYS A 840       5.451  23.760  32.221  1.00 20.90           N  
ANISOU 1654  N   CYS A 840     2334   3008   2598    412    292     44       N  
ATOM   1655  CA  CYS A 840       5.923  23.691  33.602  1.00 21.48           C  
ANISOU 1655  CA  CYS A 840     2453   3124   2584    399    358    -58       C  
ATOM   1656  C   CYS A 840       4.829  23.347  34.625  1.00 22.39           C  
ANISOU 1656  C   CYS A 840     2441   3433   2633    438    445    -25       C  
ATOM   1657  O   CYS A 840       4.903  23.763  35.760  1.00 23.65           O  
ANISOU 1657  O   CYS A 840     2635   3642   2709    492    538   -127       O  
ATOM   1658  CB  CYS A 840       6.710  24.967  33.971  1.00 21.52           C  
ANISOU 1658  CB  CYS A 840     2588   2981   2608    467    403   -205       C  
ATOM   1659  SG  CYS A 840       8.169  25.212  32.917  1.00 22.71           S  
ANISOU 1659  SG  CYS A 840     2859   2943   2826    380    309   -208       S  
ATOM   1660  N   ARG A 841       3.819  22.583  34.205  1.00 24.92           N  
ANISOU 1660  N   ARG A 841     2614   3874   2981    400    413    121       N  
ATOM   1661  CA  ARG A 841       2.644  22.301  35.045  1.00 27.91           C  
ANISOU 1661  CA  ARG A 841     2826   4460   3318    438    506    196       C  
ATOM   1662  C   ARG A 841       2.865  21.173  36.052  1.00 28.36           C  
ANISOU 1662  C   ARG A 841     2873   4643   3259    307    510    238       C  
ATOM   1663  O   ARG A 841       2.033  20.976  36.940  1.00 30.29           O  
ANISOU 1663  O   ARG A 841     2990   5080   3439    333    612    300       O  
ATOM   1664  CB  ARG A 841       1.371  22.007  34.207  1.00 28.08           C  
ANISOU 1664  CB  ARG A 841     2655   4580   3435    436    458    367       C  
ATOM   1665  CG  ARG A 841       0.721  23.177  33.462  1.00 29.50           C  
ANISOU 1665  CG  ARG A 841     2769   4711   3728    607    483    382       C  
ATOM   1666  CD  ARG A 841       0.582  24.444  34.284  1.00 30.89           C  
ANISOU 1666  CD  ARG A 841     2968   4862   3906    824    654    256       C  
ATOM   1667  NE  ARG A 841      -0.422  25.376  33.759  1.00 32.18           N  
ANISOU 1667  NE  ARG A 841     2996   5030   4202   1014    702    328       N  
ATOM   1668  CZ  ARG A 841      -0.157  26.406  32.949  1.00 32.15           C  
ANISOU 1668  CZ  ARG A 841     3077   4832   4307   1120    669    301       C  
ATOM   1669  NH1 ARG A 841       1.094  26.662  32.549  1.00 28.34           N1+
ANISOU 1669  NH1 ARG A 841     2810   4145   3813   1044    596    200       N1+
ATOM   1670  NH2 ARG A 841      -1.147  27.188  32.534  1.00 31.42           N  
ANISOU 1670  NH2 ARG A 841     2837   4756   4345   1306    711    399       N  
ATOM   1671  N   ALA A 842       3.973  20.441  35.915  1.00 27.07           N  
ANISOU 1671  N   ALA A 842     2832   4379   3074    177    409    224       N  
ATOM   1672  CA  ALA A 842       4.247  19.242  36.742  1.00 27.23           C  
ANISOU 1672  CA  ALA A 842     2846   4489   3012     44    384    304       C  
ATOM   1673  C   ALA A 842       5.728  19.015  36.831  1.00 25.51           C  
ANISOU 1673  C   ALA A 842     2786   4140   2767    -14    315    229       C  
ATOM   1674  O   ALA A 842       6.466  19.235  35.864  1.00 28.27           O  
ANISOU 1674  O   ALA A 842     3224   4324   3193    -13    247    175       O  
ATOM   1675  CB  ALA A 842       3.578  17.995  36.153  1.00 26.36           C  
ANISOU 1675  CB  ALA A 842     2636   4406   2974    -94    289    474       C  
ATOM   1676  N   GLN A 843       6.162  18.572  37.999  1.00 25.54           N  
ANISOU 1676  N   GLN A 843     2810   4239   2654    -64    334    246       N  
ATOM   1677  CA  GLN A 843       7.517  18.101  38.208  1.00 22.53           C  
ANISOU 1677  CA  GLN A 843     2535   3772   2254   -135    252    231       C  
ATOM   1678  C   GLN A 843       7.718  16.793  37.421  1.00 20.77           C  
ANISOU 1678  C   GLN A 843     2308   3444   2140   -237    146    353       C  
ATOM   1679  O   GLN A 843       6.809  15.965  37.364  1.00 18.86           O  
ANISOU 1679  O   GLN A 843     1980   3258   1928   -306    132    481       O  
ATOM   1680  CB  GLN A 843       7.732  17.868  39.699  1.00 23.69           C  
ANISOU 1680  CB  GLN A 843     2682   4086   2233   -170    287    258       C  
ATOM   1681  CG  GLN A 843       9.188  17.703  40.095  1.00 25.41           C  
ANISOU 1681  CG  GLN A 843     2996   4246   2413   -220    201    230       C  
ATOM   1682  CD  GLN A 843       9.352  17.263  41.520  1.00 27.55           C  
ANISOU 1682  CD  GLN A 843     3259   4706   2503   -278    206    303       C  
ATOM   1683  NE2 GLN A 843      10.306  17.869  42.211  1.00 28.37           N  
ANISOU 1683  NE2 GLN A 843     3446   4838   2495   -282    173    198       N  
ATOM   1684  OE1 GLN A 843       8.632  16.386  42.002  1.00 29.57           O  
ANISOU 1684  OE1 GLN A 843     3432   5088   2715   -332    229    464       O  
ATOM   1685  N   PRO A 844       8.906  16.605  36.813  1.00 20.89           N  
ANISOU 1685  N   PRO A 844     2416   3301   2220   -247     76    313       N  
ATOM   1686  CA  PRO A 844       9.183  15.323  36.139  1.00 21.42           C  
ANISOU 1686  CA  PRO A 844     2508   3248   2383   -320     -9    402       C  
ATOM   1687  C   PRO A 844       9.103  14.172  37.137  1.00 22.59           C  
ANISOU 1687  C   PRO A 844     2617   3464   2502   -409    -38    553       C  
ATOM   1688  O   PRO A 844       9.652  14.294  38.239  1.00 23.55           O  
ANISOU 1688  O   PRO A 844     2737   3685   2525   -408    -24    574       O  
ATOM   1689  CB  PRO A 844      10.642  15.468  35.629  1.00 20.21           C  
ANISOU 1689  CB  PRO A 844     2443   2957   2279   -282    -40    330       C  
ATOM   1690  CG  PRO A 844      10.949  16.923  35.705  1.00 21.24           C  
ANISOU 1690  CG  PRO A 844     2592   3113   2366   -211     11    206       C  
ATOM   1691  CD  PRO A 844      10.038  17.550  36.716  1.00 20.64           C  
ANISOU 1691  CD  PRO A 844     2465   3193   2184   -193     77    187       C  
ATOM   1692  N   PHE A 845       8.427  13.084  36.739  1.00 22.33           N  
ANISOU 1692  N   PHE A 845     2560   3376   2549   -497    -91    664       N  
ATOM   1693  CA  PHE A 845       8.149  11.904  37.580  1.00 24.11           C  
ANISOU 1693  CA  PHE A 845     2741   3643   2777   -604   -126    848       C  
ATOM   1694  C   PHE A 845       7.460  12.332  38.859  1.00 25.80           C  
ANISOU 1694  C   PHE A 845     2850   4111   2842   -612    -39    920       C  
ATOM   1695  O   PHE A 845       7.714  11.763  39.928  1.00 29.48           O  
ANISOU 1695  O   PHE A 845     3297   4669   3235   -663    -44   1051       O  
ATOM   1696  CB  PHE A 845       9.428  11.084  37.888  1.00 24.32           C  
ANISOU 1696  CB  PHE A 845     2843   3547   2850   -606   -188    906       C  
ATOM   1697  CG  PHE A 845      10.058  10.439  36.676  1.00 24.12           C  
ANISOU 1697  CG  PHE A 845     2922   3268   2975   -586   -250    848       C  
ATOM   1698  CD1 PHE A 845       9.363   9.477  35.926  1.00 25.34           C  
ANISOU 1698  CD1 PHE A 845     3111   3278   3239   -674   -313    889       C  
ATOM   1699  CD2 PHE A 845      11.342  10.788  36.279  1.00 23.87           C  
ANISOU 1699  CD2 PHE A 845     2953   3148   2969   -483   -243    749       C  
ATOM   1700  CE1 PHE A 845       9.946   8.885  34.808  1.00 25.47           C  
ANISOU 1700  CE1 PHE A 845     3253   3059   3365   -643   -358    802       C  
ATOM   1701  CE2 PHE A 845      11.934  10.196  35.157  1.00 25.19           C  
ANISOU 1701  CE2 PHE A 845     3215   3101   3255   -440   -269    687       C  
ATOM   1702  CZ  PHE A 845      11.231   9.243  34.424  1.00 23.77           C  
ANISOU 1702  CZ  PHE A 845     3099   2772   3161   -512   -322    700       C  
ATOM   1703  N   GLY A 846       6.591  13.335  38.740  1.00 24.20           N  
ANISOU 1703  N   GLY A 846     2579   4028   2588   -550     46    839       N  
ATOM   1704  CA  GLY A 846       5.960  13.988  39.891  1.00 25.86           C  
ANISOU 1704  CA  GLY A 846     2702   4487   2636   -507    168    852       C  
ATOM   1705  C   GLY A 846       5.166  13.090  40.807  1.00 28.08           C  
ANISOU 1705  C   GLY A 846     2866   4943   2860   -615    196   1071       C  
ATOM   1706  O   GLY A 846       5.108  13.326  42.010  1.00 30.49           O  
ANISOU 1706  O   GLY A 846     3142   5457   2987   -597    285   1106       O  
ATOM   1707  N   GLN A 847       4.546  12.056  40.251  1.00 30.22           N  
ANISOU 1707  N   GLN A 847     3076   5135   3271   -742    119   1222       N  
ATOM   1708  CA  GLN A 847       3.853  11.063  41.080  1.00 32.13           C  
ANISOU 1708  CA  GLN A 847     3204   5515   3489   -880    127   1473       C  
ATOM   1709  C   GLN A 847       4.797  10.019  41.727  1.00 30.87           C  
ANISOU 1709  C   GLN A 847     3130   5272   3327   -964     43   1611       C  
ATOM   1710  O   GLN A 847       4.344   9.177  42.503  1.00 33.01           O  
ANISOU 1710  O   GLN A 847     3319   5651   3572  -1084     45   1847       O  
ATOM   1711  CB  GLN A 847       2.709  10.398  40.292  1.00 36.42           C  
ANISOU 1711  CB  GLN A 847     3632   6012   4194  -1012     64   1598       C  
ATOM   1712  CG  GLN A 847       1.589  11.326  39.791  1.00 39.19           C  
ANISOU 1712  CG  GLN A 847     3838   6500   4552   -939    142   1536       C  
ATOM   1713  CD  GLN A 847       0.842  12.035  40.917  1.00 46.55           C  
ANISOU 1713  CD  GLN A 847     4613   7757   5317   -850    335   1588       C  
ATOM   1714  NE2 GLN A 847      -0.346  11.527  41.263  1.00 45.80           N  
ANISOU 1714  NE2 GLN A 847     4305   7853   5244   -959    379   1812       N  
ATOM   1715  OE1 GLN A 847       1.329  13.030  41.469  1.00 47.68           O  
ANISOU 1715  OE1 GLN A 847     4826   7980   5311   -688    446   1425       O  
ATOM   1716  N   LEU A 848       6.097  10.072  41.412  1.00 28.54           N  
ANISOU 1716  N   LEU A 848     2983   4794   3067   -897    -29   1491       N  
ATOM   1717  CA  LEU A 848       7.104   9.140  41.985  1.00 29.96           C  
ANISOU 1717  CA  LEU A 848     3232   4887   3264   -942   -114   1627       C  
ATOM   1718  C   LEU A 848       7.989   9.803  43.042  1.00 29.29           C  
ANISOU 1718  C   LEU A 848     3180   4972   2977   -865    -79   1582       C  
ATOM   1719  O   LEU A 848       8.318  10.985  42.915  1.00 29.64           O  
ANISOU 1719  O   LEU A 848     3263   5062   2936   -757    -27   1366       O  
ATOM   1720  CB  LEU A 848       8.007   8.549  40.873  1.00 29.58           C  
ANISOU 1720  CB  LEU A 848     3309   4509   3421   -920   -227   1555       C  
ATOM   1721  CG  LEU A 848       7.368   7.722  39.732  1.00 31.47           C  
ANISOU 1721  CG  LEU A 848     3575   4522   3860  -1011   -302   1571       C  
ATOM   1722  CD1 LEU A 848       8.423   7.282  38.722  1.00 29.64           C  
ANISOU 1722  CD1 LEU A 848     3492   3990   3780   -945   -378   1454       C  
ATOM   1723  CD2 LEU A 848       6.555   6.528  40.252  1.00 31.27           C  
ANISOU 1723  CD2 LEU A 848     3481   4496   3905  -1188   -351   1836       C  
ATOM   1724  N   THR A 849       8.373   9.051  44.075  1.00 29.82           N  
ANISOU 1724  N   THR A 849     3235   5126   2969   -931   -120   1793       N  
ATOM   1725  CA  THR A 849       9.292   9.562  45.115  1.00 31.34           C  
ANISOU 1725  CA  THR A 849     3463   5491   2953   -885   -126   1770       C  
ATOM   1726  C   THR A 849      10.730   9.651  44.601  1.00 31.15           C  
ANISOU 1726  C   THR A 849     3527   5269   3039   -811   -230   1666       C  
ATOM   1727  O   THR A 849      11.057   9.081  43.551  1.00 29.75           O  
ANISOU 1727  O   THR A 849     3387   4821   3095   -792   -288   1653       O  
ATOM   1728  CB  THR A 849       9.357   8.657  46.346  1.00 32.56           C  
ANISOU 1728  CB  THR A 849     3575   5806   2990   -982   -163   2065       C  
ATOM   1729  CG2 THR A 849       7.952   8.370  46.915  1.00 34.78           C  
ANISOU 1729  CG2 THR A 849     3742   6301   3172  -1077    -54   2236       C  
ATOM   1730  OG1 THR A 849      10.014   7.435  45.986  1.00 32.30           O  
ANISOU 1730  OG1 THR A 849     3571   5518   3184  -1022   -296   2243       O  
ATOM   1731  N   ASP A 850      11.574  10.366  45.347  1.00 31.86           N  
ANISOU 1731  N   ASP A 850     3646   5507   2953   -774   -250   1592       N  
ATOM   1732  CA  ASP A 850      13.002  10.448  45.066  1.00 30.85           C  
ANISOU 1732  CA  ASP A 850     3559   5250   2912   -721   -355   1541       C  
ATOM   1733  C   ASP A 850      13.627   9.056  44.905  1.00 31.69           C  
ANISOU 1733  C   ASP A 850     3650   5173   3218   -735   -461   1774       C  
ATOM   1734  O   ASP A 850      14.362   8.812  43.938  1.00 29.13           O  
ANISOU 1734  O   ASP A 850     3352   4611   3105   -663   -500   1717       O  
ATOM   1735  CB  ASP A 850      13.718  11.235  46.167  1.00 34.17           C  
ANISOU 1735  CB  ASP A 850     3995   5903   3085   -732   -395   1490       C  
ATOM   1736  CG  ASP A 850      13.448  12.742  46.105  1.00 36.10           C  
ANISOU 1736  CG  ASP A 850     4295   6230   3191   -688   -307   1196       C  
ATOM   1737  OD1 ASP A 850      12.976  13.263  45.070  1.00 36.65           O  
ANISOU 1737  OD1 ASP A 850     4383   6151   3391   -627   -232   1034       O  
ATOM   1738  OD2 ASP A 850      13.718  13.419  47.120  1.00 39.41           O1-
ANISOU 1738  OD2 ASP A 850     4751   6860   3362   -715   -321   1127       O1-
ATOM   1739  N   GLU A 851      13.327   8.163  45.851  1.00 33.20           N  
ANISOU 1739  N   GLU A 851     3799   5474   3341   -819   -496   2041       N  
ATOM   1740  CA  GLU A 851      13.816   6.787  45.835  1.00 35.61           C  
ANISOU 1740  CA  GLU A 851     4094   5592   3845   -832   -597   2298       C  
ATOM   1741  C   GLU A 851      13.414   6.004  44.584  1.00 32.71           C  
ANISOU 1741  C   GLU A 851     3772   4889   3767   -818   -588   2274       C  
ATOM   1742  O   GLU A 851      14.220   5.256  44.042  1.00 32.28           O  
ANISOU 1742  O   GLU A 851     3752   4582   3931   -749   -654   2326       O  
ATOM   1743  CB  GLU A 851      13.391   6.030  47.106  1.00 41.27           C  
ANISOU 1743  CB  GLU A 851     4758   6502   4421   -943   -627   2615       C  
ATOM   1744  CG  GLU A 851      14.411   6.075  48.231  1.00 48.79           C  
ANISOU 1744  CG  GLU A 851     5680   7660   5198   -942   -731   2763       C  
ATOM   1745  CD  GLU A 851      14.362   4.849  49.162  1.00 66.90           C  
ANISOU 1745  CD  GLU A 851     7928  10005   7485  -1027   -811   3163       C  
ATOM   1746  OE1 GLU A 851      13.426   4.008  49.047  1.00 66.92           O  
ANISOU 1746  OE1 GLU A 851     7922   9904   7601  -1109   -774   3330       O  
ATOM   1747  OE2 GLU A 851      15.272   4.718  50.025  1.00 71.07           O1-
ANISOU 1747  OE2 GLU A 851     8423  10682   7899  -1024   -926   3333       O1-
ATOM   1748  N   GLN A 852      12.174   6.179  44.130  1.00 31.68           N  
ANISOU 1748  N   GLN A 852     3642   4762   3633   -881   -508   2192       N  
ATOM   1749  CA  GLN A 852      11.688   5.526  42.896  1.00 29.64           C  
ANISOU 1749  CA  GLN A 852     3441   4205   3616   -897   -517   2136       C  
ATOM   1750  C   GLN A 852      12.422   6.029  41.643  1.00 27.70           C  
ANISOU 1750  C   GLN A 852     3272   3767   3486   -766   -507   1876       C  
ATOM   1751  O   GLN A 852      12.654   5.275  40.696  1.00 26.40           O  
ANISOU 1751  O   GLN A 852     3187   3315   3529   -734   -543   1845       O  
ATOM   1752  CB  GLN A 852      10.167   5.669  42.763  1.00 29.11           C  
ANISOU 1752  CB  GLN A 852     3322   4236   3503  -1011   -451   2132       C  
ATOM   1753  CG  GLN A 852       9.374   4.813  43.760  1.00 30.36           C  
ANISOU 1753  CG  GLN A 852     3400   4515   3620  -1164   -462   2441       C  
ATOM   1754  CD  GLN A 852       7.873   5.042  43.668  1.00 30.92           C  
ANISOU 1754  CD  GLN A 852     3375   4730   3643  -1273   -383   2452       C  
ATOM   1755  NE2 GLN A 852       7.124   3.954  43.487  1.00 32.28           N  
ANISOU 1755  NE2 GLN A 852     3522   4762   3980  -1430   -441   2648       N  
ATOM   1756  OE1 GLN A 852       7.388   6.182  43.758  1.00 29.43           O  
ANISOU 1756  OE1 GLN A 852     3128   4768   3286  -1217   -275   2295       O  
ATOM   1757  N   VAL A 853      12.781   7.312  41.664  1.00 27.38           N  
ANISOU 1757  N   VAL A 853     3215   3888   3300   -695   -454   1690       N  
ATOM   1758  CA  VAL A 853      13.570   7.958  40.611  1.00 26.07           C  
ANISOU 1758  CA  VAL A 853     3100   3595   3211   -578   -435   1470       C  
ATOM   1759  C   VAL A 853      15.000   7.373  40.572  1.00 27.11           C  
ANISOU 1759  C   VAL A 853     3238   3590   3473   -484   -498   1546       C  
ATOM   1760  O   VAL A 853      15.511   7.053  39.502  1.00 28.74           O  
ANISOU 1760  O   VAL A 853     3502   3574   3844   -395   -487   1457       O  
ATOM   1761  CB  VAL A 853      13.525   9.509  40.765  1.00 24.98           C  
ANISOU 1761  CB  VAL A 853     2940   3657   2893   -549   -369   1280       C  
ATOM   1762  CG1 VAL A 853      14.517  10.212  39.844  1.00 24.24           C  
ANISOU 1762  CG1 VAL A 853     2881   3457   2872   -445   -358   1103       C  
ATOM   1763  CG2 VAL A 853      12.109  10.024  40.512  1.00 22.95           C  
ANISOU 1763  CG2 VAL A 853     2670   3481   2568   -596   -293   1197       C  
ATOM   1764  N   ILE A 854      15.627   7.241  41.738  1.00 28.72           N  
ANISOU 1764  N   ILE A 854     3375   3945   3592   -497   -559   1717       N  
ATOM   1765  CA  ILE A 854      16.958   6.632  41.883  1.00 29.96           C  
ANISOU 1765  CA  ILE A 854     3497   4009   3878   -406   -633   1848       C  
ATOM   1766  C   ILE A 854      16.954   5.142  41.476  1.00 31.85           C  
ANISOU 1766  C   ILE A 854     3787   3956   4359   -372   -665   2001       C  
ATOM   1767  O   ILE A 854      17.886   4.689  40.803  1.00 31.85           O  
ANISOU 1767  O   ILE A 854     3801   3754   4547   -236   -666   1984       O  
ATOM   1768  CB  ILE A 854      17.505   6.840  43.325  1.00 31.06           C  
ANISOU 1768  CB  ILE A 854     3546   4416   3838   -454   -719   2022       C  
ATOM   1769  CG1 ILE A 854      17.691   8.352  43.591  1.00 29.92           C  
ANISOU 1769  CG1 ILE A 854     3385   4502   3482   -478   -696   1819       C  
ATOM   1770  CG2 ILE A 854      18.799   6.060  43.560  1.00 30.74           C  
ANISOU 1770  CG2 ILE A 854     3437   4292   3951   -362   -815   2222       C  
ATOM   1771  CD1 ILE A 854      17.652   8.735  45.061  1.00 32.36           C  
ANISOU 1771  CD1 ILE A 854     3657   5122   3517   -576   -757   1919       C  
ATOM   1772  N   GLU A 855      15.908   4.415  41.892  1.00 31.74           N  
ANISOU 1772  N   GLU A 855     3798   3921   4341   -494   -685   2147       N  
ATOM   1773  CA  GLU A 855      15.657   3.026  41.508  1.00 34.37           C  
ANISOU 1773  CA  GLU A 855     4206   3945   4907   -504   -724   2279       C  
ATOM   1774  C   GLU A 855      15.476   2.885  39.987  1.00 32.54           C  
ANISOU 1774  C   GLU A 855     4098   3435   4831   -445   -672   2036       C  
ATOM   1775  O   GLU A 855      15.971   1.929  39.391  1.00 33.81           O  
ANISOU 1775  O   GLU A 855     4344   3291   5211   -354   -690   2050       O  
ATOM   1776  CB  GLU A 855      14.434   2.493  42.283  1.00 38.80           C  
ANISOU 1776  CB  GLU A 855     4749   4590   5403   -691   -751   2483       C  
ATOM   1777  CG  GLU A 855      13.976   1.069  41.985  1.00 46.38           C  
ANISOU 1777  CG  GLU A 855     5793   5224   6605   -760   -810   2640       C  
ATOM   1778  CD  GLU A 855      12.658   0.683  42.685  1.00 55.61           C  
ANISOU 1778  CD  GLU A 855     6916   6511   7702   -977   -826   2844       C  
ATOM   1779  OE1 GLU A 855      12.520  -0.505  43.071  1.00 60.85           O  
ANISOU 1779  OE1 GLU A 855     7603   6994   8524  -1056   -903   3110       O  
ATOM   1780  OE2 GLU A 855      11.752   1.548  42.858  1.00 52.34           O1-
ANISOU 1780  OE2 GLU A 855     6433   6366   7087  -1065   -757   2757       O1-
ATOM   1781  N   ASN A 856      14.770   3.838  39.376  1.00 28.97           N  
ANISOU 1781  N   ASN A 856     3661   3089   4257   -489   -608   1815       N  
ATOM   1782  CA  ASN A 856      14.589   3.904  37.923  1.00 28.04           C  
ANISOU 1782  CA  ASN A 856     3657   2772   4225   -441   -563   1574       C  
ATOM   1783  C   ASN A 856      15.918   3.971  37.130  1.00 28.70           C  
ANISOU 1783  C   ASN A 856     3777   2718   4410   -244   -517   1447       C  
ATOM   1784  O   ASN A 856      16.047   3.318  36.091  1.00 29.08           O  
ANISOU 1784  O   ASN A 856     3951   2500   4598   -175   -497   1336       O  
ATOM   1785  CB  ASN A 856      13.683   5.096  37.540  1.00 24.75           C  
ANISOU 1785  CB  ASN A 856     3216   2549   3639   -508   -508   1397       C  
ATOM   1786  CG  ASN A 856      13.179   5.013  36.117  1.00 23.45           C  
ANISOU 1786  CG  ASN A 856     3168   2203   3539   -512   -494   1199       C  
ATOM   1787  ND2 ASN A 856      13.153   6.135  35.430  1.00 21.67           N  
ANISOU 1787  ND2 ASN A 856     2938   2084   3212   -463   -433   1011       N  
ATOM   1788  OD1 ASN A 856      12.817   3.946  35.643  1.00 26.54           O  
ANISOU 1788  OD1 ASN A 856     3662   2355   4067   -567   -548   1219       O  
ATOM   1789  N   ALA A 857      16.884   4.754  37.623  1.00 27.67           N  
ANISOU 1789  N   ALA A 857     3536   2776   4201   -161   -498   1464       N  
ATOM   1790  CA  ALA A 857      18.238   4.794  37.047  1.00 27.58           C  
ANISOU 1790  CA  ALA A 857     3505   2678   4296     23   -451   1406       C  
ATOM   1791  C   ALA A 857      18.922   3.406  37.069  1.00 29.71           C  
ANISOU 1791  C   ALA A 857     3807   2687   4795    141   -480   1557       C  
ATOM   1792  O   ALA A 857      19.586   3.027  36.104  1.00 30.40           O  
ANISOU 1792  O   ALA A 857     3957   2573   5020    301   -409   1448       O  
ATOM   1793  CB  ALA A 857      19.089   5.848  37.741  1.00 25.32           C  
ANISOU 1793  CB  ALA A 857     3071   2658   3892     44   -459   1438       C  
ATOM   1794  N   GLY A 858      18.752   2.667  38.167  1.00 30.67           N  
ANISOU 1794  N   GLY A 858     3887   2813   4953     72   -574   1811       N  
ATOM   1795  CA  GLY A 858      19.184   1.277  38.272  1.00 33.51           C  
ANISOU 1795  CA  GLY A 858     4292   2889   5550    165   -617   1988       C  
ATOM   1796  C   GLY A 858      18.559   0.395  37.204  1.00 35.81           C  
ANISOU 1796  C   GLY A 858     4786   2826   5994    167   -589   1844       C  
ATOM   1797  O   GLY A 858      19.204  -0.527  36.699  1.00 38.44           O  
ANISOU 1797  O   GLY A 858     5202   2859   6544    330   -564   1843       O  
ATOM   1798  N   GLU A 859      17.303   0.679  36.861  1.00 35.30           N  
ANISOU 1798  N   GLU A 859     4801   2794   5817    -13   -598   1720       N  
ATOM   1799  CA  GLU A 859      16.596  -0.041  35.795  1.00 37.67           C  
ANISOU 1799  CA  GLU A 859     5301   2789   6224    -59   -599   1557       C  
ATOM   1800  C   GLU A 859      17.146   0.227  34.382  1.00 35.75           C  
ANISOU 1800  C   GLU A 859     5170   2423   5991    105   -491   1259       C  
ATOM   1801  O   GLU A 859      17.188  -0.682  33.557  1.00 36.56           O  
ANISOU 1801  O   GLU A 859     5455   2197   6240    171   -480   1143       O  
ATOM   1802  CB  GLU A 859      15.075   0.181  35.878  1.00 37.44           C  
ANISOU 1802  CB  GLU A 859     5287   2864   6075   -313   -657   1546       C  
ATOM   1803  CG  GLU A 859      14.417  -0.516  37.071  1.00 41.54           C  
ANISOU 1803  CG  GLU A 859     5744   3404   6636   -484   -755   1852       C  
ATOM   1804  CD  GLU A 859      14.671  -2.033  37.120  1.00 47.51           C  
ANISOU 1804  CD  GLU A 859     6621   3766   7664   -461   -827   2004       C  
ATOM   1805  OE1 GLU A 859      14.837  -2.591  38.235  1.00 49.20           O  
ANISOU 1805  OE1 GLU A 859     6753   3999   7942   -494   -888   2312       O  
ATOM   1806  OE2 GLU A 859      14.707  -2.674  36.047  1.00 49.85           O1-
ANISOU 1806  OE2 GLU A 859     7107   3726   8108   -409   -824   1817       O1-
ATOM   1807  N   PHE A 860      17.564   1.468  34.118  1.00 32.69           N  
ANISOU 1807  N   PHE A 860     4683   2295   5442    166   -411   1139       N  
ATOM   1808  CA  PHE A 860      18.361   1.770  32.933  1.00 32.36           C  
ANISOU 1808  CA  PHE A 860     4702   2189   5404    350   -288    920       C  
ATOM   1809  C   PHE A 860      19.649   0.951  32.905  1.00 36.03           C  
ANISOU 1809  C   PHE A 860     5158   2459   6073    590   -229    991       C  
ATOM   1810  O   PHE A 860      19.987   0.374  31.869  1.00 38.49           O  
ANISOU 1810  O   PHE A 860     5622   2528   6474    736   -144    821       O  
ATOM   1811  CB  PHE A 860      18.661   3.259  32.829  1.00 29.99           C  
ANISOU 1811  CB  PHE A 860     4269   2205   4921    358   -223    841       C  
ATOM   1812  CG  PHE A 860      17.526   4.071  32.261  1.00 27.30           C  
ANISOU 1812  CG  PHE A 860     3984   1983   4405    205   -232    684       C  
ATOM   1813  CD1 PHE A 860      17.425   4.287  30.881  1.00 26.33           C  
ANISOU 1813  CD1 PHE A 860     3992   1787   4225    252   -160    456       C  
ATOM   1814  CD2 PHE A 860      16.551   4.623  33.107  1.00 25.09           C  
ANISOU 1814  CD2 PHE A 860     3620   1902   4011     24   -306    776       C  
ATOM   1815  CE1 PHE A 860      16.374   5.038  30.356  1.00 24.64           C  
ANISOU 1815  CE1 PHE A 860     3814   1692   3857    116   -184    342       C  
ATOM   1816  CE2 PHE A 860      15.502   5.371  32.588  1.00 22.92           C  
ANISOU 1816  CE2 PHE A 860     3373   1737   3599    -92   -311    653       C  
ATOM   1817  CZ  PHE A 860      15.416   5.577  31.214  1.00 23.20           C  
ANISOU 1817  CZ  PHE A 860     3528   1693   3594    -49   -261    446       C  
ATOM   1818  N   PHE A 861      20.360   0.897  34.033  1.00 37.28           N  
ANISOU 1818  N   PHE A 861     5138   2731   6296    639   -274   1242       N  
ATOM   1819  CA  PHE A 861      21.597   0.128  34.119  1.00 40.21           C  
ANISOU 1819  CA  PHE A 861     5455   2940   6883    880   -229   1360       C  
ATOM   1820  C   PHE A 861      21.356  -1.350  33.833  1.00 43.79           C  
ANISOU 1820  C   PHE A 861     6107   2971   7560    941   -250   1369       C  
ATOM   1821  O   PHE A 861      22.080  -1.948  33.036  1.00 44.69           O  
ANISOU 1821  O   PHE A 861     6311   2844   7825   1173   -140   1256       O  
ATOM   1822  CB  PHE A 861      22.291   0.322  35.470  1.00 40.93           C  
ANISOU 1822  CB  PHE A 861     5311   3253   6988    885   -315   1662       C  
ATOM   1823  CG  PHE A 861      23.500  -0.566  35.675  1.00 44.38           C  
ANISOU 1823  CG  PHE A 861     5663   3524   7675   1132   -295   1843       C  
ATOM   1824  CD1 PHE A 861      23.457  -1.618  36.589  1.00 45.75           C  
ANISOU 1824  CD1 PHE A 861     5831   3541   8011   1128   -410   2121       C  
ATOM   1825  CD2 PHE A 861      24.686  -0.351  34.952  1.00 44.59           C  
ANISOU 1825  CD2 PHE A 861     5599   3559   7784   1378   -154   1759       C  
ATOM   1826  CE1 PHE A 861      24.568  -2.438  36.782  1.00 49.21           C  
ANISOU 1826  CE1 PHE A 861     6179   3817   8702   1378   -396   2311       C  
ATOM   1827  CE2 PHE A 861      25.794  -1.165  35.141  1.00 47.16           C  
ANISOU 1827  CE2 PHE A 861     5818   3742   8358   1631   -125   1941       C  
ATOM   1828  CZ  PHE A 861      25.736  -2.212  36.059  1.00 49.87           C  
ANISOU 1828  CZ  PHE A 861     6160   3913   8875   1639   -251   2217       C  
ATOM   1829  N   ARG A 862      20.343  -1.927  34.483  1.00 46.00           N  
ANISOU 1829  N   ARG A 862     6457   3158   7863    736   -384   1503       N  
ATOM   1830  CA  ARG A 862      20.039  -3.348  34.327  1.00 49.43           C  
ANISOU 1830  CA  ARG A 862     7086   3164   8531    750   -435   1542       C  
ATOM   1831  C   ARG A 862      19.561  -3.662  32.911  1.00 50.72           C  
ANISOU 1831  C   ARG A 862     7515   3061   8695    757   -372   1199       C  
ATOM   1832  O   ARG A 862      19.845  -4.738  32.400  1.00 54.01           O  
ANISOU 1832  O   ARG A 862     8116   3084   9321    897   -345   1125       O  
ATOM   1833  CB  ARG A 862      19.045  -3.825  35.382  1.00 50.31           C  
ANISOU 1833  CB  ARG A 862     7186   3272   8658    495   -595   1798       C  
ATOM   1834  CG  ARG A 862      19.727  -4.224  36.678  1.00 54.60           C  
ANISOU 1834  CG  ARG A 862     7554   3879   9312    560   -666   2173       C  
ATOM   1835  CD  ARG A 862      18.753  -4.720  37.740  1.00 55.92           C  
ANISOU 1835  CD  ARG A 862     7706   4065   9476    305   -810   2457       C  
ATOM   1836  NE  ARG A 862      17.921  -3.634  38.264  1.00 55.30           N  
ANISOU 1836  NE  ARG A 862     7508   4403   9100     81   -832   2458       N  
ATOM   1837  CZ  ARG A 862      18.333  -2.674  39.100  1.00 55.33           C  
ANISOU 1837  CZ  ARG A 862     7311   4810   8903     81   -831   2563       C  
ATOM   1838  NH1 ARG A 862      19.594  -2.638  39.537  1.00 55.88           N1+
ANISOU 1838  NH1 ARG A 862     7248   4953   9031    272   -829   2700       N1+
ATOM   1839  NH2 ARG A 862      17.469  -1.738  39.504  1.00 52.06           N  
ANISOU 1839  NH2 ARG A 862     6825   4726   8229   -111   -835   2527       N  
ATOM   1840  N   ASP A 863      18.844  -2.715  32.299  1.00 48.94           N  
ANISOU 1840  N   ASP A 863     7313   3049   8233    611   -356    992       N  
ATOM   1841  CA  ASP A 863      18.426  -2.778  30.885  1.00 51.34           C  
ANISOU 1841  CA  ASP A 863     7851   3191   8465    609   -301    653       C  
ATOM   1842  C   ASP A 863      17.604  -4.036  30.539  1.00 55.31           C  
ANISOU 1842  C   ASP A 863     8617   3280   9118    481   -409    585       C  
ATOM   1843  O   ASP A 863      17.773  -4.655  29.486  1.00 57.40           O  
ANISOU 1843  O   ASP A 863     9123   3247   9440    591   -353    333       O  
ATOM   1844  CB  ASP A 863      19.639  -2.603  29.954  1.00 52.13           C  
ANISOU 1844  CB  ASP A 863     7977   3260   8569    914   -111    464       C  
ATOM   1845  CG  ASP A 863      19.251  -2.255  28.534  1.00 52.90           C  
ANISOU 1845  CG  ASP A 863     8268   3345   8487    899    -39    122       C  
ATOM   1846  OD1 ASP A 863      18.188  -1.632  28.308  1.00 51.58           O  
ANISOU 1846  OD1 ASP A 863     8123   3341   8134    662   -124     49       O  
ATOM   1847  OD2 ASP A 863      20.028  -2.615  27.633  1.00 57.85           O1-
ANISOU 1847  OD2 ASP A 863     9021   3808   9152   1137    109    -65       O1-
ATOM   1848  N   GLN A 864      16.710  -4.391  31.458  1.00 56.19           N  
ANISOU 1848  N   GLN A 864     8681   3385   9284    238   -564    814       N  
ATOM   1849  CA  GLN A 864      15.779  -5.498  31.307  1.00 55.29           C  
ANISOU 1849  CA  GLN A 864     8776   2915   9316     41   -703    808       C  
ATOM   1850  C   GLN A 864      14.372  -4.995  30.945  1.00 53.35           C  
ANISOU 1850  C   GLN A 864     8551   2836   8884   -271   -807    710       C  
ATOM   1851  O   GLN A 864      13.384  -5.632  31.284  1.00 54.01           O  
ANISOU 1851  O   GLN A 864     8680   2784   9057   -526   -956    834       O  
ATOM   1852  CB  GLN A 864      15.749  -6.299  32.610  1.00 59.03           C  
ANISOU 1852  CB  GLN A 864     9158   3273   9998    -28   -805   1185       C  
ATOM   1853  CG  GLN A 864      17.025  -7.093  32.876  1.00 65.55           C  
ANISOU 1853  CG  GLN A 864    10002   3831  11073    273   -737   1299       C  
ATOM   1854  CD  GLN A 864      17.258  -7.416  34.346  1.00 69.16           C  
ANISOU 1854  CD  GLN A 864    10262   4367  11648    249   -815   1731       C  
ATOM   1855  NE2 GLN A 864      16.826  -6.521  35.240  1.00 69.89           N  
ANISOU 1855  NE2 GLN A 864    10123   4903  11529     82   -855   1915       N  
ATOM   1856  OE1 GLN A 864      17.820  -8.458  34.672  1.00 73.16           O  
ANISOU 1856  OE1 GLN A 864    10830   4540  12428    387   -838   1899       O  
ATOM   1857  N   GLY A 865      14.288  -3.849  30.259  1.00 52.69           N  
ANISOU 1857  N   GLY A 865     8416   3049   8554   -252   -733    512       N  
ATOM   1858  CA  GLY A 865      13.007  -3.286  29.798  1.00 51.57           C  
ANISOU 1858  CA  GLY A 865     8276   3084   8234   -511   -825    414       C  
ATOM   1859  C   GLY A 865      11.987  -2.955  30.887  1.00 52.23           C  
ANISOU 1859  C   GLY A 865     8144   3422   8279   -759   -926    688       C  
ATOM   1860  O   GLY A 865      10.773  -2.995  30.638  1.00 52.11           O  
ANISOU 1860  O   GLY A 865     8145   3435   8219  -1013  -1045    674       O  
ATOM   1861  N   ARG A 866      12.491  -2.631  32.084  1.00 50.65           N  
ANISOU 1861  N   ARG A 866     7736   3421   8087   -683   -876    938       N  
ATOM   1862  CA  ARG A 866      11.690  -2.156  33.212  1.00 47.19           C  
ANISOU 1862  CA  ARG A 866     7076   3292   7563   -865   -923   1192       C  
ATOM   1863  C   ARG A 866      11.902  -0.672  33.537  1.00 42.76           C  
ANISOU 1863  C   ARG A 866     6317   3158   6772   -783   -821   1172       C  
ATOM   1864  O   ARG A 866      11.268  -0.160  34.460  1.00 42.25           O  
ANISOU 1864  O   ARG A 866     6075   3373   6605   -904   -833   1346       O  
ATOM   1865  CB  ARG A 866      11.961  -3.002  34.451  1.00 50.32           C  
ANISOU 1865  CB  ARG A 866     7406   3592   8121   -884   -969   1518       C  
ATOM   1866  CG  ARG A 866      10.817  -3.917  34.855  1.00 56.34           C  
ANISOU 1866  CG  ARG A 866     8190   4210   9007  -1167  -1109   1715       C  
ATOM   1867  CD  ARG A 866      11.310  -5.065  35.722  1.00 60.33           C  
ANISOU 1867  CD  ARG A 866     8721   4461   9740  -1144  -1161   2001       C  
ATOM   1868  NE  ARG A 866      11.137  -6.343  35.027  1.00 67.93           N  
ANISOU 1868  NE  ARG A 866     9936   4919  10955  -1213  -1260   1926       N  
ATOM   1869  CZ  ARG A 866      11.960  -7.390  35.100  1.00 71.08           C  
ANISOU 1869  CZ  ARG A 866    10477   4925  11605  -1064  -1273   1996       C  
ATOM   1870  NH1 ARG A 866      13.061  -7.351  35.849  1.00 69.43           N1+
ANISOU 1870  NH1 ARG A 866    10158   4787  11435   -833  -1201   2173       N1+
ATOM   1871  NH2 ARG A 866      11.673  -8.490  34.411  1.00 74.22           N  
ANISOU 1871  NH2 ARG A 866    11131   4847  12222  -1148  -1368   1888       N  
ATOM   1872  N   GLN A 867      12.780   0.016  32.794  1.00 39.83           N  
ANISOU 1872  N   GLN A 867     5978   2833   6322   -580   -714    962       N  
ATOM   1873  CA  GLN A 867      12.917   1.480  32.920  1.00 37.12           C  
ANISOU 1873  CA  GLN A 867     5478   2851   5774   -524   -629    910       C  
ATOM   1874  C   GLN A 867      11.622   2.179  32.550  1.00 32.99           C  
ANISOU 1874  C   GLN A 867     4915   2509   5110   -698   -668    839       C  
ATOM   1875  O   GLN A 867      10.830   1.700  31.747  1.00 32.94           O  
ANISOU 1875  O   GLN A 867     5028   2356   5132   -824   -746    741       O  
ATOM   1876  CB  GLN A 867      14.025   2.099  32.036  1.00 36.79           C  
ANISOU 1876  CB  GLN A 867     5480   2817   5682   -303   -511    706       C  
ATOM   1877  CG  GLN A 867      15.112   1.172  31.528  1.00 45.38           C  
ANISOU 1877  CG  GLN A 867     6702   3607   6933   -111   -461    641       C  
ATOM   1878  CD  GLN A 867      14.784   0.535  30.190  1.00 46.98           C  
ANISOU 1878  CD  GLN A 867     7148   3541   7161   -118   -470    401       C  
ATOM   1879  NE2 GLN A 867      14.964  -0.762  30.122  1.00 49.20           N  
ANISOU 1879  NE2 GLN A 867     7585   3472   7636    -86   -509    412       N  
ATOM   1880  OE1 GLN A 867      14.375   1.205  29.230  1.00 49.05           O  
ANISOU 1880  OE1 GLN A 867     7467   3904   7266   -153   -449    209       O  
ATOM   1881  N   VAL A 868      11.432   3.332  33.160  1.00 30.59           N  
ANISOU 1881  N   VAL A 868     4440   2527   4656   -699   -617    889       N  
ATOM   1882  CA  VAL A 868      10.239   4.130  32.989  1.00 28.95           C  
ANISOU 1882  CA  VAL A 868     4148   2529   4322   -826   -633    858       C  
ATOM   1883  C   VAL A 868      10.661   5.514  32.451  1.00 26.78           C  
ANISOU 1883  C   VAL A 868     3838   2432   3905   -693   -538    693       C  
ATOM   1884  O   VAL A 868      11.753   6.002  32.777  1.00 24.24           O  
ANISOU 1884  O   VAL A 868     3481   2168   3561   -547   -462    683       O  
ATOM   1885  CB  VAL A 868       9.462   4.061  34.331  1.00 30.01           C  
ANISOU 1885  CB  VAL A 868     4119   2850   4433   -961   -656   1101       C  
ATOM   1886  CG1 VAL A 868       9.260   5.400  35.013  1.00 28.23           C  
ANISOU 1886  CG1 VAL A 868     3731   2963   4033   -918   -569   1114       C  
ATOM   1887  CG2 VAL A 868       8.199   3.234  34.183  1.00 31.60           C  
ANISOU 1887  CG2 VAL A 868     4325   2965   4717  -1184   -766   1195       C  
ATOM   1888  N   TYR A 869       9.797   6.129  31.634  1.00 26.01           N  
ANISOU 1888  N   TYR A 869     3740   2418   3724   -754   -557    586       N  
ATOM   1889  CA  TYR A 869      10.075   7.433  30.992  1.00 23.93           C  
ANISOU 1889  CA  TYR A 869     3456   2296   3341   -643   -479    447       C  
ATOM   1890  C   TYR A 869       8.979   8.458  31.297  1.00 22.90           C  
ANISOU 1890  C   TYR A 869     3176   2410   3114   -707   -474    492       C  
ATOM   1891  O   TYR A 869       7.834   8.104  31.590  1.00 24.34           O  
ANISOU 1891  O   TYR A 869     3284   2649   3315   -850   -540    594       O  
ATOM   1892  CB  TYR A 869      10.218   7.303  29.454  1.00 23.77           C  
ANISOU 1892  CB  TYR A 869     3599   2136   3297   -611   -495    260       C  
ATOM   1893  CG  TYR A 869      11.260   6.321  28.975  1.00 25.53           C  
ANISOU 1893  CG  TYR A 869     3987   2107   3606   -515   -472    177       C  
ATOM   1894  CD1 TYR A 869      12.569   6.733  28.673  1.00 25.21           C  
ANISOU 1894  CD1 TYR A 869     3967   2062   3550   -326   -354    102       C  
ATOM   1895  CD2 TYR A 869      10.942   4.957  28.818  1.00 28.47           C  
ANISOU 1895  CD2 TYR A 869     4492   2233   4092   -609   -565    178       C  
ATOM   1896  CE1 TYR A 869      13.531   5.817  28.229  1.00 25.85           C  
ANISOU 1896  CE1 TYR A 869     4181   1920   3721   -204   -309     30       C  
ATOM   1897  CE2 TYR A 869      11.890   4.036  28.378  1.00 30.20           C  
ANISOU 1897  CE2 TYR A 869     4876   2192   4406   -491   -530     88       C  
ATOM   1898  CZ  TYR A 869      13.183   4.472  28.085  1.00 29.40           C  
ANISOU 1898  CZ  TYR A 869     4778   2111   4282   -274   -391     13       C  
ATOM   1899  OH  TYR A 869      14.099   3.532  27.650  1.00 31.95           O  
ANISOU 1899  OH  TYR A 869     5248   2182   4710   -130   -336    -72       O  
ATOM   1900  N   LEU A 870       9.333   9.732  31.225  1.00 21.22           N  
ANISOU 1900  N   LEU A 870     2913   2336   2814   -596   -392    423       N  
ATOM   1901  CA  LEU A 870       8.345  10.812  31.234  1.00 20.03           C  
ANISOU 1901  CA  LEU A 870     2647   2376   2587   -611   -374    429       C  
ATOM   1902  C   LEU A 870       7.329  10.594  30.090  1.00 21.19           C  
ANISOU 1902  C   LEU A 870     2824   2495   2732   -707   -468    394       C  
ATOM   1903  O   LEU A 870       7.734  10.276  28.965  1.00 20.40           O  
ANISOU 1903  O   LEU A 870     2868   2258   2625   -694   -504    281       O  
ATOM   1904  CB  LEU A 870       9.052  12.160  31.091  1.00 18.43           C  
ANISOU 1904  CB  LEU A 870     2434   2249   2319   -473   -283    339       C  
ATOM   1905  CG  LEU A 870      10.095  12.545  32.173  1.00 19.89           C  
ANISOU 1905  CG  LEU A 870     2587   2480   2490   -397   -214    358       C  
ATOM   1906  CD1 LEU A 870      10.868  13.822  31.805  1.00 15.86           C  
ANISOU 1906  CD1 LEU A 870     2089   1996   1942   -291   -147    259       C  
ATOM   1907  CD2 LEU A 870       9.404  12.685  33.533  1.00 17.97           C  
ANISOU 1907  CD2 LEU A 870     2227   2402   2199   -444   -195    461       C  
ATOM   1908  N   SER A 871       6.031  10.762  30.391  1.00 20.56           N  
ANISOU 1908  N   SER A 871     2602   2561   2649   -802   -506    496       N  
ATOM   1909  CA  SER A 871       4.943  10.614  29.416  1.00 20.35           C  
ANISOU 1909  CA  SER A 871     2558   2552   2622   -916   -620    498       C  
ATOM   1910  C   SER A 871       4.933  11.773  28.439  1.00 20.94           C  
ANISOU 1910  C   SER A 871     2643   2696   2617   -813   -601    407       C  
ATOM   1911  O   SER A 871       5.479  12.857  28.741  1.00 20.05           O  
ANISOU 1911  O   SER A 871     2500   2650   2469   -665   -487    375       O  
ATOM   1912  CB  SER A 871       3.602  10.601  30.122  1.00 20.65           C  
ANISOU 1912  CB  SER A 871     2387   2768   2691  -1024   -646    666       C  
ATOM   1913  OG  SER A 871       3.525   9.512  31.007  1.00 22.49           O  
ANISOU 1913  OG  SER A 871     2602   2948   2995  -1142   -669    786       O  
ATOM   1914  N   ARG A 872       4.319  11.556  27.278  1.00 21.92           N  
ANISOU 1914  N   ARG A 872     2815   2802   2712   -903   -724    375       N  
ATOM   1915  CA  ARG A 872       4.193  12.608  26.255  1.00 22.48           C  
ANISOU 1915  CA  ARG A 872     2890   2953   2698   -823   -729    326       C  
ATOM   1916  C   ARG A 872       3.295  13.733  26.775  1.00 21.70           C  
ANISOU 1916  C   ARG A 872     2570   3056   2618   -757   -681    443       C  
ATOM   1917  O   ARG A 872       2.143  13.474  27.120  1.00 22.06           O  
ANISOU 1917  O   ARG A 872     2453   3216   2713   -859   -745    567       O  
ATOM   1918  CB  ARG A 872       3.617  12.037  24.949  1.00 24.38           C  
ANISOU 1918  CB  ARG A 872     3227   3158   2878   -960   -900    281       C  
ATOM   1919  CG  ARG A 872       3.709  12.974  23.741  1.00 24.42           C  
ANISOU 1919  CG  ARG A 872     3285   3231   2762   -880   -913    230       C  
ATOM   1920  CD  ARG A 872       3.186  12.291  22.488  1.00 27.36           C  
ANISOU 1920  CD  ARG A 872     3779   3579   3037  -1035  -1098    171       C  
ATOM   1921  NE  ARG A 872       1.730  12.220  22.532  1.00 31.20           N  
ANISOU 1921  NE  ARG A 872     4077   4210   3568  -1187  -1253    316       N  
ATOM   1922  CZ  ARG A 872       0.974  11.453  21.758  1.00 36.02           C  
ANISOU 1922  CZ  ARG A 872     4737   4817   4132  -1392  -1461    305       C  
ATOM   1923  NH1 ARG A 872       1.514  10.655  20.843  1.00 37.75           N1+
ANISOU 1923  NH1 ARG A 872     5225   4878   4240  -1465  -1537    125       N1+
ATOM   1924  NH2 ARG A 872      -0.340  11.486  21.903  1.00 39.13           N  
ANISOU 1924  NH2 ARG A 872     4906   5371   4590  -1526  -1594    472       N  
ATOM   1925  N   PRO A 873       3.820  14.979  26.834  1.00 20.54           N  
ANISOU 1925  N   PRO A 873     2413   2945   2446   -586   -564    409       N  
ATOM   1926  CA  PRO A 873       2.960  16.125  27.183  1.00 21.05           C  
ANISOU 1926  CA  PRO A 873     2293   3166   2538   -492   -513    499       C  
ATOM   1927  C   PRO A 873       1.759  16.229  26.221  1.00 23.65           C  
ANISOU 1927  C   PRO A 873     2520   3604   2863   -561   -651    593       C  
ATOM   1928  O   PRO A 873       1.916  15.949  25.029  1.00 25.43           O  
ANISOU 1928  O   PRO A 873     2869   3776   3017   -627   -763    546       O  
ATOM   1929  CB  PRO A 873       3.909  17.331  27.047  1.00 18.32           C  
ANISOU 1929  CB  PRO A 873     2025   2766   2170   -325   -403    420       C  
ATOM   1930  CG  PRO A 873       5.268  16.753  27.323  1.00 17.76           C  
ANISOU 1930  CG  PRO A 873     2108   2559   2080   -330   -354    318       C  
ATOM   1931  CD  PRO A 873       5.211  15.414  26.598  1.00 18.88           C  
ANISOU 1931  CD  PRO A 873     2351   2625   2197   -471   -473    296       C  
ATOM   1932  N   PRO A 874       0.567  16.625  26.731  1.00 26.30           N  
ANISOU 1932  N   PRO A 874     2623   4107   3263   -543   -642    730       N  
ATOM   1933  CA  PRO A 874      -0.606  16.837  25.848  1.00 27.39           C  
ANISOU 1933  CA  PRO A 874     2618   4377   3412   -595   -782    853       C  
ATOM   1934  C   PRO A 874      -0.367  17.809  24.667  1.00 26.86           C  
ANISOU 1934  C   PRO A 874     2627   4293   3286   -492   -820    836       C  
ATOM   1935  O   PRO A 874      -0.985  17.661  23.616  1.00 28.30           O  
ANISOU 1935  O   PRO A 874     2786   4545   3422   -587   -989    902       O  
ATOM   1936  CB  PRO A 874      -1.678  17.404  26.793  1.00 29.13           C  
ANISOU 1936  CB  PRO A 874     2560   4780   3729   -506   -689    997       C  
ATOM   1937  CG  PRO A 874      -1.232  17.063  28.185  1.00 29.64           C  
ANISOU 1937  CG  PRO A 874     2634   4823   3805   -486   -537    954       C  
ATOM   1938  CD  PRO A 874       0.258  16.882  28.160  1.00 26.60           C  
ANISOU 1938  CD  PRO A 874     2512   4239   3356   -467   -496    783       C  
ATOM   1939  N   ALA A 875       0.514  18.789  24.830  1.00 26.48           N  
ANISOU 1939  N   ALA A 875     2667   4158   3235   -318   -679    762       N  
ATOM   1940  CA  ALA A 875       0.854  19.694  23.711  1.00 28.10           C  
ANISOU 1940  CA  ALA A 875     2958   4332   3387   -232   -708    768       C  
ATOM   1941  C   ALA A 875       1.857  19.083  22.714  1.00 27.55           C  
ANISOU 1941  C   ALA A 875     3130   4158   3180   -322   -768    652       C  
ATOM   1942  O   ALA A 875       2.083  19.639  21.649  1.00 29.94           O  
ANISOU 1942  O   ALA A 875     3509   4466   3401   -288   -810    674       O  
ATOM   1943  CB  ALA A 875       1.394  21.026  24.241  1.00 26.29           C  
ANISOU 1943  CB  ALA A 875     2731   4032   3227    -27   -541    747       C  
ATOM   1944  N   CYS A 876       2.457  17.944  23.053  1.00 26.50           N  
ANISOU 1944  N   CYS A 876     3115   3932   3021   -424   -762    538       N  
ATOM   1945  CA  CYS A 876       3.590  17.441  22.294  1.00 25.36           C  
ANISOU 1945  CA  CYS A 876     3201   3670   2765   -453   -757    406       C  
ATOM   1946  C   CYS A 876       3.146  16.433  21.236  1.00 26.34           C  
ANISOU 1946  C   CYS A 876     3427   3808   2773   -620   -935    370       C  
ATOM   1947  O   CYS A 876       2.530  15.440  21.581  1.00 28.10           O  
ANISOU 1947  O   CYS A 876     3615   4024   3038   -763  -1031    373       O  
ATOM   1948  CB  CYS A 876       4.620  16.849  23.255  1.00 24.52           C  
ANISOU 1948  CB  CYS A 876     3173   3434   2710   -433   -638    302       C  
ATOM   1949  SG  CYS A 876       6.087  16.144  22.487  1.00 25.26           S  
ANISOU 1949  SG  CYS A 876     3516   3380   2701   -429   -593    144       S  
ATOM   1950  N   PRO A 877       3.460  16.689  19.942  1.00 27.34           N  
ANISOU 1950  N   PRO A 877     3689   3956   2743   -615   -984    337       N  
ATOM   1951  CA  PRO A 877       3.223  15.674  18.898  1.00 28.85           C  
ANISOU 1951  CA  PRO A 877     4038   4143   2781   -776  -1148    249       C  
ATOM   1952  C   PRO A 877       4.230  14.513  19.021  1.00 29.31           C  
ANISOU 1952  C   PRO A 877     4307   4013   2816   -804  -1081     57       C  
ATOM   1953  O   PRO A 877       5.321  14.687  19.588  1.00 28.72           O  
ANISOU 1953  O   PRO A 877     4269   3843   2801   -674   -903      6       O  
ATOM   1954  CB  PRO A 877       3.445  16.443  17.585  1.00 30.23           C  
ANISOU 1954  CB  PRO A 877     4304   4412   2770   -724  -1173    273       C  
ATOM   1955  CG  PRO A 877       3.591  17.887  17.956  1.00 28.47           C  
ANISOU 1955  CG  PRO A 877     3936   4235   2646   -551  -1049    413       C  
ATOM   1956  CD  PRO A 877       4.055  17.916  19.375  1.00 26.16           C  
ANISOU 1956  CD  PRO A 877     3566   3834   2539   -471   -893    381       C  
ATOM   1957  N   GLN A 878       3.858  13.348  18.492  1.00 31.40           N  
ANISOU 1957  N   GLN A 878     4707   4218   3006   -972  -1232    -43       N  
ATOM   1958  CA  GLN A 878       4.656  12.116  18.576  1.00 31.12           C  
ANISOU 1958  CA  GLN A 878     4881   3970   2973  -1001  -1190   -226       C  
ATOM   1959  C   GLN A 878       6.107  12.239  18.053  1.00 30.60           C  
ANISOU 1959  C   GLN A 878     5000   3826   2801   -833  -1008   -364       C  
ATOM   1960  O   GLN A 878       7.034  11.705  18.670  1.00 30.06           O  
ANISOU 1960  O   GLN A 878     4990   3602   2829   -750   -877   -439       O  
ATOM   1961  CB  GLN A 878       3.894  10.954  17.912  1.00 32.61           C  
ANISOU 1961  CB  GLN A 878     5208   4097   3086  -1226  -1412   -322       C  
ATOM   1962  CG  GLN A 878       4.529   9.564  18.026  1.00 34.62           C  
ANISOU 1962  CG  GLN A 878     5689   4086   3379  -1270  -1396   -511       C  
ATOM   1963  CD  GLN A 878       4.845   9.116  19.455  1.00 34.60           C  
ANISOU 1963  CD  GLN A 878     5582   3948   3617  -1232  -1294   -443       C  
ATOM   1964  NE2 GLN A 878       5.920   8.342  19.603  1.00 35.89           N  
ANISOU 1964  NE2 GLN A 878     5922   3893   3821  -1140  -1179   -582       N  
ATOM   1965  OE1 GLN A 878       4.144   9.454  20.406  1.00 34.20           O  
ANISOU 1965  OE1 GLN A 878     5294   3996   3704  -1275  -1312   -263       O  
ATOM   1966  N   GLY A 879       6.296  12.934  16.929  1.00 30.91           N  
ANISOU 1966  N   GLY A 879     5113   3988   2643   -782   -999   -372       N  
ATOM   1967  CA  GLY A 879       7.635  13.185  16.373  1.00 29.87           C  
ANISOU 1967  CA  GLY A 879     5120   3830   2399   -622   -808   -465       C  
ATOM   1968  C   GLY A 879       8.540  13.952  17.334  1.00 28.22           C  
ANISOU 1968  C   GLY A 879     4767   3598   2357   -462   -612   -376       C  
ATOM   1969  O   GLY A 879       9.734  13.651  17.447  1.00 28.52           O  
ANISOU 1969  O   GLY A 879     4882   3540   2415   -350   -451   -462       O  
ATOM   1970  N   LEU A 880       7.975  14.944  18.029  1.00 25.58           N  
ANISOU 1970  N   LEU A 880     4222   3352   2146   -450   -628   -208       N  
ATOM   1971  CA  LEU A 880       8.739  15.723  18.997  1.00 24.07           C  
ANISOU 1971  CA  LEU A 880     3905   3134   2106   -325   -471   -138       C  
ATOM   1972  C   LEU A 880       9.044  14.891  20.232  1.00 22.91           C  
ANISOU 1972  C   LEU A 880     3725   2858   2121   -331   -433   -182       C  
ATOM   1973  O   LEU A 880      10.132  14.990  20.779  1.00 22.14           O  
ANISOU 1973  O   LEU A 880     3617   2699   2097   -233   -297   -199       O  
ATOM   1974  CB  LEU A 880       8.031  17.048  19.355  1.00 23.69           C  
ANISOU 1974  CB  LEU A 880     3672   3194   2135   -295   -493     29       C  
ATOM   1975  CG  LEU A 880       8.763  18.043  20.267  1.00 22.19           C  
ANISOU 1975  CG  LEU A 880     3377   2971   2083   -181   -350     87       C  
ATOM   1976  CD1 LEU A 880      10.128  18.404  19.717  1.00 22.04           C  
ANISOU 1976  CD1 LEU A 880     3444   2924   2006    -98   -213     60       C  
ATOM   1977  CD2 LEU A 880       7.947  19.302  20.522  1.00 21.23           C  
ANISOU 1977  CD2 LEU A 880     3107   2922   2038   -141   -378    227       C  
ATOM   1978  N   TYR A 881       8.076  14.075  20.661  1.00 23.38           N  
ANISOU 1978  N   TYR A 881     3757   2889   2237   -456   -563   -179       N  
ATOM   1979  CA  TYR A 881       8.269  13.130  21.750  1.00 22.75           C  
ANISOU 1979  CA  TYR A 881     3662   2685   2297   -485   -548   -199       C  
ATOM   1980  C   TYR A 881       9.438  12.164  21.505  1.00 24.48           C  
ANISOU 1980  C   TYR A 881     4057   2737   2508   -423   -465   -336       C  
ATOM   1981  O   TYR A 881      10.197  11.833  22.437  1.00 23.21           O  
ANISOU 1981  O   TYR A 881     3860   2489   2469   -358   -379   -322       O  
ATOM   1982  CB  TYR A 881       6.991  12.326  22.006  1.00 23.78           C  
ANISOU 1982  CB  TYR A 881     3750   2810   2475   -661   -716   -158       C  
ATOM   1983  CG  TYR A 881       7.045  11.458  23.258  1.00 22.46           C  
ANISOU 1983  CG  TYR A 881     3535   2537   2462   -704   -704   -121       C  
ATOM   1984  CD1 TYR A 881       7.383  12.003  24.491  1.00 21.24           C  
ANISOU 1984  CD1 TYR A 881     3235   2432   2403   -619   -596    -31       C  
ATOM   1985  CD2 TYR A 881       6.755  10.087  23.199  1.00 24.64           C  
ANISOU 1985  CD2 TYR A 881     3923   2657   2782   -840   -812   -173       C  
ATOM   1986  CE1 TYR A 881       7.434  11.215  25.637  1.00 22.20           C  
ANISOU 1986  CE1 TYR A 881     3312   2483   2639   -663   -590     28       C  
ATOM   1987  CE2 TYR A 881       6.801   9.284  24.334  1.00 23.73           C  
ANISOU 1987  CE2 TYR A 881     3762   2441   2814   -885   -806   -103       C  
ATOM   1988  CZ  TYR A 881       7.140   9.852  25.550  1.00 22.46           C  
ANISOU 1988  CZ  TYR A 881     3444   2364   2726   -794   -694      7       C  
ATOM   1989  OH  TYR A 881       7.193   9.089  26.686  1.00 21.91           O  
ANISOU 1989  OH  TYR A 881     3326   2223   2775   -840   -690     99       O  
ATOM   1990  N   GLU A 882       9.569  11.724  20.256  1.00 26.25           N  
ANISOU 1990  N   GLU A 882     4468   2926   2580   -435   -492   -463       N  
ATOM   1991  CA  GLU A 882      10.634  10.811  19.861  1.00 28.93           C  
ANISOU 1991  CA  GLU A 882     4990   3106   2896   -348   -395   -615       C  
ATOM   1992  C   GLU A 882      12.015  11.451  19.923  1.00 27.22           C  
ANISOU 1992  C   GLU A 882     4729   2923   2691   -162   -191   -599       C  
ATOM   1993  O   GLU A 882      13.016  10.760  20.159  1.00 26.40           O  
ANISOU 1993  O   GLU A 882     4679   2691   2661    -55    -82   -661       O  
ATOM   1994  CB  GLU A 882      10.343  10.204  18.490  1.00 32.79           C  
ANISOU 1994  CB  GLU A 882     5710   3563   3185   -410   -473   -780       C  
ATOM   1995  CG  GLU A 882       9.401   9.018  18.591  1.00 38.61           C  
ANISOU 1995  CG  GLU A 882     6544   4153   3972   -593   -661   -847       C  
ATOM   1996  CD  GLU A 882       8.737   8.657  17.279  1.00 54.18           C  
ANISOU 1996  CD  GLU A 882     8715   6147   5724   -721   -810   -986       C  
ATOM   1997  OE1 GLU A 882       9.238   9.073  16.196  1.00 58.28           O  
ANISOU 1997  OE1 GLU A 882     9356   6763   6025   -633   -731  -1076       O  
ATOM   1998  OE2 GLU A 882       7.700   7.946  17.333  1.00 59.70           O1-
ANISOU 1998  OE2 GLU A 882     9445   6777   6461   -926  -1014   -997       O1-
ATOM   1999  N   LEU A 883      12.063  12.764  19.712  1.00 25.25           N  
ANISOU 1999  N   LEU A 883     4370   2839   2385   -125   -146   -499       N  
ATOM   2000  CA  LEU A 883      13.274  13.527  19.957  1.00 25.75           C  
ANISOU 2000  CA  LEU A 883     4343   2945   2496      9     22   -440       C  
ATOM   2001  C   LEU A 883      13.680  13.451  21.438  1.00 23.99           C  
ANISOU 2001  C   LEU A 883     3977   2661   2477     32     49   -366       C  
ATOM   2002  O   LEU A 883      14.855  13.156  21.741  1.00 23.23           O  
ANISOU 2002  O   LEU A 883     3863   2509   2454    136    165   -375       O  
ATOM   2003  CB  LEU A 883      13.107  14.991  19.531  1.00 26.82           C  
ANISOU 2003  CB  LEU A 883     4390   3238   2562     14     38   -327       C  
ATOM   2004  CG  LEU A 883      14.365  15.843  19.632  1.00 27.62           C  
ANISOU 2004  CG  LEU A 883     4405   3380   2709    120    198   -256       C  
ATOM   2005  CD1 LEU A 883      15.071  15.773  18.310  1.00 32.85           C  
ANISOU 2005  CD1 LEU A 883     5187   4099   3195    191    311   -308       C  
ATOM   2006  CD2 LEU A 883      14.056  17.288  19.963  1.00 31.12           C  
ANISOU 2006  CD2 LEU A 883     4714   3902   3208     98    179   -116       C  
ATOM   2007  N   MET A 884      12.718  13.715  22.337  1.00 21.92           N  
ANISOU 2007  N   MET A 884     3605   2431   2292    -60    -55   -285       N  
ATOM   2008  CA  MET A 884      12.924  13.555  23.785  1.00 21.05           C  
ANISOU 2008  CA  MET A 884     3378   2287   2334    -61    -50   -217       C  
ATOM   2009  C   MET A 884      13.447  12.158  24.127  1.00 22.46           C  
ANISOU 2009  C   MET A 884     3631   2310   2593    -40    -43   -264       C  
ATOM   2010  O   MET A 884      14.404  12.031  24.911  1.00 23.32           O  
ANISOU 2010  O   MET A 884     3672   2388   2800     34     26   -219       O  
ATOM   2011  CB  MET A 884      11.644  13.811  24.585  1.00 22.75           C  
ANISOU 2011  CB  MET A 884     3488   2569   2587   -164   -154   -138       C  
ATOM   2012  CG  MET A 884      11.011  15.182  24.418  1.00 24.89           C  
ANISOU 2012  CG  MET A 884     3669   2970   2818   -162   -161    -77       C  
ATOM   2013  SD  MET A 884       9.487  15.326  25.391  1.00 27.83           S  
ANISOU 2013  SD  MET A 884     3898   3431   3245   -250   -253     14       S  
ATOM   2014  CE  MET A 884       8.856  16.868  24.735  1.00 27.22           C  
ANISOU 2014  CE  MET A 884     3754   3466   3122   -201   -254     69       C  
ATOM   2015  N   LEU A 885      12.829  11.122  23.546  1.00 21.56           N  
ANISOU 2015  N   LEU A 885     3658   2089   2445   -110   -126   -348       N  
ATOM   2016  CA  LEU A 885      13.221   9.738  23.811  1.00 23.02           C  
ANISOU 2016  CA  LEU A 885     3942   2077   2728    -92   -131   -397       C  
ATOM   2017  C   LEU A 885      14.665   9.459  23.415  1.00 24.05           C  
ANISOU 2017  C   LEU A 885     4131   2132   2875     88     22   -464       C  
ATOM   2018  O   LEU A 885      15.351   8.722  24.131  1.00 23.71           O  
ANISOU 2018  O   LEU A 885     4066   1970   2973    159     57   -425       O  
ATOM   2019  CB  LEU A 885      12.269   8.715  23.168  1.00 24.05           C  
ANISOU 2019  CB  LEU A 885     4239   2078   2821   -221   -264   -495       C  
ATOM   2020  CG  LEU A 885      10.837   8.589  23.725  1.00 25.57           C  
ANISOU 2020  CG  LEU A 885     4350   2313   3052   -418   -429   -399       C  
ATOM   2021  CD1 LEU A 885       9.981   7.716  22.793  1.00 26.56           C  
ANISOU 2021  CD1 LEU A 885     4652   2326   3113   -565   -575   -514       C  
ATOM   2022  CD2 LEU A 885      10.807   8.051  25.158  1.00 25.23           C  
ANISOU 2022  CD2 LEU A 885     4196   2213   3178   -455   -446   -260       C  
ATOM   2023  N   ARG A 886      15.111  10.040  22.293  1.00 24.33           N  
ANISOU 2023  N   ARG A 886     4225   2250   2769    166    116   -541       N  
ATOM   2024  CA  ARG A 886      16.510   9.934  21.847  1.00 26.21           C  
ANISOU 2024  CA  ARG A 886     4481   2467   3010    350    295   -585       C  
ATOM   2025  C   ARG A 886      17.478  10.585  22.846  1.00 25.36           C  
ANISOU 2025  C   ARG A 886     4158   2443   3035    422    371   -434       C  
ATOM   2026  O   ARG A 886      18.559  10.039  23.078  1.00 26.80           O  
ANISOU 2026  O   ARG A 886     4305   2556   3321    558    471   -420       O  
ATOM   2027  CB  ARG A 886      16.711  10.498  20.435  1.00 28.56           C  
ANISOU 2027  CB  ARG A 886     4874   2876   3101    400    386   -672       C  
ATOM   2028  CG  ARG A 886      16.055   9.677  19.326  1.00 32.40           C  
ANISOU 2028  CG  ARG A 886     5610   3273   3427    356    328   -858       C  
ATOM   2029  CD  ARG A 886      16.471  10.116  17.925  1.00 38.17           C  
ANISOU 2029  CD  ARG A 886     6451   4130   3922    435    449   -946       C  
ATOM   2030  NE  ARG A 886      15.816  11.338  17.405  1.00 39.15           N  
ANISOU 2030  NE  ARG A 886     6518   4462   3895    334    386   -856       N  
ATOM   2031  CZ  ARG A 886      14.595  11.400  16.846  1.00 41.69           C  
ANISOU 2031  CZ  ARG A 886     6934   4831   4075    183    215   -891       C  
ATOM   2032  NH1 ARG A 886      13.838  10.309  16.709  1.00 44.41           N1+
ANISOU 2032  NH1 ARG A 886     7443   5031   4400     82     75  -1028       N1+
ATOM   2033  NH2 ARG A 886      14.119  12.569  16.414  1.00 39.29           N  
ANISOU 2033  NH2 ARG A 886     6553   4715   3661    125    171   -773       N  
ATOM   2034  N   CYS A 887      17.093  11.733  23.428  1.00 22.94           N  
ANISOU 2034  N   CYS A 887     3711   2279   2726    334    318   -326       N  
ATOM   2035  CA  CYS A 887      17.851  12.356  24.548  1.00 21.64           C  
ANISOU 2035  CA  CYS A 887     3357   2187   2679    355    344   -196       C  
ATOM   2036  C   CYS A 887      18.044  11.414  25.744  1.00 22.08           C  
ANISOU 2036  C   CYS A 887     3364   2147   2879    359    290   -133       C  
ATOM   2037  O   CYS A 887      19.013  11.549  26.493  1.00 21.32           O  
ANISOU 2037  O   CYS A 887     3134   2088   2879    415    325    -38       O  
ATOM   2038  CB  CYS A 887      17.197  13.656  25.014  1.00 19.96           C  
ANISOU 2038  CB  CYS A 887     3048   2101   2434    251    280   -129       C  
ATOM   2039  SG  CYS A 887      17.187  14.948  23.740  1.00 23.89           S  
ANISOU 2039  SG  CYS A 887     3567   2711   2800    257    345   -138       S  
ATOM   2040  N   TRP A 888      17.114  10.471  25.900  1.00 21.12           N  
ANISOU 2040  N   TRP A 888     3344   1908   2773    286    193   -167       N  
ATOM   2041  CA  TRP A 888      17.106   9.533  27.010  1.00 21.39           C  
ANISOU 2041  CA  TRP A 888     3346   1844   2938    265    126    -79       C  
ATOM   2042  C   TRP A 888      17.575   8.125  26.626  1.00 23.15           C  
ANISOU 2042  C   TRP A 888     3698   1843   3255    366    157   -138       C  
ATOM   2043  O   TRP A 888      17.242   7.161  27.301  1.00 25.41           O  
ANISOU 2043  O   TRP A 888     4014   1994   3647    320     76    -77       O  
ATOM   2044  CB  TRP A 888      15.715   9.494  27.671  1.00 20.85           C  
ANISOU 2044  CB  TRP A 888     3268   1805   2849     95     -7    -30       C  
ATOM   2045  CG  TRP A 888      15.171  10.849  28.060  1.00 19.38           C  
ANISOU 2045  CG  TRP A 888     2967   1817   2580     25    -23     10       C  
ATOM   2046  CD1 TRP A 888      15.888  11.918  28.545  1.00 18.56           C  
ANISOU 2046  CD1 TRP A 888     2744   1839   2468     66     29     56       C  
ATOM   2047  CD2 TRP A 888      13.803  11.283  28.001  1.00 18.98           C  
ANISOU 2047  CD2 TRP A 888     2909   1844   2458    -93    -97      8       C  
ATOM   2048  CE2 TRP A 888      13.769  12.617  28.463  1.00 18.41           C  
ANISOU 2048  CE2 TRP A 888     2725   1928   2342    -90    -69     42       C  
ATOM   2049  CE3 TRP A 888      12.606  10.676  27.605  1.00 19.71           C  
ANISOU 2049  CE3 TRP A 888     3070   1889   2530   -205   -191    -14       C  
ATOM   2050  NE1 TRP A 888      15.053  12.973  28.785  1.00 18.35           N  
ANISOU 2050  NE1 TRP A 888     2665   1936   2372     -6      0     62       N  
ATOM   2051  CZ2 TRP A 888      12.579  13.360  28.539  1.00 18.65           C  
ANISOU 2051  CZ2 TRP A 888     2706   2064   2316   -159   -110     56       C  
ATOM   2052  CZ3 TRP A 888      11.417  11.415  27.680  1.00 20.07           C  
ANISOU 2052  CZ3 TRP A 888     3039   2070   2516   -293   -244     21       C  
ATOM   2053  CH2 TRP A 888      11.415  12.742  28.144  1.00 18.72           C  
ANISOU 2053  CH2 TRP A 888     2752   2051   2310   -252   -193     56       C  
ATOM   2054  N   SER A 889      18.346   8.000  25.545  1.00 24.97           N  
ANISOU 2054  N   SER A 889     4011   2027   3449    510    284   -251       N  
ATOM   2055  CA  SER A 889      18.971   6.713  25.181  1.00 27.73           C  
ANISOU 2055  CA  SER A 889     4486   2150   3901    657    351   -324       C  
ATOM   2056  C   SER A 889      19.841   6.242  26.339  1.00 28.59           C  
ANISOU 2056  C   SER A 889     4445   2214   4204    748    355   -152       C  
ATOM   2057  O   SER A 889      20.444   7.063  27.027  1.00 28.65           O  
ANISOU 2057  O   SER A 889     4252   2404   4230    755    370    -18       O  
ATOM   2058  CB  SER A 889      19.837   6.848  23.930  1.00 28.62           C  
ANISOU 2058  CB  SER A 889     4667   2282   3925    832    531   -456       C  
ATOM   2059  OG  SER A 889      19.100   7.403  22.863  1.00 29.41           O  
ANISOU 2059  OG  SER A 889     4891   2466   3817    744    520   -587       O  
ATOM   2060  N   ARG A 890      19.899   4.929  26.547  1.00 30.53           N  
ANISOU 2060  N   ARG A 890     4794   2210   4596    809    329   -151       N  
ATOM   2061  CA  ARG A 890      20.753   4.340  27.571  1.00 31.87           C  
ANISOU 2061  CA  ARG A 890     4831   2316   4963    918    327     33       C  
ATOM   2062  C   ARG A 890      22.231   4.669  27.313  1.00 32.59           C  
ANISOU 2062  C   ARG A 890     4773   2503   5107   1141    492     69       C  
ATOM   2063  O   ARG A 890      22.946   5.054  28.227  1.00 33.20           O  
ANISOU 2063  O   ARG A 890     4630   2724   5261   1163    473    258       O  
ATOM   2064  CB  ARG A 890      20.553   2.817  27.655  1.00 33.49           C  
ANISOU 2064  CB  ARG A 890     5204   2185   5336    963    280     20       C  
ATOM   2065  CG  ARG A 890      21.290   2.197  28.834  1.00 35.36           C  
ANISOU 2065  CG  ARG A 890     5293   2359   5783   1055    245    260       C  
ATOM   2066  CD  ARG A 890      21.289   0.682  28.835  1.00 38.48           C  
ANISOU 2066  CD  ARG A 890     5857   2381   6383   1145    221    261       C  
ATOM   2067  NE  ARG A 890      21.995   0.160  30.008  1.00 40.04           N  
ANISOU 2067  NE  ARG A 890     5889   2544   6781   1233    174    536       N  
ATOM   2068  CZ  ARG A 890      23.293  -0.151  30.048  1.00 43.24           C  
ANISOU 2068  CZ  ARG A 890     6177   2909   7343   1496    285    622       C  
ATOM   2069  NH1 ARG A 890      24.074  -0.003  28.982  1.00 44.37           N1+
ANISOU 2069  NH1 ARG A 890     6346   3045   7468   1712    475    449       N1+
ATOM   2070  NH2 ARG A 890      23.824  -0.616  31.165  1.00 44.72           N  
ANISOU 2070  NH2 ARG A 890     6206   3083   7702   1551    208    901       N  
ATOM   2071  N   GLU A 891      22.667   4.514  26.067  1.00 34.67           N  
ANISOU 2071  N   GLU A 891     5153   2704   5317   1297    652   -107       N  
ATOM   2072  CA  GLU A 891      24.043   4.793  25.681  1.00 36.80           C  
ANISOU 2072  CA  GLU A 891     5272   3079   5631   1518    839    -72       C  
ATOM   2073  C   GLU A 891      24.185   6.283  25.398  1.00 34.65           C  
ANISOU 2073  C   GLU A 891     4859   3107   5199   1425    878    -49       C  
ATOM   2074  O   GLU A 891      23.412   6.853  24.626  1.00 31.75           O  
ANISOU 2074  O   GLU A 891     4621   2800   4643   1312    872   -184       O  
ATOM   2075  CB  GLU A 891      24.455   3.971  24.448  1.00 40.05           C  
ANISOU 2075  CB  GLU A 891     5876   3306   6035   1743   1023   -277       C  
ATOM   2076  CG  GLU A 891      24.037   2.507  24.457  1.00 44.21           C  
ANISOU 2076  CG  GLU A 891     6638   3468   6692   1802    973   -375       C  
ATOM   2077  CD  GLU A 891      24.496   1.748  25.690  1.00 46.06           C  
ANISOU 2077  CD  GLU A 891     6736   3569   7195   1873    894   -147       C  
ATOM   2078  OE1 GLU A 891      25.716   1.722  25.969  1.00 48.31           O  
ANISOU 2078  OE1 GLU A 891     6811   3922   7623   2084   1007     -3       O  
ATOM   2079  OE2 GLU A 891      23.628   1.179  26.379  1.00 45.46           O1-
ANISOU 2079  OE2 GLU A 891     6751   3334   7188   1711    714    -90       O1-
ATOM   2080  N   SER A 892      25.183   6.884  26.038  1.00 35.73           N  
ANISOU 2080  N   SER A 892     4730   3422   5424   1467    903    136       N  
ATOM   2081  CA  SER A 892      25.561   8.299  25.875  1.00 36.45           C  
ANISOU 2081  CA  SER A 892     4657   3776   5416   1384    940    193       C  
ATOM   2082  C   SER A 892      25.763   8.712  24.416  1.00 37.05           C  
ANISOU 2082  C   SER A 892     4817   3918   5342   1467   1125     55       C  
ATOM   2083  O   SER A 892      25.245   9.724  23.992  1.00 35.91           O  
ANISOU 2083  O   SER A 892     4702   3900   5043   1326   1104     18       O  
ATOM   2084  CB  SER A 892      26.868   8.561  26.629  1.00 38.08           C  
ANISOU 2084  CB  SER A 892     4566   4122   5780   1460    960    409       C  
ATOM   2085  OG  SER A 892      26.706   8.328  28.007  1.00 41.34           O  
ANISOU 2085  OG  SER A 892     4894   4524   6289   1363    776    554       O  
ATOM   2086  N   GLU A 893      26.522   7.905  23.673  1.00 40.77           N  
ANISOU 2086  N   GLU A 893     5328   4304   5860   1707   1312    -13       N  
ATOM   2087  CA  GLU A 893      26.871   8.143  22.262  1.00 46.39           C  
ANISOU 2087  CA  GLU A 893     6119   5095   6412   1827   1528   -141       C  
ATOM   2088  C   GLU A 893      25.662   8.154  21.317  1.00 44.42           C  
ANISOU 2088  C   GLU A 893     6170   4783   5925   1717   1489   -361       C  
ATOM   2089  O   GLU A 893      25.736   8.744  20.234  1.00 46.74           O  
ANISOU 2089  O   GLU A 893     6517   5216   6026   1732   1616   -431       O  
ATOM   2090  CB  GLU A 893      27.875   7.090  21.739  1.00 51.82           C  
ANISOU 2090  CB  GLU A 893     6812   5676   7201   2142   1750   -194       C  
ATOM   2091  CG  GLU A 893      28.756   6.400  22.780  1.00 60.01           C  
ANISOU 2091  CG  GLU A 893     7639   6636   8526   2289   1734    -11       C  
ATOM   2092  CD  GLU A 893      28.021   5.305  23.551  1.00 62.77           C  
ANISOU 2092  CD  GLU A 893     8152   6698   9000   2257   1558    -44       C  
ATOM   2093  OE1 GLU A 893      27.479   4.378  22.904  1.00 67.16           O  
ANISOU 2093  OE1 GLU A 893     8996   7010   9511   2332   1595   -259       O  
ATOM   2094  OE2 GLU A 893      27.986   5.374  24.805  1.00 64.01           O1-
ANISOU 2094  OE2 GLU A 893     8154   6875   9292   2143   1378    149       O1-
ATOM   2095  N   GLN A 894      24.568   7.505  21.729  1.00 40.83           N  
ANISOU 2095  N   GLN A 894     5895   4136   5482   1598   1308   -446       N  
ATOM   2096  CA  GLN A 894      23.344   7.409  20.928  1.00 39.61           C  
ANISOU 2096  CA  GLN A 894     6011   3916   5124   1468   1228   -639       C  
ATOM   2097  C   GLN A 894      22.423   8.621  21.135  1.00 35.82           C  
ANISOU 2097  C   GLN A 894     5475   3607   4529   1224   1077   -566       C  
ATOM   2098  O   GLN A 894      21.446   8.798  20.406  1.00 36.96           O  
ANISOU 2098  O   GLN A 894     5791   3762   4490   1108   1008   -684       O  
ATOM   2099  CB  GLN A 894      22.613   6.087  21.203  1.00 42.47           C  
ANISOU 2099  CB  GLN A 894     6584   3980   5572   1446   1106   -755       C  
ATOM   2100  CG  GLN A 894      23.337   4.861  20.645  1.00 50.89           C  
ANISOU 2100  CG  GLN A 894     7799   4826   6710   1701   1269   -901       C  
ATOM   2101  CD  GLN A 894      22.719   3.529  21.059  1.00 57.43           C  
ANISOU 2101  CD  GLN A 894     8825   5313   7683   1674   1136   -983       C  
ATOM   2102  NE2 GLN A 894      23.560   2.496  21.159  1.00 61.35           N  
ANISOU 2102  NE2 GLN A 894     9351   5591   8368   1918   1255  -1004       N  
ATOM   2103  OE1 GLN A 894      21.510   3.423  21.285  1.00 57.98           O  
ANISOU 2103  OE1 GLN A 894     9009   5311   7710   1440    932  -1013       O  
ATOM   2104  N   ARG A 895      22.744   9.445  22.131  1.00 31.31           N  
ANISOU 2104  N   ARG A 895     4665   3164   4067   1152   1021   -373       N  
ATOM   2105  CA  ARG A 895      22.025  10.693  22.389  1.00 28.21           C  
ANISOU 2105  CA  ARG A 895     4204   2922   3592    957    906   -301       C  
ATOM   2106  C   ARG A 895      22.455  11.733  21.360  1.00 28.85           C  
ANISOU 2106  C   ARG A 895     4250   3183   3529    978   1036   -289       C  
ATOM   2107  O   ARG A 895      23.655  11.824  21.052  1.00 31.79           O  
ANISOU 2107  O   ARG A 895     4505   3634   3941   1118   1205   -230       O  
ATOM   2108  CB  ARG A 895      22.273  11.184  23.816  1.00 24.68           C  
ANISOU 2108  CB  ARG A 895     3546   2534   3297    878    805   -128       C  
ATOM   2109  CG  ARG A 895      21.793  10.199  24.865  1.00 24.34           C  
ANISOU 2109  CG  ARG A 895     3532   2342   3374    841    674   -105       C  
ATOM   2110  CD  ARG A 895      22.071  10.666  26.282  1.00 22.88           C  
ANISOU 2110  CD  ARG A 895     3151   2246   3296    764    575     63       C  
ATOM   2111  NE  ARG A 895      22.101   9.505  27.173  1.00 24.95           N  
ANISOU 2111  NE  ARG A 895     3414   2372   3694    798    504    127       N  
ATOM   2112  CZ  ARG A 895      22.682   9.475  28.372  1.00 24.99           C  
ANISOU 2112  CZ  ARG A 895     3253   2432   3810    791    438    288       C  
ATOM   2113  NH1 ARG A 895      23.301  10.560  28.856  1.00 23.75           N1+
ANISOU 2113  NH1 ARG A 895     2918   2460   3646    739    426    382       N1+
ATOM   2114  NH2 ARG A 895      22.639   8.353  29.084  1.00 25.46           N  
ANISOU 2114  NH2 ARG A 895     3331   2356   3987    825    372    364       N  
ATOM   2115  N   PRO A 896      21.490  12.514  20.825  1.00 27.93           N  
ANISOU 2115  N   PRO A 896     4218   3141   3253    844    961   -319       N  
ATOM   2116  CA  PRO A 896      21.791  13.439  19.715  1.00 28.55           C  
ANISOU 2116  CA  PRO A 896     4295   3381   3172    857   1078   -295       C  
ATOM   2117  C   PRO A 896      22.669  14.604  20.177  1.00 27.66           C  
ANISOU 2117  C   PRO A 896     3944   3402   3164    830   1127   -107       C  
ATOM   2118  O   PRO A 896      22.430  15.119  21.268  1.00 27.48           O  
ANISOU 2118  O   PRO A 896     3812   3366   3263    721    997    -23       O  
ATOM   2119  CB  PRO A 896      20.404  13.991  19.314  1.00 27.33           C  
ANISOU 2119  CB  PRO A 896     4261   3254   2869    701    931   -331       C  
ATOM   2120  CG  PRO A 896      19.392  13.178  20.050  1.00 26.23           C  
ANISOU 2120  CG  PRO A 896     4202   2968   2797    620    760   -403       C  
ATOM   2121  CD  PRO A 896      20.068  12.581  21.236  1.00 25.52           C  
ANISOU 2121  CD  PRO A 896     3993   2785   2918    677    764   -349       C  
ATOM   2122  N   PRO A 897      23.672  15.024  19.374  1.00 27.99           N  
ANISOU 2122  N   PRO A 897     3907   3575   3154    918   1312    -39       N  
ATOM   2123  CA  PRO A 897      24.402  16.248  19.765  1.00 27.62           C  
ANISOU 2123  CA  PRO A 897     3637   3646   3211    842   1328    153       C  
ATOM   2124  C   PRO A 897      23.494  17.498  19.680  1.00 27.39           C  
ANISOU 2124  C   PRO A 897     3643   3648   3116    671   1204    208       C  
ATOM   2125  O   PRO A 897      22.504  17.484  18.922  1.00 27.95           O  
ANISOU 2125  O   PRO A 897     3889   3714   3016    643   1163    125       O  
ATOM   2126  CB  PRO A 897      25.552  16.325  18.756  1.00 29.25           C  
ANISOU 2126  CB  PRO A 897     3763   3996   3354    971   1567    219       C  
ATOM   2127  CG  PRO A 897      25.104  15.522  17.580  1.00 31.56           C  
ANISOU 2127  CG  PRO A 897     4294   4276   3421   1082   1665     42       C  
ATOM   2128  CD  PRO A 897      24.180  14.447  18.116  1.00 31.33           C  
ANISOU 2128  CD  PRO A 897     4436   4049   3419   1079   1514   -130       C  
ATOM   2129  N   PHE A 898      23.822  18.554  20.440  1.00 25.73           N  
ANISOU 2129  N   PHE A 898     3272   3461   3043    559   1139    344       N  
ATOM   2130  CA  PHE A 898      23.030  19.813  20.460  1.00 23.33           C  
ANISOU 2130  CA  PHE A 898     2995   3150   2720    416   1028    401       C  
ATOM   2131  C   PHE A 898      22.863  20.507  19.099  1.00 24.78           C  
ANISOU 2131  C   PHE A 898     3249   3426   2740    409   1112    467       C  
ATOM   2132  O   PHE A 898      21.825  21.137  18.850  1.00 25.42           O  
ANISOU 2132  O   PHE A 898     3424   3482   2753    338   1012    472       O  
ATOM   2133  CB  PHE A 898      23.565  20.802  21.505  1.00 21.72           C  
ANISOU 2133  CB  PHE A 898     2625   2929   2699    301    952    514       C  
ATOM   2134  CG  PHE A 898      23.225  20.429  22.925  1.00 20.50           C  
ANISOU 2134  CG  PHE A 898     2451   2689   2650    260    809    445       C  
ATOM   2135  CD1 PHE A 898      21.901  20.437  23.366  1.00 19.11           C  
ANISOU 2135  CD1 PHE A 898     2394   2436   2431    216    683    351       C  
ATOM   2136  CD2 PHE A 898      24.230  20.068  23.833  1.00 20.31           C  
ANISOU 2136  CD2 PHE A 898     2272   2684   2760    266    800    494       C  
ATOM   2137  CE1 PHE A 898      21.574  20.095  24.676  1.00 17.49           C  
ANISOU 2137  CE1 PHE A 898     2169   2180   2297    179    569    301       C  
ATOM   2138  CE2 PHE A 898      23.909  19.722  25.152  1.00 18.99           C  
ANISOU 2138  CE2 PHE A 898     2094   2463   2658    222    663    446       C  
ATOM   2139  CZ  PHE A 898      22.583  19.735  25.573  1.00 18.19           C  
ANISOU 2139  CZ  PHE A 898     2126   2291   2495    179    557    347       C  
ATOM   2140  N   SER A 899      23.870  20.392  18.233  1.00 27.38           N  
ANISOU 2140  N   SER A 899     3522   3877   3004    491   1299    535       N  
ATOM   2141  CA  SER A 899      23.750  20.805  16.823  1.00 29.80           C  
ANISOU 2141  CA  SER A 899     3918   4306   3099    507   1405    593       C  
ATOM   2142  C   SER A 899      22.521  20.180  16.152  1.00 29.72           C  
ANISOU 2142  C   SER A 899     4144   4276   2873    532   1333    434       C  
ATOM   2143  O   SER A 899      21.754  20.890  15.511  1.00 29.13           O  
ANISOU 2143  O   SER A 899     4150   4242   2675    462   1267    495       O  
ATOM   2144  CB  SER A 899      25.023  20.489  16.035  1.00 31.85           C  
ANISOU 2144  CB  SER A 899     4088   4720   3293    626   1650    659       C  
ATOM   2145  OG  SER A 899      25.364  19.118  16.162  1.00 34.37           O  
ANISOU 2145  OG  SER A 899     4447   5006   3607    785   1732    498       O  
ATOM   2146  N   GLN A 900      22.346  18.862  16.307  1.00 30.96           N  
ANISOU 2146  N   GLN A 900     4404   4362   2997    623   1332    246       N  
ATOM   2147  CA  GLN A 900      21.187  18.125  15.753  1.00 31.71           C  
ANISOU 2147  CA  GLN A 900     4725   4417   2906    621   1235     76       C  
ATOM   2148  C   GLN A 900      19.861  18.484  16.428  1.00 27.88           C  
ANISOU 2148  C   GLN A 900     4266   3840   2487    491   1005     72       C  
ATOM   2149  O   GLN A 900      18.827  18.620  15.765  1.00 26.68           O  
ANISOU 2149  O   GLN A 900     4237   3724   2176    433    903     48       O  
ATOM   2150  CB  GLN A 900      21.398  16.611  15.872  1.00 33.85           C  
ANISOU 2150  CB  GLN A 900     5099   4587   3175    739   1284   -120       C  
ATOM   2151  CG  GLN A 900      21.796  15.908  14.593  1.00 43.52           C  
ANISOU 2151  CG  GLN A 900     6485   5891   4159    869   1457   -244       C  
ATOM   2152  CD  GLN A 900      22.084  14.415  14.798  1.00 50.13           C  
ANISOU 2152  CD  GLN A 900     7428   6576   5043   1006   1513   -445       C  
ATOM   2153  NE2 GLN A 900      23.166  13.942  14.173  1.00 54.79           N  
ANISOU 2153  NE2 GLN A 900     8021   7229   5568   1192   1756   -490       N  
ATOM   2154  OE1 GLN A 900      21.351  13.696  15.503  1.00 44.93           O  
ANISOU 2154  OE1 GLN A 900     6844   5741   4486    953   1350   -547       O  
ATOM   2155  N   LEU A 901      19.893  18.636  17.746  1.00 24.96           N  
ANISOU 2155  N   LEU A 901     3770   3371   2342    449    924    102       N  
ATOM   2156  CA  LEU A 901      18.705  19.045  18.491  1.00 23.11           C  
ANISOU 2156  CA  LEU A 901     3533   3067   2181    346    739    107       C  
ATOM   2157  C   LEU A 901      18.256  20.420  18.019  1.00 23.45           C  
ANISOU 2157  C   LEU A 901     3551   3171   2188    280    700    247       C  
ATOM   2158  O   LEU A 901      17.064  20.630  17.785  1.00 23.22           O  
ANISOU 2158  O   LEU A 901     3586   3144   2092    232    576    244       O  
ATOM   2159  CB  LEU A 901      18.961  19.051  19.999  1.00 20.28           C  
ANISOU 2159  CB  LEU A 901     3046   2620   2040    320    685    119       C  
ATOM   2160  CG  LEU A 901      19.167  17.671  20.634  1.00 21.11           C  
ANISOU 2160  CG  LEU A 901     3173   2643   2205    374    681     10       C  
ATOM   2161  CD1 LEU A 901      19.827  17.806  21.993  1.00 19.46           C  
ANISOU 2161  CD1 LEU A 901     2811   2399   2185    359    660     68       C  
ATOM   2162  CD2 LEU A 901      17.826  16.934  20.753  1.00 20.89           C  
ANISOU 2162  CD2 LEU A 901     3265   2548   2125    321    544    -91       C  
ATOM   2163  N   HIS A 902      19.207  21.343  17.882  1.00 24.22           N  
ANISOU 2163  N   HIS A 902     3544   3311   2347    276    799    387       N  
ATOM   2164  CA  HIS A 902      18.873  22.677  17.389  1.00 27.02           C  
ANISOU 2164  CA  HIS A 902     3882   3695   2690    216    769    545       C  
ATOM   2165  C   HIS A 902      18.224  22.632  15.996  1.00 30.06           C  
ANISOU 2165  C   HIS A 902     4400   4195   2826    228    765    570       C  
ATOM   2166  O   HIS A 902      17.172  23.260  15.791  1.00 30.19           O  
ANISOU 2166  O   HIS A 902     4448   4205   2818    185    641    635       O  
ATOM   2167  CB  HIS A 902      20.067  23.641  17.387  1.00 26.24           C  
ANISOU 2167  CB  HIS A 902     3652   3615   2702    185    875    710       C  
ATOM   2168  CG  HIS A 902      19.702  24.997  16.877  1.00 28.37           C  
ANISOU 2168  CG  HIS A 902     3920   3877   2982    120    837    888       C  
ATOM   2169  CD2 HIS A 902      19.095  26.045  17.485  1.00 26.62           C  
ANISOU 2169  CD2 HIS A 902     3675   3524   2915     59    721    950       C  
ATOM   2170  ND1 HIS A 902      19.960  25.399  15.583  1.00 30.06           N  
ANISOU 2170  ND1 HIS A 902     4166   4221   3034    123    929   1035       N  
ATOM   2171  CE1 HIS A 902      19.529  26.636  15.417  1.00 30.43           C  
ANISOU 2171  CE1 HIS A 902     4203   4207   3152     61    859   1202       C  
ATOM   2172  NE2 HIS A 902      19.001  27.050  16.556  1.00 28.89           N  
ANISOU 2172  NE2 HIS A 902     3978   3841   3158     29    736   1143       N  
ATOM   2173  N   ARG A 903      18.855  21.897  15.067  1.00 30.54           N  
ANISOU 2173  N   ARG A 903     4535   4369   2699    295    900    518       N  
ATOM   2174  CA  ARG A 903      18.350  21.730  13.709  1.00 34.24           C  
ANISOU 2174  CA  ARG A 903     5155   4975   2880    304    902    515       C  
ATOM   2175  C   ARG A 903      16.921  21.178  13.682  1.00 33.29           C  
ANISOU 2175  C   ARG A 903     5155   4821   2673    258    706    396       C  
ATOM   2176  O   ARG A 903      16.070  21.702  12.948  1.00 34.54           O  
ANISOU 2176  O   ARG A 903     5367   5063   2694    209    602    488       O  
ATOM   2177  CB  ARG A 903      19.307  20.900  12.824  1.00 39.42           C  
ANISOU 2177  CB  ARG A 903     5890   5751   3336    404   1101    430       C  
ATOM   2178  CG  ARG A 903      18.730  20.584  11.435  1.00 47.31           C  
ANISOU 2178  CG  ARG A 903     7088   6902   3985    407   1091    378       C  
ATOM   2179  CD  ARG A 903      19.694  20.772  10.277  1.00 59.20           C  
ANISOU 2179  CD  ARG A 903     8620   8610   5263    476   1314    464       C  
ATOM   2180  NE  ARG A 903      18.967  21.247   9.087  1.00 75.66           N  
ANISOU 2180  NE  ARG A 903    10833  10863   7052    416   1243    558       N  
ATOM   2181  CZ  ARG A 903      19.308  21.007   7.819  1.00 81.13           C  
ANISOU 2181  CZ  ARG A 903    11661  11765   7399    467   1381    543       C  
ATOM   2182  NH1 ARG A 903      20.382  20.284   7.520  1.00 84.17           N1+
ANISOU 2182  NH1 ARG A 903    12073  12216   7691    599   1626    424       N1+
ATOM   2183  NH2 ARG A 903      18.564  21.494   6.836  1.00 83.66           N  
ANISOU 2183  NH2 ARG A 903    12088  12244   7454    394   1277    654       N  
ATOM   2184  N   PHE A 904      16.665  20.137  14.472  1.00 29.96           N  
ANISOU 2184  N   PHE A 904     4759   4285   2340    267    649    219       N  
ATOM   2185  CA  PHE A 904      15.329  19.566  14.561  1.00 29.99           C  
ANISOU 2185  CA  PHE A 904     4846   4251   2297    199    458    122       C  
ATOM   2186  C   PHE A 904      14.276  20.579  15.040  1.00 28.24           C  
ANISOU 2186  C   PHE A 904     4519   4013   2198    132    306    262       C  
ATOM   2187  O   PHE A 904      13.217  20.695  14.432  1.00 29.82           O  
ANISOU 2187  O   PHE A 904     4768   4287   2276     79    167    299       O  
ATOM   2188  CB  PHE A 904      15.283  18.307  15.444  1.00 28.47           C  
ANISOU 2188  CB  PHE A 904     4681   3919   2217    208    427    -57       C  
ATOM   2189  CG  PHE A 904      13.977  17.569  15.338  1.00 29.10           C  
ANISOU 2189  CG  PHE A 904     4860   3974   2223    117    238   -156       C  
ATOM   2190  CD1 PHE A 904      13.828  16.525  14.420  1.00 31.36           C  
ANISOU 2190  CD1 PHE A 904     5347   4272   2297    104    217   -321       C  
ATOM   2191  CD2 PHE A 904      12.888  17.915  16.154  1.00 27.70           C  
ANISOU 2191  CD2 PHE A 904     4573   3763   2188     39     83    -87       C  
ATOM   2192  CE1 PHE A 904      12.620  15.832  14.310  1.00 32.24           C  
ANISOU 2192  CE1 PHE A 904     5546   4355   2349    -14     17   -407       C  
ATOM   2193  CE2 PHE A 904      11.678  17.227  16.049  1.00 30.04           C  
ANISOU 2193  CE2 PHE A 904     4928   4056   2430    -63    -96   -151       C  
ATOM   2194  CZ  PHE A 904      11.546  16.185  15.126  1.00 31.54           C  
ANISOU 2194  CZ  PHE A 904     5314   4250   2419   -105   -142   -306       C  
ATOM   2195  N   LEU A 905      14.583  21.293  16.119  1.00 25.61           N  
ANISOU 2195  N   LEU A 905     4042   3587   2102    142    331    335       N  
ATOM   2196  CA  LEU A 905      13.647  22.226  16.743  1.00 25.14           C  
ANISOU 2196  CA  LEU A 905     3886   3480   2186    111    216    437       C  
ATOM   2197  C   LEU A 905      13.423  23.508  15.948  1.00 27.12           C  
ANISOU 2197  C   LEU A 905     4117   3789   2398    111    201    634       C  
ATOM   2198  O   LEU A 905      12.338  24.077  16.012  1.00 28.17           O  
ANISOU 2198  O   LEU A 905     4207   3918   2578    103     80    718       O  
ATOM   2199  CB  LEU A 905      14.072  22.555  18.175  1.00 22.44           C  
ANISOU 2199  CB  LEU A 905     3430   3013   2084    122    249    419       C  
ATOM   2200  CG  LEU A 905      14.030  21.388  19.155  1.00 21.30           C  
ANISOU 2200  CG  LEU A 905     3282   2809   2002    115    227    268       C  
ATOM   2201  CD1 LEU A 905      14.971  21.630  20.330  1.00 20.83           C  
ANISOU 2201  CD1 LEU A 905     3129   2669   2117    127    296    259       C  
ATOM   2202  CD2 LEU A 905      12.616  21.089  19.615  1.00 21.46           C  
ANISOU 2202  CD2 LEU A 905     3284   2825   2045     75     87    239       C  
ATOM   2203  N   ALA A 906      14.443  23.948  15.211  1.00 28.36           N  
ANISOU 2203  N   ALA A 906     4293   4003   2480    126    328    728       N  
ATOM   2204  CA  ALA A 906      14.346  25.150  14.396  1.00 31.20           C  
ANISOU 2204  CA  ALA A 906     4640   4415   2800    118    323    949       C  
ATOM   2205  C   ALA A 906      13.790  24.887  12.989  1.00 35.17           C  
ANISOU 2205  C   ALA A 906     5257   5101   3006    104    266   1002       C  
ATOM   2206  O   ALA A 906      13.212  25.801  12.382  1.00 38.18           O  
ANISOU 2206  O   ALA A 906     5624   5531   3352     93    189   1200       O  
ATOM   2207  CB  ALA A 906      15.693  25.883  14.333  1.00 31.01           C  
ANISOU 2207  CB  ALA A 906     4556   4369   2857    116    481   1070       C  
ATOM   2208  N   GLU A 907      13.954  23.666  12.468  1.00 35.22           N  
ANISOU 2208  N   GLU A 907     5385   5201   2796    104    296    829       N  
ATOM   2209  CA  GLU A 907      13.480  23.350  11.109  1.00 38.64           C  
ANISOU 2209  CA  GLU A 907     5958   5822   2902     76    236    845       C  
ATOM   2210  C   GLU A 907      12.518  22.173  11.006  1.00 39.31           C  
ANISOU 2210  C   GLU A 907     6151   5929   2856     25     79    649       C  
ATOM   2211  O   GLU A 907      11.366  22.379  10.626  1.00 39.91           O  
ANISOU 2211  O   GLU A 907     6227   6079   2858    -35   -109    728       O  
ATOM   2212  CB  GLU A 907      14.627  23.222  10.080  1.00 40.30           C  
ANISOU 2212  CB  GLU A 907     6259   6179   2874    114    431    861       C  
ATOM   2213  CG  GLU A 907      15.486  24.469   9.887  1.00 42.11           C  
ANISOU 2213  CG  GLU A 907     6380   6431   3189    128    566   1117       C  
ATOM   2214  CD  GLU A 907      14.739  25.691   9.336  1.00 45.22           C  
ANISOU 2214  CD  GLU A 907     6739   6875   3568     85    443   1394       C  
ATOM   2215  OE1 GLU A 907      14.085  25.613   8.259  1.00 48.20           O  
ANISOU 2215  OE1 GLU A 907     7222   7431   3661     57    348   1457       O  
ATOM   2216  OE2 GLU A 907      14.809  26.749   9.991  1.00 43.64           O1-
ANISOU 2216  OE2 GLU A 907     6410   6527   3644     80    433   1554       O1-
ATOM   2217  N   ASP A 908      12.976  20.960  11.337  1.00 38.20           N  
ANISOU 2217  N   ASP A 908     6094   5718   2703     43    146    411       N  
ATOM   2218  CA  ASP A 908      12.187  19.725  11.124  1.00 39.93           C  
ANISOU 2218  CA  ASP A 908     6453   5934   2784    -25      4    208       C  
ATOM   2219  C   ASP A 908      10.839  19.729  11.858  1.00 38.61           C  
ANISOU 2219  C   ASP A 908     6181   5707   2781   -110   -216    240       C  
ATOM   2220  O   ASP A 908       9.825  19.286  11.305  1.00 42.30           O  
ANISOU 2220  O   ASP A 908     6720   6255   3098   -210   -404    206       O  
ATOM   2221  CB  ASP A 908      12.973  18.461  11.514  1.00 39.81           C  
ANISOU 2221  CB  ASP A 908     6534   5795   2796     27    125    -37       C  
ATOM   2222  CG  ASP A 908      14.354  18.398  10.879  1.00 43.85           C  
ANISOU 2222  CG  ASP A 908     7115   6372   3174    141    373    -69       C  
ATOM   2223  OD1 ASP A 908      14.617  17.426  10.145  1.00 48.84           O  
ANISOU 2223  OD1 ASP A 908     7942   7033   3582    172    430   -263       O  
ATOM   2224  OD2 ASP A 908      15.179  19.312  11.108  1.00 45.72           O1-
ANISOU 2224  OD2 ASP A 908     7210   6631   3530    200    515     96       O1-
ATOM   2225  N   ALA A 909      10.841  20.228  13.093  1.00 33.92           N  
ANISOU 2225  N   ALA A 909     5415   4988   2485    -75   -190    305       N  
ATOM   2226  CA  ALA A 909       9.634  20.311  13.922  1.00 33.00           C  
ANISOU 2226  CA  ALA A 909     5169   4827   2543   -128   -352    349       C  
ATOM   2227  C   ALA A 909       8.546  21.219  13.325  1.00 34.75           C  
ANISOU 2227  C   ALA A 909     5313   5175   2715   -157   -506    551       C  
ATOM   2228  O   ALA A 909       7.378  21.117  13.697  1.00 34.81           O  
ANISOU 2228  O   ALA A 909     5220   5201   2805   -211   -664    589       O  
ATOM   2229  CB  ALA A 909       9.996  20.759  15.324  1.00 28.71           C  
ANISOU 2229  CB  ALA A 909     4478   4142   2288    -66   -260    370       C  
ATOM   2230  N   LEU A 910       8.931  22.101  12.403  1.00 36.38           N  
ANISOU 2230  N   LEU A 910     5549   5479   2795   -119   -459    704       N  
ATOM   2231  CA  LEU A 910       7.957  22.957  11.715  1.00 40.33           C  
ANISOU 2231  CA  LEU A 910     5983   6107   3234   -136   -612    926       C  
ATOM   2232  C   LEU A 910       7.005  22.200  10.787  1.00 42.70           C  
ANISOU 2232  C   LEU A 910     6371   6575   3278   -256   -822    890       C  
ATOM   2233  O   LEU A 910       5.993  22.758  10.360  1.00 44.53           O  
ANISOU 2233  O   LEU A 910     6511   6924   3485   -283   -995   1078       O  
ATOM   2234  CB  LEU A 910       8.626  24.141  10.991  1.00 40.41           C  
ANISOU 2234  CB  LEU A 910     5998   6168   3187    -73   -512   1138       C  
ATOM   2235  CG  LEU A 910       9.300  25.196  11.884  1.00 39.19           C  
ANISOU 2235  CG  LEU A 910     5728   5838   3324     17   -366   1235       C  
ATOM   2236  CD1 LEU A 910      10.071  26.196  11.039  1.00 38.44           C  
ANISOU 2236  CD1 LEU A 910     5661   5793   3151     44   -266   1444       C  
ATOM   2237  CD2 LEU A 910       8.292  25.907  12.784  1.00 39.59           C  
ANISOU 2237  CD2 LEU A 910     5611   5784   3647     66   -461   1331       C  
ATOM   2238  N   ASN A 911       7.314  20.947  10.474  1.00 44.09           N  
ANISOU 2238  N   ASN A 911     6724   6756   3272   -327   -820    652       N  
ATOM   2239  CA  ASN A 911       6.384  20.160   9.683  1.00 49.84           C  
ANISOU 2239  CA  ASN A 911     7554   7616   3767   -471  -1045    584       C  
ATOM   2240  C   ASN A 911       5.687  19.054  10.459  1.00 49.64           C  
ANISOU 2240  C   ASN A 911     7505   7484   3871   -577  -1168    418       C  
ATOM   2241  O   ASN A 911       4.484  18.874  10.300  1.00 52.70           O  
ANISOU 2241  O   ASN A 911     7817   7966   4241   -699  -1401    484       O  
ATOM   2242  CB  ASN A 911       7.002  19.685   8.356  1.00 55.10           C  
ANISOU 2242  CB  ASN A 911     8478   8415   4043   -504  -1009    468       C  
ATOM   2243  CG  ASN A 911       8.110  18.670   8.533  1.00 55.60           C  
ANISOU 2243  CG  ASN A 911     8717   8343   4066   -457   -814    187       C  
ATOM   2244  ND2 ASN A 911       9.314  19.016   8.072  1.00 54.21           N  
ANISOU 2244  ND2 ASN A 911     8616   8206   3775   -343   -582    196       N  
ATOM   2245  OD1 ASN A 911       7.890  17.590   9.072  1.00 57.42           O  
ANISOU 2245  OD1 ASN A 911     9003   8435   4378   -519   -869    -16       O  
TER   
HETATM 2246  I   IOD A1001       4.851   9.950  37.009  1.00 31.86           I  
HETATM 2247  I   IOD A1002      17.463  14.821  16.614  0.75 59.09           I  
HETATM 2248  I   IOD A1004      17.318  29.581  17.612  0.25 51.45           I  
HETATM 2249  I   IOD A1005      28.022  38.092  59.677  0.75 70.34           I  
HETATM 2250 CL1  4VC A1007      28.363  29.552  37.336  1.00 59.95          CL  
HETATM 2251  C2  4VC A1007      27.613  29.584  35.771  1.00 47.77           C  
HETATM 2252  C3  4VC A1007      27.963  28.612  34.851  1.00 42.45           C  
HETATM 2253  C4  4VC A1007      27.382  28.613  33.597  1.00 40.36           C  
HETATM 2254  C5  4VC A1007      26.457  29.580  33.263  1.00 38.01           C  
HETATM 2255  C6  4VC A1007      26.105  30.554  34.182  1.00 38.49           C  
HETATM 2256  C7  4VC A1007      26.680  30.568  35.449  1.00 40.60           C  
HETATM 2257  N8  4VC A1007      26.366  31.535  36.436  1.00 37.14           N  
HETATM 2258  C9  4VC A1007      25.191  32.226  36.635  1.00 39.30           C  
HETATM 2259  O10 4VC A1007      24.244  32.179  35.848  1.00 39.87           O  
HETATM 2260  N11 4VC A1007      25.167  32.961  37.769  1.00 40.61           N  
HETATM 2261  C12 4VC A1007      23.973  33.633  38.262  1.00 44.28           C  
HETATM 2262  C13 4VC A1007      24.041  35.137  38.154  1.00 43.51           C  
HETATM 2263  C14 4VC A1007      25.247  35.794  37.964  1.00 41.48           C  
HETATM 2264  C15 4VC A1007      25.252  37.166  37.872  1.00 38.79           C  
HETATM 2265  C16 4VC A1007      24.068  37.856  37.969  1.00 43.74           C  
HETATM 2266  N17 4VC A1007      22.895  37.242  38.152  1.00 46.01           N  
HETATM 2267  C18 4VC A1007      22.891  35.906  38.241  1.00 40.37           C  
HETATM 2268  H19 4VC A1007      28.596  27.951  35.079  1.00 43.17           H  
HETATM 2269  H20 4VC A1007      27.619  27.953  32.970  1.00 38.91           H  
HETATM 2270  H21 4VC A1007      26.062  29.578  32.406  1.00 38.82           H  
HETATM 2271  H22 4VC A1007      25.478  31.206  33.949  1.00 37.74           H  
HETATM 2272  H23 4VC A1007      27.028  31.737  36.973  1.00 38.89           H  
HETATM 2273  H24 4VC A1007      25.885  33.016  38.247  1.00 40.14           H  
HETATM 2274  H25 4VC A1007      23.197  33.313  37.756  1.00 42.98           H  
HETATM 2275  H26 4VC A1007      23.840  33.388  39.203  1.00 43.23           H  
HETATM 2276  H27 4VC A1007      26.045  35.312  37.899  1.00 40.86           H  
HETATM 2277  H28 4VC A1007      26.061  37.630  37.743  1.00 39.33           H  
HETATM 2278  H29 4VC A1007      24.076  38.795  37.906  1.00 40.87           H  
HETATM 2279  H30 4VC A1007      22.064  35.473  38.370  1.00 41.92           H  
HETATM 2280  O   HOH A1101      26.415  51.028  44.909  1.00 37.51           O  
HETATM 2281  O   HOH A1102      33.288  32.201  23.285  1.00 37.86           O  
HETATM 2282  O   HOH A1103       6.003  19.407  15.396  1.00 23.67           O  
HETATM 2283  O   HOH A1104      17.914   5.838  21.232  1.00 37.64           O  
HETATM 2284  O   HOH A1105      22.924  30.790  20.543  1.00 18.11           O  
HETATM 2285  O   HOH A1106      21.395  14.687  33.113  1.00 32.36           O  
HETATM 2286  O   HOH A1107      23.910  37.206  26.044  1.00 32.16           O  
HETATM 2287  O   HOH A1108       0.217  14.243  23.155  1.00 36.10           O  
HETATM 2288  O   HOH A1109      27.526  11.041  31.310  1.00 37.66           O  
HETATM 2289  O   HOH A1110      25.154  17.037  33.074  1.00 22.09           O  
HETATM 2290  O   HOH A1111      19.534  45.086  31.646  1.00 33.76           O  
HETATM 2291  O   HOH A1112      12.735  23.640  36.369  1.00 18.37           O  
HETATM 2292  O   HOH A1113      15.010  16.206  41.172  1.00 18.25           O  
HETATM 2293  O   HOH A1114      11.545  12.466  15.599  1.00 30.59           O  
HETATM 2294  O   HOH A1115       6.714  20.608  33.532  1.00 40.87           O  
HETATM 2295  O   HOH A1116      20.844   3.443  23.941  1.00 32.90           O  
HETATM 2296  O   HOH A1117       3.272   9.077  26.770  1.00 33.78           O  
HETATM 2297  O   HOH A1118      10.684  23.247  38.447  1.00 47.17           O  
HETATM 2298  O   HOH A1119      18.888  19.924  36.170  1.00 18.25           O  
HETATM 2299  O   HOH A1120      35.677  24.717  29.407  1.00 43.45           O  
HETATM 2300  O   HOH A1121       1.956  13.755  44.051  1.00 27.55           O  
HETATM 2301  O   HOH A1122       1.055  20.060  27.523  1.00 27.45           O  
HETATM 2302  O   HOH A1123       9.522   5.194  47.518  1.00 40.30           O  
HETATM 2303  O   HOH A1124       8.932  27.640  15.703  1.00 28.66           O  
HETATM 2304  O   HOH A1125      22.338  14.356  47.598  1.00 34.53           O  
HETATM 2305  O   HOH A1126      28.974  41.773  48.091  1.00 36.09           O  
HETATM 2306  O   HOH A1127      25.544  42.128  51.314  1.00 36.42           O  
HETATM 2307  O   HOH A1128      26.816  35.358  27.086  1.00 24.55           O  
HETATM 2308  O   HOH A1129      27.756  20.569  27.500  1.00 36.79           O  
HETATM 2309  O   HOH A1130      13.542  29.019  16.218  1.00 34.94           O  
HETATM 2310  O   HOH A1131      39.639  33.683  46.927  1.00 29.43           O  
HETATM 2311  O   HOH A1132      21.056  18.004  35.862  1.00 28.00           O  
HETATM 2312  O   HOH A1133       1.249  13.185  17.383  1.00 36.99           O  
HETATM 2313  O   HOH A1134      -6.339  31.623  28.890  1.00 48.54           O  
HETATM 2314  O   HOH A1135       4.209  32.406  37.300  1.00 49.11           O  
HETATM 2315  O   HOH A1136      16.260  10.814  36.284  1.00 28.89           O  
HETATM 2316  O   HOH A1137      22.977  17.204  49.530  1.00 36.75           O  
HETATM 2317  O   HOH A1138      30.124  13.569  49.332  1.00 38.20           O  
HETATM 2318  O   HOH A1139      28.503  32.732  20.292  1.00 36.39           O  
HETATM 2319  O   HOH A1140       8.458  21.943  35.359  1.00 28.33           O  
HETATM 2320  O   HOH A1141      13.582  35.748  19.788  1.00 34.00           O  
HETATM 2321  O   HOH A1142      11.557  26.863  15.945  1.00 35.74           O  
HETATM 2322  O   HOH A1143      22.411  19.567  32.887  1.00 21.34           O  
HETATM 2323  O   HOH A1144      31.779  42.100  49.246  1.00 43.50           O  
HETATM 2324  O   HOH A1145      15.664  32.882  47.300  1.00 37.34           O  
HETATM 2325  O   HOH A1146      16.026  15.757  49.613  1.00 33.62           O  
HETATM 2326  O   HOH A1147      15.280   8.214  36.828  1.00 31.82           O  
HETATM 2327  O   HOH A1148      17.557  27.345  10.797  1.00 46.92           O  
HETATM 2328  O   HOH A1149      22.457  38.424  30.158  1.00 46.61           O  
HETATM 2329  O   HOH A1150      -0.401  26.644  18.924  1.00 31.75           O  
HETATM 2330  O   HOH A1151      25.705  31.030  18.437  1.00 34.83           O  
HETATM 2331  O   HOH A1152      37.591  36.861  39.608  1.00 32.56           O  
HETATM 2332  O   HOH A1153      13.520  15.737  43.533  1.00 26.80           O  
HETATM 2333  O   HOH A1154       0.096  21.058  20.014  1.00 37.14           O  
HETATM 2334  O   HOH A1155      10.371  12.068  47.474  1.00 33.45           O  
HETATM 2335  O   HOH A1156       5.703  16.708  42.437  1.00 54.30           O  
HETATM 2336  O   HOH A1157      35.189  30.865  55.678  1.00 47.82           O  
HETATM 2337  O   HOH A1158      -0.461  35.105  34.137  1.00 37.07           O  
HETATM 2338  O   HOH A1159      21.132  -7.008  33.862  1.00 45.60           O  
HETATM 2339  O   HOH A1160      31.583  16.033  28.053  1.00 36.56           O  
HETATM 2340  O   HOH A1161      22.490  -2.896  40.261  1.00 44.98           O  
HETATM 2341  O   HOH A1162      11.238  25.986  47.366  1.00 42.73           O  
HETATM 2342  O   HOH A1163      17.584  17.109  10.513  1.00 46.69           O  
HETATM 2343  O   HOH A1164       4.353  12.360  44.767  1.00 39.62           O  
HETATM 2344  O   HOH A1165       0.485  20.467  30.396  1.00 39.54           O  
HETATM 2345  O   HOH A1166      31.005  28.766  54.366  1.00 53.72           O  
HETATM 2346  O   HOH A1167      32.118  29.000  42.073  1.00 39.96           O  
HETATM 2347  O   HOH A1168       6.577   9.624  14.812  1.00 40.96           O  
HETATM 2348  O   HOH A1169      25.420  18.804  53.879  1.00 43.22           O  
HETATM 2349  O   HOH A1170       3.415  36.662  26.233  1.00 37.83           O  
HETATM 2350  O   HOH A1171      26.445   5.218  28.292  1.00 42.18           O  
HETATM 2351  O   HOH A1172      24.506  41.723  26.947  1.00 42.13           O  
HETATM 2352  O   HOH A1173      36.672  23.552  42.709  1.00  5.77           O  
HETATM 2353  O   HOH A1174      26.295  20.851  46.129  1.00 42.04           O  
HETATM 2354  O   HOH A1175      26.795  18.301  21.520  1.00 28.30           O  
HETATM 2355  O   HOH A1176      26.773  12.427  23.254  1.00 56.45           O  
HETATM 2356  O   HOH A1177      22.706  42.144  51.846  1.00 40.73           O  
HETATM 2357  O   HOH A1178      32.835  18.311  26.984  1.00 51.11           O  
HETATM 2358  O   HOH A1179      10.208  22.652  44.370  1.00 47.99           O  
HETATM 2359  O   HOH A1180      13.260   7.630  19.482  1.00 53.26           O  
HETATM 2360  O   HOH A1181      23.013  11.658  46.804  1.00 36.15           O  
HETATM 2361  O   HOH A1182      35.627   8.284  31.151  1.00 47.84           O  
HETATM 2362  O   HOH A1183      26.957  20.088  19.127  1.00 23.82           O  
HETATM 2363  O   HOH A1184       6.618  35.824  34.520  1.00 50.45           O  
HETATM 2364  O   HOH A1185       4.491  14.148  14.485  1.00 25.70           O  
HETATM 2365  O   HOH A1186      29.040   5.362  43.035  1.00 43.11           O  
HETATM 2366  O   HOH A1187      31.480  26.689  52.300  1.00 40.70           O  
HETATM 2367  O   HOH A1188      21.461  35.813  56.178  1.00 43.78           O  
HETATM 2368  O   HOH A1189      28.825  13.900  46.447  1.00 43.14           O  
HETATM 2369  O   HOH A1190      21.088  10.663  17.208  1.00 43.07           O  
HETATM 2370  O   HOH A1191      -1.848  24.456  29.085  1.00 14.63           O  
HETATM 2371  O   HOH A1192      27.320  -0.407  31.466  1.00 42.06           O  
HETATM 2372  O   HOH A1193      25.905  23.581  14.021  1.00 37.86           O  
HETATM 2373  O   HOH A1194      32.768  42.155  31.494  1.00 46.25           O  
HETATM 2374  O   HOH A1195      22.673  16.853  34.096  1.00 31.92           O  
HETATM 2375  O   HOH A1196      -9.059  26.541  32.039  1.00 47.94           O  
HETATM 2376  O   HOH A1197      19.710  16.613  54.330  1.00 47.06           O  
HETATM 2377  O   HOH A1198       1.400  31.551  37.628  1.00 50.60           O  
HETATM 2378  O   HOH A1199      29.065  48.422  40.543  1.00102.78           O  
HETATM 2379  O   HOH A1200      28.041  27.053  18.787  1.00 37.66           O  
HETATM 2380  O   HOH A1201      32.987  50.068  45.674  1.00 43.45           O  
HETATM 2381  O   HOH A1202      11.984  45.001  23.495  1.00 53.32           O  
HETATM 2382  O   HOH A1203      27.067  44.036  50.061  1.00 48.90           O  
HETATM 2383  O   HOH A1204      10.429  29.012  48.342  1.00 45.49           O  
HETATM 2384  O   HOH A1205      32.416  51.011  49.377  1.00 47.55           O  
HETATM 2385  O   HOH A1206      16.935  40.356  26.023  1.00 35.04           O  
HETATM 2386  O   HOH A1207      12.844   3.322  23.646  1.00 39.79           O  
HETATM 2387  O   HOH A1208      22.148  18.388  12.041  1.00 41.54           O  
HETATM 2388  O   HOH A1209      33.663  29.952  21.230  1.00 48.23           O  
HETATM 2389  O   HOH A1210      10.953   5.913  19.625  1.00 54.76           O  
HETATM 2390  O   HOH A1211      30.025  49.614  50.571  1.00 43.04           O  
HETATM 2391  O   HOH A1212       0.653  20.370  16.903  1.00 51.50           O  
HETATM 2392  O   HOH A1213      37.962  38.691  37.122  1.00 51.60           O  
CONECT 2250 2251
CONECT 2251 2250 2252 2256
CONECT 2252 2251 2253 2268
CONECT 2253 2252 2254 2269
CONECT 2254 2253 2255 2270
CONECT 2255 2254 2256 2271
CONECT 2256 2251 2255 2257
CONECT 2257 2256 2258 2272
CONECT 2258 2257 2259 2260
CONECT 2259 2258
CONECT 2260 2258 2261 2273
CONECT 2261 2260 2262 2274 2275
CONECT 2262 2261 2263 2267
CONECT 2263 2262 2264 2276
CONECT 2264 2263 2265 2277
CONECT 2265 2264 2266 2278
CONECT 2266 2265 2267
CONECT 2267 2262 2266 2279
CONECT 2268 2252
CONECT 2269 2253
CONECT 2270 2254
CONECT 2271 2255
CONECT 2272 2257
CONECT 2273 2260
CONECT 2274 2261
CONECT 2275 2261
CONECT 2276 2263
CONECT 2277 2264
CONECT 2278 2265
CONECT 2279 2267
END
