# Supplementary material for: Solvent-Site Prediction for Fragment Docking and Its Implication on Fragment-Based Drug Discovery
Source: J Chem Inf Model. 2025 Nov 24;65(23):12959–77. doi: 10.1021/acs.jcim.5c02352 (PMC12690578; doi:10.1021/acs.jcim.5c02352)
Supplement: Supplementary file 3 [file ci5c02352_si_003.zip › Frag2Lead_dataset/2015-02/rec-lead.pdb]

ATOM      1  N   ASP A 604      36.467  49.546  35.331  1.00 53.04           N  
ANISOU    1  N   ASP A 604     7020   3758   9374    -23    363    -61       N  
ATOM      2  CA  ASP A 604      36.655  48.106  35.203  1.00 53.25           C  
ANISOU    2  CA  ASP A 604     7055   3829   9348    -36    300    -42       C  
ATOM      3  C   ASP A 604      35.723  47.285  36.133  1.00 57.17           C  
ANISOU    3  C   ASP A 604     7537   4419   9767    -23    207    -20       C  
ATOM      4  O   ASP A 604      36.221  46.520  36.959  1.00 56.92           O  
ANISOU    4  O   ASP A 604     7466   4428   9732    -27    157    -59       O  
ATOM      5  CB  ASP A 604      38.145  47.744  35.432  1.00 55.74           C  
ANISOU    5  CB  ASP A 604     7328   4113   9736    -63    309   -121       C  
ATOM      6  CG  ASP A 604      38.585  46.345  35.047  1.00 64.91           C  
ANISOU    6  CG  ASP A 604     8503   5297  10862    -82    268   -102       C  
ATOM      7  OD1 ASP A 604      37.710  45.509  34.725  1.00 65.13           O  
ANISOU    7  OD1 ASP A 604     8562   5376  10808    -75    225    -32       O  
ATOM      8  OD2 ASP A 604      39.804  46.076  35.092  1.00 72.34           O1-
ANISOU    8  OD2 ASP A 604     9416   6206  11862   -105    279   -164       O1-
ATOM      9  N   PHE A 605      34.384  47.429  36.041  1.00 53.10           N  
ANISOU    9  N   PHE A 605     7051   3935   9190     -2    187     39       N  
ATOM     10  CA  PHE A 605      33.654  48.503  35.375  1.00 52.13           C  
ANISOU   10  CA  PHE A 605     6967   3779   9063     18    237     77       C  
ATOM     11  C   PHE A 605      33.298  49.565  36.420  1.00 51.09           C  
ANISOU   11  C   PHE A 605     6798   3655   8958     24    239     45       C  
ATOM     12  O   PHE A 605      33.105  49.202  37.582  1.00 49.61           O  
ANISOU   12  O   PHE A 605     6570   3523   8757     25    178     18       O  
ATOM     13  CB  PHE A 605      32.423  47.960  34.633  1.00 54.57           C  
ANISOU   13  CB  PHE A 605     7324   4122   9288     41    208    147       C  
ATOM     14  CG  PHE A 605      32.713  47.686  33.171  1.00 57.30           C  
ANISOU   14  CG  PHE A 605     7721   4430   9619     53    248    183       C  
ATOM     15  CD1 PHE A 605      32.711  48.720  32.236  1.00 61.14           C  
ANISOU   15  CD1 PHE A 605     8256   4859  10115     82    327    208       C  
ATOM     16  CD2 PHE A 605      33.004  46.397  32.732  1.00 59.79           C  
ANISOU   16  CD2 PHE A 605     8037   4769   9912     39    214    192       C  
ATOM     17  CE1 PHE A 605      32.986  48.468  30.887  1.00 62.29           C  
ANISOU   17  CE1 PHE A 605     8455   4972  10241    106    366    243       C  
ATOM     18  CE2 PHE A 605      33.275  46.145  31.385  1.00 63.10           C  
ANISOU   18  CE2 PHE A 605     8502   5157  10315     54    248    223       C  
ATOM     19  CZ  PHE A 605      33.267  47.185  30.471  1.00 61.70           C  
ANISOU   19  CZ  PHE A 605     8378   4925  10141     91    323    249       C  
ATOM     20  N   PRO A 606      33.219  50.875  36.056  1.00 45.41           N  
ANISOU   20  N   PRO A 606     6091   2882   8280     33    312     46       N  
ATOM     21  CA  PRO A 606      32.980  51.915  37.081  1.00 44.34           C  
ANISOU   21  CA  PRO A 606     5909   2754   8186     34    318      5       C  
ATOM     22  C   PRO A 606      31.717  51.727  37.936  1.00 43.89           C  
ANISOU   22  C   PRO A 606     5847   2769   8061     45    241     32       C  
ATOM     23  O   PRO A 606      30.587  51.928  37.476  1.00 42.60           O  
ANISOU   23  O   PRO A 606     5728   2614   7844     62    237     92       O  
ATOM     24  CB  PRO A 606      32.960  53.214  36.268  1.00 46.57           C  
ANISOU   24  CB  PRO A 606     6220   2960   8514     46    422     23       C  
ATOM     25  CG  PRO A 606      33.739  52.881  35.030  1.00 51.25           C  
ANISOU   25  CG  PRO A 606     6857   3493   9122     48    483     42       C  
ATOM     26  CD  PRO A 606      33.354  51.481  34.716  1.00 46.19           C  
ANISOU   26  CD  PRO A 606     6247   2910   8393     50    402     84       C  
ATOM     27  N   ARG A 607      31.940  51.334  39.205  1.00 38.27           N  
ANISOU   27  N   ARG A 607     5081   2106   7353     44    181    -17       N  
ATOM     28  CA  ARG A 607      30.906  51.110  40.222  1.00 37.00           C  
ANISOU   28  CA  ARG A 607     4911   2008   7140     59    114      0       C  
ATOM     29  C   ARG A 607      29.949  52.305  40.429  1.00 40.81           C  
ANISOU   29  C   ARG A 607     5396   2484   7626     64    132     18       C  
ATOM     30  O   ARG A 607      28.762  52.076  40.682  1.00 41.07           O  
ANISOU   30  O   ARG A 607     5452   2551   7601     73     90     63       O  
ATOM     31  CB  ARG A 607      31.539  50.675  41.549  1.00 33.11           C  
ANISOU   31  CB  ARG A 607     4360   1562   6658     73     64    -65       C  
ATOM     32  CG  ARG A 607      30.620  49.823  42.375  1.00 32.12           C  
ANISOU   32  CG  ARG A 607     4246   1497   6461     97     -2    -30       C  
ATOM     33  CD  ARG A 607      31.253  49.407  43.687  1.00 44.12           C  
ANISOU   33  CD  ARG A 607     5717   3067   7980    131    -46    -90       C  
ATOM     34  NE  ARG A 607      30.818  48.067  44.116  1.00 56.27           N  
ANISOU   34  NE  ARG A 607     7280   4649   9452    158    -88    -49       N  
ATOM     35  CZ  ARG A 607      29.602  47.764  44.578  1.00 63.80           C  
ANISOU   35  CZ  ARG A 607     8258   5624  10358    176   -110      2       C  
ATOM     36  NH1 ARG A 607      28.660  48.706  44.676  1.00 33.57           N1+
ANISOU   36  NH1 ARG A 607     4435   1787   6533    167   -106     21       N1+
ATOM     37  NH2 ARG A 607      29.314  46.518  44.935  1.00 51.10           N  
ANISOU   37  NH2 ARG A 607     6668   4043   8705    204   -128     35       N  
ATOM     38  N   SER A 608      30.463  53.567  40.317  1.00 36.02           N  
ANISOU   38  N   SER A 608     4763   1829   7095     54    202    -20       N  
ATOM     39  CA  SER A 608      29.652  54.784  40.460  1.00 35.27           C  
ANISOU   39  CA  SER A 608     4666   1722   7012     55    231     -3       C  
ATOM     40  C   SER A 608      28.658  55.025  39.275  1.00 38.06           C  
ANISOU   40  C   SER A 608     5098   2052   7312     67    264     80       C  
ATOM     41  O   SER A 608      27.781  55.887  39.372  1.00 37.48           O  
ANISOU   41  O   SER A 608     5034   1977   7229     72    277    104       O  
ATOM     42  CB  SER A 608      30.539  56.006  40.714  1.00 36.08           C  
ANISOU   42  CB  SER A 608     4708   1777   7224     45    307    -76       C  
ATOM     43  OG  SER A 608      31.490  56.214  39.685  1.00 33.64           O  
ANISOU   43  OG  SER A 608     4413   1394   6974     40    394    -86       O  
ATOM     44  N   ARG A 609      28.808  54.266  38.177  1.00 33.96           N  
ANISOU   44  N   ARG A 609     4631   1518   6755     78    272    118       N  
ATOM     45  CA  ARG A 609      27.920  54.300  37.016  1.00 33.16           C  
ANISOU   45  CA  ARG A 609     4603   1406   6590    107    290    185       C  
ATOM     46  C   ARG A 609      26.630  53.476  37.200  1.00 32.72           C  
ANISOU   46  C   ARG A 609     4569   1411   6453    118    204    218       C  
ATOM     47  O   ARG A 609      25.690  53.647  36.429  1.00 30.73           O  
ANISOU   47  O   ARG A 609     4366   1162   6148    148    205    259       O  
ATOM     48  CB  ARG A 609      28.676  53.899  35.739  1.00 35.38           C  
ANISOU   48  CB  ARG A 609     4927   1646   6870    122    341    203       C  
ATOM     49  CG  ARG A 609      29.730  54.933  35.329  1.00 49.19           C  
ANISOU   49  CG  ARG A 609     6670   3314   8705    121    454    181       C  
ATOM     50  CD  ARG A 609      30.073  54.870  33.851  1.00 65.78           C  
ANISOU   50  CD  ARG A 609     8842   5363  10788    157    525    224       C  
ATOM     51  NE  ARG A 609      30.498  56.176  33.333  1.00 79.82           N  
ANISOU   51  NE  ARG A 609    10638   7058  12632    178    655    230       N  
ATOM     52  CZ  ARG A 609      31.759  56.598  33.277  1.00 95.08           C  
ANISOU   52  CZ  ARG A 609    12541   8915  14670    159    744    183       C  
ATOM     53  NH1 ARG A 609      32.748  55.823  33.703  1.00 79.15           N1+
ANISOU   53  NH1 ARG A 609    10475   6900  12699    119    707    124       N1+
ATOM     54  NH2 ARG A 609      32.040  57.799  32.792  1.00 85.58           N  
ANISOU   54  NH2 ARG A 609    11356   7627  13533    184    876    192       N  
ATOM     55  N   LEU A 610      26.593  52.602  38.230  1.00 28.92           N  
ANISOU   55  N   LEU A 610     4048    974   5965    101    135    194       N  
ATOM     56  CA  LEU A 610      25.472  51.718  38.589  1.00 29.03           C  
ANISOU   56  CA  LEU A 610     4071   1034   5925    110     64    215       C  
ATOM     57  C   LEU A 610      24.442  52.498  39.466  1.00 37.26           C  
ANISOU   57  C   LEU A 610     5102   2092   6963    108     43    218       C  
ATOM     58  O   LEU A 610      24.836  53.101  40.468  1.00 38.04           O  
ANISOU   58  O   LEU A 610     5157   2195   7102     94     46    187       O  
ATOM     59  CB  LEU A 610      26.059  50.546  39.407  1.00 28.48           C  
ANISOU   59  CB  LEU A 610     3965    995   5860     99     23    189       C  
ATOM     60  CG  LEU A 610      26.180  49.096  38.877  1.00 31.20           C  
ANISOU   60  CG  LEU A 610     4322   1355   6177    103     -1    202       C  
ATOM     61  CD1 LEU A 610      26.224  48.968  37.342  1.00 30.07           C  
ANISOU   61  CD1 LEU A 610     4221   1189   6016    113     28    226       C  
ATOM     62  CD2 LEU A 610      27.292  48.355  39.594  1.00 31.69           C  
ANISOU   62  CD2 LEU A 610     4348   1431   6262     93    -13    169       C  
ATOM     63  N   ARG A 611      23.133  52.495  39.087  1.00 33.58           N  
ANISOU   63  N   ARG A 611     4670   1636   6452    124     19    247       N  
ATOM     64  CA  ARG A 611      22.060  53.039  39.935  1.00 32.67           C  
ANISOU   64  CA  ARG A 611     4546   1534   6331    119     -9    251       C  
ATOM     65  C   ARG A 611      21.001  51.975  40.245  1.00 34.53           C  
ANISOU   65  C   ARG A 611     4788   1795   6537    127    -65    256       C  
ATOM     66  O   ARG A 611      20.161  51.644  39.413  1.00 32.31           O  
ANISOU   66  O   ARG A 611     4536   1515   6224    148    -78    267       O  
ATOM     67  CB  ARG A 611      21.448  54.342  39.380  1.00 33.78           C  
ANISOU   67  CB  ARG A 611     4716   1654   6464    129     27    272       C  
ATOM     68  CG  ARG A 611      22.147  55.613  39.848  1.00 45.43           C  
ANISOU   68  CG  ARG A 611     6160   3106   7996    111     81    257       C  
ATOM     69  CD  ARG A 611      22.985  56.235  38.748  1.00 64.80           C  
ANISOU   69  CD  ARG A 611     8637   5515  10470    125    164    266       C  
ATOM     70  NE  ARG A 611      23.584  57.506  39.156  1.00 80.68           N  
ANISOU   70  NE  ARG A 611    10610   7492  12552    108    231    244       N  
ATOM     71  CZ  ARG A 611      23.036  58.703  38.945  1.00101.79           C  
ANISOU   71  CZ  ARG A 611    13299  10144  15233    116    281    266       C  
ATOM     72  NH1 ARG A 611      21.864  58.805  38.326  1.00 89.92           N1+
ANISOU   72  NH1 ARG A 611    11853   8651  13661    146    265    311       N1+
ATOM     73  NH2 ARG A 611      23.655  59.804  39.351  1.00 90.97           N  
ANISOU   73  NH2 ARG A 611    11882   8740  13943     97    350    237       N  
ATOM     74  N   PHE A 612      21.090  51.449  41.471  1.00 30.71           N  
ANISOU   74  N   PHE A 612     4272   1329   6068    118    -93    243       N  
ATOM     75  CA  PHE A 612      20.298  50.415  42.107  1.00 29.57           C  
ANISOU   75  CA  PHE A 612     4124   1197   5914    127   -126    244       C  
ATOM     76  C   PHE A 612      18.844  50.841  42.259  1.00 32.55           C  
ANISOU   76  C   PHE A 612     4517   1567   6284    128   -146    252       C  
ATOM     77  O   PHE A 612      18.558  51.876  42.888  1.00 31.02           O  
ANISOU   77  O   PHE A 612     4318   1371   6097    117   -148    255       O  
ATOM     78  CB  PHE A 612      20.936  50.077  43.456  1.00 31.49           C  
ANISOU   78  CB  PHE A 612     4334   1459   6171    131   -137    231       C  
ATOM     79  CG  PHE A 612      22.256  49.340  43.327  1.00 34.04           C  
ANISOU   79  CG  PHE A 612     4641   1792   6500    137   -126    217       C  
ATOM     80  CD1 PHE A 612      22.371  48.016  43.719  1.00 36.59           C  
ANISOU   80  CD1 PHE A 612     4960   2128   6814    155   -133    220       C  
ATOM     81  CD2 PHE A 612      23.385  49.974  42.800  1.00 35.67           C  
ANISOU   81  CD2 PHE A 612     4837   1989   6726    123   -100    197       C  
ATOM     82  CE1 PHE A 612      23.588  47.339  43.589  1.00 37.66           C  
ANISOU   82  CE1 PHE A 612     5082   2274   6953    158   -125    206       C  
ATOM     83  CE2 PHE A 612      24.598  49.292  42.669  1.00 37.06           C  
ANISOU   83  CE2 PHE A 612     4998   2171   6912    125    -91    179       C  
ATOM     84  CZ  PHE A 612      24.692  47.986  43.068  1.00 35.54           C  
ANISOU   84  CZ  PHE A 612     4803   1998   6702    141   -109    183       C  
ATOM     85  N   LYS A 613      17.917  50.028  41.671  1.00 28.36           N  
ANISOU   85  N   LYS A 613     4001   1031   5743    142   -161    248       N  
ATOM     86  CA  LYS A 613      16.534  50.438  41.492  1.00 27.72           C  
ANISOU   86  CA  LYS A 613     3937    939   5655    148   -179    243       C  
ATOM     87  C   LYS A 613      15.554  49.534  42.199  1.00 30.70           C  
ANISOU   87  C   LYS A 613     4303   1303   6058    152   -195    228       C  
ATOM     88  O   LYS A 613      14.683  50.045  42.909  1.00 28.18           O  
ANISOU   88  O   LYS A 613     3987    971   5749    144   -206    228       O  
ATOM     89  CB  LYS A 613      16.192  50.624  39.999  1.00 31.44           C  
ANISOU   89  CB  LYS A 613     4436   1414   6096    174   -180    235       C  
ATOM     90  CG  LYS A 613      16.819  51.906  39.367  1.00 31.40           C  
ANISOU   90  CG  LYS A 613     4456   1407   6068    178   -149    257       C  
ATOM     91  CD  LYS A 613      16.052  53.189  39.664  1.00 35.73           C  
ANISOU   91  CD  LYS A 613     5018   1948   6610    172   -148    268       C  
ATOM     92  CE  LYS A 613      16.619  53.951  40.849  1.00 46.62           C  
ANISOU   92  CE  LYS A 613     6368   3321   8023    134   -132    279       C  
ATOM     93  NZ  LYS A 613      15.834  55.163  41.209  1.00 37.84           N1+
ANISOU   93  NZ  LYS A 613     5262   2202   6912    123   -132    288       N1+
ATOM     94  N   GLU A 614      15.681  48.197  42.024  1.00 28.32           N  
ANISOU   94  N   GLU A 614     3987   1000   5773    165   -186    215       N  
ATOM     95  CA  GLU A 614      14.891  47.235  42.795  1.00 27.09           C  
ANISOU   95  CA  GLU A 614     3817    819   5657    173   -178    203       C  
ATOM     96  C   GLU A 614      15.694  45.974  43.109  1.00 30.72           C  
ANISOU   96  C   GLU A 614     4258   1282   6132    183   -150    210       C  
ATOM     97  O   GLU A 614      16.772  45.771  42.559  1.00 28.88           O  
ANISOU   97  O   GLU A 614     4022   1072   5879    181   -147    217       O  
ATOM     98  CB  GLU A 614      13.524  46.941  42.132  1.00 28.52           C  
ANISOU   98  CB  GLU A 614     3994    979   5863    183   -190    160       C  
ATOM     99  CG  GLU A 614      13.554  46.072  40.881  1.00 42.60           C  
ANISOU   99  CG  GLU A 614     5762   2773   7651    203   -190    123       C  
ATOM    100  CD  GLU A 614      12.594  46.461  39.771  1.00 60.78           C  
ANISOU  100  CD  GLU A 614     8070   5083   9942    227   -222     76       C  
ATOM    101  OE1 GLU A 614      12.004  45.544  39.153  1.00 63.36           O  
ANISOU  101  OE1 GLU A 614     8367   5404  10303    250   -225     20       O  
ATOM    102  OE2 GLU A 614      12.493  47.671  39.462  1.00 42.77           O1-
ANISOU  102  OE2 GLU A 614     5821   2815   7616    229   -242     91       O1-
ATOM    103  N   LYS A 615      15.164  45.141  44.008  1.00 28.71           N  
ANISOU  103  N   LYS A 615     3994   1000   5915    198   -124    210       N  
ATOM    104  CA  LYS A 615      15.675  43.815  44.294  1.00 28.29           C  
ANISOU  104  CA  LYS A 615     3925    941   5882    217    -84    217       C  
ATOM    105  C   LYS A 615      14.894  42.835  43.386  1.00 33.73           C  
ANISOU  105  C   LYS A 615     4588   1606   6622    221    -66    174       C  
ATOM    106  O   LYS A 615      13.661  42.759  43.473  1.00 33.66           O  
ANISOU  106  O   LYS A 615     4572   1560   6658    226    -59    142       O  
ATOM    107  CB  LYS A 615      15.496  43.502  45.799  1.00 30.56           C  
ANISOU  107  CB  LYS A 615     4222   1207   6183    246    -51    243       C  
ATOM    108  CG  LYS A 615      16.267  42.286  46.277  1.00 46.25           C  
ANISOU  108  CG  LYS A 615     6202   3197   8175    278     -4    263       C  
ATOM    109  CD  LYS A 615      16.187  42.068  47.776  1.00 52.48           C  
ANISOU  109  CD  LYS A 615     7010   3970   8960    326     32    296       C  
ATOM    110  CE  LYS A 615      16.610  40.652  48.114  1.00 53.83           C  
ANISOU  110  CE  LYS A 615     7177   4129   9148    368     97    313       C  
ATOM    111  NZ  LYS A 615      17.041  40.507  49.532  1.00 57.30           N1+
ANISOU  111  NZ  LYS A 615     7643   4578   9551    435    125    351       N1+
ATOM    112  N   LEU A 616      15.623  42.091  42.510  1.00 30.33           N  
ANISOU  112  N   LEU A 616     4139   1196   6189    220    -60    165       N  
ATOM    113  CA  LEU A 616      15.032  41.135  41.561  1.00 29.44           C  
ANISOU  113  CA  LEU A 616     3990   1069   6126    227    -47    114       C  
ATOM    114  C   LEU A 616      14.739  39.809  42.209  1.00 40.96           C  
ANISOU  114  C   LEU A 616     5420   2488   7654    243     20    107       C  
ATOM    115  O   LEU A 616      13.701  39.190  41.930  1.00 42.10           O  
ANISOU  115  O   LEU A 616     5529   2597   7872    252     46     53       O  
ATOM    116  CB  LEU A 616      15.886  40.953  40.290  1.00 26.96           C  
ANISOU  116  CB  LEU A 616     3667    796   5781    221    -69    106       C  
ATOM    117  CG  LEU A 616      15.890  42.136  39.323  1.00 26.13           C  
ANISOU  117  CG  LEU A 616     3590    718   5620    220   -120     99       C  
ATOM    118  CD1 LEU A 616      16.935  41.956  38.221  1.00 24.01           C  
ANISOU  118  CD1 LEU A 616     3324    482   5317    219   -130    105       C  
ATOM    119  CD2 LEU A 616      14.515  42.383  38.755  1.00 23.81           C  
ANISOU  119  CD2 LEU A 616     3287    414   5346    240   -145     41       C  
ATOM    120  N   GLY A 617      15.663  39.391  43.064  1.00 40.40           N  
ANISOU  120  N   GLY A 617     5362   2423   7566    253     53    158       N  
ATOM    121  CA  GLY A 617      15.527  38.224  43.920  1.00 41.93           C  
ANISOU  121  CA  GLY A 617     5543   2576   7812    282    132    171       C  
ATOM    122  C   GLY A 617      16.630  38.186  44.958  1.00 47.83           C  
ANISOU  122  C   GLY A 617     6321   3347   8506    307    148    232       C  
ATOM    123  O   GLY A 617      17.295  39.207  45.207  1.00 46.63           O  
ANISOU  123  O   GLY A 617     6196   3235   8286    299     94    253       O  
ATOM    124  N   GLU A 618      16.831  37.004  45.577  1.00 45.85           N  
ANISOU  124  N   GLU A 618     6063   3072   8286    342    224    253       N  
ATOM    125  CA  GLU A 618      18.022  36.796  46.389  1.00 46.27           C  
ANISOU  125  CA  GLU A 618     6141   3159   8280    378    235    302       C  
ATOM    126  C   GLU A 618      19.225  36.519  45.449  1.00 50.93           C  
ANISOU  126  C   GLU A 618     6713   3797   8841    348    203    296       C  
ATOM    127  O   GLU A 618      19.664  37.436  44.755  1.00 51.83           O  
ANISOU  127  O   GLU A 618     6830   3946   8917    310    134    282       O  
ATOM    128  CB  GLU A 618      17.799  35.740  47.491  1.00 48.01           C  
ANISOU  128  CB  GLU A 618     6374   3337   8531    443    335    336       C  
ATOM    129  CG  GLU A 618      18.707  35.916  48.709  1.00 55.48           C  
ANISOU  129  CG  GLU A 618     7363   4319   9398    507    334    385       C  
ATOM    130  CD  GLU A 618      18.559  37.189  49.532  1.00 62.55           C  
ANISOU  130  CD  GLU A 618     8291   5236  10239    523    280    393       C  
ATOM    131  OE1 GLU A 618      17.433  37.735  49.612  1.00 55.02           O  
ANISOU  131  OE1 GLU A 618     7342   4242   9322    505    277    380       O  
ATOM    132  OE2 GLU A 618      19.571  37.619  50.133  1.00 37.44           O1-
ANISOU  132  OE2 GLU A 618     5129   2111   6985    557    241    406       O1-
ATOM    133  N   GLY A 619      19.723  35.299  45.413  1.00 46.23           N  
ANISOU  133  N   GLY A 619     6100   3198   8268    365    260    308       N  
ATOM    134  CA  GLY A 619      20.911  34.952  44.642  1.00 46.20           C  
ANISOU  134  CA  GLY A 619     6081   3234   8239    338    234    307       C  
ATOM    135  C   GLY A 619      21.779  33.974  45.407  1.00 50.53           C  
ANISOU  135  C   GLY A 619     6638   3793   8769    385    290    344       C  
ATOM    136  O   GLY A 619      21.529  33.731  46.595  1.00 51.23           O  
ANISOU  136  O   GLY A 619     6753   3863   8850    448    342    375       O  
ATOM    137  N   GLN A 620      22.804  33.408  44.731  1.00 45.68           N  
ANISOU  137  N   GLN A 620     6005   3207   8145    360    281    343       N  
ATOM    138  CA  GLN A 620      23.675  32.373  45.295  1.00 44.78           C  
ANISOU  138  CA  GLN A 620     5895   3105   8014    402    334    374       C  
ATOM    139  C   GLN A 620      24.475  32.834  46.523  1.00 45.56           C  
ANISOU  139  C   GLN A 620     6037   3241   8032    467    314    398       C  
ATOM    140  O   GLN A 620      24.500  32.125  47.540  1.00 47.28           O  
ANISOU  140  O   GLN A 620     6277   3451   8236    543    381    433       O  
ATOM    141  CB  GLN A 620      24.609  31.767  44.226  1.00 45.56           C  
ANISOU  141  CB  GLN A 620     5963   3228   8121    353    319    361       C  
ATOM    142  CG  GLN A 620      24.014  30.562  43.520  1.00 57.40           C  
ANISOU  142  CG  GLN A 620     7412   4692   9706    332    388    350       C  
ATOM    143  CD  GLN A 620      24.980  29.413  43.330  1.00 61.29           C  
ANISOU  143  CD  GLN A 620     7884   5200  10204    331    430    368       C  
ATOM    144  NE2 GLN A 620      25.313  29.109  42.084  1.00 44.84           N  
ANISOU  144  NE2 GLN A 620     5761   3128   8147    269    403    341       N  
ATOM    145  OE1 GLN A 620      25.385  28.744  44.285  1.00 58.02           O  
ANISOU  145  OE1 GLN A 620     7491   4784   9770    390    490    407       O  
ATOM    146  N   PHE A 621      25.124  34.002  46.421  1.00 36.68           N  
ANISOU  146  N   PHE A 621     4923   2155   6857    444    228    375       N  
ATOM    147  CA  PHE A 621      26.060  34.503  47.434  1.00 35.33           C  
ANISOU  147  CA  PHE A 621     4778   2031   6615    501    193    374       C  
ATOM    148  C   PHE A 621      25.681  35.922  47.901  1.00 39.19           C  
ANISOU  148  C   PHE A 621     5281   2530   7080    503    137    355       C  
ATOM    149  O   PHE A 621      26.532  36.669  48.374  1.00 39.33           O  
ANISOU  149  O   PHE A 621     5301   2589   7053    525     86    328       O  
ATOM    150  CB  PHE A 621      27.536  34.383  46.929  1.00 36.18           C  
ANISOU  150  CB  PHE A 621     4871   2179   6697    477    154    350       C  
ATOM    151  CG  PHE A 621      27.791  33.074  46.203  1.00 36.67           C  
ANISOU  151  CG  PHE A 621     4913   2226   6794    450    203    366       C  
ATOM    152  CD1 PHE A 621      27.731  31.855  46.883  1.00 39.73           C  
ANISOU  152  CD1 PHE A 621     5309   2605   7181    515    284    404       C  
ATOM    153  CD2 PHE A 621      28.051  33.055  44.840  1.00 37.18           C  
ANISOU  153  CD2 PHE A 621     4950   2284   6893    367    178    346       C  
ATOM    154  CE1 PHE A 621      27.924  30.648  46.207  1.00 39.47           C  
ANISOU  154  CE1 PHE A 621     5249   2557   7191    487    337    418       C  
ATOM    155  CE2 PHE A 621      28.256  31.842  44.166  1.00 39.22           C  
ANISOU  155  CE2 PHE A 621     5182   2532   7188    341    222    358       C  
ATOM    156  CZ  PHE A 621      28.185  30.653  44.852  1.00 37.47           C  
ANISOU  156  CZ  PHE A 621     4961   2302   6974    398    301    392       C  
ATOM    157  N   GLY A 622      24.397  36.253  47.771  1.00 35.68           N  
ANISOU  157  N   GLY A 622     4838   2045   6674    482    150    362       N  
ATOM    158  CA  GLY A 622      23.847  37.579  48.012  1.00 36.30           C  
ANISOU  158  CA  GLY A 622     4926   2124   6742    468    102    347       C  
ATOM    159  C   GLY A 622      22.708  37.936  47.071  1.00 40.22           C  
ANISOU  159  C   GLY A 622     5411   2580   7291    406     98    336       C  
ATOM    160  O   GLY A 622      22.212  37.067  46.352  1.00 41.04           O  
ANISOU  160  O   GLY A 622     5497   2654   7444    384    136    336       O  
ATOM    161  N   GLU A 623      22.302  39.224  47.060  1.00 33.66           N  
ANISOU  161  N   GLU A 623     4586   1752   6451    381     50    320       N  
ATOM    162  CA  GLU A 623      21.116  39.722  46.340  1.00 32.05           C  
ANISOU  162  CA  GLU A 623     4378   1515   6284    337     39    308       C  
ATOM    163  C   GLU A 623      21.378  40.175  44.880  1.00 32.98           C  
ANISOU  163  C   GLU A 623     4482   1642   6407    278      1    283       C  
ATOM    164  O   GLU A 623      22.460  40.676  44.554  1.00 31.23           O  
ANISOU  164  O   GLU A 623     4259   1449   6158    261    -28    275       O  
ATOM    165  CB  GLU A 623      20.455  40.881  47.101  1.00 33.10           C  
ANISOU  165  CB  GLU A 623     4529   1645   6404    345     13    309       C  
ATOM    166  CG  GLU A 623      20.418  40.781  48.621  1.00 41.91           C  
ANISOU  166  CG  GLU A 623     5664   2765   7495    414     35    332       C  
ATOM    167  CD  GLU A 623      20.251  42.115  49.331  1.00 62.61           C  
ANISOU  167  CD  GLU A 623     8295   5404  10090    418     -9    325       C  
ATOM    168  OE1 GLU A 623      19.410  42.189  50.258  1.00 47.22           O  
ANISOU  168  OE1 GLU A 623     6365   3432   8144    455     11    344       O  
ATOM    169  OE2 GLU A 623      20.949  43.090  48.955  1.00 51.34           O1-
ANISOU  169  OE2 GLU A 623     6853   4010   8645    386    -58    300       O1-
ATOM    170  N   VAL A 624      20.367  39.990  44.008  1.00 28.26           N  
ANISOU  170  N   VAL A 624     3874   1016   5848    255      7    266       N  
ATOM    171  CA  VAL A 624      20.350  40.581  42.668  1.00 25.66           C  
ANISOU  171  CA  VAL A 624     3541    696   5513    218    -29    244       C  
ATOM    172  C   VAL A 624      19.467  41.830  42.649  1.00 28.35           C  
ANISOU  172  C   VAL A 624     3899   1028   5845    209    -61    235       C  
ATOM    173  O   VAL A 624      18.320  41.821  43.119  1.00 24.68           O  
ANISOU  173  O   VAL A 624     3435    536   5407    220    -50    229       O  
ATOM    174  CB  VAL A 624      20.019  39.629  41.489  1.00 27.88           C  
ANISOU  174  CB  VAL A 624     3795    969   5829    207    -16    219       C  
ATOM    175  CG1 VAL A 624      20.443  40.254  40.158  1.00 26.86           C  
ANISOU  175  CG1 VAL A 624     3674    860   5672    185    -53    206       C  
ATOM    176  CG2 VAL A 624      20.674  38.267  41.662  1.00 27.48           C  
ANISOU  176  CG2 VAL A 624     3722    919   5801    216     27    230       C  
ATOM    177  N   HIS A 625      20.046  42.909  42.085  1.00 26.44           N  
ANISOU  177  N   HIS A 625     3671    805   5570    190    -91    235       N  
ATOM    178  CA  HIS A 625      19.421  44.193  41.886  1.00 27.12           C  
ANISOU  178  CA  HIS A 625     3775    886   5643    181   -116    231       C  
ATOM    179  C   HIS A 625      19.279  44.514  40.418  1.00 29.95           C  
ANISOU  179  C   HIS A 625     4144   1248   5987    175   -129    216       C  
ATOM    180  O   HIS A 625      20.193  44.259  39.646  1.00 27.29           O  
ANISOU  180  O   HIS A 625     3808    922   5640    170   -124    219       O  
ATOM    181  CB  HIS A 625      20.157  45.283  42.687  1.00 27.84           C  
ANISOU  181  CB  HIS A 625     3873    991   5714    175   -125    242       C  
ATOM    182  CG  HIS A 625      20.080  45.015  44.164  1.00 32.08           C  
ANISOU  182  CG  HIS A 625     4404   1530   6255    198   -119    252       C  
ATOM    183  CD2 HIS A 625      20.596  43.987  44.892  1.00 34.05           C  
ANISOU  183  CD2 HIS A 625     4645   1788   6505    226    -98    260       C  
ATOM    184  ND1 HIS A 625      19.378  45.843  45.009  1.00 34.16           N  
ANISOU  184  ND1 HIS A 625     4674   1788   6517    203   -130    257       N  
ATOM    185  CE1 HIS A 625      19.495  45.309  46.217  1.00 33.68           C  
ANISOU  185  CE1 HIS A 625     4611   1733   6454    237   -117    267       C  
ATOM    186  NE2 HIS A 625      20.217  44.191  46.194  1.00 33.91           N  
ANISOU  186  NE2 HIS A 625     4633   1770   6481    258    -96    271       N  
ATOM    187  N   LEU A 626      18.104  45.041  40.031  1.00 28.29           N  
ANISOU  187  N   LEU A 626     3945   1028   5776    183   -146    200       N  
ATOM    188  CA  LEU A 626      17.955  45.751  38.761  1.00 28.28           C  
ANISOU  188  CA  LEU A 626     3965   1037   5743    194   -160    191       C  
ATOM    189  C   LEU A 626      18.588  47.156  38.901  1.00 32.57           C  
ANISOU  189  C   LEU A 626     4535   1580   6260    183   -153    219       C  
ATOM    190  O   LEU A 626      18.281  47.899  39.844  1.00 30.96           O  
ANISOU  190  O   LEU A 626     4331   1369   6063    171   -157    228       O  
ATOM    191  CB  LEU A 626      16.474  45.815  38.321  1.00 28.19           C  
ANISOU  191  CB  LEU A 626     3954   1020   5737    218   -182    155       C  
ATOM    192  CG  LEU A 626      16.180  46.704  37.113  1.00 32.45           C  
ANISOU  192  CG  LEU A 626     4526   1573   6230    249   -199    147       C  
ATOM    193  CD1 LEU A 626      16.785  46.128  35.858  1.00 32.03           C  
ANISOU  193  CD1 LEU A 626     4475   1541   6155    276   -196    137       C  
ATOM    194  CD2 LEU A 626      14.695  46.924  36.955  1.00 36.03           C  
ANISOU  194  CD2 LEU A 626     4979   2024   6688    275   -228    104       C  
ATOM    195  N   CYS A 627      19.481  47.490  37.954  1.00 30.64           N  
ANISOU  195  N   CYS A 627     4308   1338   5995    188   -136    229       N  
ATOM    196  CA  CYS A 627      20.266  48.713  37.923  1.00 30.76           C  
ANISOU  196  CA  CYS A 627     4341   1343   6003    179   -109    248       C  
ATOM    197  C   CYS A 627      20.113  49.459  36.625  1.00 34.29           C  
ANISOU  197  C   CYS A 627     4830   1783   6415    211    -90    259       C  
ATOM    198  O   CYS A 627      19.836  48.876  35.579  1.00 31.66           O  
ANISOU  198  O   CYS A 627     4511   1462   6057    245   -101    249       O  
ATOM    199  CB  CYS A 627      21.737  48.429  38.212  1.00 31.58           C  
ANISOU  199  CB  CYS A 627     4427   1442   6128    157    -87    250       C  
ATOM    200  SG  CYS A 627      22.087  47.981  39.927  1.00 35.62           S  
ANISOU  200  SG  CYS A 627     4899   1967   6668    139   -102    241       S  
ATOM    201  N   GLU A 628      20.312  50.773  36.702  1.00 33.62           N  
ANISOU  201  N   GLU A 628     4763   1680   6330    209    -58    276       N  
ATOM    202  CA  GLU A 628      20.299  51.662  35.547  1.00 34.39           C  
ANISOU  202  CA  GLU A 628     4908   1764   6394    250    -21    296       C  
ATOM    203  C   GLU A 628      21.723  52.107  35.299  1.00 37.02           C  
ANISOU  203  C   GLU A 628     5245   2064   6756    237     42    308       C  
ATOM    204  O   GLU A 628      22.468  52.305  36.261  1.00 35.67           O  
ANISOU  204  O   GLU A 628     5037   1883   6634    196     54    297       O  
ATOM    205  CB  GLU A 628      19.417  52.879  35.825  1.00 36.01           C  
ANISOU  205  CB  GLU A 628     5130   1964   6589    259    -14    307       C  
ATOM    206  CG  GLU A 628      17.924  52.633  35.689  1.00 44.98           C  
ANISOU  206  CG  GLU A 628     6275   3124   7690    286    -67    289       C  
ATOM    207  CD  GLU A 628      17.144  53.933  35.609  1.00 69.06           C  
ANISOU  207  CD  GLU A 628     9356   6167  10718    307    -54    304       C  
ATOM    208  OE1 GLU A 628      16.331  54.080  34.667  1.00 69.59           O  
ANISOU  208  OE1 GLU A 628     9461   6249  10731    367    -66    298       O  
ATOM    209  OE2 GLU A 628      17.403  54.839  36.435  1.00 61.13           O1-
ANISOU  209  OE2 GLU A 628     8336   5144   9746    269    -26    319       O1-
ATOM    210  N   VAL A 629      22.105  52.240  34.019  1.00 34.67           N  
ANISOU  210  N   VAL A 629     4992   1751   6430    280     84    327       N  
ATOM    211  CA  VAL A 629      23.424  52.745  33.613  1.00 36.60           C  
ANISOU  211  CA  VAL A 629     5248   1949   6709    275    161    339       C  
ATOM    212  C   VAL A 629      23.155  53.924  32.703  1.00 44.23           C  
ANISOU  212  C   VAL A 629     6274   2886   7646    333    229    373       C  
ATOM    213  O   VAL A 629      22.518  53.749  31.652  1.00 43.88           O  
ANISOU  213  O   VAL A 629     6278   2861   7533    400    219    389       O  
ATOM    214  CB  VAL A 629      24.327  51.685  32.899  1.00 40.75           C  
ANISOU  214  CB  VAL A 629     5777   2472   7234    277    163    335       C  
ATOM    215  CG1 VAL A 629      25.718  52.255  32.614  1.00 41.28           C  
ANISOU  215  CG1 VAL A 629     5852   2479   7353    265    248    339       C  
ATOM    216  CG2 VAL A 629      24.425  50.381  33.693  1.00 39.64           C  
ANISOU  216  CG2 VAL A 629     5585   2366   7110    234     96    307       C  
ATOM    217  N   ASP A 630      23.640  55.122  33.109  1.00 43.71           N  
ANISOU  217  N   ASP A 630     6200   2775   7632    315    302    379       N  
ATOM    218  CA  ASP A 630      23.476  56.379  32.377  1.00 45.00           C  
ANISOU  218  CA  ASP A 630     6417   2899   7783    368    390    416       C  
ATOM    219  C   ASP A 630      24.268  56.376  31.045  1.00 50.92           C  
ANISOU  219  C   ASP A 630     7225   3606   8517    425    471    445       C  
ATOM    220  O   ASP A 630      23.809  56.964  30.068  1.00 51.64           O  
ANISOU  220  O   ASP A 630     7386   3686   8550    506    521    484       O  
ATOM    221  CB  ASP A 630      23.876  57.581  33.266  1.00 47.11           C  
ANISOU  221  CB  ASP A 630     6642   3125   8132    325    454    404       C  
ATOM    222  CG  ASP A 630      23.059  57.792  34.544  1.00 57.71           C  
ANISOU  222  CG  ASP A 630     7934   4507   9486    279    386    383       C  
ATOM    223  OD1 ASP A 630      22.573  56.790  35.116  1.00 58.06           O  
ANISOU  223  OD1 ASP A 630     7954   4601   9505    255    288    362       O  
ATOM    224  OD2 ASP A 630      22.961  58.956  35.007  1.00 61.38           O1-
ANISOU  224  OD2 ASP A 630     8380   4947   9994    265    437    384       O1-
ATOM    225  N   SER A 631      25.447  55.718  31.018  1.00 47.36           N  
ANISOU  225  N   SER A 631     6751   3129   8115    389    486    425       N  
ATOM    226  CA  SER A 631      26.336  55.552  29.856  1.00 74.23           C  
ANISOU  226  CA  SER A 631    10204   6484  11515    432    558    446       C  
ATOM    227  C   SER A 631      26.631  56.836  29.080  1.00105.38           C  
ANISOU  227  C   SER A 631    14209  10355  15476    493    697    489       C  
ATOM    228  O   SER A 631      26.647  57.920  29.659  1.00 73.17           O  
ANISOU  228  O   SER A 631    10108   6239  11454    473    760    485       O  
ATOM    229  CB  SER A 631      25.822  54.458  28.920  1.00 77.66           C  
ANISOU  229  CB  SER A 631    10676   6972  11858    484    489    460       C  
ATOM    230  OG  SER A 631      26.827  54.040  28.010  1.00 85.67           O  
ANISOU  230  OG  SER A 631    11723   7948  12881    505    541    472       O  
ATOM    231  N   HIS A 648      18.785  56.983  29.945  1.00 60.83           N  
ANISOU  231  N   HIS A 648     8603   5045   9465    646    264    460       N  
ATOM    232  CA  HIS A 648      19.232  56.408  31.223  1.00 59.68           C  
ANISOU  232  CA  HIS A 648     8379   4896   9401    535    223    431       C  
ATOM    233  C   HIS A 648      18.762  54.937  31.464  1.00 59.46           C  
ANISOU  233  C   HIS A 648     8309   4917   9366    513    118    383       C  
ATOM    234  O   HIS A 648      19.570  54.170  31.991  1.00 57.49           O  
ANISOU  234  O   HIS A 648     8015   4661   9167    453    106    370       O  
ATOM    235  CB  HIS A 648      18.864  57.330  32.412  1.00 60.42           C  
ANISOU  235  CB  HIS A 648     8437   4976   9544    475    229    432       C  
ATOM    236  CG  HIS A 648      19.431  58.714  32.290  1.00 64.20           C  
ANISOU  236  CG  HIS A 648     8939   5401  10054    485    342    469       C  
ATOM    237  CD2 HIS A 648      20.684  59.165  32.539  1.00 65.98           C  
ANISOU  237  CD2 HIS A 648     9139   5571  10358    446    427    475       C  
ATOM    238  ND1 HIS A 648      18.658  59.777  31.850  1.00 66.43           N  
ANISOU  238  ND1 HIS A 648     9270   5678  10291    544    384    501       N  
ATOM    239  CE1 HIS A 648      19.459  60.834  31.851  1.00 65.95           C  
ANISOU  239  CE1 HIS A 648     9213   5557  10287    537    501    529       C  
ATOM    240  NE2 HIS A 648      20.688  60.514  32.257  1.00 66.09           N  
ANISOU  240  NE2 HIS A 648     9184   5541  10386    479    531    510       N  
ATOM    241  N   PRO A 649      17.516  54.495  31.108  1.00 54.78           N  
ANISOU  241  N   PRO A 649     7724   4371   8720    560     47    351       N  
ATOM    242  CA  PRO A 649      17.097  53.112  31.445  1.00 53.09           C  
ANISOU  242  CA  PRO A 649     7457   4190   8525    532    -35    299       C  
ATOM    243  C   PRO A 649      17.701  51.968  30.600  1.00 53.87           C  
ANISOU  243  C   PRO A 649     7552   4305   8611    557    -46    284       C  
ATOM    244  O   PRO A 649      16.982  51.046  30.198  1.00 53.58           O  
ANISOU  244  O   PRO A 649     7494   4306   8558    589   -106    234       O  
ATOM    245  CB  PRO A 649      15.563  53.163  31.318  1.00 55.01           C  
ANISOU  245  CB  PRO A 649     7704   4467   8730    577    -96    258       C  
ATOM    246  CG  PRO A 649      15.210  54.629  31.082  1.00 60.24           C  
ANISOU  246  CG  PRO A 649     8421   5117   9351    619    -51    296       C  
ATOM    247  CD  PRO A 649      16.418  55.205  30.422  1.00 56.31           C  
ANISOU  247  CD  PRO A 649     7968   4586   8842    645     39    351       C  
ATOM    248  N   LEU A 650      19.027  52.023  30.335  1.00 47.44           N  
ANISOU  248  N   LEU A 650     6752   3459   7815    541     15    319       N  
ATOM    249  CA  LEU A 650      19.821  50.866  29.916  1.00 44.94           C  
ANISOU  249  CA  LEU A 650     6415   3149   7511    529      5    307       C  
ATOM    250  C   LEU A 650      19.937  49.989  31.166  1.00 42.91           C  
ANISOU  250  C   LEU A 650     6088   2895   7321    441    -35    282       C  
ATOM    251  O   LEU A 650      20.712  50.289  32.081  1.00 39.93           O  
ANISOU  251  O   LEU A 650     5689   2489   6994    379     -7    299       O  
ATOM    252  CB  LEU A 650      21.214  51.308  29.424  1.00 45.18           C  
ANISOU  252  CB  LEU A 650     6480   3132   7554    529     89    351       C  
ATOM    253  CG  LEU A 650      21.882  50.429  28.352  1.00 49.96           C  
ANISOU  253  CG  LEU A 650     7100   3744   8137    563     93    349       C  
ATOM    254  CD1 LEU A 650      22.879  51.249  27.525  1.00 50.35           C  
ANISOU  254  CD1 LEU A 650     7214   3740   8177    604    192    398       C  
ATOM    255  CD2 LEU A 650      22.553  49.187  28.959  1.00 50.14           C  
ANISOU  255  CD2 LEU A 650     7060   3773   8218    484     60    326       C  
ATOM    256  N   LEU A 651      19.143  48.909  31.198  1.00 37.88           N  
ANISOU  256  N   LEU A 651     5412   2293   6687    446    -96    236       N  
ATOM    257  CA  LEU A 651      18.937  48.104  32.404  1.00 35.13           C  
ANISOU  257  CA  LEU A 651     5004   1946   6398    381   -127    213       C  
ATOM    258  C   LEU A 651      19.873  46.936  32.477  1.00 32.32           C  
ANISOU  258  C   LEU A 651     4614   1591   6075    344   -124    210       C  
ATOM    259  O   LEU A 651      20.109  46.277  31.464  1.00 32.88           O  
ANISOU  259  O   LEU A 651     4687   1678   6128    376   -127    197       O  
ATOM    260  CB  LEU A 651      17.470  47.650  32.564  1.00 35.01           C  
ANISOU  260  CB  LEU A 651     4961   1954   6387    401   -180    161       C  
ATOM    261  CG  LEU A 651      16.428  48.747  32.800  1.00 39.66           C  
ANISOU  261  CG  LEU A 651     5575   2540   6954    423   -191    158       C  
ATOM    262  CD1 LEU A 651      15.026  48.177  32.745  1.00 40.54           C  
ANISOU  262  CD1 LEU A 651     5656   2672   7076    451   -243     91       C  
ATOM    263  CD2 LEU A 651      16.641  49.443  34.126  1.00 40.37           C  
ANISOU  263  CD2 LEU A 651     5658   2602   7078    360   -172    192       C  
ATOM    264  N   VAL A 652      20.414  46.686  33.677  1.00 23.35           N  
ANISOU  264  N   VAL A 652     3447    440   4985    285   -115    220       N  
ATOM    265  CA  VAL A 652      21.306  45.550  33.960  1.00 22.27           C  
ANISOU  265  CA  VAL A 652     3275    304   4883    249   -112    218       C  
ATOM    266  C   VAL A 652      20.874  44.838  35.251  1.00 24.16           C  
ANISOU  266  C   VAL A 652     3472    545   5163    217   -127    205       C  
ATOM    267  O   VAL A 652      20.125  45.395  36.069  1.00 23.28           O  
ANISOU  267  O   VAL A 652     3360    428   5058    214   -136    203       O  
ATOM    268  CB  VAL A 652      22.841  45.893  33.975  1.00 23.51           C  
ANISOU  268  CB  VAL A 652     3445    438   5050    220    -72    245       C  
ATOM    269  CG1 VAL A 652      23.359  46.322  32.608  1.00 23.10           C  
ANISOU  269  CG1 VAL A 652     3437    373   4965    255    -42    260       C  
ATOM    270  CG2 VAL A 652      23.204  46.903  35.055  1.00 23.06           C  
ANISOU  270  CG2 VAL A 652     3387    361   5014    192    -53    255       C  
ATOM    271  N   ALA A 653      21.353  43.618  35.427  1.00 21.32           N  
ANISOU  271  N   ALA A 653     3079    192   4830    199   -123    198       N  
ATOM    272  CA  ALA A 653      21.215  42.930  36.703  1.00 20.72           C  
ANISOU  272  CA  ALA A 653     2970    111   4790    179   -118    196       C  
ATOM    273  C   ALA A 653      22.558  42.866  37.413  1.00 21.65           C  
ANISOU  273  C   ALA A 653     3086    226   4914    154   -101    219       C  
ATOM    274  O   ALA A 653      23.595  42.581  36.817  1.00 20.10           O  
ANISOU  274  O   ALA A 653     2892     32   4713    143    -91    223       O  
ATOM    275  CB  ALA A 653      20.604  41.538  36.529  1.00 20.67           C  
ANISOU  275  CB  ALA A 653     2924    110   4820    187   -116    168       C  
ATOM    276  N   VAL A 654      22.525  43.142  38.693  1.00 20.05           N  
ANISOU  276  N   VAL A 654     2878     21   4719    150   -100    226       N  
ATOM    277  CA  VAL A 654      23.727  43.267  39.481  1.00 20.28           C  
ANISOU  277  CA  VAL A 654     2901     56   4749    140    -92    232       C  
ATOM    278  C   VAL A 654      23.613  42.339  40.660  1.00 21.80           C  
ANISOU  278  C   VAL A 654     3073    257   4953    155    -84    237       C  
ATOM    279  O   VAL A 654      22.693  42.474  41.468  1.00 19.85           O  
ANISOU  279  O   VAL A 654     2828      3   4711    171    -85    240       O  
ATOM    280  CB  VAL A 654      24.033  44.754  39.888  1.00 22.97           C  
ANISOU  280  CB  VAL A 654     3254    390   5084    134    -94    230       C  
ATOM    281  CG1 VAL A 654      25.178  44.835  40.906  1.00 22.44           C  
ANISOU  281  CG1 VAL A 654     3167    334   5025    134    -93    216       C  
ATOM    282  CG2 VAL A 654      24.335  45.622  38.651  1.00 22.87           C  
ANISOU  282  CG2 VAL A 654     3267    360   5064    127    -79    232       C  
ATOM    283  N   LYS A 655      24.552  41.391  40.756  1.00 20.58           N  
ANISOU  283  N   LYS A 655     2905    112   4802    153    -71    238       N  
ATOM    284  CA  LYS A 655      24.620  40.512  41.918  1.00 20.71           C  
ANISOU  284  CA  LYS A 655     2910    137   4822    182    -54    248       C  
ATOM    285  C   LYS A 655      25.726  41.011  42.790  1.00 23.18           C  
ANISOU  285  C   LYS A 655     3223    472   5114    197    -66    238       C  
ATOM    286  O   LYS A 655      26.876  41.091  42.371  1.00 21.74           O  
ANISOU  286  O   LYS A 655     3034    295   4931    179    -72    221       O  
ATOM    287  CB  LYS A 655      24.836  39.046  41.522  1.00 22.89           C  
ANISOU  287  CB  LYS A 655     3167    413   5116    182    -25    255       C  
ATOM    288  CG  LYS A 655      24.360  38.038  42.580  1.00 28.84           C  
ANISOU  288  CG  LYS A 655     3914   1161   5884    221     15    271       C  
ATOM    289  CD  LYS A 655      24.564  36.645  42.063  1.00 25.54           C  
ANISOU  289  CD  LYS A 655     3471    739   5495    216     52    276       C  
ATOM    290  CE  LYS A 655      25.501  35.816  42.889  1.00 24.07           C  
ANISOU  290  CE  LYS A 655     3285    569   5292    247     81    295       C  
ATOM    291  NZ  LYS A 655      25.454  34.398  42.431  1.00 27.40           N1+
ANISOU  291  NZ  LYS A 655     3678    979   5754    242    132    303       N1+
ATOM    292  N   ILE A 656      25.360  41.362  44.011  1.00 23.28           N  
ANISOU  292  N   ILE A 656     3239    492   5114    232    -70    240       N  
ATOM    293  CA  ILE A 656      26.307  41.820  45.011  1.00 24.51           C  
ANISOU  293  CA  ILE A 656     3386    677   5249    263    -88    217       C  
ATOM    294  C   ILE A 656      26.532  40.712  46.089  1.00 26.45           C  
ANISOU  294  C   ILE A 656     3634    945   5471    326    -67    231       C  
ATOM    295  O   ILE A 656      25.571  40.096  46.561  1.00 23.21           O  
ANISOU  295  O   ILE A 656     3237    519   5062    355    -36    263       O  
ATOM    296  CB  ILE A 656      25.929  43.216  45.575  1.00 28.58           C  
ANISOU  296  CB  ILE A 656     3900   1196   5763    266   -111    201       C  
ATOM    297  CG1 ILE A 656      24.473  43.260  46.065  1.00 30.89           C  
ANISOU  297  CG1 ILE A 656     4210   1472   6054    280   -104    230       C  
ATOM    298  CG2 ILE A 656      26.168  44.299  44.524  1.00 28.71           C  
ANISOU  298  CG2 ILE A 656     3914   1193   5802    214   -118    183       C  
ATOM    299  CD1 ILE A 656      24.218  44.323  47.146  1.00 46.49           C  
ANISOU  299  CD1 ILE A 656     6182   3463   8018    305   -125    217       C  
ATOM    300  N   LEU A 657      27.815  40.473  46.437  1.00 24.00           N  
ANISOU  300  N   LEU A 657     3311    665   5142    350    -79    204       N  
ATOM    301  CA  LEU A 657      28.257  39.544  47.490  1.00 24.63           C  
ANISOU  301  CA  LEU A 657     3397    776   5185    426    -62    212       C  
ATOM    302  C   LEU A 657      27.611  40.058  48.795  1.00 30.86           C  
ANISOU  302  C   LEU A 657     4199   1580   5946    493    -68    216       C  
ATOM    303  O   LEU A 657      27.905  41.188  49.210  1.00 31.44           O  
ANISOU  303  O   LEU A 657     4256   1676   6014    498   -109    174       O  
ATOM    304  CB  LEU A 657      29.807  39.594  47.599  1.00 24.29           C  
ANISOU  304  CB  LEU A 657     3333    769   5128    440    -91    159       C  
ATOM    305  CG  LEU A 657      30.673  38.304  47.779  1.00 28.51           C  
ANISOU  305  CG  LEU A 657     3869   1325   5638    479    -71    165       C  
ATOM    306  CD1 LEU A 657      31.840  38.579  48.692  1.00 29.73           C  
ANISOU  306  CD1 LEU A 657     4007   1532   5757    547   -109    102       C  
ATOM    307  CD2 LEU A 657      29.900  37.106  48.300  1.00 24.59           C  
ANISOU  307  CD2 LEU A 657     3399    822   5123    533    -14    227       C  
ATOM    308  N   ARG A 658      26.719  39.233  49.416  1.00 26.24           N  
ANISOU  308  N   ARG A 658     3641    979   5351    543    -20    266       N  
ATOM    309  CA  ARG A 658      26.006  39.461  50.681  1.00 25.91           C  
ANISOU  309  CA  ARG A 658     3621    943   5281    617    -10    284       C  
ATOM    310  C   ARG A 658      26.937  40.106  51.741  1.00 32.31           C  
ANISOU  310  C   ARG A 658     4422   1816   6039    691    -58    237       C  
ATOM    311  O   ARG A 658      28.145  39.822  51.719  1.00 34.52           O  
ANISOU  311  O   ARG A 658     4686   2134   6298    712    -77    200       O  
ATOM    312  CB  ARG A 658      25.424  38.117  51.125  1.00 29.41           C  
ANISOU  312  CB  ARG A 658     4094   1358   5722    675     69    339       C  
ATOM    313  CG  ARG A 658      25.088  37.878  52.589  1.00 41.64           C  
ANISOU  313  CG  ARG A 658     5679   2917   7225    791    104    368       C  
ATOM    314  CD  ARG A 658      24.662  36.436  52.859  1.00 36.55           C  
ANISOU  314  CD  ARG A 658     5063   2233   6591    847    204    425       C  
ATOM    315  NE  ARG A 658      25.701  35.469  52.519  1.00 42.75           N  
ANISOU  315  NE  ARG A 658     5840   3042   7361    860    223    425       N  
ATOM    316  CZ  ARG A 658      25.575  34.496  51.617  1.00 61.77           C  
ANISOU  316  CZ  ARG A 658     8233   5412   9825    807    274    444       C  
ATOM    317  NH1 ARG A 658      26.583  33.668  51.382  1.00 54.60           N1+
ANISOU  317  NH1 ARG A 658     7317   4531   8898    821    288    444       N1+
ATOM    318  NH2 ARG A 658      24.436  34.342  50.948  1.00 48.24           N  
ANISOU  318  NH2 ARG A 658     6507   3636   8186    744    313    456       N  
ATOM    319  N   PRO A 659      26.447  40.969  52.666  1.00 26.62           N  
ANISOU  319  N   PRO A 659     3705   1110   5299    732    -80    228       N  
ATOM    320  CA  PRO A 659      27.379  41.625  53.594  1.00 26.33           C  
ANISOU  320  CA  PRO A 659     3645   1140   5219    803   -133    165       C  
ATOM    321  C   PRO A 659      27.821  40.751  54.795  1.00 32.40           C  
ANISOU  321  C   PRO A 659     4441   1956   5914    942   -114    173       C  
ATOM    322  O   PRO A 659      28.774  41.122  55.483  1.00 33.64           O  
ANISOU  322  O   PRO A 659     4573   2178   6031   1014   -163    106       O  
ATOM    323  CB  PRO A 659      26.634  42.903  54.000  1.00 27.45           C  
ANISOU  323  CB  PRO A 659     3774   1279   5376    786   -163    150       C  
ATOM    324  CG  PRO A 659      25.232  42.772  53.434  1.00 31.45           C  
ANISOU  324  CG  PRO A 659     4311   1717   5922    721   -121    215       C  
ATOM    325  CD  PRO A 659      25.058  41.394  52.931  1.00 27.75           C  
ANISOU  325  CD  PRO A 659     3869   1213   5460    719    -62    265       C  
ATOM    326  N   ASP A 660      27.149  39.605  55.055  1.00 28.74           N  
ANISOU  326  N   ASP A 660     4027   1458   5435    990    -40    249       N  
ATOM    327  CA  ASP A 660      27.606  38.633  56.069  1.00 29.96           C  
ANISOU  327  CA  ASP A 660     4217   1650   5516   1129     -4    269       C  
ATOM    328  C   ASP A 660      28.319  37.455  55.402  1.00 34.67           C  
ANISOU  328  C   ASP A 660     4815   2241   6117   1116     34    284       C  
ATOM    329  O   ASP A 660      28.608  36.458  56.077  1.00 34.04           O  
ANISOU  329  O   ASP A 660     4771   2180   5983   1226     83    317       O  
ATOM    330  CB  ASP A 660      26.451  38.120  56.952  1.00 31.85           C  
ANISOU  330  CB  ASP A 660     4514   1851   5736   1213     74    346       C  
ATOM    331  CG  ASP A 660      25.216  37.648  56.208  1.00 39.71           C  
ANISOU  331  CG  ASP A 660     5525   2753   6810   1126    146    407       C  
ATOM    332  OD1 ASP A 660      24.557  38.483  55.579  1.00 41.33           O  
ANISOU  332  OD1 ASP A 660     5707   2927   7070   1024    113    393       O  
ATOM    333  OD2 ASP A 660      24.836  36.472  56.375  1.00 45.70           O1-
ANISOU  333  OD2 ASP A 660     6320   3469   7576   1175    241    466       O1-
ATOM    334  N   ALA A 661      28.592  37.582  54.073  1.00 32.32           N  
ANISOU  334  N   ALA A 661     4481   1916   5882    986     12    265       N  
ATOM    335  CA  ALA A 661      29.125  36.514  53.227  1.00 32.91           C  
ANISOU  335  CA  ALA A 661     4552   1976   5978    946     47    282       C  
ATOM    336  C   ALA A 661      30.478  36.046  53.711  1.00 37.06           C  
ANISOU  336  C   ALA A 661     5074   2564   6443   1029     25    242       C  
ATOM    337  O   ALA A 661      31.421  36.840  53.766  1.00 37.19           O  
ANISOU  337  O   ALA A 661     5054   2628   6449   1027    -50    162       O  
ATOM    338  CB  ALA A 661      29.217  36.971  51.785  1.00 33.33           C  
ANISOU  338  CB  ALA A 661     4567   1996   6100    804     17    258       C  
ATOM    339  N   THR A 662      30.547  34.743  54.073  1.00 32.36           N  
ANISOU  339  N   THR A 662     4513   1967   5815   1105     97    296       N  
ATOM    340  CA  THR A 662      31.722  34.013  54.556  1.00 32.16           C  
ANISOU  340  CA  THR A 662     4496   1999   5724   1199     95    275       C  
ATOM    341  C   THR A 662      32.837  34.033  53.521  1.00 34.25           C  
ANISOU  341  C   THR A 662     4716   2274   6023   1105     45    217       C  
ATOM    342  O   THR A 662      32.561  34.299  52.339  1.00 31.92           O  
ANISOU  342  O   THR A 662     4395   1931   5803    970     39    220       O  
ATOM    343  CB  THR A 662      31.354  32.536  54.838  1.00 35.23           C  
ANISOU  343  CB  THR A 662     4930   2359   6097   1270    209    362       C  
ATOM    344  CG2 THR A 662      30.225  32.386  55.900  1.00 31.54           C  
ANISOU  344  CG2 THR A 662     4517   1865   5602   1375    283    427       C  
ATOM    345  OG1 THR A 662      30.999  31.912  53.594  1.00 27.49           O  
ANISOU  345  OG1 THR A 662     3929   1315   5201   1144    255    397       O  
ATOM    346  N   LYS A 663      34.101  33.737  53.967  1.00 29.70           N  
ANISOU  346  N   LYS A 663     4133   1761   5390   1183     10    162       N  
ATOM    347  CA  LYS A 663      35.260  33.590  53.078  1.00 28.51           C  
ANISOU  347  CA  LYS A 663     3945   1617   5270   1107    -30    108       C  
ATOM    348  C   LYS A 663      34.990  32.546  52.001  1.00 30.96           C  
ANISOU  348  C   LYS A 663     4260   1870   5633   1013     37    178       C  
ATOM    349  O   LYS A 663      35.503  32.663  50.896  1.00 31.13           O  
ANISOU  349  O   LYS A 663     4249   1868   5711    900     11    150       O  
ATOM    350  CB  LYS A 663      36.530  33.241  53.865  1.00 31.32           C  
ANISOU  350  CB  LYS A 663     4299   2050   5551   1226    -65     42       C  
ATOM    351  CG  LYS A 663      37.227  34.455  54.455  1.00 45.12           C  
ANISOU  351  CG  LYS A 663     6006   3855   7282   1273   -160    -78       C  
ATOM    352  CD  LYS A 663      38.517  34.799  53.701  1.00 51.21           C  
ANISOU  352  CD  LYS A 663     6721   4630   8105   1195   -220   -181       C  
ATOM    353  CE  LYS A 663      38.680  36.283  53.444  1.00 56.32           C  
ANISOU  353  CE  LYS A 663     7311   5268   8820   1128   -282   -275       C  
ATOM    354  NZ  LYS A 663      37.642  36.823  52.517  1.00 55.56           N1+
ANISOU  354  NZ  LYS A 663     7218   5096   8796    995   -252   -210       N1+
ATOM    355  N   ASN A 664      34.177  31.538  52.315  1.00 27.59           N  
ANISOU  355  N   ASN A 664     3871   1417   5195   1062    130    266       N  
ATOM    356  CA  ASN A 664      33.844  30.512  51.340  1.00 27.52           C  
ANISOU  356  CA  ASN A 664     3856   1354   5246    979    201    326       C  
ATOM    357  C   ASN A 664      32.932  31.025  50.239  1.00 29.90           C  
ANISOU  357  C   ASN A 664     4131   1595   5635    846    197    336       C  
ATOM    358  O   ASN A 664      33.122  30.618  49.095  1.00 29.16           O  
ANISOU  358  O   ASN A 664     4010   1474   5595    747    203    340       O  
ATOM    359  CB  ASN A 664      33.285  29.247  51.999  1.00 27.81           C  
ANISOU  359  CB  ASN A 664     3932   1372   5262   1075    317    409       C  
ATOM    360  CG  ASN A 664      34.247  28.477  52.884  1.00 45.60           C  
ANISOU  360  CG  ASN A 664     6216   3683   7427   1208    337    411       C  
ATOM    361  ND2 ASN A 664      33.736  27.445  53.526  1.00 37.98           N  
ANISOU  361  ND2 ASN A 664     5293   2697   6441   1307    451    488       N  
ATOM    362  OD1 ASN A 664      35.431  28.802  53.039  1.00 38.74           O  
ANISOU  362  OD1 ASN A 664     5334   2875   6511   1235    257    339       O  
ATOM    363  N   ALA A 665      31.952  31.909  50.568  1.00 25.96           N  
ANISOU  363  N   ALA A 665     3641   1079   5144    848    185    340       N  
ATOM    364  CA  ALA A 665      31.009  32.442  49.580  1.00 25.75           C  
ANISOU  364  CA  ALA A 665     3594    999   5191    737    180    347       C  
ATOM    365  C   ALA A 665      31.691  33.405  48.600  1.00 29.71           C  
ANISOU  365  C   ALA A 665     4062   1508   5719    639     98    286       C  
ATOM    366  O   ALA A 665      31.334  33.423  47.426  1.00 29.73           O  
ANISOU  366  O   ALA A 665     4046   1473   5778    543    101    293       O  
ATOM    367  CB  ALA A 665      29.811  33.115  50.264  1.00 26.60           C  
ANISOU  367  CB  ALA A 665     3722   1086   5298    772    190    365       C  
ATOM    368  N   ARG A 666      32.666  34.200  49.089  1.00 26.18           N  
ANISOU  368  N   ARG A 666     3607   1106   5235    671     33    223       N  
ATOM    369  CA  ARG A 666      33.494  35.135  48.317  1.00 25.07           C  
ANISOU  369  CA  ARG A 666     3434    966   5126    595    -31    155       C  
ATOM    370  C   ARG A 666      34.331  34.400  47.222  1.00 27.06           C  
ANISOU  370  C   ARG A 666     3671   1203   5408    523    -23    152       C  
ATOM    371  O   ARG A 666      34.350  34.805  46.050  1.00 25.86           O  
ANISOU  371  O   ARG A 666     3504   1015   5307    427    -36    143       O  
ATOM    372  CB  ARG A 666      34.421  35.884  49.283  1.00 25.91           C  
ANISOU  372  CB  ARG A 666     3526   1126   5191    668    -88     76       C  
ATOM    373  CG  ARG A 666      35.200  37.003  48.618  1.00 32.52           C  
ANISOU  373  CG  ARG A 666     4325   1952   6078    596   -140     -3       C  
ATOM    374  CD  ARG A 666      36.276  37.575  49.506  1.00 37.03           C  
ANISOU  374  CD  ARG A 666     4866   2577   6626    668   -193   -103       C  
ATOM    375  NE  ARG A 666      37.062  38.586  48.794  1.00 47.77           N  
ANISOU  375  NE  ARG A 666     6184   3911   8055    594   -224   -185       N  
ATOM    376  CZ  ARG A 666      38.248  38.370  48.235  1.00 55.10           C  
ANISOU  376  CZ  ARG A 666     7088   4831   9016    559   -235   -241       C  
ATOM    377  NH1 ARG A 666      38.812  37.171  48.297  1.00 32.93           N1+
ANISOU  377  NH1 ARG A 666     4296   2045   6172    589   -226   -224       N1+
ATOM    378  NH2 ARG A 666      38.883  39.355  47.611  1.00 53.52           N  
ANISOU  378  NH2 ARG A 666     6851   4594   8891    494   -248   -314       N  
ATOM    379  N   ASN A 667      35.019  33.326  47.635  1.00 22.21           N  
ANISOU  379  N   ASN A 667     3063    616   4759    578     -2    160       N  
ATOM    380  CA  ASN A 667      35.756  32.416  46.769  1.00 21.47           C  
ANISOU  380  CA  ASN A 667     2957    512   4690    522     14    167       C  
ATOM    381  C   ASN A 667      34.889  31.854  45.625  1.00 24.38           C  
ANISOU  381  C   ASN A 667     3319    830   5114    437     60    225       C  
ATOM    382  O   ASN A 667      35.281  31.908  44.445  1.00 22.84           O  
ANISOU  382  O   ASN A 667     3105    611   4962    347     44    211       O  
ATOM    383  CB  ASN A 667      36.308  31.271  47.606  1.00 21.16           C  
ANISOU  383  CB  ASN A 667     2934    511   4595    616     47    184       C  
ATOM    384  CG  ASN A 667      37.235  30.415  46.816  1.00 28.46           C  
ANISOU  384  CG  ASN A 667     3843   1431   5540    561     54    181       C  
ATOM    385  ND2 ASN A 667      36.899  29.137  46.619  1.00 24.49           N  
ANISOU  385  ND2 ASN A 667     3345    914   5046    561    127    248       N  
ATOM    386  OD1 ASN A 667      38.206  30.918  46.296  1.00 20.55           O  
ANISOU  386  OD1 ASN A 667     2820    430   4559    510      1    118       O  
ATOM    387  N   ASP A 668      33.715  31.312  46.018  1.00 21.59           N  
ANISOU  387  N   ASP A 668     2980    460   4763    473    121    283       N  
ATOM    388  CA  ASP A 668      32.595  30.898  45.182  1.00 21.68           C  
ANISOU  388  CA  ASP A 668     2978    427   4833    414    166    323       C  
ATOM    389  C   ASP A 668      32.179  31.978  44.188  1.00 23.76           C  
ANISOU  389  C   ASP A 668     3230    665   5132    333    119    297       C  
ATOM    390  O   ASP A 668      32.068  31.703  42.989  1.00 23.39           O  
ANISOU  390  O   ASP A 668     3163    596   5129    261    122    300       O  
ATOM    391  CB  ASP A 668      31.399  30.577  46.087  1.00 24.11           C  
ANISOU  391  CB  ASP A 668     3304    717   5138    485    229    367       C  
ATOM    392  CG  ASP A 668      31.394  29.230  46.776  1.00 34.63           C  
ANISOU  392  CG  ASP A 668     4649   2050   6460    560    318    414       C  
ATOM    393  OD1 ASP A 668      32.227  28.370  46.408  1.00 34.33           O  
ANISOU  393  OD1 ASP A 668     4597   2023   6424    544    335    418       O  
ATOM    394  OD2 ASP A 668      30.541  29.032  47.687  1.00 41.22           O1-
ANISOU  394  OD2 ASP A 668     5508   2867   7287    636    378    448       O1-
ATOM    395  N   PHE A 669      31.947  33.200  44.698  1.00 21.24           N  
ANISOU  395  N   PHE A 669     2925    353   4792    354     77    273       N  
ATOM    396  CA  PHE A 669      31.547  34.387  43.938  1.00 21.11           C  
ANISOU  396  CA  PHE A 669     2905    315   4801    294     37    251       C  
ATOM    397  C   PHE A 669      32.610  34.692  42.859  1.00 22.84           C  
ANISOU  397  C   PHE A 669     3111    527   5040    227      5    217       C  
ATOM    398  O   PHE A 669      32.282  34.810  41.669  1.00 21.27           O  
ANISOU  398  O   PHE A 669     2907    302   4873    167      6    225       O  
ATOM    399  CB  PHE A 669      31.342  35.589  44.894  1.00 22.17           C  
ANISOU  399  CB  PHE A 669     3052    465   4907    338      4    227       C  
ATOM    400  CG  PHE A 669      30.766  36.846  44.273  1.00 22.77           C  
ANISOU  400  CG  PHE A 669     3128    517   5007    288    -24    212       C  
ATOM    401  CD1 PHE A 669      29.451  37.229  44.530  1.00 25.44           C  
ANISOU  401  CD1 PHE A 669     3477    839   5350    298    -14    236       C  
ATOM    402  CD2 PHE A 669      31.540  37.652  43.439  1.00 23.72           C  
ANISOU  402  CD2 PHE A 669     3239    626   5148    235    -53    175       C  
ATOM    403  CE1 PHE A 669      28.918  38.395  43.968  1.00 25.03           C  
ANISOU  403  CE1 PHE A 669     3427    768   5314    259    -38    224       C  
ATOM    404  CE2 PHE A 669      31.001  38.806  42.860  1.00 26.14           C  
ANISOU  404  CE2 PHE A 669     3551    908   5474    199    -66    169       C  
ATOM    405  CZ  PHE A 669      29.692  39.173  43.136  1.00 24.03           C  
ANISOU  405  CZ  PHE A 669     3295    633   5203    212    -62    193       C  
ATOM    406  N   LEU A 670      33.882  34.806  43.289  1.00 20.68           N  
ANISOU  406  N   LEU A 670     2833    277   4747    245    -19    176       N  
ATOM    407  CA  LEU A 670      35.025  34.966  42.394  1.00 20.36           C  
ANISOU  407  CA  LEU A 670     2781    222   4732    188    -40    140       C  
ATOM    408  C   LEU A 670      35.170  33.869  41.355  1.00 23.26           C  
ANISOU  408  C   LEU A 670     3141    574   5123    136    -13    172       C  
ATOM    409  O   LEU A 670      35.513  34.166  40.212  1.00 21.94           O  
ANISOU  409  O   LEU A 670     2972    378   4987     73    -21    162       O  
ATOM    410  CB  LEU A 670      36.325  35.140  43.184  1.00 20.53           C  
ANISOU  410  CB  LEU A 670     2791    272   4737    228    -69     77       C  
ATOM    411  CG  LEU A 670      36.444  36.466  43.946  1.00 24.32           C  
ANISOU  411  CG  LEU A 670     3263    765   5213    263   -104     18       C  
ATOM    412  CD1 LEU A 670      37.770  36.529  44.686  1.00 24.92           C  
ANISOU  412  CD1 LEU A 670     3316    874   5278    310   -136    -62       C  
ATOM    413  CD2 LEU A 670      36.280  37.659  43.014  1.00 20.92           C  
ANISOU  413  CD2 LEU A 670     2830    286   4833    197   -107      2       C  
ATOM    414  N   LYS A 671      34.903  32.600  41.728  1.00 22.39           N  
ANISOU  414  N   LYS A 671     3026    480   5002    166     25    211       N  
ATOM    415  CA  LYS A 671      34.932  31.503  40.742  1.00 21.59           C  
ANISOU  415  CA  LYS A 671     2907    365   4931    115     55    240       C  
ATOM    416  C   LYS A 671      33.828  31.620  39.742  1.00 23.97           C  
ANISOU  416  C   LYS A 671     3200    640   5267     74     66    258       C  
ATOM    417  O   LYS A 671      34.059  31.405  38.551  1.00 23.83           O  
ANISOU  417  O   LYS A 671     3170    607   5277     17     61    257       O  
ATOM    418  CB  LYS A 671      34.911  30.125  41.400  1.00 23.67           C  
ANISOU  418  CB  LYS A 671     3162    648   5184    160    107    274       C  
ATOM    419  CG  LYS A 671      36.203  29.831  42.131  1.00 28.06           C  
ANISOU  419  CG  LYS A 671     3725   1236   5701    199     93    249       C  
ATOM    420  CD  LYS A 671      36.514  28.366  42.211  1.00 24.09           C  
ANISOU  420  CD  LYS A 671     3210    743   5199    212    146    284       C  
ATOM    421  CE  LYS A 671      35.798  27.723  43.355  1.00 18.03           C  
ANISOU  421  CE  LYS A 671     2458    -11   4404    305    208    327       C  
ATOM    422  NZ  LYS A 671      36.257  26.342  43.494  1.00 23.05           N1+
ANISOU  422  NZ  LYS A 671     3086    635   5037    326    268    360       N1+
ATOM    423  N   GLU A 672      32.621  31.969  40.220  1.00 21.38           N  
ANISOU  423  N   GLU A 672     2878    307   4938    108     78    273       N  
ATOM    424  CA  GLU A 672      31.460  32.152  39.369  1.00 20.48           C  
ANISOU  424  CA  GLU A 672     2754    173   4854     82     83    279       C  
ATOM    425  C   GLU A 672      31.765  33.257  38.360  1.00 21.85           C  
ANISOU  425  C   GLU A 672     2943    332   5027     39     39    256       C  
ATOM    426  O   GLU A 672      31.474  33.089  37.189  1.00 21.55           O  
ANISOU  426  O   GLU A 672     2895    284   5009      6     38    255       O  
ATOM    427  CB  GLU A 672      30.218  32.437  40.219  1.00 21.57           C  
ANISOU  427  CB  GLU A 672     2900    305   4990    129    100    289       C  
ATOM    428  CG  GLU A 672      28.918  32.464  39.429  1.00 26.27           C  
ANISOU  428  CG  GLU A 672     3478    879   5624    112    109    285       C  
ATOM    429  CD  GLU A 672      27.698  32.968  40.176  1.00 42.23           C  
ANISOU  429  CD  GLU A 672     5511   2887   7648    150    119    288       C  
ATOM    430  OE1 GLU A 672      27.808  33.347  41.363  1.00 33.86           O  
ANISOU  430  OE1 GLU A 672     4475   1835   6556    192    119    300       O  
ATOM    431  OE2 GLU A 672      26.624  33.020  39.548  1.00 41.55           O1-
ANISOU  431  OE2 GLU A 672     5407   2785   7595    139    121    273       O1-
ATOM    432  N   VAL A 673      32.358  34.369  38.803  1.00 20.22           N  
ANISOU  432  N   VAL A 673     2759    126   4798     48     10    233       N  
ATOM    433  CA  VAL A 673      32.864  35.421  37.906  1.00 20.03           C  
ANISOU  433  CA  VAL A 673     2752     77   4782     12    -12    213       C  
ATOM    434  C   VAL A 673      33.698  34.795  36.731  1.00 22.95           C  
ANISOU  434  C   VAL A 673     3116    434   5171    -36     -6    212       C  
ATOM    435  O   VAL A 673      33.397  35.054  35.552  1.00 22.75           O  
ANISOU  435  O   VAL A 673     3100    390   5154    -57     -7    219       O  
ATOM    436  CB  VAL A 673      33.668  36.509  38.674  1.00 21.75           C  
ANISOU  436  CB  VAL A 673     2979    293   4992     27    -32    175       C  
ATOM    437  CG1 VAL A 673      34.456  37.406  37.714  1.00 21.64           C  
ANISOU  437  CG1 VAL A 673     2979    240   5003    -12    -32    149       C  
ATOM    438  CG2 VAL A 673      32.784  37.332  39.592  1.00 21.13           C  
ANISOU  438  CG2 VAL A 673     2907    224   4897     67    -41    174       C  
ATOM    439  N   LYS A 674      34.731  33.984  37.069  1.00 20.68           N  
ANISOU  439  N   LYS A 674     2814    158   4887    -44     -2    205       N  
ATOM    440  CA  LYS A 674      35.635  33.364  36.084  1.00 20.06           C  
ANISOU  440  CA  LYS A 674     2729     65   4828    -92      2    204       C  
ATOM    441  C   LYS A 674      34.891  32.380  35.133  1.00 22.55           C  
ANISOU  441  C   LYS A 674     3023    387   5159   -112     19    232       C  
ATOM    442  O   LYS A 674      35.147  32.356  33.930  1.00 23.21           O  
ANISOU  442  O   LYS A 674     3110    453   5255   -145     17    234       O  
ATOM    443  CB  LYS A 674      36.850  32.710  36.785  1.00 21.46           C  
ANISOU  443  CB  LYS A 674     2895    256   5003    -92      1    185       C  
ATOM    444  CG  LYS A 674      37.712  33.715  37.570  1.00 33.43           C  
ANISOU  444  CG  LYS A 674     4420   1767   6514    -71    -22    132       C  
ATOM    445  CD  LYS A 674      38.867  33.047  38.374  1.00 44.21           C  
ANISOU  445  CD  LYS A 674     5771   3157   7870    -51    -32    100       C  
ATOM    446  CE  LYS A 674      39.878  34.059  38.901  1.00 41.14           C  
ANISOU  446  CE  LYS A 674     5379   2758   7494    -37    -57     24       C  
ATOM    447  NZ  LYS A 674      41.145  33.436  39.405  1.00 36.90           N1+
ANISOU  447  NZ  LYS A 674     4826   2239   6955    -24    -72    -24       N1+
ATOM    448  N   ILE A 675      33.972  31.590  35.671  1.00 19.15           N  
ANISOU  448  N   ILE A 675     2567    -23   4732    -85     41    251       N  
ATOM    449  CA  ILE A 675      33.200  30.660  34.860  1.00 19.07           C  
ANISOU  449  CA  ILE A 675     2521    -27   4752    -97     61    261       C  
ATOM    450  C   ILE A 675      32.364  31.447  33.829  1.00 22.59           C  
ANISOU  450  C   ILE A 675     2978    410   5196    -95     40    250       C  
ATOM    451  O   ILE A 675      32.364  31.089  32.650  1.00 23.29           O  
ANISOU  451  O   ILE A 675     3052    500   5298   -116     36    244       O  
ATOM    452  CB  ILE A 675      32.344  29.709  35.754  1.00 20.84           C  
ANISOU  452  CB  ILE A 675     2713    210   4995    -62    107    275       C  
ATOM    453  CG1 ILE A 675      33.220  28.749  36.557  1.00 20.97           C  
ANISOU  453  CG1 ILE A 675     2721    238   5009    -56    138    293       C  
ATOM    454  CG2 ILE A 675      31.333  28.935  34.936  1.00 20.12           C  
ANISOU  454  CG2 ILE A 675     2573    119   4953    -70    130    266       C  
ATOM    455  CD1 ILE A 675      32.551  28.196  37.799  1.00 28.79           C  
ANISOU  455  CD1 ILE A 675     3704   1233   6001      3    190    314       C  
ATOM    456  N   MET A 676      31.666  32.501  34.287  1.00 19.26           N  
ANISOU  456  N   MET A 676     2582    -18   4753    -64     27    246       N  
ATOM    457  CA  MET A 676      30.723  33.314  33.513  1.00 18.96           C  
ANISOU  457  CA  MET A 676     2560    -61   4705    -46      8    235       C  
ATOM    458  C   MET A 676      31.422  34.167  32.447  1.00 23.20           C  
ANISOU  458  C   MET A 676     3136    457   5223    -61     -7    235       C  
ATOM    459  O   MET A 676      30.803  34.474  31.427  1.00 22.31           O  
ANISOU  459  O   MET A 676     3033    346   5099    -41    -18    228       O  
ATOM    460  CB  MET A 676      29.899  34.219  34.441  1.00 20.25           C  
ANISOU  460  CB  MET A 676     2742    100   4852    -13      2    235       C  
ATOM    461  CG  MET A 676      28.869  33.485  35.313  1.00 22.36           C  
ANISOU  461  CG  MET A 676     2977    375   5144     13     26    236       C  
ATOM    462  SD  MET A 676      27.915  34.656  36.357  1.00 26.37           S  
ANISOU  462  SD  MET A 676     3513    875   5631     49     15    236       S  
ATOM    463  CE  MET A 676      26.854  35.388  35.102  1.00 22.76           C  
ANISOU  463  CE  MET A 676     3064    415   5169     60    -12    213       C  
ATOM    464  N   SER A 677      32.710  34.552  32.681  1.00 21.10           N  
ANISOU  464  N   SER A 677     2892    169   4955    -85     -4    236       N  
ATOM    465  CA  SER A 677      33.494  35.332  31.704  1.00 20.56           C  
ANISOU  465  CA  SER A 677     2864     66   4883    -99     -0    235       C  
ATOM    466  C   SER A 677      33.736  34.538  30.405  1.00 22.98           C  
ANISOU  466  C   SER A 677     3162    375   5195   -117      3    242       C  
ATOM    467  O   SER A 677      33.901  35.130  29.341  1.00 21.79           O  
ANISOU  467  O   SER A 677     3048    200   5032   -106      9    248       O  
ATOM    468  CB  SER A 677      34.783  35.873  32.327  1.00 20.80           C  
ANISOU  468  CB  SER A 677     2908     66   4929   -122      9    219       C  
ATOM    469  OG  SER A 677      35.544  34.832  32.908  1.00 29.57           O  
ANISOU  469  OG  SER A 677     3988   1192   6054   -146      7    211       O  
ATOM    470  N   ARG A 678      33.719  33.193  30.506  1.00 22.98           N  
ANISOU  470  N   ARG A 678     3113    402   5215   -137      3    242       N  
ATOM    471  CA  ARG A 678      33.892  32.228  29.411  1.00 23.93           C  
ANISOU  471  CA  ARG A 678     3208    535   5350   -157      3    243       C  
ATOM    472  C   ARG A 678      32.692  32.203  28.471  1.00 30.64           C  
ANISOU  472  C   ARG A 678     4044   1410   6188   -115    -12    230       C  
ATOM    473  O   ARG A 678      32.844  31.850  27.299  1.00 30.89           O  
ANISOU  473  O   ARG A 678     4071   1449   6217   -113    -17    226       O  
ATOM    474  CB  ARG A 678      34.046  30.814  29.989  1.00 23.67           C  
ANISOU  474  CB  ARG A 678     3117    527   5350   -184     16    243       C  
ATOM    475  CG  ARG A 678      35.480  30.371  30.240  1.00 40.55           C  
ANISOU  475  CG  ARG A 678     5258   2649   7501   -232     25    251       C  
ATOM    476  CD  ARG A 678      35.639  28.942  29.755  1.00 44.77           C  
ANISOU  476  CD  ARG A 678     5739   3205   8067   -265     37    254       C  
ATOM    477  NE  ARG A 678      35.263  27.978  30.787  1.00 44.59           N  
ANISOU  477  NE  ARG A 678     5671   3205   8066   -258     65    260       N  
ATOM    478  CZ  ARG A 678      35.068  26.679  30.581  1.00 58.26           C  
ANISOU  478  CZ  ARG A 678     7343   4956   9837   -275     93    262       C  
ATOM    479  NH1 ARG A 678      35.207  26.162  29.367  1.00 43.11           N1+
ANISOU  479  NH1 ARG A 678     5395   3045   7940   -303     86    253       N1+
ATOM    480  NH2 ARG A 678      34.733  25.890  31.581  1.00 53.58           N  
ANISOU  480  NH2 ARG A 678     6717   4376   9265   -258    134    272       N  
ATOM    481  N   LEU A 679      31.504  32.567  28.989  1.00 27.33           N  
ANISOU  481  N   LEU A 679     3616   1007   5761    -75    -19    217       N  
ATOM    482  CA  LEU A 679      30.231  32.316  28.305  1.00 27.10           C  
ANISOU  482  CA  LEU A 679     3555   1009   5734    -31    -35    186       C  
ATOM    483  C   LEU A 679      29.723  33.538  27.511  1.00 29.76           C  
ANISOU  483  C   LEU A 679     3947   1342   6019     24    -55    182       C  
ATOM    484  O   LEU A 679      29.221  34.512  28.073  1.00 31.44           O  
ANISOU  484  O   LEU A 679     4192   1543   6210     48    -57    188       O  
ATOM    485  CB  LEU A 679      29.171  31.770  29.290  1.00 26.93           C  
ANISOU  485  CB  LEU A 679     3483   1001   5749    -21    -24    166       C  
ATOM    486  CG  LEU A 679      29.655  30.928  30.497  1.00 29.61           C  
ANISOU  486  CG  LEU A 679     3793   1333   6124    -57     11    185       C  
ATOM    487  CD1 LEU A 679      28.567  30.823  31.576  1.00 29.03           C  
ANISOU  487  CD1 LEU A 679     3696   1258   6076    -31     31    174       C  
ATOM    488  CD2 LEU A 679      30.207  29.570  30.072  1.00 29.28           C  
ANISOU  488  CD2 LEU A 679     3697   1304   6124    -94     32    181       C  
ATOM    489  N   LYS A 680      29.865  33.458  26.184  1.00 23.68           N  
ANISOU  489  N   LYS A 680     3188    584   5225     51    -65    175       N  
ATOM    490  CA  LYS A 680      29.645  34.545  25.240  1.00 22.75           C  
ANISOU  490  CA  LYS A 680     3135    461   5049    116    -73    181       C  
ATOM    491  C   LYS A 680      28.744  34.121  24.056  1.00 23.69           C  
ANISOU  491  C   LYS A 680     3224    631   5146    184   -105    137       C  
ATOM    492  O   LYS A 680      29.215  33.873  22.948  1.00 23.07           O  
ANISOU  492  O   LYS A 680     3159    561   5046    206   -108    138       O  
ATOM    493  CB  LYS A 680      31.004  35.138  24.787  1.00 24.19           C  
ANISOU  493  CB  LYS A 680     3383    593   5215     94    -41    225       C  
ATOM    494  CG  LYS A 680      31.652  36.036  25.839  1.00 36.88           C  
ANISOU  494  CG  LYS A 680     5027   2150   6836     57    -13    250       C  
ATOM    495  CD  LYS A 680      33.017  36.617  25.410  1.00 49.32           C  
ANISOU  495  CD  LYS A 680     6658   3663   8417     36     28    278       C  
ATOM    496  CE  LYS A 680      34.233  35.914  25.996  1.00 51.01           C  
ANISOU  496  CE  LYS A 680     6844   3856   8682    -43     38    277       C  
ATOM    497  NZ  LYS A 680      34.631  34.704  25.223  1.00 47.34           N1+
ANISOU  497  NZ  LYS A 680     6348   3410   8229    -68     27    275       N1+
ATOM    498  N   ASP A 681      27.439  34.049  24.309  1.00 20.70           N  
ANISOU  498  N   ASP A 681     2805    285   4776    224   -130     89       N  
ATOM    499  CA  ASP A 681      26.444  33.586  23.330  1.00 20.84           C  
ANISOU  499  CA  ASP A 681     2776    358   4784    296   -167     21       C  
ATOM    500  C   ASP A 681      25.107  34.307  23.529  1.00 23.52           C  
ANISOU  500  C   ASP A 681     3120    715   5101    362   -192    -19       C  
ATOM    501  O   ASP A 681      24.771  34.624  24.672  1.00 22.78           O  
ANISOU  501  O   ASP A 681     3027    596   5033    326   -179     -7       O  
ATOM    502  CB  ASP A 681      26.272  32.041  23.411  1.00 21.36           C  
ANISOU  502  CB  ASP A 681     2733    452   4932    256   -167    -31       C  
ATOM    503  CG  ASP A 681      25.270  31.405  22.437  1.00 24.05           C  
ANISOU  503  CG  ASP A 681     2999    852   5287    327   -204   -123       C  
ATOM    504  OD1 ASP A 681      25.679  31.016  21.329  1.00 26.35           O  
ANISOU  504  OD1 ASP A 681     3281   1173   5557    355   -221   -137       O  
ATOM    505  OD2 ASP A 681      24.102  31.244  22.813  1.00 20.46           O1-
ANISOU  505  OD2 ASP A 681     2488    413   4873    353   -216   -189       O1-
ATOM    506  N   PRO A 682      24.339  34.605  22.440  1.00 21.05           N  
ANISOU  506  N   PRO A 682     2815    447   4736    462   -228    -69       N  
ATOM    507  CA  PRO A 682      22.956  35.107  22.616  1.00 21.10           C  
ANISOU  507  CA  PRO A 682     2809    477   4731    526   -259   -125       C  
ATOM    508  C   PRO A 682      22.036  34.322  23.571  1.00 24.07           C  
ANISOU  508  C   PRO A 682     3092    854   5201    485   -259   -187       C  
ATOM    509  O   PRO A 682      21.111  34.884  24.120  1.00 24.64           O  
ANISOU  509  O   PRO A 682     3169    919   5274    506   -270   -210       O  
ATOM    510  CB  PRO A 682      22.396  35.085  21.188  1.00 23.05           C  
ANISOU  510  CB  PRO A 682     3052    787   4920    643   -304   -191       C  
ATOM    511  CG  PRO A 682      23.588  35.241  20.320  1.00 26.25           C  
ANISOU  511  CG  PRO A 682     3521   1182   5270    654   -285   -128       C  
ATOM    512  CD  PRO A 682      24.706  34.532  21.007  1.00 21.23           C  
ANISOU  512  CD  PRO A 682     2862    502   4702    531   -245    -76       C  
ATOM    513  N   ASN A 683      22.277  33.050  23.780  1.00 20.90           N  
ANISOU  513  N   ASN A 683     2607    453   4881    429   -242   -213       N  
ATOM    514  CA  ASN A 683      21.337  32.241  24.558  1.00 20.78           C  
ANISOU  514  CA  ASN A 683     2499    432   4965    405   -226   -280       C  
ATOM    515  C   ASN A 683      21.949  31.759  25.897  1.00 22.31           C  
ANISOU  515  C   ASN A 683     2685    574   5218    309   -168   -217       C  
ATOM    516  O   ASN A 683      21.347  30.976  26.618  1.00 20.67           O  
ANISOU  516  O   ASN A 683     2406    349   5099    285   -134   -255       O  
ATOM    517  CB  ASN A 683      20.761  31.118  23.684  1.00 20.60           C  
ANISOU  517  CB  ASN A 683     2367    456   5004    444   -245   -389       C  
ATOM    518  CG  ASN A 683      19.881  31.663  22.554  1.00 33.25           C  
ANISOU  518  CG  ASN A 683     3972   2115   6546    560   -309   -471       C  
ATOM    519  ND2 ASN A 683      18.786  32.361  22.889  1.00 25.48           N  
ANISOU  519  ND2 ASN A 683     2998   1129   5553    606   -330   -514       N  
ATOM    520  OD1 ASN A 683      20.167  31.494  21.370  1.00 20.35           O  
ANISOU  520  OD1 ASN A 683     2335    530   4866    618   -342   -497       O  
ATOM    521  N   ILE A 684      23.153  32.256  26.215  1.00 20.33           N  
ANISOU  521  N   ILE A 684     2509    297   4919    265   -153   -124       N  
ATOM    522  CA  ILE A 684      23.755  32.185  27.548  1.00 19.76           C  
ANISOU  522  CA  ILE A 684     2454    181   4872    195   -109    -61       C  
ATOM    523  C   ILE A 684      23.739  33.559  28.206  1.00 22.46           C  
ANISOU  523  C   ILE A 684     2878    498   5157    203   -116    -13       C  
ATOM    524  O   ILE A 684      24.039  34.545  27.544  1.00 22.51           O  
ANISOU  524  O   ILE A 684     2950    509   5095    234   -138     10       O  
ATOM    525  CB  ILE A 684      25.190  31.567  27.532  1.00 21.05           C  
ANISOU  525  CB  ILE A 684     2623    335   5040    136    -85     -8       C  
ATOM    526  CG1 ILE A 684      25.246  30.278  26.676  1.00 21.07           C  
ANISOU  526  CG1 ILE A 684     2545    368   5093    130    -82    -55       C  
ATOM    527  CG2 ILE A 684      25.704  31.308  28.957  1.00 19.53           C  
ANISOU  527  CG2 ILE A 684     2435    108   4876     81    -42     40       C  
ATOM    528  CD1 ILE A 684      24.259  29.156  27.106  1.00 34.17           C  
ANISOU  528  CD1 ILE A 684     4100   2029   6854    130    -48   -121       C  
ATOM    529  N   ILE A 685      23.382  33.629  29.497  1.00 20.51           N  
ANISOU  529  N   ILE A 685     2627    224   4942    179    -92      1       N  
ATOM    530  CA  ILE A 685      23.628  34.801  30.348  1.00 20.89           C  
ANISOU  530  CA  ILE A 685     2744    248   4946    170    -91     53       C  
ATOM    531  C   ILE A 685      25.065  35.386  30.127  1.00 24.88           C  
ANISOU  531  C   ILE A 685     3309    740   5404    143    -89    110       C  
ATOM    532  O   ILE A 685      26.046  34.634  30.085  1.00 23.41           O  
ANISOU  532  O   ILE A 685     3107    552   5236    105    -71    128       O  
ATOM    533  CB  ILE A 685      23.304  34.484  31.841  1.00 23.25           C  
ANISOU  533  CB  ILE A 685     3023    521   5290    146    -58     66       C  
ATOM    534  CG1 ILE A 685      23.101  35.798  32.657  1.00 24.47           C  
ANISOU  534  CG1 ILE A 685     3235    657   5404    154    -68     96       C  
ATOM    535  CG2 ILE A 685      24.381  33.532  32.458  1.00 23.13           C  
ANISOU  535  CG2 ILE A 685     2990    496   5302    102    -20    101       C  
ATOM    536  CD1 ILE A 685      22.527  35.643  34.048  1.00 29.99           C  
ANISOU  536  CD1 ILE A 685     3922   1334   6139    148    -42    102       C  
ATOM    537  N   ARG A 686      25.170  36.727  29.963  1.00 23.87           N  
ANISOU  537  N   ARG A 686     3246    600   5223    165    -99    133       N  
ATOM    538  CA  ARG A 686      26.459  37.385  29.721  1.00 24.02           C  
ANISOU  538  CA  ARG A 686     3319    594   5213    144    -83    176       C  
ATOM    539  C   ARG A 686      26.915  38.206  30.913  1.00 26.87           C  
ANISOU  539  C   ARG A 686     3706    927   5576    117    -68    203       C  
ATOM    540  O   ARG A 686      26.149  38.999  31.431  1.00 24.36           O  
ANISOU  540  O   ARG A 686     3403    606   5246    137    -75    202       O  
ATOM    541  CB  ARG A 686      26.434  38.284  28.471  1.00 24.04           C  
ANISOU  541  CB  ARG A 686     3377    596   5161    197    -87    182       C  
ATOM    542  CG  ARG A 686      27.829  38.507  27.896  1.00 28.05           C  
ANISOU  542  CG  ARG A 686     3925   1073   5660    176    -58    216       C  
ATOM    543  CD  ARG A 686      27.908  38.147  26.422  1.00 45.26           C  
ANISOU  543  CD  ARG A 686     6116   3271   7810    220    -64    208       C  
ATOM    544  NE  ARG A 686      27.755  39.337  25.583  1.00 62.96           N  
ANISOU  544  NE  ARG A 686     8431   5497   9994    289    -48    227       N  
ATOM    545  CZ  ARG A 686      28.744  39.915  24.908  1.00 70.44           C  
ANISOU  545  CZ  ARG A 686     9438   6402  10924    299     -4    264       C  
ATOM    546  NH1 ARG A 686      29.975  39.413  24.956  1.00 49.24           N1+
ANISOU  546  NH1 ARG A 686     6745   3685   8277    237     18    279       N1+
ATOM    547  NH2 ARG A 686      28.510  41.000  24.178  1.00 53.81           N  
ANISOU  547  NH2 ARG A 686     7401   4279   8764    374     24    285       N  
ATOM    548  N   LEU A 687      28.169  37.993  31.346  1.00 24.36           N  
ANISOU  548  N   LEU A 687     3389    591   5275     74    -49    222       N  
ATOM    549  CA  LEU A 687      28.869  38.898  32.250  1.00 23.43           C  
ANISOU  549  CA  LEU A 687     3296    447   5160     56    -35    234       C  
ATOM    550  C   LEU A 687      29.382  40.031  31.378  1.00 26.19           C  
ANISOU  550  C   LEU A 687     3697    763   5490     70    -14    245       C  
ATOM    551  O   LEU A 687      30.397  39.881  30.695  1.00 26.14           O  
ANISOU  551  O   LEU A 687     3705    735   5492     52      5    251       O  
ATOM    552  CB  LEU A 687      30.019  38.172  32.992  1.00 22.58           C  
ANISOU  552  CB  LEU A 687     3164    336   5079     15    -26    234       C  
ATOM    553  CG  LEU A 687      30.410  38.724  34.368  1.00 25.87           C  
ANISOU  553  CG  LEU A 687     3579    747   5503     10    -25    228       C  
ATOM    554  CD1 LEU A 687      29.213  38.818  35.292  1.00 26.28           C  
ANISOU  554  CD1 LEU A 687     3620    818   5547     37    -36    228       C  
ATOM    555  CD2 LEU A 687      31.457  37.865  35.033  1.00 25.69           C  
ANISOU  555  CD2 LEU A 687     3531    732   5498    -12    -21    220       C  
ATOM    556  N   LEU A 688      28.648  41.140  31.387  1.00 23.30           N  
ANISOU  556  N   LEU A 688     3361    390   5102    102    -11    251       N  
ATOM    557  CA  LEU A 688      28.956  42.384  30.659  1.00 24.01           C  
ANISOU  557  CA  LEU A 688     3505    443   5174    128     25    267       C  
ATOM    558  C   LEU A 688      29.960  43.224  31.431  1.00 30.45           C  
ANISOU  558  C   LEU A 688     4324   1216   6029     97     59    262       C  
ATOM    559  O   LEU A 688      30.484  44.211  30.895  1.00 32.30           O  
ANISOU  559  O   LEU A 688     4597   1404   6271    109    110    272       O  
ATOM    560  CB  LEU A 688      27.691  43.270  30.463  1.00 23.53           C  
ANISOU  560  CB  LEU A 688     3471    393   5075    180     17    272       C  
ATOM    561  CG  LEU A 688      26.337  42.641  30.206  1.00 25.63           C  
ANISOU  561  CG  LEU A 688     3717    707   5315    216    -29    252       C  
ATOM    562  CD1 LEU A 688      25.211  43.656  30.519  1.00 25.58           C  
ANISOU  562  CD1 LEU A 688     3730    705   5284    250    -38    250       C  
ATOM    563  CD2 LEU A 688      26.218  42.146  28.772  1.00 23.98           C  
ANISOU  563  CD2 LEU A 688     3522    517   5072    262    -36    246       C  
ATOM    564  N   GLY A 689      30.197  42.834  32.682  1.00 26.28           N  
ANISOU  564  N   GLY A 689     3754    705   5527     64     38    244       N  
ATOM    565  CA  GLY A 689      30.963  43.612  33.640  1.00 25.54           C  
ANISOU  565  CA  GLY A 689     3648    586   5470     43     56    220       C  
ATOM    566  C   GLY A 689      31.066  42.997  35.017  1.00 26.12           C  
ANISOU  566  C   GLY A 689     3676    693   5554     29     23    199       C  
ATOM    567  O   GLY A 689      30.316  42.078  35.372  1.00 22.53           O  
ANISOU  567  O   GLY A 689     3205    276   5079     36     -8    210       O  
ATOM    568  N   VAL A 690      32.016  43.546  35.802  1.00 24.28           N  
ANISOU  568  N   VAL A 690     3424    444   5357     16     34    162       N  
ATOM    569  CA  VAL A 690      32.394  43.076  37.132  1.00 24.54           C  
ANISOU  569  CA  VAL A 690     3418    510   5396     18      6    132       C  
ATOM    570  C   VAL A 690      32.876  44.302  37.998  1.00 31.50           C  
ANISOU  570  C   VAL A 690     4278   1377   6313     24     15     84       C  
ATOM    571  O   VAL A 690      33.479  45.232  37.456  1.00 30.25           O  
ANISOU  571  O   VAL A 690     4125   1170   6198     12     57     63       O  
ATOM    572  CB  VAL A 690      33.394  41.872  36.959  1.00 27.42           C  
ANISOU  572  CB  VAL A 690     3768    881   5769     -2     -0    123       C  
ATOM    573  CG1 VAL A 690      34.829  42.184  37.371  1.00 27.32           C  
ANISOU  573  CG1 VAL A 690     3732    848   5801    -14     10     64       C  
ATOM    574  CG2 VAL A 690      32.873  40.591  37.617  1.00 25.78           C  
ANISOU  574  CG2 VAL A 690     3543    722   5530     12    -27    143       C  
ATOM    575  N   CYS A 691      32.572  44.312  39.327  1.00 30.76           N  
ANISOU  575  N   CYS A 691     4158   1325   6206     50    -17     65       N  
ATOM    576  CA  CYS A 691      33.104  45.312  40.296  1.00 31.39           C  
ANISOU  576  CA  CYS A 691     4201   1405   6322     64    -18      4       C  
ATOM    577  C   CYS A 691      33.703  44.562  41.510  1.00 40.18           C  
ANISOU  577  C   CYS A 691     5280   2567   7419     96    -57    -37       C  
ATOM    578  O   CYS A 691      33.098  44.492  42.583  1.00 40.44           O  
ANISOU  578  O   CYS A 691     5304   2642   7419    135    -86    -34       O  
ATOM    579  CB  CYS A 691      32.046  46.330  40.726  1.00 30.57           C  
ANISOU  579  CB  CYS A 691     4100   1305   6210     76    -20     18       C  
ATOM    580  SG  CYS A 691      31.257  47.218  39.358  1.00 34.01           S  
ANISOU  580  SG  CYS A 691     4582   1692   6648     58     26     67       S  
ATOM    581  N   VAL A 692      34.900  44.004  41.313  1.00 39.68           N  
ANISOU  581  N   VAL A 692     5202   2497   7378     85    -55    -75       N  
ATOM    582  CA  VAL A 692      35.552  43.036  42.211  1.00 40.50           C  
ANISOU  582  CA  VAL A 692     5284   2648   7456    122    -89   -105       C  
ATOM    583  C   VAL A 692      36.805  43.624  42.872  1.00 49.15           C  
ANISOU  583  C   VAL A 692     6329   3748   8599    141   -100   -211       C  
ATOM    584  O   VAL A 692      37.233  43.180  43.943  1.00 49.68           O  
ANISOU  584  O   VAL A 692     6371   3867   8637    196   -136   -255       O  
ATOM    585  CB  VAL A 692      35.877  41.712  41.473  1.00 43.17           C  
ANISOU  585  CB  VAL A 692     5642   2984   7777     97    -82    -66       C  
ATOM    586  CG1 VAL A 692      34.607  41.012  41.004  1.00 42.63           C  
ANISOU  586  CG1 VAL A 692     5606   2922   7669     90    -75     19       C  
ATOM    587  CG2 VAL A 692      36.846  41.931  40.311  1.00 42.75           C  
ANISOU  587  CG2 VAL A 692     5591   2874   7778     44    -52    -90       C  
ATOM    588  N   GLN A 693      37.376  44.637  42.219  1.00 47.53           N  
ANISOU  588  N   GLN A 693     6108   3483   8468    104    -61   -257       N  
ATOM    589  CA  GLN A 693      38.700  45.182  42.474  1.00 48.91           C  
ANISOU  589  CA  GLN A 693     6229   3636   8718    105    -54   -370       C  
ATOM    590  C   GLN A 693      38.710  46.050  43.747  1.00 54.41           C  
ANISOU  590  C   GLN A 693     6869   4373   9431    157    -82   -452       C  
ATOM    591  O   GLN A 693      39.730  46.627  44.104  1.00 55.54           O  
ANISOU  591  O   GLN A 693     6952   4504   9646    170    -78   -566       O  
ATOM    592  CB  GLN A 693      39.237  45.896  41.202  1.00 50.52           C  
ANISOU  592  CB  GLN A 693     6442   3747   9007     46     16   -380       C  
ATOM    593  CG  GLN A 693      38.283  46.907  40.489  1.00 55.34           C  
ANISOU  593  CG  GLN A 693     7085   4311   9630     24     69   -318       C  
ATOM    594  CD  GLN A 693      36.893  46.467  39.984  1.00 42.32           C  
ANISOU  594  CD  GLN A 693     5498   2683   7898     22     58   -202       C  
ATOM    595  NE2 GLN A 693      36.740  45.297  39.408  1.00 23.73           N  
ANISOU  595  NE2 GLN A 693     3179    344   5494     10     42   -144       N  
ATOM    596  OE1 GLN A 693      35.945  47.243  40.015  1.00 37.42           O  
ANISOU  596  OE1 GLN A 693     4890   2062   7266     29     70   -169       O  
ATOM    597  N   ASP A 694      37.548  46.097  44.430  1.00 50.66           N  
ANISOU  597  N   ASP A 694     6411   3945   8891    191   -108   -397       N  
ATOM    598  CA  ASP A 694      37.203  46.846  45.641  1.00 50.32           C  
ANISOU  598  CA  ASP A 694     6327   3949   8843    245   -139   -445       C  
ATOM    599  C   ASP A 694      35.881  46.218  46.173  1.00 51.78           C  
ANISOU  599  C   ASP A 694     6560   4181   8932    279   -168   -347       C  
ATOM    600  O   ASP A 694      35.039  45.781  45.374  1.00 49.59           O  
ANISOU  600  O   ASP A 694     6337   3879   8627    240   -146   -251       O  
ATOM    601  CB  ASP A 694      36.983  48.338  45.274  1.00 53.07           C  
ANISOU  601  CB  ASP A 694     6651   4242   9271    207    -91   -471       C  
ATOM    602  CG  ASP A 694      36.937  49.303  46.444  1.00 69.24           C  
ANISOU  602  CG  ASP A 694     8633   6329  11346    253   -116   -554       C  
ATOM    603  OD1 ASP A 694      36.132  49.075  47.372  1.00 71.20           O  
ANISOU  603  OD1 ASP A 694     8893   6639  11521    302   -162   -521       O  
ATOM    604  OD2 ASP A 694      37.658  50.328  46.400  1.00 76.27           O1-
ANISOU  604  OD2 ASP A 694     9460   7182  12337    239    -81   -652       O1-
ATOM    605  N   ASP A 695      35.709  46.176  47.513  1.00 48.47           N  
ANISOU  605  N   ASP A 695     6120   3828   8468    356   -212   -378       N  
ATOM    606  CA  ASP A 695      34.507  45.656  48.202  1.00 47.68           C  
ANISOU  606  CA  ASP A 695     6062   3767   8288    400   -229   -297       C  
ATOM    607  C   ASP A 695      33.322  46.633  48.140  1.00 51.11           C  
ANISOU  607  C   ASP A 695     6506   4179   8734    370   -215   -254       C  
ATOM    608  O   ASP A 695      33.558  47.827  47.962  1.00 51.88           O  
ANISOU  608  O   ASP A 695     6565   4251   8897    340   -202   -308       O  
ATOM    609  CB  ASP A 695      34.819  45.331  49.681  1.00 49.28           C  
ANISOU  609  CB  ASP A 695     6243   4047   8435    508   -276   -349       C  
ATOM    610  CG  ASP A 695      35.623  44.067  49.883  1.00 49.42           C  
ANISOU  610  CG  ASP A 695     6272   4098   8407    559   -289   -358       C  
ATOM    611  OD1 ASP A 695      35.834  43.677  51.054  1.00 49.15           O  
ANISOU  611  OD1 ASP A 695     6232   4131   8312    662   -322   -388       O  
ATOM    612  OD2 ASP A 695      36.062  43.482  48.876  1.00 51.17           O1-
ANISOU  612  OD2 ASP A 695     6510   4281   8651    498   -264   -334       O1-
ATOM    613  N   PRO A 696      32.044  46.178  48.255  1.00 46.09           N  
ANISOU  613  N   PRO A 696     5920   3545   8047    376   -213   -163       N  
ATOM    614  CA  PRO A 696      31.558  44.779  48.175  1.00 44.51           C  
ANISOU  614  CA  PRO A 696     5769   3352   7791    393   -204    -87       C  
ATOM    615  C   PRO A 696      31.647  44.252  46.740  1.00 43.95           C  
ANISOU  615  C   PRO A 696     5722   3234   7744    322   -173    -47       C  
ATOM    616  O   PRO A 696      31.477  45.044  45.809  1.00 42.32           O  
ANISOU  616  O   PRO A 696     5516   2985   7579    263   -154    -43       O  
ATOM    617  CB  PRO A 696      30.115  44.881  48.702  1.00 46.25           C  
ANISOU  617  CB  PRO A 696     6018   3573   7981    411   -201    -25       C  
ATOM    618  CG  PRO A 696      29.688  46.284  48.390  1.00 51.05           C  
ANISOU  618  CG  PRO A 696     6609   4155   8632    363   -201    -42       C  
ATOM    619  CD  PRO A 696      30.936  47.126  48.513  1.00 47.07           C  
ANISOU  619  CD  PRO A 696     6048   3661   8175    364   -211   -137       C  
ATOM    620  N   LEU A 697      31.923  42.932  46.552  1.00 38.16           N  
ANISOU  620  N   LEU A 697     5007   2509   6983    334   -165    -16       N  
ATOM    621  CA  LEU A 697      32.071  42.359  45.197  1.00 35.90           C  
ANISOU  621  CA  LEU A 697     4738   2184   6719    271   -139     16       C  
ATOM    622  C   LEU A 697      30.750  42.327  44.406  1.00 35.17           C  
ANISOU  622  C   LEU A 697     4676   2060   6627    233   -119     83       C  
ATOM    623  O   LEU A 697      29.688  41.998  44.955  1.00 30.88           O  
ANISOU  623  O   LEU A 697     4148   1525   6059    261   -115    121       O  
ATOM    624  CB  LEU A 697      32.744  40.978  45.164  1.00 35.81           C  
ANISOU  624  CB  LEU A 697     4731   2190   6686    287   -133     26       C  
ATOM    625  CG  LEU A 697      33.975  40.676  46.047  1.00 40.45           C  
ANISOU  625  CG  LEU A 697     5293   2819   7256    344   -157    -37       C  
ATOM    626  CD1 LEU A 697      34.382  39.211  45.890  1.00 39.64           C  
ANISOU  626  CD1 LEU A 697     5205   2730   7128    355   -141     -5       C  
ATOM    627  CD2 LEU A 697      35.165  41.583  45.720  1.00 40.47           C  
ANISOU  627  CD2 LEU A 697     5259   2806   7312    314   -171   -123       C  
ATOM    628  N   CYS A 698      30.840  42.675  43.109  1.00 32.83           N  
ANISOU  628  N   CYS A 698     4388   1725   6360    176   -103     90       N  
ATOM    629  CA  CYS A 698      29.679  42.807  42.239  1.00 34.60           C  
ANISOU  629  CA  CYS A 698     4639   1924   6584    150    -91    135       C  
ATOM    630  C   CYS A 698      29.888  42.160  40.834  1.00 34.15           C  
ANISOU  630  C   CYS A 698     4595   1844   6537    113    -72    156       C  
ATOM    631  O   CYS A 698      30.987  42.193  40.272  1.00 32.91           O  
ANISOU  631  O   CYS A 698     4433   1672   6400     90    -64    132       O  
ATOM    632  CB  CYS A 698      29.232  44.268  42.164  1.00 37.98           C  
ANISOU  632  CB  CYS A 698     5070   2334   7027    139    -89    124       C  
ATOM    633  SG  CYS A 698      28.646  44.807  40.534  1.00 43.83           S  
ANISOU  633  SG  CYS A 698     5844   3034   7776    104    -65    156       S  
ATOM    634  N   MET A 699      28.805  41.565  40.302  1.00 27.50           N  
ANISOU  634  N   MET A 699     3765    999   5684    111    -68    191       N  
ATOM    635  CA  MET A 699      28.717  40.880  39.005  1.00 26.53           C  
ANISOU  635  CA  MET A 699     3649    865   5566     88    -57    207       C  
ATOM    636  C   MET A 699      27.634  41.573  38.168  1.00 25.80           C  
ANISOU  636  C   MET A 699     3578    758   5466     89    -59    220       C  
ATOM    637  O   MET A 699      26.564  41.842  38.700  1.00 23.34           O  
ANISOU  637  O   MET A 699     3268    452   5148    107    -68    225       O  
ATOM    638  CB  MET A 699      28.259  39.421  39.226  1.00 28.70           C  
ANISOU  638  CB  MET A 699     3907   1155   5842     99    -49    225       C  
ATOM    639  CG  MET A 699      29.275  38.406  38.960  1.00 31.41           C  
ANISOU  639  CG  MET A 699     4236   1506   6193     84    -38    224       C  
ATOM    640  SD  MET A 699      28.541  36.770  39.262  1.00 33.72           S  
ANISOU  640  SD  MET A 699     4503   1810   6500    102    -10    245       S  
ATOM    641  CE  MET A 699      29.147  36.439  40.859  1.00 29.66           C  
ANISOU  641  CE  MET A 699     3989   1317   5964    146     -0    248       C  
ATOM    642  N   ILE A 700      27.899  41.855  36.876  1.00 22.69           N  
ANISOU  642  N   ILE A 700     3204    347   5071     77    -49    223       N  
ATOM    643  CA  ILE A 700      26.956  42.586  36.026  1.00 22.88           C  
ANISOU  643  CA  ILE A 700     3255    361   5077     94    -50    232       C  
ATOM    644  C   ILE A 700      26.528  41.721  34.857  1.00 26.19           C  
ANISOU  644  C   ILE A 700     3674    791   5487    105    -56    232       C  
ATOM    645  O   ILE A 700      27.361  41.293  34.067  1.00 25.94           O  
ANISOU  645  O   ILE A 700     3646    753   5458     93    -44    235       O  
ATOM    646  CB  ILE A 700      27.509  43.966  35.549  1.00 26.32           C  
ANISOU  646  CB  ILE A 700     3723    765   5513     95    -24    233       C  
ATOM    647  CG1 ILE A 700      27.881  44.897  36.749  1.00 26.13           C  
ANISOU  647  CG1 ILE A 700     3684    734   5510     86    -18    216       C  
ATOM    648  CG2 ILE A 700      26.535  44.635  34.553  1.00 28.11           C  
ANISOU  648  CG2 ILE A 700     3985    986   5708    127    -20    247       C  
ATOM    649  CD1 ILE A 700      28.694  46.103  36.412  1.00 21.75           C  
ANISOU  649  CD1 ILE A 700     3144    139   4982     79     24    206       C  
ATOM    650  N   THR A 701      25.228  41.461  34.747  1.00 22.62           N  
ANISOU  650  N   THR A 701     3213    354   5027    129    -73    224       N  
ATOM    651  CA  THR A 701      24.693  40.718  33.620  1.00 21.97           C  
ANISOU  651  CA  THR A 701     3120    288   4940    149    -83    208       C  
ATOM    652  C   THR A 701      23.623  41.511  32.948  1.00 25.14           C  
ANISOU  652  C   THR A 701     3546    696   5312    192   -100    195       C  
ATOM    653  O   THR A 701      23.107  42.490  33.506  1.00 23.02           O  
ANISOU  653  O   THR A 701     3297    417   5033    199   -103    202       O  
ATOM    654  CB  THR A 701      24.187  39.307  34.017  1.00 29.98           C  
ANISOU  654  CB  THR A 701     4081   1316   5994    143    -84    187       C  
ATOM    655  CG2 THR A 701      25.186  38.536  34.892  1.00 28.06           C  
ANISOU  655  CG2 THR A 701     3817   1070   5774    110    -64    205       C  
ATOM    656  OG1 THR A 701      22.862  39.374  34.610  1.00 22.40           O  
ANISOU  656  OG1 THR A 701     3105    356   5050    162    -92    168       O  
ATOM    657  N   ASP A 702      23.269  41.083  31.733  1.00 24.80           N  
ANISOU  657  N   ASP A 702     3500    672   5252    228   -114    174       N  
ATOM    658  CA  ASP A 702      22.033  41.531  31.093  1.00 25.59           C  
ANISOU  658  CA  ASP A 702     3611    790   5322    284   -139    144       C  
ATOM    659  C   ASP A 702      20.881  41.334  32.077  1.00 28.20           C  
ANISOU  659  C   ASP A 702     3906   1120   5689    277   -154    115       C  
ATOM    660  O   ASP A 702      20.933  40.474  32.970  1.00 28.85           O  
ANISOU  660  O   ASP A 702     3948   1194   5820    242   -142    111       O  
ATOM    661  CB  ASP A 702      21.733  40.742  29.787  1.00 28.43           C  
ANISOU  661  CB  ASP A 702     3949   1183   5670    330   -160    103       C  
ATOM    662  CG  ASP A 702      22.697  39.614  29.445  1.00 40.66           C  
ANISOU  662  CG  ASP A 702     5468   2736   7246    298   -148    107       C  
ATOM    663  OD1 ASP A 702      23.240  39.626  28.326  1.00 45.15           O  
ANISOU  663  OD1 ASP A 702     6061   3314   7780    326   -146    113       O  
ATOM    664  OD2 ASP A 702      22.918  38.734  30.303  1.00 39.93           O1-
ANISOU  664  OD2 ASP A 702     5329   2636   7206    249   -135    105       O1-
ATOM    665  N   TYR A 703      19.863  42.136  31.907  1.00 22.86           N  
ANISOU  665  N   TYR A 703     3250    449   4987    316   -174     97       N  
ATOM    666  CA  TYR A 703      18.630  42.021  32.637  1.00 22.62           C  
ANISOU  666  CA  TYR A 703     3190    413   4991    318   -190     61       C  
ATOM    667  C   TYR A 703      17.622  41.289  31.762  1.00 26.46           C  
ANISOU  667  C   TYR A 703     3634    926   5494    367   -218    -16       C  
ATOM    668  O   TYR A 703      17.391  41.682  30.618  1.00 25.87           O  
ANISOU  668  O   TYR A 703     3583    879   5367    427   -242    -39       O  
ATOM    669  CB  TYR A 703      18.114  43.427  33.011  1.00 22.70           C  
ANISOU  669  CB  TYR A 703     3246    413   4966    329   -197     81       C  
ATOM    670  CG  TYR A 703      16.705  43.435  33.557  1.00 22.68           C  
ANISOU  670  CG  TYR A 703     3220    404   4995    340   -219     37       C  
ATOM    671  CD1 TYR A 703      16.338  42.596  34.612  1.00 23.56           C  
ANISOU  671  CD1 TYR A 703     3286    492   5174    306   -204     22       C  
ATOM    672  CD2 TYR A 703      15.735  44.270  33.017  1.00 22.68           C  
ANISOU  672  CD2 TYR A 703     3244    416   4956    388   -247      9       C  
ATOM    673  CE1 TYR A 703      15.046  42.602  35.122  1.00 23.41           C  
ANISOU  673  CE1 TYR A 703     3246    455   5193    314   -213    -22       C  
ATOM    674  CE2 TYR A 703      14.439  44.298  33.532  1.00 23.16           C  
ANISOU  674  CE2 TYR A 703     3282    466   5052    394   -267    -38       C  
ATOM    675  CZ  TYR A 703      14.101  43.467  34.587  1.00 31.55           C  
ANISOU  675  CZ  TYR A 703     4299   1497   6191    353   -249    -55       C  
ATOM    676  OH  TYR A 703      12.828  43.487  35.095  1.00 32.10           O  
ANISOU  676  OH  TYR A 703     4348   1544   6305    358   -260   -103       O  
ATOM    677  N   MET A 704      17.031  40.229  32.299  1.00 30.59           N  
ANISOU  677  N   MET A 704     4968    414   6241    456    313    150       N  
ATOM    678  CA  MET A 704      16.010  39.463  31.601  1.00 30.08           C  
ANISOU  678  CA  MET A 704     4825    446   6159    573    311    236       C  
ATOM    679  C   MET A 704      14.641  39.750  32.193  1.00 32.40           C  
ANISOU  679  C   MET A 704     5114    695   6502    733    339    171       C  
ATOM    680  O   MET A 704      14.297  39.231  33.250  1.00 30.12           O  
ANISOU  680  O   MET A 704     4780    500   6164    767    372     63       O  
ATOM    681  CB  MET A 704      16.370  37.970  31.563  1.00 30.10           C  
ANISOU  681  CB  MET A 704     4718    665   6055    529    309    256       C  
ATOM    682  CG  MET A 704      17.187  37.560  30.338  1.00 32.31           C  
ANISOU  682  CG  MET A 704     4976    998   6302    440    290    376       C  
ATOM    683  SD  MET A 704      18.712  38.495  30.004  1.00 35.92           S  
ANISOU  683  SD  MET A 704     5506   1353   6790    272    284    405       S  
ATOM    684  CE  MET A 704      19.806  37.831  31.315  1.00 30.93           C  
ANISOU  684  CE  MET A 704     4815    835   6102    168    289    286       C  
ATOM    685  N   GLU A 705      13.861  40.583  31.486  1.00 32.03           N  
ANISOU  685  N   GLU A 705     5105    508   6557    833    325    247       N  
ATOM    686  CA  GLU A 705      12.717  41.318  32.041  1.00 33.53           C  
ANISOU  686  CA  GLU A 705     5315    583   6843    989    358    177       C  
ATOM    687  C   GLU A 705      11.584  40.402  32.573  1.00 34.89           C  
ANISOU  687  C   GLU A 705     5367    917   6972   1107    393    137       C  
ATOM    688  O   GLU A 705      10.876  40.780  33.505  1.00 34.54           O  
ANISOU  688  O   GLU A 705     5323    833   6967   1206    450     18       O  
ATOM    689  CB  GLU A 705      12.188  42.372  31.047  1.00 36.19           C  
ANISOU  689  CB  GLU A 705     5708    731   7313   1069    322    299       C  
ATOM    690  CG  GLU A 705      11.724  41.793  29.710  1.00 49.43           C  
ANISOU  690  CG  GLU A 705     7313   2503   8965   1094    263    486       C  
ATOM    691  CD  GLU A 705      10.925  42.702  28.793  1.00 73.15           C  
ANISOU  691  CD  GLU A 705    10345   5352  12095   1202    215    624       C  
ATOM    692  OE1 GLU A 705      11.236  42.738  27.580  1.00 63.10           O  
ANISOU  692  OE1 GLU A 705     9094   4081  10800   1134    153    787       O  
ATOM    693  OE2 GLU A 705       9.960  43.341  29.271  1.00 68.98           O1-
ANISOU  693  OE2 GLU A 705     9812   4713  11684   1356    239    576       O1-
ATOM    694  N   ASN A 706      11.437  39.213  31.986  1.00 31.22           N  
ANISOU  694  N   ASN A 706     4805    631   6426   1087    362    229       N  
ATOM    695  CA  ASN A 706      10.383  38.236  32.305  1.00 30.28           C  
ANISOU  695  CA  ASN A 706     4564    676   6265   1176    380    223       C  
ATOM    696  C   ASN A 706      10.811  37.227  33.391  1.00 30.28           C  
ANISOU  696  C   ASN A 706     4519    836   6150   1102    414    120       C  
ATOM    697  O   ASN A 706      10.017  36.385  33.811  1.00 27.74           O  
ANISOU  697  O   ASN A 706     4101    653   5785   1155    432    108       O  
ATOM    698  CB  ASN A 706       9.963  37.516  31.022  1.00 30.26           C  
ANISOU  698  CB  ASN A 706     4493    765   6241   1184    318    382       C  
ATOM    699  CG  ASN A 706       9.442  38.433  29.950  1.00 44.81           C  
ANISOU  699  CG  ASN A 706     6369   2473   8184   1256    270    506       C  
ATOM    700  ND2 ASN A 706       9.879  38.205  28.732  1.00 46.09           N  
ANISOU  700  ND2 ASN A 706     6550   2658   8304   1179    211    637       N  
ATOM    701  OD1 ASN A 706       8.693  39.369  30.208  1.00 32.35           O  
ANISOU  701  OD1 ASN A 706     4805    766   6720   1379    289    488       O  
ATOM    702  N   GLY A 707      12.059  37.349  33.812  1.00 27.74           N  
ANISOU  702  N   GLY A 707     4263    493   5784    975    412     60       N  
ATOM    703  CA  GLY A 707      12.663  36.592  34.885  1.00 26.25           C  
ANISOU  703  CA  GLY A 707     4049    430   5494    889    430    -31       C  
ATOM    704  C   GLY A 707      12.783  35.144  34.519  1.00 25.69           C  
ANISOU  704  C   GLY A 707     3881    533   5346    847    398     48       C  
ATOM    705  O   GLY A 707      13.071  34.798  33.370  1.00 23.99           O  
ANISOU  705  O   GLY A 707     3652    327   5136    818    359    156       O  
ATOM    706  N   ASP A 708      12.525  34.303  35.505  1.00 23.23           N  
ANISOU  706  N   ASP A 708     3509    356   4960    844    419     -8       N  
ATOM    707  CA  ASP A 708      12.663  32.853  35.471  1.00 21.41           C  
ANISOU  707  CA  ASP A 708     3190    285   4659    798    392     46       C  
ATOM    708  C   ASP A 708      11.688  32.169  34.463  1.00 22.17           C  
ANISOU  708  C   ASP A 708     3213    435   4775    869    369    151       C  
ATOM    709  O   ASP A 708      10.482  32.429  34.515  1.00 21.80           O  
ANISOU  709  O   ASP A 708     3131    388   4764    973    392    153       O  
ATOM    710  CB  ASP A 708      12.435  32.405  36.916  1.00 22.26           C  
ANISOU  710  CB  ASP A 708     3267    501   4690    786    425    -42       C  
ATOM    711  CG  ASP A 708      12.251  30.965  37.200  1.00 21.00           C  
ANISOU  711  CG  ASP A 708     3016    500   4464    759    405      4       C  
ATOM    712  OD1 ASP A 708      11.692  30.256  36.336  1.00 20.11           O  
ANISOU  712  OD1 ASP A 708     2843    425   4372    796    381     94       O  
ATOM    713  OD2 ASP A 708      12.602  30.547  38.316  1.00 27.09           O1-
ANISOU  713  OD2 ASP A 708     3777   1356   5160    699    409    -46       O1-
ATOM    714  N   LEU A 709      12.232  31.285  33.566  1.00 17.87           N  
ANISOU  714  N   LEU A 709     2643    -59   4206    809    327    233       N  
ATOM    715  CA  LEU A 709      11.484  30.605  32.480  1.00 16.94           C  
ANISOU  715  CA  LEU A 709     2474   -129   4091    847    294    329       C  
ATOM    716  C   LEU A 709      10.369  29.690  32.979  1.00 18.94           C  
ANISOU  716  C   LEU A 709     2635    242   4320    894    295    334       C  
ATOM    717  O   LEU A 709       9.298  29.692  32.365  1.00 20.32           O  
ANISOU  717  O   LEU A 709     2769    429   4524    961    278    392       O  
ATOM    718  CB  LEU A 709      12.433  29.848  31.522  1.00 16.17           C  
ANISOU  718  CB  LEU A 709     2382   -200   3962    763    263    384       C  
ATOM    719  CG  LEU A 709      11.815  28.981  30.367  1.00 18.81           C  
ANISOU  719  CG  LEU A 709     2677    195   4275    773    225    466       C  
ATOM    720  CD1 LEU A 709      10.931  29.819  29.397  1.00 18.18           C  
ANISOU  720  CD1 LEU A 709     2620     56   4232    839    199    539       C  
ATOM    721  CD2 LEU A 709      12.911  28.168  29.632  1.00 19.04           C  
ANISOU  721  CD2 LEU A 709     2716    253   4266    688    217    485       C  
ATOM    722  N   ASN A 710      10.623  28.910  34.078  1.00 14.08           N  
ANISOU  722  N   ASN A 710     1984   -284   3650    849    310    285       N  
ATOM    723  CA  ASN A 710       9.642  28.061  34.754  1.00 13.33           C  
ANISOU  723  CA  ASN A 710     1804   -263   3524    873    319    291       C  
ATOM    724  C   ASN A 710       8.427  28.848  35.271  1.00 17.82           C  
ANISOU  724  C   ASN A 710     2342    304   4124    976    370    254       C  
ATOM    725  O   ASN A 710       7.306  28.400  35.076  1.00 16.42           O  
ANISOU  725  O   ASN A 710     2082    197   3960   1025    364    304       O  
ATOM    726  CB  ASN A 710      10.301  27.227  35.869  1.00 10.58           C  
ANISOU  726  CB  ASN A 710     1438   -528   3110    794    321    256       C  
ATOM    727  CG  ASN A 710       9.368  26.273  36.624  1.00 25.63           C  
ANISOU  727  CG  ASN A 710     3259   1506   4974    797    329    275       C  
ATOM    728  ND2 ASN A 710       9.677  24.970  36.616  1.00 10.17           N  
ANISOU  728  ND2 ASN A 710     1263   -389   2990    730    285    329       N  
ATOM    729  OD1 ASN A 710       8.409  26.691  37.297  1.00 28.66           O  
ANISOU  729  OD1 ASN A 710     3608   1932   5350    855    380    240       O  
ATOM    730  N   GLN A 711       8.652  30.010  35.932  1.00 19.25           N  
ANISOU  730  N   GLN A 711     2586    405   4323   1006    420    164       N  
ATOM    731  CA  GLN A 711       7.588  30.871  36.443  1.00 21.82           C  
ANISOU  731  CA  GLN A 711     2890    708   4693   1119    484    109       C  
ATOM    732  C   GLN A 711       6.886  31.590  35.264  1.00 25.17           C  
ANISOU  732  C   GLN A 711     3307   1035   5221   1218    460    183       C  
ATOM    733  O   GLN A 711       5.671  31.747  35.288  1.00 25.86           O  
ANISOU  733  O   GLN A 711     3314   1154   5358   1321    485    201       O  
ATOM    734  CB  GLN A 711       8.155  31.930  37.422  1.00 24.80           C  
ANISOU  734  CB  GLN A 711     3361   1002   5061   1114    543    -23       C  
ATOM    735  CG  GLN A 711       8.906  31.401  38.640  1.00 34.04           C  
ANISOU  735  CG  GLN A 711     4549   2266   6118   1009    557    -97       C  
ATOM    736  CD  GLN A 711       9.179  32.509  39.646  1.00 54.37           C  
ANISOU  736  CD  GLN A 711     7214   4770   8674   1011    621   -242       C  
ATOM    737  NE2 GLN A 711       8.614  32.378  40.839  1.00 56.62           N  
ANISOU  737  NE2 GLN A 711     7471   5160   8882   1025    690   -328       N  
ATOM    738  OE1 GLN A 711       9.907  33.484  39.386  1.00 39.59           O  
ANISOU  738  OE1 GLN A 711     5441   2751   6850    993    609   -285       O  
ATOM    739  N   PHE A 712       7.659  32.026  34.244  1.00 23.41           N  
ANISOU  739  N   PHE A 712     3161    703   5031   1182    409    234       N  
ATOM    740  CA  PHE A 712       7.138  32.651  33.025  1.00 25.08           C  
ANISOU  740  CA  PHE A 712     3377    827   5325   1252    367    329       C  
ATOM    741  C   PHE A 712       6.177  31.689  32.308  1.00 29.82           C  
ANISOU  741  C   PHE A 712     3871   1545   5914   1271    315    434       C  
ATOM    742  O   PHE A 712       5.085  32.110  31.952  1.00 30.72           O  
ANISOU  742  O   PHE A 712     3924   1648   6099   1374    305    488       O  
ATOM    743  CB  PHE A 712       8.300  33.129  32.097  1.00 25.46           C  
ANISOU  743  CB  PHE A 712     3531    764   5379   1175    325    372       C  
ATOM    744  CG  PHE A 712       7.905  33.665  30.738  1.00 26.47           C  
ANISOU  744  CG  PHE A 712     3674    817   5566   1217    267    494       C  
ATOM    745  CD1 PHE A 712       7.613  35.005  30.560  1.00 30.12           C  
ANISOU  745  CD1 PHE A 712     4188   1124   6132   1302    273    506       C  
ATOM    746  CD2 PHE A 712       7.825  32.821  29.635  1.00 27.20           C  
ANISOU  746  CD2 PHE A 712     3735    993   5607   1168    203    598       C  
ATOM    747  CE1 PHE A 712       7.258  35.504  29.300  1.00 31.40           C  
ANISOU  747  CE1 PHE A 712     4365   1220   6344   1334    206    640       C  
ATOM    748  CE2 PHE A 712       7.452  33.317  28.380  1.00 30.08           C  
ANISOU  748  CE2 PHE A 712     4118   1305   6005   1195    141    718       C  
ATOM    749  CZ  PHE A 712       7.183  34.657  28.220  1.00 28.91           C  
ANISOU  749  CZ  PHE A 712     4017   1007   5960   1276    139    748       C  
ATOM    750  N   LEU A 713       6.581  30.411  32.108  1.00 25.03           N  
ANISOU  750  N   LEU A 713     3240   1045   5226   1171    279    463       N  
ATOM    751  CA  LEU A 713       5.761  29.429  31.376  1.00 24.41           C  
ANISOU  751  CA  LEU A 713     3076   1070   5129   1164    220    555       C  
ATOM    752  C   LEU A 713       4.526  28.962  32.139  1.00 24.51           C  
ANISOU  752  C   LEU A 713     2967   1195   5151   1219    247    551       C  
ATOM    753  O   LEU A 713       3.477  28.809  31.524  1.00 22.66           O  
ANISOU  753  O   LEU A 713     2650   1009   4951   1264    203    633       O  
ATOM    754  CB  LEU A 713       6.595  28.221  30.889  1.00 22.99           C  
ANISOU  754  CB  LEU A 713     2920    944   4871   1044    180    575       C  
ATOM    755  CG  LEU A 713       7.295  28.351  29.522  1.00 26.75           C  
ANISOU  755  CG  LEU A 713     3472   1361   5331    994    131    633       C  
ATOM    756  CD1 LEU A 713       7.989  27.042  29.152  1.00 24.84           C  
ANISOU  756  CD1 LEU A 713     3238   1181   5020    893    108    633       C  
ATOM    757  CD2 LEU A 713       6.299  28.764  28.388  1.00 27.79           C  
ANISOU  757  CD2 LEU A 713     3581   1485   5493   1046     68    737       C  
ATOM    758  N   SER A 714       4.676  28.729  33.472  1.00 23.00           N  
ANISOU  758  N   SER A 714     2760   1058   4921   1205    316    462       N  
ATOM    759  CA  SER A 714       3.643  28.446  34.506  1.00 23.08           C  
ANISOU  759  CA  SER A 714     2662   1181   4926   1251    374    433       C  
ATOM    760  C   SER A 714       2.370  29.317  34.437  1.00 29.96           C  
ANISOU  760  C   SER A 714     3451   2042   5892   1392    408    449       C  
ATOM    761  O   SER A 714       1.268  28.827  34.743  1.00 30.58           O  
ANISOU  761  O   SER A 714     3400   2241   5977   1426    425    483       O  
ATOM    762  CB  SER A 714       4.236  28.581  35.905  1.00 22.18           C  
ANISOU  762  CB  SER A 714     2591   1086   4751   1220    453    318       C  
ATOM    763  OG  SER A 714       5.011  27.434  36.179  1.00 38.54           O  
ANISOU  763  OG  SER A 714     4678   3224   6741   1098    418    331       O  
ATOM    764  N   ALA A 715       2.532  30.596  34.053  1.00 27.06           N  
ANISOU  764  N   ALA A 715     3151   1526   5604   1476    417    431       N  
ATOM    765  CA  ALA A 715       1.425  31.520  33.875  1.00 28.08           C  
ANISOU  765  CA  ALA A 715     3209   1612   5849   1627    441    455       C  
ATOM    766  C   ALA A 715       0.673  31.267  32.564  1.00 37.63           C  
ANISOU  766  C   ALA A 715     4341   2849   7108   1648    335    609       C  
ATOM    767  O   ALA A 715      -0.570  31.165  32.579  1.00 40.39           O  
ANISOU  767  O   ALA A 715     4547   3284   7515   1729    338    661       O  
ATOM    768  CB  ALA A 715       1.908  32.953  33.967  1.00 29.02           C  
ANISOU  768  CB  ALA A 715     3439   1543   6045   1703    481    384       C  
ATOM    769  N   HIS A 716       1.419  31.151  31.444  1.00 33.89           N  
ANISOU  769  N   HIS A 716     3958   2315   6604   1568    246    680       N  
ATOM    770  CA  HIS A 716       0.890  30.936  30.087  1.00 33.11           C  
ANISOU  770  CA  HIS A 716     3819   2238   6522   1560    133    824       C  
ATOM    771  C   HIS A 716       0.092  29.647  29.931  1.00 37.23           C  
ANISOU  771  C   HIS A 716     4220   2932   6995   1501     83    884       C  
ATOM    772  O   HIS A 716       0.388  28.645  30.581  1.00 33.86           O  
ANISOU  772  O   HIS A 716     3785   2592   6490   1413    112    831       O  
ATOM    773  CB  HIS A 716       2.027  30.968  29.055  1.00 32.04           C  
ANISOU  773  CB  HIS A 716     3821   2024   6329   1462     69    862       C  
ATOM    774  CG  HIS A 716       2.679  32.308  28.957  1.00 35.54           C  
ANISOU  774  CG  HIS A 716     4375   2292   6836   1511     95    840       C  
ATOM    775  CD2 HIS A 716       2.690  33.192  27.935  1.00 37.05           C  
ANISOU  775  CD2 HIS A 716     4620   2375   7082   1544     34    938       C  
ATOM    776  ND1 HIS A 716       3.398  32.834  30.012  1.00 36.59           N  
ANISOU  776  ND1 HIS A 716     4579   2346   6978   1518    186    711       N  
ATOM    777  CE1 HIS A 716       3.823  34.012  29.602  1.00 36.28           C  
ANISOU  777  CE1 HIS A 716     4634   2143   7006   1553    180    728       C  
ATOM    778  NE2 HIS A 716       3.418  34.271  28.360  1.00 37.27           N  
ANISOU  778  NE2 HIS A 716     4753   2244   7165   1573     90    869       N  
ATOM    779  N   GLN A 717      -0.928  29.686  29.069  1.00 36.68           N  
ANISOU  779  N   GLN A 717     4056   2906   6975   1544     -1   1005       N  
ATOM    780  CA  GLN A 717      -1.607  28.471  28.629  1.00 36.67           C  
ANISOU  780  CA  GLN A 717     3959   3054   6921   1459    -80   1079       C  
ATOM    781  C   GLN A 717      -1.397  28.244  27.133  1.00 38.46           C  
ANISOU  781  C   GLN A 717     4249   3269   7095   1377   -206   1181       C  
ATOM    782  O   GLN A 717      -1.223  29.218  26.385  1.00 37.99           O  
ANISOU  782  O   GLN A 717     4251   3110   7074   1428   -245   1239       O  
ATOM    783  CB  GLN A 717      -3.103  28.515  28.984  1.00 39.35           C  
ANISOU  783  CB  GLN A 717     4104   3500   7348   1554    -74   1135       C  
ATOM    784  CG  GLN A 717      -3.451  27.583  30.145  1.00 53.36           C  
ANISOU  784  CG  GLN A 717     5786   5405   9083   1510      1   1072       C  
ATOM    785  CD  GLN A 717      -4.925  27.566  30.493  1.00 71.61           C  
ANISOU  785  CD  GLN A 717     7889   7843  11476   1592     16   1131       C  
ATOM    786  NE2 GLN A 717      -5.326  26.571  31.286  1.00 59.52           N  
ANISOU  786  NE2 GLN A 717     6266   6450   9898   1520     56   1112       N  
ATOM    787  OE1 GLN A 717      -5.717  28.431  30.072  1.00 67.95           O  
ANISOU  787  OE1 GLN A 717     7336   7356  11125   1720    -10   1202       O  
ATOM    788  N   LEU A 718      -1.416  26.968  26.685  1.00 33.75           N  
ANISOU  788  N   LEU A 718     3646   2771   6406   1245   -271   1203       N  
ATOM    789  CA  LEU A 718      -1.308  26.699  25.253  1.00 34.05           C  
ANISOU  789  CA  LEU A 718     3745   2818   6375   1159   -388   1287       C  
ATOM    790  C   LEU A 718      -2.443  27.426  24.526  1.00 40.93           C  
ANISOU  790  C   LEU A 718     4518   3714   7320   1242   -481   1425       C  
ATOM    791  O   LEU A 718      -3.590  27.387  24.987  1.00 42.06           O  
ANISOU  791  O   LEU A 718     4499   3941   7542   1309   -485   1466       O  
ATOM    792  CB  LEU A 718      -1.277  25.186  24.916  1.00 33.31           C  
ANISOU  792  CB  LEU A 718     3656   2821   6179   1007   -443   1275       C  
ATOM    793  CG  LEU A 718      -0.859  24.827  23.463  1.00 37.83           C  
ANISOU  793  CG  LEU A 718     4336   3392   6647    897   -541   1319       C  
ATOM    794  CD1 LEU A 718       0.626  25.097  23.215  1.00 37.70           C  
ANISOU  794  CD1 LEU A 718     4484   3269   6571    865   -481   1246       C  
ATOM    795  CD2 LEU A 718      -1.189  23.396  23.118  1.00 36.39           C  
ANISOU  795  CD2 LEU A 718     4134   3306   6387    764   -608   1313       C  
ATOM    796  N   GLU A 719      -2.106  28.114  23.410  1.00 37.84           N  
ANISOU  796  N   GLU A 719     4217   3253   6907   1236   -552   1504       N  
ATOM    797  CA  GLU A 719      -3.053  28.723  22.463  1.00 39.00           C  
ANISOU  797  CA  GLU A 719     4292   3424   7101   1288   -674   1663       C  
ATOM    798  C   GLU A 719      -4.160  27.697  22.102  1.00 43.71           C  
ANISOU  798  C   GLU A 719     4755   4189   7664   1214   -778   1734       C  
ATOM    799  O   GLU A 719      -3.849  26.606  21.609  1.00 41.75           O  
ANISOU  799  O   GLU A 719     4567   4008   7288   1061   -824   1705       O  
ATOM    800  CB  GLU A 719      -2.286  29.174  21.200  1.00 40.43           C  
ANISOU  800  CB  GLU A 719     4627   3538   7195   1220   -744   1730       C  
ATOM    801  CG  GLU A 719      -2.879  30.360  20.463  1.00 50.18           C  
ANISOU  801  CG  GLU A 719     5832   4720   8514   1316   -835   1892       C  
ATOM    802  CD  GLU A 719      -1.863  31.323  19.875  1.00 73.22           C  
ANISOU  802  CD  GLU A 719     8915   7496  11409   1310   -825   1921       C  
ATOM    803  OE1 GLU A 719      -1.974  31.636  18.668  1.00 74.03           O  
ANISOU  803  OE1 GLU A 719     9063   7613  11452   1261   -943   2062       O  
ATOM    804  OE2 GLU A 719      -0.981  31.799  20.628  1.00 64.75           O1-
ANISOU  804  OE2 GLU A 719     7923   6303  10377   1348   -705   1811       O1-
ATOM    805  N   ASP A 720      -5.439  28.043  22.377  1.00 42.05           N  
ANISOU  805  N   ASP A 720     4357   4043   7575   1321   -811   1821       N  
ATOM    806  CA  ASP A 720      -6.606  27.228  22.010  1.00 43.26           C  
ANISOU  806  CA  ASP A 720     4356   4362   7719   1256   -925   1912       C  
ATOM    807  C   ASP A 720      -6.640  27.039  20.471  1.00 47.53           C  
ANISOU  807  C   ASP A 720     4967   4946   8145   1135  -1095   2029       C  
ATOM    808  O   ASP A 720      -6.807  28.025  19.735  1.00 47.78           O  
ANISOU  808  O   ASP A 720     5009   4929   8216   1204  -1171   2151       O  
ATOM    809  CB  ASP A 720      -7.909  27.908  22.510  1.00 47.36           C  
ANISOU  809  CB  ASP A 720     4652   4930   8412   1421   -924   2001       C  
ATOM    810  CG  ASP A 720      -9.116  26.994  22.706  1.00 57.55           C  
ANISOU  810  CG  ASP A 720     5741   6404   9723   1368   -981   2056       C  
ATOM    811  OD1 ASP A 720      -9.323  26.086  21.865  1.00 58.43           O  
ANISOU  811  OD1 ASP A 720     5863   6613   9725   1205  -1112   2111       O  
ATOM    812  OD2 ASP A 720      -9.889  27.231  23.662  1.00 61.48           O1-
ANISOU  812  OD2 ASP A 720     6065   6949  10346   1488   -897   2046       O1-
ATOM    813  N   LYS A 721      -6.476  25.764  20.004  1.00 42.79           N  
ANISOU  813  N   LYS A 721     4423   4434   7401    952  -1154   1989       N  
ATOM    814  CA  LYS A 721      -6.347  25.339  18.593  1.00 63.57           C  
ANISOU  814  CA  LYS A 721     7156   7117   9880    800  -1296   2053       C  
ATOM    815  C   LYS A 721      -4.989  25.753  18.006  1.00111.22           C  
ANISOU  815  C   LYS A 721    13410  13037  15812    765  -1250   2001       C  
ATOM    816  O   LYS A 721      -4.641  26.937  17.968  1.00 75.77           O  
ANISOU  816  O   LYS A 721     8961   8443  11386    876  -1217   2047       O  
ATOM    817  CB  LYS A 721      -7.508  25.838  17.687  1.00 67.91           C  
ANISOU  817  CB  LYS A 721     7582   7760  10461    818  -1471   2250       C  
ATOM    818  CG  LYS A 721      -8.930  25.519  18.173  1.00 67.99           C  
ANISOU  818  CG  LYS A 721     7346   7902  10586    855  -1528   2327       C  
ATOM    819  CD  LYS A 721      -9.967  26.506  17.611  1.00 74.36           C  
ANISOU  819  CD  LYS A 721     8001   8751  11501    965  -1658   2530       C  
ATOM    820  CE  LYS A 721      -9.865  27.930  18.137  1.00 73.01           C  
ANISOU  820  CE  LYS A 721     7801   8440  11500   1191  -1565   2559       C  
ATOM    821  NZ  LYS A 721     -10.209  28.022  19.577  1.00 74.13           N1+
ANISOU  821  NZ  LYS A 721     7805   8567  11794   1330  -1407   2467       N1+
ATOM    822  N   PRO A 736      -2.373  35.259  29.598  1.00 39.60           N  
ANISOU  822  N   PRO A 736     4414   2719   7912   2190    154    996       N  
ATOM    823  CA  PRO A 736      -1.253  35.052  28.667  1.00 37.78           C  
ANISOU  823  CA  PRO A 736     4334   2440   7581   2042     68   1050       C  
ATOM    824  C   PRO A 736      -1.293  33.674  27.998  1.00 37.12           C  
ANISOU  824  C   PRO A 736     4208   2533   7363   1896    -21   1126       C  
ATOM    825  O   PRO A 736      -1.366  32.674  28.709  1.00 34.82           O  
ANISOU  825  O   PRO A 736     3861   2374   6996   1835     25   1054       O  
ATOM    826  CB  PRO A 736      -0.008  35.215  29.564  1.00 38.15           C  
ANISOU  826  CB  PRO A 736     4526   2406   7564   1974    166    885       C  
ATOM    827  CG  PRO A 736      -0.540  35.418  30.992  1.00 43.29           C  
ANISOU  827  CG  PRO A 736     5105   3082   8262   2076    301    742       C  
ATOM    828  CD  PRO A 736      -1.964  34.961  30.981  1.00 40.11           C  
ANISOU  828  CD  PRO A 736     4503   2825   7912   2163    289    815       C  
ATOM    829  N   THR A 737      -1.265  33.626  26.637  1.00 33.24           N  
ANISOU  829  N   THR A 737     3748   2040   6842   1839   -149   1270       N  
ATOM    830  CA  THR A 737      -1.094  32.375  25.869  1.00 31.81           C  
ANISOU  830  CA  THR A 737     3571   1997   6518   1682   -233   1324       C  
ATOM    831  C   THR A 737       0.300  32.244  25.262  1.00 32.58           C  
ANISOU  831  C   THR A 737     3842   2034   6502   1548   -247   1303       C  
ATOM    832  O   THR A 737       1.034  33.217  25.115  1.00 31.72           O  
ANISOU  832  O   THR A 737     3845   1779   6429   1567   -225   1298       O  
ATOM    833  CB  THR A 737      -2.201  32.117  24.786  1.00 39.07           C  
ANISOU  833  CB  THR A 737     4379   3017   7448   1685   -373   1493       C  
ATOM    834  CG2 THR A 737      -3.601  32.021  25.359  1.00 36.77           C  
ANISOU  834  CG2 THR A 737     3885   2826   7261   1798   -363   1521       C  
ATOM    835  OG1 THR A 737      -2.137  33.085  23.733  1.00 40.84           O  
ANISOU  835  OG1 THR A 737     4667   3136   7714   1719   -460   1622       O  
ATOM    836  N   ILE A 738       0.653  31.014  24.919  1.00 28.29           N  
ANISOU  836  N   ILE A 738     3315   1603   5830   1411   -277   1288       N  
ATOM    837  CA  ILE A 738       1.857  30.670  24.159  1.00 26.72           C  
ANISOU  837  CA  ILE A 738     3255   1383   5514   1277   -294   1279       C  
ATOM    838  C   ILE A 738       1.427  29.616  23.149  1.00 32.53           C  
ANISOU  838  C   ILE A 738     3963   2250   6147   1176   -396   1353       C  
ATOM    839  O   ILE A 738       0.716  28.675  23.507  1.00 34.04           O  
ANISOU  839  O   ILE A 738     4053   2554   6327   1158   -410   1337       O  
ATOM    840  CB  ILE A 738       3.081  30.231  25.040  1.00 26.50           C  
ANISOU  840  CB  ILE A 738     3302   1331   5437   1212   -192   1133       C  
ATOM    841  CG1 ILE A 738       4.375  30.086  24.185  1.00 24.97           C  
ANISOU  841  CG1 ILE A 738     3242   1102   5145   1094   -199   1131       C  
ATOM    842  CG2 ILE A 738       2.788  28.960  25.882  1.00 24.19           C  
ANISOU  842  CG2 ILE A 738     2926   1159   5106   1174   -162   1059       C  
ATOM    843  CD1 ILE A 738       5.743  30.137  24.940  1.00 22.04           C  
ANISOU  843  CD1 ILE A 738     2950    666   4758   1048   -105   1013       C  
ATOM    844  N   SER A 739       1.836  29.783  21.895  1.00 27.97           N  
ANISOU  844  N   SER A 739     3477   1660   5491   1103   -465   1433       N  
ATOM    845  CA  SER A 739       1.569  28.791  20.866  1.00 26.62           C  
ANISOU  845  CA  SER A 739     3308   1608   5197    987   -557   1483       C  
ATOM    846  C   SER A 739       2.647  27.699  20.913  1.00 25.97           C  
ANISOU  846  C   SER A 739     3310   1553   5004    866   -498   1362       C  
ATOM    847  O   SER A 739       3.714  27.901  21.505  1.00 22.97           O  
ANISOU  847  O   SER A 739     2996   1095   4637    867   -401   1272       O  
ATOM    848  CB  SER A 739       1.497  29.463  19.497  1.00 29.04           C  
ANISOU  848  CB  SER A 739     3680   1903   5451    957   -657   1625       C  
ATOM    849  OG  SER A 739       2.759  29.989  19.132  1.00 32.54           O  
ANISOU  849  OG  SER A 739     4264   2256   5844    908   -602   1603       O  
ATOM    850  N   TYR A 740       2.340  26.537  20.297  1.00 23.15           N  
ANISOU  850  N   TYR A 740     2945   1303   4548    764   -561   1361       N  
ATOM    851  CA  TYR A 740       3.261  25.429  20.026  1.00 20.96           C  
ANISOU  851  CA  TYR A 740     2752   1049   4162    646   -523   1260       C  
ATOM    852  C   TYR A 740       4.552  25.831  19.253  1.00 22.33           C  
ANISOU  852  C   TYR A 740     3065   1166   4253    589   -477   1242       C  
ATOM    853  O   TYR A 740       5.623  25.403  19.710  1.00 20.59           O  
ANISOU  853  O   TYR A 740     2891    909   4023    562   -383   1133       O  
ATOM    854  CB  TYR A 740       2.546  24.265  19.304  1.00 20.92           C  
ANISOU  854  CB  TYR A 740     2726   1155   4068    544   -618   1274       C  
ATOM    855  CG  TYR A 740       3.514  23.170  18.892  1.00 20.46           C  
ANISOU  855  CG  TYR A 740     2769   1103   3902    432   -576   1163       C  
ATOM    856  CD1 TYR A 740       4.082  22.322  19.842  1.00 19.03           C  
ANISOU  856  CD1 TYR A 740     2579    890   3761    427   -494   1048       C  
ATOM    857  CD2 TYR A 740       3.875  22.995  17.555  1.00 21.94           C  
ANISOU  857  CD2 TYR A 740     3063   1324   3949    333   -614   1174       C  
ATOM    858  CE1 TYR A 740       4.980  21.327  19.473  1.00 19.99           C  
ANISOU  858  CE1 TYR A 740     2786   1001   3809    342   -451    947       C  
ATOM    859  CE2 TYR A 740       4.773  21.999  17.174  1.00 22.01           C  
ANISOU  859  CE2 TYR A 740     3164   1332   3867    242   -558   1057       C  
ATOM    860  CZ  TYR A 740       5.322  21.165  18.136  1.00 29.34           C  
ANISOU  860  CZ  TYR A 740     4072   2215   4861    255   -477    943       C  
ATOM    861  OH  TYR A 740       6.207  20.173  17.769  1.00 26.48           O  
ANISOU  861  OH  TYR A 740     3792   1837   4432    182   -420    827       O  
ATOM    862  N   PRO A 741       4.498  26.610  18.109  1.00 21.33           N  
ANISOU  862  N   PRO A 741     3000   1041   4063    565   -539   1352       N  
ATOM    863  CA  PRO A 741       5.738  27.032  17.434  1.00 21.22           C  
ANISOU  863  CA  PRO A 741     3110    983   3970    504   -482   1342       C  
ATOM    864  C   PRO A 741       6.651  27.922  18.269  1.00 26.01           C  
ANISOU  864  C   PRO A 741     3739   1470   4674    567   -382   1303       C  
ATOM    865  O   PRO A 741       7.870  27.938  18.040  1.00 25.22           O  
ANISOU  865  O   PRO A 741     3719   1343   4522    507   -304   1250       O  
ATOM    866  CB  PRO A 741       5.218  27.770  16.195  1.00 22.83           C  
ANISOU  866  CB  PRO A 741     3354   1218   4103    475   -587   1498       C  
ATOM    867  CG  PRO A 741       3.857  27.273  15.992  1.00 26.90           C  
ANISOU  867  CG  PRO A 741     3779   1827   4616    479   -706   1561       C  
ATOM    868  CD  PRO A 741       3.326  27.130  17.360  1.00 22.24           C  
ANISOU  868  CD  PRO A 741     3069   1205   4177    585   -669   1504       C  
ATOM    869  N   MET A 742       6.056  28.677  19.224  1.00 23.75           N  
ANISOU  869  N   MET A 742     3380   1116   4529    684   -381   1325       N  
ATOM    870  CA  MET A 742       6.783  29.465  20.200  1.00 23.46           C  
ANISOU  870  CA  MET A 742     3359    964   4590    743   -292   1268       C  
ATOM    871  C   MET A 742       7.459  28.558  21.256  1.00 25.12           C  
ANISOU  871  C   MET A 742     3545   1190   4810    725   -205   1122       C  
ATOM    872  O   MET A 742       8.582  28.856  21.662  1.00 23.05           O  
ANISOU  872  O   MET A 742     3332    864   4561    705   -129   1060       O  
ATOM    873  CB  MET A 742       5.864  30.483  20.870  1.00 25.42           C  
ANISOU  873  CB  MET A 742     3541   1137   4980    876   -314   1320       C  
ATOM    874  CG  MET A 742       6.599  31.545  21.717  1.00 27.38           C  
ANISOU  874  CG  MET A 742     3833   1244   5326    929   -233   1269       C  
ATOM    875  SD  MET A 742       8.036  32.338  20.959  1.00 29.92           S  
ANISOU  875  SD  MET A 742     4296   1475   5598    836   -200   1300       S  
ATOM    876  CE  MET A 742       7.270  33.527  20.039  1.00 27.37           C  
ANISOU  876  CE  MET A 742     3998   1080   5321    887   -295   1477       C  
ATOM    877  N   LEU A 743       6.777  27.477  21.694  1.00 20.33           N  
ANISOU  877  N   LEU A 743     2861    665   4199    727   -225   1079       N  
ATOM    878  CA  LEU A 743       7.350  26.498  22.598  1.00 19.65           C  
ANISOU  878  CA  LEU A 743     2752    599   4115    701   -161    965       C  
ATOM    879  C   LEU A 743       8.569  25.844  21.957  1.00 23.22           C  
ANISOU  879  C   LEU A 743     3283   1060   4481    605   -119    910       C  
ATOM    880  O   LEU A 743       9.465  25.433  22.667  1.00 21.86           O  
ANISOU  880  O   LEU A 743     3111    866   4329    593    -52    826       O  
ATOM    881  CB  LEU A 743       6.330  25.390  23.011  1.00 18.65           C  
ANISOU  881  CB  LEU A 743     2534    560   3992    701   -202    952       C  
ATOM    882  CG  LEU A 743       5.152  25.824  23.873  1.00 21.15           C  
ANISOU  882  CG  LEU A 743     2743    892   4400    797   -218    986       C  
ATOM    883  CD1 LEU A 743       4.209  24.704  24.032  1.00 20.96           C  
ANISOU  883  CD1 LEU A 743     2632    968   4364    768   -266    992       C  
ATOM    884  CD2 LEU A 743       5.599  26.297  25.228  1.00 20.94           C  
ANISOU  884  CD2 LEU A 743     2703    809   4444    858   -130    911       C  
ATOM    885  N   LEU A 744       8.573  25.746  20.618  1.00 21.81           N  
ANISOU  885  N   LEU A 744     3164    919   4203    541   -160    960       N  
ATOM    886  CA  LEU A 744       9.647  25.170  19.820  1.00 21.57           C  
ANISOU  886  CA  LEU A 744     3210    909   4077    451   -112    907       C  
ATOM    887  C   LEU A 744      10.809  26.131  19.809  1.00 26.42           C  
ANISOU  887  C   LEU A 744     3876   1456   4707    444    -40    911       C  
ATOM    888  O   LEU A 744      11.923  25.723  20.094  1.00 26.26           O  
ANISOU  888  O   LEU A 744     3865   1424   4688    415     40    829       O  
ATOM    889  CB  LEU A 744       9.180  24.905  18.374  1.00 22.43           C  
ANISOU  889  CB  LEU A 744     3374   1093   4056    377   -180    963       C  
ATOM    890  CG  LEU A 744       8.171  23.784  18.136  1.00 25.28           C  
ANISOU  890  CG  LEU A 744     3700   1531   4374    344   -257    950       C  
ATOM    891  CD1 LEU A 744       7.772  23.771  16.694  1.00 26.92           C  
ANISOU  891  CD1 LEU A 744     3974   1812   4442    262   -331   1015       C  
ATOM    892  CD2 LEU A 744       8.736  22.460  18.506  1.00 22.58           C  
ANISOU  892  CD2 LEU A 744     3358   1191   4030    308   -201    822       C  
ATOM    893  N   HIS A 745      10.530  27.410  19.481  1.00 22.98           N  
ANISOU  893  N   HIS A 745     3469    972   4290    470    -73   1013       N  
ATOM    894  CA  HIS A 745      11.429  28.554  19.546  1.00 21.57           C  
ANISOU  894  CA  HIS A 745     3340    707   4149    465    -23   1039       C  
ATOM    895  C   HIS A 745      12.095  28.740  20.905  1.00 22.15           C  
ANISOU  895  C   HIS A 745     3378    713   4326    504     44    953       C  
ATOM    896  O   HIS A 745      13.265  29.126  20.935  1.00 22.59           O  
ANISOU  896  O   HIS A 745     3468    730   4384    458    107    929       O  
ATOM    897  CB  HIS A 745      10.705  29.849  19.097  1.00 22.83           C  
ANISOU  897  CB  HIS A 745     3527    806   4341    505    -93   1175       C  
ATOM    898  CG  HIS A 745      11.577  31.062  19.093  1.00 25.80           C  
ANISOU  898  CG  HIS A 745     3965   1078   4760    488    -52   1214       C  
ATOM    899  CD2 HIS A 745      11.470  32.208  19.813  1.00 27.11           C  
ANISOU  899  CD2 HIS A 745     4135   1117   5049    556    -51   1237       C  
ATOM    900  ND1 HIS A 745      12.700  31.141  18.282  1.00 27.56           N  
ANISOU  900  ND1 HIS A 745     4256   1321   4895    382      1   1227       N  
ATOM    901  CE1 HIS A 745      13.234  32.333  18.527  1.00 27.28           C  
ANISOU  901  CE1 HIS A 745     4261   1172   4932    381     22   1270       C  
ATOM    902  NE2 HIS A 745      12.532  33.011  19.439  1.00 27.24           N  
ANISOU  902  NE2 HIS A 745     4227   1066   5058    483    -11   1273       N  
ATOM    903  N   VAL A 746      11.370  28.476  22.009  1.00 17.98           N  
ANISOU  903  N   VAL A 746     2778    180   3873    579     29    910       N  
ATOM    904  CA  VAL A 746      11.902  28.557  23.386  1.00 17.75           C  
ANISOU  904  CA  VAL A 746     2716    107   3922    609     84    824       C  
ATOM    905  C   VAL A 746      12.935  27.433  23.579  1.00 21.15           C  
ANISOU  905  C   VAL A 746     3130    588   4318    548    135    740       C  
ATOM    906  O   VAL A 746      14.038  27.660  24.089  1.00 21.61           O  
ANISOU  906  O   VAL A 746     3194    612   4404    519    188    695       O  
ATOM    907  CB  VAL A 746      10.750  28.555  24.464  1.00 19.01           C  
ANISOU  907  CB  VAL A 746     2802    269   4152    701     58    806       C  
ATOM    908  CG1 VAL A 746      11.259  28.195  25.863  1.00 17.03           C  
ANISOU  908  CG1 VAL A 746     2513     18   3939    707    110    708       C  
ATOM    909  CG2 VAL A 746      10.002  29.907  24.480  1.00 19.68           C  
ANISOU  909  CG2 VAL A 746     2900    269   4309    780     32    871       C  
ATOM    910  N   ALA A 747      12.553  26.225  23.151  1.00 18.43           N  
ANISOU  910  N   ALA A 747     2764    319   3919    529    113    724       N  
ATOM    911  CA  ALA A 747      13.379  25.028  23.164  1.00 17.44           C  
ANISOU  911  CA  ALA A 747     2624    232   3770    483    156    650       C  
ATOM    912  C   ALA A 747      14.638  25.156  22.272  1.00 17.57           C  
ANISOU  912  C   ALA A 747     2692    248   3736    418    219    639       C  
ATOM    913  O   ALA A 747      15.726  24.859  22.751  1.00 15.57           O  
ANISOU  913  O   ALA A 747     2412    -15   3518    402    277    584       O  
ATOM    914  CB  ALA A 747      12.540  23.844  22.728  1.00 17.82           C  
ANISOU  914  CB  ALA A 747     2657    342   3772    472    110    641       C  
ATOM    915  N   ALA A 748      14.485  25.596  20.993  1.00 15.61           N  
ANISOU  915  N   ALA A 748     2508     20   3404    377    207    700       N  
ATOM    916  CA  ALA A 748      15.580  25.822  20.022  1.00 16.61           C  
ANISOU  916  CA  ALA A 748     2686    163   3462    306    274    703       C  
ATOM    917  C   ALA A 748      16.631  26.827  20.522  1.00 19.23           C  
ANISOU  917  C   ALA A 748     3015    435   3857    290    327    715       C  
ATOM    918  O   ALA A 748      17.810  26.662  20.237  1.00 17.63           O  
ANISOU  918  O   ALA A 748     2806    254   3639    239    404    681       O  
ATOM    919  CB  ALA A 748      15.026  26.283  18.666  1.00 17.79           C  
ANISOU  919  CB  ALA A 748     2910    350   3500    261    234    791       C  
ATOM    920  N   GLN A 749      16.190  27.882  21.248  1.00 17.83           N  
ANISOU  920  N   GLN A 749     2838    181   3755    332    287    759       N  
ATOM    921  CA  GLN A 749      17.090  28.857  21.881  1.00 17.12           C  
ANISOU  921  CA  GLN A 749     2751     19   3735    311    322    760       C  
ATOM    922  C   GLN A 749      17.904  28.187  23.002  1.00 18.05           C  
ANISOU  922  C   GLN A 749     2797    149   3913    315    361    666       C  
ATOM    923  O   GLN A 749      19.061  28.507  23.190  1.00 19.12           O  
ANISOU  923  O   GLN A 749     2918    272   4075    263    409    652       O  
ATOM    924  CB  GLN A 749      16.292  30.041  22.414  1.00 18.43           C  
ANISOU  924  CB  GLN A 749     2944     89   3969    366    268    809       C  
ATOM    925  CG  GLN A 749      15.810  30.998  21.317  1.00 19.61           C  
ANISOU  925  CG  GLN A 749     3168    200   4083    352    229    928       C  
ATOM    926  CD  GLN A 749      15.150  32.208  21.932  1.00 26.16           C  
ANISOU  926  CD  GLN A 749     4020    908   5011    418    185    966       C  
ATOM    927  NE2 GLN A 749      13.845  32.166  22.070  1.00 25.07           N  
ANISOU  927  NE2 GLN A 749     3857    769   4899    507    126    992       N  
ATOM    928  OE1 GLN A 749      15.807  33.139  22.391  1.00 21.20           O  
ANISOU  928  OE1 GLN A 749     3424    183   4448    393    209    961       O  
ATOM    929  N   ILE A 750      17.298  27.253  23.742  1.00 14.53           N  
ANISOU  929  N   ILE A 750     2299   -267   3489    370    333    616       N  
ATOM    930  CA  ILE A 750      18.014  26.424  24.709  1.00 12.99           C  
ANISOU  930  CA  ILE A 750     2034   -440   3340    371    357    546       C  
ATOM    931  C   ILE A 750      18.946  25.440  23.985  1.00 13.72           C  
ANISOU  931  C   ILE A 750     2102   -293   3404    334    415    512       C  
ATOM    932  O   ILE A 750      20.063  25.264  24.442  1.00 13.85           O  
ANISOU  932  O   ILE A 750     2066   -270   3466    311    456    481       O  
ATOM    933  CB  ILE A 750      17.055  25.762  25.754  1.00 13.08           C  
ANISOU  933  CB  ILE A 750     2002   -414   3382    433    308    517       C  
ATOM    934  CG1 ILE A 750      16.389  26.904  26.620  1.00 12.73           C  
ANISOU  934  CG1 ILE A 750     1975   -514   3376    472    279    530       C  
ATOM    935  CG2 ILE A 750      17.811  24.741  26.643  1.00  8.96           C  
ANISOU  935  CG2 ILE A 750     1410   -906   2900    427    323    464       C  
ATOM    936  CD1 ILE A 750      15.002  26.588  27.214  1.00 14.22           C  
ANISOU  936  CD1 ILE A 750     2135   -303   3572    539    234    530       C  
ATOM    937  N   ALA A 751      18.505  24.823  22.878  1.00 10.57           N  
ANISOU  937  N   ALA A 751     1738   -651   2930    328    421    514       N  
ATOM    938  CA  ALA A 751      19.364  23.951  22.053  1.00 11.40           C  
ANISOU  938  CA  ALA A 751     1833   -500   2997    296    493    465       C  
ATOM    939  C   ALA A 751      20.580  24.701  21.484  1.00 17.63           C  
ANISOU  939  C   ALA A 751     2626    301   3772    234    571    485       C  
ATOM    940  O   ALA A 751      21.673  24.137  21.423  1.00 18.89           O  
ANISOU  940  O   ALA A 751     2730    490   3958    221    645    437       O  
ATOM    941  CB  ALA A 751      18.561  23.311  20.927  1.00 11.65           C  
ANISOU  941  CB  ALA A 751     1923   -427   2931    287    478    459       C  
ATOM    942  N   SER A 752      20.393  25.973  21.077  1.00 15.78           N  
ANISOU  942  N   SER A 752     2452     41   3503    196    555    564       N  
ATOM    943  CA  SER A 752      21.461  26.793  20.533  1.00 16.45           C  
ANISOU  943  CA  SER A 752     2547    133   3570    121    622    602       C  
ATOM    944  C   SER A 752      22.521  27.158  21.611  1.00 21.99           C  
ANISOU  944  C   SER A 752     3173    803   4379    104    642    584       C  
ATOM    945  O   SER A 752      23.717  26.906  21.406  1.00 22.62           O  
ANISOU  945  O   SER A 752     3191    929   4474     63    722    561       O  
ATOM    946  CB  SER A 752      20.893  28.036  19.863  1.00 17.31           C  
ANISOU  946  CB  SER A 752     2747    204   3626     83    583    705       C  
ATOM    947  OG  SER A 752      21.938  28.653  19.140  1.00 20.54           O  
ANISOU  947  OG  SER A 752     3169    639   3997     -7    656    749       O  
ATOM    948  N   GLY A 753      22.076  27.729  22.737  1.00 18.62           N  
ANISOU  948  N   GLY A 753     2746    308   4021    134    573    590       N  
ATOM    949  CA  GLY A 753      22.953  28.043  23.862  1.00 18.87           C  
ANISOU  949  CA  GLY A 753     2714    316   4141    110    572    567       C  
ATOM    950  C   GLY A 753      23.700  26.837  24.419  1.00 24.52           C  
ANISOU  950  C   GLY A 753     3323   1088   4905    134    598    505       C  
ATOM    951  O   GLY A 753      24.857  26.959  24.843  1.00 27.54           O  
ANISOU  951  O   GLY A 753     3631   1489   5344     88    625    499       O  
ATOM    952  N   MET A 754      23.047  25.658  24.410  1.00 17.97           N  
ANISOU  952  N   MET A 754     2481    285   4062    201    583    466       N  
ATOM    953  CA  MET A 754      23.632  24.402  24.853  1.00 16.39           C  
ANISOU  953  CA  MET A 754     2188    121   3919    236    602    416       C  
ATOM    954  C   MET A 754      24.643  23.876  23.845  1.00 20.15           C  
ANISOU  954  C   MET A 754     2623    648   4385    217    702    392       C  
ATOM    955  O   MET A 754      25.703  23.365  24.247  1.00 19.24           O  
ANISOU  955  O   MET A 754     2403    558   4349    222    736    370       O  
ATOM    956  CB  MET A 754      22.535  23.367  25.153  1.00 17.18           C  
ANISOU  956  CB  MET A 754     2302    215   4012    304    550    388       C  
ATOM    957  CG  MET A 754      21.773  23.612  26.461  1.00 17.61           C  
ANISOU  957  CG  MET A 754     2355    242   4094    330    466    400       C  
ATOM    958  SD  MET A 754      22.828  23.832  27.936  1.00 18.82           S  
ANISOU  958  SD  MET A 754     2421    399   4330    303    440    398       S  
ATOM    959  CE  MET A 754      23.342  22.135  28.283  1.00 15.51           C  
ANISOU  959  CE  MET A 754     1904     11   3978    348    440    376       C  
ATOM    960  N   ARG A 755      24.324  24.005  22.530  1.00 18.56           N  
ANISOU  960  N   ARG A 755     2497    470   4086    194    751    397       N  
ATOM    961  CA  ARG A 755      25.294  23.810  21.430  1.00 18.79           C  
ANISOU  961  CA  ARG A 755     2502    560   4077    155    867    376       C  
ATOM    962  C   ARG A 755      26.552  24.664  21.609  1.00 23.31           C  
ANISOU  962  C   ARG A 755     3004   1154   4698     86    916    417       C  
ATOM    963  O   ARG A 755      27.666  24.209  21.302  1.00 23.13           O  
ANISOU  963  O   ARG A 755     2889   1188   4711     78   1010    386       O  
ATOM    964  CB  ARG A 755      24.644  24.110  20.075  1.00 16.68           C  
ANISOU  964  CB  ARG A 755     2348    322   3668    117    892    397       C  
ATOM    965  CG  ARG A 755      25.564  23.908  18.897  1.00 24.66           C  
ANISOU  965  CG  ARG A 755     3347   1412   4611     69   1023    369       C  
ATOM    966  CD  ARG A 755      24.952  24.333  17.583  1.00 36.47           C  
ANISOU  966  CD  ARG A 755     4963   2949   5945     11   1038    407       C  
ATOM    967  NE  ARG A 755      24.300  25.642  17.637  1.00 27.20           N  
ANISOU  967  NE  ARG A 755     3863   1729   4741    -34    952    520       N  
ATOM    968  CZ  ARG A 755      23.309  25.990  16.827  1.00 34.16           C  
ANISOU  968  CZ  ARG A 755     4853   2618   5508    -58    901    575       C  
ATOM    969  NH1 ARG A 755      22.872  25.145  15.906  1.00 21.43           N1+
ANISOU  969  NH1 ARG A 755     3293   1068   3782    -58    924    523       N1+
ATOM    970  NH2 ARG A 755      22.747  27.186  16.935  1.00 17.99           N  
ANISOU  970  NH2 ARG A 755     2862    512   3461    -83    822    682       N  
ATOM    971  N   TYR A 756      26.375  25.906  22.105  1.00 20.49           N  
ANISOU  971  N   TYR A 756     2687    749   4350     35    853    482       N  
ATOM    972  CA  TYR A 756      27.521  26.788  22.318  1.00 20.81           C  
ANISOU  972  CA  TYR A 756     2668    798   4439    -50    885    525       C  
ATOM    973  C   TYR A 756      28.419  26.247  23.432  1.00 23.32           C  
ANISOU  973  C   TYR A 756     2849   1135   4876    -31    871    494       C  
ATOM    974  O   TYR A 756      29.634  26.196  23.276  1.00 24.24           O  
ANISOU  974  O   TYR A 756     2859   1311   5040    -73    940    498       O  
ATOM    975  CB  TYR A 756      27.068  28.230  22.593  1.00 21.10           C  
ANISOU  975  CB  TYR A 756     2796    756   4466   -110    816    593       C  
ATOM    976  CG  TYR A 756      28.172  29.085  23.174  1.00 20.99           C  
ANISOU  976  CG  TYR A 756     2720    731   4524   -203    817    624       C  
ATOM    977  CD1 TYR A 756      29.177  29.604  22.361  1.00 22.71           C  
ANISOU  977  CD1 TYR A 756     2906    997   4726   -303    901    674       C  
ATOM    978  CD2 TYR A 756      28.224  29.357  24.543  1.00 21.18           C  
ANISOU  978  CD2 TYR A 756     2717    705   4626   -203    733    604       C  
ATOM    979  CE1 TYR A 756      30.209  30.373  22.893  1.00 22.90           C  
ANISOU  979  CE1 TYR A 756     2865   1015   4821   -404    896    707       C  
ATOM    980  CE2 TYR A 756      29.249  30.126  25.085  1.00 23.58           C  
ANISOU  980  CE2 TYR A 756     2967   1002   4991   -304    723    629       C  
ATOM    981  CZ  TYR A 756      30.244  30.629  24.254  1.00 27.21           C  
ANISOU  981  CZ  TYR A 756     3387   1505   5446   -405    802    683       C  
ATOM    982  OH  TYR A 756      31.256  31.381  24.780  1.00 23.21           O  
ANISOU  982  OH  TYR A 756     2820    995   5004   -519    785    711       O  
ATOM    983  N   LEU A 757      27.816  25.856  24.543  1.00 18.33           N  
ANISOU  983  N   LEU A 757     2214    461   4289     29    780    469       N  
ATOM    984  CA  LEU A 757      28.534  25.309  25.700  1.00 18.48           C  
ANISOU  984  CA  LEU A 757     2112    500   4409     47    741    455       C  
ATOM    985  C   LEU A 757      29.355  24.073  25.375  1.00 21.38           C  
ANISOU  985  C   LEU A 757     2360    925   4838    101    813    421       C  
ATOM    986  O   LEU A 757      30.486  23.983  25.820  1.00 23.34           O  
ANISOU  986  O   LEU A 757     2480   1215   5174     78    825    437       O  
ATOM    987  CB  LEU A 757      27.534  25.025  26.842  1.00 17.53           C  
ANISOU  987  CB  LEU A 757     2030    334   4297    101    635    440       C  
ATOM    988  CG  LEU A 757      26.932  26.307  27.467  1.00 19.13           C  
ANISOU  988  CG  LEU A 757     2324    476   4469     53    566    460       C  
ATOM    989  CD1 LEU A 757      25.845  25.941  28.500  1.00 18.24           C  
ANISOU  989  CD1 LEU A 757     2247    336   4347    113    483    436       C  
ATOM    990  CD2 LEU A 757      28.065  27.261  28.008  1.00 15.22           C  
ANISOU  990  CD2 LEU A 757     1778    -16   4020    -52    553    485       C  
ATOM    991  N   ALA A 758      28.774  23.129  24.600  1.00 16.14           N  
ANISOU  991  N   ALA A 758     1739    260   4135    172    859    373       N  
ATOM    992  CA  ALA A 758      29.369  21.927  24.053  1.00 15.99           C  
ANISOU  992  CA  ALA A 758     1639    274   4162    237    947    318       C  
ATOM    993  C   ALA A 758      30.655  22.220  23.276  1.00 23.87           C  
ANISOU  993  C   ALA A 758     2547   1347   5177    189   1070    321       C  
ATOM    994  O   ALA A 758      31.608  21.443  23.398  1.00 25.06           O  
ANISOU  994  O   ALA A 758     2560   1529   5432    238   1124    297       O  
ATOM    995  CB  ALA A 758      28.368  21.235  23.150  1.00 16.03           C  
ANISOU  995  CB  ALA A 758     1753    258   4080    285    973    262       C  
ATOM    996  N   THR A 759      30.700  23.343  22.484  1.00 22.61           N  
ANISOU  996  N   THR A 759     2456   1214   4921     94   1116    361       N  
ATOM    997  CA  THR A 759      31.915  23.766  21.754  1.00 23.42           C  
ANISOU  997  CA  THR A 759     2472   1401   5026     25   1238    380       C  
ATOM    998  C   THR A 759      33.045  24.206  22.703  1.00 27.76           C  
ANISOU  998  C   THR A 759     2871   1977   5699    -26   1206    432       C  
ATOM    999  O   THR A 759      34.227  24.146  22.341  1.00 29.34           O  
ANISOU  999  O   THR A 759     2936   2258   5954    -52   1306    440       O  
ATOM   1000  CB  THR A 759      31.621  24.816  20.682  1.00 25.98           C  
ANISOU 1000  CB  THR A 759     2915   1745   5212    -74   1285    425       C  
ATOM   1001  CG2 THR A 759      30.438  24.466  19.806  1.00 22.97           C  
ANISOU 1001  CG2 THR A 759     2683   1345   4699    -38   1289    389       C  
ATOM   1002  OG1 THR A 759      31.460  26.090  21.282  1.00 22.62           O  
ANISOU 1002  OG1 THR A 759     2537   1267   4790   -160   1192    506       O  
ATOM   1003  N   LEU A 760      32.671  24.651  23.908  1.00 23.72           N  
ANISOU 1003  N   LEU A 760     2381   1405   5226    -44   1068    467       N  
ATOM   1004  CA  LEU A 760      33.608  24.987  24.980  1.00 24.14           C  
ANISOU 1004  CA  LEU A 760     2306   1481   5386    -96   1005    510       C  
ATOM   1005  C   LEU A 760      33.950  23.754  25.808  1.00 30.95           C  
ANISOU 1005  C   LEU A 760     3039   2355   6365      5    965    489       C  
ATOM   1006  O   LEU A 760      34.812  23.840  26.687  1.00 34.24           O  
ANISOU 1006  O   LEU A 760     3325   2807   6878    -30    907    530       O  
ATOM   1007  CB  LEU A 760      32.989  26.042  25.929  1.00 22.28           C  
ANISOU 1007  CB  LEU A 760     2172   1173   5121   -167    874    544       C  
ATOM   1008  CG  LEU A 760      32.530  27.334  25.361  1.00 24.83           C  
ANISOU 1008  CG  LEU A 760     2633   1448   5354   -258    879    577       C  
ATOM   1009  CD1 LEU A 760      32.024  28.205  26.474  1.00 24.33           C  
ANISOU 1009  CD1 LEU A 760     2648   1304   5292   -306    754    588       C  
ATOM   1010  CD2 LEU A 760      33.656  28.042  24.548  1.00 24.23           C  
ANISOU 1010  CD2 LEU A 760     2489   1435   5281   -374    976    629       C  
ATOM   1011  N   ASN A 761      33.274  22.610  25.541  1.00 25.19           N  
ANISOU 1011  N   ASN A 761     2348   1592   5630    123    983    430       N  
ATOM   1012  CA  ASN A 761      33.280  21.447  26.423  1.00 24.12           C  
ANISOU 1012  CA  ASN A 761     2134   1433   5598    222    916    420       C  
ATOM   1013  C   ASN A 761      32.951  21.933  27.839  1.00 24.59           C  
ANISOU 1013  C   ASN A 761     2212   1468   5664    175    761    471       C  
ATOM   1014  O   ASN A 761      33.601  21.583  28.823  1.00 23.31           O  
ANISOU 1014  O   ASN A 761     1927   1331   5598    180    688    512       O  
ATOM   1015  CB  ASN A 761      34.620  20.665  26.334  1.00 30.92           C  
ANISOU 1015  CB  ASN A 761     2792   2353   6603    275    989    422       C  
ATOM   1016  CG  ASN A 761      35.108  20.477  24.921  1.00 48.85           C  
ANISOU 1016  CG  ASN A 761     5039   4670   8851    296   1167    366       C  
ATOM   1017  ND2 ASN A 761      35.973  21.376  24.462  1.00 42.38           N  
ANISOU 1017  ND2 ASN A 761     4152   3931   8018    198   1240    402       N  
ATOM   1018  OD1 ASN A 761      34.669  19.574  24.209  1.00 36.28           O  
ANISOU 1018  OD1 ASN A 761     3500   3045   7240    386   1240    288       O  
ATOM   1019  N   PHE A 762      31.928  22.783  27.917  1.00 21.48           N  
ANISOU 1019  N   PHE A 762     1974   1028   5159    125    713    469       N  
ATOM   1020  CA  PHE A 762      31.403  23.264  29.178  1.00 20.89           C  
ANISOU 1020  CA  PHE A 762     1949    924   5064     87    585    492       C  
ATOM   1021  C   PHE A 762      30.231  22.407  29.499  1.00 22.66           C  
ANISOU 1021  C   PHE A 762     2247   1103   5260    175    537    466       C  
ATOM   1022  O   PHE A 762      29.272  22.347  28.729  1.00 21.22           O  
ANISOU 1022  O   PHE A 762     2175    883   5005    210    575    432       O  
ATOM   1023  CB  PHE A 762      30.979  24.747  29.111  1.00 22.42           C  
ANISOU 1023  CB  PHE A 762     2264   1083   5171    -10    567    499       C  
ATOM   1024  CG  PHE A 762      30.664  25.300  30.478  1.00 23.52           C  
ANISOU 1024  CG  PHE A 762     2439   1201   5296    -58    449    506       C  
ATOM   1025  CD1 PHE A 762      31.672  25.810  31.289  1.00 27.28           C  
ANISOU 1025  CD1 PHE A 762     2829   1716   5820   -152    392    537       C  
ATOM   1026  CD2 PHE A 762      29.354  25.302  30.963  1.00 24.60           C  
ANISOU 1026  CD2 PHE A 762     2693   1287   5367    -14    395    480       C  
ATOM   1027  CE1 PHE A 762      31.379  26.323  32.558  1.00 27.84           C  
ANISOU 1027  CE1 PHE A 762     2947   1774   5858   -207    285    529       C  
ATOM   1028  CE2 PHE A 762      29.060  25.812  32.231  1.00 26.52           C  
ANISOU 1028  CE2 PHE A 762     2973   1520   5583    -59    302    472       C  
ATOM   1029  CZ  PHE A 762      30.075  26.316  33.019  1.00 25.57           C  
ANISOU 1029  CZ  PHE A 762     2782   1437   5497   -156    247    492       C  
ATOM   1030  N   VAL A 763      30.308  21.737  30.635  1.00 18.02           N  
ANISOU 1030  N   VAL A 763     1594    525   4728    202    448    493       N  
ATOM   1031  CA  VAL A 763      29.235  20.878  31.108  1.00 16.39           C  
ANISOU 1031  CA  VAL A 763     1444    281   4502    271    392    484       C  
ATOM   1032  C   VAL A 763      28.441  21.732  32.116  1.00 16.12           C  
ANISOU 1032  C   VAL A 763     1501    241   4384    214    305    491       C  
ATOM   1033  O   VAL A 763      29.009  22.201  33.129  1.00 14.69           O  
ANISOU 1033  O   VAL A 763     1273     97   4213    147    234    520       O  
ATOM   1034  CB  VAL A 763      29.818  19.553  31.682  1.00 19.56           C  
ANISOU 1034  CB  VAL A 763     1720    692   5021    338    352    520       C  
ATOM   1035  CG1 VAL A 763      28.740  18.725  32.396  1.00 18.56           C  
ANISOU 1035  CG1 VAL A 763     1650    530   4872    384    274    532       C  
ATOM   1036  CG2 VAL A 763      30.485  18.738  30.570  1.00 19.25           C  
ANISOU 1036  CG2 VAL A 763     1607    642   5066    412    461    487       C  
ATOM   1037  N   HIS A 764      27.139  21.952  31.803  1.00 12.14           N  
ANISOU 1037  N   HIS A 764     1123   -305   3795    239    313    459       N  
ATOM   1038  CA  HIS A 764      26.248  22.776  32.606  1.00 11.54           C  
ANISOU 1038  CA  HIS A 764     1138   -394   3641    204    255    450       C  
ATOM   1039  C   HIS A 764      25.988  22.144  33.988  1.00 17.29           C  
ANISOU 1039  C   HIS A 764     1832    369   4368    209    166    475       C  
ATOM   1040  O   HIS A 764      26.106  22.831  35.030  1.00 17.96           O  
ANISOU 1040  O   HIS A 764     1929    480   4415    144    108    476       O  
ATOM   1041  CB  HIS A 764      24.932  23.069  31.872  1.00 10.54           C  
ANISOU 1041  CB  HIS A 764     1128   -566   3443    242    288    421       C  
ATOM   1042  CG  HIS A 764      24.146  24.157  32.542  1.00 12.60           C  
ANISOU 1042  CG  HIS A 764     1474   -328   3640    214    254    403       C  
ATOM   1043  CD2 HIS A 764      24.094  25.481  32.276  1.00 13.13           C  
ANISOU 1043  CD2 HIS A 764     1614   -305   3679    171    272    388       C  
ATOM   1044  ND1 HIS A 764      23.359  23.898  33.646  1.00 13.56           N  
ANISOU 1044  ND1 HIS A 764     1611   -186   3727    231    197    398       N  
ATOM   1045  CE1 HIS A 764      22.838  25.063  34.006  1.00 12.47           C  
ANISOU 1045  CE1 HIS A 764     1551   -355   3542    206    193    366       C  
ATOM   1046  NE2 HIS A 764      23.243  26.041  33.212  1.00 12.90           N  
ANISOU 1046  NE2 HIS A 764     1646   -351   3606    173    232    360       N  
ATOM   1047  N   ARG A 765      25.638  20.828  33.978  1.00 14.69           N  
ANISOU 1047  N   ARG A 765     1470     36   4075    277    154    496       N  
ATOM   1048  CA  ARG A 765      25.349  19.971  35.135  1.00 14.75           C  
ANISOU 1048  CA  ARG A 765     1443     73   4088    286     71    540       C  
ATOM   1049  C   ARG A 765      23.963  20.200  35.718  1.00 17.61           C  
ANISOU 1049  C   ARG A 765     1896    441   4353    284     45    526       C  
ATOM   1050  O   ARG A 765      23.528  19.353  36.496  1.00 18.04           O  
ANISOU 1050  O   ARG A 765     1930    520   4404    295    -10    568       O  
ATOM   1051  CB  ARG A 765      26.415  20.062  36.279  1.00 14.49           C  
ANISOU 1051  CB  ARG A 765     1320    101   4084    224     -8    592       C  
ATOM   1052  CG  ARG A 765      27.855  19.708  35.932  1.00 20.64           C  
ANISOU 1052  CG  ARG A 765     1969    893   4980    228      3    627       C  
ATOM   1053  CD  ARG A 765      28.787  19.819  37.153  1.00 32.57           C  
ANISOU 1053  CD  ARG A 765     3387   2477   6510    157    -98    691       C  
ATOM   1054  NE  ARG A 765      28.330  19.075  38.341  1.00 26.03           N  
ANISOU 1054  NE  ARG A 765     2554   1684   5652    153   -198    751       N  
ATOM   1055  CZ  ARG A 765      28.972  18.050  38.907  1.00 40.32           C  
ANISOU 1055  CZ  ARG A 765     4251   3518   7550    175   -273    845       C  
ATOM   1056  NH1 ARG A 765      30.125  17.618  38.407  1.00 28.97           N1+
ANISOU 1056  NH1 ARG A 765     2683   2073   6252    215   -256    879       N1+
ATOM   1057  NH2 ARG A 765      28.467  17.455  39.982  1.00 27.38           N  
ANISOU 1057  NH2 ARG A 765     2624   1914   5865    158   -364    910       N  
ATOM   1058  N   ASP A 766      23.265  21.314  35.369  1.00 14.42           N  
ANISOU 1058  N   ASP A 766     1584     16   3880    273     84    475       N  
ATOM   1059  CA  ASP A 766      21.980  21.631  35.991  1.00 14.15           C  
ANISOU 1059  CA  ASP A 766     1619     -6   3763    279     69    456       C  
ATOM   1060  C   ASP A 766      20.975  22.320  35.018  1.00 15.53           C  
ANISOU 1060  C   ASP A 766     1877    120   3904    318    126    416       C  
ATOM   1061  O   ASP A 766      20.223  23.205  35.419  1.00 12.16           O  
ANISOU 1061  O   ASP A 766     1510   -311   3422    317    131    384       O  
ATOM   1062  CB  ASP A 766      22.179  22.436  37.311  1.00 15.42           C  
ANISOU 1062  CB  ASP A 766     1794    203   3862    211     24    438       C  
ATOM   1063  CG  ASP A 766      21.006  22.480  38.290  1.00 19.00           C  
ANISOU 1063  CG  ASP A 766     2291    701   4228    214      8    424       C  
ATOM   1064  OD1 ASP A 766      20.008  21.768  38.061  1.00 20.16           O  
ANISOU 1064  OD1 ASP A 766     2441    850   4370    265     19    444       O  
ATOM   1065  OD2 ASP A 766      21.086  23.238  39.278  1.00 21.89           O1-
ANISOU 1065  OD2 ASP A 766     2688   1102   4528    158    -12    387       O1-
ATOM   1066  N   LEU A 767      20.958  21.892  33.737  1.00 13.88           N  
ANISOU 1066  N   LEU A 767     1672   -125   3727    356    166    419       N  
ATOM   1067  CA  LEU A 767      19.963  22.400  32.783  1.00 12.27           C  
ANISOU 1067  CA  LEU A 767     1540   -365   3487    389    202    402       C  
ATOM   1068  C   LEU A 767      18.562  21.963  33.161  1.00 15.37           C  
ANISOU 1068  C   LEU A 767     1947     50   3843    425    176    410       C  
ATOM   1069  O   LEU A 767      18.302  20.770  33.346  1.00 17.54           O  
ANISOU 1069  O   LEU A 767     2184    345   4135    437    151    435       O  
ATOM   1070  CB  LEU A 767      20.270  22.018  31.317  1.00 12.07           C  
ANISOU 1070  CB  LEU A 767     1522   -417   3481    404    248    401       C  
ATOM   1071  CG  LEU A 767      19.353  22.646  30.249  1.00 16.04           C  
ANISOU 1071  CG  LEU A 767     2101     59   3935    423    273    398       C  
ATOM   1072  CD1 LEU A 767      19.643  24.139  30.077  1.00 17.09           C  
ANISOU 1072  CD1 LEU A 767     2283    156   4054    394    293    397       C  
ATOM   1073  CD2 LEU A 767      19.545  21.985  28.954  1.00 17.99           C  
ANISOU 1073  CD2 LEU A 767     2358    301   4177    430    309    393       C  
ATOM   1074  N   ALA A 768      17.670  22.968  33.255  1.00 11.25           N  
ANISOU 1074  N   ALA A 768     1476   -483   3281    443    186    392       N  
ATOM   1075  CA  ALA A 768      16.282  22.942  33.670  1.00 10.04           C  
ANISOU 1075  CA  ALA A 768     1330   -609   3093    480    175    395       C  
ATOM   1076  C   ALA A 768      15.717  24.349  33.281  1.00 12.72           C  
ANISOU 1076  C   ALA A 768     1730   -318   3421    511    203    373       C  
ATOM   1077  O   ALA A 768      16.516  25.278  33.076  1.00 12.65           O  
ANISOU 1077  O   ALA A 768     1760   -378   3426    485    221    353       O  
ATOM   1078  CB  ALA A 768      16.196  22.712  35.177  1.00  9.30           C  
ANISOU 1078  CB  ALA A 768     1205   -641   2971    458    152    390       C  
ATOM   1079  N   THR A 769      14.364  24.484  33.163  1.00  8.40           N  
ANISOU 1079  N   THR A 769     1184   -853   2861    564    204    383       N  
ATOM   1080  CA  THR A 769      13.669  25.774  32.960  1.00  8.06           C  
ANISOU 1080  CA  THR A 769     1185   -947   2825    615    224    369       C  
ATOM   1081  C   THR A 769      13.948  26.802  34.102  1.00 11.65           C  
ANISOU 1081  C   THR A 769     1671   -518   3274    609    249    304       C  
ATOM   1082  O   THR A 769      14.090  28.002  33.818  1.00 11.29           O  
ANISOU 1082  O   THR A 769     1686   -651   3254    622    268    283       O  
ATOM   1083  CB  THR A 769      12.182  25.603  32.690  1.00 10.27           C  
ANISOU 1083  CB  THR A 769     1434   -635   3103    678    215    402       C  
ATOM   1084  CG2 THR A 769      11.896  24.833  31.414  1.00  9.31           C  
ANISOU 1084  CG2 THR A 769     1304   -744   2978    671    184    458       C  
ATOM   1085  OG1 THR A 769      11.566  24.955  33.798  1.00 10.17           O  
ANISOU 1085  OG1 THR A 769     1363   -565   3066    681    217    391       O  
ATOM   1086  N   ARG A 770      14.041  26.329  35.366  1.00  9.48           N  
ANISOU 1086  N   ARG A 770     1364   -723   2961    580    246    274       N  
ATOM   1087  CA  ARG A 770      14.387  27.104  36.574  1.00 10.09           C  
ANISOU 1087  CA  ARG A 770     1474   -647   3006    551    264    201       C  
ATOM   1088  C   ARG A 770      15.741  27.797  36.477  1.00 13.46           C  
ANISOU 1088  C   ARG A 770     1949   -287   3451    484    254    175       C  
ATOM   1089  O   ARG A 770      15.933  28.818  37.129  1.00 13.54           O  
ANISOU 1089  O   ARG A 770     2015   -321   3450    465    271    106       O  
ATOM   1090  CB  ARG A 770      14.355  26.209  37.844  1.00  9.95           C  
ANISOU 1090  CB  ARG A 770     1408   -550   2924    510    248    197       C  
ATOM   1091  CG  ARG A 770      15.487  25.166  37.904  1.00 10.94           C  
ANISOU 1091  CG  ARG A 770     1491   -388   3053    439    196    249       C  
ATOM   1092  CD  ARG A 770      15.556  24.362  39.204  1.00 17.38           C  
ANISOU 1092  CD  ARG A 770     2266    534   3805    388    166    264       C  
ATOM   1093  NE  ARG A 770      16.556  23.302  39.060  1.00 25.56           N  
ANISOU 1093  NE  ARG A 770     3251   1585   4876    344    110    332       N  
ATOM   1094  CZ  ARG A 770      16.304  22.085  38.593  1.00 21.96           C  
ANISOU 1094  CZ  ARG A 770     2747   1140   4457    362     88    399       C  
ATOM   1095  NH1 ARG A 770      15.074  21.743  38.242  1.00 16.89           N1+
ANISOU 1095  NH1 ARG A 770     2096    510   3811    409    107    416       N1+
ATOM   1096  NH2 ARG A 770      17.278  21.206  38.473  1.00 16.28           N  
ANISOU 1096  NH2 ARG A 770     1982    416   3787    333     45    451       N  
ATOM   1097  N   ASN A 771      16.691  27.236  35.684  1.00 11.33           N  
ANISOU 1097  N   ASN A 771     1655   -562   3212    443    232    226       N  
ATOM   1098  CA  ASN A 771      17.932  27.945  35.424  1.00 12.01           C  
ANISOU 1098  CA  ASN A 771     1772   -535   3326    376    229    215       C  
ATOM   1099  C   ASN A 771      17.878  28.764  34.146  1.00 16.20           C  
ANISOU 1099  C   ASN A 771     2356    -98   3897    398    254    240       C  
ATOM   1100  O   ASN A 771      18.908  29.208  33.675  1.00 17.13           O  
ANISOU 1100  O   ASN A 771     2490    -22   4041    336    258    252       O  
ATOM   1101  CB  ASN A 771      19.146  27.037  35.468  1.00 12.71           C  
ANISOU 1101  CB  ASN A 771     1794   -391   3427    313    200    250       C  
ATOM   1102  CG  ASN A 771      19.512  26.616  36.859  1.00 27.18           C  
ANISOU 1102  CG  ASN A 771     3590   1518   5219    264    160    234       C  
ATOM   1103  ND2 ASN A 771      19.844  25.377  37.008  1.00 14.50           N  
ANISOU 1103  ND2 ASN A 771     1909    -22   3622    258    129    285       N  
ATOM   1104  OD1 ASN A 771      19.534  27.405  37.804  1.00 33.09           O  
ANISOU 1104  OD1 ASN A 771     4382   2266   5925    226    154    174       O  
ATOM   1105  N   CYS A 772      16.692  28.980  33.585  1.00 14.12           N  
ANISOU 1105  N   CYS A 772     2114   -390   3641    477    267    258       N  
ATOM   1106  CA  CYS A 772      16.619  29.827  32.408  1.00 14.81           C  
ANISOU 1106  CA  CYS A 772     2257   -392   3762    492    279    298       C  
ATOM   1107  C   CYS A 772      15.915  31.102  32.695  1.00 19.30           C  
ANISOU 1107  C   CYS A 772     2891     80   4362    543    292    263       C  
ATOM   1108  O   CYS A 772      15.024  31.179  33.553  1.00 18.19           O  
ANISOU 1108  O   CYS A 772     2741    -42   4213    603    304    215       O  
ATOM   1109  CB  CYS A 772      16.055  29.099  31.198  1.00 14.57           C  
ANISOU 1109  CB  CYS A 772     2203   -389   3722    529    271    367       C  
ATOM   1110  SG  CYS A 772      16.944  27.567  30.813  1.00 16.98           S  
ANISOU 1110  SG  CYS A 772     2441      5   4005    478    268    387       S  
ATOM   1111  N   LEU A 773      16.355  32.132  31.976  1.00 20.05           N  
ANISOU 1111  N   LEU A 773     3053     68   4496    517    295    290       N  
ATOM   1112  CA  LEU A 773      15.821  33.470  32.074  1.00 21.69           C  
ANISOU 1112  CA  LEU A 773     3338    146   4759    564    306    268       C  
ATOM   1113  C   LEU A 773      15.194  33.870  30.719  1.00 26.27           C  
ANISOU 1113  C   LEU A 773     3943    665   5373    617    291    369       C  
ATOM   1114  O   LEU A 773      15.648  33.445  29.627  1.00 24.50           O  
ANISOU 1114  O   LEU A 773     3710    478   5121    569    279    449       O  
ATOM   1115  CB  LEU A 773      16.925  34.463  32.523  1.00 22.63           C  
ANISOU 1115  CB  LEU A 773     3527    168   4904    471    309    216       C  
ATOM   1116  CG  LEU A 773      17.300  34.524  34.040  1.00 26.01           C  
ANISOU 1116  CG  LEU A 773     3961    623   5299    426    315    100       C  
ATOM   1117  CD1 LEU A 773      18.546  35.393  34.280  1.00 26.38           C  
ANISOU 1117  CD1 LEU A 773     4070    586   5368    303    303     65       C  
ATOM   1118  CD2 LEU A 773      16.160  35.103  34.912  1.00 24.53           C  
ANISOU 1118  CD2 LEU A 773     3809    387   5124    523    346     10       C  
ATOM   1119  N   VAL A 774      14.123  34.685  30.812  1.00 24.94           N  
ANISOU 1119  N   VAL A 774     3803    411   5262    718    292    367       N  
ATOM   1120  CA  VAL A 774      13.373  35.161  29.664  1.00 25.19           C  
ANISOU 1120  CA  VAL A 774     3854    381   5336    780    265    473       C  
ATOM   1121  C   VAL A 774      13.512  36.673  29.631  1.00 28.41           C  
ANISOU 1121  C   VAL A 774     4359    602   5833    792    267    474       C  
ATOM   1122  O   VAL A 774      13.208  37.344  30.619  1.00 28.29           O  
ANISOU 1122  O   VAL A 774     4374    504   5870    844    296    378       O  
ATOM   1123  CB  VAL A 774      11.895  34.665  29.620  1.00 26.34           C  
ANISOU 1123  CB  VAL A 774     3923    597   5488    900    251    501       C  
ATOM   1124  CG1 VAL A 774      11.321  34.706  28.194  1.00 26.33           C  
ANISOU 1124  CG1 VAL A 774     3919    594   5491    926    198    639       C  
ATOM   1125  CG2 VAL A 774      11.757  33.282  30.216  1.00 23.72           C  
ANISOU 1125  CG2 VAL A 774     3504    426   5083    884    261    457       C  
ATOM   1126  N   GLY A 775      13.989  37.189  28.503  1.00 28.24           N  
ANISOU 1126  N   GLY A 775     4394    511   5824    737    239    580       N  
ATOM   1127  CA  GLY A 775      14.201  38.622  28.342  1.00 30.04           C  
ANISOU 1127  CA  GLY A 775     4724    545   6145    730    231    604       C  
ATOM   1128  C   GLY A 775      13.259  39.319  27.388  1.00 39.58           C  
ANISOU 1128  C   GLY A 775     5959   1656   7424    820    187    732       C  
ATOM   1129  O   GLY A 775      13.402  40.528  27.183  1.00 42.70           O  
ANISOU 1129  O   GLY A 775     6444   1871   7909    819    174    770       O  
ATOM   1130  N   GLU A 776      12.288  38.574  26.807  1.00 37.78           N  
ANISOU 1130  N   GLU A 776     5652   1544   7159    895    157    804       N  
ATOM   1131  CA  GLU A 776      11.512  38.935  25.602  1.00 40.84           C  
ANISOU 1131  CA  GLU A 776     6044   1898   7574    949     91    965       C  
ATOM   1132  C   GLU A 776      12.389  39.348  24.387  1.00 45.88           C  
ANISOU 1132  C   GLU A 776     6763   2499   8170    825     60   1095       C  
ATOM   1133  O   GLU A 776      13.547  39.707  24.585  1.00 45.81           O  
ANISOU 1133  O   GLU A 776     6814   2435   8156    716     94   1056       O  
ATOM   1134  CB  GLU A 776      10.427  39.991  25.878  1.00 44.50           C  
ANISOU 1134  CB  GLU A 776     6518   2204   8185   1101     74    983       C  
ATOM   1135  CG  GLU A 776       9.007  39.448  25.768  1.00 58.51           C  
ANISOU 1135  CG  GLU A 776     8179   4079   9974   1233     43   1026       C  
ATOM   1136  CD  GLU A 776       7.993  40.081  26.705  1.00 78.76           C  
ANISOU 1136  CD  GLU A 776    10704   6547  12673   1399     78    950       C  
ATOM   1137  OE1 GLU A 776       8.115  41.296  27.003  1.00 35.80           O  
ANISOU 1137  OE1 GLU A 776     5348    903   7353   1447     95    924       O  
ATOM   1138  OE2 GLU A 776       7.071  39.352  27.141  1.00 78.42           O1-
ANISOU 1138  OE2 GLU A 776    10546   6633  12617   1481     92    913       O1-
ATOM   1139  N   ASN A 777      11.893  39.286  23.121  1.00 42.74           N  
ANISOU 1139  N   ASN A 777     6363   2143   7732    826     -4   1252       N  
ATOM   1140  CA  ASN A 777      10.672  38.671  22.591  1.00 40.44           C  
ANISOU 1140  CA  ASN A 777     5993   1960   7411    912    -62   1326       C  
ATOM   1141  C   ASN A 777      10.803  37.150  22.714  1.00 37.48           C  
ANISOU 1141  C   ASN A 777     5541   1789   6911    864    -36   1246       C  
ATOM   1142  O   ASN A 777      11.268  36.463  21.788  1.00 33.94           O  
ANISOU 1142  O   ASN A 777     5103   1453   6340    764    -47   1295       O  
ATOM   1143  CB  ASN A 777      10.469  39.091  21.129  1.00 42.34           C  
ANISOU 1143  CB  ASN A 777     6281   2192   7615    874   -144   1522       C  
ATOM   1144  CG  ASN A 777      10.247  40.563  20.939  1.00 68.96           C  
ANISOU 1144  CG  ASN A 777     9727   5351  11124    928   -187   1628       C  
ATOM   1145  ND2 ASN A 777       9.065  40.913  20.454  1.00 66.67           N  
ANISOU 1145  ND2 ASN A 777     9400   5032  10900   1040   -270   1754       N  
ATOM   1146  OD1 ASN A 777      11.130  41.391  21.193  1.00 60.59           O  
ANISOU 1146  OD1 ASN A 777     8755   4148  10118    867   -151   1606       O  
ATOM   1147  N   PHE A 778      10.387  36.635  23.896  1.00 32.61           N  
ANISOU 1147  N   PHE A 778     4851   1213   6326    936      5   1117       N  
ATOM   1148  CA  PHE A 778      10.533  35.237  24.328  1.00 29.73           C  
ANISOU 1148  CA  PHE A 778     4415   1010   5872    899     35   1025       C  
ATOM   1149  C   PHE A 778      12.015  34.775  24.122  1.00 31.77           C  
ANISOU 1149  C   PHE A 778     4714   1311   6044    759     80    986       C  
ATOM   1150  O   PHE A 778      12.281  33.633  23.740  1.00 30.74           O  
ANISOU 1150  O   PHE A 778     4549   1311   5819    702     86    972       O  
ATOM   1151  CB  PHE A 778       9.502  34.336  23.607  1.00 30.36           C  
ANISOU 1151  CB  PHE A 778     4421   1223   5892    925    -27   1098       C  
ATOM   1152  CG  PHE A 778       8.038  34.675  23.806  1.00 32.91           C  
ANISOU 1152  CG  PHE A 778     4671   1530   6303   1061    -71   1145       C  
ATOM   1153  CD1 PHE A 778       7.259  33.965  24.716  1.00 35.72           C  
ANISOU 1153  CD1 PHE A 778     4925   1971   6676   1128    -50   1068       C  
ATOM   1154  CD2 PHE A 778       7.429  35.688  23.061  1.00 37.17           C  
ANISOU 1154  CD2 PHE A 778     5235   1977   6912   1123   -137   1278       C  
ATOM   1155  CE1 PHE A 778       5.898  34.269  24.891  1.00 37.39           C  
ANISOU 1155  CE1 PHE A 778     5048   2182   6976   1255    -83   1114       C  
ATOM   1156  CE2 PHE A 778       6.068  35.989  23.231  1.00 40.33           C  
ANISOU 1156  CE2 PHE A 778     5547   2368   7410   1260   -179   1329       C  
ATOM   1157  CZ  PHE A 778       5.315  35.281  24.145  1.00 38.30           C  
ANISOU 1157  CZ  PHE A 778     5177   2204   7170   1327   -147   1242       C  
ATOM   1158  N   THR A 779      12.965  35.694  24.377  1.00 27.71           N  
ANISOU 1158  N   THR A 779     4272    681   5575    706    112    966       N  
ATOM   1159  CA  THR A 779      14.396  35.445  24.261  1.00 27.03           C  
ANISOU 1159  CA  THR A 779     4211    627   5432    578    157    934       C  
ATOM   1160  C   THR A 779      14.829  34.717  25.537  1.00 27.85           C  
ANISOU 1160  C   THR A 779     4257    789   5535    573    201    796       C  
ATOM   1161  O   THR A 779      14.527  35.137  26.657  1.00 27.07           O  
ANISOU 1161  O   THR A 779     4156    628   5501    628    212    716       O  
ATOM   1162  CB  THR A 779      15.204  36.719  23.898  1.00 36.52           C  
ANISOU 1162  CB  THR A 779     5506   1689   6681    503    162    994       C  
ATOM   1163  CG2 THR A 779      16.686  36.425  23.631  1.00 38.73           C  
ANISOU 1163  CG2 THR A 779     5791   2027   6898    363    211    980       C  
ATOM   1164  OG1 THR A 779      14.661  37.320  22.722  1.00 39.76           O  
ANISOU 1164  OG1 THR A 779     5965   2054   7087    514    109   1143       O  
ATOM   1165  N   ILE A 780      15.523  33.614  25.345  1.00 22.85           N  
ANISOU 1165  N   ILE A 780     3579    277   4826    507    226    769       N  
ATOM   1166  CA  ILE A 780      15.916  32.728  26.428  1.00 20.18           C  
ANISOU 1166  CA  ILE A 780     3176     11   4480    500    253    664       C  
ATOM   1167  C   ILE A 780      17.416  32.855  26.574  1.00 20.27           C  
ANISOU 1167  C   ILE A 780     3194     17   4489    393    290    636       C  
ATOM   1168  O   ILE A 780      18.139  32.788  25.585  1.00 18.05           O  
ANISOU 1168  O   ILE A 780     2925   -237   4170    322    311    690       O  
ATOM   1169  CB  ILE A 780      15.455  31.233  26.207  1.00 20.29           C  
ANISOU 1169  CB  ILE A 780     3119    159   4431    523    245    654       C  
ATOM   1170  CG1 ILE A 780      13.991  31.126  25.669  1.00 19.34           C  
ANISOU 1170  CG1 ILE A 780     2988     59   4302    604    196    715       C  
ATOM   1171  CG2 ILE A 780      15.673  30.372  27.500  1.00 18.57           C  
ANISOU 1171  CG2 ILE A 780     2834      2   4219    529    260    561       C  
ATOM   1172  CD1 ILE A 780      12.853  31.543  26.589  1.00 22.47           C  
ANISOU 1172  CD1 ILE A 780     3355    419   4763    706    179    689       C  
ATOM   1173  N   LYS A 781      17.852  33.077  27.821  1.00 19.03           N  
ANISOU 1173  N   LYS A 781     3027   -167   4371    378    299    552       N  
ATOM   1174  CA  LYS A 781      19.233  32.979  28.279  1.00 18.79           C  
ANISOU 1174  CA  LYS A 781     2970   -174   4343    279    321    513       C  
ATOM   1175  C   LYS A 781      19.316  31.814  29.302  1.00 22.46           C  
ANISOU 1175  C   LYS A 781     3352    395   4787    297    318    442       C  
ATOM   1176  O   LYS A 781      18.610  31.838  30.297  1.00 23.50           O  
ANISOU 1176  O   LYS A 781     3482    522   4925    350    303    388       O  
ATOM   1177  CB  LYS A 781      19.724  34.317  28.876  1.00 20.84           C  
ANISOU 1177  CB  LYS A 781     3298    -39   4659    224    317    484       C  
ATOM   1178  CG  LYS A 781      19.920  35.397  27.805  1.00 30.84           C  
ANISOU 1178  CG  LYS A 781     4644   1122   5952    179    318    574       C  
ATOM   1179  CD  LYS A 781      21.207  36.189  27.970  1.00 41.90           C  
ANISOU 1179  CD  LYS A 781     6072   2461   7386     48    327    571       C  
ATOM   1180  CE  LYS A 781      21.490  37.141  26.823  1.00 45.88           C  
ANISOU 1180  CE  LYS A 781     6648   2876   7908    -17    331    681       C  
ATOM   1181  NZ  LYS A 781      22.951  37.465  26.740  1.00 44.43           N1+
ANISOU 1181  NZ  LYS A 781     6447   2701   7734   -169    353    699       N1+
ATOM   1182  N   ILE A 782      20.152  30.797  29.041  1.00 19.57           N  
ANISOU 1182  N   ILE A 782     2915    122   4399    255    335    448       N  
ATOM   1183  CA  ILE A 782      20.529  29.766  30.021  1.00 18.51           C  
ANISOU 1183  CA  ILE A 782     2700     70   4262    253    325    401       C  
ATOM   1184  C   ILE A 782      21.406  30.460  31.058  1.00 20.74           C  
ANISOU 1184  C   ILE A 782     2984    326   4570    178    309    357       C  
ATOM   1185  O   ILE A 782      22.311  31.233  30.702  1.00 19.38           O  
ANISOU 1185  O   ILE A 782     2832    109   4423     98    323    376       O  
ATOM   1186  CB  ILE A 782      21.248  28.544  29.365  1.00 20.21           C  
ANISOU 1186  CB  ILE A 782     2840    370   4469    238    350    421       C  
ATOM   1187  CG1 ILE A 782      20.353  27.849  28.270  1.00 20.22           C  
ANISOU 1187  CG1 ILE A 782     2856    397   4429    296    360    452       C  
ATOM   1188  CG2 ILE A 782      21.743  27.503  30.421  1.00 20.77           C  
ANISOU 1188  CG2 ILE A 782     2823    512   4557    235    328    390       C  
ATOM   1189  CD1 ILE A 782      21.111  27.172  27.084  1.00 17.20           C  
ANISOU 1189  CD1 ILE A 782     2448     62   4026    267    412    470       C  
ATOM   1190  N   ALA A 783      21.111  30.195  32.336  1.00 17.40           N  
ANISOU 1190  N   ALA A 783     2543    -65   4135    194    280    303       N  
ATOM   1191  CA  ALA A 783      21.865  30.681  33.493  1.00 17.19           C  
ANISOU 1191  CA  ALA A 783     2515    -94   4110    115    252    251       C  
ATOM   1192  C   ALA A 783      22.090  29.476  34.458  1.00 16.82           C  
ANISOU 1192  C   ALA A 783     2380    -26   4037    115    218    242       C  
ATOM   1193  O   ALA A 783      21.851  28.325  34.082  1.00 14.92           O  
ANISOU 1193  O   ALA A 783     2081   -208   3796    165    223    279       O  
ATOM   1194  CB  ALA A 783      21.081  31.810  34.183  1.00 18.07           C  
ANISOU 1194  CB  ALA A 783     2723    -72   4214    137    250    185       C  
ATOM   1195  N   ASP A 784      22.569  29.740  35.672  1.00 14.34           N  
ANISOU 1195  N   ASP A 784     2064   -315   3701     48    179    196       N  
ATOM   1196  CA  ASP A 784      22.744  28.727  36.711  1.00 13.89           C  
ANISOU 1196  CA  ASP A 784     1933   -265   3609     36    133    200       C  
ATOM   1197  C   ASP A 784      22.618  29.411  38.084  1.00 18.99           C  
ANISOU 1197  C   ASP A 784     2635    390   4191    -19    101    124       C  
ATOM   1198  O   ASP A 784      23.528  30.123  38.513  1.00 18.68           O  
ANISOU 1198  O   ASP A 784     2611    334   4151   -120     70     95       O  
ATOM   1199  CB  ASP A 784      24.079  27.971  36.524  1.00 14.10           C  
ANISOU 1199  CB  ASP A 784     1850   -177   3684    -17    106    261       C  
ATOM   1200  CG  ASP A 784      24.303  26.759  37.422  1.00 14.50           C  
ANISOU 1200  CG  ASP A 784     1812    -24   3722    -17     50    295       C  
ATOM   1201  OD1 ASP A 784      23.461  26.502  38.292  1.00 15.58           O  
ANISOU 1201  OD1 ASP A 784     1976    150   3794      5     28    274       O  
ATOM   1202  OD2 ASP A 784      25.399  26.204  37.388  1.00 22.95           O1-
ANISOU 1202  OD2 ASP A 784     2785   1091   4844    -53     22    346       O1-
ATOM   1203  N   PHE A 785      21.477  29.209  38.763  1.00 18.31           N  
ANISOU 1203  N   PHE A 785     2577    335   4044     41    112     85       N  
ATOM   1204  CA  PHE A 785      21.229  29.881  40.050  1.00 19.22           C  
ANISOU 1204  CA  PHE A 785     2758    465   4080     -5    101     -6       C  
ATOM   1205  C   PHE A 785      21.596  29.047  41.242  1.00 22.56           C  
ANISOU 1205  C   PHE A 785     3124   1021   4427    -67     40      9       C  
ATOM   1206  O   PHE A 785      21.259  29.417  42.366  1.00 23.41           O  
ANISOU 1206  O   PHE A 785     3284   1170   4440   -104     35    -66       O  
ATOM   1207  CB  PHE A 785      19.781  30.369  40.182  1.00 20.14           C  
ANISOU 1207  CB  PHE A 785     2944    539   4169     92    163    -72       C  
ATOM   1208  CG  PHE A 785      19.385  31.258  39.053  1.00 20.12           C  
ANISOU 1208  CG  PHE A 785     3000    399   4246    155    209    -74       C  
ATOM   1209  CD1 PHE A 785      18.465  30.831  38.108  1.00 22.64           C  
ANISOU 1209  CD1 PHE A 785     3292    707   4603    261    240    -16       C  
ATOM   1210  CD2 PHE A 785      19.966  32.509  38.903  1.00 21.97           C  
ANISOU 1210  CD2 PHE A 785     3316    514   4518     98    212   -123       C  
ATOM   1211  CE1 PHE A 785      18.105  31.659  37.046  1.00 24.69           C  
ANISOU 1211  CE1 PHE A 785     3605    846   4930    313    269      0       C  
ATOM   1212  CE2 PHE A 785      19.619  33.333  37.839  1.00 25.43           C  
ANISOU 1212  CE2 PHE A 785     3810    820   5033    151    245   -104       C  
ATOM   1213  CZ  PHE A 785      18.683  32.908  36.921  1.00 23.45           C  
ANISOU 1213  CZ  PHE A 785     3530    567   4812    262    272    -39       C  
ATOM   1214  N   GLY A 786      22.277  27.943  40.992  1.00 17.67           N  
ANISOU 1214  N   GLY A 786     2401    466   3846    -77     -5    107       N  
ATOM   1215  CA  GLY A 786      22.579  26.972  42.034  1.00 17.74           C  
ANISOU 1215  CA  GLY A 786     2343    599   3798   -124    -73    157       C  
ATOM   1216  C   GLY A 786      21.361  26.195  42.467  1.00 21.71           C  
ANISOU 1216  C   GLY A 786     2842   1165   4242    -57    -53    172       C  
ATOM   1217  O   GLY A 786      20.330  26.162  41.772  1.00 20.66           O  
ANISOU 1217  O   GLY A 786     2731    984   4135     37     10    163       O  
ATOM   1218  N   MET A 787      21.490  25.577  43.644  1.00 18.81           N  
ANISOU 1218  N   MET A 787     2444    912   3791   -118   -114    204       N  
ATOM   1219  CA  MET A 787      20.625  24.514  44.141  1.00 17.04           C  
ANISOU 1219  CA  MET A 787     2185    773   3516    -83   -119    264       C  
ATOM   1220  C   MET A 787      20.098  24.847  45.546  1.00 27.04           C  
ANISOU 1220  C   MET A 787     3507   2142   4625   -145   -119    204       C  
ATOM   1221  O   MET A 787      19.569  23.955  46.201  1.00 29.57           O  
ANISOU 1221  O   MET A 787     3794   2561   4881   -152   -139    268       O  
ATOM   1222  CB  MET A 787      21.396  23.163  44.173  1.00 18.03           C  
ANISOU 1222  CB  MET A 787     2203    947   3701   -101   -203    399       C  
ATOM   1223  CG  MET A 787      22.370  22.962  43.024  1.00 19.50           C  
ANISOU 1223  CG  MET A 787     2329   1051   4029    -71   -209    439       C  
ATOM   1224  SD  MET A 787      22.833  21.258  42.678  1.00 21.39           S  
ANISOU 1224  SD  MET A 787     2450   1298   4380    -27   -264    578       S  
ATOM   1225  CE  MET A 787      24.650  21.294  43.014  1.00 17.92           C  
ANISOU 1225  CE  MET A 787     1914    893   4002   -109   -356    635       C  
ATOM   1226  N   SER A 788      20.209  26.114  46.011  1.00 25.82           N  
ANISOU 1226  N   SER A 788     3443   1965   4403   -195    -94     80       N  
ATOM   1227  CA  SER A 788      19.919  26.463  47.413  1.00 26.56           C  
ANISOU 1227  CA  SER A 788     3596   2166   4329   -274    -96      6       C  
ATOM   1228  C   SER A 788      18.623  27.222  47.654  1.00 30.53           C  
ANISOU 1228  C   SER A 788     4181   2652   4766   -208     19   -121       C  
ATOM   1229  O   SER A 788      18.146  27.276  48.799  1.00 30.80           O  
ANISOU 1229  O   SER A 788     4253   2799   4650   -256     40   -176       O  
ATOM   1230  CB  SER A 788      21.082  27.229  48.021  1.00 29.86           C  
ANISOU 1230  CB  SER A 788     4058   2592   4695   -405   -166    -50       C  
ATOM   1231  OG  SER A 788      22.191  26.351  48.096  1.00 37.52           O  
ANISOU 1231  OG  SER A 788     4927   3624   5704   -471   -281     85       O  
ATOM   1232  N   ARG A 789      18.055  27.812  46.594  1.00 26.33           N  
ANISOU 1232  N   ARG A 789     3673   1987   4344    -97     95   -164       N  
ATOM   1233  CA  ARG A 789      16.809  28.578  46.666  1.00 25.57           C  
ANISOU 1233  CA  ARG A 789     3636   1853   4225     -8    208   -276       C  
ATOM   1234  C   ARG A 789      15.655  27.682  47.083  1.00 30.02           C  
ANISOU 1234  C   ARG A 789     4140   2540   4726     41    251   -226       C  
ATOM   1235  O   ARG A 789      15.462  26.600  46.522  1.00 28.95           O  
ANISOU 1235  O   ARG A 789     3919   2431   4650     75    220    -99       O  
ATOM   1236  CB  ARG A 789      16.503  29.251  45.337  1.00 23.47           C  
ANISOU 1236  CB  ARG A 789     3389   1422   4107    100    257   -290       C  
ATOM   1237  CG  ARG A 789      17.679  30.024  44.750  1.00 29.80           C  
ANISOU 1237  CG  ARG A 789     4237   2100   4986     43    212   -308       C  
ATOM   1238  CD  ARG A 789      17.309  30.632  43.406  1.00 36.13           C  
ANISOU 1238  CD  ARG A 789     5058   2749   5922    144    258   -299       C  
ATOM   1239  NE  ARG A 789      17.218  29.608  42.363  1.00 33.43           N  
ANISOU 1239  NE  ARG A 789     4625   2422   5655    198    236   -169       N  
ATOM   1240  CZ  ARG A 789      16.533  29.747  41.238  1.00 36.61           C  
ANISOU 1240  CZ  ARG A 789     5021   2744   6145    298    274   -135       C  
ATOM   1241  NH1 ARG A 789      15.876  30.867  40.991  1.00 19.13           N1+
ANISOU 1241  NH1 ARG A 789     2877    423   3969    367    330   -207       N1+
ATOM   1242  NH2 ARG A 789      16.511  28.770  40.344  1.00 29.05           N  
ANISOU 1242  NH2 ARG A 789     3992   1808   5237    328    250    -29       N  
ATOM   1243  N   ASN A 790      14.891  28.135  48.076  1.00 27.65           N  
ANISOU 1243  N   ASN A 790     3887   2316   4303     40    327   -332       N  
ATOM   1244  CA  ASN A 790      13.852  27.329  48.685  1.00 27.47           C  
ANISOU 1244  CA  ASN A 790     3805   2440   4193     59    373   -289       C  
ATOM   1245  C   ASN A 790      12.655  27.126  47.754  1.00 31.30           C  
ANISOU 1245  C   ASN A 790     4225   2879   4789    198    443   -250       C  
ATOM   1246  O   ASN A 790      11.879  26.205  48.019  1.00 30.45           O  
ANISOU 1246  O   ASN A 790     4042   2888   4641    204    459   -170       O  
ATOM   1247  CB  ASN A 790      13.436  27.860  50.071  1.00 33.92           C  
ANISOU 1247  CB  ASN A 790     4687   3374   4826      5    445   -419       C  
ATOM   1248  CG  ASN A 790      13.815  29.284  50.420  1.00 72.47           C  
ANISOU 1248  CG  ASN A 790     9695   8164   9675    -14    487   -604       C  
ATOM   1249  ND2 ASN A 790      14.058  29.525  51.703  1.00 67.30           N  
ANISOU 1249  ND2 ASN A 790     9109   7627   8836   -126    491   -697       N  
ATOM   1250  OD1 ASN A 790      13.843  30.188  49.576  1.00 73.89           O  
ANISOU 1250  OD1 ASN A 790     9918   8169   9988     66    516   -670       O  
ATOM   1251  N   LEU A 791      12.497  27.972  46.655  1.00 26.52           N  
ANISOU 1251  N   LEU A 791     3646   2108   4322    299    476   -295       N  
ATOM   1252  CA  LEU A 791      11.423  27.793  45.663  1.00 24.61           C  
ANISOU 1252  CA  LEU A 791     3338   1822   4190    425    520   -243       C  
ATOM   1253  C   LEU A 791      11.577  26.464  44.944  1.00 28.41           C  
ANISOU 1253  C   LEU A 791     3735   2332   4728    406    440    -83       C  
ATOM   1254  O   LEU A 791      10.599  25.718  44.797  1.00 31.32           O  
ANISOU 1254  O   LEU A 791     4024   2770   5105    446    460    -13       O  
ATOM   1255  CB  LEU A 791      11.332  28.962  44.650  1.00 24.67           C  
ANISOU 1255  CB  LEU A 791     3398   1649   4327    522    552   -303       C  
ATOM   1256  CG  LEU A 791      10.154  28.935  43.605  1.00 28.63           C  
ANISOU 1256  CG  LEU A 791     3832   2105   4942    655    590   -249       C  
ATOM   1257  CD1 LEU A 791       8.807  29.284  44.243  1.00 29.35           C  
ANISOU 1257  CD1 LEU A 791     3885   2266   5001    743    700   -320       C  
ATOM   1258  CD2 LEU A 791      10.384  29.937  42.485  1.00 30.56           C  
ANISOU 1258  CD2 LEU A 791     4133   2167   5313    722    583   -264       C  
ATOM   1259  N   TYR A 792      12.805  26.156  44.501  1.00 20.20           N  
ANISOU 1259  N   TYR A 792     2707   1236   3731    344    352    -28       N  
ATOM   1260  CA  TYR A 792      13.018  24.946  43.739  1.00 17.29           C  
ANISOU 1260  CA  TYR A 792     2268    870   3432    338    285    104       C  
ATOM   1261  C   TYR A 792      13.576  23.808  44.561  1.00 21.03           C  
ANISOU 1261  C   TYR A 792     2701   1452   3838    241    214    191       C  
ATOM   1262  O   TYR A 792      14.118  22.882  43.990  1.00 20.55           O  
ANISOU 1262  O   TYR A 792     2596   1365   3847    226    147    288       O  
ATOM   1263  CB  TYR A 792      13.863  25.246  42.518  1.00 16.98           C  
ANISOU 1263  CB  TYR A 792     2251    696   3504    356    250    119       C  
ATOM   1264  CG  TYR A 792      13.127  26.157  41.573  1.00 17.41           C  
ANISOU 1264  CG  TYR A 792     2334    649   3632    456    309     75       C  
ATOM   1265  CD1 TYR A 792      13.480  27.494  41.447  1.00 19.23           C  
ANISOU 1265  CD1 TYR A 792     2645    775   3887    470    338    -15       C  
ATOM   1266  CD2 TYR A 792      12.079  25.681  40.796  1.00 17.82           C  
ANISOU 1266  CD2 TYR A 792     2333    705   3734    529    323    133       C  
ATOM   1267  CE1 TYR A 792      12.808  28.334  40.563  1.00 20.86           C  
ANISOU 1267  CE1 TYR A 792     2877    877   4172    564    380    -37       C  
ATOM   1268  CE2 TYR A 792      11.389  26.515  39.925  1.00 18.67           C  
ANISOU 1268  CE2 TYR A 792     2458    726   3910    622    362    110       C  
ATOM   1269  CZ  TYR A 792      11.756  27.839  39.809  1.00 24.76           C  
ANISOU 1269  CZ  TYR A 792     3309   1388   4711    643    390     31       C  
ATOM   1270  OH  TYR A 792      11.063  28.616  38.917  1.00 21.36           O  
ANISOU 1270  OH  TYR A 792     2892    865   4359    737    416     31       O  
ATOM   1271  N   ALA A 793      13.417  23.864  45.909  1.00 17.89           N  
ANISOU 1271  N   ALA A 793     2318   1176   3303    176    229    158       N  
ATOM   1272  CA  ALA A 793      13.879  22.874  46.870  1.00 17.01           C  
ANISOU 1272  CA  ALA A 793     2175   1184   3104     74    155    250       C  
ATOM   1273  C   ALA A 793      13.577  21.389  46.490  1.00 20.86           C  
ANISOU 1273  C   ALA A 793     2578   1694   3653     75    104    402       C  
ATOM   1274  O   ALA A 793      14.469  20.546  46.561  1.00 20.98           O  
ANISOU 1274  O   ALA A 793     2564   1709   3699     21     10    501       O  
ATOM   1275  CB  ALA A 793      13.328  23.213  48.234  1.00 18.94           C  
ANISOU 1275  CB  ALA A 793     2450   1569   3177     19    210    184       C  
ATOM   1276  N   GLY A 794      12.341  21.111  46.082  1.00 18.96           N  
ANISOU 1276  N   GLY A 794     2298   1466   3439    138    162    419       N  
ATOM   1277  CA  GLY A 794      11.856  19.796  45.639  1.00 18.53           C  
ANISOU 1277  CA  GLY A 794     2175   1419   3448    139    121    546       C  
ATOM   1278  C   GLY A 794      12.467  19.262  44.350  1.00 22.54           C  
ANISOU 1278  C   GLY A 794     2670   1791   4103    176     64    594       C  
ATOM   1279  O   GLY A 794      12.303  18.074  44.024  1.00 22.21           O  
ANISOU 1279  O   GLY A 794     2583   1736   4119    163     15    696       O  
ATOM   1280  N   ASP A 795      13.176  20.136  43.603  1.00 17.81           N  
ANISOU 1280  N   ASP A 795     2115   1089   3563    219     74    517       N  
ATOM   1281  CA  ASP A 795      13.931  19.765  42.415  1.00 16.76           C  
ANISOU 1281  CA  ASP A 795     1977    840   3552    248     34    547       C  
ATOM   1282  C   ASP A 795      15.260  19.082  42.706  1.00 20.83           C  
ANISOU 1282  C   ASP A 795     2470   1345   4100    191    -47    611       C  
ATOM   1283  O   ASP A 795      15.876  18.551  41.782  1.00 20.18           O  
ANISOU 1283  O   ASP A 795     2369   1176   4122    218    -75    642       O  
ATOM   1284  CB  ASP A 795      14.131  20.976  41.497  1.00 17.82           C  
ANISOU 1284  CB  ASP A 795     2161    878   3731    306     82    454       C  
ATOM   1285  CG  ASP A 795      12.798  21.407  40.940  1.00 19.58           C  
ANISOU 1285  CG  ASP A 795     2385   1092   3962    379    144    423       C  
ATOM   1286  OD1 ASP A 795      11.812  20.695  41.180  1.00 19.41           O  
ANISOU 1286  OD1 ASP A 795     2317   1139   3920    381    148    473       O  
ATOM   1287  OD2 ASP A 795      12.747  22.449  40.249  1.00 20.33           O1-
ANISOU 1287  OD2 ASP A 795     2523   1112   4090    433    182    360       O1-
ATOM   1288  N   TYR A 796      15.697  19.085  43.967  1.00 15.27           N  
ANISOU 1288  N   TYR A 796     1765    733   3304    116    -86    632       N  
ATOM   1289  CA  TYR A 796      17.000  18.552  44.298  1.00 14.70           C  
ANISOU 1289  CA  TYR A 796     1660    659   3267     64   -173    702       C  
ATOM   1290  C   TYR A 796      16.893  17.463  45.307  1.00 22.30           C  
ANISOU 1290  C   TYR A 796     2582   1711   4180      0   -243    822       C  
ATOM   1291  O   TYR A 796      16.039  17.462  46.185  1.00 24.47           O  
ANISOU 1291  O   TYR A 796     2870   2092   4337    -41   -221    830       O  
ATOM   1292  CB  TYR A 796      17.954  19.662  44.760  1.00 15.44           C  
ANISOU 1292  CB  TYR A 796     1789    767   3311     17   -184    628       C  
ATOM   1293  CG  TYR A 796      18.192  20.684  43.673  1.00 13.65           C  
ANISOU 1293  CG  TYR A 796     1601    434   3153     73   -124    531       C  
ATOM   1294  CD1 TYR A 796      19.185  20.494  42.724  1.00 14.60           C  
ANISOU 1294  CD1 TYR A 796     1688    468   3392     95   -145    554       C  
ATOM   1295  CD2 TYR A 796      17.415  21.838  43.587  1.00 13.30           C  
ANISOU 1295  CD2 TYR A 796     1624    372   3057    105    -43    422       C  
ATOM   1296  CE1 TYR A 796      19.399  21.415  41.709  1.00 12.78           C  
ANISOU 1296  CE1 TYR A 796     1495    148   3213    134    -91    480       C  
ATOM   1297  CE2 TYR A 796      17.619  22.770  42.570  1.00 13.35           C  
ANISOU 1297  CE2 TYR A 796     1670    271   3131    151      1    353       C  
ATOM   1298  CZ  TYR A 796      18.607  22.539  41.624  1.00 14.37           C  
ANISOU 1298  CZ  TYR A 796     1769    326   3364    159    -24    388       C  
ATOM   1299  OH  TYR A 796      18.868  23.415  40.608  1.00 20.73           O  
ANISOU 1299  OH  TYR A 796     2612   1037   4227    190     19    337       O  
ATOM   1300  N   TYR A 797      17.758  16.517  45.173  1.00 17.90           N  
ANISOU 1300  N   TYR A 797     1974   1109   3718     -7   -323    921       N  
ATOM   1301  CA  TYR A 797      17.854  15.460  46.130  1.00 16.67           C  
ANISOU 1301  CA  TYR A 797     1778   1022   3533    -73   -409   1059       C  
ATOM   1302  C   TYR A 797      19.051  15.820  47.046  1.00 23.15           C  
ANISOU 1302  C   TYR A 797     2585   1914   4298   -148   -490   1085       C  
ATOM   1303  O   TYR A 797      20.177  16.034  46.564  1.00 21.77           O  
ANISOU 1303  O   TYR A 797     2378   1674   4219   -126   -520   1072       O  
ATOM   1304  CB  TYR A 797      17.943  14.111  45.395  1.00 15.90           C  
ANISOU 1304  CB  TYR A 797     1633    815   3593    -25   -452   1157       C  
ATOM   1305  CG  TYR A 797      18.133  12.948  46.334  1.00 18.81           C  
ANISOU 1305  CG  TYR A 797     1959   1227   3961    -89   -555   1321       C  
ATOM   1306  CD1 TYR A 797      17.082  12.484  47.126  1.00 20.86           C  
ANISOU 1306  CD1 TYR A 797     2229   1581   4116   -153   -558   1393       C  
ATOM   1307  CD2 TYR A 797      19.362  12.320  46.447  1.00 19.19           C  
ANISOU 1307  CD2 TYR A 797     1949   1227   4116    -86   -652   1415       C  
ATOM   1308  CE1 TYR A 797      17.260  11.418  48.014  1.00 20.96           C  
ANISOU 1308  CE1 TYR A 797     2208   1634   4123   -224   -660   1564       C  
ATOM   1309  CE2 TYR A 797      19.554  11.257  47.327  1.00 21.61           C  
ANISOU 1309  CE2 TYR A 797     2215   1565   4430   -143   -759   1586       C  
ATOM   1310  CZ  TYR A 797      18.505  10.814  48.116  1.00 30.50           C  
ANISOU 1310  CZ  TYR A 797     3365   2781   5443   -216   -768   1664       C  
ATOM   1311  OH  TYR A 797      18.730   9.754  48.974  1.00 32.82           O  
ANISOU 1311  OH  TYR A 797     3623   3101   5746   -281   -882   1850       O  
ATOM   1312  N   ARG A 798      18.769  15.912  48.370  1.00 22.22           N  
ANISOU 1312  N   ARG A 798     2486   1941   4015   -244   -521   1121       N  
ATOM   1313  CA  ARG A 798      19.718  16.277  49.424  1.00 23.04           C  
ANISOU 1313  CA  ARG A 798     2589   2146   4019   -343   -606   1147       C  
ATOM   1314  C   ARG A 798      20.019  15.148  50.424  1.00 28.13           C  
ANISOU 1314  C   ARG A 798     3184   2877   4628   -424   -731   1334       C  
ATOM   1315  O   ARG A 798      19.150  14.692  51.169  1.00 28.53           O  
ANISOU 1315  O   ARG A 798     3252   3025   4563   -478   -726   1399       O  
ATOM   1316  CB  ARG A 798      19.265  17.549  50.163  1.00 23.00           C  
ANISOU 1316  CB  ARG A 798     2669   2247   3824   -403   -538   1006       C  
ATOM   1317  CG  ARG A 798      19.176  18.742  49.233  1.00 22.52           C  
ANISOU 1317  CG  ARG A 798     2658   2085   3814   -329   -436    837       C  
ATOM   1318  CD  ARG A 798      18.823  20.029  49.945  1.00 39.52           C  
ANISOU 1318  CD  ARG A 798     4900   4312   5804   -378   -370    687       C  
ATOM   1319  NE  ARG A 798      18.675  21.100  48.958  1.00 51.63           N  
ANISOU 1319  NE  ARG A 798     6481   5723   7414   -296   -278    545       N  
ATOM   1320  CZ  ARG A 798      17.564  21.323  48.265  1.00 53.80           C  
ANISOU 1320  CZ  ARG A 798     6774   5940   7727   -200   -173    486       C  
ATOM   1321  NH1 ARG A 798      16.490  20.563  48.458  1.00 22.45           N1+
ANISOU 1321  NH1 ARG A 798     2775   2030   3725   -178   -142    546       N1+
ATOM   1322  NH2 ARG A 798      17.515  22.309  47.377  1.00 35.51           N  
ANISOU 1322  NH2 ARG A 798     4500   3508   5484   -131   -106    376       N  
ATOM   1323  N   VAL A 799      21.272  14.703  50.417  1.00 24.54           N  
ANISOU 1323  N   VAL A 799     2658   2386   4280   -430   -843   1432       N  
ATOM   1324  CA  VAL A 799      21.831  13.853  51.452  1.00 24.30           C  
ANISOU 1324  CA  VAL A 799     2576   2442   4214   -516   -987   1615       C  
ATOM   1325  C   VAL A 799      22.882  14.676  52.199  1.00 27.30           C  
ANISOU 1325  C   VAL A 799     2952   2926   4495   -610  -1066   1593       C  
ATOM   1326  O   VAL A 799      23.741  15.321  51.566  1.00 22.23           O  
ANISOU 1326  O   VAL A 799     2282   2216   3948   -574  -1059   1512       O  
ATOM   1327  CB  VAL A 799      22.385  12.501  50.906  1.00 27.38           C  
ANISOU 1327  CB  VAL A 799     2872   2704   4828   -441  -1068   1774       C  
ATOM   1328  CG1 VAL A 799      22.853  11.589  52.038  1.00 28.20           C  
ANISOU 1328  CG1 VAL A 799     2924   2894   4897   -528  -1227   1988       C  
ATOM   1329  CG2 VAL A 799      21.339  11.793  50.045  1.00 25.88           C  
ANISOU 1329  CG2 VAL A 799     2702   2396   4736   -355   -984   1765       C  
ATOM   1330  N   GLN A 800      22.786  14.645  53.564  1.00 27.03           N  
ANISOU 1330  N   GLN A 800     2947   3067   4258   -746  -1143   1667       N  
ATOM   1331  CA  GLN A 800      23.763  15.220  54.485  1.00 28.24           C  
ANISOU 1331  CA  GLN A 800     3095   3345   4289   -870  -1253   1681       C  
ATOM   1332  C   GLN A 800      25.181  14.797  54.025  1.00 30.65           C  
ANISOU 1332  C   GLN A 800     3275   3568   4803   -829  -1373   1789       C  
ATOM   1333  O   GLN A 800      25.500  13.607  54.016  1.00 30.22           O  
ANISOU 1333  O   GLN A 800     3132   3470   4881   -791  -1467   1974       O  
ATOM   1334  CB  GLN A 800      23.478  14.744  55.924  1.00 31.29           C  
ANISOU 1334  CB  GLN A 800     3507   3921   4460  -1013  -1347   1817       C  
ATOM   1335  CG  GLN A 800      22.926  15.826  56.861  1.00 52.66           C  
ANISOU 1335  CG  GLN A 800     6334   6794   6881  -1133  -1282   1665       C  
ATOM   1336  CD  GLN A 800      21.418  15.993  56.773  1.00 71.10           C  
ANISOU 1336  CD  GLN A 800     8748   9143   9124  -1092  -1111   1559       C  
ATOM   1337  NE2 GLN A 800      20.975  17.077  56.124  1.00 55.98           N  
ANISOU 1337  NE2 GLN A 800     6896   7153   7219  -1021   -965   1339       N  
ATOM   1338  OE1 GLN A 800      20.639  15.182  57.315  1.00 62.89           O  
ANISOU 1338  OE1 GLN A 800     7708   8186   8001  -1130  -1112   1677       O  
ATOM   1339  N   GLY A 801      25.988  15.773  53.615  1.00 26.23           N  
ANISOU 1339  N   GLY A 801     2705   2979   4282   -830  -1360   1670       N  
ATOM   1340  CA  GLY A 801      27.365  15.525  53.205  1.00 25.89           C  
ANISOU 1340  CA  GLY A 801     2529   2882   4427   -800  -1459   1757       C  
ATOM   1341  C   GLY A 801      27.580  15.045  51.783  1.00 27.65           C  
ANISOU 1341  C   GLY A 801     2677   2917   4912   -633  -1383   1746       C  
ATOM   1342  O   GLY A 801      28.731  14.821  51.392  1.00 27.24           O  
ANISOU 1342  O   GLY A 801     2502   2820   5028   -595  -1448   1812       O  
ATOM   1343  N   ARG A 802      26.494  14.882  50.985  1.00 23.10           N  
ANISOU 1343  N   ARG A 802     2168   2237   4371   -535  -1245   1663       N  
ATOM   1344  CA  ARG A 802      26.630  14.666  49.535  1.00 21.03           C  
ANISOU 1344  CA  ARG A 802     1865   1805   4320   -391  -1150   1606       C  
ATOM   1345  C   ARG A 802      26.336  15.898  48.731  1.00 25.92           C  
ANISOU 1345  C   ARG A 802     2562   2378   4909   -367  -1015   1408       C  
ATOM   1346  O   ARG A 802      25.758  16.842  49.237  1.00 25.60           O  
ANISOU 1346  O   ARG A 802     2622   2411   4694   -440   -974   1302       O  
ATOM   1347  CB  ARG A 802      25.778  13.516  49.008  1.00 17.85           C  
ANISOU 1347  CB  ARG A 802     1468   1297   4017   -293  -1108   1664       C  
ATOM   1348  CG  ARG A 802      26.008  12.209  49.684  1.00 18.84           C  
ANISOU 1348  CG  ARG A 802     1522   1432   4204   -305  -1238   1870       C  
ATOM   1349  CD  ARG A 802      25.342  11.097  48.945  1.00 24.25           C  
ANISOU 1349  CD  ARG A 802     2210   1973   5030   -202  -1192   1911       C  
ATOM   1350  NE  ARG A 802      25.163   9.957  49.842  1.00 36.37           N  
ANISOU 1350  NE  ARG A 802     3720   3535   6563   -246  -1311   2109       N  
ATOM   1351  CZ  ARG A 802      24.356   8.932  49.605  1.00 34.41           C  
ANISOU 1351  CZ  ARG A 802     3497   3193   6384   -208  -1298   2176       C  
ATOM   1352  NH1 ARG A 802      23.642   8.885  48.492  1.00 21.38           N1+
ANISOU 1352  NH1 ARG A 802     1896   1423   4804   -122  -1173   2052       N1+
ATOM   1353  NH2 ARG A 802      24.259   7.951  50.478  1.00 22.55           N  
ANISOU 1353  NH2 ARG A 802     1973   1717   4878   -262  -1416   2371       N  
ATOM   1354  N   ALA A 803      26.757  15.882  47.461  1.00 23.93           N  
ANISOU 1354  N   ALA A 803     2263   1999   4830   -262   -944   1358       N  
ATOM   1355  CA  ALA A 803      26.365  16.821  46.430  1.00 22.61           C  
ANISOU 1355  CA  ALA A 803     2167   1756   4667   -214   -808   1195       C  
ATOM   1356  C   ALA A 803      24.845  16.843  46.311  1.00 28.13           C  
ANISOU 1356  C   ALA A 803     2977   2438   5274   -184   -718   1128       C  
ATOM   1357  O   ALA A 803      24.179  15.814  46.445  1.00 27.87           O  
ANISOU 1357  O   ALA A 803     2939   2393   5258   -153   -733   1211       O  
ATOM   1358  CB  ALA A 803      26.995  16.418  45.099  1.00 22.55           C  
ANISOU 1358  CB  ALA A 803     2082   1624   4862   -103   -753   1190       C  
ATOM   1359  N   VAL A 804      24.301  18.036  46.068  1.00 25.27           N  
ANISOU 1359  N   VAL A 804     2708   2072   4822   -196   -628    985       N  
ATOM   1360  CA  VAL A 804      22.882  18.264  45.870  1.00 23.23           C  
ANISOU 1360  CA  VAL A 804     2541   1798   4487   -158   -533    909       C  
ATOM   1361  C   VAL A 804      22.593  17.853  44.440  1.00 25.15           C  
ANISOU 1361  C   VAL A 804     2773   1913   4869    -45   -458    888       C  
ATOM   1362  O   VAL A 804      23.337  18.219  43.543  1.00 26.25           O  
ANISOU 1362  O   VAL A 804     2888   1983   5104    -11   -427    848       O  
ATOM   1363  CB  VAL A 804      22.487  19.718  46.221  1.00 26.21           C  
ANISOU 1363  CB  VAL A 804     3018   2212   4729   -207   -473    768       C  
ATOM   1364  CG1 VAL A 804      20.996  19.924  46.056  1.00 25.07           C  
ANISOU 1364  CG1 VAL A 804     2947   2060   4519   -155   -374    699       C  
ATOM   1365  CG2 VAL A 804      22.895  20.046  47.655  1.00 27.53           C  
ANISOU 1365  CG2 VAL A 804     3201   2512   4747   -335   -555    781       C  
ATOM   1366  N   LEU A 805      21.537  17.083  44.225  1.00 20.00           N  
ANISOU 1366  N   LEU A 805     2137   1240   4223      1   -430    917       N  
ATOM   1367  CA  LEU A 805      21.378  16.362  42.967  1.00 17.87           C  
ANISOU 1367  CA  LEU A 805     1847    855   4089     93   -387    923       C  
ATOM   1368  C   LEU A 805      20.043  16.681  42.310  1.00 20.81           C  
ANISOU 1368  C   LEU A 805     2289   1198   4421    137   -298    846       C  
ATOM   1369  O   LEU A 805      19.008  16.270  42.843  1.00 19.83           O  
ANISOU 1369  O   LEU A 805     2182   1123   4229    120   -301    880       O  
ATOM   1370  CB  LEU A 805      21.505  14.843  43.206  1.00 17.17           C  
ANISOU 1370  CB  LEU A 805     1695    742   4087    106   -462   1055       C  
ATOM   1371  CG  LEU A 805      22.883  14.147  43.118  1.00 20.48           C  
ANISOU 1371  CG  LEU A 805     2018   1115   4649    129   -531   1136       C  
ATOM   1372  CD1 LEU A 805      24.023  15.067  42.655  1.00 20.42           C  
ANISOU 1372  CD1 LEU A 805     1975   1101   4682    132   -507   1070       C  
ATOM   1373  CD2 LEU A 805      23.181  13.346  44.347  1.00 19.66           C  
ANISOU 1373  CD2 LEU A 805     1861   1076   4531     71   -652   1284       C  
ATOM   1374  N   PRO A 806      20.026  17.407  41.154  1.00 15.65           N  
ANISOU 1374  N   PRO A 806     1670    471   3805    189   -224    755       N  
ATOM   1375  CA  PRO A 806      18.755  17.553  40.408  1.00 14.19           C  
ANISOU 1375  CA  PRO A 806     1537    255   3601    238   -156    705       C  
ATOM   1376  C   PRO A 806      18.390  16.239  39.699  1.00 17.38           C  
ANISOU 1376  C   PRO A 806     1916    595   4092    278   -167    759       C  
ATOM   1377  O   PRO A 806      18.311  16.193  38.459  1.00 18.05           O  
ANISOU 1377  O   PRO A 806     2020    603   4235    328   -123    715       O  
ATOM   1378  CB  PRO A 806      19.078  18.648  39.407  1.00 14.76           C  
ANISOU 1378  CB  PRO A 806     1648    267   3694    269    -93    617       C  
ATOM   1379  CG  PRO A 806      20.617  18.499  39.174  1.00 17.23           C  
ANISOU 1379  CG  PRO A 806     1905    550   4092    257   -120    638       C  
ATOM   1380  CD  PRO A 806      21.155  18.116  40.492  1.00 14.65           C  
ANISOU 1380  CD  PRO A 806     1531    298   3737    197   -202    706       C  
ATOM   1381  N   ILE A 807      18.161  15.179  40.490  1.00 14.58           N  
ANISOU 1381  N   ILE A 807     1528    271   3741    247   -229    852       N  
ATOM   1382  CA  ILE A 807      17.928  13.786  40.054  1.00 14.09           C  
ANISOU 1382  CA  ILE A 807     1444    137   3773    269   -260    918       C  
ATOM   1383  C   ILE A 807      16.858  13.630  38.962  1.00 13.26           C  
ANISOU 1383  C   ILE A 807     1380    -21   3679    304   -209    868       C  
ATOM   1384  O   ILE A 807      17.042  12.791  38.075  1.00 10.54           O  
ANISOU 1384  O   ILE A 807     1036   -462   3431    338   -211    866       O  
ATOM   1385  CB  ILE A 807      17.646  12.837  41.240  1.00 16.67           C  
ANISOU 1385  CB  ILE A 807     1740    516   4077    211   -337   1039       C  
ATOM   1386  CG1 ILE A 807      16.421  13.313  42.105  1.00 16.79           C  
ANISOU 1386  CG1 ILE A 807     1779    655   3945    156   -317   1043       C  
ATOM   1387  CG2 ILE A 807      18.896  12.636  42.061  1.00 16.03           C  
ANISOU 1387  CG2 ILE A 807     1606    459   4026    185   -413   1113       C  
ATOM   1388  CD1 ILE A 807      15.770  12.269  42.994  1.00 11.75           C  
ANISOU 1388  CD1 ILE A 807     1119     67   3278     94   -374   1165       C  
ATOM   1389  N   ARG A 808      15.753  14.425  38.999  1.00 11.28           N  
ANISOU 1389  N   ARG A 808     1162   -209   3333    298   -166    824       N  
ATOM   1390  CA  ARG A 808      14.665  14.242  38.005  1.00 10.73           C  
ANISOU 1390  CA  ARG A 808     1118   -313   3272    322   -135    795       C  
ATOM   1391  C   ARG A 808      15.056  14.747  36.596  1.00 11.78           C  
ANISOU 1391  C   ARG A 808     1288   -257   3445    374    -88    713       C  
ATOM   1392  O   ARG A 808      14.296  14.587  35.625  1.00 11.24           O  
ANISOU 1392  O   ARG A 808     1246   -355   3381    390    -73    688       O  
ATOM   1393  CB  ARG A 808      13.340  14.841  38.487  1.00 10.87           C  
ANISOU 1393  CB  ARG A 808     1136   -200   3194    308   -107    789       C  
ATOM   1394  CG  ARG A 808      12.805  14.068  39.665  1.00 17.11           C  
ANISOU 1394  CG  ARG A 808     1888    668   3944    246   -147    880       C  
ATOM   1395  CD  ARG A 808      12.013  14.945  40.603  1.00 21.18           C  
ANISOU 1395  CD  ARG A 808     2395   1309   4344    230   -102    862       C  
ATOM   1396  NE  ARG A 808      11.785  14.266  41.874  1.00 14.09           N  
ANISOU 1396  NE  ARG A 808     1464    503   3387    156   -138    954       N  
ATOM   1397  CZ  ARG A 808      10.734  13.505  42.144  1.00 26.84           C  
ANISOU 1397  CZ  ARG A 808     3043   2170   4985    113   -147   1027       C  
ATOM   1398  NH1 ARG A 808       9.784  13.328  41.232  1.00  8.88           N1+
ANISOU 1398  NH1 ARG A 808      757   -136   2753    136   -130   1013       N1+
ATOM   1399  NH2 ARG A 808      10.627  12.907  43.328  1.00 22.46           N  
ANISOU 1399  NH2 ARG A 808     2462   1705   4367     34   -180   1123       N  
ATOM   1400  N   TRP A 809      16.247  15.346  36.512  1.00  8.17           N  
ANISOU 1400  N   TRP A 809      830   -734   3008    389    -71    679       N  
ATOM   1401  CA  TRP A 809      16.802  15.899  35.298  1.00 10.05           C  
ANISOU 1401  CA  TRP A 809     1098   -552   3273    424    -20    612       C  
ATOM   1402  C   TRP A 809      18.079  15.177  34.906  1.00 14.46           C  
ANISOU 1402  C   TRP A 809     1623    -57   3928    442    -23    615       C  
ATOM   1403  O   TRP A 809      18.556  15.377  33.774  1.00 12.91           O  
ANISOU 1403  O   TRP A 809     1447   -300   3757    469     29    562       O  
ATOM   1404  CB  TRP A 809      17.131  17.394  35.485  1.00  9.47           C  
ANISOU 1404  CB  TRP A 809     1046   -593   3145    421     15    567       C  
ATOM   1405  CG  TRP A 809      15.955  18.300  35.364  1.00 10.13           C  
ANISOU 1405  CG  TRP A 809     1171   -482   3160    435     43    538       C  
ATOM   1406  CD1 TRP A 809      15.570  19.023  34.270  1.00 11.49           C  
ANISOU 1406  CD1 TRP A 809     1387   -343   3321    464     81    501       C  
ATOM   1407  CD2 TRP A 809      15.005  18.591  36.400  1.00 10.74           C  
ANISOU 1407  CD2 TRP A 809     1241   -332   3172    423     36    550       C  
ATOM   1408  CE2 TRP A 809      14.066  19.508  35.862  1.00 12.71           C  
ANISOU 1408  CE2 TRP A 809     1523    -86   3392    461     75    514       C  
ATOM   1409  CE3 TRP A 809      14.861  18.168  37.744  1.00 11.46           C  
ANISOU 1409  CE3 TRP A 809     1298   -167   3224    383      4    592       C  
ATOM   1410  NE1 TRP A 809      14.424  19.737  34.554  1.00 10.37           N  
ANISOU 1410  NE1 TRP A 809     1260   -449   3130    483     93    493       N  
ATOM   1411  CZ2 TRP A 809      12.980  19.989  36.615  1.00 12.58           C  
ANISOU 1411  CZ2 TRP A 809     1497    -37   3320    473     93    507       C  
ATOM   1412  CZ3 TRP A 809      13.792  18.654  38.483  1.00 12.41           C  
ANISOU 1412  CZ3 TRP A 809     1419     28   3269    382     28    582       C  
ATOM   1413  CH2 TRP A 809      12.869  19.555  37.923  1.00 12.48           C  
ANISOU 1413  CH2 TRP A 809     1451     28   3262    433     76    535       C  
ATOM   1414  N   MET A 810      18.632  14.358  35.855  1.00 12.89           N  
ANISOU 1414  N   MET A 810     1368   -252   3781    427    -80    685       N  
ATOM   1415  CA  MET A 810      19.930  13.714  35.714  1.00 13.83           C  
ANISOU 1415  CA  MET A 810     1432   -187   4011    454    -89    702       C  
ATOM   1416  C   MET A 810      19.859  12.406  34.975  1.00 19.65           C  
ANISOU 1416  C   MET A 810     2172    450   4844    492    -88    700       C  
ATOM   1417  O   MET A 810      18.946  11.596  35.192  1.00 21.55           O  
ANISOU 1417  O   MET A 810     2434    669   5085    475   -129    739       O  
ATOM   1418  CB  MET A 810      20.601  13.506  37.058  1.00 15.19           C  
ANISOU 1418  CB  MET A 810     1538     34   4201    422   -163    788       C  
ATOM   1419  CG  MET A 810      21.146  14.755  37.656  1.00 16.75           C  
ANISOU 1419  CG  MET A 810     1725    312   4328    383   -162    772       C  
ATOM   1420  SD  MET A 810      21.360  14.517  39.439  1.00 19.03           S  
ANISOU 1420  SD  MET A 810     1966    694   4570    313   -266    878       S  
ATOM   1421  CE  MET A 810      22.329  13.082  39.510  1.00 17.08           C  
ANISOU 1421  CE  MET A 810     1629    379   4482    350   -332    977       C  
ATOM   1422  N   ALA A 811      20.843  12.192  34.095  1.00 17.33           N  
ANISOU 1422  N   ALA A 811     1857     94   4634    542    -36    651       N  
ATOM   1423  CA  ALA A 811      20.967  10.974  33.310  1.00 17.67           C  
ANISOU 1423  CA  ALA A 811     1908     27   4778    588    -19    622       C  
ATOM   1424  C   ALA A 811      21.296   9.853  34.275  1.00 23.77           C  
ANISOU 1424  C   ALA A 811     2620    751   5660    599   -101    720       C  
ATOM   1425  O   ALA A 811      21.811  10.137  35.374  1.00 24.01           O  
ANISOU 1425  O   ALA A 811     2586    846   5691    577   -157    802       O  
ATOM   1426  CB  ALA A 811      22.060  11.144  32.285  1.00 18.26           C  
ANISOU 1426  CB  ALA A 811     1959     68   4910    641     70    542       C  
ATOM   1427  N   TRP A 812      20.999   8.584  33.902  1.00 22.96           N  
ANISOU 1427  N   TRP A 812     2542    533   5648    624   -115    719       N  
ATOM   1428  CA  TRP A 812      21.123   7.507  34.866  1.00 24.39           C  
ANISOU 1428  CA  TRP A 812     2679    656   5932    624   -207    834       C  
ATOM   1429  C   TRP A 812      22.545   7.443  35.401  1.00 27.30           C  
ANISOU 1429  C   TRP A 812     2938   1024   6410    675   -228    892       C  
ATOM   1430  O   TRP A 812      22.739   7.179  36.584  1.00 28.88           O  
ANISOU 1430  O   TRP A 812     3084   1257   6633    647   -323   1019       O  
ATOM   1431  CB  TRP A 812      20.662   6.150  34.276  1.00 25.49           C  
ANISOU 1431  CB  TRP A 812     2871    642   6172    645   -215    812       C  
ATOM   1432  CG  TRP A 812      21.463   5.654  33.100  1.00 26.76           C  
ANISOU 1432  CG  TRP A 812     3037    685   6446    732   -131    698       C  
ATOM   1433  CD1 TRP A 812      21.220   5.900  31.776  1.00 29.08           C  
ANISOU 1433  CD1 TRP A 812     3405    961   6683    742    -38    555       C  
ATOM   1434  CD2 TRP A 812      22.640   4.844  33.152  1.00 27.87           C  
ANISOU 1434  CD2 TRP A 812     3101    717   6771    824   -128    716       C  
ATOM   1435  CE2 TRP A 812      23.052   4.619  31.820  1.00 32.28           C  
ANISOU 1435  CE2 TRP A 812     3693   1195   7377    890    -14    565       C  
ATOM   1436  CE3 TRP A 812      23.388   4.274  34.199  1.00 29.87           C  
ANISOU 1436  CE3 TRP A 812     3255    936   7157    858   -212    851       C  
ATOM   1437  NE1 TRP A 812      22.166   5.277  31.001  1.00 29.66           N  
ANISOU 1437  NE1 TRP A 812     3460    927   6883    831     35    471       N  
ATOM   1438  CZ2 TRP A 812      24.188   3.854  31.508  1.00 32.88           C  
ANISOU 1438  CZ2 TRP A 812     3702   1155   7637   1001     32    533       C  
ATOM   1439  CZ3 TRP A 812      24.505   3.518  33.890  1.00 32.90           C  
ANISOU 1439  CZ3 TRP A 812     3566   1200   7734    969   -182    834       C  
ATOM   1440  CH2 TRP A 812      24.898   3.319  32.559  1.00 34.16           C  
ANISOU 1440  CH2 TRP A 812     3756   1277   7946   1045    -54    671       C  
ATOM   1441  N   GLU A 813      23.533   7.704  34.534  1.00 23.81           N  
ANISOU 1441  N   GLU A 813     2459    558   6031    742   -142    806       N  
ATOM   1442  CA  GLU A 813      24.929   7.555  34.898  1.00 25.30           C  
ANISOU 1442  CA  GLU A 813     2524    740   6349    800   -155    857       C  
ATOM   1443  C   GLU A 813      25.420   8.657  35.846  1.00 29.07           C  
ANISOU 1443  C   GLU A 813     2937   1366   6743    740   -202    924       C  
ATOM   1444  O   GLU A 813      26.374   8.412  36.571  1.00 28.95           O  
ANISOU 1444  O   GLU A 813     2812   1364   6824    760   -267   1019       O  
ATOM   1445  CB  GLU A 813      25.819   7.396  33.658  1.00 26.44           C  
ANISOU 1445  CB  GLU A 813     2636    816   6594    891    -35    741       C  
ATOM   1446  CG  GLU A 813      26.082   8.655  32.855  1.00 25.96           C  
ANISOU 1446  CG  GLU A 813     2591    851   6422    869     67    642       C  
ATOM   1447  CD  GLU A 813      25.021   9.085  31.862  1.00 32.09           C  
ANISOU 1447  CD  GLU A 813     3502   1633   7058    829    134    535       C  
ATOM   1448  OE1 GLU A 813      24.042   8.336  31.664  1.00 26.25           O  
ANISOU 1448  OE1 GLU A 813     2846    820   6308    820    109    520       O  
ATOM   1449  OE2 GLU A 813      25.201  10.155  31.236  1.00 24.39           O1-
ANISOU 1449  OE2 GLU A 813     2544    735   5989    804    208    474       O1-
ATOM   1450  N   CYS A 814      24.778   9.860  35.842  1.00 26.21           N  
ANISOU 1450  N   CYS A 814     2642   1107   6210    668   -176    877       N  
ATOM   1451  CA  CYS A 814      25.021  10.922  36.835  1.00 26.45           C  
ANISOU 1451  CA  CYS A 814     2643   1268   6140    593   -227    928       C  
ATOM   1452  C   CYS A 814      24.560  10.482  38.200  1.00 31.38           C  
ANISOU 1452  C   CYS A 814     3260   1935   6727    537   -344   1052       C  
ATOM   1453  O   CYS A 814      25.279  10.680  39.166  1.00 31.53           O  
ANISOU 1453  O   CYS A 814     3206   2026   6748    502   -421   1136       O  
ATOM   1454  CB  CYS A 814      24.343  12.232  36.447  1.00 26.25           C  
ANISOU 1454  CB  CYS A 814     2704   1311   5959    544   -165    839       C  
ATOM   1455  SG  CYS A 814      24.413  12.629  34.692  1.00 29.83           S  
ANISOU 1455  SG  CYS A 814     3207   1711   6416    591    -28    701       S  
ATOM   1456  N   ILE A 815      23.338   9.888  38.272  1.00 30.33           N  
ANISOU 1456  N   ILE A 815     3204   1768   6552    519   -362   1066       N  
ATOM   1457  CA  ILE A 815      22.680   9.372  39.477  1.00 30.39           C  
ANISOU 1457  CA  ILE A 815     3219   1818   6509    455   -460   1186       C  
ATOM   1458  C   ILE A 815      23.534   8.260  40.103  1.00 36.35           C  
ANISOU 1458  C   ILE A 815     3885   2514   7412    484   -556   1320       C  
ATOM   1459  O   ILE A 815      23.787   8.290  41.306  1.00 37.30           O  
ANISOU 1459  O   ILE A 815     3963   2722   7488    423   -651   1438       O  
ATOM   1460  CB  ILE A 815      21.190   8.951  39.215  1.00 32.96           C  
ANISOU 1460  CB  ILE A 815     3635   2114   6775    428   -442   1168       C  
ATOM   1461  CG1 ILE A 815      20.364  10.108  38.562  1.00 31.26           C  
ANISOU 1461  CG1 ILE A 815     3493   1959   6426    412   -354   1046       C  
ATOM   1462  CG2 ILE A 815      20.501   8.425  40.511  1.00 33.90           C  
ANISOU 1462  CG2 ILE A 815     3754   2295   6832    348   -536   1305       C  
ATOM   1463  CD1 ILE A 815      18.799   9.782  38.177  1.00 26.04           C  
ANISOU 1463  CD1 ILE A 815     2906   1284   5704    384   -336   1024       C  
ATOM   1464  N   LEU A 816      23.990   7.295  39.294  1.00 32.85           N  
ANISOU 1464  N   LEU A 816     3416   1922   7144    576   -531   1303       N  
ATOM   1465  CA  LEU A 816      24.721   6.172  39.859  1.00 34.21           C  
ANISOU 1465  CA  LEU A 816     3505   2012   7481    617   -625   1438       C  
ATOM   1466  C   LEU A 816      26.204   6.459  40.031  1.00 36.74           C  
ANISOU 1466  C   LEU A 816     3694   2366   7899    666   -643   1471       C  
ATOM   1467  O   LEU A 816      26.779   5.915  40.954  1.00 36.90           O  
ANISOU 1467  O   LEU A 816     3632   2393   7996    663   -758   1623       O  
ATOM   1468  CB  LEU A 816      24.476   4.853  39.090  1.00 35.20           C  
ANISOU 1468  CB  LEU A 816     3662   1941   7770    695   -605   1418       C  
ATOM   1469  CG  LEU A 816      23.000   4.517  38.731  1.00 38.33           C  
ANISOU 1469  CG  LEU A 816     4185   2295   8084    640   -583   1372       C  
ATOM   1470  CD1 LEU A 816      22.900   3.184  37.997  1.00 39.04           C  
ANISOU 1470  CD1 LEU A 816     4310   2177   8347    707   -573   1348       C  
ATOM   1471  CD2 LEU A 816      22.083   4.550  39.952  1.00 37.00           C  
ANISOU 1471  CD2 LEU A 816     4044   2233   7782    523   -675   1501       C  
ATOM   1472  N   MET A 817      26.828   7.314  39.187  1.00 33.35           N  
ANISOU 1472  N   MET A 817     3240   1967   7465    701   -541   1347       N  
ATOM   1473  CA  MET A 817      28.295   7.470  39.217  1.00 34.84           C  
ANISOU 1473  CA  MET A 817     3283   2178   7776    755   -549   1378       C  
ATOM   1474  C   MET A 817      28.829   8.891  39.449  1.00 39.05           C  
ANISOU 1474  C   MET A 817     3782   2867   8188    681   -536   1344       C  
ATOM   1475  O   MET A 817      30.039   9.048  39.618  1.00 40.52           O  
ANISOU 1475  O   MET A 817     3835   3093   8469    703   -562   1390       O  
ATOM   1476  CB  MET A 817      28.932   6.885  37.945  1.00 37.63           C  
ANISOU 1476  CB  MET A 817     3593   2399   8306    886   -437   1281       C  
ATOM   1477  CG  MET A 817      29.014   5.358  37.956  1.00 42.09           C  
ANISOU 1477  CG  MET A 817     4130   2793   9070    980   -480   1350       C  
ATOM   1478  SD  MET A 817      28.628   4.637  36.337  1.00 45.72           S  
ANISOU 1478  SD  MET A 817     4682   3074   9615   1082   -326   1166       S  
ATOM   1479  CE  MET A 817      26.882   4.828  36.313  1.00 40.18           C  
ANISOU 1479  CE  MET A 817     4167   2390   8710    969   -336   1125       C  
ATOM   1480  N   GLY A 818      27.958   9.895  39.468  1.00 35.50           N  
ANISOU 1480  N   GLY A 818     3444   2498   7546    596   -500   1269       N  
ATOM   1481  CA  GLY A 818      28.382  11.302  39.511  1.00 35.10           C  
ANISOU 1481  CA  GLY A 818     3387   2561   7388    527   -471   1210       C  
ATOM   1482  C   GLY A 818      29.015  11.794  38.221  1.00 37.22           C  
ANISOU 1482  C   GLY A 818     3629   2799   7715    582   -341   1095       C  
ATOM   1483  O   GLY A 818      29.747  12.793  38.227  1.00 37.38           O  
ANISOU 1483  O   GLY A 818     3601   2899   7702    534   -326   1072       O  
ATOM   1484  N   LYS A 819      28.736  11.089  37.110  1.00 33.55           N  
ANISOU 1484  N   LYS A 819     3199   2220   7328    672   -249   1020       N  
ATOM   1485  CA  LYS A 819      29.304  11.352  35.791  1.00 34.46           C  
ANISOU 1485  CA  LYS A 819     3293   2302   7497    730   -114    910       C  
ATOM   1486  C   LYS A 819      28.498  12.390  35.009  1.00 34.54           C  
ANISOU 1486  C   LYS A 819     3433   2341   7349    679    -25    797       C  
ATOM   1487  O   LYS A 819      27.543  12.038  34.319  1.00 34.66           O  
ANISOU 1487  O   LYS A 819     3554   2293   7323    702     23    732       O  
ATOM   1488  CB  LYS A 819      29.425  10.034  34.992  1.00 39.92           C  
ANISOU 1488  CB  LYS A 819     3967   2856   8345    849    -56    875       C  
ATOM   1489  CG  LYS A 819      30.117  10.177  33.629  1.00 57.36           C  
ANISOU 1489  CG  LYS A 819     6144   5040  10611    915     97    756       C  
ATOM   1490  CD  LYS A 819      31.617   9.876  33.700  1.00 62.78           C  
ANISOU 1490  CD  LYS A 819     6642   5735  11477    987    110    803       C  
ATOM   1491  CE  LYS A 819      32.419  10.749  32.766  1.00 59.02           C  
ANISOU 1491  CE  LYS A 819     6112   5331  10982    980    241    719       C  
ATOM   1492  NZ  LYS A 819      32.508  12.149  33.260  1.00 60.72           N1+
ANISOU 1492  NZ  LYS A 819     6334   5676  11061    853    199    751       N1+
ATOM   1493  N   PHE A 820      28.879  13.667  35.112  1.00 27.72           N  
ANISOU 1493  N   PHE A 820     2563   1569   6402    606    -12    781       N  
ATOM   1494  CA  PHE A 820      28.273  14.706  34.293  1.00 23.65           C  
ANISOU 1494  CA  PHE A 820     2157   1068   5760    566     72    686       C  
ATOM   1495  C   PHE A 820      29.098  14.917  33.022  1.00 26.58           C  
ANISOU 1495  C   PHE A 820     2486   1429   6184    603    197    616       C  
ATOM   1496  O   PHE A 820      30.289  15.201  33.117  1.00 25.10           O  
ANISOU 1496  O   PHE A 820     2179   1288   6070    593    208    644       O  
ATOM   1497  CB  PHE A 820      28.072  15.996  35.104  1.00 24.33           C  
ANISOU 1497  CB  PHE A 820     2284   1238   5721    464     20    700       C  
ATOM   1498  CG  PHE A 820      27.056  15.867  36.226  1.00 25.54           C  
ANISOU 1498  CG  PHE A 820     2502   1414   5788    425    -74    746       C  
ATOM   1499  CD1 PHE A 820      25.735  16.257  36.039  1.00 27.19           C  
ANISOU 1499  CD1 PHE A 820     2836   1613   5883    412    -49    697       C  
ATOM   1500  CD2 PHE A 820      27.422  15.349  37.466  1.00 28.29           C  
ANISOU 1500  CD2 PHE A 820     2778   1805   6166    401   -186    845       C  
ATOM   1501  CE1 PHE A 820      24.800  16.143  37.073  1.00 27.71           C  
ANISOU 1501  CE1 PHE A 820     2948   1714   5867    377   -120    735       C  
ATOM   1502  CE2 PHE A 820      26.482  15.230  38.499  1.00 30.47           C  
ANISOU 1502  CE2 PHE A 820     3115   2118   6345    355   -261    888       C  
ATOM   1503  CZ  PHE A 820      25.179  15.626  38.294  1.00 27.35           C  
ANISOU 1503  CZ  PHE A 820     2837   1716   5838    345   -220    828       C  
ATOM   1504  N   THR A 821      28.468  14.757  31.826  1.00 23.06           N  
ANISOU 1504  N   THR A 821     2134    932   5696    637    292    528       N  
ATOM   1505  CA  THR A 821      29.082  15.047  30.511  1.00 21.21           C  
ANISOU 1505  CA  THR A 821     1888    703   5467    657    425    452       C  
ATOM   1506  C   THR A 821      28.215  16.015  29.706  1.00 20.53           C  
ANISOU 1506  C   THR A 821     1940    633   5228    601    476    395       C  
ATOM   1507  O   THR A 821      27.229  16.481  30.233  1.00 18.80           O  
ANISOU 1507  O   THR A 821     1807    418   4919    558    408    415       O  
ATOM   1508  CB  THR A 821      29.380  13.750  29.709  1.00 24.37           C  
ANISOU 1508  CB  THR A 821     2256   1026   5979    760    502    395       C  
ATOM   1509  CG2 THR A 821      30.542  12.942  30.290  1.00 22.49           C  
ANISOU 1509  CG2 THR A 821     1850    771   5924    830    478    453       C  
ATOM   1510  OG1 THR A 821      28.195  12.966  29.568  1.00 21.79           O  
ANISOU 1510  OG1 THR A 821     2043    620   5617    784    474    364       O  
ATOM   1511  N   THR A 822      28.594  16.327  28.441  1.00 18.71           N  
ANISOU 1511  N   THR A 822     1726    416   4968    601    596    331       N  
ATOM   1512  CA  THR A 822      27.691  16.869  27.421  1.00 18.57           C  
ANISOU 1512  CA  THR A 822     1846    395   4814    568    646    279       C  
ATOM   1513  C   THR A 822      26.446  15.959  27.177  1.00 21.85           C  
ANISOU 1513  C   THR A 822     2362    747   5193    607    616    241       C  
ATOM   1514  O   THR A 822      25.328  16.458  27.011  1.00 20.77           O  
ANISOU 1514  O   THR A 822     2332    612   4947    570    582    242       O  
ATOM   1515  CB  THR A 822      28.468  17.186  26.136  1.00 23.99           C  
ANISOU 1515  CB  THR A 822     2518   1120   5477    559    783    225       C  
ATOM   1516  CG2 THR A 822      27.572  17.844  25.054  1.00 20.52           C  
ANISOU 1516  CG2 THR A 822     2224    692   4882    511    823    191       C  
ATOM   1517  OG1 THR A 822      29.471  18.136  26.494  1.00 25.70           O  
ANISOU 1517  OG1 THR A 822     2645   1398   5721    502    791    276       O  
ATOM   1518  N   ALA A 823      26.658  14.635  27.166  1.00 20.02           N  
ANISOU 1518  N   ALA A 823     2089    453   5064    679    624    213       N  
ATOM   1519  CA  ALA A 823      25.616  13.641  26.941  1.00 19.89           C  
ANISOU 1519  CA  ALA A 823     2159    364   5035    707    594    176       C  
ATOM   1520  C   ALA A 823      24.550  13.618  28.042  1.00 18.82           C  
ANISOU 1520  C   ALA A 823     2057    221   4873    678    467    249       C  
ATOM   1521  O   ALA A 823      23.396  13.331  27.772  1.00 18.30           O  
ANISOU 1521  O   ALA A 823     2084    129   4741    662    436    231       O  
ATOM   1522  CB  ALA A 823      26.240  12.276  26.772  1.00 21.68           C  
ANISOU 1522  CB  ALA A 823     2326    508   5403    793    632    133       C  
ATOM   1523  N   SER A 824      24.936  13.917  29.264  1.00 16.20           N  
ANISOU 1523  N   SER A 824     1649    -80   4585    664    396    331       N  
ATOM   1524  CA  SER A 824      24.025  14.070  30.376  1.00 15.44           C  
ANISOU 1524  CA  SER A 824     1580   -157   4443    628    291    398       C  
ATOM   1525  C   SER A 824      23.341  15.471  30.358  1.00 19.07           C  
ANISOU 1525  C   SER A 824     2111    365   4769    567    289    397       C  
ATOM   1526  O   SER A 824      22.190  15.625  30.773  1.00 20.18           O  
ANISOU 1526  O   SER A 824     2308    517   4842    545    237    417       O  
ATOM   1527  CB  SER A 824      24.720  13.724  31.691  1.00 15.79           C  
ANISOU 1527  CB  SER A 824     1521    -99   4578    632    213    485       C  
ATOM   1528  OG  SER A 824      25.665  14.668  32.157  1.00 14.39           O  
ANISOU 1528  OG  SER A 824     1274   -208   4401    596    209    514       O  
ATOM   1529  N   ASP A 825      24.033  16.472  29.842  1.00 15.28           N  
ANISOU 1529  N   ASP A 825     1623    -80   4261    543    349    375       N  
ATOM   1530  CA  ASP A 825      23.432  17.766  29.529  1.00 12.93           C  
ANISOU 1530  CA  ASP A 825     1405   -347   3855    496    361    367       C  
ATOM   1531  C   ASP A 825      22.326  17.595  28.485  1.00 16.23           C  
ANISOU 1531  C   ASP A 825     1921     50   4196    505    383    329       C  
ATOM   1532  O   ASP A 825      21.257  18.227  28.629  1.00 14.99           O  
ANISOU 1532  O   ASP A 825     1825    -96   3966    487    346    345       O  
ATOM   1533  CB  ASP A 825      24.508  18.769  29.058  1.00 13.26           C  
ANISOU 1533  CB  ASP A 825     1418   -275   3895    459    424    359       C  
ATOM   1534  CG  ASP A 825      25.261  19.520  30.144  1.00 14.79           C  
ANISOU 1534  CG  ASP A 825     1549    -47   4118    413    380    401       C  
ATOM   1535  OD1 ASP A 825      24.865  19.433  31.338  1.00 14.70           O  
ANISOU 1535  OD1 ASP A 825     1529    -48   4104    404    297    434       O  
ATOM   1536  OD2 ASP A 825      26.181  20.245  29.808  1.00 25.60           O1-
ANISOU 1536  OD2 ASP A 825     2883   1345   5499    373    425    402       O1-
ATOM   1537  N   VAL A 826      22.574  16.735  27.441  1.00 14.31           N  
ANISOU 1537  N   VAL A 826     1688   -224   3973    534    444    274       N  
ATOM   1538  CA  VAL A 826      21.565  16.324  26.429  1.00 14.60           C  
ANISOU 1538  CA  VAL A 826     1817   -205   3936    532    454    232       C  
ATOM   1539  C   VAL A 826      20.316  15.711  27.094  1.00 16.83           C  
ANISOU 1539  C   VAL A 826     2124     57   4215    534    364    261       C  
ATOM   1540  O   VAL A 826      19.166  16.058  26.742  1.00 14.86           O  
ANISOU 1540  O   VAL A 826     1939   -174   3881    511    333    270       O  
ATOM   1541  CB  VAL A 826      22.138  15.418  25.298  1.00 18.32           C  
ANISOU 1541  CB  VAL A 826     2299    236   4427    558    540    150       C  
ATOM   1542  CG1 VAL A 826      21.022  14.929  24.376  1.00 18.45           C  
ANISOU 1542  CG1 VAL A 826     2418    236   4356    539    528    104       C  
ATOM   1543  CG2 VAL A 826      23.216  16.158  24.475  1.00 17.97           C  
ANISOU 1543  CG2 VAL A 826     2236    236   4356    542    644    123       C  
ATOM   1544  N   TRP A 827      20.553  14.804  28.069  1.00 15.44           N  
ANISOU 1544  N   TRP A 827     1886   -152   4133    559    319    290       N  
ATOM   1545  CA  TRP A 827      19.487  14.102  28.799  1.00 14.67           C  
ANISOU 1545  CA  TRP A 827     1797   -266   4042    551    236    331       C  
ATOM   1546  C   TRP A 827      18.624  15.123  29.518  1.00 18.51           C  
ANISOU 1546  C   TRP A 827     2295    285   4452    522    191    381       C  
ATOM   1547  O   TRP A 827      17.393  15.053  29.418  1.00 18.95           O  
ANISOU 1547  O   TRP A 827     2390    355   4455    504    156    393       O  
ATOM   1548  CB  TRP A 827      20.108  13.119  29.796  1.00 13.51           C  
ANISOU 1548  CB  TRP A 827     1574   -454   4012    576    195    375       C  
ATOM   1549  CG  TRP A 827      19.143  12.343  30.644  1.00 14.05           C  
ANISOU 1549  CG  TRP A 827     1645   -400   4093    557    110    435       C  
ATOM   1550  CD1 TRP A 827      18.304  12.825  31.617  1.00 15.20           C  
ANISOU 1550  CD1 TRP A 827     1786   -188   4177    520     54    498       C  
ATOM   1551  CD2 TRP A 827      18.955  10.930  30.617  1.00 14.90           C  
ANISOU 1551  CD2 TRP A 827     1757   -380   4285    568     77    441       C  
ATOM   1552  CE2 TRP A 827      17.990  10.618  31.606  1.00 16.68           C  
ANISOU 1552  CE2 TRP A 827     1977   -130   4491    526     -3    522       C  
ATOM   1553  CE3 TRP A 827      19.564   9.879  29.896  1.00 16.83           C  
ANISOU 1553  CE3 TRP A 827     2008   -241   4627    611    114    382       C  
ATOM   1554  NE1 TRP A 827      17.611  11.796  32.198  1.00 14.33           N  
ANISOU 1554  NE1 TRP A 827     1670   -324   4099    500     -9    552       N  
ATOM   1555  CZ2 TRP A 827      17.593   9.299  31.869  1.00 17.00           C  
ANISOU 1555  CZ2 TRP A 827     2022   -170   4608    514    -59    560       C  
ATOM   1556  CZ3 TRP A 827      19.166   8.580  30.159  1.00 18.56           C  
ANISOU 1556  CZ3 TRP A 827     2239   -117   4929    609     58    407       C  
ATOM   1557  CH2 TRP A 827      18.188   8.302  31.124  1.00 18.56           C  
ANISOU 1557  CH2 TRP A 827     2237    -93   4909    556    -31    503       C  
ATOM   1558  N   ALA A 828      19.279  16.076  30.241  1.00 17.07           N  
ANISOU 1558  N   ALA A 828     2075    142   4269    514    195    405       N  
ATOM   1559  CA  ALA A 828      18.617  17.170  30.982  1.00 16.93           C  
ANISOU 1559  CA  ALA A 828     2072    176   4185    492    168    433       C  
ATOM   1560  C   ALA A 828      17.908  18.119  30.062  1.00 18.15           C  
ANISOU 1560  C   ALA A 828     2294    337   4266    490    196    411       C  
ATOM   1561  O   ALA A 828      16.880  18.662  30.442  1.00 19.40           O  
ANISOU 1561  O   ALA A 828     2471    522   4378    490    169    431       O  
ATOM   1562  CB  ALA A 828      19.623  17.922  31.832  1.00 17.73           C  
ANISOU 1562  CB  ALA A 828     2130    302   4304    474    167    447       C  
ATOM   1563  N   PHE A 829      18.441  18.332  28.852  1.00 14.92           N  
ANISOU 1563  N   PHE A 829     1916    -91   3844    488    250    377       N  
ATOM   1564  CA  PHE A 829      17.766  19.172  27.868  1.00 13.47           C  
ANISOU 1564  CA  PHE A 829     1801   -267   3585    480    267    374       C  
ATOM   1565  C   PHE A 829      16.444  18.503  27.455  1.00 16.01           C  
ANISOU 1565  C   PHE A 829     2153     61   3869    483    223    380       C  
ATOM   1566  O   PHE A 829      15.403  19.173  27.349  1.00 14.01           O  
ANISOU 1566  O   PHE A 829     1925   -170   3569    486    193    410       O  
ATOM   1567  CB  PHE A 829      18.683  19.463  26.662  1.00 14.15           C  
ANISOU 1567  CB  PHE A 829     1915   -188   3650    463    337    344       C  
ATOM   1568  CG  PHE A 829      17.907  20.032  25.499  1.00 15.17           C  
ANISOU 1568  CG  PHE A 829     2121    -48   3690    447    341    353       C  
ATOM   1569  CD1 PHE A 829      17.599  21.384  25.445  1.00 16.88           C  
ANISOU 1569  CD1 PHE A 829     2372    169   3872    438    332    395       C  
ATOM   1570  CD2 PHE A 829      17.444  19.205  24.477  1.00 15.51           C  
ANISOU 1570  CD2 PHE A 829     2207      2   3684    436    342    323       C  
ATOM   1571  CE1 PHE A 829      16.839  21.903  24.385  1.00 18.13           C  
ANISOU 1571  CE1 PHE A 829     2597    338   3953    426    319    426       C  
ATOM   1572  CE2 PHE A 829      16.698  19.724  23.414  1.00 17.86           C  
ANISOU 1572  CE2 PHE A 829     2575    323   3888    412    329    344       C  
ATOM   1573  CZ  PHE A 829      16.399  21.067  23.374  1.00 16.68           C  
ANISOU 1573  CZ  PHE A 829     2449    179   3709    408    314    404       C  
ATOM   1574  N   GLY A 830      16.508  17.187  27.240  1.00 14.36           N  
ANISOU 1574  N   GLY A 830     1937   -172   3693    482    217    354       N  
ATOM   1575  CA  GLY A 830      15.334  16.348  27.006  1.00 14.43           C  
ANISOU 1575  CA  GLY A 830     1965   -164   3682    468    165    359       C  
ATOM   1576  C   GLY A 830      14.226  16.560  28.022  1.00 14.80           C  
ANISOU 1576  C   GLY A 830     1977    -78   3725    468    106    417       C  
ATOM   1577  O   GLY A 830      13.061  16.603  27.652  1.00 14.20           O  
ANISOU 1577  O   GLY A 830     1915   -125   3606    455     67    438       O  
ATOM   1578  N   VAL A 831      14.597  16.695  29.301  1.00 11.95           N  
ANISOU 1578  N   VAL A 831     1564   -427   3404    479    100    443       N  
ATOM   1579  CA  VAL A 831      13.712  16.845  30.462  1.00 11.16           C  
ANISOU 1579  CA  VAL A 831     1423   -477   3295    478     62    490       C  
ATOM   1580  C   VAL A 831      13.231  18.291  30.476  1.00 12.78           C  
ANISOU 1580  C   VAL A 831     1642   -240   3453    502     80    493       C  
ATOM   1581  O   VAL A 831      12.040  18.533  30.661  1.00 12.94           O  
ANISOU 1581  O   VAL A 831     1646   -178   3448    512     58    520       O  
ATOM   1582  CB  VAL A 831      14.416  16.425  31.796  1.00 12.47           C  
ANISOU 1582  CB  VAL A 831     1538   -305   3505    471     49    515       C  
ATOM   1583  CG1 VAL A 831      13.579  16.782  32.994  1.00 11.25           C  
ANISOU 1583  CG1 VAL A 831     1350   -390   3314    464     28    553       C  
ATOM   1584  CG2 VAL A 831      14.729  14.932  31.816  1.00 13.23           C  
ANISOU 1584  CG2 VAL A 831     1617   -258   3668    456     19    529       C  
ATOM   1585  N   THR A 832      14.158  19.241  30.267  1.00 10.41           N  
ANISOU 1585  N   THR A 832     1368   -564   3151    511    121    468       N  
ATOM   1586  CA  THR A 832      13.869  20.685  30.097  1.00 10.73           C  
ANISOU 1586  CA  THR A 832     1440   -527   3164    534    141    468       C  
ATOM   1587  C   THR A 832      12.860  20.916  28.945  1.00 13.66           C  
ANISOU 1587  C   THR A 832     1843   -152   3499    547    123    491       C  
ATOM   1588  O   THR A 832      11.958  21.727  29.070  1.00 11.09           O  
ANISOU 1588  O   THR A 832     1514   -464   3163    581    112    515       O  
ATOM   1589  CB  THR A 832      15.204  21.491  29.902  1.00 13.97           C  
ANISOU 1589  CB  THR A 832     1877   -155   3586    520    183    443       C  
ATOM   1590  CG2 THR A 832      14.988  22.990  29.806  1.00 18.01           C  
ANISOU 1590  CG2 THR A 832     2431    329   4083    536    198    446       C  
ATOM   1591  OG1 THR A 832      16.112  21.204  30.974  1.00 10.17           O  
ANISOU 1591  OG1 THR A 832     1354   -627   3138    500    183    431       O  
ATOM   1592  N   LEU A 833      13.049  20.210  27.827  1.00 15.87           N  
ANISOU 1592  N   LEU A 833     2153    118   3759    520    119    482       N  
ATOM   1593  CA  LEU A 833      12.182  20.228  26.630  1.00 16.89           C  
ANISOU 1593  CA  LEU A 833     2318    263   3836    510     89    505       C  
ATOM   1594  C   LEU A 833      10.789  19.674  26.960  1.00 16.94           C  
ANISOU 1594  C   LEU A 833     2278    315   3843    512     29    540       C  
ATOM   1595  O   LEU A 833       9.790  20.172  26.463  1.00 15.13           O  
ANISOU 1595  O   LEU A 833     2046    115   3588    526     -8    584       O  
ATOM   1596  CB  LEU A 833      12.866  19.427  25.485  1.00 17.11           C  
ANISOU 1596  CB  LEU A 833     2395    275   3831    468    109    463       C  
ATOM   1597  CG  LEU A 833      12.126  19.198  24.172  1.00 21.51           C  
ANISOU 1597  CG  LEU A 833     3003    858   4312    433     72    474       C  
ATOM   1598  CD1 LEU A 833      11.808  20.519  23.473  1.00 23.68           C  
ANISOU 1598  CD1 LEU A 833     3314   1147   4536    442     64    529       C  
ATOM   1599  CD2 LEU A 833      12.930  18.319  23.246  1.00 23.14           C  
ANISOU 1599  CD2 LEU A 833     3261   1046   4486    393    113    404       C  
ATOM   1600  N   TRP A 834      10.738  18.641  27.809  1.00 15.99           N  
ANISOU 1600  N   TRP A 834     2113    204   3758    497     16    532       N  
ATOM   1601  CA  TRP A 834       9.481  18.100  28.324  1.00 15.49           C  
ANISOU 1601  CA  TRP A 834     1992    192   3701    487    -33    573       C  
ATOM   1602  C   TRP A 834       8.826  19.138  29.206  1.00 19.51           C  
ANISOU 1602  C   TRP A 834     2451    743   4218    539    -19    602       C  
ATOM   1603  O   TRP A 834       7.605  19.255  29.144  1.00 19.52           O  
ANISOU 1603  O   TRP A 834     2405    797   4214    552    -52    644       O  
ATOM   1604  CB  TRP A 834       9.710  16.768  29.072  1.00 13.54           C  
ANISOU 1604  CB  TRP A 834     1716    -65   3494    449    -48    570       C  
ATOM   1605  CG  TRP A 834       8.517  16.168  29.783  1.00 13.68           C  
ANISOU 1605  CG  TRP A 834     1666     12   3520    424    -92    622       C  
ATOM   1606  CD1 TRP A 834       7.689  15.188  29.323  1.00 15.55           C  
ANISOU 1606  CD1 TRP A 834     1893    259   3757    367   -149    645       C  
ATOM   1607  CD2 TRP A 834       8.074  16.471  31.119  1.00 13.28           C  
ANISOU 1607  CD2 TRP A 834     1548     22   3475    442    -77    656       C  
ATOM   1608  CE2 TRP A 834       6.958  15.642  31.389  1.00 15.18           C  
ANISOU 1608  CE2 TRP A 834     1730    317   3720    395   -122    709       C  
ATOM   1609  CE3 TRP A 834       8.518  17.358  32.116  1.00 13.37           C  
ANISOU 1609  CE3 TRP A 834     1547     53   3480    483    -28    642       C  
ATOM   1610  NE1 TRP A 834       6.734  14.884  30.274  1.00 14.25           N  
ANISOU 1610  NE1 TRP A 834     1648    162   3604    348   -171    703       N  
ATOM   1611  CZ2 TRP A 834       6.295  15.665  32.611  1.00 14.66           C  
ANISOU 1611  CZ2 TRP A 834     1588    333   3649    393   -108    752       C  
ATOM   1612  CZ3 TRP A 834       7.836  17.399  33.311  1.00 14.21           C  
ANISOU 1612  CZ3 TRP A 834     1589    237   3573    482    -17    672       C  
ATOM   1613  CH2 TRP A 834       6.735  16.561  33.549  1.00 14.68           C  
ANISOU 1613  CH2 TRP A 834     1585    360   3634    440    -51    729       C  
ATOM   1614  N   GLU A 835       9.626  19.889  30.021  1.00 17.31           N  
ANISOU 1614  N   GLU A 835     2180    443   3954    569     30    574       N  
ATOM   1615  CA  GLU A 835       9.123  20.947  30.936  1.00 16.91           C  
ANISOU 1615  CA  GLU A 835     2098    419   3909    622     59    574       C  
ATOM   1616  C   GLU A 835       8.417  22.061  30.203  1.00 20.22           C  
ANISOU 1616  C   GLU A 835     2528    825   4330    676     55    598       C  
ATOM   1617  O   GLU A 835       7.320  22.475  30.603  1.00 20.83           O  
ANISOU 1617  O   GLU A 835     2548    944   4421    724     55    622       O  
ATOM   1618  CB  GLU A 835      10.265  21.595  31.696  1.00 17.47           C  
ANISOU 1618  CB  GLU A 835     2199    453   3985    626    103    529       C  
ATOM   1619  CG  GLU A 835      10.845  20.800  32.834  1.00 24.21           C  
ANISOU 1619  CG  GLU A 835     3024   1337   4838    586    103    519       C  
ATOM   1620  CD  GLU A 835      11.872  21.672  33.517  1.00 25.72           C  
ANISOU 1620  CD  GLU A 835     3245   1500   5027    585    137    475       C  
ATOM   1621  OE1 GLU A 835      11.480  22.433  34.431  1.00  9.38           O  
ANISOU 1621  OE1 GLU A 835     1169   -542   2937    607    163    450       O  
ATOM   1622  OE2 GLU A 835      13.053  21.642  33.102  1.00 16.87           O1-
ANISOU 1622  OE2 GLU A 835     2153    333   3924    559    140    461       O1-
ATOM   1623  N   VAL A 836       9.076  22.566  29.132  1.00 16.10           N  
ANISOU 1623  N   VAL A 836     2076    243   3798    669     55    597       N  
ATOM   1624  CA  VAL A 836       8.592  23.589  28.192  1.00 14.84           C  
ANISOU 1624  CA  VAL A 836     1946     56   3638    707     38    639       C  
ATOM   1625  C   VAL A 836       7.268  23.131  27.596  1.00 19.47           C  
ANISOU 1625  C   VAL A 836     2480    706   4212    711    -25    699       C  
ATOM   1626  O   VAL A 836       6.288  23.861  27.614  1.00 22.45           O  
ANISOU 1626  O   VAL A 836     2813   1097   4620    773    -42    744       O  
ATOM   1627  CB  VAL A 836       9.691  23.867  27.113  1.00 15.84           C  
ANISOU 1627  CB  VAL A 836     2158    127   3733    666     50    633       C  
ATOM   1628  CG1 VAL A 836       9.152  24.655  25.916  1.00 16.00           C  
ANISOU 1628  CG1 VAL A 836     2214    133   3732    682     11    701       C  
ATOM   1629  CG2 VAL A 836      10.904  24.547  27.725  1.00 14.70           C  
ANISOU 1629  CG2 VAL A 836     2049    -76   3612    663    106    587       C  
ATOM   1630  N   LEU A 837       7.241  21.911  27.088  1.00 18.08           N  
ANISOU 1630  N   LEU A 837     2305    563   4001    643    -62    698       N  
ATOM   1631  CA  LEU A 837       6.048  21.323  26.503  1.00 18.67           C  
ANISOU 1631  CA  LEU A 837     2333    702   4057    618   -135    752       C  
ATOM   1632  C   LEU A 837       4.969  21.002  27.550  1.00 20.28           C  
ANISOU 1632  C   LEU A 837     2427    976   4302    642   -142    777       C  
ATOM   1633  O   LEU A 837       3.776  20.957  27.230  1.00 21.60           O  
ANISOU 1633  O   LEU A 837     2525   1205   4476    647   -197    838       O  
ATOM   1634  CB  LEU A 837       6.441  20.118  25.633  1.00 18.43           C  
ANISOU 1634  CB  LEU A 837     2357    671   3975    528   -167    725       C  
ATOM   1635  CG  LEU A 837       6.890  20.595  24.254  1.00 23.76           C  
ANISOU 1635  CG  LEU A 837     3120   1321   4586    505   -179    733       C  
ATOM   1636  CD1 LEU A 837       8.073  19.893  23.776  1.00 24.72           C  
ANISOU 1636  CD1 LEU A 837     3318   1404   4671    450   -139    660       C  
ATOM   1637  CD2 LEU A 837       5.742  20.639  23.259  1.00 26.50           C  
ANISOU 1637  CD2 LEU A 837     3453   1728   4887    479   -271    805       C  
ATOM   1638  N   MET A 838       5.380  20.815  28.794  1.00 14.71           N  
ANISOU 1638  N   MET A 838     1700    271   3619    650    -87    736       N  
ATOM   1639  CA  MET A 838       4.444  20.744  29.912  1.00 14.08           C  
ANISOU 1639  CA  MET A 838     1519    266   3565    678    -70    756       C  
ATOM   1640  C   MET A 838       4.007  22.136  30.403  1.00 17.04           C  
ANISOU 1640  C   MET A 838     1861    638   3977    783    -20    751       C  
ATOM   1641  O   MET A 838       3.234  22.242  31.349  1.00 17.58           O  
ANISOU 1641  O   MET A 838     1843    773   4063    820     16    754       O  
ATOM   1642  CB  MET A 838       5.060  19.905  31.057  1.00 14.86           C  
ANISOU 1642  CB  MET A 838     1613    376   3657    631    -37    721       C  
ATOM   1643  CG  MET A 838       5.104  18.444  30.732  1.00 16.48           C  
ANISOU 1643  CG  MET A 838     1823    585   3854    541    -91    739       C  
ATOM   1644  SD  MET A 838       3.482  17.707  30.582  1.00 20.72           S  
ANISOU 1644  SD  MET A 838     2257   1219   4398    496   -155    815       S  
ATOM   1645  CE  MET A 838       2.918  17.790  32.298  1.00 17.44           C  
ANISOU 1645  CE  MET A 838     1740    898   3990    517    -93    834       C  
ATOM   1646  N   LEU A 839       4.517  23.201  29.769  1.00 14.98           N  
ANISOU 1646  N   LEU A 839     1671    295   3726    827    -11    742       N  
ATOM   1647  CA  LEU A 839       4.332  24.587  30.207  1.00 16.07           C  
ANISOU 1647  CA  LEU A 839     1806    389   3911    927     40    724       C  
ATOM   1648  C   LEU A 839       4.668  24.756  31.715  1.00 18.24           C  
ANISOU 1648  C   LEU A 839     2071    675   4184    944    121    646       C  
ATOM   1649  O   LEU A 839       4.091  25.581  32.418  1.00 15.99           O  
ANISOU 1649  O   LEU A 839     1746    394   3935   1025    174    619       O  
ATOM   1650  CB  LEU A 839       2.929  25.130  29.812  1.00 16.92           C  
ANISOU 1650  CB  LEU A 839     1823    534   4072   1008      8    796       C  
ATOM   1651  CG  LEU A 839       2.735  25.444  28.324  1.00 19.24           C  
ANISOU 1651  CG  LEU A 839     2150    796   4365   1005    -74    878       C  
ATOM   1652  CD1 LEU A 839       2.381  24.162  27.499  1.00 17.30           C  
ANISOU 1652  CD1 LEU A 839     1883    629   4060    903   -159    926       C  
ATOM   1653  CD2 LEU A 839       1.659  26.464  28.156  1.00 22.36           C  
ANISOU 1653  CD2 LEU A 839     2470   1185   4839   1118    -89    941       C  
ATOM   1654  N   CYS A 840       5.632  23.935  32.179  1.00 18.71           N  
ANISOU 1654  N   CYS A 840     2168    740   4200    863    127    610       N  
ATOM   1655  CA  CYS A 840       6.226  23.915  33.517  1.00 19.64           C  
ANISOU 1655  CA  CYS A 840     2295    875   4292    845    183    546       C  
ATOM   1656  C   CYS A 840       5.200  23.663  34.599  1.00 24.52           C  
ANISOU 1656  C   CYS A 840     2819   1600   4897    865    220    546       C  
ATOM   1657  O   CYS A 840       5.388  24.106  35.723  1.00 26.10           O  
ANISOU 1657  O   CYS A 840     3026   1820   5071    879    281    484       O  
ATOM   1658  CB  CYS A 840       7.048  25.185  33.772  1.00 20.21           C  
ANISOU 1658  CB  CYS A 840     2447    855   4377    880    228    478       C  
ATOM   1659  SG  CYS A 840       8.400  25.421  32.595  1.00 22.62           S  
ANISOU 1659  SG  CYS A 840     2854   1053   4688    834    196    485       S  
ATOM   1660  N   ARG A 841       4.125  22.929  34.263  1.00 22.33           N  
ANISOU 1660  N   ARG A 841     2454   1400   4630    855    184    615       N  
ATOM   1661  CA  ARG A 841       2.972  22.718  35.143  1.00 23.85           C  
ANISOU 1661  CA  ARG A 841     2534   1711   4817    875    223    632       C  
ATOM   1662  C   ARG A 841       3.043  21.456  36.000  1.00 28.08           C  
ANISOU 1662  C   ARG A 841     3036   2334   5299    776    217    656       C  
ATOM   1663  O   ARG A 841       2.201  21.274  36.871  1.00 27.49           O  
ANISOU 1663  O   ARG A 841     2872   2370   5202    777    261    670       O  
ATOM   1664  CB  ARG A 841       1.674  22.725  34.340  1.00 25.54           C  
ANISOU 1664  CB  ARG A 841     2651   1972   5081    916    183    706       C  
ATOM   1665  CG  ARG A 841       1.101  24.112  34.153  1.00 37.80           C  
ANISOU 1665  CG  ARG A 841     4180   3485   6698   1047    224    689       C  
ATOM   1666  CD  ARG A 841       0.292  24.198  32.875  1.00 42.99           C  
ANISOU 1666  CD  ARG A 841     4785   4141   7409   1077    143    780       C  
ATOM   1667  NE  ARG A 841      -0.636  25.326  32.897  1.00 56.25           N  
ANISOU 1667  NE  ARG A 841     6385   5818   9169   1212    180    791       N  
ATOM   1668  CZ  ARG A 841      -0.277  26.604  32.804  1.00 75.27           C  
ANISOU 1668  CZ  ARG A 841     8862   8108  11628   1309    216    746       C  
ATOM   1669  NH1 ARG A 841       1.002  26.935  32.681  1.00 64.26           N1+
ANISOU 1669  NH1 ARG A 841     7612   6601  10202   1272    220    691       N1+
ATOM   1670  NH2 ARG A 841      -1.195  27.561  32.835  1.00 65.46           N  
ANISOU 1670  NH2 ARG A 841     7539   6854  10478   1442    249    761       N  
ATOM   1671  N   ALA A 842       4.034  20.586  35.748  1.00 24.01           N  
ANISOU 1671  N   ALA A 842     2588   1769   4766    694    164    667       N  
ATOM   1672  CA  ALA A 842       4.219  19.389  36.553  1.00 23.20           C  
ANISOU 1672  CA  ALA A 842     2463   1725   4626    602    147    703       C  
ATOM   1673  C   ALA A 842       5.689  19.044  36.634  1.00 24.68           C  
ANISOU 1673  C   ALA A 842     2740   1833   4803    557    123    677       C  
ATOM   1674  O   ALA A 842       6.445  19.254  35.683  1.00 23.53           O  
ANISOU 1674  O   ALA A 842     2661   1591   4688    570     99    653       O  
ATOM   1675  CB  ALA A 842       3.422  18.225  35.985  1.00 23.42           C  
ANISOU 1675  CB  ALA A 842     2432   1790   4677    539     80    785       C  
ATOM   1676  N   GLN A 843       6.087  18.514  37.782  1.00 19.28           N  
ANISOU 1676  N   GLN A 843     2050   1200   4076    500    131    690       N  
ATOM   1677  CA  GLN A 843       7.451  18.145  38.029  1.00 17.57           C  
ANISOU 1677  CA  GLN A 843     1895    924   3857    459    103    680       C  
ATOM   1678  C   GLN A 843       7.756  16.878  37.183  1.00 23.79           C  
ANISOU 1678  C   GLN A 843     2693   1645   4701    411     31    732       C  
ATOM   1679  O   GLN A 843       6.860  16.018  37.046  1.00 21.53           O  
ANISOU 1679  O   GLN A 843     2359   1394   4427    371     -1    793       O  
ATOM   1680  CB  GLN A 843       7.661  17.916  39.540  1.00 18.89           C  
ANISOU 1680  CB  GLN A 843     2045   1182   3951    407    120    696       C  
ATOM   1681  CG  GLN A 843       9.141  17.691  39.943  1.00 29.30           C  
ANISOU 1681  CG  GLN A 843     3414   2452   5267    366     84    692       C  
ATOM   1682  CD  GLN A 843       9.348  17.420  41.411  1.00 32.41           C  
ANISOU 1682  CD  GLN A 843     3794   2945   5576    301     82    724       C  
ATOM   1683  NE2 GLN A 843      10.256  18.169  42.021  1.00 13.26           N  
ANISOU 1683  NE2 GLN A 843     1412    522   3104    294     94    668       N  
ATOM   1684  OE1 GLN A 843       8.766  16.495  41.993  1.00 29.99           O  
ANISOU 1684  OE1 GLN A 843     3440   2713   5242    242     61    807       O  
ATOM   1685  N   PRO A 844       8.995  16.758  36.593  1.00 20.25           N  
ANISOU 1685  N   PRO A 844     2305   1098   4291    413      9    705       N  
ATOM   1686  CA  PRO A 844       9.380  15.487  35.950  1.00 19.57           C  
ANISOU 1686  CA  PRO A 844     2234    940   4262    373    -46    738       C  
ATOM   1687  C   PRO A 844       9.328  14.373  36.971  1.00 20.07           C  
ANISOU 1687  C   PRO A 844     2260   1038   4328    306    -85    815       C  
ATOM   1688  O   PRO A 844       9.850  14.544  38.071  1.00 18.84           O  
ANISOU 1688  O   PRO A 844     2094    928   4136    291    -78    831       O  
ATOM   1689  CB  PRO A 844      10.815  15.745  35.477  1.00 20.44           C  
ANISOU 1689  CB  PRO A 844     2396    964   4406    397    -38    690       C  
ATOM   1690  CG  PRO A 844      10.905  17.203  35.380  1.00 23.61           C  
ANISOU 1690  CG  PRO A 844     2822   1377   4772    445     13    633       C  
ATOM   1691  CD  PRO A 844      10.083  17.743  36.485  1.00 19.35           C  
ANISOU 1691  CD  PRO A 844     2245    931   4176    449     39    640       C  
ATOM   1692  N   PHE A 845       8.677  13.256  36.601  1.00 17.64           N  
ANISOU 1692  N   PHE A 845     1935    711   4057    259   -132    868       N  
ATOM   1693  CA  PHE A 845       8.375  12.094  37.461  1.00 18.36           C  
ANISOU 1693  CA  PHE A 845     1990    828   4158    183   -177    963       C  
ATOM   1694  C   PHE A 845       7.677  12.537  38.780  1.00 23.61           C  
ANISOU 1694  C   PHE A 845     2596   1640   4734    157   -143   1006       C  
ATOM   1695  O   PHE A 845       8.026  12.034  39.861  1.00 23.90           O  
ANISOU 1695  O   PHE A 845     2619   1716   4747    105   -164   1073       O  
ATOM   1696  CB  PHE A 845       9.649  11.242  37.716  1.00 19.25           C  
ANISOU 1696  CB  PHE A 845     2132    846   4337    168   -222    991       C  
ATOM   1697  CG  PHE A 845      10.297  10.658  36.480  1.00 19.25           C  
ANISOU 1697  CG  PHE A 845     2183    704   4427    194   -241    942       C  
ATOM   1698  CD1 PHE A 845       9.626   9.718  35.698  1.00 21.08           C  
ANISOU 1698  CD1 PHE A 845     2432    872   4705    155   -279    951       C  
ATOM   1699  CD2 PHE A 845      11.582  11.040  36.102  1.00 19.36           C  
ANISOU 1699  CD2 PHE A 845     2228    653   4475    251   -217    882       C  
ATOM   1700  CE1 PHE A 845      10.224   9.168  34.565  1.00 20.82           C  
ANISOU 1700  CE1 PHE A 845     2458    708   4744    176   -286    887       C  
ATOM   1701  CE2 PHE A 845      12.179  10.491  34.959  1.00 21.06           C  
ANISOU 1701  CE2 PHE A 845     2487    748   4768    278   -217    827       C  
ATOM   1702  CZ  PHE A 845      11.501   9.549  34.207  1.00 19.14           C  
ANISOU 1702  CZ  PHE A 845     2271    439   4562    242   -249    823       C  
ATOM   1703  N   GLY A 846       6.702  13.464  38.651  1.00 18.52           N  
ANISOU 1703  N   GLY A 846     1916   1077   4044    195    -89    968       N  
ATOM   1704  CA  GLY A 846       6.068  14.164  39.765  1.00 17.85           C  
ANISOU 1704  CA  GLY A 846     1779   1130   3871    198    -25    970       C  
ATOM   1705  C   GLY A 846       5.402  13.239  40.759  1.00 24.82           C  
ANISOU 1705  C   GLY A 846     2601   2114   4715    105    -40   1074       C  
ATOM   1706  O   GLY A 846       5.460  13.464  41.975  1.00 25.46           O  
ANISOU 1706  O   GLY A 846     2666   2298   4709     77     -3   1091       O  
ATOM   1707  N   GLN A 847       4.770  12.179  40.240  1.00 22.58           N  
ANISOU 1707  N   GLN A 847     2288   1802   4489     44    -97   1147       N  
ATOM   1708  CA  GLN A 847       4.034  11.207  41.042  1.00 22.31           C  
ANISOU 1708  CA  GLN A 847     2193   1853   4431    -61   -119   1263       C  
ATOM   1709  C   GLN A 847       4.924  10.098  41.575  1.00 25.03           C  
ANISOU 1709  C   GLN A 847     2581   2127   4804   -134   -194   1348       C  
ATOM   1710  O   GLN A 847       4.460   9.242  42.322  1.00 24.41           O  
ANISOU 1710  O   GLN A 847     2462   2107   4705   -233   -222   1463       O  
ATOM   1711  CB  GLN A 847       2.824  10.670  40.259  1.00 24.07           C  
ANISOU 1711  CB  GLN A 847     2356   2085   4704   -103   -150   1305       C  
ATOM   1712  CG  GLN A 847       1.806  11.754  39.900  1.00 27.04           C  
ANISOU 1712  CG  GLN A 847     2660   2558   5056    -30    -82   1249       C  
ATOM   1713  CD  GLN A 847       1.180  12.397  41.114  1.00 36.27           C  
ANISOU 1713  CD  GLN A 847     3749   3901   6131    -21     15   1258       C  
ATOM   1714  NE2 GLN A 847      -0.002  11.907  41.480  1.00 24.60           N  
ANISOU 1714  NE2 GLN A 847     2162   2546   4639    -93     27   1343       N  
ATOM   1715  OE1 GLN A 847       1.759  13.313  41.748  1.00 24.85           O  
ANISOU 1715  OE1 GLN A 847     2338   2482   4622     42     81   1184       O  
ATOM   1716  N   LEU A 848       6.212  10.119  41.198  1.00 21.48           N  
ANISOU 1716  N   LEU A 848     2205   1550   4406    -85   -224   1301       N  
ATOM   1717  CA  LEU A 848       7.229   9.243  41.758  1.00 21.47           C  
ANISOU 1717  CA  LEU A 848     2236   1478   4442   -129   -291   1377       C  
ATOM   1718  C   LEU A 848       8.010   9.967  42.835  1.00 23.42           C  
ANISOU 1718  C   LEU A 848     2491   1810   4598   -116   -265   1368       C  
ATOM   1719  O   LEU A 848       8.306  11.147  42.669  1.00 23.05           O  
ANISOU 1719  O   LEU A 848     2462   1786   4510    -43   -206   1259       O  
ATOM   1720  CB  LEU A 848       8.209   8.734  40.678  1.00 21.18           C  
ANISOU 1720  CB  LEU A 848     2261   1254   4533    -80   -340   1334       C  
ATOM   1721  CG  LEU A 848       7.695   7.806  39.552  1.00 25.85           C  
ANISOU 1721  CG  LEU A 848     2873   1726   5223   -105   -384   1332       C  
ATOM   1722  CD1 LEU A 848       8.865   7.083  38.904  1.00 25.80           C  
ANISOU 1722  CD1 LEU A 848     2927   1540   5336    -69   -428   1307       C  
ATOM   1723  CD2 LEU A 848       6.638   6.802  40.030  1.00 22.51           C  
ANISOU 1723  CD2 LEU A 848     2408   1342   4803   -219   -429   1453       C  
ATOM   1724  N   THR A 849       8.345   9.261  43.928  1.00 19.84           N  
ANISOU 1724  N   THR A 849     2028   1398   4112   -195   -317   1486       N  
ATOM   1725  CA  THR A 849       9.308   9.729  44.946  1.00 21.02           C  
ANISOU 1725  CA  THR A 849     2193   1614   4180   -203   -325   1495       C  
ATOM   1726  C   THR A 849      10.770   9.865  44.441  1.00 20.93           C  
ANISOU 1726  C   THR A 849     2221   1471   4259   -135   -366   1446       C  
ATOM   1727  O   THR A 849      11.141   9.359  43.373  1.00 18.33           O  
ANISOU 1727  O   THR A 849     1910    990   4065    -86   -393   1423       O  
ATOM   1728  CB  THR A 849       9.350   8.794  46.177  1.00 25.13           C  
ANISOU 1728  CB  THR A 849     2692   2207   4649   -316   -392   1662       C  
ATOM   1729  CG2 THR A 849       8.029   8.695  46.894  1.00 23.14           C  
ANISOU 1729  CG2 THR A 849     2392   2117   4283   -400   -343   1723       C  
ATOM   1730  OG1 THR A 849       9.829   7.521  45.770  1.00 21.45           O  
ANISOU 1730  OG1 THR A 849     2237   1583   4331   -332   -491   1761       O  
ATOM   1731  N   ASP A 850      11.589  10.544  45.255  1.00 17.85           N  
ANISOU 1731  N   ASP A 850     1840   1154   3788   -139   -367   1429       N  
ATOM   1732  CA  ASP A 850      13.056  10.647  45.093  1.00 16.33           C  
ANISOU 1732  CA  ASP A 850     1662    875   3667    -99   -417   1413       C  
ATOM   1733  C   ASP A 850      13.708   9.301  44.894  1.00 22.18           C  
ANISOU 1733  C   ASP A 850     2388   1487   4552   -105   -513   1529       C  
ATOM   1734  O   ASP A 850      14.310   9.120  43.830  1.00 22.85           O  
ANISOU 1734  O   ASP A 850     2482   1430   4770    -29   -514   1472       O  
ATOM   1735  CB  ASP A 850      13.709  11.392  46.271  1.00 16.01           C  
ANISOU 1735  CB  ASP A 850     1627    960   3496   -144   -428   1413       C  
ATOM   1736  CG  ASP A 850      13.566  12.901  46.265  1.00 16.71           C  
ANISOU 1736  CG  ASP A 850     1748   1116   3485   -110   -336   1259       C  
ATOM   1737  OD1 ASP A 850      13.224  13.467  45.203  1.00 14.69           O  
ANISOU 1737  OD1 ASP A 850     1509    788   3285    -33   -270   1154       O  
ATOM   1738  OD2 ASP A 850      13.855  13.524  47.309  1.00 24.83           O1-
ANISOU 1738  OD2 ASP A 850     2791   2263   4381   -164   -335   1245       O1-
ATOM   1739  N   GLU A 851      13.599   8.367  45.911  1.00 18.93           N  
ANISOU 1739  N   GLU A 851     1954   1122   4116   -193   -591   1691       N  
ATOM   1740  CA  GLU A 851      14.024   6.963  45.871  1.00 20.45           C  
ANISOU 1740  CA  GLU A 851     2132   1184   4454   -207   -691   1829       C  
ATOM   1741  C   GLU A 851      13.710   6.302  44.519  1.00 24.30           C  
ANISOU 1741  C   GLU A 851     2640   1494   5098   -148   -675   1773       C  
ATOM   1742  O   GLU A 851      14.604   5.736  43.902  1.00 25.91           O  
ANISOU 1742  O   GLU A 851     2845   1542   5456    -83   -712   1770       O  
ATOM   1743  CB  GLU A 851      13.343   6.124  47.000  1.00 23.26           C  
ANISOU 1743  CB  GLU A 851     2473   1629   4737   -330   -752   2007       C  
ATOM   1744  CG  GLU A 851      13.904   6.302  48.408  1.00 35.16           C  
ANISOU 1744  CG  GLU A 851     3963   3282   6114   -407   -813   2115       C  
ATOM   1745  CD  GLU A 851      13.703   5.139  49.370  1.00 59.84           C  
ANISOU 1745  CD  GLU A 851     7073   6433   9230   -518   -914   2336       C  
ATOM   1746  OE1 GLU A 851      14.197   4.024  49.081  1.00 51.09           O  
ANISOU 1746  OE1 GLU A 851     5956   5155   8300   -498  -1006   2446       O  
ATOM   1747  OE2 GLU A 851      13.106   5.361  50.450  1.00 54.29           O1-
ANISOU 1747  OE2 GLU A 851     6367   5921   8340   -625   -901   2404       O1-
ATOM   1748  N   GLN A 852      12.445   6.376  44.082  1.00 20.52           N  
ANISOU 1748  N   GLN A 852     2174   1045   4577   -173   -619   1728       N  
ATOM   1749  CA  GLN A 852      11.912   5.809  42.835  1.00 20.75           C  
ANISOU 1749  CA  GLN A 852     2229    937   4718   -145   -606   1671       C  
ATOM   1750  C   GLN A 852      12.620   6.332  41.556  1.00 21.78           C  
ANISOU 1750  C   GLN A 852     2390    960   4924    -34   -557   1517       C  
ATOM   1751  O   GLN A 852      12.906   5.565  40.627  1.00 22.44           O  
ANISOU 1751  O   GLN A 852     2503    882   5142      4   -575   1487       O  
ATOM   1752  CB  GLN A 852      10.391   5.998  42.756  1.00 20.79           C  
ANISOU 1752  CB  GLN A 852     2222   1042   4635   -204   -558   1661       C  
ATOM   1753  CG  GLN A 852       9.594   5.125  43.734  1.00 21.01           C  
ANISOU 1753  CG  GLN A 852     2220   1139   4624   -327   -608   1825       C  
ATOM   1754  CD  GLN A 852       8.107   5.406  43.716  1.00 33.90           C  
ANISOU 1754  CD  GLN A 852     3816   2899   6167   -385   -551   1815       C  
ATOM   1755  NE2 GLN A 852       7.296   4.356  43.601  1.00 31.53           N  
ANISOU 1755  NE2 GLN A 852     3505   2553   5923   -475   -598   1911       N  
ATOM   1756  OE1 GLN A 852       7.653   6.548  43.835  1.00 23.81           O  
ANISOU 1756  OE1 GLN A 852     2512   1759   4776   -352   -465   1730       O  
ATOM   1757  N   VAL A 853      12.891   7.618  41.512  1.00 17.95           N  
ANISOU 1757  N   VAL A 853     1904    564   4352     13   -492   1419       N  
ATOM   1758  CA  VAL A 853      13.717   8.201  40.460  1.00 18.66           C  
ANISOU 1758  CA  VAL A 853     2017    572   4500    105   -447   1293       C  
ATOM   1759  C   VAL A 853      15.155   7.604  40.500  1.00 23.33           C  
ANISOU 1759  C   VAL A 853     2591   1057   5216    148   -497   1331       C  
ATOM   1760  O   VAL A 853      15.713   7.271  39.457  1.00 24.09           O  
ANISOU 1760  O   VAL A 853     2704   1024   5425    213   -478   1263       O  
ATOM   1761  CB  VAL A 853      13.667   9.755  40.542  1.00 20.04           C  
ANISOU 1761  CB  VAL A 853     2196    864   4554    131   -374   1196       C  
ATOM   1762  CG1 VAL A 853      14.634  10.428  39.563  1.00 18.39           C  
ANISOU 1762  CG1 VAL A 853     2009    583   4396    210   -330   1087       C  
ATOM   1763  CG2 VAL A 853      12.224  10.247  40.354  1.00 19.81           C  
ANISOU 1763  CG2 VAL A 853     2172    917   4437    111   -322   1161       C  
ATOM   1764  N   ILE A 854      15.722   7.451  41.699  1.00 20.84           N  
ANISOU 1764  N   ILE A 854     2236    803   4880    111   -560   1441       N  
ATOM   1765  CA  ILE A 854      17.057   6.906  41.873  1.00 21.89           C  
ANISOU 1765  CA  ILE A 854     2329    852   5136    151   -621   1500       C  
ATOM   1766  C   ILE A 854      17.104   5.421  41.420  1.00 25.47           C  
ANISOU 1766  C   ILE A 854     2789   1127   5762    173   -673   1564       C  
ATOM   1767  O   ILE A 854      18.076   5.033  40.767  1.00 24.50           O  
ANISOU 1767  O   ILE A 854     2650    875   5784    257   -669   1527       O  
ATOM   1768  CB  ILE A 854      17.569   7.174  43.321  1.00 24.88           C  
ANISOU 1768  CB  ILE A 854     2664   1362   5427     90   -690   1614       C  
ATOM   1769  CG1 ILE A 854      17.787   8.709  43.535  1.00 23.22           C  
ANISOU 1769  CG1 ILE A 854     2460   1286   5076     86   -629   1509       C  
ATOM   1770  CG2 ILE A 854      18.828   6.336  43.670  1.00 24.82           C  
ANISOU 1770  CG2 ILE A 854     2597   1268   5566    121   -786   1729       C  
ATOM   1771  CD1 ILE A 854      17.697   9.214  44.992  1.00 20.17           C  
ANISOU 1771  CD1 ILE A 854     2065   1075   4524     -8   -670   1580       C  
ATOM   1772  N   GLU A 855      16.069   4.623  41.750  1.00 23.90           N  
ANISOU 1772  N   GLU A 855     2613    916   5551     97   -713   1650       N  
ATOM   1773  CA  GLU A 855      15.986   3.221  41.330  1.00 25.47           C  
ANISOU 1773  CA  GLU A 855     2834    930   5913    102   -764   1706       C  
ATOM   1774  C   GLU A 855      15.614   3.065  39.856  1.00 26.00           C  
ANISOU 1774  C   GLU A 855     2960    875   6044    150   -696   1554       C  
ATOM   1775  O   GLU A 855      15.929   2.043  39.258  1.00 26.85           O  
ANISOU 1775  O   GLU A 855     3093    799   6309    190   -718   1544       O  
ATOM   1776  CB  GLU A 855      15.077   2.356  42.249  1.00 28.97           C  
ANISOU 1776  CB  GLU A 855     3280   1395   6331    -14   -843   1873       C  
ATOM   1777  CG  GLU A 855      13.627   2.796  42.349  1.00 41.35           C  
ANISOU 1777  CG  GLU A 855     4865   3100   7746   -104   -799   1854       C  
ATOM   1778  CD  GLU A 855      12.832   2.166  43.472  1.00 56.52           C  
ANISOU 1778  CD  GLU A 855     6770   5100   9604   -232   -864   2032       C  
ATOM   1779  OE1 GLU A 855      11.713   1.664  43.207  1.00 55.91           O  
ANISOU 1779  OE1 GLU A 855     6711   5007   9525   -305   -863   2050       O  
ATOM   1780  OE2 GLU A 855      13.312   2.207  44.627  1.00 35.77           O1-
ANISOU 1780  OE2 GLU A 855     4108   2565   6918   -270   -917   2155       O1-
ATOM   1781  N   ASN A 856      14.954   4.071  39.268  1.00 23.79           N  
ANISOU 1781  N   ASN A 856     2704    694   5641    147   -616   1435       N  
ATOM   1782  CA  ASN A 856      14.722   4.085  37.840  1.00 22.79           C  
ANISOU 1782  CA  ASN A 856     2633    478   5549    190   -555   1288       C  
ATOM   1783  C   ASN A 856      16.021   4.184  37.072  1.00 23.79           C  
ANISOU 1783  C   ASN A 856     2757    508   5773    299   -509   1192       C  
ATOM   1784  O   ASN A 856      16.145   3.553  36.034  1.00 24.39           O  
ANISOU 1784  O   ASN A 856     2880    444   5943    337   -483   1106       O  
ATOM   1785  CB  ASN A 856      13.720   5.150  37.430  1.00 21.77           C  
ANISOU 1785  CB  ASN A 856     2521    481   5271    163   -494   1208       C  
ATOM   1786  CG  ASN A 856      13.304   5.059  35.993  1.00 28.57           C  
ANISOU 1786  CG  ASN A 856     3444   1262   6149    182   -452   1082       C  
ATOM   1787  ND2 ASN A 856      13.422   6.165  35.289  1.00 23.36           N  
ANISOU 1787  ND2 ASN A 856     2797    665   5414    228   -381    974       N  
ATOM   1788  OD1 ASN A 856      12.923   3.994  35.496  1.00 25.34           O  
ANISOU 1788  OD1 ASN A 856     3077    731   5820    149   -486   1080       O  
ATOM   1789  N   ALA A 857      16.985   4.958  37.585  1.00 21.60           N  
ANISOU 1789  N   ALA A 857     2424    310   5474    340   -497   1204       N  
ATOM   1790  CA  ALA A 857      18.350   5.023  37.065  1.00 22.24           C  
ANISOU 1790  CA  ALA A 857     2472    319   5659    437   -458   1142       C  
ATOM   1791  C   ALA A 857      19.031   3.665  37.065  1.00 27.72           C  
ANISOU 1791  C   ALA A 857     3146    838   6548    488   -508   1200       C  
ATOM   1792  O   ALA A 857      19.688   3.353  36.080  1.00 27.56           O  
ANISOU 1792  O   ALA A 857     3135    702   6635    572   -448   1096       O  
ATOM   1793  CB  ALA A 857      19.171   6.008  37.860  1.00 22.09           C  
ANISOU 1793  CB  ALA A 857     2385    428   5581    443   -463   1179       C  
ATOM   1794  N   GLY A 858      18.862   2.893  38.159  1.00 27.29           N  
ANISOU 1794  N   GLY A 858     3065    767   6537    438   -612   1362       N  
ATOM   1795  CA  GLY A 858      19.295   1.501  38.298  1.00 29.01           C  
ANISOU 1795  CA  GLY A 858     3272    801   6950    474   -681   1448       C  
ATOM   1796  C   GLY A 858      18.637   0.566  37.299  1.00 33.59           C  
ANISOU 1796  C   GLY A 858     3942   1207   7613    475   -658   1363       C  
ATOM   1797  O   GLY A 858      19.268  -0.383  36.846  1.00 35.62           O  
ANISOU 1797  O   GLY A 858     4205   1274   8056    553   -660   1340       O  
ATOM   1798  N   GLU A 859      17.361   0.826  36.947  1.00 29.51           N  
ANISOU 1798  N   GLU A 859     3493    753   6966    386   -637   1313       N  
ATOM   1799  CA  GLU A 859      16.637   0.146  35.867  1.00 29.76           C  
ANISOU 1799  CA  GLU A 859     3619    652   7037    365   -612   1206       C  
ATOM   1800  C   GLU A 859      17.222   0.464  34.482  1.00 32.97           C  
ANISOU 1800  C   GLU A 859     4062   1001   7464    457   -503   1009       C  
ATOM   1801  O   GLU A 859      17.107  -0.363  33.585  1.00 33.72           O  
ANISOU 1801  O   GLU A 859     4232    934   7647    472   -484    912       O  
ATOM   1802  CB  GLU A 859      15.144   0.494  35.916  1.00 29.44           C  
ANISOU 1802  CB  GLU A 859     3616    731   6839    242   -626   1219       C  
ATOM   1803  CG  GLU A 859      14.171  -0.592  36.345  1.00 45.56           C  
ANISOU 1803  CG  GLU A 859     5690   2696   8925    133   -715   1331       C  
ATOM   1804  CD  GLU A 859      14.590  -1.813  37.143  1.00 70.66           C  
ANISOU 1804  CD  GLU A 859     8856   5723  12268    125   -810   1483       C  
ATOM   1805  OE1 GLU A 859      14.295  -1.853  38.360  1.00 72.42           O  
ANISOU 1805  OE1 GLU A 859     9031   6045  12441     50   -879   1658       O  
ATOM   1806  OE2 GLU A 859      15.092  -2.782  36.528  1.00 63.25           O1-
ANISOU 1806  OE2 GLU A 859     7965   4563  11504    182   -817   1431       O1-
ATOM   1807  N   PHE A 860      17.845   1.650  34.290  1.00 29.27           N  
ANISOU 1807  N   PHE A 860     3550    663   6909    510   -431    946       N  
ATOM   1808  CA  PHE A 860      18.554   1.945  33.036  1.00 29.01           C  
ANISOU 1808  CA  PHE A 860     3540    586   6897    595   -321    776       C  
ATOM   1809  C   PHE A 860      19.837   1.142  32.907  1.00 34.42           C  
ANISOU 1809  C   PHE A 860     4181   1116   7782    709   -301    761       C  
ATOM   1810  O   PHE A 860      20.045   0.512  31.867  1.00 35.80           O  
ANISOU 1810  O   PHE A 860     4414   1150   8037    761   -237    629       O  
ATOM   1811  CB  PHE A 860      18.825   3.439  32.861  1.00 28.03           C  
ANISOU 1811  CB  PHE A 860     3384    638   6629    606   -252    726       C  
ATOM   1812  CG  PHE A 860      17.700   4.290  32.324  1.00 26.11           C  
ANISOU 1812  CG  PHE A 860     3203    509   6208    533   -225    666       C  
ATOM   1813  CD1 PHE A 860      17.530   4.462  30.955  1.00 26.33           C  
ANISOU 1813  CD1 PHE A 860     3304    513   6187    543   -150    520       C  
ATOM   1814  CD2 PHE A 860      16.836   4.952  33.186  1.00 24.87           C  
ANISOU 1814  CD2 PHE A 860     3025    491   5933    460   -274    757       C  
ATOM   1815  CE1 PHE A 860      16.502   5.264  30.458  1.00 25.25           C  
ANISOU 1815  CE1 PHE A 860     3216    484   5894    480   -139    484       C  
ATOM   1816  CE2 PHE A 860      15.807   5.761  32.692  1.00 24.85           C  
ANISOU 1816  CE2 PHE A 860     3065    590   5787    409   -250    709       C  
ATOM   1817  CZ  PHE A 860      15.646   5.912  31.332  1.00 23.11           C  
ANISOU 1817  CZ  PHE A 860     2912    340   5529    420   -190    581       C  
ATOM   1818  N   PHE A 861      20.690   1.152  33.955  1.00 30.82           N  
ANISOU 1818  N   PHE A 861     3618    685   7407    751   -354    893       N  
ATOM   1819  CA  PHE A 861      21.895   0.311  34.018  1.00 32.77           C  
ANISOU 1819  CA  PHE A 861     3797    783   7872    866   -357    917       C  
ATOM   1820  C   PHE A 861      21.585  -1.159  33.668  1.00 39.39           C  
ANISOU 1820  C   PHE A 861     4708   1384   8874    886   -387    899       C  
ATOM   1821  O   PHE A 861      22.291  -1.769  32.851  1.00 40.18           O  
ANISOU 1821  O   PHE A 861     4816   1329   9121    992   -313    784       O  
ATOM   1822  CB  PHE A 861      22.556   0.400  35.413  1.00 34.14           C  
ANISOU 1822  CB  PHE A 861     3850   1026   8095    871   -459   1111       C  
ATOM   1823  CG  PHE A 861      23.789  -0.452  35.575  1.00 36.06           C  
ANISOU 1823  CG  PHE A 861     4001   1124   8577    995   -479   1165       C  
ATOM   1824  CD1 PHE A 861      23.753  -1.622  36.329  1.00 40.02           C  
ANISOU 1824  CD1 PHE A 861     4490   1481   9235   1000   -596   1318       C  
ATOM   1825  CD2 PHE A 861      24.988  -0.090  34.974  1.00 37.30           C  
ANISOU 1825  CD2 PHE A 861     4072   1287   8813   1110   -383   1072       C  
ATOM   1826  CE1 PHE A 861      24.900  -2.422  36.471  1.00 42.25           C  
ANISOU 1826  CE1 PHE A 861     4677   1615   9761   1131   -620   1377       C  
ATOM   1827  CE2 PHE A 861      26.128  -0.886  35.118  1.00 41.85           C  
ANISOU 1827  CE2 PHE A 861     4542   1730   9629   1238   -399   1125       C  
ATOM   1828  CZ  PHE A 861      26.077  -2.053  35.861  1.00 41.11           C  
ANISOU 1828  CZ  PHE A 861     4438   1482   9701   1255   -520   1276       C  
ATOM   1829  N   ARG A 862      20.521  -1.707  34.295  1.00 37.12           N  
ANISOU 1829  N   ARG A 862     4476   1069   8559    778   -490   1011       N  
ATOM   1830  CA  ARG A 862      20.109  -3.110  34.177  1.00 38.81           C  
ANISOU 1830  CA  ARG A 862     4765   1055   8927    765   -547   1030       C  
ATOM   1831  C   ARG A 862      19.660  -3.479  32.764  1.00 43.84           C  
ANISOU 1831  C   ARG A 862     5525   1573   9559    764   -460    819       C  
ATOM   1832  O   ARG A 862      19.875  -4.616  32.360  1.00 45.57           O  
ANISOU 1832  O   ARG A 862     5797   1561   9957    815   -462    767       O  
ATOM   1833  CB  ARG A 862      19.053  -3.464  35.235  1.00 36.89           C  
ANISOU 1833  CB  ARG A 862     4540    847   8629    625   -676   1215       C  
ATOM   1834  CG  ARG A 862      19.673  -3.593  36.634  1.00 41.56           C  
ANISOU 1834  CG  ARG A 862     5025   1479   9288    636   -780   1437       C  
ATOM   1835  CD  ARG A 862      18.728  -4.183  37.679  1.00 45.95           C  
ANISOU 1835  CD  ARG A 862     5602   2041   9816    500   -906   1633       C  
ATOM   1836  NE  ARG A 862      17.693  -3.252  38.155  1.00 43.91           N  
ANISOU 1836  NE  ARG A 862     5347   2023   9314    369   -908   1669       N  
ATOM   1837  CZ  ARG A 862      17.861  -2.341  39.113  1.00 55.32           C  
ANISOU 1837  CZ  ARG A 862     6716   3682  10621    339   -928   1765       C  
ATOM   1838  NH1 ARG A 862      19.036  -2.204  39.712  1.00 41.26           N1+
ANISOU 1838  NH1 ARG A 862     4846   1920   8910    416   -960   1845       N1+
ATOM   1839  NH2 ARG A 862      16.858  -1.554  39.471  1.00 49.14           N  
ANISOU 1839  NH2 ARG A 862     5943   3096   9631    232   -915   1775       N  
ATOM   1840  N   ASP A 863      19.051  -2.518  32.021  1.00 39.47           N  
ANISOU 1840  N   ASP A 863     5020   1173   8802    706   -390    698       N  
ATOM   1841  CA  ASP A 863      18.630  -2.637  30.610  1.00 39.81           C  
ANISOU 1841  CA  ASP A 863     5180   1157   8789    691   -306    492       C  
ATOM   1842  C   ASP A 863      17.767  -3.879  30.342  1.00 44.06           C  
ANISOU 1842  C   ASP A 863     5833   1502   9406    613   -371    471       C  
ATOM   1843  O   ASP A 863      18.081  -4.721  29.488  1.00 45.58           O  
ANISOU 1843  O   ASP A 863     6106   1498   9714    665   -321    327       O  
ATOM   1844  CB  ASP A 863      19.829  -2.553  29.636  1.00 42.29           C  
ANISOU 1844  CB  ASP A 863     5483   1412   9173    830   -169    323       C  
ATOM   1845  CG  ASP A 863      19.448  -2.015  28.271  1.00 44.29           C  
ANISOU 1845  CG  ASP A 863     5832   1733   9264    796    -67    127       C  
ATOM   1846  OD1 ASP A 863      18.420  -1.313  28.175  1.00 43.94           O  
ANISOU 1846  OD1 ASP A 863     5826   1835   9034    683    -99    143       O  
ATOM   1847  OD2 ASP A 863      20.201  -2.258  27.309  1.00 46.75           O1-
ANISOU 1847  OD2 ASP A 863     6172   1960   9631    885     48    -36       O1-
ATOM   1848  N   GLN A 864      16.678  -3.970  31.100  1.00 40.20           N  
ANISOU 1848  N   GLN A 864     5351   1073   8851    481   -479    614       N  
ATOM   1849  CA  GLN A 864      15.713  -5.067  31.104  1.00 40.72           C  
ANISOU 1849  CA  GLN A 864     5506    987   8978    368   -568    646       C  
ATOM   1850  C   GLN A 864      14.335  -4.613  30.590  1.00 45.06           C  
ANISOU 1850  C   GLN A 864     6118   1670   9332    220   -584    599       C  
ATOM   1851  O   GLN A 864      13.383  -5.386  30.614  1.00 46.32           O  
ANISOU 1851  O   GLN A 864     6341   1744   9513     98   -665    636       O  
ATOM   1852  CB  GLN A 864      15.616  -5.642  32.524  1.00 42.09           C  
ANISOU 1852  CB  GLN A 864     5617   1124   9252    327   -690    885       C  
ATOM   1853  CG  GLN A 864      16.790  -6.554  32.889  1.00 58.51           C  
ANISOU 1853  CG  GLN A 864     7664   2987  11581    455   -707    937       C  
ATOM   1854  CD  GLN A 864      16.827  -6.897  34.362  1.00 78.53           C  
ANISOU 1854  CD  GLN A 864    10120   5534  14184    419   -830   1198       C  
ATOM   1855  NE2 GLN A 864      17.326  -8.067  34.681  1.00 60.17           N  
ANISOU 1855  NE2 GLN A 864     7803   2967  12091    471   -895   1280       N  
ATOM   1856  OE1 GLN A 864      16.423  -6.113  35.230  1.00 82.48           O  
ANISOU 1856  OE1 GLN A 864    10550   6260  14529    345   -868   1330       O  
ATOM   1857  N   GLY A 865      14.245  -3.369  30.126  1.00 41.76           N  
ANISOU 1857  N   GLY A 865     5675   1457   8735    231   -513    526       N  
ATOM   1858  CA  GLY A 865      12.985  -2.776  29.680  1.00 40.23           C  
ANISOU 1858  CA  GLY A 865     5514   1415   8356    108   -531    500       C  
ATOM   1859  C   GLY A 865      12.068  -2.403  30.829  1.00 40.30           C  
ANISOU 1859  C   GLY A 865     5442   1581   8288     12   -611    689       C  
ATOM   1860  O   GLY A 865      10.847  -2.379  30.657  1.00 39.44           O  
ANISOU 1860  O   GLY A 865     5354   1545   8086   -111   -659    707       O  
ATOM   1861  N   ARG A 866      12.659  -2.104  32.011  1.00 34.38           N  
ANISOU 1861  N   ARG A 866     4596    896   7571     65   -625    828       N  
ATOM   1862  CA  ARG A 866      11.923  -1.717  33.221  1.00 32.52           C  
ANISOU 1862  CA  ARG A 866     4280    823   7252    -18   -685   1005       C  
ATOM   1863  C   ARG A 866      12.064  -0.210  33.539  1.00 32.94           C  
ANISOU 1863  C   ARG A 866     4258   1106   7152     28   -624   1007       C  
ATOM   1864  O   ARG A 866      11.450   0.274  34.493  1.00 29.73           O  
ANISOU 1864  O   ARG A 866     3786    855   6654    -31   -653   1126       O  
ATOM   1865  CB  ARG A 866      12.294  -2.620  34.421  1.00 31.42           C  
ANISOU 1865  CB  ARG A 866     4103    587   7248    -29   -767   1182       C  
ATOM   1866  CG  ARG A 866      12.313  -4.117  34.063  1.00 39.64           C  
ANISOU 1866  CG  ARG A 866     5229   1360   8473    -55   -824   1172       C  
ATOM   1867  CD  ARG A 866      11.950  -5.036  35.199  1.00 44.05           C  
ANISOU 1867  CD  ARG A 866     5767   1851   9119   -147   -935   1382       C  
ATOM   1868  NE  ARG A 866      11.587  -6.360  34.685  1.00 61.04           N  
ANISOU 1868  NE  ARG A 866     8019   3756  11417   -212   -992   1355       N  
ATOM   1869  CZ  ARG A 866      12.438  -7.372  34.554  1.00 73.61           C  
ANISOU 1869  CZ  ARG A 866     9658   5089  13222   -131  -1012   1342       C  
ATOM   1870  NH1 ARG A 866      13.708  -7.231  34.908  1.00 56.12           N1+
ANISOU 1870  NH1 ARG A 866     7382   2841  11100     19   -984   1365       N1+
ATOM   1871  NH2 ARG A 866      12.025  -8.537  34.073  1.00 64.95           N  
ANISOU 1871  NH2 ARG A 866     8666   3760  12253   -200  -1064   1305       N  
ATOM   1872  N   GLN A 867      12.880   0.525  32.735  1.00 29.83           N  
ANISOU 1872  N   GLN A 867     3875    729   6731    130   -535    871       N  
ATOM   1873  CA  GLN A 867      13.037   1.980  32.810  1.00 26.77           C  
ANISOU 1873  CA  GLN A 867     3436    529   6207    171   -473    848       C  
ATOM   1874  C   GLN A 867      11.746   2.655  32.403  1.00 29.30           C  
ANISOU 1874  C   GLN A 867     3769    983   6382     94   -472    824       C  
ATOM   1875  O   GLN A 867      11.035   2.249  31.479  1.00 29.54           O  
ANISOU 1875  O   GLN A 867     3864    964   6396     37   -486    754       O  
ATOM   1876  CB  GLN A 867      14.154   2.540  31.916  1.00 26.78           C  
ANISOU 1876  CB  GLN A 867     3453    506   6216    279   -379    712       C  
ATOM   1877  CG  GLN A 867      15.307   1.606  31.670  1.00 49.88           C  
ANISOU 1877  CG  GLN A 867     6391   3249   9312    363   -361    669       C  
ATOM   1878  CD  GLN A 867      15.180   0.831  30.390  1.00 65.24           C  
ANISOU 1878  CD  GLN A 867     8438   5047  11303    361   -330    522       C  
ATOM   1879  NE2 GLN A 867      15.660  -0.402  30.424  1.00 67.21           N  
ANISOU 1879  NE2 GLN A 867     8714   5098  11725    397   -352    520       N  
ATOM   1880  OE1 GLN A 867      14.700   1.333  29.362  1.00 55.27           O  
ANISOU 1880  OE1 GLN A 867     7235   3842   9922    332   -284    410       O  
ATOM   1881  N   VAL A 868      11.469   3.706  33.103  1.00 24.41           N  
ANISOU 1881  N   VAL A 868     3085    533   5658     93   -458    883       N  
ATOM   1882  CA  VAL A 868      10.237   4.427  32.984  1.00 23.90           C  
ANISOU 1882  CA  VAL A 868     3001    611   5469     34   -458    891       C  
ATOM   1883  C   VAL A 868      10.649   5.783  32.455  1.00 24.23           C  
ANISOU 1883  C   VAL A 868     3041    741   5424    111   -381    805       C  
ATOM   1884  O   VAL A 868      11.691   6.300  32.844  1.00 23.89           O  
ANISOU 1884  O   VAL A 868     2974    708   5394    181   -342    798       O  
ATOM   1885  CB  VAL A 868       9.595   4.279  34.394  1.00 28.24           C  
ANISOU 1885  CB  VAL A 868     3478   1256   5996    -33   -504   1043       C  
ATOM   1886  CG1 VAL A 868       9.333   5.559  35.162  1.00 26.85           C  
ANISOU 1886  CG1 VAL A 868     3234   1265   5702    -12   -463   1074       C  
ATOM   1887  CG2 VAL A 868       8.448   3.265  34.402  1.00 28.60           C  
ANISOU 1887  CG2 VAL A 868     3529   1268   6069   -151   -576   1109       C  
ATOM   1888  N   TYR A 869       9.884   6.335  31.518  1.00 21.09           N  
ANISOU 1888  N   TYR A 869     2670    400   4944     92   -367    742       N  
ATOM   1889  CA  TYR A 869      10.181   7.669  30.952  1.00 19.98           C  
ANISOU 1889  CA  TYR A 869     2533    337   4721    156   -302    674       C  
ATOM   1890  C   TYR A 869       9.141   8.643  31.288  1.00 20.33           C  
ANISOU 1890  C   TYR A 869     2524    526   4673    141   -303    721       C  
ATOM   1891  O   TYR A 869       8.030   8.276  31.626  1.00 20.35           O  
ANISOU 1891  O   TYR A 869     2489    580   4664     73   -351    786       O  
ATOM   1892  CB  TYR A 869      10.382   7.650  29.417  1.00 21.84           C  
ANISOU 1892  CB  TYR A 869     2852    514   4933    165   -274    556       C  
ATOM   1893  CG  TYR A 869      11.413   6.633  28.973  1.00 24.82           C  
ANISOU 1893  CG  TYR A 869     3285    738   5408    192   -255    486       C  
ATOM   1894  CD1 TYR A 869      12.753   6.985  28.835  1.00 25.78           C  
ANISOU 1894  CD1 TYR A 869     3405    825   5565    277   -182    433       C  
ATOM   1895  CD2 TYR A 869      11.054   5.307  28.727  1.00 26.17           C  
ANISOU 1895  CD2 TYR A 869     3504    790   5650    133   -306    472       C  
ATOM   1896  CE1 TYR A 869      13.710   6.047  28.452  1.00 25.68           C  
ANISOU 1896  CE1 TYR A 869     3426    673   5658    317   -153    365       C  
ATOM   1897  CE2 TYR A 869      12.004   4.360  28.342  1.00 28.19           C  
ANISOU 1897  CE2 TYR A 869     3811    887   6013    171   -281    398       C  
ATOM   1898  CZ  TYR A 869      13.333   4.738  28.198  1.00 32.48           C  
ANISOU 1898  CZ  TYR A 869     4342   1407   6593    272   -200    343       C  
ATOM   1899  OH  TYR A 869      14.278   3.809  27.819  1.00 29.41           O  
ANISOU 1899  OH  TYR A 869     3987    863   6324    325   -163    266       O  
ATOM   1900  N   LEU A 870       9.497   9.918  31.187  1.00 17.97           N  
ANISOU 1900  N   LEU A 870     2218    292   4317    205   -248    688       N  
ATOM   1901  CA  LEU A 870       8.556  11.022  31.185  1.00 15.67           C  
ANISOU 1901  CA  LEU A 870     1890    117   3948    215   -236    706       C  
ATOM   1902  C   LEU A 870       7.474  10.777  30.114  1.00 17.48           C  
ANISOU 1902  C   LEU A 870     2137    360   4145    164   -282    696       C  
ATOM   1903  O   LEU A 870       7.814  10.322  29.017  1.00 16.33           O  
ANISOU 1903  O   LEU A 870     2065    138   4001    148   -290    628       O  
ATOM   1904  CB  LEU A 870       9.342  12.317  30.978  1.00 14.40           C  
ANISOU 1904  CB  LEU A 870     1747    -27   3752    290   -173    656       C  
ATOM   1905  CG  LEU A 870      10.052  12.831  32.270  1.00 14.98           C  
ANISOU 1905  CG  LEU A 870     1781     79   3832    323   -140    682       C  
ATOM   1906  CD1 LEU A 870      10.972  14.045  31.998  1.00 11.71           C  
ANISOU 1906  CD1 LEU A 870     1394   -340   3395    382    -83    627       C  
ATOM   1907  CD2 LEU A 870       9.036  13.082  33.407  1.00 10.25           C  
ANISOU 1907  CD2 LEU A 870     1113   -414   3195    304   -149    749       C  
ATOM   1908  N   SER A 871       6.175  11.023  30.434  1.00 15.35           N  
ANISOU 1908  N   SER A 871     1796    193   3844    132   -313    760       N  
ATOM   1909  CA  SER A 871       5.144  10.724  29.426  1.00 16.19           C  
ANISOU 1909  CA  SER A 871     1907    319   3924     71   -373    763       C  
ATOM   1910  C   SER A 871       5.111  11.858  28.386  1.00 21.23           C  
ANISOU 1910  C   SER A 871     2576    991   4500    123   -357    723       C  
ATOM   1911  O   SER A 871       5.715  12.912  28.609  1.00 21.72           O  
ANISOU 1911  O   SER A 871     2640   1064   4549    204   -295    706       O  
ATOM   1912  CB  SER A 871       3.773  10.526  30.066  1.00 18.29           C  
ANISOU 1912  CB  SER A 871     2069    689   4190     15   -416    856       C  
ATOM   1913  OG  SER A 871       3.835   9.517  31.059  1.00 28.96           O  
ANISOU 1913  OG  SER A 871     3397   2015   5591    -42   -431    908       O  
ATOM   1914  N   ARG A 872       4.426  11.645  27.261  1.00 17.41           N  
ANISOU 1914  N   ARG A 872     2119    519   3976     66   -417    714       N  
ATOM   1915  CA  ARG A 872       4.302  12.669  26.242  1.00 16.97           C  
ANISOU 1915  CA  ARG A 872     2091    502   3855    102   -418    700       C  
ATOM   1916  C   ARG A 872       3.448  13.794  26.829  1.00 22.06           C  
ANISOU 1916  C   ARG A 872     2629   1251   4501    166   -410    776       C  
ATOM   1917  O   ARG A 872       2.344  13.549  27.322  1.00 21.53           O  
ANISOU 1917  O   ARG A 872     2465   1261   4454    134   -449    844       O  
ATOM   1918  CB  ARG A 872       3.700  12.098  24.948  1.00 18.39           C  
ANISOU 1918  CB  ARG A 872     2322    686   3979     10   -499    680       C  
ATOM   1919  CG  ARG A 872       3.907  13.016  23.735  1.00 21.64           C  
ANISOU 1919  CG  ARG A 872     2798   1119   4305     35   -498    658       C  
ATOM   1920  CD  ARG A 872       3.392  12.380  22.462  1.00 33.61           C  
ANISOU 1920  CD  ARG A 872     4380   2646   5745    -72   -582    630       C  
ATOM   1921  NE  ARG A 872       1.930  12.434  22.400  1.00 35.84           N  
ANISOU 1921  NE  ARG A 872     4566   3032   6019   -124   -683    724       N  
ATOM   1922  CZ  ARG A 872       1.158  11.501  21.858  1.00 49.81           C  
ANISOU 1922  CZ  ARG A 872     6346   4819   7762   -247   -780    724       C  
ATOM   1923  NH1 ARG A 872       1.696  10.410  21.318  1.00 42.65           N1+
ANISOU 1923  NH1 ARG A 872     5556   3818   6831   -329   -785    621       N1+
ATOM   1924  NH2 ARG A 872      -0.160  11.643  21.855  1.00 31.09           N  
ANISOU 1924  NH2 ARG A 872     3863   2557   5392   -291   -872    823       N  
ATOM   1925  N   PRO A 873       3.967  15.038  26.829  1.00 19.82           N  
ANISOU 1925  N   PRO A 873     2360    967   4204    257   -352    764       N  
ATOM   1926  CA  PRO A 873       3.118  16.177  27.178  1.00 19.26           C  
ANISOU 1926  CA  PRO A 873     2201    974   4143    329   -344    824       C  
ATOM   1927  C   PRO A 873       1.990  16.385  26.154  1.00 22.81           C  
ANISOU 1927  C   PRO A 873     2615   1490   4562    301   -430    884       C  
ATOM   1928  O   PRO A 873       2.194  16.145  24.961  1.00 22.02           O  
ANISOU 1928  O   PRO A 873     2596   1364   4405    248   -477    863       O  
ATOM   1929  CB  PRO A 873       4.093  17.352  27.178  1.00 19.63           C  
ANISOU 1929  CB  PRO A 873     2304    970   4184    413   -273    787       C  
ATOM   1930  CG  PRO A 873       5.412  16.762  27.298  1.00 22.59           C  
ANISOU 1930  CG  PRO A 873     2758   1265   4560    390   -232    718       C  
ATOM   1931  CD  PRO A 873       5.345  15.481  26.546  1.00 19.39           C  
ANISOU 1931  CD  PRO A 873     2396    834   4137    300   -287    697       C  
ATOM   1932  N   PRO A 874       0.802  16.824  26.622  1.00 20.99           N  
ANISOU 1932  N   PRO A 874     2257   1352   4367    337   -449    958       N  
ATOM   1933  CA  PRO A 874      -0.315  17.131  25.703  1.00 21.61           C  
ANISOU 1933  CA  PRO A 874     2277   1504   4430    323   -540   1035       C  
ATOM   1934  C   PRO A 874       0.052  17.994  24.511  1.00 25.55           C  
ANISOU 1934  C   PRO A 874     2859   1969   4880    354   -566   1039       C  
ATOM   1935  O   PRO A 874      -0.342  17.654  23.399  1.00 25.90           O  
ANISOU 1935  O   PRO A 874     2932   2044   4865    276   -660   1066       O  
ATOM   1936  CB  PRO A 874      -1.309  17.852  26.613  1.00 23.52           C  
ANISOU 1936  CB  PRO A 874     2365   1831   4741    411   -509   1099       C  
ATOM   1937  CG  PRO A 874      -1.121  17.207  27.939  1.00 28.00           C  
ANISOU 1937  CG  PRO A 874     2897   2408   5334    394   -440   1069       C  
ATOM   1938  CD  PRO A 874       0.397  17.062  28.028  1.00 23.64           C  
ANISOU 1938  CD  PRO A 874     2487   1740   4755    392   -385    980       C  
ATOM   1939  N   ALA A 875       0.814  19.100  24.749  1.00 21.26           N  
ANISOU 1939  N   ALA A 875     2360   1364   4353    454   -489   1014       N  
ATOM   1940  CA  ALA A 875       1.282  20.071  23.748  1.00 19.49           C  
ANISOU 1940  CA  ALA A 875     2220   1098   4089    488   -498   1030       C  
ATOM   1941  C   ALA A 875       2.348  19.487  22.805  1.00 25.49           C  
ANISOU 1941  C   ALA A 875     3123   1804   4759    402   -499    962       C  
ATOM   1942  O   ALA A 875       2.690  20.126  21.808  1.00 27.78           O  
ANISOU 1942  O   ALA A 875     3488   2078   4989    399   -516    982       O  
ATOM   1943  CB  ALA A 875       1.835  21.302  24.452  1.00 18.81           C  
ANISOU 1943  CB  ALA A 875     2141    948   4059    603   -408   1014       C  
ATOM   1944  N   CYS A 876       2.861  18.286  23.118  1.00 21.16           N  
ANISOU 1944  N   CYS A 876     2609   1229   4202    334   -475    885       N  
ATOM   1945  CA  CYS A 876       3.967  17.623  22.420  1.00 19.85           C  
ANISOU 1945  CA  CYS A 876     2568   1001   3973    270   -447    797       C  
ATOM   1946  C   CYS A 876       3.519  16.576  21.382  1.00 20.84           C  
ANISOU 1946  C   CYS A 876     2741   1154   4021    152   -531    778       C  
ATOM   1947  O   CYS A 876       2.931  15.589  21.781  1.00 18.82           O  
ANISOU 1947  O   CYS A 876     2441    913   3797     95   -573    775       O  
ATOM   1948  CB  CYS A 876       4.951  17.024  23.420  1.00 18.14           C  
ANISOU 1948  CB  CYS A 876     2363    716   3814    285   -363    722       C  
ATOM   1949  SG  CYS A 876       6.366  16.211  22.655  1.00 21.79           S  
ANISOU 1949  SG  CYS A 876     2954   1096   4229    232   -311    609       S  
ATOM   1950  N   PRO A 877       3.761  16.765  20.054  1.00 18.37           N  
ANISOU 1950  N   PRO A 877     2525    854   3601    102   -559    766       N  
ATOM   1951  CA  PRO A 877       3.606  15.629  19.119  1.00 19.27           C  
ANISOU 1951  CA  PRO A 877     2717    977   3628    -22   -619    705       C  
ATOM   1952  C   PRO A 877       4.558  14.460  19.339  1.00 22.11           C  
ANISOU 1952  C   PRO A 877     3148   1243   4010    -54   -548    577       C  
ATOM   1953  O   PRO A 877       5.548  14.535  20.082  1.00 20.88           O  
ANISOU 1953  O   PRO A 877     2992   1019   3924     16   -450    534       O  
ATOM   1954  CB  PRO A 877       3.778  16.246  17.724  1.00 21.68           C  
ANISOU 1954  CB  PRO A 877     3115   1326   3798    -62   -646    719       C  
ATOM   1955  CG  PRO A 877       4.422  17.549  17.944  1.00 24.22           C  
ANISOU 1955  CG  PRO A 877     3432   1624   4145     40   -574    763       C  
ATOM   1956  CD  PRO A 877       4.125  18.008  19.343  1.00 18.62           C  
ANISOU 1956  CD  PRO A 877     2603    894   3577    144   -545    810       C  
ATOM   1957  N   GLN A 878       4.225  13.365  18.672  1.00 18.47           N  
ANISOU 1957  N   GLN A 878     2746    778   3494   -165   -608    518       N  
ATOM   1958  CA  GLN A 878       4.955  12.115  18.719  1.00 17.25           C  
ANISOU 1958  CA  GLN A 878     2667    520   3366   -204   -559    393       C  
ATOM   1959  C   GLN A 878       6.344  12.223  18.102  1.00 22.28           C  
ANISOU 1959  C   GLN A 878     3411   1102   3952   -173   -446    287       C  
ATOM   1960  O   GLN A 878       7.289  11.633  18.643  1.00 22.74           O  
ANISOU 1960  O   GLN A 878     3483   1062   4094   -130   -361    210       O  
ATOM   1961  CB  GLN A 878       4.131  10.989  18.067  1.00 17.69           C  
ANISOU 1961  CB  GLN A 878     2770    580   3371   -342   -662    353       C  
ATOM   1962  CG  GLN A 878       4.721   9.615  18.321  1.00 20.24           C  
ANISOU 1962  CG  GLN A 878     3157    771   3762   -376   -622    233       C  
ATOM   1963  CD  GLN A 878       4.943   9.235  19.782  1.00 33.59           C  
ANISOU 1963  CD  GLN A 878     4760   2390   5612   -308   -584    270       C  
ATOM   1964  NE2 GLN A 878       5.946   8.402  20.021  1.00 30.96           N  
ANISOU 1964  NE2 GLN A 878     4485   1927   5351   -283   -511    173       N  
ATOM   1965  OE1 GLN A 878       4.191   9.603  20.694  1.00 22.06           O  
ANISOU 1965  OE1 GLN A 878     3179    991   4212   -285   -623    386       O  
ATOM   1966  N   GLY A 879       6.453  12.964  16.991  1.00 18.90           N  
ANISOU 1966  N   GLY A 879     3049    741   3392   -197   -447    292       N  
ATOM   1967  CA  GLY A 879       7.715  13.192  16.292  1.00 18.45           C  
ANISOU 1967  CA  GLY A 879     3086    660   3265   -179   -333    204       C  
ATOM   1968  C   GLY A 879       8.723  13.839  17.208  1.00 22.25           C  
ANISOU 1968  C   GLY A 879     3509   1093   3852    -65   -228    221       C  
ATOM   1969  O   GLY A 879       9.887  13.440  17.258  1.00 21.61           O  
ANISOU 1969  O   GLY A 879     3462    944   3805    -32   -121    125       O  
ATOM   1970  N   LEU A 880       8.256  14.840  17.946  1.00 19.49           N  
ANISOU 1970  N   LEU A 880     3068    778   3560     -3   -259    340       N  
ATOM   1971  CA  LEU A 880       9.051  15.609  18.882  1.00 20.49           C  
ANISOU 1971  CA  LEU A 880     3138    868   3779     95   -180    367       C  
ATOM   1972  C   LEU A 880       9.374  14.784  20.158  1.00 27.24           C  
ANISOU 1972  C   LEU A 880     3931   1650   4769    136   -151    332       C  
ATOM   1973  O   LEU A 880      10.516  14.809  20.655  1.00 28.52           O  
ANISOU 1973  O   LEU A 880     4085   1758   4993    188    -63    291       O  
ATOM   1974  CB  LEU A 880       8.282  16.905  19.195  1.00 19.76           C  
ANISOU 1974  CB  LEU A 880     2980    831   3697    141   -231    495       C  
ATOM   1975  CG  LEU A 880       8.809  17.828  20.285  1.00 23.41           C  
ANISOU 1975  CG  LEU A 880     3381   1259   4255    235   -171    531       C  
ATOM   1976  CD1 LEU A 880      10.246  18.360  19.973  1.00 23.62           C  
ANISOU 1976  CD1 LEU A 880     3463   1249   4264    252    -67    486       C  
ATOM   1977  CD2 LEU A 880       7.844  18.976  20.471  1.00 25.33           C  
ANISOU 1977  CD2 LEU A 880     3568   1544   4513    279   -230    643       C  
ATOM   1978  N   TYR A 881       8.359  14.064  20.673  1.00 20.76           N  
ANISOU 1978  N   TYR A 881     3061    834   3992    105   -231    362       N  
ATOM   1979  CA  TYR A 881       8.487  13.194  21.831  1.00 19.29           C  
ANISOU 1979  CA  TYR A 881     2821    587   3921    122   -223    352       C  
ATOM   1980  C   TYR A 881       9.578  12.135  21.616  1.00 24.29           C  
ANISOU 1980  C   TYR A 881     3519   1120   4590    116   -160    239       C  
ATOM   1981  O   TYR A 881      10.350  11.869  22.540  1.00 23.45           O  
ANISOU 1981  O   TYR A 881     3372    955   4583    170   -112    233       O  
ATOM   1982  CB  TYR A 881       7.128  12.538  22.148  1.00 19.09           C  
ANISOU 1982  CB  TYR A 881     2745    594   3914     60   -327    406       C  
ATOM   1983  CG  TYR A 881       7.139  11.664  23.377  1.00 17.85           C  
ANISOU 1983  CG  TYR A 881     2530    384   3868     64   -329    420       C  
ATOM   1984  CD1 TYR A 881       7.610  12.142  24.599  1.00 18.52           C  
ANISOU 1984  CD1 TYR A 881     2546    468   4023    139   -279    462       C  
ATOM   1985  CD2 TYR A 881       6.668  10.364  23.328  1.00 18.22           C  
ANISOU 1985  CD2 TYR A 881     2597    381   3945    -18   -387    398       C  
ATOM   1986  CE1 TYR A 881       7.634  11.332  25.732  1.00 17.25           C  
ANISOU 1986  CE1 TYR A 881     2335    269   3950    134   -288    489       C  
ATOM   1987  CE2 TYR A 881       6.687   9.544  24.453  1.00 18.77           C  
ANISOU 1987  CE2 TYR A 881     2617    397   4118    -23   -394    429       C  
ATOM   1988  CZ  TYR A 881       7.162  10.033  25.657  1.00 19.24           C  
ANISOU 1988  CZ  TYR A 881     2606    469   4235     53   -346    481       C  
ATOM   1989  OH  TYR A 881       7.162   9.195  26.757  1.00 17.25           O  
ANISOU 1989  OH  TYR A 881     2310    174   4071     36   -363    527       O  
ATOM   1990  N   GLU A 882       9.620  11.539  20.395  1.00 21.44           N  
ANISOU 1990  N   GLU A 882     3257    742   4147     51   -161    150       N  
ATOM   1991  CA  GLU A 882      10.645  10.628  19.889  1.00 20.93           C  
ANISOU 1991  CA  GLU A 882     3268    586   4099     50    -85     21       C  
ATOM   1992  C   GLU A 882      12.054  11.193  20.082  1.00 24.30           C  
ANISOU 1992  C   GLU A 882     3676    993   4564    137     34     -7       C  
ATOM   1993  O   GLU A 882      12.959  10.441  20.438  1.00 25.20           O  
ANISOU 1993  O   GLU A 882     3781   1016   4777    181     95    -70       O  
ATOM   1994  CB  GLU A 882      10.364  10.299  18.410  1.00 23.63           C  
ANISOU 1994  CB  GLU A 882     3727    953   4299    -39    -98    -68       C  
ATOM   1995  CG  GLU A 882       9.358   9.163  18.252  1.00 38.98           C  
ANISOU 1995  CG  GLU A 882     5707   2859   6245   -136   -199    -96       C  
ATOM   1996  CD  GLU A 882       8.629   8.981  16.931  1.00 72.66           C  
ANISOU 1996  CD  GLU A 882    10072   7185  10351   -253   -265   -146       C  
ATOM   1997  OE1 GLU A 882       8.864   9.768  15.983  1.00 66.20           O  
ANISOU 1997  OE1 GLU A 882     9307   6451   9394   -267   -233   -155       O  
ATOM   1998  OE2 GLU A 882       7.802   8.042  16.854  1.00 72.54           O1-
ANISOU 1998  OE2 GLU A 882    10084   7135  10343   -344   -355   -167       O1-
ATOM   1999  N   LEU A 883      12.229  12.511  19.870  1.00 20.88           N  
ANISOU 1999  N   LEU A 883     3228    641   4065    160     61     51       N  
ATOM   2000  CA  LEU A 883      13.476  13.270  20.090  1.00 21.94           C  
ANISOU 2000  CA  LEU A 883     3332    773   4229    226    161     49       C  
ATOM   2001  C   LEU A 883      13.837  13.395  21.586  1.00 22.37           C  
ANISOU 2001  C   LEU A 883     3286    794   4420    293    161    107       C  
ATOM   2002  O   LEU A 883      15.019  13.386  21.919  1.00 20.31           O  
ANISOU 2002  O   LEU A 883     2993    498   4227    342    237     78       O  
ATOM   2003  CB  LEU A 883      13.396  14.671  19.387  1.00 22.31           C  
ANISOU 2003  CB  LEU A 883     3405    909   4163    211    171    108       C  
ATOM   2004  CG  LEU A 883      14.677  15.499  19.170  1.00 27.08           C  
ANISOU 2004  CG  LEU A 883     4007   1524   4759    243    278     98       C  
ATOM   2005  CD1 LEU A 883      15.308  15.208  17.834  1.00 28.58           C  
ANISOU 2005  CD1 LEU A 883     4282   1737   4840    198    360      5       C  
ATOM   2006  CD2 LEU A 883      14.363  16.992  19.162  1.00 31.36           C  
ANISOU 2006  CD2 LEU A 883     4539   2122   5254    244    250    205       C  
ATOM   2007  N   MET A 884      12.827  13.522  22.472  1.00 20.01           N  
ANISOU 2007  N   MET A 884     2933    517   4152    291     77    192       N  
ATOM   2008  CA  MET A 884      12.977  13.569  23.959  1.00 19.35           C  
ANISOU 2008  CA  MET A 884     2761    417   4173    337     65    251       C  
ATOM   2009  C   MET A 884      13.516  12.264  24.450  1.00 20.10           C  
ANISOU 2009  C   MET A 884     2842    426   4370    347     71    211       C  
ATOM   2010  O   MET A 884      14.367  12.253  25.317  1.00 19.56           O  
ANISOU 2010  O   MET A 884     2718    330   4383    392    100    228       O  
ATOM   2011  CB  MET A 884      11.595  13.747  24.639  1.00 20.71           C  
ANISOU 2011  CB  MET A 884     2886    643   4340    318    -21    335       C  
ATOM   2012  CG  MET A 884      11.386  15.056  25.307  1.00 22.82           C  
ANISOU 2012  CG  MET A 884     3105    967   4600    360    -17    402       C  
ATOM   2013  SD  MET A 884       9.597  15.378  25.390  1.00 26.29           S  
ANISOU 2013  SD  MET A 884     3502   1486   5002    339   -103    482       S  
ATOM   2014  CE  MET A 884       9.468  16.477  24.064  1.00 23.16           C  
ANISOU 2014  CE  MET A 884     3164   1124   4512    339   -102    490       C  
ATOM   2015  N   LEU A 885      12.985  11.159  23.890  1.00 18.64           N  
ANISOU 2015  N   LEU A 885     2708    192   4181    297     35    164       N  
ATOM   2016  CA  LEU A 885      13.287   9.759  24.169  1.00 18.74           C  
ANISOU 2016  CA  LEU A 885     2728     95   4296    296     27    122       C  
ATOM   2017  C   LEU A 885      14.727   9.433  23.845  1.00 23.31           C  
ANISOU 2017  C   LEU A 885     3317    602   4937    356    124     38       C  
ATOM   2018  O   LEU A 885      15.397   8.865  24.688  1.00 22.82           O  
ANISOU 2018  O   LEU A 885     3202    471   4997    403    129     58       O  
ATOM   2019  CB  LEU A 885      12.312   8.819  23.412  1.00 18.63           C  
ANISOU 2019  CB  LEU A 885     2789     46   4244    213    -36     77       C  
ATOM   2020  CG  LEU A 885      10.836   8.782  23.907  1.00 19.60           C  
ANISOU 2020  CG  LEU A 885     2874    227   4346    145   -144    173       C  
ATOM   2021  CD1 LEU A 885      10.049   7.783  23.124  1.00 19.80           C  
ANISOU 2021  CD1 LEU A 885     2973    207   4343     51   -207    119       C  
ATOM   2022  CD2 LEU A 885      10.739   8.421  25.384  1.00 19.20           C  
ANISOU 2022  CD2 LEU A 885     2738    156   4401    163   -178    267       C  
ATOM   2023  N   ARG A 886      15.196   9.804  22.632  1.00 22.82           N  
ANISOU 2023  N   ARG A 886     3318    564   4788    353    199    -49       N  
ATOM   2024  CA  ARG A 886      16.586   9.687  22.174  1.00 23.45           C  
ANISOU 2024  CA  ARG A 886     3397    607   4907    412    315   -135       C  
ATOM   2025  C   ARG A 886      17.542  10.384  23.130  1.00 24.95           C  
ANISOU 2025  C   ARG A 886     3483    821   5176    476    347    -66       C  
ATOM   2026  O   ARG A 886      18.600   9.845  23.403  1.00 25.99           O  
ANISOU 2026  O   ARG A 886     3565    889   5421    536    402    -97       O  
ATOM   2027  CB  ARG A 886      16.765  10.254  20.748  1.00 27.46           C  
ANISOU 2027  CB  ARG A 886     3985   1180   5268    378    389   -214       C  
ATOM   2028  CG  ARG A 886      16.123   9.402  19.651  1.00 33.23           C  
ANISOU 2028  CG  ARG A 886     4831   1880   5915    310    376   -317       C  
ATOM   2029  CD  ARG A 886      16.551   9.865  18.264  1.00 32.79           C  
ANISOU 2029  CD  ARG A 886     4855   1894   5710    279    469   -405       C  
ATOM   2030  NE  ARG A 886      15.892  11.096  17.805  1.00 37.92           N  
ANISOU 2030  NE  ARG A 886     5527   2670   6211    221    424   -321       N  
ATOM   2031  CZ  ARG A 886      14.693  11.155  17.223  1.00 54.54           C  
ANISOU 2031  CZ  ARG A 886     7699   4827   8197    136    330   -298       C  
ATOM   2032  NH1 ARG A 886      13.983  10.048  17.025  1.00 36.85           N1+
ANISOU 2032  NH1 ARG A 886     5515   2527   5959     83    267   -360       N1+
ATOM   2033  NH2 ARG A 886      14.194  12.324  16.836  1.00 47.78           N  
ANISOU 2033  NH2 ARG A 886     6851   4078   7226     99    290   -205       N  
ATOM   2034  N   CYS A 887      17.159  11.569  23.646  1.00 20.76           N  
ANISOU 2034  N   CYS A 887     2918    379   4591    462    311     26       N  
ATOM   2035  CA  CYS A 887      17.861  12.292  24.714  1.00 19.04           C  
ANISOU 2035  CA  CYS A 887     2610    189   4434    501    317     98       C  
ATOM   2036  C   CYS A 887      18.073  11.430  25.945  1.00 17.12           C  
ANISOU 2036  C   CYS A 887     2297   -114   4322    532    267    146       C  
ATOM   2037  O   CYS A 887      19.015  11.633  26.666  1.00 14.10           O  
ANISOU 2037  O   CYS A 887     1840   -495   4012    570    284    178       O  
ATOM   2038  CB  CYS A 887      17.138  13.586  25.066  1.00 18.44           C  
ANISOU 2038  CB  CYS A 887     2531    198   4278    476    275    174       C  
ATOM   2039  SG  CYS A 887      17.205  14.857  23.771  1.00 22.29           S  
ANISOU 2039  SG  CYS A 887     3083    753   4632    447    333    155       S  
ATOM   2040  N   TRP A 888      17.185  10.470  26.177  1.00 17.18           N  
ANISOU 2040  N   TRP A 888     2329   -157   4355    505    198    159       N  
ATOM   2041  CA  TRP A 888      17.230   9.600  27.340  1.00 16.80           C  
ANISOU 2041  CA  TRP A 888     2226   -263   4421    520    137    224       C  
ATOM   2042  C   TRP A 888      17.620   8.192  26.946  1.00 21.41           C  
ANISOU 2042  C   TRP A 888     2835    187   5112    544    149    161       C  
ATOM   2043  O   TRP A 888      17.375   7.257  27.704  1.00 21.84           O  
ANISOU 2043  O   TRP A 888     2870    169   5259    538     83    216       O  
ATOM   2044  CB  TRP A 888      15.904   9.635  28.103  1.00 14.98           C  
ANISOU 2044  CB  TRP A 888     1990   -446   4147    463     45    310       C  
ATOM   2045  CG  TRP A 888      15.367  11.009  28.397  1.00 13.87           C  
ANISOU 2045  CG  TRP A 888     1834   -468   3906    449     40    355       C  
ATOM   2046  CD1 TRP A 888      16.055  12.077  28.905  1.00 15.40           C  
ANISOU 2046  CD1 TRP A 888     1985   -218   4085    477     72    379       C  
ATOM   2047  CD2 TRP A 888      14.017  11.439  28.244  1.00 13.11           C  
ANISOU 2047  CD2 TRP A 888     1758   -498   3721    403     -2    384       C  
ATOM   2048  CE2 TRP A 888      13.955  12.788  28.664  1.00 14.94           C  
ANISOU 2048  CE2 TRP A 888     1962   -182   3897    421     14    418       C  
ATOM   2049  CE3 TRP A 888      12.841  10.816  27.771  1.00 13.86           C  
ANISOU 2049  CE3 TRP A 888     1889   -409   3786    347    -56    384       C  
ATOM   2050  NE1 TRP A 888      15.217  13.153  29.052  1.00 14.31           N  
ANISOU 2050  NE1 TRP A 888     1852   -274   3860    459     58    408       N  
ATOM   2051  CZ2 TRP A 888      12.767  13.525  28.631  1.00 13.81           C  
ANISOU 2051  CZ2 TRP A 888     1819   -252   3680    403    -14    453       C  
ATOM   2052  CZ3 TRP A 888      11.671  11.541  27.741  1.00 14.57           C  
ANISOU 2052  CZ3 TRP A 888     1968   -228   3797    320    -91    428       C  
ATOM   2053  CH2 TRP A 888      11.637  12.880  28.168  1.00 14.88           C  
ANISOU 2053  CH2 TRP A 888     1972   -111   3792    357    -66    462       C  
ATOM   2054  N   SER A 889      18.231   8.036  25.757  1.00 21.05           N  
ANISOU 2054  N   SER A 889     2838    105   5055    571    239     42       N  
ATOM   2055  CA  SER A 889      18.853   6.779  25.383  1.00 24.12           C  
ANISOU 2055  CA  SER A 889     3244    355   5565    619    278    -40       C  
ATOM   2056  C   SER A 889      19.879   6.437  26.454  1.00 28.96           C  
ANISOU 2056  C   SER A 889     3746    918   6339    694    269     33       C  
ATOM   2057  O   SER A 889      20.647   7.303  26.901  1.00 28.08           O  
ANISOU 2057  O   SER A 889     3552    890   6227    724    296     82       O  
ATOM   2058  CB  SER A 889      19.544   6.891  24.027  1.00 28.03           C  
ANISOU 2058  CB  SER A 889     3790    850   6010    645    403   -181       C  
ATOM   2059  OG  SER A 889      18.617   7.096  22.974  1.00 35.01           O  
ANISOU 2059  OG  SER A 889     4785   1779   6738    567    401   -247       O  
ATOM   2060  N   ARG A 890      19.871   5.169  26.871  1.00 27.22           N  
ANISOU 2060  N   ARG A 890     3525    561   6258    718    220     50       N  
ATOM   2061  CA  ARG A 890      20.777   4.576  27.843  1.00 27.68           C  
ANISOU 2061  CA  ARG A 890     3483    544   6490    791    192    131       C  
ATOM   2062  C   ARG A 890      22.252   4.907  27.484  1.00 29.48           C  
ANISOU 2062  C   ARG A 890     3628    786   6787    886    302     76       C  
ATOM   2063  O   ARG A 890      23.047   5.251  28.365  1.00 27.82           O  
ANISOU 2063  O   ARG A 890     3303    621   6646    923    278    172       O  
ATOM   2064  CB  ARG A 890      20.524   3.061  27.854  1.00 28.91           C  
ANISOU 2064  CB  ARG A 890     3686    513   6786    805    148    114       C  
ATOM   2065  CG  ARG A 890      20.932   2.392  29.125  1.00 32.83           C  
ANISOU 2065  CG  ARG A 890     4095    936   7443    842     59    258       C  
ATOM   2066  CD  ARG A 890      21.460   1.017  28.830  1.00 36.20           C  
ANISOU 2066  CD  ARG A 890     4538   1149   8067    921     76    202       C  
ATOM   2067  NE  ARG A 890      22.171   0.486  29.982  1.00 35.68           N  
ANISOU 2067  NE  ARG A 890     4364   1019   8175    983      2    349       N  
ATOM   2068  CZ  ARG A 890      23.468   0.228  30.003  1.00 43.16           C  
ANISOU 2068  CZ  ARG A 890     5211   1905   9282   1107     53    342       C  
ATOM   2069  NH1 ARG A 890      24.211   0.447  28.926  1.00 33.62           N1+
ANISOU 2069  NH1 ARG A 890     3999    695   8081   1183    195    184       N1+
ATOM   2070  NH2 ARG A 890      24.033  -0.256  31.097  1.00 34.43           N  
ANISOU 2070  NH2 ARG A 890     4004    748   8330   1153    -37    499       N  
ATOM   2071  N   GLU A 891      22.585   4.807  26.178  1.00 28.54           N  
ANISOU 2071  N   GLU A 891     3566    639   6639    915    421    -79       N  
ATOM   2072  CA  GLU A 891      23.920   5.037  25.617  1.00 29.19           C  
ANISOU 2072  CA  GLU A 891     3575    739   6779   1001    551   -154       C  
ATOM   2073  C   GLU A 891      24.050   6.478  25.260  1.00 31.52           C  
ANISOU 2073  C   GLU A 891     3859   1203   6914    952    603   -151       C  
ATOM   2074  O   GLU A 891      23.286   6.995  24.451  1.00 33.07           O  
ANISOU 2074  O   GLU A 891     4159   1461   6945    880    623   -208       O  
ATOM   2075  CB  GLU A 891      24.229   4.148  24.375  1.00 32.66           C  
ANISOU 2075  CB  GLU A 891     4086   1064   7260   1057    670   -334       C  
ATOM   2076  CG  GLU A 891      23.956   2.653  24.489  1.00 38.05           C  
ANISOU 2076  CG  GLU A 891     4819   1542   8097   1096    626   -370       C  
ATOM   2077  CD  GLU A 891      24.351   1.991  25.793  1.00 57.40           C  
ANISOU 2077  CD  GLU A 891     7162   3896  10750   1159    526   -224       C  
ATOM   2078  OE1 GLU A 891      25.448   2.287  26.322  1.00 53.08           O  
ANISOU 2078  OE1 GLU A 891     6471   3391  10306   1237    548   -157       O  
ATOM   2079  OE2 GLU A 891      23.550   1.171  26.289  1.00 53.63           O1-
ANISOU 2079  OE2 GLU A 891     6743   3307  10326   1119    416   -169       O1-
ATOM   2080  N   SER A 892      25.026   7.125  25.880  1.00 27.54           N  
ANISOU 2080  N   SER A 892     3227    772   6465    985    614    -76       N  
ATOM   2081  CA  SER A 892      25.336   8.544  25.822  1.00 26.43           C  
ANISOU 2081  CA  SER A 892     3053    781   6209    937    646    -43       C  
ATOM   2082  C   SER A 892      25.575   9.045  24.403  1.00 28.76           C  
ANISOU 2082  C   SER A 892     3406   1133   6389    922    784   -164       C  
ATOM   2083  O   SER A 892      25.060  10.103  24.032  1.00 25.84           O  
ANISOU 2083  O   SER A 892     3097    861   5860    844    784   -152       O  
ATOM   2084  CB  SER A 892      26.541   8.828  26.709  1.00 33.01           C  
ANISOU 2084  CB  SER A 892     3726   1653   7163    983    636     46       C  
ATOM   2085  OG  SER A 892      26.176   8.636  28.064  1.00 43.59           O  
ANISOU 2085  OG  SER A 892     5030   2980   8553    965    496    175       O  
ATOM   2086  N   GLU A 893      26.345   8.259  23.623  1.00 27.94           N  
ANISOU 2086  N   GLU A 893     3284    965   6368    998    901   -278       N  
ATOM   2087  CA  GLU A 893      26.699   8.441  22.207  1.00 29.84           C  
ANISOU 2087  CA  GLU A 893     3578   1249   6510    994   1056   -414       C  
ATOM   2088  C   GLU A 893      25.510   8.243  21.246  1.00 35.29           C  
ANISOU 2088  C   GLU A 893     4447   1926   7036    920   1050   -506       C  
ATOM   2089  O   GLU A 893      25.580   8.709  20.105  1.00 36.13           O  
ANISOU 2089  O   GLU A 893     4619   2110   6997    877   1153   -590       O  
ATOM   2090  CB  GLU A 893      27.884   7.519  21.788  1.00 33.64           C  
ANISOU 2090  CB  GLU A 893     3974   1656   7152   1113   1189   -518       C  
ATOM   2091  CG  GLU A 893      28.627   6.825  22.923  1.00 47.90           C  
ANISOU 2091  CG  GLU A 893     5631   3372   9197   1215   1131   -433       C  
ATOM   2092  CD  GLU A 893      27.985   5.577  23.512  1.00 68.03           C  
ANISOU 2092  CD  GLU A 893     8229   5752  11869   1254   1024   -417       C  
ATOM   2093  OE1 GLU A 893      27.329   4.825  22.754  1.00 72.77           O  
ANISOU 2093  OE1 GLU A 893     8962   6257  12430   1247   1052   -540       O  
ATOM   2094  OE2 GLU A 893      28.168   5.338  24.729  1.00 55.22           O1-
ANISOU 2094  OE2 GLU A 893     6510   4091  10380   1284    909   -281       O1-
ATOM   2095  N   GLN A 894      24.428   7.554  21.694  1.00 32.81           N  
ANISOU 2095  N   GLN A 894     4207   1522   6737    895    929   -481       N  
ATOM   2096  CA  GLN A 894      23.167   7.462  20.935  1.00 32.57           C  
ANISOU 2096  CA  GLN A 894     4332   1495   6547    804    888   -538       C  
ATOM   2097  C   GLN A 894      22.178   8.618  21.257  1.00 33.21           C  
ANISOU 2097  C   GLN A 894     4442   1691   6486    711    785   -421       C  
ATOM   2098  O   GLN A 894      21.149   8.760  20.593  1.00 33.78           O  
ANISOU 2098  O   GLN A 894     4625   1797   6414    632    747   -447       O  
ATOM   2099  CB  GLN A 894      22.518   6.080  21.086  1.00 34.90           C  
ANISOU 2099  CB  GLN A 894     4694   1633   6933    814    822   -587       C  
ATOM   2100  CG  GLN A 894      22.641   5.207  19.824  1.00 52.49           C  
ANISOU 2100  CG  GLN A 894     7029   3782   9132    824    929   -780       C  
ATOM   2101  CD  GLN A 894      21.304   4.647  19.364  1.00 75.24           C  
ANISOU 2101  CD  GLN A 894    10060   6614  11914    725    841   -829       C  
ATOM   2102  NE2 GLN A 894      20.375   5.520  18.962  1.00 62.12           N  
ANISOU 2102  NE2 GLN A 894     8463   5083  10057    618    783   -785       N  
ATOM   2103  OE1 GLN A 894      21.087   3.428  19.352  1.00 73.06           O  
ANISOU 2103  OE1 GLN A 894     9840   6179  11740    742    818   -905       O  
ATOM   2104  N   ARG A 895      22.487   9.439  22.273  1.00 26.45           N  
ANISOU 2104  N   ARG A 895     3485    894   5671    720    739   -296       N  
ATOM   2105  CA  ARG A 895      21.744  10.679  22.532  1.00 23.08           C  
ANISOU 2105  CA  ARG A 895     3078    571   5121    650    671   -200       C  
ATOM   2106  C   ARG A 895      22.128  11.736  21.420  1.00 25.89           C  
ANISOU 2106  C   ARG A 895     3471   1031   5336    611    769   -237       C  
ATOM   2107  O   ARG A 895      23.297  11.800  21.002  1.00 24.79           O  
ANISOU 2107  O   ARG A 895     3278    909   5231    647    884   -287       O  
ATOM   2108  CB  ARG A 895      22.024  11.234  23.951  1.00 20.13           C  
ANISOU 2108  CB  ARG A 895     2597    222   4828    667    601    -75       C  
ATOM   2109  CG  ARG A 895      21.504  10.394  25.093  1.00 16.62           C  
ANISOU 2109  CG  ARG A 895     2124   -293   4484    682    493     -9       C  
ATOM   2110  CD  ARG A 895      22.235  10.702  26.395  1.00 17.20           C  
ANISOU 2110  CD  ARG A 895     2079   -199   4654    711    452     91       C  
ATOM   2111  NE  ARG A 895      22.078   9.595  27.369  1.00 20.17           N  
ANISOU 2111  NE  ARG A 895     2418     93   5153    738    368    148       N  
ATOM   2112  CZ  ARG A 895      22.729   9.482  28.529  1.00 22.03           C  
ANISOU 2112  CZ  ARG A 895     2552    328   5490    766    316    240       C  
ATOM   2113  NH1 ARG A 895      23.609  10.402  28.898  1.00 17.43           N1+
ANISOU 2113  NH1 ARG A 895     1890   -174   4907    768    338    275       N1+
ATOM   2114  NH2 ARG A 895      22.501   8.449  29.326  1.00 18.91           N  
ANISOU 2114  NH2 ARG A 895     2136   -147   5196    780    235    303       N  
ATOM   2115  N   PRO A 896      21.173  12.562  20.934  1.00 20.85           N  
ANISOU 2115  N   PRO A 896     2914    463   4545    537    725   -203       N  
ATOM   2116  CA  PRO A 896      21.505  13.449  19.802  1.00 20.95           C  
ANISOU 2116  CA  PRO A 896     2975    565   4421    491    811   -229       C  
ATOM   2117  C   PRO A 896      22.439  14.592  20.249  1.00 25.86           C  
ANISOU 2117  C   PRO A 896     3509   1244   5073    496    851   -153       C  
ATOM   2118  O   PRO A 896      22.264  15.114  21.355  1.00 25.66           O  
ANISOU 2118  O   PRO A 896     3429   1214   5107    504    770    -61       O  
ATOM   2119  CB  PRO A 896      20.135  13.984  19.327  1.00 21.40           C  
ANISOU 2119  CB  PRO A 896     3132    669   4331    416    722   -184       C  
ATOM   2120  CG  PRO A 896      19.095  13.337  20.202  1.00 24.71           C  
ANISOU 2120  CG  PRO A 896     3546   1028   4815    424    600   -147       C  
ATOM   2121  CD  PRO A 896      19.778  12.743  21.391  1.00 20.44           C  
ANISOU 2121  CD  PRO A 896     2904    417   4445    494    596   -130       C  
ATOM   2122  N   PRO A 897      23.437  15.013  19.435  1.00 21.05           N  
ANISOU 2122  N   PRO A 897     2885    692   4421    484    975   -191       N  
ATOM   2123  CA  PRO A 897      24.238  16.196  19.819  1.00 19.88           C  
ANISOU 2123  CA  PRO A 897     2660    600   4293    465   1001   -109       C  
ATOM   2124  C   PRO A 897      23.334  17.432  19.815  1.00 23.24           C  
ANISOU 2124  C   PRO A 897     3156   1062   4612    397    917    -13       C  
ATOM   2125  O   PRO A 897      22.310  17.397  19.126  1.00 23.07           O  
ANISOU 2125  O   PRO A 897     3238   1052   4475    362    877    -21       O  
ATOM   2126  CB  PRO A 897      25.304  16.261  18.712  1.00 21.97           C  
ANISOU 2126  CB  PRO A 897     2911    929   4507    450   1159   -177       C  
ATOM   2127  CG  PRO A 897      24.677  15.593  17.545  1.00 25.97           C  
ANISOU 2127  CG  PRO A 897     3540   1440   4887    427   1196   -275       C  
ATOM   2128  CD  PRO A 897      23.883  14.466  18.139  1.00 21.92           C  
ANISOU 2128  CD  PRO A 897     3048    827   4454    477   1103   -312       C  
ATOM   2129  N   PHE A 898      23.680  18.505  20.566  1.00 18.91           N  
ANISOU 2129  N   PHE A 898     2553    527   4104    380    886     74       N  
ATOM   2130  CA  PHE A 898      22.833  19.695  20.592  1.00 18.23           C  
ANISOU 2130  CA  PHE A 898     2535    454   3938    331    812    160       C  
ATOM   2131  C   PHE A 898      22.634  20.322  19.183  1.00 25.36           C  
ANISOU 2131  C   PHE A 898     3533   1414   4688    264    859    172       C  
ATOM   2132  O   PHE A 898      21.597  20.920  18.941  1.00 25.13           O  
ANISOU 2132  O   PHE A 898     3581   1387   4581    237    783    230       O  
ATOM   2133  CB  PHE A 898      23.307  20.743  21.629  1.00 18.42           C  
ANISOU 2133  CB  PHE A 898     2496    466   4036    319    779    233       C  
ATOM   2134  CG  PHE A 898      22.995  20.364  23.054  1.00 17.48           C  
ANISOU 2134  CG  PHE A 898     2321    303   4018    367    691    247       C  
ATOM   2135  CD1 PHE A 898      21.689  20.379  23.524  1.00 17.18           C  
ANISOU 2135  CD1 PHE A 898     2332    240   3956    383    597    274       C  
ATOM   2136  CD2 PHE A 898      24.009  19.973  23.927  1.00 17.99           C  
ANISOU 2136  CD2 PHE A 898     2277    361   4197    392    702    240       C  
ATOM   2137  CE1 PHE A 898      21.399  20.004  24.834  1.00 16.58           C  
ANISOU 2137  CE1 PHE A 898     2205    138   3956    416    526    287       C  
ATOM   2138  CE2 PHE A 898      23.716  19.624  25.250  1.00 18.46           C  
ANISOU 2138  CE2 PHE A 898     2291    392   4331    423    616    264       C  
ATOM   2139  CZ  PHE A 898      22.409  19.643  25.693  1.00 16.01           C  
ANISOU 2139  CZ  PHE A 898     2039     62   3981    432    534    285       C  
ATOM   2140  N   SER A 899      23.629  20.164  18.274  1.00 23.51           N  
ANISOU 2140  N   SER A 899     3289   1234   4411    237    986    122       N  
ATOM   2141  CA  SER A 899      23.570  20.579  16.868  1.00 23.52           C  
ANISOU 2141  CA  SER A 899     3381   1309   4247    163   1047    124       C  
ATOM   2142  C   SER A 899      22.356  19.994  16.122  1.00 25.55           C  
ANISOU 2142  C   SER A 899     3751   1574   4383    148    990     90       C  
ATOM   2143  O   SER A 899      21.788  20.658  15.248  1.00 24.21           O  
ANISOU 2143  O   SER A 899     3674   1454   4071     80    964    148       O  
ATOM   2144  CB  SER A 899      24.874  20.234  16.146  1.00 26.20           C  
ANISOU 2144  CB  SER A 899     3673   1711   4571    150   1211     51       C  
ATOM   2145  OG  SER A 899      24.938  18.859  15.802  1.00 35.94           O  
ANISOU 2145  OG  SER A 899     4910   2932   5814    203   1270    -82       O  
ATOM   2146  N   GLN A 900      21.975  18.758  16.481  1.00 21.45           N  
ANISOU 2146  N   GLN A 900     3223   1003   3925    205    962      4       N  
ATOM   2147  CA  GLN A 900      20.862  18.001  15.904  1.00 21.25           C  
ANISOU 2147  CA  GLN A 900     3291    975   3808    187    901    -44       C  
ATOM   2148  C   GLN A 900      19.531  18.326  16.592  1.00 21.94           C  
ANISOU 2148  C   GLN A 900     3392   1029   3916    193    744     46       C  
ATOM   2149  O   GLN A 900      18.446  18.259  15.996  1.00 19.90           O  
ANISOU 2149  O   GLN A 900     3212    797   3553    151    666     64       O  
ATOM   2150  CB  GLN A 900      21.174  16.506  15.993  1.00 23.21           C  
ANISOU 2150  CB  GLN A 900     3520   1166   4132    241    950   -180       C  
ATOM   2151  CG  GLN A 900      22.151  16.043  14.904  1.00 37.76           C  
ANISOU 2151  CG  GLN A 900     5388   3056   5904    227   1111   -299       C  
ATOM   2152  CD  GLN A 900      22.441  14.562  14.923  1.00 51.58           C  
ANISOU 2152  CD  GLN A 900     7129   4729   7739    290   1167   -446       C  
ATOM   2153  NE2 GLN A 900      23.642  14.208  14.485  1.00 35.95           N  
ANISOU 2153  NE2 GLN A 900     5104   2768   5788    325   1325   -542       N  
ATOM   2154  OE1 GLN A 900      21.610  13.726  15.334  1.00 47.21           O  
ANISOU 2154  OE1 GLN A 900     6605   4096   7237    309   1072   -473       O  
ATOM   2155  N   LEU A 901      19.632  18.680  17.858  1.00 17.69           N  
ANISOU 2155  N   LEU A 901     2769    441   3512    245    701    102       N  
ATOM   2156  CA  LEU A 901      18.501  19.118  18.664  1.00 16.51           C  
ANISOU 2156  CA  LEU A 901     2612    265   3396    262    576    186       C  
ATOM   2157  C   LEU A 901      18.065  20.500  18.223  1.00 21.31           C  
ANISOU 2157  C   LEU A 901     3266    908   3923    223    539    290       C  
ATOM   2158  O   LEU A 901      16.853  20.799  18.199  1.00 21.27           O  
ANISOU 2158  O   LEU A 901     3291    908   3884    220    440    352       O  
ATOM   2159  CB  LEU A 901      18.878  19.071  20.154  1.00 15.18           C  
ANISOU 2159  CB  LEU A 901     2345     43   3379    322    558    201       C  
ATOM   2160  CG  LEU A 901      19.127  17.660  20.687  1.00 16.05           C  
ANISOU 2160  CG  LEU A 901     2408    106   3583    365    566    125       C  
ATOM   2161  CD1 LEU A 901      19.828  17.716  21.998  1.00 15.38           C  
ANISOU 2161  CD1 LEU A 901     2226    -12   3630    410    563    150       C  
ATOM   2162  CD2 LEU A 901      17.828  16.894  20.823  1.00 15.82           C  
ANISOU 2162  CD2 LEU A 901     2411     57   3543    363    472    123       C  
ATOM   2163  N   HIS A 902      19.056  21.342  17.861  1.00 17.18           N  
ANISOU 2163  N   HIS A 902     2743    406   3379    191    617    317       N  
ATOM   2164  CA  HIS A 902      18.795  22.632  17.230  1.00 16.83           C  
ANISOU 2164  CA  HIS A 902     2757    386   3251    140    593    422       C  
ATOM   2165  C   HIS A 902      18.204  22.468  15.854  1.00 20.04           C  
ANISOU 2165  C   HIS A 902     3259    862   3492     78    579    430       C  
ATOM   2166  O   HIS A 902      17.156  23.042  15.608  1.00 20.35           O  
ANISOU 2166  O   HIS A 902     3341    907   3484     66    480    520       O  
ATOM   2167  CB  HIS A 902      20.010  23.576  17.198  1.00 17.12           C  
ANISOU 2167  CB  HIS A 902     2771    426   3310    105    677    459       C  
ATOM   2168  CG  HIS A 902      19.616  24.958  16.737  1.00 19.86           C  
ANISOU 2168  CG  HIS A 902     3181    767   3599     58    630    585       C  
ATOM   2169  CD2 HIS A 902      19.127  26.000  17.445  1.00 19.59           C  
ANISOU 2169  CD2 HIS A 902     3144    661   3639     85    554    669       C  
ATOM   2170  ND1 HIS A 902      19.685  25.325  15.398  1.00 22.59           N  
ANISOU 2170  ND1 HIS A 902     3606   1180   3796    -22    661    634       N  
ATOM   2171  CE1 HIS A 902      19.253  26.576  15.341  1.00 21.09           C  
ANISOU 2171  CE1 HIS A 902     3457    950   3606    -42    594    761       C  
ATOM   2172  NE2 HIS A 902      18.901  27.025  16.545  1.00 20.27           N  
ANISOU 2172  NE2 HIS A 902     3306    755   3640     26    532    779       N  
ATOM   2173  N   ARG A 903      18.857  21.698  14.960  1.00 17.06           N  
ANISOU 2173  N   ARG A 903     2914    542   3027     38    677    337       N  
ATOM   2174  CA  ARG A 903      18.317  21.415  13.634  1.00 17.71           C  
ANISOU 2174  CA  ARG A 903     3099    703   2927    -36    665    325       C  
ATOM   2175  C   ARG A 903      16.853  20.910  13.730  1.00 19.69           C  
ANISOU 2175  C   ARG A 903     3377    942   3162    -26    526    338       C  
ATOM   2176  O   ARG A 903      15.978  21.371  12.990  1.00 19.30           O  
ANISOU 2176  O   ARG A 903     3393    945   2997    -80    439    422       O  
ATOM   2177  CB  ARG A 903      19.221  20.434  12.875  1.00 18.37           C  
ANISOU 2177  CB  ARG A 903     3206    834   2939    -62    803    181       C  
ATOM   2178  CG  ARG A 903      19.420  20.811  11.407  1.00 24.17           C  
ANISOU 2178  CG  ARG A 903     4040   1681   3463   -168    862    198       C  
ATOM   2179  CD  ARG A 903      18.996  19.725  10.445  1.00 34.13           C  
ANISOU 2179  CD  ARG A 903     5394   2997   4576   -217    873     77       C  
ATOM   2180  NE  ARG A 903      19.007  20.207   9.056  1.00 59.14           N  
ANISOU 2180  NE  ARG A 903     8670   6289   7512   -334    905    115       N  
ATOM   2181  CZ  ARG A 903      19.107  19.428   7.976  1.00 74.31           C  
ANISOU 2181  CZ  ARG A 903    10684   8291   9259   -402    977    -10       C  
ATOM   2182  NH1 ARG A 903      19.214  18.111   8.105  1.00 61.88           N1+
ANISOU 2182  NH1 ARG A 903     9111   6669   7732   -359   1028   -187       N1+
ATOM   2183  NH2 ARG A 903      19.108  19.962   6.762  1.00 57.38           N  
ANISOU 2183  NH2 ARG A 903     8639   6274   6889   -518    999     44       N  
ATOM   2184  N   PHE A 904      16.581  19.989  14.652  1.00 16.51           N  
ANISOU 2184  N   PHE A 904     2916    477   2880     36    497    269       N  
ATOM   2185  CA  PHE A 904      15.200  19.527  14.843  1.00 16.53           C  
ANISOU 2185  CA  PHE A 904     2926    472   2882     38    366    291       C  
ATOM   2186  C   PHE A 904      14.222  20.642  15.217  1.00 22.12           C  
ANISOU 2186  C   PHE A 904     3610   1179   3616     59    253    438       C  
ATOM   2187  O   PHE A 904      13.203  20.797  14.547  1.00 20.96           O  
ANISOU 2187  O   PHE A 904     3506   1083   3375     16    157    503       O  
ATOM   2188  CB  PHE A 904      15.078  18.363  15.838  1.00 16.21           C  
ANISOU 2188  CB  PHE A 904     2826    362   2973     95    355    209       C  
ATOM   2189  CG  PHE A 904      13.792  17.627  15.551  1.00 16.22           C  
ANISOU 2189  CG  PHE A 904     2860    380   2922     55    243    202       C  
ATOM   2190  CD1 PHE A 904      13.758  16.592  14.617  1.00 16.73           C  
ANISOU 2190  CD1 PHE A 904     3007    464   2886    -10    261     91       C  
ATOM   2191  CD2 PHE A 904      12.603  17.992  16.183  1.00 16.07           C  
ANISOU 2191  CD2 PHE A 904     2791    362   2953     77    124    303       C  
ATOM   2192  CE1 PHE A 904      12.560  15.929  14.332  1.00 17.45           C  
ANISOU 2192  CE1 PHE A 904     3132    573   2927    -65    148     87       C  
ATOM   2193  CE2 PHE A 904      11.401  17.338  15.885  1.00 17.34           C  
ANISOU 2193  CE2 PHE A 904     2969    551   3068     27     16    307       C  
ATOM   2194  CZ  PHE A 904      11.389  16.310  14.964  1.00 16.33           C  
ANISOU 2194  CZ  PHE A 904     2925    441   2839    -50     22    203       C  
ATOM   2195  N   LEU A 905      14.545  21.406  16.281  1.00 19.76           N  
ANISOU 2195  N   LEU A 905     3241    821   3446    126    265    487       N  
ATOM   2196  CA  LEU A 905      13.633  22.375  16.864  1.00 19.75           C  
ANISOU 2196  CA  LEU A 905     3205    794   3505    170    173    602       C  
ATOM   2197  C   LEU A 905      13.513  23.631  16.035  1.00 25.36           C  
ANISOU 2197  C   LEU A 905     3972   1526   4138    135    147    719       C  
ATOM   2198  O   LEU A 905      12.444  24.235  16.012  1.00 26.09           O  
ANISOU 2198  O   LEU A 905     4057   1619   4237    157     46    820       O  
ATOM   2199  CB  LEU A 905      14.013  22.661  18.317  1.00 19.10           C  
ANISOU 2199  CB  LEU A 905     3042    639   3576    245    199    591       C  
ATOM   2200  CG  LEU A 905      13.685  21.481  19.266  1.00 24.83           C  
ANISOU 2200  CG  LEU A 905     3704   1347   4382    283    180    519       C  
ATOM   2201  CD1 LEU A 905      14.673  21.372  20.415  1.00 23.47           C  
ANISOU 2201  CD1 LEU A 905     3471   1125   4322    324    244    471       C  
ATOM   2202  CD2 LEU A 905      12.255  21.561  19.777  1.00 29.57           C  
ANISOU 2202  CD2 LEU A 905     4263   1956   5017    317     77    580       C  
ATOM   2203  N   ALA A 906      14.591  24.030  15.346  1.00 23.47           N  
ANISOU 2203  N   ALA A 906     3782   1306   3830     80    236    716       N  
ATOM   2204  CA  ALA A 906      14.560  25.196  14.447  1.00 24.11           C  
ANISOU 2204  CA  ALA A 906     3928   1410   3823     28    214    842       C  
ATOM   2205  C   ALA A 906      13.971  24.863  13.090  1.00 29.87           C  
ANISOU 2205  C   ALA A 906     4739   2240   4370    -56    161    872       C  
ATOM   2206  O   ALA A 906      13.288  25.707  12.532  1.00 30.34           O  
ANISOU 2206  O   ALA A 906     4835   2316   4376    -79     72   1009       O  
ATOM   2207  CB  ALA A 906      15.945  25.789  14.289  1.00 24.81           C  
ANISOU 2207  CB  ALA A 906     4030   1488   3908    -12    329    840       C  
ATOM   2208  N   GLU A 907      14.215  23.640  12.555  1.00 29.15           N  
ANISOU 2208  N   GLU A 907     4680   2211   4184   -104    212    746       N  
ATOM   2209  CA  GLU A 907      13.741  23.293  11.213  1.00 30.78           C  
ANISOU 2209  CA  GLU A 907     4980   2524   4191   -204    169    756       C  
ATOM   2210  C   GLU A 907      12.681  22.197  11.175  1.00 37.15           C  
ANISOU 2210  C   GLU A 907     5787   3357   4972   -213     76    693       C  
ATOM   2211  O   GLU A 907      11.567  22.460  10.728  1.00 37.57           O  
ANISOU 2211  O   GLU A 907     5856   3457   4961   -243    -58    796       O  
ATOM   2212  CB  GLU A 907      14.910  22.941  10.265  1.00 32.68           C  
ANISOU 2212  CB  GLU A 907     5292   2836   4289   -286    313    664       C  
ATOM   2213  CG  GLU A 907      15.938  24.036  10.060  1.00 36.35           C  
ANISOU 2213  CG  GLU A 907     5764   3303   4744   -312    403    741       C  
ATOM   2214  CD  GLU A 907      15.436  25.381   9.561  1.00 43.16           C  
ANISOU 2214  CD  GLU A 907     6670   4178   5551   -353    308    941       C  
ATOM   2215  OE1 GLU A 907      14.643  25.427   8.591  1.00 20.18           O  
ANISOU 2215  OE1 GLU A 907     3833   1351   2483   -426    215   1015       O  
ATOM   2216  OE2 GLU A 907      15.890  26.401  10.123  1.00 34.19           O1-
ANISOU 2216  OE2 GLU A 907     5496   2964   4529   -320    327   1025       O1-
ATOM   2217  N   ASP A 908      13.017  20.975  11.634  1.00 35.64           N  
ANISOU 2217  N   ASP A 908     5573   3132   4837   -189    139    536       N  
ATOM   2218  CA  ASP A 908      12.189  19.782  11.432  1.00 36.09           C  
ANISOU 2218  CA  ASP A 908     5652   3209   4851   -226     68    455       C  
ATOM   2219  C   ASP A 908      10.850  19.820  12.160  1.00 39.77           C  
ANISOU 2219  C   ASP A 908     6042   3653   5416   -184    -80    542       C  
ATOM   2220  O   ASP A 908       9.869  19.279  11.649  1.00 40.47           O  
ANISOU 2220  O   ASP A 908     6157   3797   5423   -248   -186    547       O  
ATOM   2221  CB  ASP A 908      12.964  18.502  11.781  1.00 37.30           C  
ANISOU 2221  CB  ASP A 908     5802   3306   5065   -203    176    273       C  
ATOM   2222  CG  ASP A 908      14.174  18.281  10.899  1.00 47.62           C  
ANISOU 2222  CG  ASP A 908     7181   4653   6259   -249    328    166       C  
ATOM   2223  OD1 ASP A 908      13.990  17.856   9.737  1.00 49.80           O  
ANISOU 2223  OD1 ASP A 908     7563   5008   6351   -346    327    107       O  
ATOM   2224  OD2 ASP A 908      15.305  18.608  11.342  1.00 50.01           O1-
ANISOU 2224  OD2 ASP A 908     7434   4919   6649   -194    447    147       O1-
ATOM   2225  N   ALA A 909      10.809  20.453  13.344  1.00 34.40           N  
ANISOU 2225  N   ALA A 909     5264   2902   4904    -82    -83    606       N  
ATOM   2226  CA  ALA A 909       9.609  20.565  14.171  1.00 32.94           C  
ANISOU 2226  CA  ALA A 909     4988   2699   4828    -27   -196    684       C  
ATOM   2227  C   ALA A 909       8.554  21.514  13.550  1.00 38.29           C  
ANISOU 2227  C   ALA A 909     5666   3437   5445    -45   -323    844       C  
ATOM   2228  O   ALA A 909       7.370  21.404  13.886  1.00 37.13           O  
ANISOU 2228  O   ALA A 909     5447   3311   5350    -23   -432    906       O  
ATOM   2229  CB  ALA A 909       9.990  21.010  15.566  1.00 32.01           C  
ANISOU 2229  CB  ALA A 909     4781   2495   4886     81   -143    689       C  
ATOM   2230  N   LEU A 910       8.990  22.433  12.638  1.00 36.66           N  
ANISOU 2230  N   LEU A 910     5532   3264   5133    -85   -309    922       N  
ATOM   2231  CA  LEU A 910       8.106  23.272  11.809  1.00 38.58           C  
ANISOU 2231  CA  LEU A 910     5795   3571   5293   -119   -436   1087       C  
ATOM   2232  C   LEU A 910       7.264  22.470  10.784  1.00 43.72           C  
ANISOU 2232  C   LEU A 910     6494   4336   5782   -232   -547   1083       C  
ATOM   2233  O   LEU A 910       6.080  22.771  10.603  1.00 45.05           O  
ANISOU 2233  O   LEU A 910     6613   4551   5953   -233   -692   1209       O  
ATOM   2234  CB  LEU A 910       8.879  24.418  11.114  1.00 39.94           C  
ANISOU 2234  CB  LEU A 910     6041   3743   5391   -147   -390   1178       C  
ATOM   2235  CG  LEU A 910       9.543  25.477  12.031  1.00 44.68           C  
ANISOU 2235  CG  LEU A 910     6598   4228   6151    -49   -315   1218       C  
ATOM   2236  CD1 LEU A 910      10.372  26.422  11.242  1.00 45.78           C  
ANISOU 2236  CD1 LEU A 910     6820   4372   6203   -107   -267   1299       C  
ATOM   2237  CD2 LEU A 910       8.514  26.278  12.836  1.00 48.19           C  
ANISOU 2237  CD2 LEU A 910     6948   4607   6755     61   -411   1331       C  
ATOM   2238  N   ASN A 911       7.860  21.464  10.116  1.00 39.83           N  
ANISOU 2238  N   ASN A 911     6094   3886   5153   -327   -480    939       N  
ATOM   2239  CA  ASN A 911       7.109  20.532   9.263  1.00 55.09           C  
ANISOU 2239  CA  ASN A 911     8083   5913   6935   -446   -577    897       C  
ATOM   2240  C   ASN A 911       6.399  19.450  10.062  1.00 70.42           C  
ANISOU 2240  C   ASN A 911     9950   7817   8990   -426   -626    816       C  
ATOM   2241  O   ASN A 911       5.183  19.303   9.951  1.00 40.48           O  
ANISOU 2241  O   ASN A 911     6108   4082   5191   -462   -775    896       O  
ATOM   2242  CB  ASN A 911       7.978  19.915   8.166  1.00 56.45           C  
ANISOU 2242  CB  ASN A 911     8399   6144   6905   -560   -484    764       C  
ATOM   2243  CG  ASN A 911       9.336  19.418   8.590  1.00 64.08           C  
ANISOU 2243  CG  ASN A 911     9384   7032   7932   -515   -292    599       C  
ATOM   2244  ND2 ASN A 911      10.309  20.309   8.616  1.00 56.34           N  
ANISOU 2244  ND2 ASN A 911     8407   6033   6967   -476   -186    641       N  
ATOM   2245  OD1 ASN A 911       9.544  18.231   8.836  1.00 48.93           O  
ANISOU 2245  OD1 ASN A 911     7477   5070   6044   -520   -240    437       O  
TER   
HETATM 2246  I   IOD A1001       5.206  10.157  37.272  1.00 89.47           I  
HETATM 2247  C1  4VD A1002      23.650  39.443  38.031  1.00 26.48           C  
HETATM 2248  C2  4VD A1002      23.644  37.936  38.008  1.00 28.11           C  
HETATM 2249  C3  4VD A1002      24.736  37.244  38.528  1.00 26.24           C  
HETATM 2250  C4  4VD A1002      24.764  35.860  38.539  1.00 26.76           C  
HETATM 2251  C5  4VD A1002      23.711  35.129  38.015  1.00 28.79           C  
HETATM 2252  C6  4VD A1002      23.730  33.619  38.027  1.00 25.55           C  
HETATM 2253  N7  4VD A1002      24.950  33.051  37.482  1.00 25.39           N  
HETATM 2254  C8  4VD A1002      24.955  32.232  36.412  1.00 19.95           C  
HETATM 2255  O9  4VD A1002      23.983  32.107  35.676  1.00 20.58           O  
HETATM 2256  N10 4VD A1002      26.135  31.557  36.207  1.00 19.18           N  
HETATM 2257  C11 4VD A1002      26.353  30.513  35.284  1.00 22.89           C  
HETATM 2258  C12 4VD A1002      27.310  29.549  35.577  1.00 25.79           C  
HETATM 2259  C13 4VD A1002      27.546  28.511  34.691  1.00 30.41           C  
HETATM 2260  C14 4VD A1002      26.814  28.420  33.522  1.00 32.10           C  
HETATM 2261  C15 4VD A1002      25.865  29.364  33.264  1.00 28.02           C  
HETATM 2262  C17 4VD A1002      25.619  30.408  34.106  1.00 26.16           C  
HETATM 2263  C18 4VD A1002      22.624  35.816  37.491  1.00 31.19           C  
HETATM 2264  C19 4VD A1002      22.577  37.205  37.481  1.00 28.44           C  
HETATM 2265  N20 4VD A1002      21.445  37.866  36.954  1.00 24.43           N  
HETATM 2266  C21 4VD A1002      20.162  37.663  37.364  1.00 21.53           C  
HETATM 2267  O22 4VD A1002      19.901  37.013  38.376  1.00 27.50           O  
HETATM 2268  C23 4VD A1002      19.086  38.257  36.543  1.00 14.81           C  
HETATM 2269  C24 4VD A1002      19.141  38.846  35.306  1.00 13.77           C  
HETATM 2270  N25 4VD A1002      17.890  39.230  34.890  1.00 16.47           N  
HETATM 2271  C26 4VD A1002      17.047  38.864  35.860  1.00 18.04           C  
HETATM 2272  C27 4VD A1002      15.653  39.011  35.993  1.00 17.77           C  
HETATM 2273  C28 4VD A1002      15.001  38.508  37.109  1.00 15.30           C  
HETATM 2274  C29 4VD A1002      15.721  37.904  38.123  1.00 11.91           C  
HETATM 2275  C30 4VD A1002      17.072  37.783  38.021  1.00 14.07           C  
HETATM 2276  N31 4VD A1002      17.738  38.258  36.910  1.00 15.97           N  
HETATM 2277  F16 4VD A1002      25.148  29.274  32.109  1.00 28.01           F  
HETATM 2278  H32 4VD A1002      23.105  39.758  38.774  1.00 25.88           H  
HETATM 2279  H33 4VD A1002      24.565  39.764  38.139  1.00 26.60           H  
HETATM 2280  H34 4VD A1002      23.285  39.782  37.194  1.00 26.18           H  
HETATM 2281  H35 4VD A1002      25.462  37.725  38.885  1.00 27.10           H  
HETATM 2282  H36 4VD A1002      25.511  35.411  38.893  1.00 27.03           H  
HETATM 2283  H37 4VD A1002      23.621  33.309  38.950  1.00 25.64           H  
HETATM 2284  H38 4VD A1002      22.966  33.289  37.507  1.00 24.90           H  
HETATM 2285  H39 4VD A1002      25.719  33.328  37.811  1.00 25.20           H  
HETATM 2286  H40 4VD A1002      26.758  31.656  36.814  1.00 19.16           H  
HETATM 2287  H41 4VD A1002      27.815  29.614  36.373  1.00 25.04           H  
HETATM 2288  H42 4VD A1002      28.201  27.863  34.888  1.00 30.86           H  
HETATM 2289  H43 4VD A1002      26.962  27.712  32.916  1.00 32.61           H  
HETATM 2290  H44 4VD A1002      24.962  31.040  33.892  1.00 25.99           H  
HETATM 2291  H45 4VD A1002      21.894  35.330  37.141  1.00 31.63           H  
HETATM 2292  H46 4VD A1002      21.588  38.417  36.297  1.00 24.26           H  
HETATM 2293  H47 4VD A1002      19.921  38.998  34.803  1.00 13.45           H  
HETATM 2294  H48 4VD A1002      15.161  39.416  35.312  1.00 18.32           H  
HETATM 2295  H49 4VD A1002      14.065  38.610  37.193  1.00 15.26           H  
HETATM 2296  H50 4VD A1002      15.278  37.588  38.892  1.00 10.00           H  
HETATM 2297  H51 4VD A1002      17.558  37.366  38.706  1.00 14.73           H  
HETATM 2298  O   HOH A1101      21.482  14.676  32.978  1.00  5.89           O  
HETATM 2299  O   HOH A1102      25.242  27.700  19.562  1.00 20.86           O  
HETATM 2300  O   HOH A1103      15.049  16.353  40.867  1.00  5.27           O  
HETATM 2301  O   HOH A1104      13.948  16.089  46.649  1.00 25.36           O  
HETATM 2302  O   HOH A1105      24.803  31.297  40.389  1.00 25.11           O  
HETATM 2303  O   HOH A1106      29.945  36.371  29.929  1.00 14.43           O  
HETATM 2304  O   HOH A1107      28.494  20.507  27.110  1.00 25.16           O  
HETATM 2305  O   HOH A1108       9.389  34.661  35.629  1.00 18.66           O  
HETATM 2306  O   HOH A1109      16.426  11.216  36.110  1.00  7.67           O  
HETATM 2307  O   HOH A1110      15.373  -2.244  33.060  1.00 22.28           O  
HETATM 2308  O   HOH A1111      24.982  17.009  33.097  1.00  8.85           O  
HETATM 2309  O   HOH A1112      16.249   5.035  26.598  1.00 23.47           O  
HETATM 2310  O   HOH A1113      21.356  28.918  44.938  1.00 29.71           O  
HETATM 2311  O   HOH A1114      13.416  15.548  43.479  1.00 16.61           O  
HETATM 2312  O   HOH A1115       1.272  20.308  27.673  1.00 29.67           O  
HETATM 2313  O   HOH A1116      26.456  35.202  26.729  1.00  9.72           O  
HETATM 2314  O   HOH A1117      21.385  57.917  29.651  1.00 34.49           O  
HETATM 2315  O   HOH A1118      18.108  26.575  39.864  1.00 16.87           O  
HETATM 2316  O   HOH A1119      29.990  13.395  49.556  1.00 18.63           O  
HETATM 2317  O   HOH A1120      33.473  32.310  23.673  1.00 30.89           O  
HETATM 2318  O   HOH A1121      11.840  26.677  16.849  1.00 20.59           O  
HETATM 2319  O   HOH A1122      34.697  28.560  48.527  1.00 16.93           O  
HETATM 2320  O   HOH A1123      27.504  11.398  31.676  1.00 38.53           O  
HETATM 2321  O   HOH A1124      25.197  30.308  18.816  1.00 29.72           O  
HETATM 2322  O   HOH A1125      20.007  56.122  35.326  1.00 25.07           O  
HETATM 2323  O   HOH A1126      20.283  44.124  29.909  1.00 22.92           O  
HETATM 2324  O   HOH A1127      15.198  31.135  38.288  1.00 28.85           O  
HETATM 2325  O   HOH A1128      37.447  30.434  52.433  1.00 29.58           O  
HETATM 2326  O   HOH A1129      23.262  24.538  40.100  1.00 11.95           O  
HETATM 2327  O   HOH A1130      12.211  32.269  49.229  1.00 41.61           O  
HETATM 2328  O   HOH A1131      11.491  12.709  15.252  1.00 28.34           O  
HETATM 2329  O   HOH A1132      25.236  18.124  41.659  1.00 37.56           O  
HETATM 2330  O   HOH A1133      10.401  36.147  19.275  1.00 44.57           O  
HETATM 2331  O   HOH A1134      15.278   8.248  37.003  1.00 26.06           O  
HETATM 2332  O   HOH A1135       8.332  28.432  39.330  1.00 22.47           O  
HETATM 2333  O   HOH A1136      -1.653  26.204  20.126  1.00 38.44           O  
HETATM 2334  O   HOH A1137      35.017  23.275  32.101  1.00 28.06           O  
HETATM 2335  O   HOH A1138      20.311   7.728  49.741  1.00 28.15           O  
HETATM 2336  O   HOH A1139      22.644  30.885  20.538  1.00 13.70           O  
HETATM 2337  O   HOH A1140      24.108  19.188  39.116  1.00 27.50           O  
HETATM 2338  O   HOH A1141      25.410   6.420  29.387  1.00 31.08           O  
HETATM 2339  O   HOH A1142      13.775  12.486  49.795  1.00 29.81           O  
HETATM 2340  O   HOH A1143      23.014  10.459  42.713  1.00 39.72           O  
HETATM 2341  O   HOH A1144       6.949  18.954  15.478  1.00 38.45           O  
HETATM 2342  O   HOH A1145      23.221  23.856  48.069  1.00 24.14           O  
HETATM 2343  O   HOH A1146      16.862  24.491  45.573  1.00 25.85           O  
HETATM 2344  O   HOH A1147      12.733  18.743   7.508  1.00 19.43           O  
HETATM 2345  O   HOH A1148       8.880  22.470  35.190  1.00 26.83           O  
HETATM 2346  O   HOH A1149      24.050  40.584  25.925  1.00 26.41           O  
HETATM 2347  O   HOH A1150      22.182  14.334  47.535  1.00 17.49           O  
HETATM 2348  O   HOH A1151      19.224  19.861  35.734  0.50  3.00           O  
HETATM 2349  O   HOH A1152       7.017  20.703  33.457  1.00 29.32           O  
HETATM 2350  O   HOH A1153      12.131  32.276  40.382  1.00 31.75           O  
HETATM 2351  O   HOH A1154      12.822  23.715  36.426  1.00 17.60           O  
HETATM 2352  O   HOH A1155      19.017  31.343  18.904  1.00 27.62           O  
HETATM 2353  O   HOH A1156      -0.318  18.696  20.878  1.00 38.76           O  
HETATM 2354  O   HOH A1157      23.056  17.067  49.535  1.00 19.11           O  
HETATM 2355  O   HOH A1158      15.666  20.223   9.172  1.00 21.35           O  
HETATM 2356  O   HOH A1159      24.122  27.901  46.944  1.00 38.13           O  
HETATM 2357  O   HOH A1160      17.978  29.460  50.429  1.00 35.96           O  
HETATM 2358  O   HOH A1161       9.323  16.086  44.637  1.00 35.74           O  
HETATM 2359  O   HOH A1162      15.155   2.275  46.644  1.00 33.51           O  
HETATM 2360  O   HOH A1163       4.697  20.972  13.502  1.00 37.35           O  
HETATM 2361  O   HOH A1164      36.587  25.865  26.202  1.00 36.41           O  
HETATM 2362  O   HOH A1165      20.423  31.781  43.464  1.00 25.19           O  
HETATM 2363  O   HOH A1166      17.937  27.108  43.222  1.00 22.29           O  
HETATM 2364  O   HOH A1167      11.158   3.488  40.260  1.00 29.04           O  
HETATM 2365  O   HOH A1168      23.005  33.533  41.507  1.00 30.85           O  
HETATM 2366  O   HOH A1169      31.215  15.479  37.037  1.00 28.29           O  
HETATM 2367  O   HOH A1170      31.231  26.064  47.572  1.00 32.34           O  
HETATM 2368  O   HOH A1171       3.370   9.212  26.456  1.00 26.72           O  
HETATM 2369  O   HOH A1172      20.896  22.758  48.989  1.00 42.26           O  
HETATM 2370  O   HOH A1173      30.188  59.673  31.920  1.00 28.86           O  
HETATM 2371  O   HOH A1174      22.353  19.594  32.510  1.00  4.32           O  
HETATM 2372  O   HOH A1175       8.979   1.760  43.689  1.00 22.86           O  
HETATM 2373  O   HOH A1176      26.865  25.495  34.824  1.00  8.75           O  
HETATM 2374  O   HOH A1177      16.219  61.122  31.830  1.00 22.16           O  
HETATM 2375  O   HOH A1178      21.209  35.313  40.156  1.00 25.59           O  
HETATM 2376  O   HOH A1179      21.148  18.031  35.851  1.00  8.24           O  
HETATM 2377  O   HOH A1180      12.264  10.134  30.813  1.00  9.20           O  
HETATM 2378  O   HOH A1181      13.021  35.408  38.032  1.00 34.90           O  
HETATM 2379  O   HOH A1182       7.252   6.404  26.505  1.00 39.36           O  
HETATM 2380  O   HOH A1183       4.296  18.036  39.893  1.00 30.94           O  
HETATM 2381  O   HOH A1184      26.861  55.887  33.440  1.00 36.53           O  
HETATM 2382  O   HOH A1185       8.722   2.079  29.882  1.00 27.85           O  
HETATM 2383  O   HOH A1186      36.488  23.647  42.703  1.00 15.27           O  
HETATM 2384  O   HOH A1187      15.503  12.385  33.995  1.00 25.35           O  
HETATM 2385  O   HOH A1188       0.887  20.641  31.337  1.00 18.96           O  
HETATM 2386  O   HOH A1189      22.162  38.606  50.797  1.00 32.27           O  
HETATM 2387  O   HOH A1190      24.458  23.220  14.515  1.00 23.22           O  
HETATM 2388  O   HOH A1191      27.149   9.322  42.158  1.00 44.93           O  
HETATM 2389  O   HOH A1192       3.124  25.490  37.201  1.00 30.37           O  
HETATM 2390  O   HOH A1193      29.145  42.524  58.008  1.00 16.71           O  
HETATM 2391  O   HOH A1194       9.822  28.165  48.821  1.00 29.52           O  
HETATM 2392  O   HOH A1195      11.455  39.612  43.805  1.00 36.19           O  
HETATM 2393  O   HOH A1196      -1.684  24.439  28.243  1.00 25.63           O  
HETATM 2394  O   HOH A1197      16.685   4.758  45.806  1.00 27.78           O  
HETATM 2395  O   HOH A1198      10.113  22.872  44.016  1.00 31.65           O  
HETATM 2396  O   HOH A1199      26.313  18.513  22.017  1.00 18.15           O  
HETATM 2397  O   HOH A1200       5.373  33.732  37.537  1.00 36.78           O  
HETATM 2398  O   HOH A1201      15.690  56.922  33.880  1.00 31.64           O  
HETATM 2399  O   HOH A1202      18.746  16.334  13.687  1.00 23.50           O  
HETATM 2400  O   HOH A1203      38.693  40.550  43.655  1.00 33.18           O  
HETATM 2401  O   HOH A1204      26.421  20.198  45.844  1.00 32.69           O  
HETATM 2402  O   HOH A1205      16.007  16.101  49.677  1.00 28.05           O  
HETATM 2403  O   HOH A1206      24.347  25.213  44.691  1.00 24.83           O  
HETATM 2404  O   HOH A1207       0.276  11.153  18.703  1.00 23.84           O  
HETATM 2405  O   HOH A1208       3.340  17.152   8.758  1.00 25.86           O  
HETATM 2406  O   HOH A1209      20.932   3.789  23.746  1.00 15.36           O  
HETATM 2407  O   HOH A1210      29.270  10.883  27.489  1.00 36.57           O  
HETATM 2408  O   HOH A1211       6.985  37.034  33.346  1.00 33.48           O  
HETATM 2409  O   HOH A1212      27.145  13.452  56.712  1.00 29.65           O  
HETATM 2410  O   HOH A1213      28.873   9.927  24.541  1.00 33.05           O  
HETATM 2411  O   HOH A1214      21.731  62.330  39.312  1.00 30.79           O  
HETATM 2412  O   HOH A1215      23.902  41.476  48.906  1.00 32.82           O  
HETATM 2413  O   HOH A1216      -1.481  32.827  35.155  1.00 29.83           O  
HETATM 2414  O   HOH A1217      17.956  34.667  20.580  1.00 25.44           O  
HETATM 2415  O   HOH A1218      31.804  16.117  28.396  1.00 28.50           O  
HETATM 2416  O   HOH A1219       5.787  16.466  43.210  1.00 16.69           O  
HETATM 2417  O   HOH A1220      13.505  50.347  37.946  1.00 34.27           O  
HETATM 2418  O   HOH A1221      17.259  29.499  17.840  1.00 29.36           O  
HETATM 2419  O   HOH A1222       8.520   6.426  14.134  1.00 28.26           O  
HETATM 2420  O   HOH A1223      13.551  28.742  16.252  1.00 28.54           O  
HETATM 2421  O   HOH A1224      33.992  30.381  55.510  1.00 19.46           O  
HETATM 2422  O   HOH A1225      13.558  52.644  33.687  1.00 25.88           O  
HETATM 2423  O   HOH A1226      10.495  11.782  48.088  1.00 25.94           O  
HETATM 2424  O   HOH A1227      26.702  19.759  19.356  1.00 30.14           O  
HETATM 2425  O   HOH A1228      27.466  36.463  21.849  1.00 35.26           O  
HETATM 2426  O   HOH A1229      18.086   3.195  24.884  1.00 26.14           O  
HETATM 2427  O   HOH A1230      31.964  37.791  28.602  1.00 31.04           O  
HETATM 2428  O   HOH A1231      22.410  16.869  33.878  1.00 18.56           O  
HETATM 2429  O   HOH A1232      27.441  16.948  56.410  1.00 34.98           O  
HETATM 2430  O   HOH A1233       8.613  44.873  26.588  1.00 23.84           O  
HETATM 2431  O   HOH A1234      29.632  13.269  26.286  1.00 15.06           O  
HETATM 2432  O   HOH A1235      14.276  11.285  31.852  1.00  6.32           O  
HETATM 2433  O   HOH A1236      -3.356  37.941  31.436  1.00 25.40           O  
HETATM 2434  O   HOH A1237      21.430  41.030  52.734  1.00 32.95           O  
HETATM 2435  O   HOH A1238      27.749  14.472  41.494  1.00 28.67           O  
HETATM 2436  O   HOH A1239       8.019  19.909  43.949  1.00 36.44           O  
HETATM 2437  O   HOH A1240      34.225  56.232  36.770  1.00 29.42           O  
HETATM 2438  O   HOH A1241      10.703  44.779  20.716  1.00 29.53           O  
HETATM 2439  O   HOH A1242      12.409   4.446  24.990  1.00 30.87           O  
HETATM 2440  O   HOH A1243      17.607  35.120  40.150  1.00 27.31           O  
HETATM 2441  O   HOH A1244       3.271  14.294  30.655  1.00 27.35           O  
HETATM 2442  O   HOH A1245       8.748  42.542  35.652  1.00 27.21           O  
HETATM 2443  O   HOH A1246      15.830  33.664  38.871  1.00 37.29           O  
HETATM 2444  O   HOH A1247      29.469   9.705  29.873  1.00 42.79           O  
HETATM 2445  O   HOH A1248       2.854  15.322  39.050  1.00 13.65           O  
HETATM 2446  O   HOH A1249      11.655  36.307  41.646  1.00 34.19           O  
HETATM 2447  O   HOH A1250       7.486  16.415  14.831  1.00 28.14           O  
HETATM 2448  O   HOH A1251      27.602   0.191  31.518  1.00 24.05           O  
HETATM 2449  O   HOH A1252      27.812  27.194  19.011  1.00 12.32           O  
HETATM 2450  O   HOH A1253      10.276  20.682  49.065  1.00 29.86           O  
HETATM 2451  O   HOH A1254      26.176  14.250  23.557  1.00 32.55           O  
HETATM 2452  O   HOH A1255      21.133  40.578  25.398  1.00 31.58           O  
HETATM 2453  O   HOH A1256      27.946  25.650  16.772  1.00 27.52           O  
HETATM 2454  O   HOH A1257      34.828  25.643  18.958  1.00 31.20           O  
HETATM 2455  O   HOH A1258      17.903   2.267  44.198  1.00 24.70           O  
HETATM 2456  O   HOH A1259      36.157  31.208  24.443  1.00 27.41           O  
HETATM 2457  O   HOH A1260      24.660  38.519  22.496  1.00 21.56           O  
HETATM 2458  O   HOH A1261      -0.095  15.675  19.136  1.00 19.53           O  
HETATM 2459  O   HOH A1262      21.850  38.658  22.923  1.00 27.48           O  
HETATM 2460  O   HOH A1263      27.530  34.193  19.200  1.00 21.95           O  
HETATM 2461  O   HOH A1264      32.675  57.357  43.590  1.00 26.45           O  
HETATM 2462  O   HOH A1265       8.513  18.259  46.079  1.00 20.57           O  
HETATM 2463  O   HOH A1266      16.835  63.716  31.732  1.00 28.12           O  
HETATM 2464  O   HOH A1267      28.067  22.928  17.137  1.00 23.78           O  
HETATM 2465  O   HOH A1268      27.723   3.207  30.380  1.00 26.29           O  
HETATM 2466  O   HOH A1269      27.013  30.549  16.789  1.00 38.32           O  
HETATM 2467  O   HOH A1270      24.934  38.206  19.129  1.00 21.87           O  
HETATM 2468  O   HOH A1271       0.287  16.449  16.238  1.00 37.84           O  
CONECT 2247 2248 2278 2279 2280
CONECT 2248 2247 2249 2264
CONECT 2249 2248 2250 2281
CONECT 2250 2249 2282 2251
CONECT 2251 2250 2252 2263
CONECT 2252 2251 2253 2283 2284
CONECT 2253 2252 2285 2254
CONECT 2254 2253 2255 2256
CONECT 2255 2254
CONECT 2256 2254 2286 2257
CONECT 2257 2256 2258 2262
CONECT 2258 2257 2259 2287
CONECT 2259 2258 2260 2288
CONECT 2260 2259 2261 2289
CONECT 2261 2260 2262 2277
CONECT 2262 2257 2261 2290
CONECT 2263 2251 2291 2264
CONECT 2264 2248 2263 2265
CONECT 2265 2264 2292 2266
CONECT 2266 2265 2267 2268
CONECT 2267 2266
CONECT 2268 2266 2269 2276
CONECT 2269 2268 2270 2293
CONECT 2270 2269 2271
CONECT 2271 2270 2272 2276
CONECT 2272 2271 2273 2294
CONECT 2273 2272 2274 2295
CONECT 2274 2273 2275 2296
CONECT 2275 2274 2276 2297
CONECT 2276 2268 2271 2275
CONECT 2277 2261
CONECT 2278 2247
CONECT 2279 2247
CONECT 2280 2247
CONECT 2281 2249
CONECT 2282 2250
CONECT 2283 2252
CONECT 2284 2252
CONECT 2285 2253
CONECT 2286 2256
CONECT 2287 2258
CONECT 2288 2259
CONECT 2289 2260
CONECT 2290 2262
CONECT 2291 2263
CONECT 2292 2265
CONECT 2293 2269
CONECT 2294 2272
CONECT 2295 2273
CONECT 2296 2274
CONECT 2297 2275
END
