# Supplementary material for: Solvent-Site Prediction for Fragment Docking and Its Implication on Fragment-Based Drug Discovery
Source: J Chem Inf Model. 2025 Nov 24;65(23):12959–77. doi: 10.1021/acs.jcim.5c02352 (PMC12690578; doi:10.1021/acs.jcim.5c02352)
Supplement: Supplementary file 3 [file ci5c02352_si_003.zip › Frag2Lead_dataset/2015-03/frag.sdf]

frag.A
 OpenBabel12272218483D

 17 19  0  0  0  0  0  0  0  0999 V2000
  -16.7790  -37.1570  -27.6600 N   0  0  0  0  0  0  0  0  0  0  0  0
  -17.5160  -36.8520  -28.7120 C   0  0  0  0  0  0  0  0  0  0  0  0
  -17.8420  -35.6140  -29.0090 N   0  0  0  0  0  0  0  0  0  0  0  0
  -17.4310  -34.6020  -28.2410 C   0  0  0  0  0  0  0  0  0  0  0  0
  -16.6480  -34.8830  -27.1130 C   0  0  0  0  0  0  0  0  0  0  0  0
  -16.3310  -36.2110  -26.8390 C   0  0  0  0  0  0  0  0  0  0  0  0
  -16.3740  -33.6690  -26.5190 N   0  0  0  0  0  0  0  0  0  0  0  0
  -16.9710  -32.7180  -27.2690 C   0  0  0  0  0  0  0  0  0  0  0  0
  -14.5480  -37.5930  -25.8440 C   0  0  0  0  0  0  0  0  0  0  0  0
  -17.5900  -33.2680  -28.2760 N   0  0  0  0  0  0  0  0  0  0  0  0
  -14.8680  -38.6940  -24.8680 C   0  0  0  0  0  0  0  0  0  0  0  0
  -15.5510  -36.5300  -25.7390 N   0  0  0  0  0  0  0  0  0  0  0  0
  -15.7080  -39.7250  -25.2460 C   0  0  0  0  0  0  0  0  0  0  0  0
  -16.0020  -40.7370  -24.3530 C   0  0  0  0  0  0  0  0  0  0  0  0
  -15.4560  -40.7170  -23.0820 C   0  0  0  0  0  0  0  0  0  0  0  0
  -14.6150  -39.6860  -22.7040 C   0  0  0  0  0  0  0  0  0  0  0  0
  -14.3210  -38.6740  -23.5980 C   0  0  0  0  0  0  0  0  0  0  0  0
  1  2  2  0  0  0  0
  1  6  1  0  0  0  0
  2  3  1  0  0  0  0
  3  4  2  0  0  0  0
  4  5  1  0  0  0  0
  4 10  1  0  0  0  0
  5  6  2  0  0  0  0
  5  7  1  0  0  0  0
  6 12  1  0  0  0  0
  7  8  2  0  0  0  0
  8 10  1  0  0  0  0
  9 11  1  0  0  0  0
  9 12  1  0  0  0  0
 11 13  2  0  0  0  0
 11 17  1  0  0  0  0
 13 14  1  0  0  0  0
 14 15  2  0  0  0  0
 15 16  1  0  0  0  0
 16 17  2  0  0  0  0
M  END
$$$$
