# Supplementary material for: Solvent-Site Prediction for Fragment Docking and Its Implication on Fragment-Based Drug Discovery
Source: J Chem Inf Model. 2025 Nov 24;65(23):12959–77. doi: 10.1021/acs.jcim.5c02352 (PMC12690578; doi:10.1021/acs.jcim.5c02352)
Supplement: Supplementary file 3 [file ci5c02352_si_003.zip › Frag2Lead_dataset/2015-03/lead.sdf]

lead.A
 OpenBabel12272218483D

 27 31  0  0  0  0  0  0  0  0999 V2000
  -14.6700  -37.4530  -19.6290 C   0  0  0  0  0  0  0  0  0  0  0  0
  -13.9310  -36.3000  -19.4440 C   0  0  0  0  0  0  0  0  0  0  0  0
  -13.1300  -35.8260  -20.4640 C   0  0  0  0  0  0  0  0  0  0  0  0
  -13.0640  -36.5080  -21.6640 C   0  0  0  0  0  0  0  0  0  0  0  0
  -13.8050  -37.6600  -21.8510 C   0  0  0  0  0  0  0  0  0  0  0  0
  -14.6070  -38.1340  -20.8310 C   0  0  0  0  0  0  0  0  0  0  0  0
  -12.1970  -35.9850  -22.7770 C   0  0  0  0  0  0  0  0  0  0  0  0
  -13.0060  -35.0430  -23.5530 N   0  0  0  0  0  0  0  0  0  0  0  0
  -13.9650  -35.3700  -24.4470 C   0  0  0  0  0  0  0  0  0  0  0  0
  -14.4770  -34.2070  -24.9410 C   0  0  0  0  0  0  0  0  0  0  0  0
  -13.8010  -33.1430  -24.3120 C   0  0  0  0  0  0  0  0  0  0  0  0
  -12.9260  -33.6490  -23.4850 N   0  0  0  0  0  0  0  0  0  0  0  0
  -15.5520  -34.0740  -25.9590 C   0  0  0  0  0  0  0  0  0  0  0  0
  -16.3360  -32.9910  -26.1700 C   0  0  0  0  0  0  0  0  0  0  0  0
  -17.2050  -33.2330  -27.1980 N   0  0  0  0  0  0  0  0  0  0  0  0
  -17.0050  -34.4980  -27.6960 C   0  0  0  0  0  0  0  0  0  0  0  0
  -15.9600  -35.0830  -26.9460 C   0  0  0  0  0  0  0  0  0  0  0  0
  -15.5590  -36.3180  -27.2180 N   0  0  0  0  0  0  0  0  0  0  0  0
  -16.1440  -36.9960  -28.1980 C   0  0  0  0  0  0  0  0  0  0  0  0
  -17.1760  -36.4150  -28.9390 C   0  0  0  0  0  0  0  0  0  0  0  0
  -17.5800  -35.1900  -28.6730 N   0  0  0  0  0  0  0  0  0  0  0  0
  -15.6960  -38.3760  -28.5060 C   0  0  0  0  0  0  0  0  0  0  0  0
  -14.6750  -38.9800  -27.7630 C   0  0  0  0  0  0  0  0  0  0  0  0
  -14.2890  -40.2650  -28.0810 C   0  0  0  0  0  0  0  0  0  0  0  0
  -14.8720  -40.9180  -29.0680 N   0  0  0  0  0  0  0  0  0  0  0  0
  -15.8390  -40.3850  -29.7910 C   0  0  0  0  0  0  0  0  0  0  0  0
  -16.2860  -39.1050  -29.5430 C   0  0  0  0  0  0  0  0  0  0  0  0
  1  2  2  0  0  0  0
  1  6  1  0  0  0  0
  2  3  1  0  0  0  0
  3  4  2  0  0  0  0
  4  5  1  0  0  0  0
  4  7  1  0  0  0  0
  5  6  2  0  0  0  0
  7  8  1  0  0  0  0
  8  9  1  0  0  0  0
  8 12  1  0  0  0  0
  9 10  2  0  0  0  0
 10 11  1  0  0  0  0
 10 13  1  0  0  0  0
 11 12  2  0  0  0  0
 13 14  2  0  0  0  0
 13 17  1  0  0  0  0
 14 15  1  0  0  0  0
 15 16  1  0  0  0  0
 16 17  2  0  0  0  0
 16 21  1  0  0  0  0
 17 18  1  0  0  0  0
 18 19  2  0  0  0  0
 19 20  1  0  0  0  0
 19 22  1  0  0  0  0
 20 21  2  0  0  0  0
 22 23  2  0  0  0  0
 22 27  1  0  0  0  0
 23 24  1  0  0  0  0
 24 25  2  0  0  0  0
 25 26  1  0  0  0  0
 26 27  2  0  0  0  0
M  END
$$$$
