# Supplementary material for: Solvent-Site Prediction for Fragment Docking and Its Implication on Fragment-Based Drug Discovery
Source: J Chem Inf Model. 2025 Nov 24;65(23):12959–77. doi: 10.1021/acs.jcim.5c02352 (PMC12690578; doi:10.1021/acs.jcim.5c02352)
Supplement: Supplementary file 3 [file ci5c02352_si_003.zip › Frag2Lead_dataset/2015-03/rec-frag.pdb]

ATOM      1  N   GLU A  12     -34.676 -38.886 -21.000  1.00134.49           N  
ANISOU    1  N   GLU A  12    15393  15965  19742   1541   2287   2846       N  
ATOM      2  CA  GLU A  12     -34.059 -38.998 -19.684  1.00136.97           C  
ANISOU    2  CA  GLU A  12    15814  16429  19799   1693   2481   3022       C  
ATOM      3  C   GLU A  12     -33.888 -40.458 -19.286  1.00142.66           C  
ANISOU    3  C   GLU A  12    16495  17079  20632   1690   2724   3246       C  
ATOM      4  O   GLU A  12     -34.829 -41.094 -18.811  1.00145.17           O  
ANISOU    4  O   GLU A  12    16700  17295  21165   1693   2892   3445       O  
ATOM      5  CB  GLU A  12     -34.898 -38.266 -18.635  1.00136.57           C  
ANISOU    5  CB  GLU A  12    15756  16443  19693   1824   2532   3119       C  
ATOM      6  CG  GLU A  12     -34.303 -38.283 -17.234  1.00135.70           C  
ANISOU    6  CG  GLU A  12    15766  16508  19287   2003   2717   3297       C  
ATOM      7  CD  GLU A  12     -35.182 -37.579 -16.218  1.00135.60           C  
ANISOU    7  CD  GLU A  12    15739  16557  19224   2145   2765   3386       C  
ATOM      8  OE1 GLU A  12     -36.359 -37.303 -16.534  1.00135.48           O  
ANISOU    8  OE1 GLU A  12    15598  16420  19457   2101   2693   3349       O  
ATOM      9  OE2 GLU A  12     -34.696 -37.298 -15.103  1.00135.60           O1-
ANISOU    9  OE2 GLU A  12    15854  16730  18937   2312   2863   3484       O1-
ATOM     10  N   MET A  13     -32.684 -40.987 -19.480  1.00146.45           N  
ANISOU   10  N   MET A  13    17061  17603  20979   1691   2733   3209       N  
ATOM     11  CA  MET A  13     -32.402 -42.373 -19.130  1.00151.36           C  
ANISOU   11  CA  MET A  13    17661  18164  21685   1716   2873   3325       C  
ATOM     12  C   MET A  13     -31.931 -42.478 -17.683  1.00155.89           C  
ANISOU   12  C   MET A  13    18344  18897  21990   1910   2991   3457       C  
ATOM     13  O   MET A  13     -31.407 -41.518 -17.117  1.00152.35           O  
ANISOU   13  O   MET A  13    18017  18623  21246   2015   2958   3437       O  
ATOM     14  CB  MET A  13     -31.362 -42.975 -20.076  1.00151.92           C  
ANISOU   14  CB  MET A  13    17755  18185  21782   1637   2808   3202       C  
ATOM     15  CG  MET A  13     -29.924 -42.669 -19.702  1.00152.00           C  
ANISOU   15  CG  MET A  13    17928  18367  21460   1748   2785   3156       C  
ATOM     16  SD  MET A  13     -28.750 -43.447 -20.825  1.00162.25           S  
ANISOU   16  SD  MET A  13    19235  19599  22812   1679   2665   2950       S  
ATOM     17  CE  MET A  13     -27.312 -43.567 -19.768  1.00105.17           C  
ANISOU   17  CE  MET A  13    12152  12556  15250   1874   2716   2994       C  
ATOM     18  N   VAL A  14     -32.127 -43.650 -17.087  1.00163.67           N  
ANISOU   18  N   VAL A  14    19279  19821  23087   1961   3124   3589       N  
ATOM     19  CA  VAL A  14     -31.799 -43.862 -15.681  1.00167.01           C  
ANISOU   19  CA  VAL A  14    19786  20381  23290   2149   3244   3731       C  
ATOM     20  C   VAL A  14     -30.820 -45.029 -15.508  1.00168.50           C  
ANISOU   20  C   VAL A  14    19999  20559  23465   2202   3314   3772       C  
ATOM     21  O   VAL A  14     -30.334 -45.285 -14.405  1.00168.84           O  
ANISOU   21  O   VAL A  14    20115  20720  23315   2366   3404   3879       O  
ATOM     22  CB  VAL A  14     -33.076 -44.119 -14.843  1.00176.59           C  
ANISOU   22  CB  VAL A  14    20908  21544  24643   2206   3378   3905       C  
ATOM     23  CG1 VAL A  14     -32.833 -43.807 -13.374  1.00179.47           C  
ANISOU   23  CG1 VAL A  14    21381  22095  24715   2415   3468   4026       C  
ATOM     24  CG2 VAL A  14     -34.238 -43.286 -15.367  1.00175.21           C  
ANISOU   24  CG2 VAL A  14    20642  21292  24636   2111   3322   3874       C  
ATOM     25  N   ARG A  15     -30.527 -45.725 -16.604  1.00163.97           N  
ANISOU   25  N   ARG A  15    19358  19842  23102   2073   3275   3689       N  
ATOM     26  CA  ARG A  15     -29.639 -46.888 -16.571  1.00163.36           C  
ANISOU   26  CA  ARG A  15    19277  19721  23070   2118   3355   3737       C  
ATOM     27  C   ARG A  15     -28.243 -46.567 -16.038  1.00163.74           C  
ANISOU   27  C   ARG A  15    19476  19953  22783   2264   3342   3723       C  
ATOM     28  O   ARG A  15     -27.650 -47.366 -15.314  1.00161.53           O  
ANISOU   28  O   ARG A  15    19217  19709  22448   2395   3456   3840       O  
ATOM     29  CB  ARG A  15     -29.532 -47.533 -17.957  1.00158.57           C  
ANISOU   29  CB  ARG A  15    18572  18928  22750   1951   3298   3622       C  
ATOM     30  CG  ARG A  15     -29.329 -46.544 -19.091  1.00157.57           C  
ANISOU   30  CG  ARG A  15    18477  18809  22584   1826   3124   3425       C  
ATOM     31  CD  ARG A  15     -28.587 -47.175 -20.260  1.00158.36           C  
ANISOU   31  CD  ARG A  15    18537  18790  22841   1731   3064   3290       C  
ATOM     32  NE  ARG A  15     -27.153 -47.278 -20.003  1.00156.74           N  
ANISOU   32  NE  ARG A  15    18443  18717  22394   1861   3002   3184       N  
ATOM     33  CZ  ARG A  15     -26.264 -47.728 -20.884  1.00150.79           C  
ANISOU   33  CZ  ARG A  15    17679  17927  21687   1837   2866   2950       C  
ATOM     34  NH1 ARG A  15     -24.978 -47.784 -20.563  1.00148.29           N1+
ANISOU   34  NH1 ARG A  15    17443  17743  21159   1970   2806   2844       N1+
ATOM     35  NH2 ARG A  15     -26.660 -48.123 -22.086  1.00147.45           N  
ANISOU   35  NH2 ARG A  15    17154  17344  21526   1688   2783   2806       N  
ATOM     36  N   GLY A  16     -27.722 -45.400 -16.400  1.00171.42           N  
ANISOU   36  N   GLY A  16    20548  21044  23541   2248   3202   3582       N  
ATOM     37  CA  GLY A  16     -26.408 -44.983 -15.946  1.00168.64           C  
ANISOU   37  CA  GLY A  16    20334  20875  22868   2385   3165   3547       C  
ATOM     38  C   GLY A  16     -26.374 -43.526 -15.529  1.00165.20           C  
ANISOU   38  C   GLY A  16    20005  20619  22145   2437   3053   3465       C  
ATOM     39  O   GLY A  16     -25.971 -42.664 -16.310  1.00163.93           O  
ANISOU   39  O   GLY A  16    19888  20492  21905   2363   2919   3315       O  
ATOM     40  N   GLN A  17     -26.793 -43.265 -14.292  1.00163.25           N  
ANISOU   40  N   GLN A  17    19794  20482  21750   2570   3113   3566       N  
ATOM     41  CA  GLN A  17     -26.900 -41.911 -13.747  1.00155.15           C  
ANISOU   41  CA  GLN A  17    18857  19619  20474   2637   3027   3504       C  
ATOM     42  C   GLN A  17     -27.849 -41.006 -14.535  1.00147.45           C  
ANISOU   42  C   GLN A  17    17829  18571  19626   2496   2949   3425       C  
ATOM     43  O   GLN A  17     -27.574 -40.644 -15.680  1.00143.96           O  
ANISOU   43  O   GLN A  17    17377  18072  19248   2366   2842   3293       O  
ATOM     44  CB  GLN A  17     -25.524 -41.251 -13.600  1.00151.64           C  
ANISOU   44  CB  GLN A  17    18543  19354  19718   2731   2913   3383       C  
ATOM     45  CG  GLN A  17     -24.804 -41.590 -12.304  1.00153.99           C  
ANISOU   45  CG  GLN A  17    18918  19808  19785   2941   2972   3465       C  
ATOM     46  CD  GLN A  17     -23.520 -40.800 -12.131  1.00158.36           C  
ANISOU   46  CD  GLN A  17    19589  20549  20031   3037   2836   3326       C  
ATOM     47  NE2 GLN A  17     -23.003 -40.770 -10.907  1.00161.73           N  
ANISOU   47  NE2 GLN A  17    20089  21141  20221   3230   2854   3367       N  
ATOM     48  OE1 GLN A  17     -23.002 -40.218 -13.085  1.00158.39           O  
ANISOU   48  OE1 GLN A  17    19615  20552  20015   2943   2713   3181       O  
ATOM     49  N   VAL A  18     -28.960 -40.648 -13.893  1.00141.86           N  
ANISOU   49  N   VAL A  18    17081  17866  18953   2537   3012   3519       N  
ATOM     50  CA  VAL A  18     -29.972 -39.762 -14.467  1.00136.06           C  
ANISOU   50  CA  VAL A  18    16284  17070  18344   2440   2964   3482       C  
ATOM     51  C   VAL A  18     -29.363 -38.566 -15.186  1.00125.72           C  
ANISOU   51  C   VAL A  18    15047  15838  16883   2392   2806   3308       C  
ATOM     52  O   VAL A  18     -28.545 -37.841 -14.619  1.00125.08           O  
ANISOU   52  O   VAL A  18    15088  15934  16503   2508   2742   3243       O  
ATOM     53  CB  VAL A  18     -30.931 -39.238 -13.381  1.00140.88           C  
ANISOU   53  CB  VAL A  18    16886  17750  18893   2568   3051   3609       C  
ATOM     54  CG1 VAL A  18     -31.792 -38.106 -13.924  1.00140.41           C  
ANISOU   54  CG1 VAL A  18    16775  17657  18917   2504   2996   3570       C  
ATOM     55  CG2 VAL A  18     -31.793 -40.367 -12.846  1.00144.69           C  
ANISOU   55  CG2 VAL A  18    17266  18120  19590   2588   3213   3790       C  
ATOM     56  N   PHE A  19     -29.757 -38.373 -16.440  1.00115.56           N  
ANISOU   56  N   PHE A  19    13677  14414  15817   2219   2684   3166       N  
ATOM     57  CA  PHE A  19     -29.223 -37.275 -17.235  1.00104.75           C  
ANISOU   57  CA  PHE A  19    12360  13092  14350   2157   2441   2892       C  
ATOM     58  C   PHE A  19     -30.007 -35.981 -17.038  1.00 96.60           C  
ANISOU   58  C   PHE A  19    11318  12097  13288   2192   2328   2801       C  
ATOM     59  O   PHE A  19     -29.463 -35.004 -16.539  1.00 94.77           O  
ANISOU   59  O   PHE A  19    11187  12013  12809   2290   2240   2707       O  
ATOM     60  CB  PHE A  19     -29.126 -37.654 -18.715  1.00101.67           C  
ANISOU   60  CB  PHE A  19    11900  12550  14181   1975   2318   2736       C  
ATOM     61  CG  PHE A  19     -27.733 -37.548 -19.266  1.00 96.99           C  
ANISOU   61  CG  PHE A  19    11398  12025  13430   1957   2195   2566       C  
ATOM     62  CD1 PHE A  19     -27.374 -36.488 -20.078  1.00 93.16           C  
ANISOU   62  CD1 PHE A  19    10948  11569  12881   1893   1982   2334       C  
ATOM     63  CD2 PHE A  19     -26.773 -38.493 -18.946  1.00 95.27           C  
ANISOU   63  CD2 PHE A  19    11222  11839  13136   2018   2284   2635       C  
ATOM     64  CE1 PHE A  19     -26.091 -36.380 -20.577  1.00 90.11           C  
ANISOU   64  CE1 PHE A  19    10634  11244  12362   1880   1876   2184       C  
ATOM     65  CE2 PHE A  19     -25.488 -38.388 -19.440  1.00 92.59           C  
ANISOU   65  CE2 PHE A  19    10949  11562  12670   2015   2156   2461       C  
ATOM     66  CZ  PHE A  19     -25.148 -37.332 -20.258  1.00 90.17           C  
ANISOU   66  CZ  PHE A  19    10673  11285  12303   1941   1960   2241       C  
ATOM     67  N   ASP A  20     -31.282 -35.978 -17.413  1.00 92.00           N  
ANISOU   67  N   ASP A  20    10609  11374  12972   2121   2316   2818       N  
ATOM     68  CA  ASP A  20     -32.133 -34.803 -17.218  1.00 87.38           C  
ANISOU   68  CA  ASP A  20    10000  10799  12402   2172   2186   2721       C  
ATOM     69  C   ASP A  20     -31.537 -33.570 -17.901  1.00 81.74           C  
ANISOU   69  C   ASP A  20     9356  10127  11574   2141   1917   2443       C  
ATOM     70  O   ASP A  20     -31.015 -32.664 -17.247  1.00 79.71           O  
ANISOU   70  O   ASP A  20     9200  10010  11079   2254   1856   2373       O  
ATOM     71  CB  ASP A  20     -32.366 -34.541 -15.723  1.00 85.68           C  
ANISOU   71  CB  ASP A  20     9836  10722  11999   2368   2331   2882       C  
ATOM     72  CG  ASP A  20     -33.284 -33.359 -15.467  1.00 83.45           C  
ANISOU   72  CG  ASP A  20     9519  10436  11752   2443   2187   2771       C  
ATOM     73  OD1 ASP A  20     -34.206 -33.130 -16.280  1.00 82.72           O  
ANISOU   73  OD1 ASP A  20     9317  10186  11926   2348   2046   2668       O  
ATOM     74  OD2 ASP A  20     -33.079 -32.658 -14.452  1.00 82.14           O1-
ANISOU   74  OD2 ASP A  20     9438  10422  11349   2608   2196   2777       O1-
ATOM     75  N   VAL A  21     -31.603 -33.560 -19.226  1.00 77.37           N  
ANISOU   75  N   VAL A  21     8753   9448  11197   1990   1756   2290       N  
ATOM     76  CA  VAL A  21     -31.098 -32.445 -20.010  1.00 73.63           C  
ANISOU   76  CA  VAL A  21     8343   8984  10652   1950   1494   2040       C  
ATOM     77  C   VAL A  21     -32.222 -31.877 -20.861  1.00 77.11           C  
ANISOU   77  C   VAL A  21     8701   9264  11332   1888   1272   1911       C  
ATOM     78  O   VAL A  21     -32.041 -30.888 -21.574  1.00 80.21           O  
ANISOU   78  O   VAL A  21     9148   9622  11705   1864   1014   1710       O  
ATOM     79  CB  VAL A  21     -29.938 -32.878 -20.924  1.00 68.40           C  
ANISOU   79  CB  VAL A  21     7727   8329   9933   1845   1463   1956       C  
ATOM     80  CG1 VAL A  21     -28.728 -33.273 -20.094  1.00 67.11           C  
ANISOU   80  CG1 VAL A  21     7662   8322   9514   1930   1615   2046       C  
ATOM     81  CG2 VAL A  21     -30.371 -34.021 -21.827  1.00 66.23           C  
ANISOU   81  CG2 VAL A  21     7348   7906   9909   1714   1517   2007       C  
ATOM     82  N   GLY A  22     -33.386 -32.513 -20.781  1.00 75.68           N  
ANISOU   82  N   GLY A  22     8398   8974  11384   1870   1361   2035       N  
ATOM     83  CA  GLY A  22     -34.551 -32.068 -21.518  1.00 71.55           C  
ANISOU   83  CA  GLY A  22     7794   8291  11100   1827   1146   1929       C  
ATOM     84  C   GLY A  22     -35.112 -30.778 -20.957  1.00 68.43           C  
ANISOU   84  C   GLY A  22     7439   7906  10654   1964    963   1827       C  
ATOM     85  O   GLY A  22     -34.640 -30.289 -19.930  1.00 68.37           O  
ANISOU   85  O   GLY A  22     7504   8035  10438   2088   1032   1849       O  
ATOM     86  N   PRO A  23     -36.132 -30.219 -21.623  1.00 66.80           N  
ANISOU   86  N   PRO A  23     7195   7550  10636   1954    713   1711       N  
ATOM     87  CA  PRO A  23     -36.730 -30.772 -22.845  1.00 66.34           C  
ANISOU   87  CA  PRO A  23     7056   7333  10818   1811    618   1687       C  
ATOM     88  C   PRO A  23     -36.004 -30.382 -24.136  1.00 66.46           C  
ANISOU   88  C   PRO A  23     7180   7313  10759   1714    389   1521       C  
ATOM     89  O   PRO A  23     -36.389 -30.864 -25.203  1.00 68.29           O  
ANISOU   89  O   PRO A  23     7357   7425  11165   1592    308   1501       O  
ATOM     90  CB  PRO A  23     -38.131 -30.161 -22.841  1.00 64.90           C  
ANISOU   90  CB  PRO A  23     6818   7020  10821   1880    430   1641       C  
ATOM     91  CG  PRO A  23     -37.941 -28.843 -22.173  1.00 64.81           C  
ANISOU   91  CG  PRO A  23     6935   7078  10610   2047    265   1522       C  
ATOM     92  CD  PRO A  23     -36.897 -29.068 -21.109  1.00 64.91           C  
ANISOU   92  CD  PRO A  23     6984   7278  10399   2103    514   1613       C  
ATOM     93  N   ARG A  24     -34.985 -29.531 -24.053  1.00 63.39           N  
ANISOU   93  N   ARG A  24     6941   7018  10125   1765    286   1410       N  
ATOM     94  CA  ARG A  24     -34.274 -29.105 -25.258  1.00 61.77           C  
ANISOU   94  CA  ARG A  24     6859   6777   9833   1684     76   1273       C  
ATOM     95  C   ARG A  24     -33.483 -30.245 -25.887  1.00 59.45           C  
ANISOU   95  C   ARG A  24     6513   6518   9556   1553    246   1320       C  
ATOM     96  O   ARG A  24     -33.480 -30.411 -27.107  1.00 58.43           O  
ANISOU   96  O   ARG A  24     6404   6300   9497   1449    111   1258       O  
ATOM     97  CB  ARG A  24     -33.341 -27.924 -24.976  1.00 61.25           C  
ANISOU   97  CB  ARG A  24     6964   6790   9521   1769    -71   1150       C  
ATOM     98  CG  ARG A  24     -32.482 -27.553 -26.175  1.00 59.32           C  
ANISOU   98  CG  ARG A  24     6862   6516   9162   1685   -241   1049       C  
ATOM     99  CD  ARG A  24     -31.661 -26.298 -25.941  1.00 60.91           C  
ANISOU   99  CD  ARG A  24     7246   6759   9140   1769   -408    937       C  
ATOM    100  NE  ARG A  24     -30.853 -25.967 -27.113  1.00 60.56           N  
ANISOU  100  NE  ARG A  24     7354   6686   8971   1685   -525    893       N  
ATOM    101  CZ  ARG A  24     -30.115 -24.868 -27.228  1.00 61.18           C  
ANISOU  101  CZ  ARG A  24     7617   6786   8842   1732   -635    852       C  
ATOM    102  NH1 ARG A  24     -30.080 -23.985 -26.241  1.00 63.15           N1+
ANISOU  102  NH1 ARG A  24     7921   7090   8982   1854   -675    802       N1+
ATOM    103  NH2 ARG A  24     -29.413 -24.651 -28.332  1.00 59.76           N  
ANISOU  103  NH2 ARG A  24     7534   6579   8595   1605   -667    890       N  
ATOM    104  N   TYR A  25     -32.816 -31.030 -25.049  1.00 59.36           N  
ANISOU  104  N   TYR A  25     6454   6633   9466   1567    539   1439       N  
ATOM    105  CA  TYR A  25     -31.974 -32.113 -25.535  1.00 59.16           C  
ANISOU  105  CA  TYR A  25     6404   6642   9433   1470    701   1483       C  
ATOM    106  C   TYR A  25     -32.621 -33.477 -25.306  1.00 63.10           C  
ANISOU  106  C   TYR A  25     6759   7076  10141   1420    931   1657       C  
ATOM    107  O   TYR A  25     -32.762 -33.932 -24.169  1.00 63.43           O  
ANISOU  107  O   TYR A  25     6768   7174  10160   1490   1154   1823       O  
ATOM    108  CB  TYR A  25     -30.584 -32.034 -24.894  1.00 57.26           C  
ANISOU  108  CB  TYR A  25     6256   6570   8931   1521    831   1491       C  
ATOM    109  CG  TYR A  25     -29.939 -30.671 -25.039  1.00 55.40           C  
ANISOU  109  CG  TYR A  25     6148   6383   8519   1566    610   1326       C  
ATOM    110  CD1 TYR A  25     -29.297 -30.300 -26.219  1.00 55.25           C  
ANISOU  110  CD1 TYR A  25     6204   6326   8462   1492    426   1184       C  
ATOM    111  CD2 TYR A  25     -29.981 -29.749 -24.002  1.00 53.11           C  
ANISOU  111  CD2 TYR A  25     5908   6163   8109   1685    579   1315       C  
ATOM    112  CE1 TYR A  25     -28.711 -29.051 -26.355  1.00 51.40           C  
ANISOU  112  CE1 TYR A  25     5846   5853   7831   1528    215   1053       C  
ATOM    113  CE2 TYR A  25     -29.399 -28.502 -24.129  1.00 52.20           C  
ANISOU  113  CE2 TYR A  25     5906   6060   7869   1719    360   1163       C  
ATOM    114  CZ  TYR A  25     -28.765 -28.158 -25.304  1.00 52.78           C  
ANISOU  114  CZ  TYR A  25     6059   6078   7918   1635    176   1039       C  
ATOM    115  OH  TYR A  25     -28.189 -26.914 -25.424  1.00 54.43           O  
ANISOU  115  OH  TYR A  25     6394   6266   8019   1661    -55    909       O  
ATOM    116  N   THR A  26     -33.022 -34.116 -26.403  1.00 65.25           N  
ANISOU  116  N   THR A  26     6955   7220  10618   1303    865   1622       N  
ATOM    117  CA  THR A  26     -33.710 -35.405 -26.356  1.00 68.00           C  
ANISOU  117  CA  THR A  26     7153   7464  11218   1237   1044   1765       C  
ATOM    118  C   THR A  26     -32.987 -36.460 -27.196  1.00 72.10           C  
ANISOU  118  C   THR A  26     7655   7949  11790   1138   1107   1740       C  
ATOM    119  O   THR A  26     -31.877 -36.224 -27.675  1.00 74.31           O  
ANISOU  119  O   THR A  26     8041   8308  11884   1134   1047   1629       O  
ATOM    120  CB  THR A  26     -35.149 -35.281 -26.879  1.00 66.09           C  
ANISOU  120  CB  THR A  26     6796   7060  11255   1188    887   1741       C  
ATOM    121  CG2 THR A  26     -35.940 -34.288 -26.041  1.00 65.73           C  
ANISOU  121  CG2 THR A  26     6763   7028  11183   1302    816   1757       C  
ATOM    122  OG1 THR A  26     -35.122 -34.835 -28.240  1.00 64.45           O  
ANISOU  122  OG1 THR A  26     6635   6781  11070   1114    608   1566       O  
ATOM    123  N   ASN A  27     -33.633 -37.612 -27.377  1.00 74.35           N  
ANISOU  123  N   ASN A  27     7802   8105  12343   1063   1219   1835       N  
ATOM    124  CA  ASN A  27     -33.066 -38.735 -28.129  1.00 76.79           C  
ANISOU  124  CA  ASN A  27     8079   8353  12745    979   1278   1807       C  
ATOM    125  C   ASN A  27     -31.635 -39.073 -27.716  1.00 75.80           C  
ANISOU  125  C   ASN A  27     8071   8349  12382   1037   1412   1822       C  
ATOM    126  O   ASN A  27     -30.737 -39.143 -28.557  1.00 74.62           O  
ANISOU  126  O   ASN A  27     7984   8223  12144   1007   1328   1679       O  
ATOM    127  CB  ASN A  27     -33.125 -38.474 -29.639  1.00 79.52           C  
ANISOU  127  CB  ASN A  27     8425   8628  13159    893   1024   1608       C  
ATOM    128  CG  ASN A  27     -34.544 -38.318 -30.154  1.00 82.48           C  
ANISOU  128  CG  ASN A  27     8679   8857  13801    832    860   1588       C  
ATOM    129  ND2 ASN A  27     -34.953 -37.077 -30.397  1.00 82.69           N  
ANISOU  129  ND2 ASN A  27     8777   8895  13747    865    623   1498       N  
ATOM    130  OD1 ASN A  27     -35.260 -39.302 -30.345  1.00 84.24           O  
ANISOU  130  OD1 ASN A  27     8752   8945  14311    758    928   1648       O  
ATOM    131  N   LEU A  28     -31.429 -39.275 -26.420  1.00 76.08           N  
ANISOU  131  N   LEU A  28     8138   8460  12311   1130   1609   1995       N  
ATOM    132  CA  LEU A  28     -30.092 -39.516 -25.888  1.00 75.16           C  
ANISOU  132  CA  LEU A  28     8140   8464  11955   1210   1708   2015       C  
ATOM    133  C   LEU A  28     -29.514 -40.866 -26.311  1.00 77.65           C  
ANISOU  133  C   LEU A  28     8422   8694  12389   1174   1792   2015       C  
ATOM    134  O   LEU A  28     -30.250 -41.800 -26.633  1.00 78.71           O  
ANISOU  134  O   LEU A  28     8429   8673  12803   1100   1851   2073       O  
ATOM    135  CB  LEU A  28     -30.083 -39.397 -24.360  1.00 76.32           C  
ANISOU  135  CB  LEU A  28     8334   8714  11951   1338   1880   2209       C  
ATOM    136  CG  LEU A  28     -30.258 -38.002 -23.751  1.00 78.21           C  
ANISOU  136  CG  LEU A  28     8644   9080  11994   1419   1798   2179       C  
ATOM    137  CD1 LEU A  28     -31.724 -37.595 -23.687  1.00 79.99           C  
ANISOU  137  CD1 LEU A  28     8762   9216  12415   1399   1757   2217       C  
ATOM    138  CD2 LEU A  28     -29.623 -37.943 -22.373  1.00 79.88           C  
ANISOU  138  CD2 LEU A  28     8953   9441  11957   1566   1948   2318       C  
ATOM    139  N   SER A  29     -28.187 -40.950 -26.307  1.00 77.47           N  
ANISOU  139  N   SER A  29     8503   8769  12164   1233   1782   1931       N  
ATOM    140  CA  SER A  29     -27.473 -42.173 -26.648  1.00 75.32           C  
ANISOU  140  CA  SER A  29     8206   8432  11980   1234   1836   1890       C  
ATOM    141  C   SER A  29     -26.100 -42.168 -25.988  1.00 76.05           C  
ANISOU  141  C   SER A  29     8407   8671  11817   1361   1864   1865       C  
ATOM    142  O   SER A  29     -25.369 -41.183 -26.070  1.00 75.08           O  
ANISOU  142  O   SER A  29     8378   8684  11467   1393   1752   1744       O  
ATOM    143  CB  SER A  29     -27.324 -42.309 -28.164  1.00 73.64           C  
ANISOU  143  CB  SER A  29     7958   8144  11877   1133   1683   1666       C  
ATOM    144  OG  SER A  29     -26.591 -43.476 -28.499  1.00 74.62           O  
ANISOU  144  OG  SER A  29     8051   8216  12084   1152   1725   1587       O  
ATOM    145  N   TYR A  30     -25.756 -43.275 -25.338  1.00 79.21           N  
ANISOU  145  N   TYR A  30     8781   9041  12273   1435   2002   1972       N  
ATOM    146  CA  TYR A  30     -24.516 -43.376 -24.575  1.00 79.86           C  
ANISOU  146  CA  TYR A  30     8944   9264  12137   1577   2025   1957       C  
ATOM    147  C   TYR A  30     -23.279 -43.443 -25.472  1.00 82.45           C  
ANISOU  147  C   TYR A  30     9280   9648  12398   1584   1883   1673       C  
ATOM    148  O   TYR A  30     -23.229 -44.222 -26.425  1.00 83.21           O  
ANISOU  148  O   TYR A  30     9296   9643  12677   1524   1851   1536       O  
ATOM    149  CB  TYR A  30     -24.575 -44.595 -23.651  1.00 80.41           C  
ANISOU  149  CB  TYR A  30     8965   9276  12310   1665   2210   2152       C  
ATOM    150  CG  TYR A  30     -23.330 -44.826 -22.823  1.00 80.05           C  
ANISOU  150  CG  TYR A  30     8981   9371  12062   1829   2227   2134       C  
ATOM    151  CD1 TYR A  30     -23.135 -44.155 -21.622  1.00 80.21           C  
ANISOU  151  CD1 TYR A  30     9099   9544  11833   1948   2279   2273       C  
ATOM    152  CD2 TYR A  30     -22.358 -45.731 -23.232  1.00 80.07           C  
ANISOU  152  CD2 TYR A  30     8930   9361  12130   1877   2185   1960       C  
ATOM    153  CE1 TYR A  30     -22.004 -44.370 -20.858  1.00 80.71           C  
ANISOU  153  CE1 TYR A  30     9208   9741  11717   2105   2281   2248       C  
ATOM    154  CE2 TYR A  30     -21.223 -45.952 -22.474  1.00 81.77           C  
ANISOU  154  CE2 TYR A  30     9174   9711  12182   2035   2186   1917       C  
ATOM    155  CZ  TYR A  30     -21.052 -45.270 -21.288  1.00 83.18           C  
ANISOU  155  CZ  TYR A  30     9454  10035  12116   2146   2231   2069       C  
ATOM    156  OH  TYR A  30     -19.923 -45.487 -20.530  1.00 86.29           O  
ANISOU  156  OH  TYR A  30     9868  10567  12352   2309   2219   2017       O  
ATOM    157  N   ILE A  31     -22.285 -42.616 -25.159  1.00 83.21           N  
ANISOU  157  N   ILE A  31     9459   9918  12240   1661   1801   1571       N  
ATOM    158  CA  ILE A  31     -21.024 -42.609 -25.892  1.00 83.85           C  
ANISOU  158  CA  ILE A  31     9520  10092  12248   1679   1678   1282       C  
ATOM    159  C   ILE A  31     -19.936 -43.305 -25.083  1.00 90.15           C  
ANISOU  159  C   ILE A  31    10293  10987  12972   1827   1722   1245       C  
ATOM    160  O   ILE A  31     -19.365 -44.305 -25.515  1.00 91.36           O  
ANISOU  160  O   ILE A  31    10349  11122  13243   1855   1723   1085       O  
ATOM    161  CB  ILE A  31     -20.555 -41.174 -26.203  1.00 78.69           C  
ANISOU  161  CB  ILE A  31     8938   9571  11390   1652   1542   1147       C  
ATOM    162  CG1 ILE A  31     -21.556 -40.461 -27.110  1.00 73.78           C  
ANISOU  162  CG1 ILE A  31     8330   8860  10843   1517   1474   1148       C  
ATOM    163  CG2 ILE A  31     -19.178 -41.190 -26.851  1.00 79.86           C  
ANISOU  163  CG2 ILE A  31     9026   9852  11466   1674   1446    832       C  
ATOM    164  CD1 ILE A  31     -21.147 -39.047 -27.466  1.00 71.26           C  
ANISOU  164  CD1 ILE A  31     8077   8655  10345   1489   1341   1023       C  
ATOM    165  N   GLY A  32     -19.656 -42.760 -23.904  1.00 93.72           N  
ANISOU  165  N   GLY A  32    10826  11554  13228   1931   1754   1378       N  
ATOM    166  CA  GLY A  32     -18.651 -43.311 -23.016  1.00 98.25           C  
ANISOU  166  CA  GLY A  32    11382  12234  13714   2086   1787   1357       C  
ATOM    167  C   GLY A  32     -18.631 -42.545 -21.710  1.00103.46           C  
ANISOU  167  C   GLY A  32    12154  13016  14138   2191   1827   1547       C  
ATOM    168  O   GLY A  32     -19.602 -41.873 -21.365  1.00103.99           O  
ANISOU  168  O   GLY A  32    12297  13063  14151   2152   1877   1736       O  
ATOM    169  N   GLU A  33     -17.526 -42.640 -20.981  1.00108.13           N  
ANISOU  169  N   GLU A  33    12743  13750  14590   2331   1804   1473       N  
ATOM    170  CA  GLU A  33     -17.391 -41.919 -19.722  1.00111.62           C  
ANISOU  170  CA  GLU A  33    13295  14335  14780   2452   1830   1628       C  
ATOM    171  C   GLU A  33     -15.931 -41.678 -19.362  1.00115.62           C  
ANISOU  171  C   GLU A  33    13775  15015  15139   2561   1724   1422       C  
ATOM    172  O   GLU A  33     -15.116 -42.600 -19.372  1.00115.27           O  
ANISOU  172  O   GLU A  33    13628  14985  15185   2633   1722   1283       O  
ATOM    173  CB  GLU A  33     -18.117 -42.657 -18.595  1.00112.60           C  
ANISOU  173  CB  GLU A  33    13458  14423  14902   2560   2022   1941       C  
ATOM    174  CG  GLU A  33     -17.770 -44.130 -18.476  1.00112.44           C  
ANISOU  174  CG  GLU A  33    13343  14330  15048   2639   2104   1945       C  
ATOM    175  CD  GLU A  33     -18.785 -44.897 -17.652  1.00112.37           C  
ANISOU  175  CD  GLU A  33    13351  14233  15113   2692   2320   2276       C  
ATOM    176  OE1 GLU A  33     -19.993 -44.604 -17.775  1.00109.35           O  
ANISOU  176  OE1 GLU A  33    12988  13759  14802   2587   2403   2443       O  
ATOM    177  OE2 GLU A  33     -18.378 -45.788 -16.879  1.00115.71           O1-
ANISOU  177  OE2 GLU A  33    13751  14679  15534   2840   2411   2361       O1-
ATOM    178  N   GLY A  34     -15.609 -40.428 -19.051  1.00119.57           N  
ANISOU  178  N   GLY A  34    14353  15648  15431   2571   1633   1384       N  
ATOM    179  CA  GLY A  34     -14.252 -40.056 -18.704  1.00123.72           C  
ANISOU  179  CA  GLY A  34    14842  16343  15824   2658   1528   1185       C  
ATOM    180  C   GLY A  34     -14.196 -38.831 -17.813  1.00125.38           C  
ANISOU  180  C   GLY A  34    15176  16700  15761   2730   1482   1271       C  
ATOM    181  O   GLY A  34     -15.000 -37.909 -17.962  1.00122.72           O  
ANISOU  181  O   GLY A  34    14925  16338  15364   2651   1468   1359       O  
ATOM    182  N   ALA A  35     -13.243 -38.835 -16.885  1.00129.65           N  
ANISOU  182  N   ALA A  35    15719  17400  16143   2888   1452   1228       N  
ATOM    183  CA  ALA A  35     -13.018 -37.722 -15.964  1.00130.99           C  
ANISOU  183  CA  ALA A  35    15997  17738  16036   2983   1391   1271       C  
ATOM    184  C   ALA A  35     -14.244 -37.370 -15.120  1.00133.91           C  
ANISOU  184  C   ALA A  35    16513  18109  16258   3041   1504   1562       C  
ATOM    185  O   ALA A  35     -15.000 -36.460 -15.462  1.00132.72           O  
ANISOU  185  O   ALA A  35    16418  17919  16092   2937   1482   1593       O  
ATOM    186  CB  ALA A  35     -12.506 -36.492 -16.715  1.00128.48           C  
ANISOU  186  CB  ALA A  35    15651  17465  15699   2857   1235   1048       C  
ATOM    187  N   TYR A  36     -14.411 -38.097 -14.015  1.00137.63           N  
ANISOU  187  N   TYR A  36    17030  18633  16629   3211   1633   1757       N  
ATOM    188  CA  TYR A  36     -15.470 -37.862 -13.022  1.00139.19           C  
ANISOU  188  CA  TYR A  36    17345  18871  16671   3300   1774   2027       C  
ATOM    189  C   TYR A  36     -16.841 -37.478 -13.585  1.00135.07           C  
ANISOU  189  C   TYR A  36    16840  18209  16273   3145   1844   2139       C  
ATOM    190  O   TYR A  36     -17.424 -36.468 -13.189  1.00136.71           O  
ANISOU  190  O   TYR A  36    17121  18481  16340   3155   1838   2184       O  
ATOM    191  CB  TYR A  36     -15.018 -36.849 -11.956  1.00142.15           C  
ANISOU  191  CB  TYR A  36    17820  19467  16725   3454   1701   2004       C  
ATOM    192  CG  TYR A  36     -14.329 -35.617 -12.503  1.00142.48           C  
ANISOU  192  CG  TYR A  36    17850  19572  16712   3367   1495   1752       C  
ATOM    193  CD1 TYR A  36     -15.057 -34.494 -12.872  1.00142.19           C  
ANISOU  193  CD1 TYR A  36    17861  19502  16664   3255   1453   1735       C  
ATOM    194  CD2 TYR A  36     -12.947 -35.576 -12.645  1.00143.63           C  
ANISOU  194  CD2 TYR A  36    17922  19810  16839   3399   1350   1520       C  
ATOM    195  CE1 TYR A  36     -14.430 -33.370 -13.371  1.00142.10           C  
ANISOU  195  CE1 TYR A  36    17837  19540  16616   3177   1275   1513       C  
ATOM    196  CE2 TYR A  36     -12.312 -34.456 -13.143  1.00142.95           C  
ANISOU  196  CE2 TYR A  36    17811  19782  16723   3313   1179   1297       C  
ATOM    197  CZ  TYR A  36     -13.058 -33.356 -13.503  1.00142.36           C  
ANISOU  197  CZ  TYR A  36    17797  19663  16629   3203   1144   1305       C  
ATOM    198  OH  TYR A  36     -12.431 -32.238 -13.999  1.00142.06           O  
ANISOU  198  OH  TYR A  36    17731  19674  16572   3118    982   1092       O  
ATOM    199  N   GLY A  37     -17.353 -38.291 -14.502  1.00127.81           N  
ANISOU  199  N   GLY A  37    15838  17098  15626   3010   1903   2161       N  
ATOM    200  CA  GLY A  37     -18.662 -38.046 -15.076  1.00119.85           C  
ANISOU  200  CA  GLY A  37    14820  15949  14769   2864   1968   2255       C  
ATOM    201  C   GLY A  37     -19.026 -38.994 -16.201  1.00113.83           C  
ANISOU  201  C   GLY A  37    13953  14981  14315   2715   1999   2229       C  
ATOM    202  O   GLY A  37     -18.532 -40.118 -16.261  1.00117.85           O  
ANISOU  202  O   GLY A  37    14401  15443  14934   2757   2041   2221       O  
ATOM    203  N   MET A  38     -19.892 -38.535 -17.098  1.00104.72           N  
ANISOU  203  N   MET A  38    12773  13709  13308   2550   1970   2198       N  
ATOM    204  CA  MET A  38     -20.357 -39.361 -18.207  1.00 98.04           C  
ANISOU  204  CA  MET A  38    11830  12670  12752   2406   1991   2167       C  
ATOM    205  C   MET A  38     -20.621 -38.515 -19.451  1.00 92.84           C  
ANISOU  205  C   MET A  38    11151  11943  12180   2236   1848   1990       C  
ATOM    206  O   MET A  38     -20.839 -37.307 -19.356  1.00 92.51           O  
ANISOU  206  O   MET A  38    11164  11972  12012   2220   1774   1952       O  
ATOM    207  CB  MET A  38     -21.624 -40.116 -17.808  1.00 97.69           C  
ANISOU  207  CB  MET A  38    11747  12508  12862   2399   2189   2423       C  
ATOM    208  CG  MET A  38     -21.736 -41.495 -18.425  1.00 98.66           C  
ANISOU  208  CG  MET A  38    11767  12462  13258   2340   2258   2438       C  
ATOM    209  SD  MET A  38     -23.231 -42.361 -17.921  1.00173.70           S  
ANISOU  209  SD  MET A  38    21203  21821  22973   2322   2501   2748       S  
ATOM    210  CE  MET A  38     -24.421 -41.635 -19.038  1.00 60.81           C  
ANISOU  210  CE  MET A  38     6844   7396   8864   2117   2422   2671       C  
ATOM    211  N   VAL A  39     -20.599 -39.154 -20.618  1.00 86.83           N  
ANISOU  211  N   VAL A  39    10307  11049  11635   2121   1807   1871       N  
ATOM    212  CA  VAL A  39     -20.782 -38.444 -21.880  1.00 78.28           C  
ANISOU  212  CA  VAL A  39     9204   9907  10632   1971   1671   1696       C  
ATOM    213  C   VAL A  39     -21.810 -39.121 -22.786  1.00 73.70           C  
ANISOU  213  C   VAL A  39     8542   9139  10321   1843   1714   1728       C  
ATOM    214  O   VAL A  39     -21.710 -40.313 -23.078  1.00 72.87           O  
ANISOU  214  O   VAL A  39     8367   8942  10380   1838   1773   1726       O  
ATOM    215  CB  VAL A  39     -19.452 -38.306 -22.653  1.00 78.14           C  
ANISOU  215  CB  VAL A  39     9158   9956  10578   1955   1528   1423       C  
ATOM    216  CG1 VAL A  39     -19.678 -37.599 -23.981  1.00 76.21           C  
ANISOU  216  CG1 VAL A  39     8895   9654  10408   1808   1406   1259       C  
ATOM    217  CG2 VAL A  39     -18.420 -37.563 -21.819  1.00 78.40           C  
ANISOU  217  CG2 VAL A  39     9247  10171  10369   2066   1467   1367       C  
ATOM    218  N   CYS A  40     -22.796 -38.349 -23.227  1.00 71.04           N  
ANISOU  218  N   CYS A  40     8203   8748  10042   1747   1672   1739       N  
ATOM    219  CA  CYS A  40     -23.800 -38.835 -24.164  1.00 70.63           C  
ANISOU  219  CA  CYS A  40     8063   8527  10248   1620   1678   1743       C  
ATOM    220  C   CYS A  40     -23.909 -37.892 -25.347  1.00 67.39           C  
ANISOU  220  C   CYS A  40     7655   8098   9851   1512   1504   1557       C  
ATOM    221  O   CYS A  40     -23.413 -36.766 -25.305  1.00 68.50           O  
ANISOU  221  O   CYS A  40     7865   8347   9813   1532   1399   1463       O  
ATOM    222  CB  CYS A  40     -25.173 -38.930 -23.490  1.00 73.58           C  
ANISOU  222  CB  CYS A  40     8389   8833  10736   1617   1804   1955       C  
ATOM    223  SG  CYS A  40     -25.362 -40.263 -22.292  1.00 95.22           S  
ANISOU  223  SG  CYS A  40    11096  11541  13541   1720   2043   2215       S  
ATOM    224  N   SER A  41     -24.561 -38.359 -26.405  1.00 62.78           N  
ANISOU  224  N   SER A  41     6994   7375   9484   1403   1469   1505       N  
ATOM    225  CA  SER A  41     -24.964 -37.485 -27.493  1.00 57.21           C  
ANISOU  225  CA  SER A  41     6286   6635   8816   1309   1305   1367       C  
ATOM    226  C   SER A  41     -26.479 -37.341 -27.449  1.00 58.23           C  
ANISOU  226  C   SER A  41     6341   6659   9126   1258   1305   1472       C  
ATOM    227  O   SER A  41     -27.192 -38.298 -27.146  1.00 58.64           O  
ANISOU  227  O   SER A  41     6307   6612   9363   1243   1431   1606       O  
ATOM    228  CB  SER A  41     -24.517 -38.042 -28.844  1.00 57.04           C  
ANISOU  228  CB  SER A  41     6230   6552   8891   1238   1232   1192       C  
ATOM    229  OG  SER A  41     -25.166 -39.265 -29.142  1.00 59.62           O  
ANISOU  229  OG  SER A  41     6460   6735   9460   1190   1312   1250       O  
ATOM    230  N   ALA A  42     -26.971 -36.142 -27.732  1.00 58.65           N  
ANISOU  230  N   ALA A  42     6417   6724   9143   1241   1150   1400       N  
ATOM    231  CA  ALA A  42     -28.405 -35.895 -27.704  1.00 58.16           C  
ANISOU  231  CA  ALA A  42     6276   6564   9260   1213   1101   1460       C  
ATOM    232  C   ALA A  42     -28.834 -35.094 -28.919  1.00 59.14           C  
ANISOU  232  C   ALA A  42     6413   6616   9441   1150    845   1304       C  
ATOM    233  O   ALA A  42     -28.002 -34.514 -29.615  1.00 59.47           O  
ANISOU  233  O   ALA A  42     6545   6704   9345   1141    718   1170       O  
ATOM    234  CB  ALA A  42     -28.792 -35.169 -26.430  1.00 57.50           C  
ANISOU  234  CB  ALA A  42     6218   6558   9071   1312   1150   1558       C  
ATOM    235  N   TYR A  43     -30.135 -35.066 -29.178  1.00 59.98           N  
ANISOU  235  N   TYR A  43     6438   6599   9754   1113    756   1330       N  
ATOM    236  CA  TYR A  43     -30.667 -34.210 -30.228  1.00 57.83           C  
ANISOU  236  CA  TYR A  43     6214   6239   9519   1076    467   1207       C  
ATOM    237  C   TYR A  43     -30.999 -32.839 -29.651  1.00 58.44           C  
ANISOU  237  C   TYR A  43     6384   6344   9477   1161    314   1185       C  
ATOM    238  O   TYR A  43     -31.684 -32.736 -28.635  1.00 61.76           O  
ANISOU  238  O   TYR A  43     6746   6774   9947   1224    398   1274       O  
ATOM    239  CB  TYR A  43     -31.906 -34.834 -30.870  1.00 56.56           C  
ANISOU  239  CB  TYR A  43     5929   5915   9647    996    399   1231       C  
ATOM    240  CG  TYR A  43     -32.450 -34.035 -32.031  1.00 54.67           C  
ANISOU  240  CG  TYR A  43     5773   5564   9436    952     71   1125       C  
ATOM    241  CD1 TYR A  43     -31.747 -33.948 -33.226  1.00 52.35           C  
ANISOU  241  CD1 TYR A  43     5593   5252   9045    902    -69   1023       C  
ATOM    242  CD2 TYR A  43     -33.668 -33.370 -31.936  1.00 55.69           C  
ANISOU  242  CD2 TYR A  43     5888   5591   9679    960   -106   1141       C  
ATOM    243  CE1 TYR A  43     -32.237 -33.219 -34.294  1.00 55.41           C  
ANISOU  243  CE1 TYR A  43     6110   5514   9429    843   -383    970       C  
ATOM    244  CE2 TYR A  43     -34.169 -32.639 -33.000  1.00 57.58           C  
ANISOU  244  CE2 TYR A  43     6236   5706   9936    900   -429   1070       C  
ATOM    245  CZ  TYR A  43     -33.448 -32.566 -34.178  1.00 58.82           C  
ANISOU  245  CZ  TYR A  43     6534   5839   9977    831   -571    997       C  
ATOM    246  OH  TYR A  43     -33.935 -31.836 -35.243  1.00 60.31           O  
ANISOU  246  OH  TYR A  43     6868   5885  10161    734   -913    960       O  
ATOM    247  N   ASP A  44     -30.490 -31.793 -30.294  1.00 54.14           N  
ANISOU  247  N   ASP A  44     6000   5801   8771   1169     89   1071       N  
ATOM    248  CA  ASP A  44     -30.775 -30.422 -29.896  1.00 53.49           C  
ANISOU  248  CA  ASP A  44     6044   5707   8574   1248   -101   1036       C  
ATOM    249  C   ASP A  44     -32.003 -29.962 -30.668  1.00 54.89           C  
ANISOU  249  C   ASP A  44     6255   5708   8891   1198   -349   1032       C  
ATOM    250  O   ASP A  44     -31.938 -29.766 -31.879  1.00 58.05           O  
ANISOU  250  O   ASP A  44     6759   6013   9286   1098   -535    997       O  
ATOM    251  CB  ASP A  44     -29.575 -29.527 -30.230  1.00 54.01           C  
ANISOU  251  CB  ASP A  44     6296   5830   8395   1265   -218    949       C  
ATOM    252  CG  ASP A  44     -29.682 -28.133 -29.628  1.00 57.23           C  
ANISOU  252  CG  ASP A  44     6847   6237   8663   1362   -376    920       C  
ATOM    253  OD1 ASP A  44     -30.798 -27.704 -29.263  1.00 60.99           O  
ANISOU  253  OD1 ASP A  44     7306   6637   9229   1409   -458    952       O  
ATOM    254  OD2 ASP A  44     -28.635 -27.458 -29.530  1.00 55.19           O1-
ANISOU  254  OD2 ASP A  44     6713   6046   8213   1393   -419    864       O1-
ATOM    255  N   ASN A  45     -33.122 -29.791 -29.973  1.00 55.48           N  
ANISOU  255  N   ASN A  45     6246   5733   9099   1253   -356   1080       N  
ATOM    256  CA  ASN A  45     -34.367 -29.406 -30.638  1.00 60.52           C  
ANISOU  256  CA  ASN A  45     6881   6196   9916   1189   -594   1077       C  
ATOM    257  C   ASN A  45     -34.419 -27.939 -31.060  1.00 61.79           C  
ANISOU  257  C   ASN A  45     7239   6276   9962   1166   -891   1030       C  
ATOM    258  O   ASN A  45     -35.367 -27.507 -31.710  1.00 66.04           O  
ANISOU  258  O   ASN A  45     7791   6651  10652   1065  -1153   1014       O  
ATOM    259  CB  ASN A  45     -35.580 -29.757 -29.774  1.00 65.71           C  
ANISOU  259  CB  ASN A  45     7365   6815  10786   1249   -499   1147       C  
ATOM    260  CG  ASN A  45     -35.823 -31.252 -29.693  1.00 71.45           C  
ANISOU  260  CG  ASN A  45     7885   7541  11720   1188   -256   1229       C  
ATOM    261  ND2 ASN A  45     -35.527 -31.839 -28.539  1.00 72.44           N  
ANISOU  261  ND2 ASN A  45     7926   7782  11817   1254     38   1329       N  
ATOM    262  OD1 ASN A  45     -36.276 -31.872 -30.656  1.00 75.01           O  
ANISOU  262  OD1 ASN A  45     8262   7879  12360   1073   -337   1216       O  
ATOM    263  N   VAL A  46     -33.397 -27.177 -30.691  1.00 60.03           N  
ANISOU  263  N   VAL A  46     7161   6154   9496   1229   -870   1008       N  
ATOM    264  CA  VAL A  46     -33.326 -25.774 -31.074  1.00 58.62           C  
ANISOU  264  CA  VAL A  46     7157   5883   9232   1151  -1146    982       C  
ATOM    265  C   VAL A  46     -32.494 -25.596 -32.340  1.00 57.48           C  
ANISOU  265  C   VAL A  46     7170   5683   8987    954  -1315    961       C  
ATOM    266  O   VAL A  46     -32.899 -24.893 -33.266  1.00 55.64           O  
ANISOU  266  O   VAL A  46     7072   5284   8784    755  -1673    929       O  
ATOM    267  CB  VAL A  46     -32.734 -24.917 -29.945  1.00 57.07           C  
ANISOU  267  CB  VAL A  46     7025   5807   8850   1310  -1052    979       C  
ATOM    268  CG1 VAL A  46     -32.542 -23.478 -30.410  1.00 55.71           C  
ANISOU  268  CG1 VAL A  46     7025   5517   8626   1161  -1370    944       C  
ATOM    269  CG2 VAL A  46     -33.630 -24.977 -28.721  1.00 57.76           C  
ANISOU  269  CG2 VAL A  46     7001   5937   9007   1499   -940    997       C  
ATOM    270  N   ASN A  47     -31.332 -26.242 -32.376  1.00 57.92           N  
ANISOU  270  N   ASN A  47     7233   5872   8902    998  -1092    967       N  
ATOM    271  CA  ASN A  47     -30.440 -26.150 -33.528  1.00 56.31           C  
ANISOU  271  CA  ASN A  47     7191   5629   8575    821  -1212    962       C  
ATOM    272  C   ASN A  47     -30.635 -27.290 -34.530  1.00 57.65           C  
ANISOU  272  C   ASN A  47     7314   5742   8849    736  -1201    960       C  
ATOM    273  O   ASN A  47     -29.962 -27.339 -35.561  1.00 56.13           O  
ANISOU  273  O   ASN A  47     7281   5505   8540    581  -1297    964       O  
ATOM    274  CB  ASN A  47     -28.980 -26.068 -33.074  1.00 53.18           C  
ANISOU  274  CB  ASN A  47     6848   5393   7963    912  -1003    963       C  
ATOM    275  CG  ASN A  47     -28.657 -24.755 -32.374  1.00 55.08           C  
ANISOU  275  CG  ASN A  47     7175   5658   8093    935  -1090    964       C  
ATOM    276  ND2 ASN A  47     -27.640 -24.772 -31.521  1.00 53.28           N  
ANISOU  276  ND2 ASN A  47     6923   5607   7714   1107   -857    957       N  
ATOM    277  OD1 ASN A  47     -29.311 -23.738 -32.603  1.00 58.96           O  
ANISOU  277  OD1 ASN A  47     7769   6006   8628    795  -1397    946       O  
ATOM    278  N   LYS A  48     -31.564 -28.193 -34.221  1.00 60.26           N  
ANISOU  278  N   LYS A  48     7439   6063   9392    816  -1092    959       N  
ATOM    279  CA  LYS A  48     -31.894 -29.325 -35.092  1.00 63.83           C  
ANISOU  279  CA  LYS A  48     7806   6450   9996    743  -1085    948       C  
ATOM    280  C   LYS A  48     -30.662 -30.115 -35.541  1.00 63.74           C  
ANISOU  280  C   LYS A  48     7830   6522   9868    747   -902    927       C  
ATOM    281  O   LYS A  48     -30.445 -30.322 -36.736  1.00 67.37           O  
ANISOU  281  O   LYS A  48     8423   6883  10290    611  -1032    918       O  
ATOM    282  CB  LYS A  48     -32.702 -28.865 -36.313  1.00 65.12           C  
ANISOU  282  CB  LYS A  48     8100   6420  10224    544  -1476    936       C  
ATOM    283  CG  LYS A  48     -34.130 -28.423 -36.010  1.00 65.19           C  
ANISOU  283  CG  LYS A  48     8017   6318  10436    539  -1670    929       C  
ATOM    284  CD  LYS A  48     -34.213 -26.930 -35.750  1.00 65.04           C  
ANISOU  284  CD  LYS A  48     8166   6247  10298    486  -1921    914       C  
ATOM    285  CE  LYS A  48     -35.649 -26.489 -35.494  1.00 67.96           C  
ANISOU  285  CE  LYS A  48     8453   6484  10885    487  -2133    889       C  
ATOM    286  NZ  LYS A  48     -36.531 -26.656 -36.685  1.00 70.08           N1+
ANISOU  286  NZ  LYS A  48     8765   6579  11283    317  -2480    849       N1+
ATOM    287  N   VAL A  49     -29.863 -30.555 -34.575  1.00 57.29           N  
ANISOU  287  N   VAL A  49     6906   5875   8986    885   -622    910       N  
ATOM    288  CA  VAL A  49     -28.613 -31.243 -34.861  1.00 51.77           C  
ANISOU  288  CA  VAL A  49     6214   5267   8190    899   -456    861       C  
ATOM    289  C   VAL A  49     -28.168 -31.978 -33.602  1.00 50.40           C  
ANISOU  289  C   VAL A  49     5820   5272   8058   1000   -157    853       C  
ATOM    290  O   VAL A  49     -28.460 -31.541 -32.491  1.00 54.95           O  
ANISOU  290  O   VAL A  49     6353   5909   8616   1070   -106    893       O  
ATOM    291  CB  VAL A  49     -27.524 -30.245 -35.331  1.00 57.45           C  
ANISOU  291  CB  VAL A  49     7213   5979   8638    851   -557    868       C  
ATOM    292  CG1 VAL A  49     -27.152 -29.280 -34.213  1.00 58.12           C  
ANISOU  292  CG1 VAL A  49     7320   6179   8585    957   -534    872       C  
ATOM    293  CG2 VAL A  49     -26.296 -30.976 -35.836  1.00 58.80           C  
ANISOU  293  CG2 VAL A  49     7417   6193   8730    848   -413    805       C  
ATOM    294  N   ARG A  50     -27.489 -33.109 -33.765  1.00 46.04           N  
ANISOU  294  N   ARG A  50     5151   4783   7558    988     44    817       N  
ATOM    295  CA  ARG A  50     -27.035 -33.874 -32.611  1.00 51.49           C  
ANISOU  295  CA  ARG A  50     5701   5604   8260   1031    329    866       C  
ATOM    296  C   ARG A  50     -25.764 -33.278 -32.012  1.00 55.21           C  
ANISOU  296  C   ARG A  50     6242   6232   8505   1093    390    824       C  
ATOM    297  O   ARG A  50     -24.816 -32.953 -32.729  1.00 55.76           O  
ANISOU  297  O   ARG A  50     6387   6340   8460   1087    326    718       O  
ATOM    298  CB  ARG A  50     -26.828 -35.348 -32.969  1.00 54.65           C  
ANISOU  298  CB  ARG A  50     5985   5978   8801    988    502    857       C  
ATOM    299  CG  ARG A  50     -28.109 -36.078 -33.350  1.00 57.00           C  
ANISOU  299  CG  ARG A  50     6171   6122   9365    923    475    910       C  
ATOM    300  CD  ARG A  50     -27.920 -37.589 -33.340  1.00 55.77           C  
ANISOU  300  CD  ARG A  50     5900   5928   9362    894    673    927       C  
ATOM    301  NE  ARG A  50     -27.614 -38.089 -32.003  1.00 55.10           N  
ANISOU  301  NE  ARG A  50     5789   5907   9241    950    890   1060       N  
ATOM    302  CZ  ARG A  50     -28.530 -38.449 -31.110  1.00 57.53           C  
ANISOU  302  CZ  ARG A  50     6015   6158   9686    953    997   1225       C  
ATOM    303  NH1 ARG A  50     -29.821 -38.368 -31.407  1.00 59.49           N1+
ANISOU  303  NH1 ARG A  50     6173   6291  10140    898    906   1257       N1+
ATOM    304  NH2 ARG A  50     -28.155 -38.890 -29.918  1.00 58.19           N  
ANISOU  304  NH2 ARG A  50     6108   6300   9703   1022   1186   1360       N  
ATOM    305  N   VAL A  51     -25.760 -33.129 -30.692  1.00 54.85           N  
ANISOU  305  N   VAL A  51     6171   6271   8399   1155    513    912       N  
ATOM    306  CA  VAL A  51     -24.631 -32.544 -29.985  1.00 51.97           C  
ANISOU  306  CA  VAL A  51     5865   6052   7828   1216    560    882       C  
ATOM    307  C   VAL A  51     -24.138 -33.504 -28.916  1.00 53.22           C  
ANISOU  307  C   VAL A  51     5980   6298   7944   1269    795    982       C  
ATOM    308  O   VAL A  51     -24.793 -34.502 -28.619  1.00 55.59           O  
ANISOU  308  O   VAL A  51     6210   6530   8381   1262    917   1096       O  
ATOM    309  CB  VAL A  51     -25.021 -31.215 -29.307  1.00 51.12           C  
ANISOU  309  CB  VAL A  51     5828   5954   7641   1271    425    889       C  
ATOM    310  CG1 VAL A  51     -25.487 -30.203 -30.344  1.00 47.77           C  
ANISOU  310  CG1 VAL A  51     5526   5394   7230   1239    118    810       C  
ATOM    311  CG2 VAL A  51     -26.100 -31.451 -28.258  1.00 51.71           C  
ANISOU  311  CG2 VAL A  51     5838   6010   7801   1320    523   1019       C  
ATOM    312  N   ALA A  52     -22.981 -33.201 -28.341  1.00 51.56           N  
ANISOU  312  N   ALA A  52     5818   6223   7549   1328    834    946       N  
ATOM    313  CA  ALA A  52     -22.443 -34.000 -27.251  1.00 51.06           C  
ANISOU  313  CA  ALA A  52     5751   6237   7413   1410    996   1045       C  
ATOM    314  C   ALA A  52     -22.718 -33.317 -25.918  1.00 53.34           C  
ANISOU  314  C   ALA A  52     6089   6604   7574   1501   1035   1161       C  
ATOM    315  O   ALA A  52     -22.667 -32.090 -25.815  1.00 54.52           O  
ANISOU  315  O   ALA A  52     6288   6799   7629   1512    923   1095       O  
ATOM    316  CB  ALA A  52     -20.952 -34.219 -27.440  1.00 49.95           C  
ANISOU  316  CB  ALA A  52     5611   6203   7163   1438    991    901       C  
ATOM    317  N   ILE A  53     -23.024 -34.112 -24.899  1.00 53.90           N  
ANISOU  317  N   ILE A  53     6147   6686   7648   1574   1192   1329       N  
ATOM    318  CA  ILE A  53     -23.223 -33.585 -23.557  1.00 54.33           C  
ANISOU  318  CA  ILE A  53     6250   6837   7556   1685   1253   1442       C  
ATOM    319  C   ILE A  53     -22.391 -34.367 -22.547  1.00 55.63           C  
ANISOU  319  C   ILE A  53     6448   7102   7588   1802   1378   1542       C  
ATOM    320  O   ILE A  53     -22.522 -35.586 -22.441  1.00 55.61           O  
ANISOU  320  O   ILE A  53     6401   7036   7694   1813   1496   1646       O  
ATOM    321  CB  ILE A  53     -24.702 -33.645 -23.133  1.00 57.05           C  
ANISOU  321  CB  ILE A  53     6538   7101   8037   1688   1322   1577       C  
ATOM    322  CG1 ILE A  53     -25.578 -32.864 -24.113  1.00 58.21           C  
ANISOU  322  CG1 ILE A  53     6643   7138   8337   1595   1150   1459       C  
ATOM    323  CG2 ILE A  53     -24.871 -33.110 -21.718  1.00 57.79           C  
ANISOU  323  CG2 ILE A  53     6682   7310   7964   1825   1393   1681       C  
ATOM    324  CD1 ILE A  53     -27.031 -32.774 -23.694  1.00 60.33           C  
ANISOU  324  CD1 ILE A  53     6841   7326   8754   1614   1171   1554       C  
ATOM    325  N   LYS A  54     -21.532 -33.664 -21.814  1.00 56.89           N  
ANISOU  325  N   LYS A  54     6680   7411   7524   1897   1337   1500       N  
ATOM    326  CA  LYS A  54     -20.748 -34.280 -20.752  1.00 60.75           C  
ANISOU  326  CA  LYS A  54     7204   8012   7867   2036   1424   1585       C  
ATOM    327  C   LYS A  54     -21.364 -33.972 -19.391  1.00 65.26           C  
ANISOU  327  C   LYS A  54     7827   8668   8300   2164   1525   1754       C  
ATOM    328  O   LYS A  54     -21.479 -32.810 -19.004  1.00 67.22           O  
ANISOU  328  O   LYS A  54     8124   8995   8420   2199   1454   1701       O  
ATOM    329  CB  LYS A  54     -19.301 -33.782 -20.782  1.00 62.42           C  
ANISOU  329  CB  LYS A  54     7443   8350   7922   2075   1303   1412       C  
ATOM    330  CG  LYS A  54     -18.603 -33.942 -22.120  1.00 68.68           C  
ANISOU  330  CG  LYS A  54     8168   9088   8839   1960   1203   1211       C  
ATOM    331  CD  LYS A  54     -17.080 -33.948 -21.979  1.00 74.83           C  
ANISOU  331  CD  LYS A  54     8915   9998   9518   2020   1135   1046       C  
ATOM    332  CE  LYS A  54     -16.512 -32.559 -21.701  1.00 78.83           C  
ANISOU  332  CE  LYS A  54     9473  10627   9852   2036   1023    951       C  
ATOM    333  NZ  LYS A  54     -16.580 -32.157 -20.266  1.00 81.39           N1+
ANISOU  333  NZ  LYS A  54     9886  11071   9968   2185   1055   1079       N1+
ATOM    334  N   LYS A  55     -21.769 -35.015 -18.674  1.00 66.65           N  
ANISOU  334  N   LYS A  55     7987   8825   8512   2239   1693   1950       N  
ATOM    335  CA  LYS A  55     -22.273 -34.856 -17.315  1.00 66.91           C  
ANISOU  335  CA  LYS A  55     8069   8958   8397   2385   1813   2124       C  
ATOM    336  C   LYS A  55     -21.111 -34.876 -16.335  1.00 68.58           C  
ANISOU  336  C   LYS A  55     8359   9347   8351   2550   1806   2126       C  
ATOM    337  O   LYS A  55     -20.311 -35.806 -16.341  1.00 70.37           O  
ANISOU  337  O   LYS A  55     8568   9576   8592   2589   1828   2129       O  
ATOM    338  CB  LYS A  55     -23.261 -35.969 -16.973  1.00 66.42           C  
ANISOU  338  CB  LYS A  55     7945   8793   8498   2396   2010   2352       C  
ATOM    339  CG  LYS A  55     -23.666 -35.993 -15.514  1.00 68.95           C  
ANISOU  339  CG  LYS A  55     8314   9228   8655   2571   2161   2556       C  
ATOM    340  CD  LYS A  55     -24.765 -37.008 -15.266  1.00 71.59           C  
ANISOU  340  CD  LYS A  55     8570   9442   9190   2562   2364   2788       C  
ATOM    341  CE  LYS A  55     -25.177 -37.027 -13.804  1.00 71.74           C  
ANISOU  341  CE  LYS A  55     8633   9579   9046   2745   2514   2985       C  
ATOM    342  NZ  LYS A  55     -26.322 -37.948 -13.579  1.00 73.62           N1+
ANISOU  342  NZ  LYS A  55     8766   9678   9526   2717   2670   3157       N1+
ATOM    343  N   ILE A  56     -21.016 -33.852 -15.495  1.00 68.02           N  
ANISOU  343  N   ILE A  56     8363   9423   8057   2658   1763   2104       N  
ATOM    344  CA  ILE A  56     -19.872 -33.719 -14.598  1.00 70.00           C  
ANISOU  344  CA  ILE A  56     8686   9858   8051   2817   1722   2071       C  
ATOM    345  C   ILE A  56     -20.288 -33.552 -13.137  1.00 73.75           C  
ANISOU  345  C   ILE A  56     9235  10476   8312   3011   1835   2234       C  
ATOM    346  O   ILE A  56     -21.067 -32.660 -12.800  1.00 74.44           O  
ANISOU  346  O   ILE A  56     9345  10590   8349   3032   1831   2235       O  
ATOM    347  CB  ILE A  56     -18.951 -32.553 -15.035  1.00 70.22           C  
ANISOU  347  CB  ILE A  56     8739   9961   7981   2775   1515   1825       C  
ATOM    348  CG1 ILE A  56     -18.180 -32.929 -16.301  1.00 71.55           C  
ANISOU  348  CG1 ILE A  56     8834  10035   8316   2634   1416   1667       C  
ATOM    349  CG2 ILE A  56     -17.961 -32.202 -13.948  1.00 71.15           C  
ANISOU  349  CG2 ILE A  56     8927  10285   7823   2954   1463   1785       C  
ATOM    350  CD1 ILE A  56     -18.708 -32.280 -17.553  1.00 71.42           C  
ANISOU  350  CD1 ILE A  56     8778   9885   8473   2449   1331   1553       C  
ATOM    351  N   SER A  57     -19.758 -34.421 -12.278  1.00 76.44           N  
ANISOU  351  N   SER A  57     9606  10908   8532   3165   1930   2360       N  
ATOM    352  CA  SER A  57     -20.046 -34.385 -10.846  1.00 77.79           C  
ANISOU  352  CA  SER A  57     9821  11194   8540   3340   2003   2460       C  
ATOM    353  C   SER A  57     -18.752 -34.279 -10.037  1.00 78.07           C  
ANISOU  353  C   SER A  57     9915  11414   8332   3503   1909   2366       C  
ATOM    354  O   SER A  57     -18.267 -35.278  -9.507  1.00 77.77           O  
ANISOU  354  O   SER A  57     9876  11415   8257   3616   1988   2462       O  
ATOM    355  CB  SER A  57     -20.801 -35.647 -10.437  1.00 79.54           C  
ANISOU  355  CB  SER A  57     9990  11316   8915   3367   2198   2679       C  
ATOM    356  OG  SER A  57     -21.831 -35.943 -11.363  1.00 78.93           O  
ANISOU  356  OG  SER A  57     9836  11053   9101   3202   2276   2753       O  
ATOM    357  N   PRO A  58     -18.194 -33.062  -9.935  1.00 76.28           N  
ANISOU  357  N   PRO A  58     9734  11302   7946   3523   1740   2175       N  
ATOM    358  CA  PRO A  58     -16.860 -32.854  -9.368  1.00 77.91           C  
ANISOU  358  CA  PRO A  58     9976  11681   7943   3654   1618   2044       C  
ATOM    359  C   PRO A  58     -16.859 -32.334  -7.931  1.00 80.48           C  
ANISOU  359  C   PRO A  58    10352  12145   8081   3824   1592   2020       C  
ATOM    360  O   PRO A  58     -15.787 -32.194  -7.343  1.00 80.88           O  
ANISOU  360  O   PRO A  58    10427  12344   7961   3947   1493   1913       O  
ATOM    361  CB  PRO A  58     -16.304 -31.762 -10.274  1.00 71.95           C  
ANISOU  361  CB  PRO A  58     9225  10945   7170   3545   1440   1832       C  
ATOM    362  CG  PRO A  58     -17.505 -30.895 -10.529  1.00 67.63           C  
ANISOU  362  CG  PRO A  58     8684  10305   6709   3446   1451   1835       C  
ATOM    363  CD  PRO A  58     -18.717 -31.819 -10.530  1.00 70.62           C  
ANISOU  363  CD  PRO A  58     9026  10549   7258   3413   1647   2058       C  
ATOM    364  N   PHE A  59     -18.033 -32.058  -7.374  1.00 81.31           N  
ANISOU  364  N   PHE A  59    10467  12215   8214   3844   1679   2116       N  
ATOM    365  CA  PHE A  59     -18.126 -31.277  -6.142  1.00 85.27           C  
ANISOU  365  CA  PHE A  59    11017  12849   8532   3997   1633   2064       C  
ATOM    366  C   PHE A  59     -17.691 -32.003  -4.868  1.00 92.11           C  
ANISOU  366  C   PHE A  59    11909  13834   9255   4198   1698   2153       C  
ATOM    367  O   PHE A  59     -17.616 -31.396  -3.799  1.00 93.95           O  
ANISOU  367  O   PHE A  59    12185  14194   9318   4344   1650   2099       O  
ATOM    368  CB  PHE A  59     -19.535 -30.707  -5.988  1.00 84.24           C  
ANISOU  368  CB  PHE A  59    10886  12663   8459   3983   1704   2138       C  
ATOM    369  CG  PHE A  59     -20.009 -29.954  -7.195  1.00 78.80           C  
ANISOU  369  CG  PHE A  59    10178  11869   7895   3814   1643   2054       C  
ATOM    370  CD1 PHE A  59     -19.371 -28.790  -7.590  1.00 74.21           C  
ANISOU  370  CD1 PHE A  59     9626  11338   7232   3777   1460   1833       C  
ATOM    371  CD2 PHE A  59     -21.082 -30.411  -7.939  1.00 77.63           C  
ANISOU  371  CD2 PHE A  59     9976  11569   7953   3697   1768   2195       C  
ATOM    372  CE1 PHE A  59     -19.795 -28.096  -8.700  1.00 72.57           C  
ANISOU  372  CE1 PHE A  59     9406  11037   7128   3638   1407   1760       C  
ATOM    373  CE2 PHE A  59     -21.512 -29.720  -9.051  1.00 75.50           C  
ANISOU  373  CE2 PHE A  59     9688  11209   7789   3559   1714   2121       C  
ATOM    374  CZ  PHE A  59     -20.869 -28.560  -9.430  1.00 73.57           C  
ANISOU  374  CZ  PHE A  59     9486  11024   7444   3536   1536   1906       C  
ATOM    375  N   GLU A  60     -17.399 -33.294  -4.985  1.00 93.91           N  
ANISOU  375  N   GLU A  60    12110  14022   9547   4218   1808   2286       N  
ATOM    376  CA  GLU A  60     -16.940 -34.077  -3.842  1.00 94.74           C  
ANISOU  376  CA  GLU A  60    12240  14239   9517   4421   1880   2379       C  
ATOM    377  C   GLU A  60     -15.436 -33.930  -3.640  1.00 91.65           C  
ANISOU  377  C   GLU A  60    11872  14002   8947   4527   1729   2210       C  
ATOM    378  O   GLU A  60     -14.939 -34.036  -2.522  1.00 91.45           O  
ANISOU  378  O   GLU A  60    11884  14121   8744   4722   1719   2205       O  
ATOM    379  CB  GLU A  60     -17.302 -35.553  -4.023  1.00 98.25           C  
ANISOU  379  CB  GLU A  60    12644  14574  10112   4418   2075   2603       C  
ATOM    380  CG  GLU A  60     -18.794 -35.838  -3.982  1.00101.22           C  
ANISOU  380  CG  GLU A  60    12983  14814  10662   4349   2240   2787       C  
ATOM    381  CD  GLU A  60     -19.374 -35.704  -2.587  1.00106.14           C  
ANISOU  381  CD  GLU A  60    13639  15533  11157   4525   2317   2883       C  
ATOM    382  OE1 GLU A  60     -18.860 -36.369  -1.662  1.00109.10           O  
ANISOU  382  OE1 GLU A  60    14040  16006  11405   4705   2376   2958       O  
ATOM    383  OE2 GLU A  60     -20.340 -34.931  -2.415  1.00106.94           O1-
ANISOU  383  OE2 GLU A  60    13739  15620  11274   4500   2322   2887       O1-
ATOM    384  N   HIS A  61     -14.715 -33.677  -4.727  1.00 90.92           N  
ANISOU  384  N   HIS A  61    11753  13890   8903   4408   1608   2067       N  
ATOM    385  CA  HIS A  61     -13.257 -33.618  -4.680  1.00 91.20           C  
ANISOU  385  CA  HIS A  61    11786  14076   8788   4507   1461   1899       C  
ATOM    386  C   HIS A  61     -12.715 -32.301  -5.235  1.00 87.11           C  
ANISOU  386  C   HIS A  61    11257  13596   8243   4402   1253   1648       C  
ATOM    387  O   HIS A  61     -13.032 -31.909  -6.357  1.00 86.98           O  
ANISOU  387  O   HIS A  61    11215  13467   8368   4216   1222   1606       O  
ATOM    388  CB  HIS A  61     -12.665 -34.813  -5.426  1.00 93.60           C  
ANISOU  388  CB  HIS A  61    12052  14358   9154   4515   1521   1970       C  
ATOM    389  CG  HIS A  61     -13.238 -36.128  -4.996  1.00 97.92           C  
ANISOU  389  CG  HIS A  61    12602  14838   9765   4601   1740   2226       C  
ATOM    390  CD2 HIS A  61     -13.066 -36.847  -3.861  1.00 99.90           C  
ANISOU  390  CD2 HIS A  61    12883  15182   9893   4812   1834   2339       C  
ATOM    391  ND1 HIS A  61     -14.125 -36.844  -5.772  1.00 96.43           N  
ANISOU  391  ND1 HIS A  61    12376  14459   9804   4462   1894   2396       N  
ATOM    392  CE1 HIS A  61     -14.465 -37.953  -5.138  1.00 97.12           C  
ANISOU  392  CE1 HIS A  61    12463  14518   9918   4576   2074   2603       C  
ATOM    393  NE2 HIS A  61     -13.837 -37.979  -3.977  1.00 99.49           N  
ANISOU  393  NE2 HIS A  61    12809  14992  10002   4794   2045   2578       N  
ATOM    394  N   GLN A  62     -11.889 -31.634  -4.435  1.00 84.84           N  
ANISOU  394  N   GLN A  62    10986  13467   7781   4527   1112   1480       N  
ATOM    395  CA  GLN A  62     -11.423 -30.280  -4.729  1.00 82.62           C  
ANISOU  395  CA  GLN A  62    10692  13223   7476   4445    918   1239       C  
ATOM    396  C   GLN A  62     -10.618 -30.162  -6.024  1.00 83.79           C  
ANISOU  396  C   GLN A  62    10774  13360   7704   4313    803   1094       C  
ATOM    397  O   GLN A  62     -10.664 -29.132  -6.698  1.00 83.02           O  
ANISOU  397  O   GLN A  62    10659  13209   7675   4168    697    956       O  
ATOM    398  CB  GLN A  62     -10.617 -29.734  -3.546  1.00 83.96           C  
ANISOU  398  CB  GLN A  62    10881  13568   7453   4623    797   1090       C  
ATOM    399  CG  GLN A  62     -10.297 -28.254  -3.631  1.00 85.63           C  
ANISOU  399  CG  GLN A  62    11082  13802   7652   4552    614    855       C  
ATOM    400  CD  GLN A  62      -8.933 -27.984  -4.233  1.00 91.21           C  
ANISOU  400  CD  GLN A  62    11711  14596   8350   4517    439    628       C  
ATOM    401  NE2 GLN A  62      -8.685 -26.732  -4.599  1.00 91.66           N  
ANISOU  401  NE2 GLN A  62    11741  14634   8451   4409    292    431       N  
ATOM    402  OE1 GLN A  62      -8.110 -28.890  -4.366  1.00 96.76           O  
ANISOU  402  OE1 GLN A  62    12370  15389   9007   4597    434    623       O  
ATOM    403  N   THR A  63      -9.880 -31.211  -6.372  1.00 85.82           N  
ANISOU  403  N   THR A  63    10990  13678   7940   4378    825   1123       N  
ATOM    404  CA  THR A  63      -9.099 -31.203  -7.604  1.00 85.95           C  
ANISOU  404  CA  THR A  63    10891  13649   8118   4226    716    948       C  
ATOM    405  C   THR A  63     -10.011 -31.314  -8.821  1.00 82.72           C  
ANISOU  405  C   THR A  63    10451  13004   7975   3989    800   1031       C  
ATOM    406  O   THR A  63      -9.739 -30.729  -9.870  1.00 80.52           O  
ANISOU  406  O   THR A  63    10090  12639   7865   3799    699    865       O  
ATOM    407  CB  THR A  63      -8.063 -32.339  -7.633  1.00 89.21           C  
ANISOU  407  CB  THR A  63    11185  14090   8620   4291    708    870       C  
ATOM    408  CG2 THR A  63      -7.036 -32.143  -6.531  1.00 92.28           C  
ANISOU  408  CG2 THR A  63    11583  14718   8761   4517    592    738       C  
ATOM    409  OG1 THR A  63      -8.725 -33.596  -7.447  1.00 92.74           O  
ANISOU  409  OG1 THR A  63    11664  14446   9129   4350    902   1112       O  
ATOM    410  N   TYR A  64     -11.097 -32.064  -8.670  1.00 83.46           N  
ANISOU  410  N   TYR A  64    10605  12999   8106   4005    990   1285       N  
ATOM    411  CA  TYR A  64     -12.084 -32.203  -9.732  1.00 80.48           C  
ANISOU  411  CA  TYR A  64    10203  12404   7971   3797   1076   1373       C  
ATOM    412  C   TYR A  64     -12.775 -30.866  -9.978  1.00 76.57           C  
ANISOU  412  C   TYR A  64     9765  11883   7445   3701   1018   1325       C  
ATOM    413  O   TYR A  64     -13.154 -30.549 -11.104  1.00 72.75           O  
ANISOU  413  O   TYR A  64     9233  11242   7166   3499    992   1269       O  
ATOM    414  CB  TYR A  64     -13.116 -33.276  -9.375  1.00 85.15           C  
ANISOU  414  CB  TYR A  64    10836  12911   8607   3851   1298   1657       C  
ATOM    415  CG  TYR A  64     -12.563 -34.686  -9.317  1.00 91.74           C  
ANISOU  415  CG  TYR A  64    11600  13718   9537   3920   1371   1705       C  
ATOM    416  CD1 TYR A  64     -11.278 -34.976  -9.770  1.00 93.21           C  
ANISOU  416  CD1 TYR A  64    11671  13930   9815   3902   1240   1477       C  
ATOM    417  CD2 TYR A  64     -13.332 -35.731  -8.817  1.00 94.88           C  
ANISOU  417  CD2 TYR A  64    12032  14062   9958   4003   1577   1966       C  
ATOM    418  CE1 TYR A  64     -10.776 -36.265  -9.722  1.00 95.17           C  
ANISOU  418  CE1 TYR A  64    11840  14147  10172   3974   1302   1490       C  
ATOM    419  CE2 TYR A  64     -12.837 -37.022  -8.766  1.00 97.30           C  
ANISOU  419  CE2 TYR A  64    12270  14330  10370   4072   1644   2000       C  
ATOM    420  CZ  TYR A  64     -11.560 -37.283  -9.219  1.00 97.97           C  
ANISOU  420  CZ  TYR A  64    12241  14438  10544   4061   1500   1752       C  
ATOM    421  OH  TYR A  64     -11.067 -38.566  -9.167  1.00101.06           O  
ANISOU  421  OH  TYR A  64    12550  14788  11061   4138   1561   1756       O  
ATOM    422  N   CYS A  65     -12.931 -30.083  -8.915  1.00 78.09           N  
ANISOU  422  N   CYS A  65    10028  12187   7453   3821    983   1303       N  
ATOM    423  CA  CYS A  65     -13.522 -28.756  -9.024  1.00 76.84           C  
ANISOU  423  CA  CYS A  65     9895  11979   7320   3730    906   1200       C  
ATOM    424  C   CYS A  65     -12.560 -27.777  -9.686  1.00 75.06           C  
ANISOU  424  C   CYS A  65     9636  11803   7079   3653    712    958       C  
ATOM    425  O   CYS A  65     -12.987 -26.855 -10.380  1.00 76.04           O  
ANISOU  425  O   CYS A  65     9766  11843   7283   3525    656    879       O  
ATOM    426  CB  CYS A  65     -13.945 -28.234  -7.648  1.00 78.89           C  
ANISOU  426  CB  CYS A  65    10208  12313   7455   3871    913   1206       C  
ATOM    427  SG  CYS A  65     -15.416 -29.031  -6.971  1.00 71.67           S  
ANISOU  427  SG  CYS A  65     9321  11323   6589   3932   1139   1479       S  
ATOM    428  N   GLN A  66     -11.264 -27.978  -9.466  1.00 74.26           N  
ANISOU  428  N   GLN A  66     9491  11848   6876   3740    610    834       N  
ATOM    429  CA  GLN A  66     -10.247 -27.153 -10.108  1.00 73.50           C  
ANISOU  429  CA  GLN A  66     9315  11790   6821   3647    428    584       C  
ATOM    430  C   GLN A  66     -10.347 -27.261 -11.624  1.00 65.90           C  
ANISOU  430  C   GLN A  66     8254  10633   6152   3400    432    541       C  
ATOM    431  O   GLN A  66     -10.548 -26.266 -12.313  1.00 61.26           O  
ANISOU  431  O   GLN A  66     7661   9967   5648   3263    360    442       O  
ATOM    432  CB  GLN A  66      -8.842 -27.568  -9.665  1.00 79.71           C  
ANISOU  432  CB  GLN A  66    10015  12738   7535   3758    334    440       C  
ATOM    433  CG  GLN A  66      -8.412 -27.044  -8.308  1.00 88.22           C  
ANISOU  433  CG  GLN A  66    11149  13993   8376   3956    254    366       C  
ATOM    434  CD  GLN A  66      -6.927 -27.251  -8.059  1.00 96.05           C  
ANISOU  434  CD  GLN A  66    12042  15179   9275   4062    119    169       C  
ATOM    435  NE2 GLN A  66      -6.600 -28.105  -7.094  1.00 99.86           N  
ANISOU  435  NE2 GLN A  66    12548  15784   9609   4267    164    238       N  
ATOM    436  OE1 GLN A  66      -6.083 -26.657  -8.734  1.00 96.71           O  
ANISOU  436  OE1 GLN A  66    11997  15264   9485   3932    -11    -57       O  
ATOM    437  N   ARG A  67     -10.212 -28.483 -12.130  1.00 65.65           N  
ANISOU  437  N   ARG A  67     8145  10523   6277   3353    518    607       N  
ATOM    438  CA  ARG A  67     -10.212 -28.739 -13.565  1.00 64.85           C  
ANISOU  438  CA  ARG A  67     7937  10253   6449   3137    526    545       C  
ATOM    439  C   ARG A  67     -11.505 -28.283 -14.243  1.00 63.15           C  
ANISOU  439  C   ARG A  67     7789   9868   6336   3001    583    652       C  
ATOM    440  O   ARG A  67     -11.476 -27.734 -15.346  1.00 59.92           O  
ANISOU  440  O   ARG A  67     7325   9360   6082   2828    525    543       O  
ATOM    441  CB  ARG A  67      -9.990 -30.228 -13.834  1.00 65.26           C  
ANISOU  441  CB  ARG A  67     7905  10248   6644   3142    626    600       C  
ATOM    442  CG  ARG A  67      -8.747 -30.825 -13.189  1.00 66.28           C  
ANISOU  442  CG  ARG A  67     7949  10532   6702   3283    584    483       C  
ATOM    443  CD  ARG A  67      -8.798 -32.343 -13.289  1.00 68.57           C  
ANISOU  443  CD  ARG A  67     8184  10743   7127   3318    710    574       C  
ATOM    444  NE  ARG A  67      -7.479 -32.966 -13.303  1.00 69.73           N  
ANISOU  444  NE  ARG A  67     8174  10980   7339   3363    664    369       N  
ATOM    445  CZ  ARG A  67      -6.888 -33.490 -12.236  1.00 72.46           C  
ANISOU  445  CZ  ARG A  67     8527  11467   7538   3570    661    377       C  
ATOM    446  NH1 ARG A  67      -7.497 -33.459 -11.059  1.00 76.46           N1+
ANISOU  446  NH1 ARG A  67     9195  12049   7806   3752    711    589       N1+
ATOM    447  NH2 ARG A  67      -5.687 -34.041 -12.344  1.00 73.35           N  
ANISOU  447  NH2 ARG A  67     8477  11655   7739   3598    620    160       N  
ATOM    448  N   THR A  68     -12.635 -28.518 -13.581  1.00 62.59           N  
ANISOU  448  N   THR A  68     7823   9771   6186   3084    705    856       N  
ATOM    449  CA  THR A  68     -13.934 -28.134 -14.124  1.00 60.52           C  
ANISOU  449  CA  THR A  68     7603   9357   6037   2970    768    944       C  
ATOM    450  C   THR A  68     -14.036 -26.625 -14.308  1.00 59.89           C  
ANISOU  450  C   THR A  68     7555   9276   5924   2916    644    798       C  
ATOM    451  O   THR A  68     -14.346 -26.148 -15.400  1.00 58.68           O  
ANISOU  451  O   THR A  68     7367   8984   5943   2749    602    730       O  
ATOM    452  CB  THR A  68     -15.087 -28.612 -13.231  1.00 61.29           C  
ANISOU  452  CB  THR A  68     7775   9454   6057   3084    930   1170       C  
ATOM    453  CG2 THR A  68     -16.425 -28.168 -13.807  1.00 57.28           C  
ANISOU  453  CG2 THR A  68     7272   8790   5700   2965    979   1222       C  
ATOM    454  OG1 THR A  68     -15.059 -30.041 -13.142  1.00 65.00           O  
ANISOU  454  OG1 THR A  68     8212   9894   6591   3122   1056   1317       O  
ATOM    455  N   LEU A  69     -13.769 -25.880 -13.239  1.00 59.66           N  
ANISOU  455  N   LEU A  69     7592   9398   5677   3066    582    741       N  
ATOM    456  CA  LEU A  69     -13.774 -24.422 -13.298  1.00 59.50           C  
ANISOU  456  CA  LEU A  69     7602   9377   5630   3038    452    576       C  
ATOM    457  C   LEU A  69     -12.722 -23.904 -14.271  1.00 59.04           C  
ANISOU  457  C   LEU A  69     7457   9295   5681   2898    316    385       C  
ATOM    458  O   LEU A  69     -12.966 -22.955 -15.015  1.00 59.28           O  
ANISOU  458  O   LEU A  69     7483   9214   5829   2778    244    287       O  
ATOM    459  CB  LEU A  69     -13.520 -23.830 -11.911  1.00 64.52           C  
ANISOU  459  CB  LEU A  69     8316  10197   6003   3246    400    525       C  
ATOM    460  CG  LEU A  69     -13.386 -22.306 -11.861  1.00 65.12           C  
ANISOU  460  CG  LEU A  69     8419  10271   6052   3239    245    321       C  
ATOM    461  CD1 LEU A  69     -14.687 -21.636 -12.280  1.00 63.16           C  
ANISOU  461  CD1 LEU A  69     8198   9843   5957   3163    263    337       C  
ATOM    462  CD2 LEU A  69     -12.963 -21.848 -10.476  1.00 67.74           C  
ANISOU  462  CD2 LEU A  69     8787  10748   6204   3415    178    238       C  
ATOM    463  N   ARG A  70     -11.553 -24.537 -14.254  1.00 59.58           N  
ANISOU  463  N   ARG A  70     7442   9467   5728   2921    284    325       N  
ATOM    464  CA  ARG A  70     -10.439 -24.158 -15.116  1.00 58.04           C  
ANISOU  464  CA  ARG A  70     7122   9283   5646   2795    174    131       C  
ATOM    465  C   ARG A  70     -10.837 -24.249 -16.585  1.00 57.78           C  
ANISOU  465  C   ARG A  70     7031   9070   5854   2587    210    138       C  
ATOM    466  O   ARG A  70     -10.646 -23.305 -17.353  1.00 56.72           O  
ANISOU  466  O   ARG A  70     6862   8882   5808   2464    132     17       O  
ATOM    467  CB  ARG A  70      -9.241 -25.069 -14.843  1.00 60.73           C  
ANISOU  467  CB  ARG A  70     7347   9758   5968   2859    165     60       C  
ATOM    468  CG  ARG A  70      -7.935 -24.620 -15.472  1.00 64.64           C  
ANISOU  468  CG  ARG A  70     7675  10326   6560   2752     62   -185       C  
ATOM    469  CD  ARG A  70      -7.147 -23.706 -14.543  1.00 65.44           C  
ANISOU  469  CD  ARG A  70     7776  10601   6487   2867    -75   -339       C  
ATOM    470  NE  ARG A  70      -6.740 -24.376 -13.311  1.00 63.89           N  
ANISOU  470  NE  ARG A  70     7607  10563   6106   3079    -76   -310       N  
ATOM    471  CZ  ARG A  70      -5.970 -23.819 -12.381  1.00 68.58           C  
ANISOU  471  CZ  ARG A  70     8193  11334   6531   3212   -195   -451       C  
ATOM    472  NH1 ARG A  70      -5.517 -22.584 -12.545  1.00 69.88           N1+
ANISOU  472  NH1 ARG A  70     8315  11530   6707   3146   -320   -635       N1+
ATOM    473  NH2 ARG A  70      -5.651 -24.495 -11.286  1.00 72.15           N  
ANISOU  473  NH2 ARG A  70     8677  11929   6807   3417   -190   -414       N  
ATOM    474  N   GLU A  71     -11.407 -25.387 -16.965  1.00 58.21           N  
ANISOU  474  N   GLU A  71     7075   9028   6013   2553    330    279       N  
ATOM    475  CA  GLU A  71     -11.777 -25.635 -18.352  1.00 57.53           C  
ANISOU  475  CA  GLU A  71     6930   8781   6150   2370    367    277       C  
ATOM    476  C   GLU A  71     -12.933 -24.751 -18.806  1.00 55.05           C  
ANISOU  476  C   GLU A  71     6701   8321   5895   2294    354    325       C  
ATOM    477  O   GLU A  71     -12.964 -24.288 -19.945  1.00 52.55           O  
ANISOU  477  O   GLU A  71     6341   7903   5722   2147    313    252       O  
ATOM    478  CB  GLU A  71     -12.147 -27.104 -18.548  1.00 62.61           C  
ANISOU  478  CB  GLU A  71     7541   9352   6894   2370    493    403       C  
ATOM    479  CG  GLU A  71     -12.414 -27.470 -19.993  1.00 67.16           C  
ANISOU  479  CG  GLU A  71     8040   9778   7698   2192    526    367       C  
ATOM    480  CD  GLU A  71     -13.016 -28.847 -20.143  1.00 72.31           C  
ANISOU  480  CD  GLU A  71     8679  10333   8461   2197    647    496       C  
ATOM    481  OE1 GLU A  71     -14.149 -29.060 -19.659  1.00 72.30           O  
ANISOU  481  OE1 GLU A  71     8772  10266   8432   2247    721    683       O  
ATOM    482  OE2 GLU A  71     -12.352 -29.715 -20.746  1.00 75.37           O1-
ANISOU  482  OE2 GLU A  71     8945  10714   8979   2144    681    390       O1-
ATOM    483  N   ILE A  72     -13.884 -24.518 -17.910  1.00 55.21           N  
ANISOU  483  N   ILE A  72     6826   8334   5819   2399    393    433       N  
ATOM    484  CA  ILE A  72     -15.062 -23.728 -18.249  1.00 49.84           C  
ANISOU  484  CA  ILE A  72     6195   7503   5239   2342    376    450       C  
ATOM    485  C   ILE A  72     -14.722 -22.258 -18.495  1.00 55.51           C  
ANISOU  485  C   ILE A  72     6930   8191   5970   2305    223    283       C  
ATOM    486  O   ILE A  72     -15.154 -21.683 -19.493  1.00 60.10           O  
ANISOU  486  O   ILE A  72     7500   8604   6731   2182    156    245       O  
ATOM    487  CB  ILE A  72     -16.174 -23.882 -17.186  1.00 44.86           C  
ANISOU  487  CB  ILE A  72     5630   6880   4533   2470    463    581       C  
ATOM    488  CG1 ILE A  72     -16.784 -25.284 -17.271  1.00 42.18           C  
ANISOU  488  CG1 ILE A  72     5263   6497   4267   2461    621    764       C  
ATOM    489  CG2 ILE A  72     -17.254 -22.826 -17.374  1.00 43.39           C  
ANISOU  489  CG2 ILE A  72     5467   6545   4473   2439    387    535       C  
ATOM    490  CD1 ILE A  72     -17.838 -25.558 -16.230  1.00 44.98           C  
ANISOU  490  CD1 ILE A  72     5659   6875   4555   2587    734    914       C  
ATOM    491  N   LYS A  73     -13.937 -21.659 -17.602  1.00 58.18           N  
ANISOU  491  N   LYS A  73     7295   8678   6135   2415    153    184       N  
ATOM    492  CA  LYS A  73     -13.528 -20.261 -17.759  1.00 59.80           C  
ANISOU  492  CA  LYS A  73     7513   8847   6361   2389      1     16       C  
ATOM    493  C   LYS A  73     -12.815 -20.030 -19.086  1.00 56.22           C  
ANISOU  493  C   LYS A  73     6972   8333   6057   2220    -52    -66       C  
ATOM    494  O   LYS A  73     -13.102 -19.071 -19.799  1.00 54.91           O  
ANISOU  494  O   LYS A  73     6825   7996   6040   2135   -158   -114       O  
ATOM    495  CB  LYS A  73     -12.619 -19.819 -16.609  1.00 64.90           C  
ANISOU  495  CB  LYS A  73     8178   9688   6793   2535    -67    -95       C  
ATOM    496  CG  LYS A  73     -13.309 -19.746 -15.262  1.00 73.01           C  
ANISOU  496  CG  LYS A  73     9301  10785   7653   2720    -37    -42       C  
ATOM    497  CD  LYS A  73     -12.429 -19.070 -14.220  1.00 79.74           C  
ANISOU  497  CD  LYS A  73    10180  11811   8307   2864   -145   -191       C  
ATOM    498  CE  LYS A  73     -12.266 -17.581 -14.504  1.00 82.25           C  
ANISOU  498  CE  LYS A  73    10515  12014   8721   2818   -308   -379       C  
ATOM    499  NZ  LYS A  73     -11.541 -16.880 -13.402  1.00 84.94           N1+
ANISOU  499  NZ  LYS A  73    10887  12511   8873   2972   -420   -541       N1+
ATOM    500  N   ILE A  74     -11.892 -20.922 -19.414  1.00 55.95           N  
ANISOU  500  N   ILE A  74     6829   8423   6006   2177      6    -80       N  
ATOM    501  CA  ILE A  74     -11.092 -20.783 -20.624  1.00 52.96           C  
ANISOU  501  CA  ILE A  74     6318   8048   5756   2016    -11   -188       C  
ATOM    502  C   ILE A  74     -11.895 -20.988 -21.908  1.00 52.30           C  
ANISOU  502  C   ILE A  74     6233   7780   5858   1880     28   -111       C  
ATOM    503  O   ILE A  74     -11.799 -20.188 -22.839  1.00 51.73           O  
ANISOU  503  O   ILE A  74     6128   7628   5897   1770    -42   -168       O  
ATOM    504  CB  ILE A  74      -9.888 -21.733 -20.594  1.00 49.02           C  
ANISOU  504  CB  ILE A  74     5658   7730   5238   1997     52   -275       C  
ATOM    505  CG1 ILE A  74      -8.892 -21.261 -19.534  1.00 49.02           C  
ANISOU  505  CG1 ILE A  74     5624   7914   5088   2109    -36   -403       C  
ATOM    506  CG2 ILE A  74      -9.229 -21.813 -21.963  1.00 48.10           C  
ANISOU  506  CG2 ILE A  74     5367   7634   5273   1778    132   -415       C  
ATOM    507  CD1 ILE A  74      -7.669 -22.126 -19.419  1.00 52.04           C  
ANISOU  507  CD1 ILE A  74     5832   8466   5476   2097      9   -525       C  
ATOM    508  N   LEU A  75     -12.692 -22.052 -21.956  1.00 51.49           N  
ANISOU  508  N   LEU A  75     6160   7608   5796   1891    125     26       N  
ATOM    509  CA  LEU A  75     -13.428 -22.384 -23.173  1.00 50.09           C  
ANISOU  509  CA  LEU A  75     5968   7266   5798   1768    154     86       C  
ATOM    510  C   LEU A  75     -14.513 -21.364 -23.499  1.00 53.53           C  
ANISOU  510  C   LEU A  75     6508   7472   6359   1743      9    145       C  
ATOM    511  O   LEU A  75     -14.866 -21.174 -24.664  1.00 53.66           O  
ANISOU  511  O   LEU A  75     6525   7326   6539   1625    -94    189       O  
ATOM    512  CB  LEU A  75     -14.024 -23.793 -23.094  1.00 46.57           C  
ANISOU  512  CB  LEU A  75     5517   6792   5387   1788    279    207       C  
ATOM    513  CG  LEU A  75     -13.027 -24.952 -23.141  1.00 41.05           C  
ANISOU  513  CG  LEU A  75     4696   6219   4684   1779    372    146       C  
ATOM    514  CD1 LEU A  75     -13.755 -26.274 -23.283  1.00 41.09           C  
ANISOU  514  CD1 LEU A  75     4702   6132   4779   1786    474    268       C  
ATOM    515  CD2 LEU A  75     -12.026 -24.760 -24.263  1.00 38.04           C  
ANISOU  515  CD2 LEU A  75     4163   5905   4385   1613    405    -57       C  
ATOM    516  N   LEU A  76     -15.036 -20.709 -22.467  1.00 55.72           N  
ANISOU  516  N   LEU A  76     6874   7717   6581   1847    -51    157       N  
ATOM    517  CA  LEU A  76     -16.054 -19.680 -22.654  1.00 55.83           C  
ANISOU  517  CA  LEU A  76     6976   7480   6758   1812   -249    205       C  
ATOM    518  C   LEU A  76     -15.440 -18.418 -23.242  1.00 55.38           C  
ANISOU  518  C   LEU A  76     6974   7315   6754   1711   -498    193       C  
ATOM    519  O   LEU A  76     -16.131 -17.608 -23.860  1.00 57.32           O  
ANISOU  519  O   LEU A  76     7339   7324   7118   1572   -751    335       O  
ATOM    520  CB  LEU A  76     -16.752 -19.364 -21.329  1.00 57.46           C  
ANISOU  520  CB  LEU A  76     7234   7713   6887   1959   -233    200       C  
ATOM    521  CG  LEU A  76     -18.153 -19.952 -21.140  1.00 57.61           C  
ANISOU  521  CG  LEU A  76     7243   7640   7007   1981   -176    308       C  
ATOM    522  CD1 LEU A  76     -18.188 -21.394 -21.585  1.00 56.75           C  
ANISOU  522  CD1 LEU A  76     7067   7598   6897   1939     10    389       C  
ATOM    523  CD2 LEU A  76     -18.606 -19.836 -19.693  1.00 58.22           C  
ANISOU  523  CD2 LEU A  76     7351   7830   6941   2155   -110    308       C  
ATOM    524  N   ARG A  77     -14.134 -18.262 -23.046  1.00 54.65           N  
ANISOU  524  N   ARG A  77     6810   7423   6531   1742   -454     71       N  
ATOM    525  CA  ARG A  77     -13.404 -17.109 -23.559  1.00 57.99           C  
ANISOU  525  CA  ARG A  77     7340   7887   6808   1741   -756     41       C  
ATOM    526  C   ARG A  77     -12.815 -17.391 -24.936  1.00 54.39           C  
ANISOU  526  C   ARG A  77     6970   7700   5996   1674   -949     41       C  
ATOM    527  O   ARG A  77     -12.700 -16.491 -25.768  1.00 55.35           O  
ANISOU  527  O   ARG A  77     7452   7684   5894   1111  -1239     83       O  
ATOM    528  CB  ARG A  77     -12.287 -16.713 -22.591  1.00 67.14           C  
ANISOU  528  CB  ARG A  77     8394   9281   7836   1883   -680   -177       C  
ATOM    529  CG  ARG A  77     -12.765 -16.020 -21.322  1.00 76.31           C  
ANISOU  529  CG  ARG A  77     9619  10281   9095   1903   -687   -179       C  
ATOM    530  CD  ARG A  77     -12.916 -14.520 -21.535  1.00 86.55           C  
ANISOU  530  CD  ARG A  77    11066  11358  10461   1787  -1036   -103       C  
ATOM    531  NE  ARG A  77     -11.658 -13.901 -21.948  1.00 96.83           N  
ANISOU  531  NE  ARG A  77    12428  12861  11503   1811  -1298   -268       N  
ATOM    532  CZ  ARG A  77     -10.753 -13.406 -21.107  1.00102.57           C  
ANISOU  532  CZ  ARG A  77    13059  13749  12165   1953  -1285   -480       C  
ATOM    533  NH1 ARG A  77     -10.964 -13.451 -19.797  1.00102.71           N1+
ANISOU  533  NH1 ARG A  77    13009  13728  12287   2059  -1045   -517       N1+
ATOM    534  NH2 ARG A  77      -9.637 -12.864 -21.575  1.00105.56           N  
ANISOU  534  NH2 ARG A  77    13448  14377  12285   1769  -1538   -640       N  
ATOM    535  N   PHE A  78     -12.445 -18.646 -25.172  1.00 53.47           N  
ANISOU  535  N   PHE A  78     6576   7857   5885   1759   -566    -67       N  
ATOM    536  CA  PHE A  78     -11.785 -19.030 -26.416  1.00 54.47           C  
ANISOU  536  CA  PHE A  78     6778   8142   5775   1102   -376   -204       C  
ATOM    537  C   PHE A  78     -12.773 -19.187 -27.563  1.00 55.50           C  
ANISOU  537  C   PHE A  78     7211   7971   5906    751   -530     18       C  
ATOM    538  O   PHE A  78     -13.906 -19.621 -27.365  1.00 55.91           O  
ANISOU  538  O   PHE A  78     7240   7782   6221   1135   -603    229       O  
ATOM    539  CB  PHE A  78     -10.984 -20.326 -26.237  1.00 52.07           C  
ANISOU  539  CB  PHE A  78     6049   8225   5511   1303    105   -449       C  
ATOM    540  CG  PHE A  78      -9.644 -20.133 -25.580  1.00 51.35           C  
ANISOU  540  CG  PHE A  78     5709   8502   5301   1358    273   -758       C  
ATOM    541  CD1 PHE A  78      -9.290 -18.910 -25.029  1.00 50.48           C  
ANISOU  541  CD1 PHE A  78     5723   8358   5098   1323      9   -791       C  
ATOM    542  CD2 PHE A  78      -8.729 -21.174 -25.531  1.00 52.32           C  
ANISOU  542  CD2 PHE A  78     5685   8564   5629   1155    459   -815       C  
ATOM    543  CE1 PHE A  78      -8.056 -18.733 -24.431  1.00 51.21           C  
ANISOU  543  CE1 PHE A  78     5582   8756   5121   1350    134  -1073       C  
ATOM    544  CE2 PHE A  78      -7.490 -21.002 -24.936  1.00 52.13           C  
ANISOU  544  CE2 PHE A  78     5563   8624   5621   1080    473   -961       C  
ATOM    545  CZ  PHE A  78      -7.154 -19.781 -24.385  1.00 52.55           C  
ANISOU  545  CZ  PHE A  78     5590   8867   5510   1167    320  -1087       C  
ATOM    546  N   ARG A  79     -12.334 -18.829 -28.765  1.00 58.61           N  
ANISOU  546  N   ARG A  79     7886   8387   5997     13   -576    -34       N  
ATOM    547  CA  ARG A  79     -13.158 -18.972 -29.957  1.00 60.25           C  
ANISOU  547  CA  ARG A  79     8405   8338   6147   -380   -726    149       C  
ATOM    548  C   ARG A  79     -12.268 -19.240 -31.167  1.00 55.77           C  
ANISOU  548  C   ARG A  79     7930   8028   5233  -1088   -503    -41       C  
ATOM    549  O   ARG A  79     -11.611 -18.332 -31.677  1.00 57.43           O  
ANISOU  549  O   ARG A  79     8401   8286   5133  -1660   -623    -93       O  
ATOM    550  CB  ARG A  79     -14.011 -17.720 -30.174  1.00 69.49           C  
ANISOU  550  CB  ARG A  79    10030   9076   7296   -561  -1260    415       C  
ATOM    551  CG  ARG A  79     -15.112 -17.884 -31.214  1.00 79.01           C  
ANISOU  551  CG  ARG A  79    11544   9953   8522   -807  -1483    641       C  
ATOM    552  CD  ARG A  79     -16.209 -16.846 -31.012  1.00 86.16           C  
ANISOU  552  CD  ARG A  79    12657  10397   9683   -651  -1882    840       C  
ATOM    553  NE  ARG A  79     -16.798 -16.943 -29.678  1.00 89.35           N  
ANISOU  553  NE  ARG A  79    12691  10780  10477     78  -1776    827       N  
ATOM    554  CZ  ARG A  79     -17.887 -17.650 -29.390  1.00 90.09           C  
ANISOU  554  CZ  ARG A  79    12496  10825  10909    456  -1568    861       C  
ATOM    555  NH1 ARG A  79     -18.517 -18.321 -30.346  1.00 91.59           N1+
ANISOU  555  NH1 ARG A  79    12780  10893  11126    285  -1583    926       N1+
ATOM    556  NH2 ARG A  79     -18.350 -17.684 -28.147  1.00 88.44           N  
ANISOU  556  NH2 ARG A  79    11881  10748  10974    860  -1279    842       N  
ATOM    557  N   HIS A  80     -12.249 -20.492 -31.616  1.00 48.62           N  
ANISOU  557  N   HIS A  80     6802   7289   4384  -1048   -174   -150       N  
ATOM    558  CA  HIS A  80     -11.346 -20.920 -32.678  1.00 45.84           C  
ANISOU  558  CA  HIS A  80     6452   7245   3720  -1644    107   -389       C  
ATOM    559  C   HIS A  80     -11.834 -22.234 -33.284  1.00 43.89           C  
ANISOU  559  C   HIS A  80     6062   7011   3601  -1556    326   -415       C  
ATOM    560  O   HIS A  80     -12.369 -23.085 -32.575  1.00 43.00           O  
ANISOU  560  O   HIS A  80     5653   6839   3846   -939    439   -370       O  
ATOM    561  CB  HIS A  80      -9.933 -21.096 -32.113  1.00 44.28           C  
ANISOU  561  CB  HIS A  80     5889   7498   3437  -1601    454   -736       C  
ATOM    562  CG  HIS A  80      -8.857 -21.115 -33.155  1.00 44.51           C  
ANISOU  562  CG  HIS A  80     5916   7744   3250  -2237    651   -947       C  
ATOM    563  CD2 HIS A  80      -7.950 -20.177 -33.513  1.00 46.37           C  
ANISOU  563  CD2 HIS A  80     6252   8028   3339  -2724    610   -997       C  
ATOM    564  ND1 HIS A  80      -8.618 -22.208 -33.959  1.00 43.98           N  
ANISOU  564  ND1 HIS A  80     5660   7767   3285  -2341    885  -1083       N  
ATOM    565  CE1 HIS A  80      -7.612 -21.939 -34.773  1.00 48.96           C  
ANISOU  565  CE1 HIS A  80     6278   8520   3803  -2875    960  -1229       C  
ATOM    566  NE2 HIS A  80      -7.189 -20.714 -34.523  1.00 49.23           N  
ANISOU  566  NE2 HIS A  80     6473   8546   3684  -3130    838  -1167       N  
ATOM    567  N   GLU A  81     -11.642 -22.400 -34.589  1.00 47.75           N  
ANISOU  567  N   GLU A  81     6766   7580   3796  -2178    385   -491       N  
ATOM    568  CA  GLU A  81     -12.082 -23.607 -35.292  1.00 52.50           C  
ANISOU  568  CA  GLU A  81     7263   8191   4494  -2158    567   -544       C  
ATOM    569  C   GLU A  81     -11.465 -24.882 -34.718  1.00 50.12           C  
ANISOU  569  C   GLU A  81     6423   8207   4414  -1717   1012   -824       C  
ATOM    570  O   GLU A  81     -12.111 -25.931 -34.677  1.00 46.12           O  
ANISOU  570  O   GLU A  81     5726   7597   4201  -1352   1114   -790       O  
ATOM    571  CB  GLU A  81     -11.738 -23.522 -36.783  1.00 62.07           C  
ANISOU  571  CB  GLU A  81     8734   9460   5389  -2888    575   -623       C  
ATOM    572  CG  GLU A  81     -12.612 -22.593 -37.601  1.00 72.10           C  
ANISOU  572  CG  GLU A  81    10532  10338   6524  -3280    150   -303       C  
ATOM    573  CD  GLU A  81     -12.227 -22.587 -39.074  1.00 84.41           C  
ANISOU  573  CD  GLU A  81    12232  11914   7925  -3882    242   -327       C  
ATOM    574  OE1 GLU A  81     -12.946 -21.954 -39.877  1.00 89.74           O  
ANISOU  574  OE1 GLU A  81    13315  12273   8508  -4157    -26    -33       O  
ATOM    575  OE2 GLU A  81     -11.204 -23.213 -39.431  1.00 87.22           O1-
ANISOU  575  OE2 GLU A  81    12281  12591   8268  -4043    571   -627       O1-
ATOM    576  N   ASN A  82     -10.210 -24.782 -34.286  1.00 49.96           N  
ANISOU  576  N   ASN A  82     6143   8375   4464  -1658   1127  -1031       N  
ATOM    577  CA  ASN A  82      -9.452 -25.949 -33.849  1.00 47.41           C  
ANISOU  577  CA  ASN A  82     5425   8088   4502  -1213   1289  -1186       C  
ATOM    578  C   ASN A  82      -9.490 -26.166 -32.344  1.00 49.04           C  
ANISOU  578  C   ASN A  82     5437   8161   5035   -514   1279  -1059       C  
ATOM    579  O   ASN A  82      -8.713 -26.948 -31.799  1.00 52.03           O  
ANISOU  579  O   ASN A  82     5673   8441   5653   -218   1318  -1067       O  
ATOM    580  CB  ASN A  82      -8.011 -25.856 -34.338  1.00 45.68           C  
ANISOU  580  CB  ASN A  82     5117   8055   4184  -1581   1330  -1432       C  
ATOM    581  CG  ASN A  82      -7.919 -25.827 -35.843  1.00 48.59           C  
ANISOU  581  CG  ASN A  82     5663   8497   4302  -2240   1343  -1541       C  
ATOM    582  ND2 ASN A  82      -8.534 -26.811 -36.487  1.00 45.85           N  
ANISOU  582  ND2 ASN A  82     5318   8072   4031  -2191   1393  -1542       N  
ATOM    583  OD1 ASN A  82      -7.313 -24.927 -36.426  1.00 54.27           O  
ANISOU  583  OD1 ASN A  82     6525   9320   4774  -2795   1304  -1605       O  
ATOM    584  N   ILE A  83     -10.401 -25.468 -31.680  1.00 47.04           N  
ANISOU  584  N   ILE A  83     5254   7859   4762   -294   1195   -898       N  
ATOM    585  CA  ILE A  83     -10.575 -25.606 -30.244  1.00 44.02           C  
ANISOU  585  CA  ILE A  83     4747   7243   4738    318   1135   -738       C  
ATOM    586  C   ILE A  83     -12.047 -25.837 -29.949  1.00 44.16           C  
ANISOU  586  C   ILE A  83     4766   7036   4976    671   1045   -509       C  
ATOM    587  O   ILE A  83     -12.898 -25.047 -30.366  1.00 43.46           O  
ANISOU  587  O   ILE A  83     4862   6959   4691    589    867   -363       O  
ATOM    588  CB  ILE A  83     -10.112 -24.345 -29.506  1.00 42.22           C  
ANISOU  588  CB  ILE A  83     4526   7183   4332    337   1016   -791       C  
ATOM    589  CG1 ILE A  83      -8.632 -24.077 -29.791  1.00 45.72           C  
ANISOU  589  CG1 ILE A  83     4930   7828   4612    -36   1073  -1024       C  
ATOM    590  CG2 ILE A  83     -10.377 -24.475 -28.013  1.00 39.09           C  
ANISOU  590  CG2 ILE A  83     4075   6463   4314    836    878   -605       C  
ATOM    591  CD1 ILE A  83      -8.124 -22.768 -29.226  1.00 47.40           C  
ANISOU  591  CD1 ILE A  83     5167   8226   4616   -131    966  -1113       C  
ATOM    592  N   ILE A  84     -12.346 -26.929 -29.250  1.00 43.35           N  
ANISOU  592  N   ILE A  84     4628   6509   5335    851   1019   -411       N  
ATOM    593  CA  ILE A  84     -13.720 -27.243 -28.889  1.00 45.00           C  
ANISOU  593  CA  ILE A  84     4865   6481   5752   1053    819   -224       C  
ATOM    594  C   ILE A  84     -14.279 -26.090 -28.062  1.00 47.20           C  
ANISOU  594  C   ILE A  84     5261   6686   5986   1239    592    -43       C  
ATOM    595  O   ILE A  84     -13.539 -25.412 -27.343  1.00 51.93           O  
ANISOU  595  O   ILE A  84     5866   7393   6472   1279    560    -83       O  
ATOM    596  CB  ILE A  84     -13.825 -28.580 -28.108  1.00 43.61           C  
ANISOU  596  CB  ILE A  84     4658   6256   5655   1219    792   -138       C  
ATOM    597  CG1 ILE A  84     -15.244 -29.147 -28.188  1.00 43.55           C  
ANISOU  597  CG1 ILE A  84     4732   6066   5748   1304    716     58       C  
ATOM    598  CG2 ILE A  84     -13.391 -28.408 -26.655  1.00 44.81           C  
ANISOU  598  CG2 ILE A  84     4860   6478   5686   1398    714    -39       C  
ATOM    599  CD1 ILE A  84     -15.594 -29.733 -29.538  1.00 45.84           C  
ANISOU  599  CD1 ILE A  84     4944   6313   6159   1163    787    -67       C  
ATOM    600  N   GLY A  85     -15.577 -25.843 -28.194  1.00 41.71           N  
ANISOU  600  N   GLY A  85     4681   5796   5369   1341    432    156       N  
ATOM    601  CA  GLY A  85     -16.212 -24.766 -27.462  1.00 39.68           C  
ANISOU  601  CA  GLY A  85     4566   5394   5115   1407    220    280       C  
ATOM    602  C   GLY A  85     -17.333 -25.272 -26.581  1.00 44.36           C  
ANISOU  602  C   GLY A  85     5225   5909   5719   1485    253    413       C  
ATOM    603  O   GLY A  85     -17.679 -26.453 -26.607  1.00 49.30           O  
ANISOU  603  O   GLY A  85     5811   6537   6386   1487    377    460       O  
ATOM    604  N   ILE A  86     -17.907 -24.375 -25.794  1.00 41.54           N  
ANISOU  604  N   ILE A  86     4947   5492   5344   1543    150    456       N  
ATOM    605  CA  ILE A  86     -19.054 -24.727 -24.977  1.00 40.32           C  
ANISOU  605  CA  ILE A  86     4807   5295   5219   1612    204    548       C  
ATOM    606  C   ILE A  86     -20.298 -24.040 -25.515  1.00 41.16           C  
ANISOU  606  C   ILE A  86     4953   5150   5536   1552    -27    573       C  
ATOM    607  O   ILE A  86     -20.367 -22.814 -25.556  1.00 45.83           O  
ANISOU  607  O   ILE A  86     5614   5618   6182   1520   -251    567       O  
ATOM    608  CB  ILE A  86     -18.825 -24.353 -23.508  1.00 39.86           C  
ANISOU  608  CB  ILE A  86     4785   5380   4980   1748    268    560       C  
ATOM    609  CG1 ILE A  86     -17.736 -25.249 -22.910  1.00 41.22           C  
ANISOU  609  CG1 ILE A  86     4937   5757   4969   1812    424    577       C  
ATOM    610  CG2 ILE A  86     -20.117 -24.472 -22.728  1.00 37.97           C  
ANISOU  610  CG2 ILE A  86     4551   5085   4793   1821    300    650       C  
ATOM    611  CD1 ILE A  86     -17.338 -24.885 -21.505  1.00 42.81           C  
ANISOU  611  CD1 ILE A  86     5190   6112   4963   1957    447    585       C  
ATOM    612  N   ASN A  87     -21.270 -24.839 -25.942  1.00 43.37           N  
ANISOU  612  N   ASN A  87     5200   5335   5945   1524    -11    622       N  
ATOM    613  CA  ASN A  87     -22.501 -24.315 -26.524  1.00 48.30           C  
ANISOU  613  CA  ASN A  87     5880   5703   6769   1466   -293    637       C  
ATOM    614  C   ASN A  87     -23.510 -23.907 -25.458  1.00 51.13           C  
ANISOU  614  C   ASN A  87     6219   6032   7176   1564   -314    663       C  
ATOM    615  O   ASN A  87     -24.137 -22.854 -25.553  1.00 50.55           O  
ANISOU  615  O   ASN A  87     6191   5759   7256   1520   -594    677       O  
ATOM    616  CB  ASN A  87     -23.136 -25.350 -27.456  1.00 52.55           C  
ANISOU  616  CB  ASN A  87     6408   6170   7388   1421   -278    650       C  
ATOM    617  CG  ASN A  87     -22.212 -25.771 -28.585  1.00 53.82           C  
ANISOU  617  CG  ASN A  87     6592   6348   7510   1333   -268    623       C  
ATOM    618  ND2 ASN A  87     -22.370 -27.007 -29.045  1.00 51.61           N  
ANISOU  618  ND2 ASN A  87     6229   6114   7269   1321    -91    637       N  
ATOM    619  OD1 ASN A  87     -21.369 -24.996 -29.039  1.00 55.46           O  
ANISOU  619  OD1 ASN A  87     6889   6514   7670   1258   -425    617       O  
ATOM    620  N   ASP A  88     -23.652 -24.752 -24.440  1.00 52.55           N  
ANISOU  620  N   ASP A  88     6326   6392   7249   1670    -25    722       N  
ATOM    621  CA  ASP A  88     -24.641 -24.546 -23.393  1.00 53.13           C  
ANISOU  621  CA  ASP A  88     6377   6461   7349   1777     -3    769       C  
ATOM    622  C   ASP A  88     -24.249 -25.317 -22.132  1.00 55.16           C  
ANISOU  622  C   ASP A  88     6611   6949   7397   1890    308    876       C  
ATOM    623  O   ASP A  88     -23.645 -26.387 -22.213  1.00 53.21           O  
ANISOU  623  O   ASP A  88     6346   6805   7066   1867    498    948       O  
ATOM    624  CB  ASP A  88     -26.017 -25.002 -23.888  1.00 52.75           C  
ANISOU  624  CB  ASP A  88     6290   6257   7496   1756    -87    799       C  
ATOM    625  CG  ASP A  88     -27.138 -24.623 -22.941  1.00 54.29           C  
ANISOU  625  CG  ASP A  88     6456   6414   7758   1868   -120    829       C  
ATOM    626  OD1 ASP A  88     -26.894 -23.805 -22.031  1.00 55.07           O  
ANISOU  626  OD1 ASP A  88     6577   6568   7779   1950   -137    810       O  
ATOM    627  OD2 ASP A  88     -28.266 -25.133 -23.117  1.00 55.41           O1-
ANISOU  627  OD2 ASP A  88     6550   6474   8028   1880   -124    873       O1-
ATOM    628  N   ILE A  89     -24.588 -24.768 -20.969  1.00 57.09           N  
ANISOU  628  N   ILE A  89     6875   7255   7561   2016    325    895       N  
ATOM    629  CA  ILE A  89     -24.342 -25.451 -19.701  1.00 56.16           C  
ANISOU  629  CA  ILE A  89     6771   7336   7231   2143    572   1024       C  
ATOM    630  C   ILE A  89     -25.619 -25.593 -18.873  1.00 59.29           C  
ANISOU  630  C   ILE A  89     7125   7709   7692   2244    638   1127       C  
ATOM    631  O   ILE A  89     -26.286 -24.604 -18.566  1.00 59.86           O  
ANISOU  631  O   ILE A  89     7198   7706   7839   2303    481   1053       O  
ATOM    632  CB  ILE A  89     -23.282 -24.728 -18.856  1.00 53.65           C  
ANISOU  632  CB  ILE A  89     6538   7182   6664   2243    564    960       C  
ATOM    633  CG1 ILE A  89     -22.044 -24.421 -19.699  1.00 50.08           C  
ANISOU  633  CG1 ILE A  89     6114   6742   6173   2145    476    843       C  
ATOM    634  CG2 ILE A  89     -22.910 -25.572 -17.652  1.00 54.96           C  
ANISOU  634  CG2 ILE A  89     6740   7548   6597   2377    783   1107       C  
ATOM    635  CD1 ILE A  89     -20.897 -23.817 -18.917  1.00 47.48           C  
ANISOU  635  CD1 ILE A  89     5856   6584   5601   2239    465    770       C  
ATOM    636  N   ILE A  90     -25.944 -26.828 -18.504  1.00 60.60           N  
ANISOU  636  N   ILE A  90     7251   7926   7846   2265    863   1307       N  
ATOM    637  CA  ILE A  90     -27.161 -27.115 -17.749  1.00 61.60           C  
ANISOU  637  CA  ILE A  90     7325   8033   8048   2355    961   1437       C  
ATOM    638  C   ILE A  90     -26.872 -27.469 -16.290  1.00 62.75           C  
ANISOU  638  C   ILE A  90     7528   8373   7941   2524   1164   1591       C  
ATOM    639  O   ILE A  90     -26.068 -28.356 -16.006  1.00 63.32           O  
ANISOU  639  O   ILE A  90     7641   8550   7866   2540   1318   1705       O  
ATOM    640  CB  ILE A  90     -27.947 -28.267 -18.395  1.00 60.93           C  
ANISOU  640  CB  ILE A  90     7142   7829   8181   2256   1064   1556       C  
ATOM    641  CG1 ILE A  90     -28.293 -27.922 -19.845  1.00 61.08           C  
ANISOU  641  CG1 ILE A  90     7117   7662   8427   2110    836   1402       C  
ATOM    642  CG2 ILE A  90     -29.202 -28.574 -17.597  1.00 62.53           C  
ANISOU  642  CG2 ILE A  90     7276   8007   8475   2348   1179   1703       C  
ATOM    643  CD1 ILE A  90     -29.068 -29.007 -20.562  1.00 61.06           C  
ANISOU  643  CD1 ILE A  90     7017   7541   8643   2011    913   1494       C  
ATOM    644  N   ARG A  91     -27.536 -26.771 -15.371  1.00 62.89           N  
ANISOU  644  N   ARG A  91     7553   8428   7916   2663   1138   1590       N  
ATOM    645  CA  ARG A  91     -27.379 -27.020 -13.938  1.00 62.29           C  
ANISOU  645  CA  ARG A  91     7540   8543   7586   2851   1313   1737       C  
ATOM    646  C   ARG A  91     -28.565 -26.484 -13.132  1.00 66.07           C  
ANISOU  646  C   ARG A  91     7980   9009   8115   2987   1304   1764       C  
ATOM    647  O   ARG A  91     -29.330 -25.651 -13.617  1.00 65.93           O  
ANISOU  647  O   ARG A  91     7904   8840   8307   2951   1106   1620       O  
ATOM    648  CB  ARG A  91     -26.069 -26.422 -13.414  1.00 57.59           C  
ANISOU  648  CB  ARG A  91     7063   8121   6699   2933   1256   1636       C  
ATOM    649  CG  ARG A  91     -25.816 -24.989 -13.847  1.00 57.29           C  
ANISOU  649  CG  ARG A  91     7047   8022   6699   2900    999   1384       C  
ATOM    650  CD  ARG A  91     -25.388 -24.113 -12.684  1.00 56.70           C  
ANISOU  650  CD  ARG A  91     7063   8114   6367   3084    954   1313       C  
ATOM    651  NE  ARG A  91     -26.489 -23.290 -12.195  1.00 60.05           N  
ANISOU  651  NE  ARG A  91     7456   8474   6886   3184    861   1264       N  
ATOM    652  CZ  ARG A  91     -26.434 -21.970 -12.053  1.00 58.34           C  
ANISOU  652  CZ  ARG A  91     7273   8222   6671   3234    650   1074       C  
ATOM    653  NH1 ARG A  91     -25.325 -21.309 -12.355  1.00 55.83           N1+
ANISOU  653  NH1 ARG A  91     7022   7931   6259   3187    522    920       N1+
ATOM    654  NH2 ARG A  91     -27.491 -21.311 -11.602  1.00 59.79           N  
ANISOU  654  NH2 ARG A  91     7419   8333   6965   3334    560   1039       N  
ATOM    655  N   ALA A  92     -28.700 -26.965 -11.900  1.00 69.06           N  
ANISOU  655  N   ALA A  92     8395   9540   8305   3155   1502   1951       N  
ATOM    656  CA  ALA A  92     -29.834 -26.625 -11.041  1.00 70.33           C  
ANISOU  656  CA  ALA A  92     8514   9710   8498   3306   1534   2012       C  
ATOM    657  C   ALA A  92     -29.875 -25.136 -10.685  1.00 72.38           C  
ANISOU  657  C   ALA A  92     8811   9991   8700   3409   1308   1790       C  
ATOM    658  O   ALA A  92     -28.833 -24.481 -10.630  1.00 72.60           O  
ANISOU  658  O   ALA A  92     8933  10106   8545   3423   1199   1647       O  
ATOM    659  CB  ALA A  92     -29.806 -27.481  -9.777  1.00 70.05           C  
ANISOU  659  CB  ALA A  92     8529   9852   8235   3477   1801   2276       C  
ATOM    660  N   PRO A  93     -31.088 -24.600 -10.447  1.00 72.75           N  
ANISOU  660  N   PRO A  93     8777   9942   8922   3484   1226   1755       N  
ATOM    661  CA  PRO A  93     -31.299 -23.176 -10.147  1.00 72.19           C  
ANISOU  661  CA  PRO A  93     8723   9843   8861   3584    985   1540       C  
ATOM    662  C   PRO A  93     -30.634 -22.705  -8.857  1.00 73.23           C  
ANISOU  662  C   PRO A  93     8976  10221   8628   3795   1036   1532       C  
ATOM    663  O   PRO A  93     -30.371 -21.511  -8.715  1.00 74.26           O  
ANISOU  663  O   PRO A  93     9153  10345   8718   3851    825   1327       O  
ATOM    664  CB  PRO A  93     -32.821 -23.070 -10.011  1.00 72.27           C  
ANISOU  664  CB  PRO A  93     8605   9717   9135   3647    946   1567       C  
ATOM    665  CG  PRO A  93     -33.352 -24.209 -10.806  1.00 71.66           C  
ANISOU  665  CG  PRO A  93     8432   9517   9280   3494   1067   1709       C  
ATOM    666  CD  PRO A  93     -32.367 -25.317 -10.601  1.00 72.23           C  
ANISOU  666  CD  PRO A  93     8582   9751   9112   3459   1330   1901       C  
ATOM    667  N   THR A  94     -30.373 -23.622  -7.931  1.00 75.21           N  
ANISOU  667  N   THR A  94     9282  10673   8623   3915   1296   1756       N  
ATOM    668  CA  THR A  94     -29.762 -23.260  -6.655  1.00 78.61           C  
ANISOU  668  CA  THR A  94     9834  11354   8681   4139   1338   1761       C  
ATOM    669  C   THR A  94     -28.506 -24.081  -6.370  1.00 80.11           C  
ANISOU  669  C   THR A  94    10132  11721   8583   4148   1485   1882       C  
ATOM    670  O   THR A  94     -28.422 -25.251  -6.742  1.00 79.93           O  
ANISOU  670  O   THR A  94    10083  11661   8624   4047   1655   2071       O  
ATOM    671  CB  THR A  94     -30.758 -23.414  -5.484  1.00 79.25           C  
ANISOU  671  CB  THR A  94     9888  11537   8685   4362   1480   1920       C  
ATOM    672  CG2 THR A  94     -31.906 -22.421  -5.624  1.00 77.40           C  
ANISOU  672  CG2 THR A  94     9549  11143   8715   4395   1287   1755       C  
ATOM    673  OG1 THR A  94     -31.287 -24.745  -5.474  1.00 78.51           O  
ANISOU  673  OG1 THR A  94     9734  11418   8677   4326   1737   2209       O  
ATOM    674  N   ILE A  95     -27.538 -23.457  -5.702  1.00 82.18           N  
ANISOU  674  N   ILE A  95    10513  12165   8546   4276   1400   1762       N  
ATOM    675  CA  ILE A  95     -26.251 -24.086  -5.414  1.00 83.16           C  
ANISOU  675  CA  ILE A  95    10739  12457   8401   4303   1479   1831       C  
ATOM    676  C   ILE A  95     -26.403 -25.379  -4.621  1.00 85.79           C  
ANISOU  676  C   ILE A  95    11097  12910   8589   4423   1747   2148       C  
ATOM    677  O   ILE A  95     -25.686 -26.350  -4.858  1.00 85.83           O  
ANISOU  677  O   ILE A  95    11125  12932   8552   4358   1848   2270       O  
ATOM    678  CB  ILE A  95     -25.324 -23.138  -4.628  1.00 86.86           C  
ANISOU  678  CB  ILE A  95    11323  13117   8562   4466   1330   1643       C  
ATOM    679  CG1 ILE A  95     -25.505 -21.694  -5.100  1.00 92.16           C  
ANISOU  679  CG1 ILE A  95    11969  13662   9385   4410   1070   1349       C  
ATOM    680  CG2 ILE A  95     -23.874 -23.574  -4.766  1.00 83.80           C  
ANISOU  680  CG2 ILE A  95    11008  12833   7998   4425   1319   1622       C  
ATOM    681  CD1 ILE A  95     -24.690 -20.691  -4.311  1.00 96.04           C  
ANISOU  681  CD1 ILE A  95    12567  14324   9601   4573    911   1146       C  
ATOM    682  N   GLU A  96     -27.343 -25.386  -3.682  1.00 90.62           N  
ANISOU  682  N   GLU A  96    11699  13595   9137   4606   1857   2284       N  
ATOM    683  CA  GLU A  96     -27.577 -26.551  -2.836  1.00 95.38           C  
ANISOU  683  CA  GLU A  96    12321  14297   9623   4735   2111   2597       C  
ATOM    684  C   GLU A  96     -28.127 -27.719  -3.650  1.00 94.83           C  
ANISOU  684  C   GLU A  96    12150  14036   9846   4551   2281   2802       C  
ATOM    685  O   GLU A  96     -27.923 -28.882  -3.301  1.00 95.72           O  
ANISOU  685  O   GLU A  96    12227  14102  10040   4517   2391   2939       O  
ATOM    686  CB  GLU A  96     -28.542 -26.209  -1.695  1.00100.13           C  
ANISOU  686  CB  GLU A  96    12931  15024  10091   4985   2194   2703       C  
ATOM    687  CG  GLU A  96     -28.286 -24.863  -1.031  1.00103.01           C  
ANISOU  687  CG  GLU A  96    13367  15536  10237   5157   1990   2452       C  
ATOM    688  CD  GLU A  96     -28.980 -23.717  -1.748  1.00104.86           C  
ANISOU  688  CD  GLU A  96    13505  15583  10756   5048   1771   2189       C  
ATOM    689  OE1 GLU A  96     -30.224 -23.754  -1.867  1.00106.67           O  
ANISOU  689  OE1 GLU A  96    13617  15682  11231   5039   1818   2257       O  
ATOM    690  OE2 GLU A  96     -28.281 -22.785  -2.201  1.00103.47           O1-
ANISOU  690  OE2 GLU A  96    13364  15378  10574   4976   1543   1914       O1-
ATOM    691  N   GLN A  97     -28.826 -27.400  -4.736  1.00 92.79           N  
ANISOU  691  N   GLN A  97    11775  13558   9922   4357   2188   2687       N  
ATOM    692  CA  GLN A  97     -29.410 -28.420  -5.602  1.00 92.75           C  
ANISOU  692  CA  GLN A  97    11658  13352  10231   4168   2314   2838       C  
ATOM    693  C   GLN A  97     -28.427 -28.920  -6.658  1.00 89.29           C  
ANISOU  693  C   GLN A  97    11229  12831   9866   3964   2263   2771       C  
ATOM    694  O   GLN A  97     -28.574 -30.027  -7.176  1.00 87.61           O  
ANISOU  694  O   GLN A  97    10957  12502   9828   3844   2400   2932       O  
ATOM    695  CB  GLN A  97     -30.668 -27.888  -6.288  1.00 95.25           C  
ANISOU  695  CB  GLN A  97    11832  13464  10895   4063   2212   2732       C  
ATOM    696  CG  GLN A  97     -31.920 -27.924  -5.435  1.00102.09           C  
ANISOU  696  CG  GLN A  97    12633  14346  11811   4226   2335   2888       C  
ATOM    697  CD  GLN A  97     -33.151 -27.483  -6.206  1.00106.78           C  
ANISOU  697  CD  GLN A  97    13067  14714  12789   4116   2209   2768       C  
ATOM    698  NE2 GLN A  97     -33.130 -26.249  -6.702  1.00105.44           N  
ANISOU  698  NE2 GLN A  97    12887  14474  12701   4078   1926   2466       N  
ATOM    699  OE1 GLN A  97     -34.108 -28.244  -6.358  1.00110.99           O  
ANISOU  699  OE1 GLN A  97    13487  15127  13559   4070   2352   2944       O  
ATOM    700  N   MET A  98     -27.432 -28.099  -6.980  1.00 87.53           N  
ANISOU  700  N   MET A  98    11074  12661   9523   3929   2062   2528       N  
ATOM    701  CA  MET A  98     -26.462 -28.446  -8.014  1.00 85.32           C  
ANISOU  701  CA  MET A  98    10796  12307   9313   3745   1989   2437       C  
ATOM    702  C   MET A  98     -25.513 -29.554  -7.562  1.00 85.31           C  
ANISOU  702  C   MET A  98    10851  12397   9166   3792   2103   2575       C  
ATOM    703  O   MET A  98     -24.653 -29.342  -6.708  1.00 84.87           O  
ANISOU  703  O   MET A  98    10862  12478   8908   3907   2021   2483       O  
ATOM    704  CB  MET A  98     -25.667 -27.211  -8.450  1.00 83.06           C  
ANISOU  704  CB  MET A  98    10555  12042   8963   3697   1737   2135       C  
ATOM    705  CG  MET A  98     -24.658 -27.487  -9.557  1.00 80.41           C  
ANISOU  705  CG  MET A  98    10215  11633   8706   3511   1653   2032       C  
ATOM    706  SD  MET A  98     -23.758 -26.021 -10.104  1.00 78.74           S  
ANISOU  706  SD  MET A  98    10043  11425   8449   3448   1372   1698       S  
ATOM    707  CE  MET A  98     -22.890 -25.556  -8.610  1.00 76.40           C  
ANISOU  707  CE  MET A  98     9877  11406   7745   3705   1353   1669       C  
ATOM    708  N   LYS A  99     -25.681 -30.738  -8.141  1.00 85.87           N  
ANISOU  708  N   LYS A  99    10847  12322   9458   3658   2214   2705       N  
ATOM    709  CA  LYS A  99     -24.799 -31.863  -7.860  1.00 89.77           C  
ANISOU  709  CA  LYS A  99    11342  12813   9952   3653   2243   2743       C  
ATOM    710  C   LYS A  99     -24.182 -32.371  -9.160  1.00 87.39           C  
ANISOU  710  C   LYS A  99    11008  12392   9805   3464   2197   2682       C  
ATOM    711  O   LYS A  99     -23.207 -33.124  -9.149  1.00 86.69           O  
ANISOU  711  O   LYS A  99    10931  12318   9690   3463   2183   2668       O  
ATOM    712  CB  LYS A  99     -25.565 -32.990  -7.162  1.00 94.79           C  
ANISOU  712  CB  LYS A  99    11922  13395  10698   3714   2438   2974       C  
ATOM    713  CG  LYS A  99     -26.178 -32.594  -5.827  1.00 97.77           C  
ANISOU  713  CG  LYS A  99    12329  13899  10919   3919   2502   3058       C  
ATOM    714  CD  LYS A  99     -26.939 -33.752  -5.206  1.00101.43           C  
ANISOU  714  CD  LYS A  99    12729  14297  11511   3972   2703   3296       C  
ATOM    715  CE  LYS A  99     -27.616 -33.337  -3.909  1.00105.78           C  
ANISOU  715  CE  LYS A  99    13307  14977  11908   4187   2777   3394       C  
ATOM    716  NZ  LYS A  99     -28.371 -34.463  -3.289  1.00109.39           N1+
ANISOU  716  NZ  LYS A  99    13699  15369  12496   4243   2980   3636       N1+
ATOM    717  N   ASP A 100     -24.762 -31.946 -10.277  1.00 85.26           N  
ANISOU  717  N   ASP A 100    10695  12011   9690   3322   2177   2651       N  
ATOM    718  CA  ASP A 100     -24.278 -32.325 -11.597  1.00 81.17           C  
ANISOU  718  CA  ASP A 100    10134  11365   9343   3133   2113   2567       C  
ATOM    719  C   ASP A 100     -24.179 -31.100 -12.496  1.00 75.22           C  
ANISOU  719  C   ASP A 100     9365  10559   8657   3009   1891   2300       C  
ATOM    720  O   ASP A 100     -24.977 -30.170 -12.384  1.00 74.57           O  
ANISOU  720  O   ASP A 100     9262  10456   8614   3024   1825   2227       O  
ATOM    721  CB  ASP A 100     -25.223 -33.344 -12.234  1.00 85.99           C  
ANISOU  721  CB  ASP A 100    10632  11780  10259   3005   2246   2713       C  
ATOM    722  CG  ASP A 100     -25.418 -34.578 -11.377  1.00 92.24           C  
ANISOU  722  CG  ASP A 100    11403  12565  11081   3094   2420   2918       C  
ATOM    723  OD1 ASP A 100     -24.419 -35.081 -10.819  1.00 94.27           O  
ANISOU  723  OD1 ASP A 100    11711  12909  11200   3182   2405   2904       O  
ATOM    724  OD2 ASP A 100     -26.573 -35.045 -11.262  1.00 93.45           O1-
ANISOU  724  OD2 ASP A 100    11473  12612  11420   3073   2552   3070       O1-
ATOM    725  N   VAL A 101     -23.194 -31.102 -13.387  1.00 72.68           N  
ANISOU  725  N   VAL A 101     9048  10207   8361   2895   1769   2151       N  
ATOM    726  CA  VAL A 101     -23.075 -30.055 -14.394  1.00 69.41           C  
ANISOU  726  CA  VAL A 101     8612   9718   8043   2761   1572   1917       C  
ATOM    727  C   VAL A 101     -23.130 -30.688 -15.781  1.00 66.67           C  
ANISOU  727  C   VAL A 101     8185   9198   7949   2566   1548   1880       C  
ATOM    728  O   VAL A 101     -22.525 -31.734 -16.020  1.00 66.94           O  
ANISOU  728  O   VAL A 101     8210   9218   8007   2542   1614   1944       O  
ATOM    729  CB  VAL A 101     -21.767 -29.256 -14.239  1.00 66.86           C  
ANISOU  729  CB  VAL A 101     8367   9531   7507   2807   1424   1742       C  
ATOM    730  CG1 VAL A 101     -21.715 -28.124 -15.248  1.00 63.01           C  
ANISOU  730  CG1 VAL A 101     7856   8951   7135   2673   1232   1519       C  
ATOM    731  CG2 VAL A 101     -21.645 -28.711 -12.830  1.00 69.19           C  
ANISOU  731  CG2 VAL A 101     8746  10011   7533   3016   1441   1770       C  
ATOM    732  N   TYR A 102     -23.869 -30.063 -16.689  1.00 63.72           N  
ANISOU  732  N   TYR A 102     7750   8687   7773   2442   1438   1766       N  
ATOM    733  CA  TYR A 102     -23.985 -30.581 -18.046  1.00 61.40           C  
ANISOU  733  CA  TYR A 102     7384   8237   7709   2267   1397   1716       C  
ATOM    734  C   TYR A 102     -23.399 -29.617 -19.062  1.00 59.02           C  
ANISOU  734  C   TYR A 102     7094   7900   7431   2165   1192   1492       C  
ATOM    735  O   TYR A 102     -23.951 -28.548 -19.307  1.00 58.11           O  
ANISOU  735  O   TYR A 102     6970   7723   7387   2144   1048   1378       O  
ATOM    736  CB  TYR A 102     -25.442 -30.900 -18.378  1.00 62.75           C  
ANISOU  736  CB  TYR A 102     7456   8255   8131   2206   1440   1794       C  
ATOM    737  CG  TYR A 102     -26.005 -31.978 -17.493  1.00 66.31           C  
ANISOU  737  CG  TYR A 102     7880   8719   8597   2288   1665   2037       C  
ATOM    738  CD1 TYR A 102     -26.599 -31.665 -16.277  1.00 67.39           C  
ANISOU  738  CD1 TYR A 102     8037   8941   8628   2438   1751   2149       C  
ATOM    739  CD2 TYR A 102     -25.917 -33.314 -17.856  1.00 68.12           C  
ANISOU  739  CD2 TYR A 102     8064   8870   8950   2227   1789   2155       C  
ATOM    740  CE1 TYR A 102     -27.102 -32.650 -15.457  1.00 69.06           C  
ANISOU  740  CE1 TYR A 102     8225   9163   8850   2520   1969   2392       C  
ATOM    741  CE2 TYR A 102     -26.418 -34.306 -17.042  1.00 70.03           C  
ANISOU  741  CE2 TYR A 102     8278   9105   9225   2303   1998   2390       C  
ATOM    742  CZ  TYR A 102     -27.001 -33.969 -15.841  1.00 69.91           C  
ANISOU  742  CZ  TYR A 102     8286   9181   9094   2449   2094   2518       C  
ATOM    743  OH  TYR A 102     -27.506 -34.962 -15.035  1.00 71.51           O  
ANISOU  743  OH  TYR A 102     8462   9376   9333   2529   2315   2770       O  
ATOM    744  N   ILE A 103     -22.272 -30.008 -19.647  1.00 58.81           N  
ANISOU  744  N   ILE A 103     7083   7900   7362   2110   1167   1428       N  
ATOM    745  CA  ILE A 103     -21.605 -29.193 -20.653  1.00 55.13           C  
ANISOU  745  CA  ILE A 103     6623   7406   6917   2012    995   1235       C  
ATOM    746  C   ILE A 103     -21.962 -29.694 -22.043  1.00 53.87           C  
ANISOU  746  C   ILE A 103     6396   7093   6980   1862    956   1192       C  
ATOM    747  O   ILE A 103     -21.653 -30.830 -22.401  1.00 55.57           O  
ANISOU  747  O   ILE A 103     6577   7284   7252   1829   1042   1241       O  
ATOM    748  CB  ILE A 103     -20.076 -29.219 -20.474  1.00 54.49           C  
ANISOU  748  CB  ILE A 103     6584   7461   6658   2052    971   1163       C  
ATOM    749  CG1 ILE A 103     -19.705 -28.825 -19.043  1.00 57.07           C  
ANISOU  749  CG1 ILE A 103     6982   7954   6748   2219   1001   1206       C  
ATOM    750  CG2 ILE A 103     -19.400 -28.295 -21.480  1.00 53.01           C  
ANISOU  750  CG2 ILE A 103     6394   7251   6498   1952    810    974       C  
ATOM    751  CD1 ILE A 103     -18.217 -28.772 -18.796  1.00 58.13           C  
ANISOU  751  CD1 ILE A 103     7140   8228   6720   2274    942   1113       C  
ATOM    752  N   VAL A 104     -22.624 -28.844 -22.820  1.00 51.42           N  
ANISOU  752  N   VAL A 104     6067   6666   6804   1786    802   1091       N  
ATOM    753  CA  VAL A 104     -23.029 -29.201 -24.173  1.00 47.40           C  
ANISOU  753  CA  VAL A 104     5507   6014   6491   1660    727   1039       C  
ATOM    754  C   VAL A 104     -22.018 -28.683 -25.191  1.00 48.90           C  
ANISOU  754  C   VAL A 104     5723   6205   6650   1584    598    889       C  
ATOM    755  O   VAL A 104     -21.721 -27.488 -25.229  1.00 53.36           O  
ANISOU  755  O   VAL A 104     6338   6768   7170   1588    448    796       O  
ATOM    756  CB  VAL A 104     -24.427 -28.646 -24.501  1.00 43.62           C  
ANISOU  756  CB  VAL A 104     4999   5379   6195   1637    579   1021       C  
ATOM    757  CG1 VAL A 104     -24.795 -28.953 -25.944  1.00 43.01           C  
ANISOU  757  CG1 VAL A 104     4897   5158   6286   1523    457    960       C  
ATOM    758  CG2 VAL A 104     -25.456 -29.225 -23.549  1.00 43.10           C  
ANISOU  758  CG2 VAL A 104     4881   5314   6182   1709    728   1174       C  
ATOM    759  N   GLN A 105     -21.489 -29.591 -26.006  1.00 44.84           N  
ANISOU  759  N   GLN A 105     5173   5685   6180   1520    654    865       N  
ATOM    760  CA  GLN A 105     -20.489 -29.246 -27.012  1.00 42.08           C  
ANISOU  760  CA  GLN A 105     4825   5354   5807   1455    565    721       C  
ATOM    761  C   GLN A 105     -20.833 -29.879 -28.359  1.00 45.89           C  
ANISOU  761  C   GLN A 105     5266   5725   6446   1363    529    672       C  
ATOM    762  O   GLN A 105     -21.683 -30.767 -28.432  1.00 48.98           O  
ANISOU  762  O   GLN A 105     5618   6036   6957   1350    595    754       O  
ATOM    763  CB  GLN A 105     -19.107 -29.723 -26.567  1.00 43.17           C  
ANISOU  763  CB  GLN A 105     4941   5650   5811   1500    665    673       C  
ATOM    764  CG  GLN A 105     -18.632 -29.140 -25.254  1.00 47.02           C  
ANISOU  764  CG  GLN A 105     5482   6265   6117   1608    681    712       C  
ATOM    765  CD  GLN A 105     -17.327 -29.756 -24.785  1.00 52.05           C  
ANISOU  765  CD  GLN A 105     6082   7042   6654   1669    739    656       C  
ATOM    766  NE2 GLN A 105     -16.318 -28.917 -24.567  1.00 50.38           N  
ANISOU  766  NE2 GLN A 105     5869   6949   6322   1687    673    543       N  
ATOM    767  OE1 GLN A 105     -17.226 -30.972 -24.626  1.00 56.56           O  
ANISOU  767  OE1 GLN A 105     6607   7606   7275   1701    831    698       O  
ATOM    768  N   ASP A 106     -20.173 -29.418 -29.420  1.00 46.83           N  
ANISOU  768  N   ASP A 106     5389   5843   6563   1303    429    541       N  
ATOM    769  CA  ASP A 106     -20.352 -29.993 -30.752  1.00 46.52           C  
ANISOU  769  CA  ASP A 106     5317   5724   6634   1235    396    470       C  
ATOM    770  C   ASP A 106     -19.975 -31.466 -30.741  1.00 49.82           C  
ANISOU  770  C   ASP A 106     5625   6218   7088   1233    595    425       C  
ATOM    771  O   ASP A 106     -18.949 -31.839 -30.177  1.00 53.12           O  
ANISOU  771  O   ASP A 106     5986   6778   7421   1262    702    349       O  
ATOM    772  CB  ASP A 106     -19.482 -29.270 -31.782  1.00 45.08           C  
ANISOU  772  CB  ASP A 106     5123   5592   6412   1237    405    429       C  
ATOM    773  CG  ASP A 106     -19.938 -27.847 -32.049  1.00 50.07           C  
ANISOU  773  CG  ASP A 106     5997   6012   7018   1266    130    703       C  
ATOM    774  OD1 ASP A 106     -21.086 -27.499 -31.692  1.00 49.36           O  
ANISOU  774  OD1 ASP A 106     6070   5731   6952   1177   -196    625       O  
ATOM    775  OD2 ASP A 106     -19.142 -27.078 -32.633  1.00 53.88           O1-
ANISOU  775  OD2 ASP A 106     6686   6611   7175    940     85    694       O1-
ATOM    776  N   LEU A 107     -20.799 -32.298 -31.369  1.00 46.99           N  
ANISOU  776  N   LEU A 107     5242   5740   6870   1201    603    463       N  
ATOM    777  CA  LEU A 107     -20.527 -33.729 -31.432  1.00 43.88           C  
ANISOU  777  CA  LEU A 107     4756   5370   6545   1202    749    420       C  
ATOM    778  C   LEU A 107     -19.365 -34.016 -32.371  1.00 40.20           C  
ANISOU  778  C   LEU A 107     4180   5085   6008   1147    810    131       C  
ATOM    779  O   LEU A 107     -19.346 -33.547 -33.505  1.00 41.38           O  
ANISOU  779  O   LEU A 107     4303   5300   6121   1062    788     -6       O  
ATOM    780  CB  LEU A 107     -21.766 -34.494 -31.894  1.00 44.16           C  
ANISOU  780  CB  LEU A 107     4777   5227   6773   1164    745    525       C  
ATOM    781  CG  LEU A 107     -21.672 -36.023 -31.854  1.00 43.78           C  
ANISOU  781  CG  LEU A 107     4643   5152   6841   1172    881    518       C  
ATOM    782  CD1 LEU A 107     -21.529 -36.530 -30.423  1.00 41.44           C  
ANISOU  782  CD1 LEU A 107     4349   4879   6516   1254    996    669       C  
ATOM    783  CD2 LEU A 107     -22.877 -36.658 -32.535  1.00 43.41           C  
ANISOU  783  CD2 LEU A 107     4559   4924   7010   1107    862    585       C  
ATOM    784  N   MET A 108     -18.393 -34.782 -31.886  1.00 38.12           N  
ANISOU  784  N   MET A 108     3828   4959   5697   1176    911     13       N  
ATOM    785  CA  MET A 108     -17.245 -35.174 -32.696  1.00 41.10           C  
ANISOU  785  CA  MET A 108     4048   5626   5941   1085   1007   -316       C  
ATOM    786  C   MET A 108     -17.237 -36.691 -32.868  1.00 46.46           C  
ANISOU  786  C   MET A 108     4655   6286   6712   1139   1075   -342       C  
ATOM    787  O   MET A 108     -17.424 -37.433 -31.902  1.00 48.88           O  
ANISOU  787  O   MET A 108     4982   6442   7149   1245   1083   -200       O  
ATOM    788  CB  MET A 108     -15.944 -34.695 -32.049  1.00 43.70           C  
ANISOU  788  CB  MET A 108     4305   6158   6142   1048   1045   -496       C  
ATOM    789  CG  MET A 108     -15.919 -33.205 -31.717  1.00 42.96           C  
ANISOU  789  CG  MET A 108     4293   6019   6012    997   1008   -437       C  
ATOM    790  SD  MET A 108     -16.023 -32.117 -33.159  1.00 46.08           S  
ANISOU  790  SD  MET A 108     4729   6589   6190    725   1079   -523       S  
ATOM    791  CE  MET A 108     -14.478 -32.482 -33.986  1.00 34.11           C  
ANISOU  791  CE  MET A 108     3329   5216   4417    651   1453   -331       C  
ATOM    792  N   GLU A 109     -17.022 -37.147 -34.098  1.00 49.94           N  
ANISOU  792  N   GLU A 109     5152   6764   7061   -976   -800   -179       N  
ATOM    793  CA  GLU A 109     -17.168 -38.563 -34.426  1.00 55.50           C  
ANISOU  793  CA  GLU A 109     5881   7374   7832  -1159   -836   -232       C  
ATOM    794  C   GLU A 109     -16.167 -39.459 -33.697  1.00 54.01           C  
ANISOU  794  C   GLU A 109     5818   7030   7672  -1178   -704   -236       C  
ATOM    795  O   GLU A 109     -16.505 -40.574 -33.303  1.00 56.38           O  
ANISOU  795  O   GLU A 109     6082   7258   8082  -1306   -676   -218       O  
ATOM    796  CB  GLU A 109     -17.082 -38.783 -35.942  1.00 62.88           C  
ANISOU  796  CB  GLU A 109     6923   8287   8680  -1230   -988   -347       C  
ATOM    797  CG  GLU A 109     -17.692 -40.102 -36.420  1.00 73.06           C  
ANISOU  797  CG  GLU A 109     8193   9514  10055  -1436  -1081   -415       C  
ATOM    798  CD  GLU A 109     -16.646 -41.130 -36.828  1.00 78.75           C  
ANISOU  798  CD  GLU A 109     9133  10048  10740  -1494  -1052   -522       C  
ATOM    799  OE1 GLU A 109     -16.075 -40.990 -37.931  1.00 79.75           O  
ANISOU  799  OE1 GLU A 109     9411  10158  10731  -1464  -1123   -623       O  
ATOM    800  OE2 GLU A 109     -16.399 -42.080 -36.052  1.00 79.96           O1-
ANISOU  800  OE2 GLU A 109     9310  10074  10997  -1559   -954   -500       O1-
ATOM    801  N   THR A 110     -14.943 -38.971 -33.512  1.00 50.39           N  
ANISOU  801  N   THR A 110     5500   6521   7124  -1052   -626   -249       N  
ATOM    802  CA  THR A 110     -13.888 -39.779 -32.904  1.00 47.57           C  
ANISOU  802  CA  THR A 110     5266   6027   6782  -1049   -511   -253       C  
ATOM    803  C   THR A 110     -12.729 -38.900 -32.440  1.00 47.61           C  
ANISOU  803  C   THR A 110     5356   6033   6699   -888   -427   -238       C  
ATOM    804  O   THR A 110     -12.860 -37.681 -32.385  1.00 50.60           O  
ANISOU  804  O   THR A 110     5688   6508   7028   -787   -443   -213       O  
ATOM    805  CB  THR A 110     -13.375 -40.858 -33.887  1.00 46.01           C  
ANISOU  805  CB  THR A 110     5221   5692   6569  -1150   -562   -363       C  
ATOM    806  CG2 THR A 110     -12.726 -40.219 -35.103  1.00 43.26           C  
ANISOU  806  CG2 THR A 110     4995   5363   6080  -1088   -631   -451       C  
ATOM    807  OG1 THR A 110     -12.427 -41.704 -33.229  1.00 46.66           O  
ANISOU  807  OG1 THR A 110     5409   5638   6683  -1136   -447   -354       O  
ATOM    808  N   ASP A 111     -11.603 -39.518 -32.090  1.00 45.94           N  
ANISOU  808  N   ASP A 111     5265   5712   6478   -865   -342   -252       N  
ATOM    809  CA  ASP A 111     -10.397 -38.767 -31.745  1.00 44.65           C  
ANISOU  809  CA  ASP A 111     5180   5548   6238   -733   -277   -248       C  
ATOM    810  C   ASP A 111      -9.151 -39.426 -32.334  1.00 41.96           C  
ANISOU  810  C   ASP A 111     4995   5094   5852   -731   -250   -317       C  
ATOM    811  O   ASP A 111      -9.209 -40.565 -32.792  1.00 41.42           O  
ANISOU  811  O   ASP A 111     4988   4931   5820   -820   -264   -365       O  
ATOM    812  CB  ASP A 111     -10.265 -38.578 -30.226  1.00 45.18           C  
ANISOU  812  CB  ASP A 111     5186   5646   6335   -654   -174   -162       C  
ATOM    813  CG  ASP A 111     -10.206 -39.893 -29.465  1.00 50.08           C  
ANISOU  813  CG  ASP A 111     5816   6181   7032   -710    -97   -116       C  
ATOM    814  OD1 ASP A 111      -9.369 -40.753 -29.804  1.00 52.82           O  
ANISOU  814  OD1 ASP A 111     6280   6410   7381   -733    -77   -157       O  
ATOM    815  OD2 ASP A 111     -10.999 -40.068 -28.515  1.00 53.68           O1-
ANISOU  815  OD2 ASP A 111     6162   6686   7546   -723    -49    -30       O1-
ATOM    816  N   LEU A 112      -8.030 -38.709 -32.311  1.00 41.13           N  
ANISOU  816  N   LEU A 112     4953   5000   5676   -629   -211   -322       N  
ATOM    817  CA  LEU A 112      -6.792 -39.188 -32.924  1.00 41.24           C  
ANISOU  817  CA  LEU A 112     5097   4934   5640   -606   -176   -379       C  
ATOM    818  C   LEU A 112      -6.292 -40.490 -32.295  1.00 46.59           C  
ANISOU  818  C   LEU A 112     5822   5500   6379   -616    -99   -371       C  
ATOM    819  O   LEU A 112      -5.657 -41.308 -32.963  1.00 47.79           O  
ANISOU  819  O   LEU A 112     6083   5561   6516   -626    -83   -435       O  
ATOM    820  CB  LEU A 112      -5.708 -38.107 -32.864  1.00 38.02           C  
ANISOU  820  CB  LEU A 112     4711   4571   5164   -504   -143   -365       C  
ATOM    821  CG  LEU A 112      -4.364 -38.426 -33.524  1.00 41.31           C  
ANISOU  821  CG  LEU A 112     5234   4938   5523   -466    -95   -410       C  
ATOM    822  CD1 LEU A 112      -4.542 -38.790 -34.992  1.00 40.71           C  
ANISOU  822  CD1 LEU A 112     5244   4844   5381   -518   -148   -491       C  
ATOM    823  CD2 LEU A 112      -3.392 -37.262 -33.370  1.00 42.56           C  
ANISOU  823  CD2 LEU A 112     5382   5151   5637   -388    -67   -378       C  
ATOM    824  N   TYR A 113      -6.584 -40.680 -31.013  1.00 47.91           N  
ANISOU  824  N   TYR A 113     5916   5675   6612   -602    -46   -288       N  
ATOM    825  CA  TYR A 113      -6.214 -41.910 -30.326  1.00 50.87           C  
ANISOU  825  CA  TYR A 113     6334   5943   7052   -607     28   -253       C  
ATOM    826  C   TYR A 113      -6.929 -43.115 -30.939  1.00 53.43           C  
ANISOU  826  C   TYR A 113     6700   6151   7449   -735     -7   -296       C  
ATOM    827  O   TYR A 113      -6.301 -44.133 -31.233  1.00 56.39           O  
ANISOU  827  O   TYR A 113     7187   6393   7844   -739     23   -338       O  
ATOM    828  CB  TYR A 113      -6.534 -41.813 -28.833  1.00 51.24           C  
ANISOU  828  CB  TYR A 113     6289   6042   7137   -568     90   -140       C  
ATOM    829  CG  TYR A 113      -6.295 -43.103 -28.084  1.00 51.58           C  
ANISOU  829  CG  TYR A 113     6374   5975   7250   -576    166    -77       C  
ATOM    830  CD1 TYR A 113      -5.040 -43.409 -27.584  1.00 51.40           C  
ANISOU  830  CD1 TYR A 113     6417   5911   7200   -471    229    -54       C  
ATOM    831  CD2 TYR A 113      -7.324 -44.020 -27.883  1.00 52.16           C  
ANISOU  831  CD2 TYR A 113     6414   5983   7424   -691    172    -29       C  
ATOM    832  CE1 TYR A 113      -4.812 -44.588 -26.902  1.00 55.51           C  
ANISOU  832  CE1 TYR A 113     6983   6324   7783   -464    298     17       C  
ATOM    833  CE2 TYR A 113      -7.104 -45.202 -27.204  1.00 53.88           C  
ANISOU  833  CE2 TYR A 113     6679   6079   7712   -700    246     45       C  
ATOM    834  CZ  TYR A 113      -5.847 -45.481 -26.715  1.00 57.28           C  
ANISOU  834  CZ  TYR A 113     7190   6468   8107   -578    309     70       C  
ATOM    835  OH  TYR A 113      -5.623 -46.655 -26.035  1.00 62.55           O  
ANISOU  835  OH  TYR A 113     7912   7010   8843   -572    381    157       O  
ATOM    836  N   LYS A 114      -8.243 -43.001 -31.118  1.00 50.54           N  
ANISOU  836  N   LYS A 114     6241   5833   7128   -839    -76   -288       N  
ATOM    837  CA  LYS A 114      -9.021 -44.078 -31.723  1.00 49.87           C  
ANISOU  837  CA  LYS A 114     6181   5644   7123   -987   -133   -337       C  
ATOM    838  C   LYS A 114      -8.615 -44.297 -33.178  1.00 48.40           C  
ANISOU  838  C   LYS A 114     6125   5399   6864  -1010   -207   -480       C  
ATOM    839  O   LYS A 114      -8.523 -45.436 -33.641  1.00 52.66           O  
ANISOU  839  O   LYS A 114     6772   5789   7447  -1079   -218   -551       O  
ATOM    840  CB  LYS A 114     -10.527 -43.802 -31.632  1.00 50.04           C  
ANISOU  840  CB  LYS A 114     6044   5760   7209  -1094   -201   -294       C  
ATOM    841  CG  LYS A 114     -11.097 -43.769 -30.219  1.00 51.84           C  
ANISOU  841  CG  LYS A 114     6139   6047   7512  -1084   -117   -150       C  
ATOM    842  CD  LYS A 114     -12.596 -44.056 -30.243  1.00 55.37           C  
ANISOU  842  CD  LYS A 114     6437   6537   8065  -1233   -173   -111       C  
ATOM    843  CE  LYS A 114     -13.418 -43.043 -29.454  1.00 58.26           C  
ANISOU  843  CE  LYS A 114     6621   7088   8427  -1174   -147    -12       C  
ATOM    844  NZ  LYS A 114     -13.247 -43.147 -27.980  1.00 61.40           N1+
ANISOU  844  NZ  LYS A 114     6978   7510   8843  -1098     -7    118       N1+
ATOM    845  N   LEU A 115      -8.365 -43.204 -33.892  1.00 41.40           N  
ANISOU  845  N   LEU A 115     5241   4627   5863   -945   -253   -520       N  
ATOM    846  CA  LEU A 115      -8.014 -43.281 -35.305  1.00 45.84           C  
ANISOU  846  CA  LEU A 115     5925   5168   6326   -953   -318   -645       C  
ATOM    847  C   LEU A 115      -6.691 -44.007 -35.534  1.00 49.12           C  
ANISOU  847  C   LEU A 115     6493   5465   6705   -877   -234   -702       C  
ATOM    848  O   LEU A 115      -6.572 -44.819 -36.447  1.00 50.26           O  
ANISOU  848  O   LEU A 115     6761   5512   6822   -917   -267   -816       O  
ATOM    849  CB  LEU A 115      -7.959 -41.885 -35.929  1.00 45.27           C  
ANISOU  849  CB  LEU A 115     5820   5246   6136   -887   -366   -644       C  
ATOM    850  CG  LEU A 115      -7.745 -41.879 -37.443  1.00 43.25           C  
ANISOU  850  CG  LEU A 115     5681   4999   5753   -896   -438   -758       C  
ATOM    851  CD1 LEU A 115      -8.861 -42.649 -38.121  1.00 44.15           C  
ANISOU  851  CD1 LEU A 115     5801   5078   5897  -1038   -563   -842       C  
ATOM    852  CD2 LEU A 115      -7.663 -40.466 -37.984  1.00 42.01           C  
ANISOU  852  CD2 LEU A 115     5494   4984   5485   -825   -474   -725       C  
ATOM    853  N   LEU A 116      -5.704 -43.716 -34.693  1.00 50.19           N  
ANISOU  853  N   LEU A 116     6616   5613   6839   -761   -128   -627       N  
ATOM    854  CA  LEU A 116      -4.388 -44.335 -34.802  1.00 48.32           C  
ANISOU  854  CA  LEU A 116     6497   5287   6577   -666    -40   -662       C  
ATOM    855  C   LEU A 116      -4.409 -45.826 -34.477  1.00 50.88           C  
ANISOU  855  C   LEU A 116     6902   5427   7004   -705     -4   -679       C  
ATOM    856  O   LEU A 116      -3.492 -46.557 -34.845  1.00 53.77           O  
ANISOU  856  O   LEU A 116     7390   5690   7351   -635     52   -740       O  
ATOM    857  CB  LEU A 116      -3.387 -43.612 -33.900  1.00 45.33           C  
ANISOU  857  CB  LEU A 116     6058   4984   6182   -541     46   -569       C  
ATOM    858  CG  LEU A 116      -2.913 -42.264 -34.440  1.00 44.01           C  
ANISOU  858  CG  LEU A 116     5860   4953   5909   -485     31   -570       C  
ATOM    859  CD1 LEU A 116      -1.976 -41.578 -33.456  1.00 43.26           C  
ANISOU  859  CD1 LEU A 116     5698   4922   5818   -386     98   -485       C  
ATOM    860  CD2 LEU A 116      -2.242 -42.450 -35.796  1.00 40.84           C  
ANISOU  860  CD2 LEU A 116     5574   4537   5406   -456     37   -668       C  
ATOM    861  N   LYS A 117      -5.448 -46.275 -33.782  1.00 51.93           N  
ANISOU  861  N   LYS A 117     6965   5515   7251   -812    -29   -620       N  
ATOM    862  CA  LYS A 117      -5.580 -47.692 -33.465  1.00 56.23           C  
ANISOU  862  CA  LYS A 117     7588   5864   7913   -871      1   -621       C  
ATOM    863  C   LYS A 117      -6.046 -48.494 -34.676  1.00 58.52           C  
ANISOU  863  C   LYS A 117     7997   6030   8207   -982    -87   -773       C  
ATOM    864  O   LYS A 117      -5.801 -49.696 -34.760  1.00 62.83           O  
ANISOU  864  O   LYS A 117     8670   6380   8823  -1001    -61   -823       O  
ATOM    865  CB  LYS A 117      -6.550 -47.907 -32.299  1.00 58.42           C  
ANISOU  865  CB  LYS A 117     7743   6140   8315   -960     15   -487       C  
ATOM    866  CG  LYS A 117      -6.048 -47.402 -30.961  1.00 60.68           C  
ANISOU  866  CG  LYS A 117     7944   6515   8596   -842    111   -342       C  
ATOM    867  CD  LYS A 117      -4.770 -48.113 -30.547  1.00 67.04           C  
ANISOU  867  CD  LYS A 117     8857   7211   9406   -714    207   -318       C  
ATOM    868  CE  LYS A 117      -4.266 -47.615 -29.197  1.00 70.09           C  
ANISOU  868  CE  LYS A 117     9158   7701   9773   -598    284   -179       C  
ATOM    869  NZ  LYS A 117      -2.967 -48.246 -28.819  1.00 71.49           N1+
ANISOU  869  NZ  LYS A 117     9423   7795   9946   -459    365   -151       N1+
ATOM    870  N   THR A 118      -6.709 -47.827 -35.615  1.00 57.58           N  
ANISOU  870  N   THR A 118     7846   6023   8010  -1050   -199   -850       N  
ATOM    871  CA  THR A 118      -7.328 -48.523 -36.736  1.00 62.33           C  
ANISOU  871  CA  THR A 118     8545   6531   8606  -1174   -312  -1001       C  
ATOM    872  C   THR A 118      -6.679 -48.225 -38.084  1.00 64.58           C  
ANISOU  872  C   THR A 118     8960   6863   8716  -1097   -346  -1145       C  
ATOM    873  O   THR A 118      -6.793 -49.019 -39.017  1.00 69.05           O  
ANISOU  873  O   THR A 118     9668   7316   9253  -1154   -411  -1296       O  
ATOM    874  CB  THR A 118      -8.839 -48.211 -36.834  1.00 67.08           C  
ANISOU  874  CB  THR A 118     9004   7221   9264  -1343   -443   -985       C  
ATOM    875  CG2 THR A 118      -9.534 -48.496 -35.513  1.00 67.20           C  
ANISOU  875  CG2 THR A 118     8878   7210   9447  -1420   -394   -831       C  
ATOM    876  OG1 THR A 118      -9.027 -46.834 -37.178  1.00 71.25           O  
ANISOU  876  OG1 THR A 118     9431   7966   9674  -1289   -490   -959       O  
ATOM    877  N   GLN A 119      -6.004 -47.086 -38.195  1.00 62.98           N  
ANISOU  877  N   GLN A 119     8714   6824   8392   -971   -300  -1098       N  
ATOM    878  CA  GLN A 119      -5.444 -46.676 -39.480  1.00 65.69           C  
ANISOU  878  CA  GLN A 119     9162   7240   8556   -900   -322  -1206       C  
ATOM    879  C   GLN A 119      -4.013 -46.150 -39.389  1.00 63.83           C  
ANISOU  879  C   GLN A 119     8950   7066   8238   -724   -188  -1159       C  
ATOM    880  O   GLN A 119      -3.649 -45.466 -38.433  1.00 61.77           O  
ANISOU  880  O   GLN A 119     8573   6876   8020   -665   -121  -1029       O  
ATOM    881  CB  GLN A 119      -6.332 -45.612 -40.130  1.00 70.77           C  
ANISOU  881  CB  GLN A 119     9719   8059   9111   -959   -446  -1204       C  
ATOM    882  CG  GLN A 119      -7.761 -46.058 -40.390  1.00 80.05           C  
ANISOU  882  CG  GLN A 119    10851   9209  10355  -1135   -599  -1258       C  
ATOM    883  CD  GLN A 119      -8.653 -44.919 -40.845  1.00 87.34           C  
ANISOU  883  CD  GLN A 119    11655  10325  11207  -1171   -718  -1222       C  
ATOM    884  NE2 GLN A 119      -9.914 -44.958 -40.433  1.00 90.52           N  
ANISOU  884  NE2 GLN A 119    11914  10754  11725  -1302   -812  -1179       N  
ATOM    885  OE1 GLN A 119      -8.213 -44.011 -41.553  1.00 89.96           O  
ANISOU  885  OE1 GLN A 119    12016  10781  11385  -1079   -720  -1223       O  
ATOM    886  N   HIS A 120      -3.206 -46.478 -40.394  1.00 64.67           N  
ANISOU  886  N   HIS A 120     9203   7148   8221   -641   -151  -1271       N  
ATOM    887  CA  HIS A 120      -1.906 -45.845 -40.574  1.00 64.23           C  
ANISOU  887  CA  HIS A 120     9152   7187   8064   -487    -34  -1230       C  
ATOM    888  C   HIS A 120      -2.127 -44.602 -41.423  1.00 60.81           C  
ANISOU  888  C   HIS A 120     8682   6937   7485   -491    -93  -1217       C  
ATOM    889  O   HIS A 120      -2.626 -44.697 -42.541  1.00 62.78           O  
ANISOU  889  O   HIS A 120     9023   7213   7620   -535   -181  -1324       O  
ATOM    890  CB  HIS A 120      -0.926 -46.789 -41.278  1.00 71.12           C  
ANISOU  890  CB  HIS A 120    10194   7961   8867   -379     52  -1349       C  
ATOM    891  CG  HIS A 120      -0.622 -48.037 -40.507  1.00 79.78           C  
ANISOU  891  CG  HIS A 120    11347   8859  10106   -351    115  -1359       C  
ATOM    892  CD2 HIS A 120      -1.187 -49.267 -40.543  1.00 83.21           C  
ANISOU  892  CD2 HIS A 120    11895   9094  10627   -428     67  -1456       C  
ATOM    893  ND1 HIS A 120       0.382 -48.104 -39.564  1.00 81.86           N  
ANISOU  893  ND1 HIS A 120    11552   9110  10442   -232    238  -1252       N  
ATOM    894  CE1 HIS A 120       0.420 -49.321 -39.050  1.00 82.15           C  
ANISOU  894  CE1 HIS A 120    11667   8949  10598   -223    269  -1274       C  
ATOM    895  NE2 HIS A 120      -0.522 -50.046 -39.627  1.00 84.23           N  
ANISOU  895  NE2 HIS A 120    12039   9085  10878   -346    170  -1396       N  
ATOM    896  N   LEU A 121      -1.767 -43.436 -40.894  1.00 56.33           N  
ANISOU  896  N   LEU A 121     7990   6492   6922   -446    -51  -1084       N  
ATOM    897  CA  LEU A 121      -2.037 -42.177 -41.585  1.00 50.08           C  
ANISOU  897  CA  LEU A 121     7158   5856   6014   -453   -107  -1044       C  
ATOM    898  C   LEU A 121      -1.055 -41.906 -42.720  1.00 51.90           C  
ANISOU  898  C   LEU A 121     7485   6162   6074   -357    -35  -1080       C  
ATOM    899  O   LEU A 121       0.143 -42.157 -42.594  1.00 53.42           O  
ANISOU  899  O   LEU A 121     7699   6337   6261   -256     96  -1069       O  
ATOM    900  CB  LEU A 121      -2.023 -41.003 -40.603  1.00 42.08           C  
ANISOU  900  CB  LEU A 121     5989   4923   5076   -443    -91   -896       C  
ATOM    901  CG  LEU A 121      -3.070 -40.976 -39.489  1.00 36.80           C  
ANISOU  901  CG  LEU A 121     5205   4227   4549   -522   -155   -839       C  
ATOM    902  CD1 LEU A 121      -2.959 -39.684 -38.695  1.00 34.86           C  
ANISOU  902  CD1 LEU A 121     4834   4070   4339   -488   -139   -715       C  
ATOM    903  CD2 LEU A 121      -4.468 -41.138 -40.049  1.00 36.28           C  
ANISOU  903  CD2 LEU A 121     5137   4174   4474   -633   -296   -895       C  
ATOM    904  N   SER A 122      -1.572 -41.388 -43.830  1.00 51.69           N  
ANISOU  904  N   SER A 122     7508   6232   5901   -383   -118  -1114       N  
ATOM    905  CA  SER A 122      -0.728 -40.979 -44.944  1.00 51.95           C  
ANISOU  905  CA  SER A 122     7626   6364   5750   -293    -46  -1123       C  
ATOM    906  C   SER A 122       0.004 -39.686 -44.586  1.00 50.45           C  
ANISOU  906  C   SER A 122     7323   6274   5572   -244     35   -962       C  
ATOM    907  O   SER A 122      -0.337 -39.027 -43.606  1.00 47.01           O  
ANISOU  907  O   SER A 122     6761   5837   5264   -285      4   -864       O  
ATOM    908  CB  SER A 122      -1.565 -40.781 -46.205  1.00 52.56           C  
ANISOU  908  CB  SER A 122     7792   6524   5655   -335   -172  -1195       C  
ATOM    909  OG  SER A 122      -2.441 -39.679 -46.061  1.00 53.05           O  
ANISOU  909  OG  SER A 122     7747   6673   5737   -395   -278  -1091       O  
ATOM    910  N   ASN A 123       1.002 -39.320 -45.384  1.00 52.12           N  
ANISOU  910  N   ASN A 123     7583   6572   5650   -159    141   -935       N  
ATOM    911  CA  ASN A 123       1.821 -38.157 -45.072  1.00 48.83           C  
ANISOU  911  CA  ASN A 123     7059   6234   5259   -127    227   -782       C  
ATOM    912  C   ASN A 123       1.081 -36.834 -45.213  1.00 51.34           C  
ANISOU  912  C   ASN A 123     7322   6627   5559   -184    132   -677       C  
ATOM    913  O   ASN A 123       1.340 -35.897 -44.462  1.00 52.77           O  
ANISOU  913  O   ASN A 123     7391   6815   5842   -196    151   -560       O  
ATOM    914  CB  ASN A 123       3.095 -38.127 -45.921  1.00 47.29           C  
ANISOU  914  CB  ASN A 123     6916   6121   4933    -27    380   -766       C  
ATOM    915  CG  ASN A 123       4.027 -36.989 -45.528  1.00 48.71           C  
ANISOU  915  CG  ASN A 123     6968   6369   5169    -13    472   -603       C  
ATOM    916  ND2 ASN A 123       4.625 -36.340 -46.521  1.00 48.28           N  
ANISOU  916  ND2 ASN A 123     6943   6429   4973     25    553   -533       N  
ATOM    917  OD1 ASN A 123       4.194 -36.688 -44.342  1.00 47.68           O  
ANISOU  917  OD1 ASN A 123     6717   6191   5207    -42    468   -540       O  
ATOM    918  N   ASP A 124       0.163 -36.760 -46.172  1.00 54.65           N  
ANISOU  918  N   ASP A 124     7822   7096   5846   -213     22   -723       N  
ATOM    919  CA  ASP A 124      -0.500 -35.498 -46.500  1.00 59.55           C  
ANISOU  919  CA  ASP A 124     8406   7796   6424   -241    -65   -616       C  
ATOM    920  C   ASP A 124      -1.269 -34.884 -45.330  1.00 62.29           C  
ANISOU  920  C   ASP A 124     8622   8095   6950   -297   -147   -548       C  
ATOM    921  O   ASP A 124      -1.777 -33.765 -45.413  1.00 66.93           O  
ANISOU  921  O   ASP A 124     9168   8729   7534   -306   -211   -449       O  
ATOM    922  CB  ASP A 124      -1.411 -35.668 -47.717  1.00 58.74           C  
ANISOU  922  CB  ASP A 124     8411   7765   6141   -255   -187   -688       C  
ATOM    923  CG  ASP A 124      -0.634 -35.725 -49.015  1.00 59.52           C  
ANISOU  923  CG  ASP A 124     8641   7958   6016   -179   -100   -703       C  
ATOM    924  OD1 ASP A 124       0.549 -35.327 -49.007  1.00 60.09           O  
ANISOU  924  OD1 ASP A 124     8693   8058   6082   -123     56   -615       O  
ATOM    925  OD2 ASP A 124      -1.204 -36.157 -50.040  1.00 59.85           O1-
ANISOU  925  OD2 ASP A 124     8800   8056   5884   -177   -188   -802       O1-
HETATM  926  N   NEP A 125      -2.214 -37.455 -44.334  1.00 49.16           N  
ANISOU  926  N   NEP A 125     6980   6247   5451   -382   -221   -790       N  
HETATM  927  CA  NEP A 125      -3.139 -36.725 -43.500  1.00 46.03           C  
ANISOU  927  CA  NEP A 125     6458   5857   5173   -430   -306   -710       C  
HETATM  928  C   NEP A 125      -2.432 -36.199 -42.244  1.00 43.24           C  
ANISOU  928  C   NEP A 125     6003   5470   4956   -399   -212   -615       C  
HETATM  929  O   NEP A 125      -2.908 -35.355 -41.476  1.00 41.88           O  
ANISOU  929  O   NEP A 125     5732   5309   4872   -409   -250   -535       O  
HETATM  930  CB  NEP A 125      -4.388 -37.520 -43.091  1.00 43.15           C  
ANISOU  930  CB  NEP A 125     6055   5441   4899   -519   -419   -782       C  
HETATM  931  CG  NEP A 125      -5.126 -37.946 -44.292  1.00 39.42           C  
ANISOU  931  CG  NEP A 125     5671   5009   4297   -563   -536   -881       C  
HETATM  932  CD2 NEP A 125      -5.399 -37.149 -45.408  1.00 36.79           C  
ANISOU  932  CD2 NEP A 125     5381   4794   3802   -539   -609   -855       C  
HETATM  933  ND1 NEP A 125      -5.670 -39.237 -44.489  1.00 38.10           N  
ANISOU  933  ND1 NEP A 125     5562   4764   4149   -639   -603  -1017       N  
HETATM  934  CE1 NEP A 125      -6.255 -39.203 -45.690  1.00 40.17           C  
ANISOU  934  CE1 NEP A 125     5898   5105   4259   -664   -722  -1086       C  
HETATM  935  NE2 NEP A 125      -6.127 -37.944 -46.316  1.00 40.20           N  
ANISOU  935  NE2 NEP A 125     5896   5240   4136   -597   -731   -986       N  
HETATM  936  P   NEP A 125      -6.632 -37.407 -47.723  1.00 52.69           P  
ANISOU  936  P   NEP A 125     7553   6962   5504   -581   -852   -998       P  
HETATM  937  O1P NEP A 125      -6.427 -35.992 -48.005  1.00 52.88           O  
ANISOU  937  O1P NEP A 125     7546   7090   5455   -506   -830   -844       O  
HETATM  938  O2P NEP A 125      -8.108 -37.983 -47.957  1.00 43.88           O  
ANISOU  938  O2P NEP A 125     6396   5864   4412   -696  -1057  -1095       O  
HETATM  939  O3P NEP A 125      -5.942 -38.263 -48.896  1.00 51.24           O  
ANISOU  939  O3P NEP A 125     7567   6781   5120   -544   -817  -1143       O  
ATOM    940  N   ILE A 126      -1.228 -36.725 -42.041  1.00 38.04           N  
ANISOU  940  N   ILE A 126     5373   4772   4308   -348    -89   -630       N  
ATOM    941  CA  ILE A 126      -0.376 -36.313 -40.936  1.00 35.65           C  
ANISOU  941  CA  ILE A 126     4980   4450   4117   -314     -4   -550       C  
ATOM    942  C   ILE A 126      -0.020 -34.832 -41.036  1.00 39.61           C  
ANISOU  942  C   ILE A 126     5433   5018   4601   -301      6   -438       C  
ATOM    943  O   ILE A 126      -0.047 -34.107 -40.040  1.00 44.03           O  
ANISOU  943  O   ILE A 126     5902   5562   5264   -307     -5   -373       O  
ATOM    944  CB  ILE A 126       0.914 -37.149 -40.892  1.00 35.01           C  
ANISOU  944  CB  ILE A 126     4934   4336   4034   -250    124   -583       C  
ATOM    945  CG1 ILE A 126       0.586 -38.610 -40.593  1.00 36.35           C  
ANISOU  945  CG1 ILE A 126     5155   4402   4253   -259    117   -684       C  
ATOM    946  CG2 ILE A 126       1.875 -36.603 -39.847  1.00 32.05           C  
ANISOU  946  CG2 ILE A 126     4453   3966   3759   -216    197   -496       C  
ATOM    947  CD1 ILE A 126       1.739 -39.554 -40.824  1.00 37.54           C  
ANISOU  947  CD1 ILE A 126     5372   4513   4378   -175    235   -736       C  
ATOM    948  N   CYS A 127       0.298 -34.383 -42.247  1.00 39.19           N  
ANISOU  948  N   CYS A 127     5447   5032   4412   -282     26   -415       N  
ATOM    949  CA  CYS A 127       0.684 -32.996 -42.473  1.00 36.40           C  
ANISOU  949  CA  CYS A 127     5063   4726   4041   -277     44   -295       C  
ATOM    950  C   CYS A 127      -0.418 -32.003 -42.114  1.00 38.07           C  
ANISOU  950  C   CYS A 127     5228   4932   4306   -306    -72   -239       C  
ATOM    951  O   CYS A 127      -0.161 -30.992 -41.463  1.00 42.37           O  
ANISOU  951  O   CYS A 127     5709   5453   4937   -308    -64   -157       O  
ATOM    952  CB  CYS A 127       1.119 -32.781 -43.923  1.00 35.83           C  
ANISOU  952  CB  CYS A 127     5084   4736   3794   -249     91   -269       C  
ATOM    953  SG  CYS A 127       1.649 -31.090 -44.289  1.00 44.55           S  
ANISOU  953  SG  CYS A 127     6161   5884   4884   -253    126    -95       S  
ATOM    954  N   TYR A 128      -1.645 -32.280 -42.537  1.00 37.58           N  
ANISOU  954  N   TYR A 128     5193   4890   4196   -326   -182   -287       N  
ATOM    955  CA  TYR A 128      -2.726 -31.334 -42.292  1.00 38.79           C  
ANISOU  955  CA  TYR A 128     5294   5052   4392   -334   -289   -229       C  
ATOM    956  C   TYR A 128      -3.278 -31.447 -40.875  1.00 39.43           C  
ANISOU  956  C   TYR A 128     5274   5080   4630   -347   -316   -246       C  
ATOM    957  O   TYR A 128      -3.838 -30.489 -40.339  1.00 38.68           O  
ANISOU  957  O   TYR A 128     5119   4977   4599   -330   -364   -187       O  
ATOM    958  CB  TYR A 128      -3.849 -31.473 -43.322  1.00 40.29           C  
ANISOU  958  CB  TYR A 128     5531   5309   4468   -345   -409   -259       C  
ATOM    959  CG  TYR A 128      -4.832 -30.330 -43.234  1.00 43.01           C  
ANISOU  959  CG  TYR A 128     5821   5679   4843   -326   -509   -175       C  
ATOM    960  CD1 TYR A 128      -4.395 -29.017 -43.360  1.00 43.21           C  
ANISOU  960  CD1 TYR A 128     5857   5695   4866   -287   -481    -54       C  
ATOM    961  CD2 TYR A 128      -6.185 -30.555 -43.003  1.00 42.97           C  
ANISOU  961  CD2 TYR A 128     5748   5700   4880   -345   -629   -210       C  
ATOM    962  CE1 TYR A 128      -5.273 -27.960 -43.272  1.00 44.02           C  
ANISOU  962  CE1 TYR A 128     5922   5802   5003   -251   -569     24       C  
ATOM    963  CE2 TYR A 128      -7.076 -29.500 -42.913  1.00 43.65           C  
ANISOU  963  CE2 TYR A 128     5775   5814   4996   -305   -714   -129       C  
ATOM    964  CZ  TYR A 128      -6.611 -28.204 -43.050  1.00 44.87           C  
ANISOU  964  CZ  TYR A 128     5958   5946   5143   -250   -684    -15       C  
ATOM    965  OH  TYR A 128      -7.476 -27.142 -42.963  1.00 46.54           O  
ANISOU  965  OH  TYR A 128     6125   6168   5390   -192   -765     66       O  
ATOM    966  N   PHE A 129      -3.127 -32.620 -40.272  1.00 41.53           N  
ANISOU  966  N   PHE A 129     5525   5304   4949   -367   -279   -323       N  
ATOM    967  CA  PHE A 129      -3.473 -32.780 -38.868  1.00 39.69           C  
ANISOU  967  CA  PHE A 129     5201   5027   4850   -372   -278   -325       C  
ATOM    968  C   PHE A 129      -2.538 -31.914 -38.032  1.00 41.32           C  
ANISOU  968  C   PHE A 129     5369   5210   5122   -336   -213   -262       C  
ATOM    969  O   PHE A 129      -2.980 -31.171 -37.149  1.00 40.35           O  
ANISOU  969  O   PHE A 129     5183   5076   5073   -318   -244   -228       O  
ATOM    970  CB  PHE A 129      -3.367 -34.245 -38.445  1.00 36.60           C  
ANISOU  970  CB  PHE A 129     4820   4587   4500   -398   -240   -402       C  
ATOM    971  CG  PHE A 129      -4.622 -35.038 -38.678  1.00 35.84           C  
ANISOU  971  CG  PHE A 129     4717   4491   4412   -458   -327   -460       C  
ATOM    972  CD1 PHE A 129      -5.866 -34.430 -38.603  1.00 37.96           C  
ANISOU  972  CD1 PHE A 129     4911   4810   4704   -476   -425   -428       C  
ATOM    973  CD2 PHE A 129      -4.558 -36.390 -38.968  1.00 34.10           C  
ANISOU  973  CD2 PHE A 129     4558   4215   4183   -498   -314   -547       C  
ATOM    974  CE1 PHE A 129      -7.022 -35.158 -38.811  1.00 37.39           C  
ANISOU  974  CE1 PHE A 129     4807   4749   4652   -546   -512   -476       C  
ATOM    975  CE2 PHE A 129      -5.708 -37.121 -39.180  1.00 36.23           C  
ANISOU  975  CE2 PHE A 129     4816   4474   4475   -576   -405   -603       C  
ATOM    976  CZ  PHE A 129      -6.942 -36.505 -39.100  1.00 38.15           C  
ANISOU  976  CZ  PHE A 129     4965   4784   4746   -607   -506   -565       C  
ATOM    977  N   LEU A 130      -1.245 -32.004 -38.336  1.00 37.10           N  
ANISOU  977  N   LEU A 130     4870   4671   4556   -324   -126   -253       N  
ATOM    978  CA  LEU A 130      -0.228 -31.240 -37.626  1.00 35.44           C  
ANISOU  978  CA  LEU A 130     4614   4442   4410   -307    -72   -199       C  
ATOM    979  C   LEU A 130      -0.491 -29.746 -37.711  1.00 36.06           C  
ANISOU  979  C   LEU A 130     4684   4515   4503   -307   -121   -125       C  
ATOM    980  O   LEU A 130      -0.367 -29.033 -36.719  1.00 39.08           O  
ANISOU  980  O   LEU A 130     5018   4861   4971   -298   -133   -106       O  
ATOM    981  CB  LEU A 130       1.164 -31.547 -38.175  1.00 34.76           C  
ANISOU  981  CB  LEU A 130     4552   4374   4281   -297     30   -188       C  
ATOM    982  CG  LEU A 130       2.299 -30.876 -37.401  1.00 34.36           C  
ANISOU  982  CG  LEU A 130     4432   4313   4311   -296     78   -137       C  
ATOM    983  CD1 LEU A 130       2.182 -31.194 -35.910  1.00 29.39           C  
ANISOU  983  CD1 LEU A 130     3737   3650   3778   -281     57   -171       C  
ATOM    984  CD2 LEU A 130       3.649 -31.314 -37.942  1.00 35.34           C  
ANISOU  984  CD2 LEU A 130     4553   4474   4399   -281    187   -123       C  
ATOM    985  N   TYR A 131      -0.853 -29.278 -38.902  1.00 37.91           N  
ANISOU  985  N   TYR A 131     4976   4779   4646   -310   -152    -86       N  
ATOM    986  CA  TYR A 131      -1.170 -27.870 -39.097  1.00 37.10           C  
ANISOU  986  CA  TYR A 131     4882   4657   4556   -300   -201     -2       C  
ATOM    987  C   TYR A 131      -2.308 -27.418 -38.189  1.00 35.94           C  
ANISOU  987  C   TYR A 131     4685   4482   4489   -271   -284    -16       C  
ATOM    988  O   TYR A 131      -2.182 -26.416 -37.488  1.00 35.64           O  
ANISOU  988  O   TYR A 131     4627   4387   4529   -254   -296     17       O  
ATOM    989  CB  TYR A 131      -1.519 -27.579 -40.557  1.00 39.03           C  
ANISOU  989  CB  TYR A 131     5204   4954   4673   -295   -230     49       C  
ATOM    990  CG  TYR A 131      -1.937 -26.147 -40.776  1.00 38.48           C  
ANISOU  990  CG  TYR A 131     5152   4851   4619   -273   -286    149       C  
ATOM    991  CD1 TYR A 131      -1.018 -25.118 -40.666  1.00 38.92           C  
ANISOU  991  CD1 TYR A 131     5215   4843   4729   -291   -235    234       C  
ATOM    992  CD2 TYR A 131      -3.252 -25.823 -41.076  1.00 38.40           C  
ANISOU  992  CD2 TYR A 131     5145   4865   4581   -235   -392    162       C  
ATOM    993  CE1 TYR A 131      -1.391 -23.807 -40.854  1.00 39.85           C  
ANISOU  993  CE1 TYR A 131     5365   4902   4876   -270   -285    329       C  
ATOM    994  CE2 TYR A 131      -3.635 -24.511 -41.268  1.00 39.13           C  
ANISOU  994  CE2 TYR A 131     5260   4914   4693   -196   -442    260       C  
ATOM    995  CZ  TYR A 131      -2.699 -23.507 -41.156  1.00 39.31           C  
ANISOU  995  CZ  TYR A 131     5311   4853   4772   -212   -386    343       C  
ATOM    996  OH  TYR A 131      -3.070 -22.196 -41.342  1.00 40.80           O  
ANISOU  996  OH  TYR A 131     5537   4971   4993   -173   -435    444       O  
ATOM    997  N   GLN A 132      -3.410 -28.166 -38.196  1.00 35.82           N  
ANISOU  997  N   GLN A 132     4647   4508   4456   -267   -340    -67       N  
ATOM    998  CA  GLN A 132      -4.574 -27.830 -37.376  1.00 37.09           C  
ANISOU  998  CA  GLN A 132     4740   4666   4685   -231   -406    -75       C  
ATOM    999  C   GLN A 132      -4.257 -27.779 -35.881  1.00 34.06           C  
ANISOU  999  C   GLN A 132     4301   4239   4400   -212   -366   -102       C  
ATOM   1000  O   GLN A 132      -4.745 -26.904 -35.173  1.00 37.42           O  
ANISOU 1000  O   GLN A 132     4697   4640   4881   -161   -397    -87       O  
ATOM   1001  CB  GLN A 132      -5.719 -28.806 -37.633  1.00 41.88           C  
ANISOU 1001  CB  GLN A 132     5311   5335   5268   -251   -464   -123       C  
ATOM   1002  CG  GLN A 132      -6.263 -28.764 -39.048  1.00 45.70           C  
ANISOU 1002  CG  GLN A 132     5843   5878   5644   -261   -537   -105       C  
ATOM   1003  CD  GLN A 132      -7.444 -29.692 -39.230  1.00 45.97           C  
ANISOU 1003  CD  GLN A 132     5825   5971   5671   -298   -615   -161       C  
ATOM   1004  NE2 GLN A 132      -7.166 -30.950 -39.554  1.00 42.10           N  
ANISOU 1004  NE2 GLN A 132     5373   5479   5146   -361   -593   -238       N  
ATOM   1005  OE1 GLN A 132      -8.595 -29.284 -39.073  1.00 50.25           O  
ANISOU 1005  OE1 GLN A 132     6289   6557   6246   -271   -695   -136       O  
ATOM   1006  N   ILE A 133      -3.446 -28.717 -35.405  1.00 33.11           N  
ANISOU 1006  N   ILE A 133     4174   4113   4294   -240   -299   -143       N  
ATOM   1007  CA  ILE A 133      -3.021 -28.714 -34.006  1.00 26.00           C  
ANISOU 1007  CA  ILE A 133     3228   3186   3465   -217   -264   -165       C  
ATOM   1008  C   ILE A 133      -2.244 -27.441 -33.690  1.00 35.21           C  
ANISOU 1008  C   ILE A 133     4410   4300   4668   -203   -264   -135       C  
ATOM   1009  O   ILE A 133      -2.541 -26.744 -32.722  1.00 33.21           O  
ANISOU 1009  O   ILE A 133     4134   4020   4464   -161   -291   -148       O  
ATOM   1010  CB  ILE A 133      -2.136 -29.936 -33.676  1.00 29.70           C  
ANISOU 1010  CB  ILE A 133     3691   3657   3935   -240   -193   -200       C  
ATOM   1011  CG1 ILE A 133      -2.928 -31.231 -33.853  1.00 22.94           C  
ANISOU 1011  CG1 ILE A 133     2829   2822   3065   -263   -196   -235       C  
ATOM   1012  CG2 ILE A 133      -1.588 -29.838 -32.259  1.00 22.56           C  
ANISOU 1012  CG2 ILE A 133     2744   2740   3088   -209   -168   -212       C  
ATOM   1013  CD1 ILE A 133      -2.059 -32.464 -33.954  1.00 22.31           C  
ANISOU 1013  CD1 ILE A 133     2778   2725   2975   -280   -128   -266       C  
ATOM   1014  N   LEU A 134      -1.252 -27.141 -34.519  1.00 34.53           N  
ANISOU 1014  N   LEU A 134     4364   4198   4557   -242   -233    -97       N  
ATOM   1015  CA  LEU A 134      -0.442 -25.945 -34.337  1.00 39.37           C  
ANISOU 1015  CA  LEU A 134     4990   4749   5219   -256   -234    -59       C  
ATOM   1016  C   LEU A 134      -1.252 -24.674 -34.579  1.00 40.29           C  
ANISOU 1016  C   LEU A 134     5144   4811   5353   -224   -301    -17       C  
ATOM   1017  O   LEU A 134      -0.961 -23.627 -34.002  1.00 44.13           O  
ANISOU 1017  O   LEU A 134     5643   5219   5907   -219   -325    -12       O  
ATOM   1018  CB  LEU A 134       0.780 -25.980 -35.253  1.00 35.59           C  
ANISOU 1018  CB  LEU A 134     4531   4281   4712   -312   -170     -8       C  
ATOM   1019  CG  LEU A 134       1.807 -27.073 -34.961  1.00 34.43           C  
ANISOU 1019  CG  LEU A 134     4340   4179   4563   -326    -97    -43       C  
ATOM   1020  CD1 LEU A 134       2.905 -27.055 -36.003  1.00 32.00           C  
ANISOU 1020  CD1 LEU A 134     4044   3899   4217   -366    -22     17       C  
ATOM   1021  CD2 LEU A 134       2.393 -26.899 -33.571  1.00 33.91           C  
ANISOU 1021  CD2 LEU A 134     4215   4090   4579   -323   -108    -79       C  
ATOM   1022  N   ARG A 135      -2.268 -24.763 -35.429  1.00 40.72           N  
ANISOU 1022  N   ARG A 135     5220   4903   5349   -199   -338      9       N  
ATOM   1023  CA  ARG A 135      -3.132 -23.616 -35.672  1.00 41.52           C  
ANISOU 1023  CA  ARG A 135     5351   4960   5465   -146   -406     58       C  
ATOM   1024  C   ARG A 135      -3.884 -23.253 -34.397  1.00 42.86           C  
ANISOU 1024  C   ARG A 135     5479   5103   5703    -73   -441      3       C  
ATOM   1025  O   ARG A 135      -3.863 -22.102 -33.961  1.00 44.34           O  
ANISOU 1025  O   ARG A 135     5700   5200   5950    -35   -468     12       O  
ATOM   1026  CB  ARG A 135      -4.116 -23.893 -36.809  1.00 39.11           C  
ANISOU 1026  CB  ARG A 135     5060   4727   5074   -126   -452     94       C  
ATOM   1027  CG  ARG A 135      -4.939 -22.676 -37.203  1.00 39.32           C  
ANISOU 1027  CG  ARG A 135     5118   4712   5109    -57   -523    166       C  
ATOM   1028  CD  ARG A 135      -5.757 -22.937 -38.455  1.00 39.05           C  
ANISOU 1028  CD  ARG A 135     5099   4767   4973    -42   -580    212       C  
ATOM   1029  NE  ARG A 135      -6.460 -21.742 -38.907  1.00 41.29           N  
ANISOU 1029  NE  ARG A 135     5417   5011   5259     37   -649    301       N  
ATOM   1030  CZ  ARG A 135      -7.778 -21.580 -38.836  1.00 46.99           C  
ANISOU 1030  CZ  ARG A 135     6083   5782   5988    121   -728    303       C  
ATOM   1031  NH1 ARG A 135      -8.540 -22.545 -38.336  1.00 49.33           N1+
ANISOU 1031  NH1 ARG A 135     6281   6170   6293    118   -746    225       N1+
ATOM   1032  NH2 ARG A 135      -8.335 -20.458 -39.272  1.00 47.58           N  
ANISOU 1032  NH2 ARG A 135     6196   5815   6068    208   -789    394       N  
ATOM   1033  N   GLY A 136      -4.540 -24.245 -33.802  1.00 38.62           N  
ANISOU 1033  N   GLY A 136     4876   4643   5157    -54   -434    -53       N  
ATOM   1034  CA  GLY A 136      -5.213 -24.066 -32.530  1.00 35.72           C  
ANISOU 1034  CA  GLY A 136     4460   4277   4836     19   -443   -103       C  
ATOM   1035  C   GLY A 136      -4.249 -23.676 -31.426  1.00 37.53           C  
ANISOU 1035  C   GLY A 136     4706   4444   5109     19   -419   -151       C  
ATOM   1036  O   GLY A 136      -4.550 -22.797 -30.615  1.00 36.12           O  
ANISOU 1036  O   GLY A 136     4541   4215   4969     90   -445   -182       O  
ATOM   1037  N   LEU A 137      -3.083 -24.319 -31.399  1.00 36.82           N  
ANISOU 1037  N   LEU A 137     4615   4361   5012    -55   -374   -161       N  
ATOM   1038  CA  LEU A 137      -2.086 -24.052 -30.366  1.00 35.85           C  
ANISOU 1038  CA  LEU A 137     4493   4200   4927    -66   -364   -208       C  
ATOM   1039  C   LEU A 137      -1.580 -22.616 -30.427  1.00 42.13           C  
ANISOU 1039  C   LEU A 137     5349   4881   5779    -78   -406   -197       C  
ATOM   1040  O   LEU A 137      -1.360 -21.982 -29.391  1.00 46.13           O  
ANISOU 1040  O   LEU A 137     5870   5335   6323    -49   -437   -258       O  
ATOM   1041  CB  LEU A 137      -0.911 -25.025 -30.471  1.00 34.76           C  
ANISOU 1041  CB  LEU A 137     4329   4103   4776   -135   -310   -206       C  
ATOM   1042  CG  LEU A 137       0.064 -24.986 -29.291  1.00 33.44           C  
ANISOU 1042  CG  LEU A 137     4136   3930   4638   -140   -310   -256       C  
ATOM   1043  CD1 LEU A 137      -0.673 -25.290 -27.993  1.00 31.84           C  
ANISOU 1043  CD1 LEU A 137     3911   3770   4416    -58   -318   -313       C  
ATOM   1044  CD2 LEU A 137       1.226 -25.955 -29.494  1.00 33.09           C  
ANISOU 1044  CD2 LEU A 137     4054   3935   4585   -193   -256   -241       C  
ATOM   1045  N   LYS A 138      -1.395 -22.113 -31.645  1.00 41.15           N  
ANISOU 1045  N   LYS A 138     5267   4713   5656   -123   -409   -119       N  
ATOM   1046  CA  LYS A 138      -0.989 -20.729 -31.860  1.00 41.17           C  
ANISOU 1046  CA  LYS A 138     5334   4584   5722   -146   -446    -83       C  
ATOM   1047  C   LYS A 138      -1.938 -19.755 -31.162  1.00 44.23           C  
ANISOU 1047  C   LYS A 138     5764   4893   6148    -43   -505   -127       C  
ATOM   1048  O   LYS A 138      -1.495 -18.808 -30.510  1.00 46.99           O  
ANISOU 1048  O   LYS A 138     6161   5128   6566    -48   -543   -170       O  
ATOM   1049  CB  LYS A 138      -0.911 -20.423 -33.359  1.00 38.76           C  
ANISOU 1049  CB  LYS A 138     5072   4264   5391   -189   -432     32       C  
ATOM   1050  CG  LYS A 138      -0.745 -18.946 -33.691  1.00 39.50           C  
ANISOU 1050  CG  LYS A 138     5245   4206   5555   -202   -470     96       C  
ATOM   1051  CD  LYS A 138      -0.615 -18.721 -35.187  1.00 39.41           C  
ANISOU 1051  CD  LYS A 138     5278   4198   5499   -243   -444    230       C  
ATOM   1052  CE  LYS A 138      -0.634 -17.235 -35.527  1.00 43.43           C  
ANISOU 1052  CE  LYS A 138     5878   4542   6083   -242   -483    315       C  
ATOM   1053  NZ  LYS A 138      -0.246 -16.979 -36.945  1.00 45.40           N1+
ANISOU 1053  NZ  LYS A 138     6171   4795   6284   -298   -442    467       N1+
ATOM   1054  N   TYR A 139      -3.239 -20.001 -31.297  1.00 42.95           N  
ANISOU 1054  N   TYR A 139     5582   4793   5946     50   -516   -121       N  
ATOM   1055  CA  TYR A 139      -4.258 -19.196 -30.626  1.00 42.34           C  
ANISOU 1055  CA  TYR A 139     5526   4666   5894    176   -558   -162       C  
ATOM   1056  C   TYR A 139      -4.124 -19.312 -29.110  1.00 42.78           C  
ANISOU 1056  C   TYR A 139     5564   4734   5956    222   -551   -277       C  
ATOM   1057  O   TYR A 139      -4.131 -18.306 -28.400  1.00 43.34           O  
ANISOU 1057  O   TYR A 139     5699   4700   6070    282   -589   -338       O  
ATOM   1058  CB  TYR A 139      -5.656 -19.644 -31.064  1.00 42.94           C  
ANISOU 1058  CB  TYR A 139     5543   4846   5924    260   -563   -126       C  
ATOM   1059  CG  TYR A 139      -6.806 -18.880 -30.433  1.00 45.13           C  
ANISOU 1059  CG  TYR A 139     5821   5101   6227    413   -593   -157       C  
ATOM   1060  CD1 TYR A 139      -7.303 -17.723 -31.021  1.00 46.12           C  
ANISOU 1060  CD1 TYR A 139     6011   5125   6388    489   -642   -100       C  
ATOM   1061  CD2 TYR A 139      -7.408 -19.327 -29.262  1.00 46.18           C  
ANISOU 1061  CD2 TYR A 139     5887   5317   6341    493   -564   -234       C  
ATOM   1062  CE1 TYR A 139      -8.357 -17.025 -30.455  1.00 46.57           C  
ANISOU 1062  CE1 TYR A 139     6065   5161   6470    651   -663   -129       C  
ATOM   1063  CE2 TYR A 139      -8.465 -18.633 -28.687  1.00 47.15           C  
ANISOU 1063  CE2 TYR A 139     6002   5434   6480    650   -576   -262       C  
ATOM   1064  CZ  TYR A 139      -8.935 -17.484 -29.290  1.00 48.59           C  
ANISOU 1064  CZ  TYR A 139     6247   5511   6704    733   -626   -215       C  
ATOM   1065  OH  TYR A 139      -9.984 -16.789 -28.728  1.00 50.66           O  
ANISOU 1065  OH  TYR A 139     6498   5766   6983    911   -632   -244       O  
ATOM   1066  N   ILE A 140      -4.003 -20.546 -28.624  1.00 40.43           N  
ANISOU 1066  N   ILE A 140     5191   4562   5609    198   -506   -306       N  
ATOM   1067  CA  ILE A 140      -3.896 -20.813 -27.193  1.00 39.36           C  
ANISOU 1067  CA  ILE A 140     5035   4468   5453    247   -494   -399       C  
ATOM   1068  C   ILE A 140      -2.700 -20.089 -26.588  1.00 38.52           C  
ANISOU 1068  C   ILE A 140     4988   4262   5386    198   -534   -463       C  
ATOM   1069  O   ILE A 140      -2.819 -19.446 -25.546  1.00 39.49           O  
ANISOU 1069  O   ILE A 140     5154   4342   5508    273   -566   -554       O  
ATOM   1070  CB  ILE A 140      -3.758 -22.325 -26.906  1.00 34.78           C  
ANISOU 1070  CB  ILE A 140     4373   4024   4820    211   -435   -393       C  
ATOM   1071  CG1 ILE A 140      -4.910 -23.103 -27.541  1.00 30.74           C  
ANISOU 1071  CG1 ILE A 140     3797   3601   4282    231   -407   -335       C  
ATOM   1072  CG2 ILE A 140      -3.700 -22.584 -25.405  1.00 32.97           C  
ANISOU 1072  CG2 ILE A 140     4127   3848   4551    276   -420   -471       C  
ATOM   1073  CD1 ILE A 140      -4.690 -24.592 -27.584  1.00 27.15           C  
ANISOU 1073  CD1 ILE A 140     3283   3238   3795    167   -354   -315       C  
ATOM   1074  N   HIS A 141      -1.551 -20.191 -27.249  1.00 37.55           N  
ANISOU 1074  N   HIS A 141     4865   4108   5296     71   -533   -418       N  
ATOM   1075  CA  HIS A 141      -0.337 -19.547 -26.759  1.00 37.93           C  
ANISOU 1075  CA  HIS A 141     4944   4070   5398     -4   -578   -469       C  
ATOM   1076  C   HIS A 141      -0.396 -18.028 -26.868  1.00 43.37           C  
ANISOU 1076  C   HIS A 141     5732   4580   6166      1   -643   -486       C  
ATOM   1077  O   HIS A 141       0.197 -17.322 -26.050  1.00 45.46           O  
ANISOU 1077  O   HIS A 141     6042   4758   6473    -19   -703   -575       O  
ATOM   1078  CB  HIS A 141       0.895 -20.088 -27.482  1.00 37.32           C  
ANISOU 1078  CB  HIS A 141     4815   4024   5342   -138   -546   -401       C  
ATOM   1079  CG  HIS A 141       1.301 -21.460 -27.026  1.00 37.02           C  
ANISOU 1079  CG  HIS A 141     4694   4128   5245   -141   -499   -414       C  
ATOM   1080  CD2 HIS A 141       0.719 -22.310 -26.157  1.00 35.08           C  
ANISOU 1080  CD2 HIS A 141     4415   3981   4931    -57   -477   -458       C  
ATOM   1081  ND1 HIS A 141       2.443 -22.081 -27.484  1.00 36.65           N  
ANISOU 1081  ND1 HIS A 141     4588   4128   5210   -233   -463   -368       N  
ATOM   1082  CE1 HIS A 141       2.543 -23.270 -26.908  1.00 35.75           C  
ANISOU 1082  CE1 HIS A 141     4417   4126   5041   -197   -426   -387       C  
ATOM   1083  NE2 HIS A 141       1.518 -23.436 -26.100  1.00 35.46           N  
ANISOU 1083  NE2 HIS A 141     4397   4120   4955    -99   -434   -436       N  
ATOM   1084  N   SER A 142      -1.115 -17.527 -27.870  1.00 43.31           N  
ANISOU 1084  N   SER A 142     5765   4512   6179     31   -638   -402       N  
ATOM   1085  CA  SER A 142      -1.270 -16.087 -28.047  1.00 46.11           C  
ANISOU 1085  CA  SER A 142     6227   4678   6615     51   -695   -400       C  
ATOM   1086  C   SER A 142      -2.096 -15.481 -26.911  1.00 48.45           C  
ANISOU 1086  C   SER A 142     6580   4924   6903    202   -734   -522       C  
ATOM   1087  O   SER A 142      -1.961 -14.300 -26.591  1.00 52.27           O  
ANISOU 1087  O   SER A 142     7169   5232   7460    218   -794   -579       O  
ATOM   1088  CB  SER A 142      -1.912 -15.766 -29.398  1.00 46.43           C  
ANISOU 1088  CB  SER A 142     6295   4684   6663     70   -680   -266       C  
ATOM   1089  OG  SER A 142      -3.311 -15.988 -29.373  1.00 45.92           O  
ANISOU 1089  OG  SER A 142     6208   4696   6542    218   -672   -267       O  
ATOM   1090  N   ALA A 143      -2.950 -16.297 -26.304  1.00 46.45           N  
ANISOU 1090  N   ALA A 143     6263   4824   6563    312   -694   -563       N  
ATOM   1091  CA  ALA A 143      -3.720 -15.867 -25.144  1.00 47.84           C  
ANISOU 1091  CA  ALA A 143     6478   4993   6706    468   -708   -679       C  
ATOM   1092  C   ALA A 143      -2.922 -16.086 -23.864  1.00 47.17           C  
ANISOU 1092  C   ALA A 143     6400   4943   6582    446   -731   -805       C  
ATOM   1093  O   ALA A 143      -3.481 -16.044 -22.768  1.00 46.75           O  
ANISOU 1093  O   ALA A 143     6363   4939   6460    577   -726   -907       O  
ATOM   1094  CB  ALA A 143      -5.041 -16.616 -25.073  1.00 47.50           C  
ANISOU 1094  CB  ALA A 143     6348   5111   6589    596   -646   -647       C  
ATOM   1095  N   ASN A 144      -1.621 -16.329 -24.014  1.00 43.98           N  
ANISOU 1095  N   ASN A 144     5974   4525   6210    287   -756   -794       N  
ATOM   1096  CA  ASN A 144      -0.737 -16.578 -22.880  1.00 45.14           C  
ANISOU 1096  CA  ASN A 144     6113   4720   6320    251   -794   -902       C  
ATOM   1097  C   ASN A 144      -1.212 -17.765 -22.035  1.00 45.67           C  
ANISOU 1097  C   ASN A 144     6102   4988   6261    343   -733   -923       C  
ATOM   1098  O   ASN A 144      -1.149 -17.730 -20.807  1.00 46.82           O  
ANISOU 1098  O   ASN A 144     6276   5179   6335    416   -760  -1036       O  
ATOM   1099  CB  ASN A 144      -0.604 -15.319 -22.012  1.00 45.55           C  
ANISOU 1099  CB  ASN A 144     6290   4616   6403    296   -887  -1049       C  
ATOM   1100  CG  ASN A 144       0.701 -15.275 -21.238  1.00 48.56           C  
ANISOU 1100  CG  ASN A 144     6668   4991   6790    186   -968  -1144       C  
ATOM   1101  ND2 ASN A 144       0.618 -14.943 -19.955  1.00 51.94           N  
ANISOU 1101  ND2 ASN A 144     7165   5425   7146    279  -1025  -1303       N  
ATOM   1102  OD1 ASN A 144       1.770 -15.542 -21.786  1.00 48.10           O  
ANISOU 1102  OD1 ASN A 144     6544   4937   6796     25   -980  -1075       O  
ATOM   1103  N   VAL A 145      -1.692 -18.811 -22.703  1.00 41.58           N  
ANISOU 1103  N   VAL A 145     5495   4587   5715    339   -652   -813       N  
ATOM   1104  CA  VAL A 145      -2.215 -19.989 -22.017  1.00 40.39           C  
ANISOU 1104  CA  VAL A 145     5269   4612   5465    411   -584   -806       C  
ATOM   1105  C   VAL A 145      -1.501 -21.251 -22.484  1.00 42.60           C  
ANISOU 1105  C   VAL A 145     5462   4984   5738    304   -540   -722       C  
ATOM   1106  O   VAL A 145      -1.167 -21.378 -23.660  1.00 46.77           O  
ANISOU 1106  O   VAL A 145     5972   5475   6324    208   -530   -642       O  
ATOM   1107  CB  VAL A 145      -3.738 -20.137 -22.244  1.00 37.30           C  
ANISOU 1107  CB  VAL A 145     4847   4276   5048    528   -523   -760       C  
ATOM   1108  CG1 VAL A 145      -4.237 -21.523 -21.826  1.00 34.74           C  
ANISOU 1108  CG1 VAL A 145     4425   4126   4649    557   -439   -711       C  
ATOM   1109  CG2 VAL A 145      -4.488 -19.053 -21.497  1.00 36.65           C  
ANISOU 1109  CG2 VAL A 145     4840   4135   4949    679   -546   -855       C  
ATOM   1110  N   LEU A 146      -1.252 -22.170 -21.554  1.00 42.35           N  
ANISOU 1110  N   LEU A 146     5387   5074   5631    332   -513   -741       N  
ATOM   1111  CA  LEU A 146      -0.692 -23.474 -21.888  1.00 42.88           C  
ANISOU 1111  CA  LEU A 146     5377   5226   5688    261   -462   -662       C  
ATOM   1112  C   LEU A 146      -1.752 -24.548 -21.707  1.00 45.72           C  
ANISOU 1112  C   LEU A 146     5684   5694   5992    327   -377   -606       C  
ATOM   1113  O   LEU A 146      -2.433 -24.578 -20.684  1.00 51.64           O  
ANISOU 1113  O   LEU A 146     6437   6513   6673    432   -354   -640       O  
ATOM   1114  CB  LEU A 146       0.478 -23.795 -20.969  1.00 40.42           C  
ANISOU 1114  CB  LEU A 146     5050   4967   5339    240   -499   -707       C  
ATOM   1115  CG  LEU A 146       1.356 -22.614 -20.582  1.00 41.28           C  
ANISOU 1115  CG  LEU A 146     5213   4988   5485    199   -605   -802       C  
ATOM   1116  CD1 LEU A 146       2.299 -23.046 -19.499  1.00 38.23           C  
ANISOU 1116  CD1 LEU A 146     4798   4692   5036    204   -649   -851       C  
ATOM   1117  CD2 LEU A 146       2.117 -22.118 -21.793  1.00 44.02           C  
ANISOU 1117  CD2 LEU A 146     5551   5229   5945     65   -627   -754       C  
ATOM   1118  N   HIS A 147      -1.888 -25.432 -22.689  1.00 38.30           N  
ANISOU 1118  N   HIS A 147     4698   4771   5081    262   -328   -520       N  
ATOM   1119  CA  HIS A 147      -2.820 -26.544 -22.566  1.00 38.92           C  
ANISOU 1119  CA  HIS A 147     4721   4938   5128    294   -254   -462       C  
ATOM   1120  C   HIS A 147      -2.321 -27.536 -21.516  1.00 40.69           C  
ANISOU 1120  C   HIS A 147     4921   5247   5293    319   -216   -452       C  
ATOM   1121  O   HIS A 147      -3.076 -27.961 -20.640  1.00 39.47           O  
ANISOU 1121  O   HIS A 147     4742   5171   5081    395   -167   -436       O  
ATOM   1122  CB  HIS A 147      -3.009 -27.244 -23.913  1.00 39.63           C  
ANISOU 1122  CB  HIS A 147     4783   5010   5264    208   -228   -392       C  
ATOM   1123  CG  HIS A 147      -4.076 -28.292 -23.901  1.00 37.64           C  
ANISOU 1123  CG  HIS A 147     4473   4826   5001    219   -167   -338       C  
ATOM   1124  CD2 HIS A 147      -5.353 -28.270 -24.351  1.00 35.66           C  
ANISOU 1124  CD2 HIS A 147     4182   4599   4769    232   -159   -309       C  
ATOM   1125  ND1 HIS A 147      -3.880 -29.547 -23.364  1.00 35.01           N  
ANISOU 1125  ND1 HIS A 147     4111   4543   4647    209   -111   -300       N  
ATOM   1126  CE1 HIS A 147      -4.989 -30.254 -23.485  1.00 33.59           C  
ANISOU 1126  CE1 HIS A 147     3878   4404   4480    201    -67   -251       C  
ATOM   1127  NE2 HIS A 147      -5.899 -29.502 -24.079  1.00 36.09           N  
ANISOU 1127  NE2 HIS A 147     4178   4714   4820    213    -99   -258       N  
ATOM   1128  N   ARG A 148      -1.043 -27.893 -21.626  1.00 41.59           N  
ANISOU 1128  N   ARG A 148     5035   5347   5419    260   -236   -449       N  
ATOM   1129  CA  ARG A 148      -0.345 -28.757 -20.668  1.00 42.74           C  
ANISOU 1129  CA  ARG A 148     5162   5568   5511    290   -218   -434       C  
ATOM   1130  C   ARG A 148      -0.689 -30.247 -20.718  1.00 43.71           C  
ANISOU 1130  C   ARG A 148     5247   5732   5627    287   -133   -344       C  
ATOM   1131  O   ARG A 148      -0.062 -31.033 -20.023  1.00 45.52           O  
ANISOU 1131  O   ARG A 148     5465   6012   5818    316   -114   -313       O  
ATOM   1132  CB  ARG A 148      -0.466 -28.233 -19.230  1.00 44.82           C  
ANISOU 1132  CB  ARG A 148     5452   5895   5684    391   -248   -497       C  
ATOM   1133  CG  ARG A 148       0.212 -26.895 -19.008  1.00 51.01           C  
ANISOU 1133  CG  ARG A 148     6284   6623   6476    383   -350   -602       C  
ATOM   1134  CD  ARG A 148      -0.026 -26.358 -17.608  1.00 56.43           C  
ANISOU 1134  CD  ARG A 148     7016   7371   7055    494   -383   -686       C  
ATOM   1135  NE  ARG A 148       0.841 -26.976 -16.611  1.00 60.77           N  
ANISOU 1135  NE  ARG A 148     7552   8018   7522    525   -407   -687       N  
ATOM   1136  CZ  ARG A 148       0.417 -27.461 -15.448  1.00 63.92           C  
ANISOU 1136  CZ  ARG A 148     7960   8532   7795    635   -368   -676       C  
ATOM   1137  NH1 ARG A 148      -0.870 -27.408 -15.129  1.00 61.53           N1+
ANISOU 1137  NH1 ARG A 148     7669   8266   7442    721   -292   -663       N1+
ATOM   1138  NH2 ARG A 148       1.283 -28.002 -14.603  1.00 67.57           N  
ANISOU 1138  NH2 ARG A 148     8412   9083   8177    666   -402   -667       N  
ATOM   1139  N   ASP A 149      -1.664 -30.644 -21.531  1.00 38.11           N  
ANISOU 1139  N   ASP A 149     4522   4999   4959    251    -89   -301       N  
ATOM   1140  CA  ASP A 149      -1.994 -32.065 -21.637  1.00 34.45           C  
ANISOU 1140  CA  ASP A 149     4033   4549   4509    229    -16   -223       C  
ATOM   1141  C   ASP A 149      -2.373 -32.484 -23.059  1.00 39.44           C  
ANISOU 1141  C   ASP A 149     4662   5117   5208    140     -7   -204       C  
ATOM   1142  O   ASP A 149      -3.330 -33.236 -23.265  1.00 41.69           O  
ANISOU 1142  O   ASP A 149     4921   5404   5515    113     34   -160       O  
ATOM   1143  CB  ASP A 149      -3.103 -32.437 -20.652  1.00 35.16           C  
ANISOU 1143  CB  ASP A 149     4091   4712   4555    291     41   -179       C  
ATOM   1144  CG  ASP A 149      -3.199 -33.938 -20.419  1.00 39.17           C  
ANISOU 1144  CG  ASP A 149     4583   5226   5075    272    116    -87       C  
ATOM   1145  OD1 ASP A 149      -2.182 -34.641 -20.607  1.00 42.44           O  
ANISOU 1145  OD1 ASP A 149     5020   5601   5504    251    118    -70       O  
ATOM   1146  OD2 ASP A 149      -4.290 -34.415 -20.050  1.00 39.38           O1-
ANISOU 1146  OD2 ASP A 149     4568   5291   5103    278    176    -27       O1-
ATOM   1147  N   LEU A 150      -1.615 -32.000 -24.037  1.00 39.02           N  
ANISOU 1147  N   LEU A 150     4635   5010   5181     91    -46   -236       N  
ATOM   1148  CA  LEU A 150      -1.859 -32.349 -25.431  1.00 36.13           C  
ANISOU 1148  CA  LEU A 150     4282   4594   4852     16    -42   -227       C  
ATOM   1149  C   LEU A 150      -1.432 -33.783 -25.730  1.00 41.67           C  
ANISOU 1149  C   LEU A 150     4995   5270   5569    -14     11   -196       C  
ATOM   1150  O   LEU A 150      -0.280 -34.160 -25.508  1.00 45.79           O  
ANISOU 1150  O   LEU A 150     5525   5788   6086      6     29   -192       O  
ATOM   1151  CB  LEU A 150      -1.138 -31.375 -26.363  1.00 31.13           C  
ANISOU 1151  CB  LEU A 150     3678   3922   4229    -19    -86   -256       C  
ATOM   1152  CG  LEU A 150      -1.691 -29.947 -26.379  1.00 28.97           C  
ANISOU 1152  CG  LEU A 150     3413   3636   3958      2   -142   -281       C  
ATOM   1153  CD1 LEU A 150      -0.793 -29.042 -27.189  1.00 27.62           C  
ANISOU 1153  CD1 LEU A 150     3274   3414   3806    -42   -176   -290       C  
ATOM   1154  CD2 LEU A 150      -3.115 -29.916 -26.927  1.00 24.92           C  
ANISOU 1154  CD2 LEU A 150     2886   3133   3451      0   -151   -265       C  
ATOM   1155  N   LYS A 151      -2.374 -34.576 -26.230  1.00 40.81           N  
ANISOU 1155  N   LYS A 151     4884   5139   5483    -59     31   -177       N  
ATOM   1156  CA  LYS A 151      -2.121 -35.964 -26.606  1.00 37.14           C  
ANISOU 1156  CA  LYS A 151     4449   4619   5044    -94     76   -160       C  
ATOM   1157  C   LYS A 151      -3.217 -36.402 -27.581  1.00 39.97           C  
ANISOU 1157  C   LYS A 151     4812   4944   5429   -174     58   -172       C  
ATOM   1158  O   LYS A 151      -4.227 -35.710 -27.705  1.00 43.30           O  
ANISOU 1158  O   LYS A 151     5193   5407   5853   -188     17   -174       O  
ATOM   1159  CB  LYS A 151      -2.089 -36.851 -25.360  1.00 36.66           C  
ANISOU 1159  CB  LYS A 151     4373   4567   4988    -49    130   -102       C  
ATOM   1160  CG  LYS A 151      -3.327 -36.769 -24.495  1.00 37.24           C  
ANISOU 1160  CG  LYS A 151     4393   4695   5062    -40    144    -59       C  
ATOM   1161  CD  LYS A 151      -3.191 -37.697 -23.308  1.00 38.73           C  
ANISOU 1161  CD  LYS A 151     4578   4894   5244      7    209     17       C  
ATOM   1162  CE  LYS A 151      -4.377 -37.600 -22.377  1.00 39.10           C  
ANISOU 1162  CE  LYS A 151     4563   5015   5278     26    242     74       C  
ATOM   1163  NZ  LYS A 151      -4.246 -38.570 -21.256  1.00 41.01           N1+
ANISOU 1163  NZ  LYS A 151     4809   5268   5505     69    315    170       N1+
ATOM   1164  N   PRO A 152      -3.018 -37.531 -28.291  1.00 33.37           N  
ANISOU 1164  N   PRO A 152     4029   4035   4615   -220     80   -187       N  
ATOM   1165  CA  PRO A 152      -4.002 -37.973 -29.289  1.00 40.10           C  
ANISOU 1165  CA  PRO A 152     4894   4854   5488   -308     43   -216       C  
ATOM   1166  C   PRO A 152      -5.462 -38.019 -28.817  1.00 39.81           C  
ANISOU 1166  C   PRO A 152     4776   4855   5495   -353     23   -178       C  
ATOM   1167  O   PRO A 152      -6.344 -37.591 -29.562  1.00 45.70           O  
ANISOU 1167  O   PRO A 152     5492   5633   6240   -401    -41   -201       O  
ATOM   1168  CB  PRO A 152      -3.508 -39.374 -29.656  1.00 38.55           C  
ANISOU 1168  CB  PRO A 152     4774   4556   5319   -335     84   -236       C  
ATOM   1169  CG  PRO A 152      -2.037 -39.275 -29.522  1.00 34.88           C  
ANISOU 1169  CG  PRO A 152     4343   4087   4821   -252    129   -239       C  
ATOM   1170  CD  PRO A 152      -1.798 -38.359 -28.342  1.00 35.83           C  
ANISOU 1170  CD  PRO A 152     4396   4291   4928   -187    131   -190       C  
ATOM   1171  N   SER A 153      -5.721 -38.511 -27.610  1.00 39.28           N  
ANISOU 1171  N   SER A 153     4666   4798   5462   -331     79   -112       N  
ATOM   1172  CA  SER A 153      -7.098 -38.605 -27.127  1.00 38.76           C  
ANISOU 1172  CA  SER A 153     4505   4781   5441   -373     80    -60       C  
ATOM   1173  C   SER A 153      -7.742 -37.240 -26.856  1.00 41.70           C  
ANISOU 1173  C   SER A 153     4799   5265   5779   -315     47    -58       C  
ATOM   1174  O   SER A 153      -8.961 -37.137 -26.722  1.00 44.73           O  
ANISOU 1174  O   SER A 153     5088   5709   6198   -343     37    -24       O  
ATOM   1175  CB  SER A 153      -7.182 -39.495 -25.886  1.00 38.53           C  
ANISOU 1175  CB  SER A 153     4454   4740   5447   -359    165     29       C  
ATOM   1176  OG  SER A 153      -6.315 -39.032 -24.867  1.00 40.96           O  
ANISOU 1176  OG  SER A 153     4777   5095   5691   -243    205     54       O  
ATOM   1177  N   ASN A 154      -6.921 -36.197 -26.773  1.00 41.73           N  
ANISOU 1177  N   ASN A 154     4841   5292   5724   -233     31    -92       N  
ATOM   1178  CA  ASN A 154      -7.420 -34.839 -26.573  1.00 43.97           C  
ANISOU 1178  CA  ASN A 154     5078   5650   5979   -167     -5   -102       C  
ATOM   1179  C   ASN A 154      -7.550 -34.084 -27.888  1.00 45.66           C  
ANISOU 1179  C   ASN A 154     5315   5852   6182   -194    -86   -146       C  
ATOM   1180  O   ASN A 154      -7.745 -32.866 -27.908  1.00 48.64           O  
ANISOU 1180  O   ASN A 154     5682   6261   6538   -133   -123   -158       O  
ATOM   1181  CB  ASN A 154      -6.523 -34.061 -25.608  1.00 43.53           C  
ANISOU 1181  CB  ASN A 154     5053   5615   5872    -66     15   -114       C  
ATOM   1182  CG  ASN A 154      -6.738 -34.463 -24.166  1.00 46.36           C  
ANISOU 1182  CG  ASN A 154     5374   6030   6213     -7     85    -62       C  
ATOM   1183  ND2 ASN A 154      -5.763 -34.162 -23.314  1.00 46.77           N  
ANISOU 1183  ND2 ASN A 154     5466   6094   6211     66     97    -76       N  
ATOM   1184  OD1 ASN A 154      -7.772 -35.036 -23.820  1.00 47.21           O  
ANISOU 1184  OD1 ASN A 154     5410   6176   6351    -30    126     -5       O  
ATOM   1185  N   LEU A 155      -7.432 -34.815 -28.989  1.00 41.08           N  
ANISOU 1185  N   LEU A 155     4779   5220   5610   -279   -112   -172       N  
ATOM   1186  CA  LEU A 155      -7.619 -34.233 -30.307  1.00 35.45           C  
ANISOU 1186  CA  LEU A 155     4093   4508   4867   -307   -189   -205       C  
ATOM   1187  C   LEU A 155      -8.843 -34.857 -30.966  1.00 37.53           C  
ANISOU 1187  C   LEU A 155     4302   4796   5164   -392   -244   -207       C  
ATOM   1188  O   LEU A 155      -8.766 -35.943 -31.548  1.00 35.55           O  
ANISOU 1188  O   LEU A 155     4093   4490   4925   -476   -251   -238       O  
ATOM   1189  CB  LEU A 155      -6.368 -34.433 -31.160  1.00 33.97           C  
ANISOU 1189  CB  LEU A 155     4012   4259   4634   -324   -182   -245       C  
ATOM   1190  CG  LEU A 155      -5.098 -33.836 -30.550  1.00 33.53           C  
ANISOU 1190  CG  LEU A 155     3990   4189   4559   -257   -137   -240       C  
ATOM   1191  CD1 LEU A 155      -3.879 -34.205 -31.369  1.00 33.25           C  
ANISOU 1191  CD1 LEU A 155     4035   4109   4490   -274   -111   -267       C  
ATOM   1192  CD2 LEU A 155      -5.218 -32.321 -30.414  1.00 32.99           C  
ANISOU 1192  CD2 LEU A 155     3906   4150   4478   -200   -177   -230       C  
ATOM   1193  N   LEU A 156      -9.976 -34.169 -30.846  1.00 39.30           N  
ANISOU 1193  N   LEU A 156     4427   5099   5407   -367   -287   -177       N  
ATOM   1194  CA  LEU A 156     -11.240 -34.646 -31.390  1.00 42.27           C  
ANISOU 1194  CA  LEU A 156     4714   5522   5824   -448   -352   -170       C  
ATOM   1195  C   LEU A 156     -11.292 -34.470 -32.901  1.00 44.11           C  
ANISOU 1195  C   LEU A 156     5004   5755   6001   -492   -455   -217       C  
ATOM   1196  O   LEU A 156     -10.813 -33.471 -33.435  1.00 45.21           O  
ANISOU 1196  O   LEU A 156     5204   5898   6074   -426   -482   -222       O  
ATOM   1197  CB  LEU A 156     -12.409 -33.914 -30.736  1.00 45.35           C  
ANISOU 1197  CB  LEU A 156     4962   6019   6252   -384   -358   -115       C  
ATOM   1198  CG  LEU A 156     -12.559 -34.121 -29.230  1.00 45.54           C  
ANISOU 1198  CG  LEU A 156     4919   6072   6314   -335   -252    -62       C  
ATOM   1199  CD1 LEU A 156     -13.773 -33.364 -28.709  1.00 46.70           C  
ANISOU 1199  CD1 LEU A 156     4920   6337   6487   -256   -251    -13       C  
ATOM   1200  CD2 LEU A 156     -12.660 -35.600 -28.903  1.00 44.82           C  
ANISOU 1200  CD2 LEU A 156     4809   5937   6284   -448   -202    -38       C  
ATOM   1201  N   LEU A 157     -11.881 -35.448 -33.582  1.00 46.50           N  
ANISOU 1201  N   LEU A 157     5291   6050   6326   -607   -514   -251       N  
ATOM   1202  CA  LEU A 157     -11.866 -35.505 -35.039  1.00 47.45           C  
ANISOU 1202  CA  LEU A 157     5487   6171   6372   -656   -615   -312       C  
ATOM   1203  C   LEU A 157     -13.244 -35.812 -35.621  1.00 48.88           C  
ANISOU 1203  C   LEU A 157     5559   6428   6587   -745   -734   -320       C  
ATOM   1204  O   LEU A 157     -13.972 -36.659 -35.105  1.00 48.42           O  
ANISOU 1204  O   LEU A 157     5405   6367   6627   -834   -729   -307       O  
ATOM   1205  CB  LEU A 157     -10.891 -36.594 -35.503  1.00 48.50           C  
ANISOU 1205  CB  LEU A 157     5760   6195   6475   -716   -579   -385       C  
ATOM   1206  CG  LEU A 157      -9.426 -36.289 -35.830  1.00 48.53           C  
ANISOU 1206  CG  LEU A 157     5901   6145   6392   -646   -515   -408       C  
ATOM   1207  CD1 LEU A 157      -8.734 -35.511 -34.736  1.00 48.33           C  
ANISOU 1207  CD1 LEU A 157     5854   6119   6389   -548   -425   -347       C  
ATOM   1208  CD2 LEU A 157      -8.685 -37.590 -36.074  1.00 48.63           C  
ANISOU 1208  CD2 LEU A 157     6021   6053   6404   -698   -468   -477       C  
ATOM   1209  N   ASN A 158     -13.590 -35.125 -36.705  1.00 50.42           N  
ANISOU 1209  N   ASN A 158     5765   6693   6700   -723   -844   -332       N  
ATOM   1210  CA  ASN A 158     -14.741 -35.499 -37.516  1.00 52.97           C  
ANISOU 1210  CA  ASN A 158     6006   7092   7029   -817   -986   -360       C  
ATOM   1211  C   ASN A 158     -14.257 -36.068 -38.836  1.00 54.90           C  
ANISOU 1211  C   ASN A 158     6403   7296   7161   -882  -1062   -461       C  
ATOM   1212  O   ASN A 158     -14.625 -37.174 -39.231  1.00 60.89           O  
ANISOU 1212  O   ASN A 158     7172   8019   7947  -1011  -1125   -538       O  
ATOM   1213  CB  ASN A 158     -15.633 -34.290 -37.791  1.00 56.92           C  
ANISOU 1213  CB  ASN A 158     6395   7726   7508   -728  -1074   -294       C  
ATOM   1214  CG  ASN A 158     -16.601 -34.013 -36.667  1.00 61.41           C  
ANISOU 1214  CG  ASN A 158     6768   8368   8198   -693  -1036   -213       C  
ATOM   1215  ND2 ASN A 158     -16.857 -32.735 -36.412  1.00 63.99           N  
ANISOU 1215  ND2 ASN A 158     7041   8760   8511   -547  -1031   -145       N  
ATOM   1216  OD1 ASN A 158     -17.120 -34.935 -36.034  1.00 61.80           O  
ANISOU 1216  OD1 ASN A 158     6716   8412   8352   -793  -1005   -208       O  
ATOM   1217  N   THR A 159     -13.430 -35.288 -39.518  1.00 49.40           N  
ANISOU 1217  N   THR A 159     5830   6602   6337   -790  -1052   -460       N  
ATOM   1218  CA  THR A 159     -12.857 -35.686 -40.789  1.00 47.47           C  
ANISOU 1218  CA  THR A 159     5744   6338   5954   -819  -1102   -547       C  
ATOM   1219  C   THR A 159     -11.365 -35.413 -40.732  1.00 47.45           C  
ANISOU 1219  C   THR A 159     5881   6260   5888   -738   -968   -541       C  
ATOM   1220  O   THR A 159     -10.848 -34.970 -39.708  1.00 47.27           O  
ANISOU 1220  O   THR A 159     5827   6199   5936   -676   -859   -478       O  
ATOM   1221  CB  THR A 159     -13.458 -34.874 -41.946  1.00 49.15           C  
ANISOU 1221  CB  THR A 159     5956   6675   6044   -782  -1243   -530       C  
ATOM   1222  CG2 THR A 159     -14.975 -35.037 -41.991  1.00 47.51           C  
ANISOU 1222  CG2 THR A 159     5577   6568   5907   -854  -1389   -524       C  
ATOM   1223  OG1 THR A 159     -13.138 -33.487 -41.774  1.00 49.97           O  
ANISOU 1223  OG1 THR A 159     6056   6812   6119   -649  -1197   -422       O  
ATOM   1224  N   THR A 160     -10.669 -35.664 -41.833  1.00 45.73           N  
ANISOU 1224  N   THR A 160     5814   6032   5531   -736   -977   -607       N  
ATOM   1225  CA  THR A 160      -9.257 -35.334 -41.905  1.00 43.26           C  
ANISOU 1225  CA  THR A 160     5613   5671   5151   -657   -850   -588       C  
ATOM   1226  C   THR A 160      -9.059 -33.818 -41.876  1.00 43.96           C  
ANISOU 1226  C   THR A 160     5676   5816   5211   -560   -834   -471       C  
ATOM   1227  O   THR A 160      -7.948 -33.336 -41.670  1.00 43.42           O  
ANISOU 1227  O   THR A 160     5659   5708   5129   -502   -725   -429       O  
ATOM   1228  CB  THR A 160      -8.611 -35.905 -43.178  1.00 46.06           C  
ANISOU 1228  CB  THR A 160     6130   6025   5346   -663   -855   -680       C  
ATOM   1229  CG2 THR A 160      -8.499 -37.424 -43.091  1.00 42.64           C  
ANISOU 1229  CG2 THR A 160     5756   5489   4956   -742   -839   -804       C  
ATOM   1230  OG1 THR A 160      -9.408 -35.552 -44.315  1.00 52.20           O  
ANISOU 1230  OG1 THR A 160     6926   6909   5997   -674   -999   -693       O  
ATOM   1231  N   CYS A 161     -10.144 -33.074 -42.081  1.00 47.30           N  
ANISOU 1231  N   CYS A 161     6015   6325   5633   -543   -945   -418       N  
ATOM   1232  CA  CYS A 161     -10.095 -31.614 -42.119  1.00 50.92           C  
ANISOU 1232  CA  CYS A 161     6459   6818   6070   -445   -946   -305       C  
ATOM   1233  C   CYS A 161     -10.764 -30.976 -40.905  1.00 50.83           C  
ANISOU 1233  C   CYS A 161     6308   6803   6202   -402   -938   -242       C  
ATOM   1234  O   CYS A 161     -10.841 -29.753 -40.808  1.00 51.00           O  
ANISOU 1234  O   CYS A 161     6315   6834   6229   -314   -944   -155       O  
ATOM   1235  CB  CYS A 161     -10.767 -31.082 -43.390  1.00 52.18           C  
ANISOU 1235  CB  CYS A 161     6646   7082   6096   -421  -1078   -275       C  
ATOM   1236  SG  CYS A 161      -9.866 -31.362 -44.929  1.00 54.92           S  
ANISOU 1236  SG  CYS A 161     7182   7459   6224   -423  -1071   -316       S  
ATOM   1237  N   ASP A 162     -11.256 -31.799 -39.986  1.00 50.04           N  
ANISOU 1237  N   ASP A 162     6113   6685   6215   -457   -921   -281       N  
ATOM   1238  CA  ASP A 162     -12.000 -31.278 -38.846  1.00 49.27           C  
ANISOU 1238  CA  ASP A 162     5876   6608   6236   -408   -909   -226       C  
ATOM   1239  C   ASP A 162     -11.428 -31.769 -37.513  1.00 45.85           C  
ANISOU 1239  C   ASP A 162     5424   6099   5900   -416   -783   -238       C  
ATOM   1240  O   ASP A 162     -11.920 -32.737 -36.926  1.00 47.26           O  
ANISOU 1240  O   ASP A 162     5527   6275   6153   -485   -770   -265       O  
ATOM   1241  CB  ASP A 162     -13.480 -31.643 -38.968  1.00 51.60           C  
ANISOU 1241  CB  ASP A 162     6029   7000   6577   -455  -1022   -228       C  
ATOM   1242  CG  ASP A 162     -14.359 -30.838 -38.033  1.00 55.68           C  
ANISOU 1242  CG  ASP A 162     6396   7572   7190   -368  -1016   -154       C  
ATOM   1243  OD1 ASP A 162     -13.816 -30.024 -37.256  1.00 56.17           O  
ANISOU 1243  OD1 ASP A 162     6483   7581   7277   -273   -929   -116       O  
ATOM   1244  OD2 ASP A 162     -15.595 -31.028 -38.068  1.00 59.14           O1-
ANISOU 1244  OD2 ASP A 162     6687   8107   7677   -394  -1101   -140       O1-
ATOM   1245  N   LEU A 163     -10.394 -31.082 -37.041  1.00 39.22           N  
ANISOU 1245  N   LEU A 163     4648   5198   5055   -349   -697   -212       N  
ATOM   1246  CA  LEU A 163      -9.741 -31.426 -35.783  1.00 38.07           C  
ANISOU 1246  CA  LEU A 163     4492   4992   4980   -341   -589   -220       C  
ATOM   1247  C   LEU A 163      -9.961 -30.328 -34.742  1.00 41.46           C  
ANISOU 1247  C   LEU A 163     4862   5428   5463   -241   -563   -172       C  
ATOM   1248  O   LEU A 163      -9.817 -29.140 -35.029  1.00 42.83           O  
ANISOU 1248  O   LEU A 163     5071   5592   5612   -172   -588   -136       O  
ATOM   1249  CB  LEU A 163      -8.243 -31.672 -36.013  1.00 32.26           C  
ANISOU 1249  CB  LEU A 163     3875   4185   4198   -351   -514   -246       C  
ATOM   1250  CG  LEU A 163      -7.327 -32.044 -34.844  1.00 29.36           C  
ANISOU 1250  CG  LEU A 163     3511   3761   3885   -336   -411   -253       C  
ATOM   1251  CD1 LEU A 163      -6.160 -32.873 -35.343  1.00 25.40           C  
ANISOU 1251  CD1 LEU A 163     3101   3209   3339   -371   -354   -294       C  
ATOM   1252  CD2 LEU A 163      -6.804 -30.808 -34.126  1.00 32.14           C  
ANISOU 1252  CD2 LEU A 163     3860   4095   4256   -258   -383   -215       C  
ATOM   1253  N   LYS A 164     -10.300 -30.736 -33.526  1.00 39.79           N  
ANISOU 1253  N   LYS A 164     4569   5227   5321   -231   -508   -170       N  
ATOM   1254  CA  LYS A 164     -10.523 -29.792 -32.442  1.00 35.35           C  
ANISOU 1254  CA  LYS A 164     3959   4676   4796   -126   -475   -143       C  
ATOM   1255  C   LYS A 164      -9.787 -30.230 -31.188  1.00 34.84           C  
ANISOU 1255  C   LYS A 164     3906   4577   4756   -115   -379   -158       C  
ATOM   1256  O   LYS A 164      -9.773 -31.409 -30.845  1.00 38.92           O  
ANISOU 1256  O   LYS A 164     4399   5093   5294   -180   -337   -164       O  
ATOM   1257  CB  LYS A 164     -12.015 -29.665 -32.149  1.00 35.79           C  
ANISOU 1257  CB  LYS A 164     3875   4826   4898    -90   -510   -109       C  
ATOM   1258  CG  LYS A 164     -12.758 -28.765 -33.108  1.00 38.12           C  
ANISOU 1258  CG  LYS A 164     4148   5166   5171    -42   -610    -79       C  
ATOM   1259  CD  LYS A 164     -14.250 -28.777 -32.828  1.00 39.22           C  
ANISOU 1259  CD  LYS A 164     4119   5419   5364     -8   -644    -43       C  
ATOM   1260  CE  LYS A 164     -14.946 -27.642 -33.556  1.00 40.83           C  
ANISOU 1260  CE  LYS A 164     4298   5667   5550     89   -737      0       C  
ATOM   1261  NZ  LYS A 164     -14.608 -27.623 -34.999  1.00 39.84           N1+
ANISOU 1261  NZ  LYS A 164     4265   5524   5348     31   -828     -2       N1+
ATOM   1262  N   ILE A 165      -9.170 -29.276 -30.505  1.00 35.82           N  
ANISOU 1262  N   ILE A 165     4071   4665   4874    -34   -353   -163       N  
ATOM   1263  CA  ILE A 165      -8.468 -29.567 -29.263  1.00 37.83           C  
ANISOU 1263  CA  ILE A 165     4336   4903   5134     -9   -279   -180       C  
ATOM   1264  C   ILE A 165      -9.447 -29.487 -28.099  1.00 40.89           C  
ANISOU 1264  C   ILE A 165     4630   5363   5543     67   -242   -163       C  
ATOM   1265  O   ILE A 165     -10.259 -28.564 -28.029  1.00 43.38           O  
ANISOU 1265  O   ILE A 165     4905   5712   5867    149   -271   -155       O  
ATOM   1266  CB  ILE A 165      -7.305 -28.584 -29.034  1.00 33.45           C  
ANISOU 1266  CB  ILE A 165     3866   4280   4562     32   -279   -206       C  
ATOM   1267  CG1 ILE A 165      -6.375 -28.576 -30.250  1.00 30.04           C  
ANISOU 1267  CG1 ILE A 165     3511   3794   4108    -37   -301   -204       C  
ATOM   1268  CG2 ILE A 165      -6.541 -28.948 -27.774  1.00 31.30           C  
ANISOU 1268  CG2 ILE A 165     3601   4007   4284     56   -221   -228       C  
ATOM   1269  CD1 ILE A 165      -5.301 -27.517 -30.193  1.00 29.67           C  
ANISOU 1269  CD1 ILE A 165     3531   3680   4062    -19   -308   -213       C  
ATOM   1270  N   CYS A 166      -9.384 -30.459 -27.197  1.00 39.01           N  
ANISOU 1270  N   CYS A 166     4359   5151   5310     49   -173   -149       N  
ATOM   1271  CA  CYS A 166     -10.285 -30.476 -26.054  1.00 39.48           C  
ANISOU 1271  CA  CYS A 166     4328   5296   5377    121   -117   -119       C  
ATOM   1272  C   CYS A 166      -9.533 -30.710 -24.750  1.00 42.17           C  
ANISOU 1272  C   CYS A 166     4705   5641   5676    172    -47   -126       C  
ATOM   1273  O   CYS A 166      -8.322 -30.934 -24.756  1.00 40.26           O  
ANISOU 1273  O   CYS A 166     4546   5337   5415    143    -48   -152       O  
ATOM   1274  CB  CYS A 166     -11.370 -31.542 -26.239  1.00 38.86           C  
ANISOU 1274  CB  CYS A 166     4137   5277   5350     41    -99    -64       C  
ATOM   1275  SG  CYS A 166     -10.801 -33.248 -26.035  1.00 53.42           S  
ANISOU 1275  SG  CYS A 166     6008   7071   7219    -77    -40    -36       S  
ATOM   1276  N   ASP A 167     -10.272 -30.652 -23.643  1.00 47.73           N  
ANISOU 1276  N   ASP A 167     5340   6433   6361    255     15    -98       N  
ATOM   1277  CA  ASP A 167      -9.759 -30.921 -22.295  1.00 49.73           C  
ANISOU 1277  CA  ASP A 167     5619   6722   6554    319     86    -93       C  
ATOM   1278  C   ASP A 167      -8.718 -29.920 -21.810  1.00 44.44           C  
ANISOU 1278  C   ASP A 167     5052   6010   5823    398     48   -175       C  
ATOM   1279  O   ASP A 167      -7.521 -30.190 -21.828  1.00 44.45           O  
ANISOU 1279  O   ASP A 167     5123   5955   5810    357     29   -197       O  
ATOM   1280  CB  ASP A 167      -9.224 -32.350 -22.164  1.00 55.93           C  
ANISOU 1280  CB  ASP A 167     6416   7483   7354    228    132    -40       C  
ATOM   1281  CG  ASP A 167      -9.075 -32.778 -20.717  1.00 67.06           C  
ANISOU 1281  CG  ASP A 167     7822   8962   8697    302    217      4       C  
ATOM   1282  OD1 ASP A 167     -10.092 -33.184 -20.115  1.00 72.86           O  
ANISOU 1282  OD1 ASP A 167     8466   9783   9433    322    293     78       O  
ATOM   1283  OD2 ASP A 167      -7.950 -32.704 -20.176  1.00 70.16           O1-
ANISOU 1283  OD2 ASP A 167     8295   9333   9031    341    207    -29       O1-
ATOM   1284  N   PHE A 168      -9.189 -28.765 -21.360  1.00 43.50           N  
ANISOU 1284  N   PHE A 168     4937   5918   5673    515     36   -222       N  
ATOM   1285  CA  PHE A 168      -8.306 -27.730 -20.849  1.00 42.20           C  
ANISOU 1285  CA  PHE A 168     4874   5702   5459    585    -11   -313       C  
ATOM   1286  C   PHE A 168      -8.307 -27.752 -19.321  1.00 43.15           C  
ANISOU 1286  C   PHE A 168     5004   5912   5478    698     47   -334       C  
ATOM   1287  O   PHE A 168      -8.095 -26.731 -18.667  1.00 41.06           O  
ANISOU 1287  O   PHE A 168     4808   5636   5159    799     17   -424       O  
ATOM   1288  CB  PHE A 168      -8.734 -26.361 -21.382  1.00 39.99           C  
ANISOU 1288  CB  PHE A 168     4624   5362   5210    647    -72   -366       C  
ATOM   1289  CG  PHE A 168      -8.406 -26.146 -22.836  1.00 38.51           C  
ANISOU 1289  CG  PHE A 168     4462   5077   5094    544   -143   -352       C  
ATOM   1290  CD1 PHE A 168      -9.035 -26.888 -23.822  1.00 37.57           C  
ANISOU 1290  CD1 PHE A 168     4271   4984   5022    462   -140   -282       C  
ATOM   1291  CD2 PHE A 168      -7.469 -25.197 -23.216  1.00 39.13           C  
ANISOU 1291  CD2 PHE A 168     4638   5040   5188    526   -213   -407       C  
ATOM   1292  CE1 PHE A 168      -8.734 -26.690 -25.158  1.00 37.34           C  
ANISOU 1292  CE1 PHE A 168     4275   4880   5031    381   -203   -270       C  
ATOM   1293  CE2 PHE A 168      -7.165 -24.993 -24.552  1.00 37.88           C  
ANISOU 1293  CE2 PHE A 168     4506   4806   5082    438   -263   -378       C  
ATOM   1294  CZ  PHE A 168      -7.799 -25.741 -25.523  1.00 36.58           C  
ANISOU 1294  CZ  PHE A 168     4278   4681   4940    374   -257   -311       C  
ATOM   1295  N   GLY A 169      -8.539 -28.936 -18.764  1.00 43.64           N  
ANISOU 1295  N   GLY A 169     5009   6059   5515    679    130   -251       N  
ATOM   1296  CA  GLY A 169      -8.622 -29.108 -17.327  1.00 44.00           C  
ANISOU 1296  CA  GLY A 169     5058   6213   5447    788    200   -243       C  
ATOM   1297  C   GLY A 169      -7.327 -28.789 -16.613  1.00 42.25           C  
ANISOU 1297  C   GLY A 169     4942   5969   5142    822    144   -323       C  
ATOM   1298  O   GLY A 169      -7.346 -28.288 -15.489  1.00 42.41           O  
ANISOU 1298  O   GLY A 169     5004   6062   5048    947    158   -379       O  
ATOM   1299  N   LEU A 170      -6.203 -29.076 -17.266  1.00 40.61           N  
ANISOU 1299  N   LEU A 170     4772   5671   4986    715     79   -332       N  
ATOM   1300  CA  LEU A 170      -4.885 -28.828 -16.685  1.00 39.10           C  
ANISOU 1300  CA  LEU A 170     4657   5466   4735    728     12   -400       C  
ATOM   1301  C   LEU A 170      -4.263 -27.540 -17.215  1.00 43.48           C  
ANISOU 1301  C   LEU A 170     5277   5911   5334    704    -97   -513       C  
ATOM   1302  O   LEU A 170      -3.087 -27.272 -16.979  1.00 48.26           O  
ANISOU 1302  O   LEU A 170     5928   6486   5923    678   -171   -571       O  
ATOM   1303  CB  LEU A 170      -3.936 -29.991 -16.974  1.00 34.67           C  
ANISOU 1303  CB  LEU A 170     4083   4885   4205    636     17   -329       C  
ATOM   1304  CG  LEU A 170      -4.276 -31.376 -16.421  1.00 38.94           C  
ANISOU 1304  CG  LEU A 170     4581   5502   4714    646    116   -207       C  
ATOM   1305  CD1 LEU A 170      -3.197 -32.375 -16.802  1.00 36.64           C  
ANISOU 1305  CD1 LEU A 170     4296   5160   4465    571    105   -156       C  
ATOM   1306  CD2 LEU A 170      -4.451 -31.335 -14.918  1.00 42.42           C  
ANISOU 1306  CD2 LEU A 170     5040   6069   5009    776    156   -202       C  
ATOM   1307  N   ALA A 171      -5.048 -26.746 -17.932  1.00 42.90           N  
ANISOU 1307  N   ALA A 171     5200   5778   5322    711   -109   -535       N  
ATOM   1308  CA  ALA A 171      -4.520 -25.542 -18.562  1.00 45.83           C  
ANISOU 1308  CA  ALA A 171     5638   6024   5754    678   -204   -618       C  
ATOM   1309  C   ALA A 171      -4.107 -24.486 -17.541  1.00 51.80           C  
ANISOU 1309  C   ALA A 171     6481   6762   6439    766   -269   -746       C  
ATOM   1310  O   ALA A 171      -4.731 -24.345 -16.492  1.00 57.48           O  
ANISOU 1310  O   ALA A 171     7215   7567   7059    896   -229   -785       O  
ATOM   1311  CB  ALA A 171      -5.527 -24.970 -19.548  1.00 44.66           C  
ANISOU 1311  CB  ALA A 171     5469   5819   5681    682   -202   -596       C  
ATOM   1312  N   ARG A 172      -3.049 -23.749 -17.859  1.00 51.82           N  
ANISOU 1312  N   ARG A 172     6543   6654   6493    691   -367   -814       N  
ATOM   1313  CA  ARG A 172      -2.561 -22.680 -16.996  1.00 52.08           C  
ANISOU 1313  CA  ARG A 172     6669   6640   6479    746   -454   -953       C  
ATOM   1314  C   ARG A 172      -2.204 -21.453 -17.819  1.00 48.91           C  
ANISOU 1314  C   ARG A 172     6332   6059   6192    676   -540  -1007       C  
ATOM   1315  O   ARG A 172      -1.902 -21.558 -19.008  1.00 50.81           O  
ANISOU 1315  O   ARG A 172     6539   6231   6534    562   -541   -928       O  
ATOM   1316  CB  ARG A 172      -1.315 -23.132 -16.230  1.00 53.34           C  
ANISOU 1316  CB  ARG A 172     6829   6861   6577    705   -509   -986       C  
ATOM   1317  CG  ARG A 172      -1.569 -24.144 -15.133  1.00 58.45           C  
ANISOU 1317  CG  ARG A 172     7445   7679   7085    800   -440   -948       C  
ATOM   1318  CD  ARG A 172      -2.374 -23.539 -13.998  1.00 65.68           C  
ANISOU 1318  CD  ARG A 172     8428   8656   7872    965   -424  -1042       C  
ATOM   1319  NE  ARG A 172      -2.187 -24.268 -12.747  1.00 70.51           N  
ANISOU 1319  NE  ARG A 172     9039   9430   8323   1051   -396  -1033       N  
ATOM   1320  CZ  ARG A 172      -2.825 -25.391 -12.434  1.00 73.60           C  
ANISOU 1320  CZ  ARG A 172     9363   9949   8652   1100   -273   -905       C  
ATOM   1321  NH1 ARG A 172      -3.692 -25.924 -13.289  1.00 73.14           N1+
ANISOU 1321  NH1 ARG A 172     9226   9875   8688   1060   -177   -789       N1+
ATOM   1322  NH2 ARG A 172      -2.594 -25.984 -11.269  1.00 74.37           N  
ANISOU 1322  NH2 ARG A 172     9472  10189   8594   1183   -252   -888       N  
ATOM   1323  N   VAL A 173      -2.238 -20.289 -17.184  1.00 44.65           N  
ANISOU 1323  N   VAL A 173     5894   5440   5631    750   -609  -1139       N  
ATOM   1324  CA  VAL A 173      -1.662 -19.095 -17.781  1.00 44.01           C  
ANISOU 1324  CA  VAL A 173     5890   5167   5664    667   -706  -1197       C  
ATOM   1325  C   VAL A 173      -0.149 -19.257 -17.754  1.00 46.50           C  
ANISOU 1325  C   VAL A 173     6186   5468   6015    517   -787  -1212       C  
ATOM   1326  O   VAL A 173       0.406 -19.703 -16.752  1.00 48.60           O  
ANISOU 1326  O   VAL A 173     6440   5840   6186    537   -818  -1267       O  
ATOM   1327  CB  VAL A 173      -2.060 -17.822 -17.008  1.00 40.59           C  
ANISOU 1327  CB  VAL A 173     5588   4633   5201    789   -765  -1354       C  
ATOM   1328  CG1 VAL A 173      -1.237 -16.633 -17.473  1.00 38.81           C  
ANISOU 1328  CG1 VAL A 173     5452   4191   5103    675   -882  -1420       C  
ATOM   1329  CG2 VAL A 173      -3.548 -17.545 -17.166  1.00 38.74           C  
ANISOU 1329  CG2 VAL A 173     5361   4406   4954    947   -683  -1329       C  
ATOM   1330  N   ALA A 174       0.512 -18.923 -18.858  1.00 50.65           N  
ANISOU 1330  N   ALA A 174     6696   5878   6672    372   -818  -1153       N  
ATOM   1331  CA  ALA A 174       1.965 -19.020 -18.941  1.00 55.47           C  
ANISOU 1331  CA  ALA A 174     7262   6479   7336    222   -888  -1153       C  
ATOM   1332  C   ALA A 174       2.623 -18.168 -17.864  1.00 61.50           C  
ANISOU 1332  C   ALA A 174     8100   7187   8078    218  -1017  -1315       C  
ATOM   1333  O   ALA A 174       2.154 -17.074 -17.553  1.00 65.46           O  
ANISOU 1333  O   ALA A 174     8719   7560   8592    277  -1070  -1423       O  
ATOM   1334  CB  ALA A 174       2.448 -18.600 -20.319  1.00 56.76           C  
ANISOU 1334  CB  ALA A 174     7407   6516   7643     78   -889  -1060       C  
ATOM   1335  N   ASP A 175       3.710 -18.675 -17.297  1.00 64.53           N  
ANISOU 1335  N   ASP A 175     8420   7670   8430    153  -1075  -1337       N  
ATOM   1336  CA  ASP A 175       4.402 -17.978 -16.224  1.00 71.80           C  
ANISOU 1336  CA  ASP A 175     9400   8565   9314    140  -1217  -1499       C  
ATOM   1337  C   ASP A 175       5.813 -18.531 -16.042  1.00 80.24           C  
ANISOU 1337  C   ASP A 175    10353   9732  10402     19  -1288  -1476       C  
ATOM   1338  O   ASP A 175       6.060 -19.329 -15.139  1.00 78.83           O  
ANISOU 1338  O   ASP A 175    10133   9724  10095     89  -1299  -1492       O  
ATOM   1339  CB  ASP A 175       3.607 -18.106 -14.924  1.00 71.47           C  
ANISOU 1339  CB  ASP A 175     9436   8629   9089    330  -1211  -1607       C  
ATOM   1340  CG  ASP A 175       4.189 -17.276 -13.799  1.00 72.96           C  
ANISOU 1340  CG  ASP A 175     9718   8784   9219    336  -1369  -1803       C  
ATOM   1341  OD1 ASP A 175       4.964 -16.336 -14.084  1.00 74.25           O  
ANISOU 1341  OD1 ASP A 175     9912   8786   9512    194  -1487  -1873       O  
ATOM   1342  OD2 ASP A 175       3.858 -17.561 -12.630  1.00 71.76           O1-
ANISOU 1342  OD2 ASP A 175     9612   8766   8887    480  -1375  -1887       O1-
ATOM   1343  N   PRO A 176       6.747 -18.103 -16.908  1.00 90.82           N  
ANISOU 1343  N   PRO A 176    11634  10971  11903   -160  -1330  -1427       N  
ATOM   1344  CA  PRO A 176       8.132 -18.587 -16.892  1.00 97.96           C  
ANISOU 1344  CA  PRO A 176    12399  11971  12851   -283  -1388  -1387       C  
ATOM   1345  C   PRO A 176       8.848 -18.270 -15.584  1.00107.84           C  
ANISOU 1345  C   PRO A 176    13662  13280  14031   -286  -1553  -1543       C  
ATOM   1346  O   PRO A 176       9.812 -18.950 -15.230  1.00106.73           O  
ANISOU 1346  O   PRO A 176    13399  13288  13867   -323  -1599  -1515       O  
ATOM   1347  CB  PRO A 176       8.785 -17.810 -18.041  1.00 97.49           C  
ANISOU 1347  CB  PRO A 176    12304  11753  12986   -470  -1403  -1323       C  
ATOM   1348  CG  PRO A 176       7.656 -17.410 -18.925  1.00 95.61           C  
ANISOU 1348  CG  PRO A 176    12161  11383  12784   -422  -1303  -1265       C  
ATOM   1349  CD  PRO A 176       6.515 -17.142 -18.000  1.00 94.26           C  
ANISOU 1349  CD  PRO A 176    12123  11202  12488   -248  -1314  -1387       C  
ATOM   1350  N   ASP A 177       8.371 -17.252 -14.875  1.00118.52           N  
ANISOU 1350  N   ASP A 177    15165  14522  15345   -238  -1645  -1710       N  
ATOM   1351  CA  ASP A 177       9.020 -16.790 -13.652  1.00128.92           C  
ANISOU 1351  CA  ASP A 177    16520  15873  16589   -248  -1824  -1889       C  
ATOM   1352  C   ASP A 177       8.827 -17.729 -12.466  1.00137.63           C  
ANISOU 1352  C   ASP A 177    17619  17208  17467    -78  -1821  -1922       C  
ATOM   1353  O   ASP A 177       9.776 -18.374 -12.021  1.00139.13           O  
ANISOU 1353  O   ASP A 177    17693  17555  17614   -112  -1890  -1900       O  
ATOM   1354  CB  ASP A 177       8.536 -15.386 -13.287  1.00129.44           C  
ANISOU 1354  CB  ASP A 177    16773  15728  16679   -237  -1917  -2070       C  
ATOM   1355  CG  ASP A 177       9.054 -14.326 -14.238  1.00127.70           C  
ANISOU 1355  CG  ASP A 177    16554  15284  16681   -434  -1936  -2020       C  
ATOM   1356  OD1 ASP A 177       9.158 -13.154 -13.820  1.00130.72           O  
ANISOU 1356  OD1 ASP A 177    17050  15523  17095   -475  -2004  -2121       O  
ATOM   1357  OD2 ASP A 177       9.362 -14.665 -15.401  1.00127.87           O1-
ANISOU 1357  OD2 ASP A 177    16465  15277  16843   -546  -1878  -1877       O1-
ATOM   1358  N   HIS A 178       7.599 -17.797 -11.957  1.00146.16           N  
ANISOU 1358  N   HIS A 178    18819  18312  18402    110  -1739  -1964       N  
ATOM   1359  CA  HIS A 178       7.313 -18.532 -10.726  1.00155.63           C  
ANISOU 1359  CA  HIS A 178    20042  19721  19369    283  -1733  -2003       C  
ATOM   1360  C   HIS A 178       7.743 -19.995 -10.792  1.00167.51           C  
ANISOU 1360  C   HIS A 178    21394  21425  20827    300  -1653  -1828       C  
ATOM   1361  O   HIS A 178       7.528 -20.679 -11.793  1.00167.77           O  
ANISOU 1361  O   HIS A 178    21343  21450  20954    268  -1516  -1660       O  
ATOM   1362  CB  HIS A 178       5.833 -18.397 -10.338  1.00154.01           C  
ANISOU 1362  CB  HIS A 178    19969  19513  19036    481  -1618  -2043       C  
ATOM   1363  CG  HIS A 178       5.061 -19.679 -10.401  1.00154.33           C  
ANISOU 1363  CG  HIS A 178    19941  19713  18983    601  -1436  -1871       C  
ATOM   1364  CD2 HIS A 178       4.438 -20.296 -11.433  1.00154.30           C  
ANISOU 1364  CD2 HIS A 178    19868  19688  19071    589  -1280  -1702       C  
ATOM   1365  ND1 HIS A 178       4.849 -20.477  -9.296  1.00157.37           N  
ANISOU 1365  ND1 HIS A 178    20333  20306  19157    750  -1405  -1863       N  
ATOM   1366  CE1 HIS A 178       4.135 -21.531  -9.646  1.00157.52           C  
ANISOU 1366  CE1 HIS A 178    20284  20409  19157    814  -1234  -1689       C  
ATOM   1367  NE2 HIS A 178       3.872 -21.446 -10.939  1.00155.62           N  
ANISOU 1367  NE2 HIS A 178    19996  20033  19098    716  -1162  -1599       N  
ATOM   1368  N   ASP A 179       8.381 -20.452  -9.720  1.00178.46           N  
ANISOU 1368  N   ASP A 179    22753  22987  22067    353  -1750  -1873       N  
ATOM   1369  CA  ASP A 179       8.864 -21.821  -9.624  1.00186.57           C  
ANISOU 1369  CA  ASP A 179    23647  24201  23038    389  -1693  -1714       C  
ATOM   1370  C   ASP A 179       8.814 -22.258  -8.165  1.00192.76           C  
ANISOU 1370  C   ASP A 179    24484  25183  23572    552  -1748  -1772       C  
ATOM   1371  O   ASP A 179       8.966 -21.439  -7.258  1.00194.03           O  
ANISOU 1371  O   ASP A 179    24744  25351  23627    579  -1896  -1959       O  
ATOM   1372  CB  ASP A 179      10.292 -21.925 -10.169  1.00188.46           C  
ANISOU 1372  CB  ASP A 179    23726  24447  23431    218  -1788  -1663       C  
ATOM   1373  CG  ASP A 179      10.668 -23.341 -10.569  1.00186.00           C  
ANISOU 1373  CG  ASP A 179    23273  24267  23132    246  -1677  -1463       C  
ATOM   1374  OD1 ASP A 179      10.254 -24.293  -9.875  1.00185.41           O  
ANISOU 1374  OD1 ASP A 179    23216  24336  22894    401  -1609  -1396       O  
ATOM   1375  OD2 ASP A 179      11.378 -23.503 -11.585  1.00184.12           O1-
ANISOU 1375  OD2 ASP A 179    22910  23981  23065    118  -1651  -1369       O1-
ATOM   1376  N   HIS A 180       8.596 -23.548  -7.944  1.00198.43           N  
ANISOU 1376  N   HIS A 180    25147  26056  24191    662  -1629  -1612       N  
ATOM   1377  CA  HIS A 180       8.447 -24.076  -6.595  1.00209.49           C  
ANISOU 1377  CA  HIS A 180    26601  27655  25339    833  -1651  -1627       C  
ATOM   1378  C   HIS A 180       9.132 -25.431  -6.465  1.00221.28           C  
ANISOU 1378  C   HIS A 180    27968  29309  26798    868  -1621  -1448       C  
ATOM   1379  O   HIS A 180       9.363 -25.918  -5.357  1.00221.37           O  
ANISOU 1379  O   HIS A 180    27998  29503  26611    990  -1675  -1441       O  
ATOM   1380  CB  HIS A 180       6.961 -24.192  -6.240  1.00212.88           C  
ANISOU 1380  CB  HIS A 180    27147  28100  25637    993  -1488  -1610       C  
ATOM   1381  CG  HIS A 180       6.703 -24.785  -4.890  1.00221.44           C  
ANISOU 1381  CG  HIS A 180    28291  29398  26450   1178  -1476  -1597       C  
ATOM   1382  CD2 HIS A 180       6.867 -24.276  -3.646  1.00227.30           C  
ANISOU 1382  CD2 HIS A 180    29136  30255  26974   1280  -1606  -1756       C  
ATOM   1383  ND1 HIS A 180       6.216 -26.063  -4.719  1.00224.19           N  
ANISOU 1383  ND1 HIS A 180    28598  29866  26718   1281  -1314  -1396       N  
ATOM   1384  CE1 HIS A 180       6.089 -26.315  -3.429  1.00227.73           C  
ANISOU 1384  CE1 HIS A 180    29118  30500  26910   1441  -1334  -1415       C  
ATOM   1385  NE2 HIS A 180       6.478 -25.247  -2.755  1.00229.58           N  
ANISOU 1385  NE2 HIS A 180    29442  30743  27045   1450  -1512  -1637       N  
ATOM   1386  N   THR A 181       9.452 -26.030  -7.609  1.00226.66           N  
ANISOU 1386  N   THR A 181    28530  29921  27670    770  -1533  -1302       N  
ATOM   1387  CA  THR A 181      10.043 -27.368  -7.676  1.00238.14           C  
ANISOU 1387  CA  THR A 181    29868  31491  29125    809  -1478  -1121       C  
ATOM   1388  C   THR A 181       9.150 -28.436  -7.044  1.00224.53           C  
ANISOU 1388  C   THR A 181    28202  29872  27236    981  -1331   -990       C  
ATOM   1389  O   THR A 181       9.596 -29.551  -6.775  1.00229.48           O  
ANISOU 1389  O   THR A 181    28765  30608  27817   1051  -1300   -847       O  
ATOM   1390  CB  THR A 181      11.458 -27.427  -7.051  1.00266.49           C  
ANISOU 1390  CB  THR A 181    33359  35220  32676    792  -1667  -1153       C  
ATOM   1391  CG2 THR A 181      12.341 -26.324  -7.614  1.00267.03           C  
ANISOU 1391  CG2 THR A 181    33359  35186  32916    603  -1817  -1279       C  
ATOM   1392  OG1 THR A 181      11.366 -27.292  -5.627  1.00268.49           O  
ANISOU 1392  OG1 THR A 181    33703  35627  32683    924  -1772  -1242       O  
ATOM   1393  N   GLY A 182       7.887 -28.088  -6.812  1.00204.15           N  
ANISOU 1393  N   GLY A 182    25738  27254  24575   1050  -1236  -1032       N  
ATOM   1394  CA  GLY A 182       6.927 -29.022  -6.260  1.00190.10           C  
ANISOU 1394  CA  GLY A 182    24006  25567  22656   1195  -1079   -900       C  
ATOM   1395  C   GLY A 182       6.625 -30.122  -7.256  1.00178.06           C  
ANISOU 1395  C   GLY A 182    22409  23967  21280   1153   -914   -709       C  
ATOM   1396  O   GLY A 182       5.707 -30.005  -8.068  1.00177.85           O  
ANISOU 1396  O   GLY A 182    22396  23819  21359   1105   -798   -689       O  
ATOM   1397  N   PHE A 183       7.413 -31.191  -7.193  1.00168.38           N  
ANISOU 1397  N   PHE A 183    21107  22811  20060   1178   -912   -573       N  
ATOM   1398  CA  PHE A 183       7.293 -32.303  -8.128  1.00157.36           C  
ANISOU 1398  CA  PHE A 183    19649  21332  18807   1141   -772   -404       C  
ATOM   1399  C   PHE A 183       5.918 -32.957  -8.103  1.00153.43           C  
ANISOU 1399  C   PHE A 183    19209  20810  18276   1198   -589   -293       C  
ATOM   1400  O   PHE A 183       5.125 -32.791  -9.032  1.00152.91           O  
ANISOU 1400  O   PHE A 183    19146  20618  18335   1118   -499   -295       O  
ATOM   1401  CB  PHE A 183       8.368 -33.355  -7.847  1.00151.69           C  
ANISOU 1401  CB  PHE A 183    18856  20704  18074   1198   -805   -280       C  
ATOM   1402  CG  PHE A 183       9.662 -33.105  -8.565  1.00146.59           C  
ANISOU 1402  CG  PHE A 183    18096  20027  17574   1098   -913   -322       C  
ATOM   1403  CD1 PHE A 183      10.665 -32.355  -7.976  1.00146.57           C  
ANISOU 1403  CD1 PHE A 183    18048  20123  17518   1083  -1104   -438       C  
ATOM   1404  CD2 PHE A 183       9.874 -33.622  -9.832  1.00143.66           C  
ANISOU 1404  CD2 PHE A 183    17659  19534  17393   1016   -824   -247       C  
ATOM   1405  CE1 PHE A 183      11.858 -32.125  -8.637  1.00146.16           C  
ANISOU 1405  CE1 PHE A 183    17868  20054  17613    981  -1196   -463       C  
ATOM   1406  CE2 PHE A 183      11.062 -33.396 -10.499  1.00143.23           C  
ANISOU 1406  CE2 PHE A 183    17487  19467  17467    932   -904   -274       C  
ATOM   1407  CZ  PHE A 183      12.056 -32.647  -9.901  1.00144.96           C  
ANISOU 1407  CZ  PHE A 183    17643  19790  17646    910  -1086   -374       C  
ATOM   1408  N   LEU A 184       5.640 -33.698  -7.036  1.00149.02           N  
ANISOU 1408  N   LEU A 184    18690  20381  17549   1331   -537   -187       N  
ATOM   1409  CA  LEU A 184       4.408 -34.474  -6.942  1.00142.48           C  
ANISOU 1409  CA  LEU A 184    17897  19542  16698   1378   -355    -47       C  
ATOM   1410  C   LEU A 184       3.281 -33.734  -6.220  1.00139.47           C  
ANISOU 1410  C   LEU A 184    17590  19231  16171   1450   -309   -121       C  
ATOM   1411  O   LEU A 184       2.216 -34.301  -5.978  1.00139.17           O  
ANISOU 1411  O   LEU A 184    17569  19217  16093   1497   -157     -3       O  
ATOM   1412  CB  LEU A 184       4.669 -35.837  -6.285  1.00138.05           C  
ANISOU 1412  CB  LEU A 184    17334  19062  16056   1478   -292    151       C  
ATOM   1413  CG  LEU A 184       4.844 -35.932  -4.767  1.00134.28           C  
ANISOU 1413  CG  LEU A 184    16913  18787  15321   1640   -335    185       C  
ATOM   1414  CD1 LEU A 184       4.922 -37.390  -4.349  1.00132.73           C  
ANISOU 1414  CD1 LEU A 184    16718  18626  15087   1725   -237    422       C  
ATOM   1415  CD2 LEU A 184       6.071 -35.178  -4.282  1.00133.16           C  
ANISOU 1415  CD2 LEU A 184    16757  18745  15093   1662   -548     39       C  
ATOM   1416  N   THR A 185       3.515 -32.469  -5.882  1.00136.83           N  
ANISOU 1416  N   THR A 185    17297  18925  15765   1459   -438   -315       N  
ATOM   1417  CA  THR A 185       2.478 -31.647  -5.265  1.00134.08           C  
ANISOU 1417  CA  THR A 185    17029  18631  15286   1541   -398   -413       C  
ATOM   1418  C   THR A 185       1.553 -31.057  -6.326  1.00130.00           C  
ANISOU 1418  C   THR A 185    16496  17961  14936   1450   -325   -463       C  
ATOM   1419  O   THR A 185       0.458 -30.583  -6.018  1.00129.38           O  
ANISOU 1419  O   THR A 185    16458  17912  14789   1521   -244   -500       O  
ATOM   1420  CB  THR A 185       3.073 -30.510  -4.408  1.00134.29           C  
ANISOU 1420  CB  THR A 185    17130  18738  15157   1600   -573   -619       C  
ATOM   1421  CG2 THR A 185       3.906 -31.080  -3.269  1.00134.95           C  
ANISOU 1421  CG2 THR A 185    17230  19002  15042   1708   -654   -569       C  
ATOM   1422  OG1 THR A 185       3.894 -29.667  -5.226  1.00133.53           O  
ANISOU 1422  OG1 THR A 185    17003  18507  15224   1461   -718   -760       O  
ATOM   1423  N   GLU A 186       2.000 -31.091  -7.577  1.00126.90           N  
ANISOU 1423  N   GLU A 186    16041  17419  14757   1305   -354   -459       N  
ATOM   1424  CA  GLU A 186       1.192 -30.613  -8.692  1.00123.86           C  
ANISOU 1424  CA  GLU A 186    15637  16891  14533   1215   -295   -489       C  
ATOM   1425  C   GLU A 186       0.789 -31.763  -9.612  1.00120.74           C  
ANISOU 1425  C   GLU A 186    15172  16423  14281   1138   -170   -321       C  
ATOM   1426  O   GLU A 186       1.615 -32.601  -9.975  1.00120.41           O  
ANISOU 1426  O   GLU A 186    15089  16354  14306   1089   -182   -237       O  
ATOM   1427  CB  GLU A 186       1.940 -29.533  -9.479  1.00123.30           C  
ANISOU 1427  CB  GLU A 186    15566  16696  14588   1104   -432   -637       C  
ATOM   1428  CG  GLU A 186       1.187 -29.020 -10.695  1.00121.59           C  
ANISOU 1428  CG  GLU A 186    15335  16332  14533   1016   -382   -655       C  
ATOM   1429  CD  GLU A 186       1.662 -27.652 -11.141  1.00121.66           C  
ANISOU 1429  CD  GLU A 186    15380  16228  14618    945   -511   -817       C  
ATOM   1430  OE1 GLU A 186       1.119 -26.647 -10.639  1.00122.48           O  
ANISOU 1430  OE1 GLU A 186    15561  16325  14652   1016   -541   -940       O  
ATOM   1431  OE2 GLU A 186       2.575 -27.581 -11.990  1.00121.42           O1-
ANISOU 1431  OE2 GLU A 186    15304  16112  14719    822   -575   -817       O1-
ATOM   1432  N   TYR A 187      -0.488 -31.796  -9.979  1.00117.57           N  
ANISOU 1432  N   TYR A 187    14756  15990  13924   1133    -53   -277       N  
ATOM   1433  CA  TYR A 187      -1.022 -32.850 -10.841  1.00114.02           C  
ANISOU 1433  CA  TYR A 187    14246  15467  13608   1050     58   -134       C  
ATOM   1434  C   TYR A 187      -0.459 -32.826 -12.269  1.00106.17           C  
ANISOU 1434  C   TYR A 187    13219  14322  12797    910      7   -161       C  
ATOM   1435  O   TYR A 187      -1.032 -32.225 -13.176  1.00105.53           O  
ANISOU 1435  O   TYR A 187    13125  14155  12814    844      8   -213       O  
ATOM   1436  CB  TYR A 187      -2.565 -32.873 -10.819  1.00117.57           C  
ANISOU 1436  CB  TYR A 187    14670  15943  14059   1076    185    -80       C  
ATOM   1437  CG  TYR A 187      -3.294 -31.551 -11.057  1.00119.63           C  
ANISOU 1437  CG  TYR A 187    14943  16182  14329   1099    159   -213       C  
ATOM   1438  CD1 TYR A 187      -2.628 -30.410 -11.493  1.00120.38           C  
ANISOU 1438  CD1 TYR A 187    15081  16194  14464   1066     29   -368       C  
ATOM   1439  CD2 TYR A 187      -4.662 -31.456 -10.836  1.00120.16           C  
ANISOU 1439  CD2 TYR A 187    14974  16310  14372   1157    271   -171       C  
ATOM   1440  CE1 TYR A 187      -3.304 -29.223 -11.706  1.00121.27           C  
ANISOU 1440  CE1 TYR A 187    15218  16266  14591   1098      8   -479       C  
ATOM   1441  CE2 TYR A 187      -5.344 -30.275 -11.047  1.00120.89           C  
ANISOU 1441  CE2 TYR A 187    15077  16382  14475   1200    252   -285       C  
ATOM   1442  CZ  TYR A 187      -4.662 -29.162 -11.480  1.00122.15           C  
ANISOU 1442  CZ  TYR A 187    15297  16440  14673   1175    119   -439       C  
ATOM   1443  OH  TYR A 187      -5.342 -27.985 -11.689  1.00124.51           O  
ANISOU 1443  OH  TYR A 187    15619  16699  14990   1229    101   -546       O  
ATOM   1444  N   VAL A 188       0.667 -33.508 -12.452  1.00101.94           N  
ANISOU 1444  N   VAL A 188    12668  13766  12297    879    -32   -117       N  
ATOM   1445  CA  VAL A 188       1.416 -33.474 -13.709  1.00 95.10           C  
ANISOU 1445  CA  VAL A 188    11773  12783  11579    766    -79   -146       C  
ATOM   1446  C   VAL A 188       0.648 -33.994 -14.930  1.00 84.55           C  
ANISOU 1446  C   VAL A 188    10413  11337  10376    673      4    -90       C  
ATOM   1447  O   VAL A 188      -0.416 -34.604 -14.801  1.00 83.53           O  
ANISOU 1447  O   VAL A 188    10277  11216  10245    682    101     -7       O  
ATOM   1448  CB  VAL A 188       2.759 -34.236 -13.581  1.00 98.43           C  
ANISOU 1448  CB  VAL A 188    12170  13225  12005    778   -120    -94       C  
ATOM   1449  CG1 VAL A 188       3.750 -33.437 -12.742  1.00 99.70           C  
ANISOU 1449  CG1 VAL A 188    12334  13477  12071    826   -252   -189       C  
ATOM   1450  CG2 VAL A 188       2.535 -35.617 -12.975  1.00 98.88           C  
ANISOU 1450  CG2 VAL A 188    12233  13323  12015    847    -24     60       C  
ATOM   1451  N   ALA A 189       1.213 -33.744 -16.111  1.00 75.92           N  
ANISOU 1451  N   ALA A 189     9305  10148   9394    579    -37   -133       N  
ATOM   1452  CA  ALA A 189       0.604 -34.117 -17.388  1.00 65.95           C  
ANISOU 1452  CA  ALA A 189     8030   8784   8243    487     17   -105       C  
ATOM   1453  C   ALA A 189       0.764 -35.602 -17.705  1.00 56.21           C  
ANISOU 1453  C   ALA A 189     6792   7506   7061    469     91      1       C  
ATOM   1454  O   ALA A 189       1.432 -36.332 -16.970  1.00 58.39           O  
ANISOU 1454  O   ALA A 189     7071   7823   7292    533    102     63       O  
ATOM   1455  CB  ALA A 189       1.207 -33.294 -18.496  1.00 64.96           C  
ANISOU 1455  CB  ALA A 189     7901   8585   8195    407    -48   -184       C  
ATOM   1456  N   THR A 190       0.160 -36.039 -18.808  1.00 42.58           N  
ANISOU 1456  N   THR A 190     5065   5689   5425    385    134     17       N  
ATOM   1457  CA  THR A 190       0.246 -37.438 -19.221  1.00 38.36           C  
ANISOU 1457  CA  THR A 190     4544   5079   4950    358    199     98       C  
ATOM   1458  C   THR A 190       1.696 -37.805 -19.537  1.00 38.74           C  
ANISOU 1458  C   THR A 190     4598   5103   5020    379    176     91       C  
ATOM   1459  O   THR A 190       2.313 -37.229 -20.437  1.00 39.79           O  
ANISOU 1459  O   THR A 190     4722   5208   5190    335    134     23       O  
ATOM   1460  CB  THR A 190      -0.652 -37.746 -20.440  1.00 36.01           C  
ANISOU 1460  CB  THR A 190     4252   4689   4741    254    227     88       C  
ATOM   1461  CG2 THR A 190      -0.797 -39.247 -20.629  1.00 31.62           C  
ANISOU 1461  CG2 THR A 190     3724   4045   4245    227    296    169       C  
ATOM   1462  OG1 THR A 190      -1.948 -37.163 -20.252  1.00 36.54           O  
ANISOU 1462  OG1 THR A 190     4288   4799   4798    237    233     83       O  
ATOM   1463  N   ARG A 191       2.214 -38.770 -18.783  1.00 38.21           N  
ANISOU 1463  N   ARG A 191     4540   5050   4928    454    209    176       N  
ATOM   1464  CA  ARG A 191       3.631 -39.137 -18.775  1.00 40.27           C  
ANISOU 1464  CA  ARG A 191     4787   5320   5194    511    186    187       C  
ATOM   1465  C   ARG A 191       4.324 -39.212 -20.144  1.00 40.83           C  
ANISOU 1465  C   ARG A 191     4853   5312   5347    458    188    135       C  
ATOM   1466  O   ARG A 191       5.382 -38.618 -20.339  1.00 44.03           O  
ANISOU 1466  O   ARG A 191     5211   5766   5753    469    136     91       O  
ATOM   1467  CB  ARG A 191       3.802 -40.465 -18.036  1.00 40.80           C  
ANISOU 1467  CB  ARG A 191     4881   5371   5249    595    246    310       C  
ATOM   1468  CG  ARG A 191       5.247 -40.895 -17.839  1.00 46.69           C  
ANISOU 1468  CG  ARG A 191     5601   6147   5991    687    220    339       C  
ATOM   1469  CD  ARG A 191       5.328 -42.316 -17.300  1.00 46.98           C  
ANISOU 1469  CD  ARG A 191     5683   6131   6036    772    290    473       C  
ATOM   1470  NE  ARG A 191       4.185 -42.617 -16.447  1.00 46.34           N  
ANISOU 1470  NE  ARG A 191     5640   6060   5907    772    339    557       N  
ATOM   1471  CZ  ARG A 191       3.243 -43.503 -16.748  1.00 44.99           C  
ANISOU 1471  CZ  ARG A 191     5522   5765   5808    713    425    622       C  
ATOM   1472  NH1 ARG A 191       3.316 -44.193 -17.878  1.00 41.12           N1+
ANISOU 1472  NH1 ARG A 191     5071   5123   5432    657    460    596       N1+
ATOM   1473  NH2 ARG A 191       2.233 -43.704 -15.914  1.00 48.07           N  
ANISOU 1473  NH2 ARG A 191     5924   6186   6153    710    476    711       N  
ATOM   1474  N   TRP A 192       3.727 -39.939 -21.082  1.00 37.81           N  
ANISOU 1474  N   TRP A 192     4518   4817   5032    399    247    141       N  
ATOM   1475  CA  TRP A 192       4.339 -40.171 -22.389  1.00 34.84           C  
ANISOU 1475  CA  TRP A 192     4156   4369   4714    366    264     94       C  
ATOM   1476  C   TRP A 192       4.589 -38.896 -23.191  1.00 33.18           C  
ANISOU 1476  C   TRP A 192     3911   4196   4501    303    212      8       C  
ATOM   1477  O   TRP A 192       5.439 -38.875 -24.080  1.00 35.47           O  
ANISOU 1477  O   TRP A 192     4189   4473   4816    298    224    -20       O  
ATOM   1478  CB  TRP A 192       3.486 -41.137 -23.220  1.00 33.96           C  
ANISOU 1478  CB  TRP A 192     4117   4127   4661    306    322     96       C  
ATOM   1479  CG  TRP A 192       3.402 -42.509 -22.639  1.00 39.62           C  
ANISOU 1479  CG  TRP A 192     4882   4766   5407    358    382    185       C  
ATOM   1480  CD1 TRP A 192       4.145 -43.010 -21.607  1.00 44.05           C  
ANISOU 1480  CD1 TRP A 192     5429   5364   5943    471    396    269       C  
ATOM   1481  CD2 TRP A 192       2.522 -43.563 -23.048  1.00 41.39           C  
ANISOU 1481  CD2 TRP A 192     5177   4852   5696    298    432    207       C  
ATOM   1482  CE2 TRP A 192       2.788 -44.673 -22.220  1.00 44.32           C  
ANISOU 1482  CE2 TRP A 192     5583   5167   6088    377    483    313       C  
ATOM   1483  CE3 TRP A 192       1.534 -43.675 -24.030  1.00 43.38           C  
ANISOU 1483  CE3 TRP A 192     5466   5023   5994    180    428    148       C  
ATOM   1484  NE1 TRP A 192       3.783 -44.311 -21.350  1.00 45.80           N  
ANISOU 1484  NE1 TRP A 192     5718   5471   6212    491    460    353       N  
ATOM   1485  CZ2 TRP A 192       2.103 -45.880 -22.346  1.00 46.02           C  
ANISOU 1485  CZ2 TRP A 192     5876   5228   6381    331    537    363       C  
ATOM   1486  CZ3 TRP A 192       0.853 -44.876 -24.155  1.00 45.42           C  
ANISOU 1486  CZ3 TRP A 192     5791   5141   6325    129    471    185       C  
ATOM   1487  CH2 TRP A 192       1.141 -45.961 -23.317  1.00 47.09           C  
ANISOU 1487  CH2 TRP A 192     6043   5280   6571    199    528    292       C  
ATOM   1488  N   TYR A 193       3.852 -37.838 -22.875  1.00 32.74           N  
ANISOU 1488  N   TYR A 193     3840   4185   4414    262    163    -25       N  
ATOM   1489  CA  TYR A 193       3.894 -36.612 -23.665  1.00 32.17           C  
ANISOU 1489  CA  TYR A 193     3753   4122   4349    195    115    -93       C  
ATOM   1490  C   TYR A 193       4.493 -35.470 -22.857  1.00 35.23           C  
ANISOU 1490  C   TYR A 193     4092   4591   4704    216     40   -123       C  
ATOM   1491  O   TYR A 193       4.388 -34.301 -23.229  1.00 38.87           O  
ANISOU 1491  O   TYR A 193     4548   5051   5172    163     -9   -174       O  
ATOM   1492  CB  TYR A 193       2.483 -36.269 -24.155  1.00 32.00           C  
ANISOU 1492  CB  TYR A 193     3763   4063   4333    130    112   -115       C  
ATOM   1493  CG  TYR A 193       1.832 -37.436 -24.860  1.00 29.17           C  
ANISOU 1493  CG  TYR A 193     3451   3623   4009     95    168    -95       C  
ATOM   1494  CD1 TYR A 193       1.090 -38.375 -24.158  1.00 33.19           C  
ANISOU 1494  CD1 TYR A 193     3972   4110   4528    109    207    -39       C  
ATOM   1495  CD2 TYR A 193       1.994 -37.620 -26.223  1.00 31.46           C  
ANISOU 1495  CD2 TYR A 193     3777   3857   4320     45    180   -133       C  
ATOM   1496  CE1 TYR A 193       0.513 -39.454 -24.800  1.00 36.40           C  
ANISOU 1496  CE1 TYR A 193     4425   4423   4983     59    247    -28       C  
ATOM   1497  CE2 TYR A 193       1.422 -38.693 -26.874  1.00 35.38           C  
ANISOU 1497  CE2 TYR A 193     4327   4270   4845      9    216   -136       C  
ATOM   1498  CZ  TYR A 193       0.685 -39.607 -26.160  1.00 36.54           C  
ANISOU 1498  CZ  TYR A 193     4485   4379   5020      8    244    -87       C  
ATOM   1499  OH  TYR A 193       0.117 -40.674 -26.811  1.00 37.95           O  
ANISOU 1499  OH  TYR A 193     4721   4456   5242    -46    269    -96       O  
ATOM   1500  N   ARG A 194       5.142 -35.832 -21.757  1.00 32.04           N  
ANISOU 1500  N   ARG A 194     3658   4251   4264    293     25    -90       N  
ATOM   1501  CA  ARG A 194       5.637 -34.871 -20.785  1.00 31.83           C  
ANISOU 1501  CA  ARG A 194     3594   4309   4191    318    -62   -128       C  
ATOM   1502  C   ARG A 194       7.051 -34.422 -21.117  1.00 35.03           C  
ANISOU 1502  C   ARG A 194     3928   4747   4635    295   -109   -150       C  
ATOM   1503  O   ARG A 194       7.957 -35.242 -21.253  1.00 34.83           O  
ANISOU 1503  O   ARG A 194     3860   4742   4632    338    -78   -102       O  
ATOM   1504  CB  ARG A 194       5.599 -35.490 -19.386  1.00 36.72           C  
ANISOU 1504  CB  ARG A 194     4217   5004   4733    419    -65    -78       C  
ATOM   1505  CG  ARG A 194       5.872 -34.517 -18.253  1.00 41.44           C  
ANISOU 1505  CG  ARG A 194     4798   5695   5252    454   -163   -134       C  
ATOM   1506  CD  ARG A 194       5.784 -35.223 -16.907  1.00 44.40           C  
ANISOU 1506  CD  ARG A 194     5188   6158   5525    566   -156    -71       C  
ATOM   1507  NE  ARG A 194       4.486 -35.862 -16.713  1.00 43.16           N  
ANISOU 1507  NE  ARG A 194     5084   5972   5344    586    -63     -8       N  
ATOM   1508  CZ  ARG A 194       4.277 -36.901 -15.911  1.00 39.94           C  
ANISOU 1508  CZ  ARG A 194     4695   5598   4881    666     -6     97       C  
ATOM   1509  NH1 ARG A 194       5.284 -37.430 -15.227  1.00 35.64           N1+
ANISOU 1509  NH1 ARG A 194     4129   5122   4290    751    -37    149       N1+
ATOM   1510  NH2 ARG A 194       3.060 -37.415 -15.801  1.00 39.09           N  
ANISOU 1510  NH2 ARG A 194     4621   5460   4770    661     82    159       N  
ATOM   1511  N   ALA A 195       7.228 -33.111 -21.242  1.00 40.15           N  
ANISOU 1511  N   ALA A 195     4559   5397   5299    229   -183   -216       N  
ATOM   1512  CA  ALA A 195       8.526 -32.526 -21.547  1.00 39.13           C  
ANISOU 1512  CA  ALA A 195     4347   5299   5222    180   -233   -233       C  
ATOM   1513  C   ALA A 195       9.560 -32.908 -20.488  1.00 43.16           C  
ANISOU 1513  C   ALA A 195     4782   5916   5700    251   -290   -215       C  
ATOM   1514  O   ALA A 195       9.211 -33.124 -19.328  1.00 41.62           O  
ANISOU 1514  O   ALA A 195     4616   5775   5423    327   -326   -217       O  
ATOM   1515  CB  ALA A 195       8.398 -31.022 -21.653  1.00 41.50           C  
ANISOU 1515  CB  ALA A 195     4659   5562   5547     93   -313   -306       C  
ATOM   1516  N   PRO A 196      10.836 -33.016 -20.890  1.00 38.31           N  
ANISOU 1516  N   PRO A 196     4063   5348   5145    235   -295   -189       N  
ATOM   1517  CA  PRO A 196      11.886 -33.398 -19.939  1.00 40.48           C  
ANISOU 1517  CA  PRO A 196     4245   5740   5395    309   -360   -164       C  
ATOM   1518  C   PRO A 196      12.115 -32.358 -18.844  1.00 42.97           C  
ANISOU 1518  C   PRO A 196     4539   6121   5667    282   -508   -242       C  
ATOM   1519  O   PRO A 196      12.449 -32.736 -17.720  1.00 48.20           O  
ANISOU 1519  O   PRO A 196     5178   6884   6253    371   -573   -231       O  
ATOM   1520  CB  PRO A 196      13.130 -33.546 -20.822  1.00 39.09           C  
ANISOU 1520  CB  PRO A 196     3945   5597   5311    280   -325   -123       C  
ATOM   1521  CG  PRO A 196      12.820 -32.783 -22.069  1.00 40.89           C  
ANISOU 1521  CG  PRO A 196     4201   5733   5601    161   -277   -148       C  
ATOM   1522  CD  PRO A 196      11.346 -32.916 -22.268  1.00 40.37           C  
ANISOU 1522  CD  PRO A 196     4282   5569   5489    165   -228   -167       C  
ATOM   1523  N   GLU A 197      11.929 -31.077 -19.154  1.00 43.84           N  
ANISOU 1523  N   GLU A 197     4667   6170   5818    166   -566   -320       N  
ATOM   1524  CA  GLU A 197      12.118 -30.029 -18.151  1.00 44.54           C  
ANISOU 1524  CA  GLU A 197     4757   6297   5870    134   -715   -417       C  
ATOM   1525  C   GLU A 197      11.144 -30.159 -16.978  1.00 45.71           C  
ANISOU 1525  C   GLU A 197     5015   6474   5880    237   -741   -457       C  
ATOM   1526  O   GLU A 197      11.474 -29.795 -15.850  1.00 49.40           O  
ANISOU 1526  O   GLU A 197     5477   7026   6268    272   -860   -520       O  
ATOM   1527  CB  GLU A 197      12.026 -28.631 -18.776  1.00 45.95           C  
ANISOU 1527  CB  GLU A 197     4957   6368   6134     -9   -762   -490       C  
ATOM   1528  CG  GLU A 197      10.714 -28.319 -19.483  1.00 43.44           C  
ANISOU 1528  CG  GLU A 197     4763   5924   5819    -24   -680   -498       C  
ATOM   1529  CD  GLU A 197      10.735 -28.699 -20.951  1.00 43.47           C  
ANISOU 1529  CD  GLU A 197     4745   5869   5900    -73   -559   -415       C  
ATOM   1530  OE1 GLU A 197      11.515 -29.598 -21.327  1.00 44.20           O  
ANISOU 1530  OE1 GLU A 197     4752   6024   6017    -46   -499   -343       O  
ATOM   1531  OE2 GLU A 197       9.969 -28.098 -21.733  1.00 43.39           O1-
ANISOU 1531  OE2 GLU A 197     4809   5756   5920   -126   -523   -425       O1-
ATOM   1532  N   ILE A 198       9.950 -30.682 -17.247  1.00 42.43           N  
ANISOU 1532  N   ILE A 198     4693   5999   5432    286   -629   -418       N  
ATOM   1533  CA  ILE A 198       8.948 -30.893 -16.208  1.00 41.99           C  
ANISOU 1533  CA  ILE A 198     4728   5980   5248    387   -621   -431       C  
ATOM   1534  C   ILE A 198       9.393 -31.984 -15.237  1.00 47.81           C  
ANISOU 1534  C   ILE A 198     5435   6839   5892    508   -622   -355       C  
ATOM   1535  O   ILE A 198       9.169 -31.895 -14.028  1.00 48.44           O  
ANISOU 1535  O   ILE A 198     5557   7007   5841    591   -678   -384       O  
ATOM   1536  CB  ILE A 198       7.586 -31.301 -16.809  1.00 40.16           C  
ANISOU 1536  CB  ILE A 198     4573   5662   5023    397   -493   -387       C  
ATOM   1537  CG1 ILE A 198       7.110 -30.270 -17.835  1.00 37.75           C  
ANISOU 1537  CG1 ILE A 198     4299   5241   4805    293   -491   -444       C  
ATOM   1538  CG2 ILE A 198       6.542 -31.475 -15.717  1.00 37.58           C  
ANISOU 1538  CG2 ILE A 198     4321   5388   4569    498   -471   -388       C  
ATOM   1539  CD1 ILE A 198       5.736 -30.566 -18.387  1.00 33.03           C  
ANISOU 1539  CD1 ILE A 198     3763   4576   4210    302   -390   -410       C  
ATOM   1540  N   MET A 199      10.031 -33.016 -15.776  1.00 49.51           N  
ANISOU 1540  N   MET A 199     5585   7059   6167    529   -557   -256       N  
ATOM   1541  CA  MET A 199      10.451 -34.151 -14.966  1.00 49.61           C  
ANISOU 1541  CA  MET A 199     5575   7169   6107    656   -546   -161       C  
ATOM   1542  C   MET A 199      11.767 -33.896 -14.250  1.00 54.76           C  
ANISOU 1542  C   MET A 199     6124   7954   6730    682   -684   -184       C  
ATOM   1543  O   MET A 199      12.047 -34.507 -13.222  1.00 57.26           O  
ANISOU 1543  O   MET A 199     6435   8382   6941    800   -722   -130       O  
ATOM   1544  CB  MET A 199      10.560 -35.409 -15.827  1.00 43.24           C  
ANISOU 1544  CB  MET A 199     4754   6296   5380    685   -417    -50       C  
ATOM   1545  CG  MET A 199       9.221 -35.933 -16.303  1.00 40.02           C  
ANISOU 1545  CG  MET A 199     4448   5775   4982    674   -292    -13       C  
ATOM   1546  SD  MET A 199       9.373 -37.396 -17.337  1.00 55.15           S  
ANISOU 1546  SD  MET A 199     6370   7590   6995    701   -157     89       S  
ATOM   1547  CE  MET A 199      10.216 -36.708 -18.766  1.00 31.99           C  
ANISOU 1547  CE  MET A 199     3359   4617   4177    593   -163     24       C  
ATOM   1548  N   LEU A 200      12.571 -32.988 -14.790  1.00 58.36           N  
ANISOU 1548  N   LEU A 200     6493   8402   7280    569   -764   -256       N  
ATOM   1549  CA  LEU A 200      13.912 -32.765 -14.264  1.00 65.44           C  
ANISOU 1549  CA  LEU A 200     7258   9428   8180    570   -901   -273       C  
ATOM   1550  C   LEU A 200      13.995 -31.601 -13.284  1.00 74.49           C  
ANISOU 1550  C   LEU A 200     8425  10633   9246    528  -1074   -409       C  
ATOM   1551  O   LEU A 200      14.554 -31.739 -12.198  1.00 79.01           O  
ANISOU 1551  O   LEU A 200     8960  11347   9713    606  -1191   -418       O  
ATOM   1552  CB  LEU A 200      14.910 -32.581 -15.408  1.00 64.37           C  
ANISOU 1552  CB  LEU A 200     6985   9268   8206    468   -883   -254       C  
ATOM   1553  CG  LEU A 200      15.266 -33.876 -16.139  1.00 63.72           C  
ANISOU 1553  CG  LEU A 200     6852   9178   8181    551   -744   -126       C  
ATOM   1554  CD1 LEU A 200      15.899 -33.578 -17.478  1.00 63.63           C  
ANISOU 1554  CD1 LEU A 200     6744   9117   8315    445   -683   -116       C  
ATOM   1555  CD2 LEU A 200      16.199 -34.718 -15.287  1.00 65.87           C  
ANISOU 1555  CD2 LEU A 200     7027   9600   8402    689   -802    -49       C  
ATOM   1556  N   ASN A 201      13.444 -30.453 -13.663  1.00 78.81           N  
ANISOU 1556  N   ASN A 201     9039  11070   9837    413  -1096   -516       N  
ATOM   1557  CA  ASN A 201      13.489 -29.292 -12.785  1.00 85.68           C  
ANISOU 1557  CA  ASN A 201     9951  11965  10640    372  -1260   -666       C  
ATOM   1558  C   ASN A 201      12.159 -28.566 -12.634  1.00 89.82           C  
ANISOU 1558  C   ASN A 201    10640  12383  11103    375  -1228   -756       C  
ATOM   1559  O   ASN A 201      12.131 -27.354 -12.423  1.00 92.55           O  
ANISOU 1559  O   ASN A 201    11033  12671  11460    297  -1338   -894       O  
ATOM   1560  CB  ASN A 201      14.597 -28.323 -13.208  1.00 87.20           C  
ANISOU 1560  CB  ASN A 201    10023  12139  10971    209  -1385   -735       C  
ATOM   1561  CG  ASN A 201      14.632 -28.086 -14.701  1.00 87.49           C  
ANISOU 1561  CG  ASN A 201    10018  12041  11183     85  -1274   -684       C  
ATOM   1562  ND2 ASN A 201      14.050 -26.977 -15.139  1.00 87.35           N  
ANISOU 1562  ND2 ASN A 201    10089  11878  11223    -21  -1284   -768       N  
ATOM   1563  OD1 ASN A 201      15.192 -28.883 -15.453  1.00 89.37           O  
ANISOU 1563  OD1 ASN A 201    10150  12308  11497     93  -1180   -568       O  
ATOM   1564  N   SER A 202      11.068 -29.322 -12.738  1.00 91.96           N  
ANISOU 1564  N   SER A 202    10994  12628  11319    467  -1079   -676       N  
ATOM   1565  CA  SER A 202       9.719 -28.814 -12.490  1.00 96.17           C  
ANISOU 1565  CA  SER A 202    11666  13095  11780    505  -1031   -740       C  
ATOM   1566  C   SER A 202       9.421 -27.507 -13.223  1.00 99.40           C  
ANISOU 1566  C   SER A 202    12118  13352  12298    382  -1063   -845       C  
ATOM   1567  O   SER A 202       9.454 -26.429 -12.629  1.00102.05           O  
ANISOU 1567  O   SER A 202    12512  13669  12596    361  -1184   -986       O  
ATOM   1568  CB  SER A 202       9.487 -28.642 -10.987  1.00 98.83           C  
ANISOU 1568  CB  SER A 202    12078  13554  11918    624  -1116   -815       C  
ATOM   1569  OG  SER A 202       8.195 -28.123 -10.724  1.00100.70           O  
ANISOU 1569  OG  SER A 202    12440  13741  12082    676  -1059   -878       O  
ATOM   1570  N   LYS A 203       9.130 -27.612 -14.513  1.00100.09           N  
ANISOU 1570  N   LYS A 203    12186  13327  12515    307   -957   -777       N  
ATOM   1571  CA  LYS A 203       8.901 -26.436 -15.339  1.00102.10           C  
ANISOU 1571  CA  LYS A 203    12478  13434  12883    192   -977   -845       C  
ATOM   1572  C   LYS A 203       7.615 -26.603 -16.142  1.00 99.51           C  
ANISOU 1572  C   LYS A 203    12216  13015  12577    212   -841   -792       C  
ATOM   1573  O   LYS A 203       7.647 -26.746 -17.364  1.00100.14           O  
ANISOU 1573  O   LYS A 203    12262  13020  12765    136   -769   -723       O  
ATOM   1574  CB  LYS A 203      10.090 -26.220 -16.277  1.00105.74           C  
ANISOU 1574  CB  LYS A 203    12823  13858  13495     52  -1007   -810       C  
ATOM   1575  CG  LYS A 203      10.146 -24.857 -16.946  1.00109.38           C  
ANISOU 1575  CG  LYS A 203    13315  14170  14075    -84  -1062   -879       C  
ATOM   1576  CD  LYS A 203      11.290 -24.804 -17.949  1.00112.62           C  
ANISOU 1576  CD  LYS A 203    13596  14564  14632   -220  -1056   -807       C  
ATOM   1577  CE  LYS A 203      11.481 -23.406 -18.511  1.00114.67           C  
ANISOU 1577  CE  LYS A 203    13881  14673  15016   -369  -1121   -863       C  
ATOM   1578  NZ  LYS A 203      12.577 -23.355 -19.516  1.00115.15           N1+
ANISOU 1578  NZ  LYS A 203    13804  14730  15216   -504  -1094   -772       N1+
ATOM   1579  N   GLY A 204       6.483 -26.591 -15.447  1.00 95.94           N  
ANISOU 1579  N   GLY A 204    11853  12583  12017    319   -806   -824       N  
ATOM   1580  CA  GLY A 204       5.197 -26.759 -16.098  1.00 93.38           C  
ANISOU 1580  CA  GLY A 204    11573  12195  11711    344   -688   -773       C  
ATOM   1581  C   GLY A 204       4.467 -25.449 -16.317  1.00 92.81           C  
ANISOU 1581  C   GLY A 204    11583  12008  11671    330   -721   -868       C  
ATOM   1582  O   GLY A 204       3.242 -25.388 -16.195  1.00 94.83           O  
ANISOU 1582  O   GLY A 204    11891  12258  11881    410   -655   -868       O  
ATOM   1583  N   TYR A 205       5.214 -24.397 -16.642  1.00 89.05           N  
ANISOU 1583  N   TYR A 205    11114  11438  11283    229   -822   -941       N  
ATOM   1584  CA  TYR A 205       4.617 -23.078 -16.839  1.00 83.52           C  
ANISOU 1584  CA  TYR A 205    10506  10601  10626    216   -864  -1032       C  
ATOM   1585  C   TYR A 205       5.227 -22.277 -17.993  1.00 75.29           C  
ANISOU 1585  C   TYR A 205     9448   9415   9742     66   -900  -1017       C  
ATOM   1586  O   TYR A 205       5.141 -21.051 -18.019  1.00 76.05           O  
ANISOU 1586  O   TYR A 205     9622   9380   9893     32   -973  -1103       O  
ATOM   1587  CB  TYR A 205       4.641 -22.270 -15.540  1.00 85.79           C  
ANISOU 1587  CB  TYR A 205    10879  10900  10818    286   -974  -1189       C  
ATOM   1588  CG  TYR A 205       3.598 -22.721 -14.542  1.00 89.45           C  
ANISOU 1588  CG  TYR A 205    11392  11477  11119    459   -909  -1206       C  
ATOM   1589  CD1 TYR A 205       2.304 -22.221 -14.592  1.00 91.74           C  
ANISOU 1589  CD1 TYR A 205    11755  11713  11388    552   -846  -1233       C  
ATOM   1590  CD2 TYR A 205       3.905 -23.652 -13.556  1.00 90.92           C  
ANISOU 1590  CD2 TYR A 205    11545  11830  11170    535   -905  -1181       C  
ATOM   1591  CE1 TYR A 205       1.344 -22.631 -13.686  1.00 92.83           C  
ANISOU 1591  CE1 TYR A 205    11922  11970  11379    709   -771  -1236       C  
ATOM   1592  CE2 TYR A 205       2.950 -24.068 -12.646  1.00 92.26           C  
ANISOU 1592  CE2 TYR A 205    11757  12111  11186    690   -830  -1177       C  
ATOM   1593  CZ  TYR A 205       1.672 -23.553 -12.717  1.00 93.10           C  
ANISOU 1593  CZ  TYR A 205    11926  12169  11277    773   -759  -1205       C  
ATOM   1594  OH  TYR A 205       0.715 -23.960 -11.816  1.00 94.40           O  
ANISOU 1594  OH  TYR A 205    12117  12459  11291    928   -670  -1190       O  
ATOM   1595  N   THR A 206       5.824 -22.976 -18.953  1.00 66.45           N  
ANISOU 1595  N   THR A 206     8237   8317   8695    -16   -841   -901       N  
ATOM   1596  CA  THR A 206       6.332 -22.336 -20.161  1.00 60.91           C  
ANISOU 1596  CA  THR A 206     7515   7499   8130   -151   -843   -855       C  
ATOM   1597  C   THR A 206       5.726 -22.980 -21.401  1.00 55.28           C  
ANISOU 1597  C   THR A 206     6786   6778   7439   -152   -718   -735       C  
ATOM   1598  O   THR A 206       5.284 -24.126 -21.358  1.00 55.12           O  
ANISOU 1598  O   THR A 206     6739   6852   7353    -80   -638   -681       O  
ATOM   1599  CB  THR A 206       7.864 -22.397 -20.241  1.00 63.98           C  
ANISOU 1599  CB  THR A 206     7794   7927   8590   -268   -900   -836       C  
ATOM   1600  CG2 THR A 206       8.480 -21.608 -19.101  1.00 66.59           C  
ANISOU 1600  CG2 THR A 206     8141   8250   8910   -293  -1052   -968       C  
ATOM   1601  OG1 THR A 206       8.296 -23.761 -20.159  1.00 66.91           O  
ANISOU 1601  OG1 THR A 206     8071   8443   8909   -222   -836   -759       O  
ATOM   1602  N   LYS A 207       5.709 -22.241 -22.505  1.00 52.07           N  
ANISOU 1602  N   LYS A 207     6402   6256   7125   -236   -707   -692       N  
ATOM   1603  CA  LYS A 207       5.062 -22.706 -23.731  1.00 45.65           C  
ANISOU 1603  CA  LYS A 207     5592   5433   6319   -235   -607   -591       C  
ATOM   1604  C   LYS A 207       5.754 -23.916 -24.347  1.00 42.72           C  
ANISOU 1604  C   LYS A 207     5131   5158   5942   -264   -527   -505       C  
ATOM   1605  O   LYS A 207       5.128 -24.694 -25.065  1.00 41.10           O  
ANISOU 1605  O   LYS A 207     4931   4981   5705   -233   -445   -445       O  
ATOM   1606  CB  LYS A 207       4.959 -21.566 -24.747  1.00 40.94           C  
ANISOU 1606  CB  LYS A 207     5051   4696   5810   -311   -620   -556       C  
ATOM   1607  CG  LYS A 207       4.105 -20.417 -24.254  1.00 39.55           C  
ANISOU 1607  CG  LYS A 207     4980   4404   5642   -255   -686   -637       C  
ATOM   1608  CD  LYS A 207       4.041 -19.269 -25.242  1.00 37.61           C  
ANISOU 1608  CD  LYS A 207     4798   4002   5492   -325   -702   -587       C  
ATOM   1609  CE  LYS A 207       3.128 -18.172 -24.708  1.00 38.83           C  
ANISOU 1609  CE  LYS A 207     5067   4031   5655   -240   -764   -673       C  
ATOM   1610  NZ  LYS A 207       3.025 -17.008 -25.626  1.00 42.95           N1+
ANISOU 1610  NZ  LYS A 207     5666   4377   6275   -295   -784   -616       N1+
ATOM   1611  N   SER A 208       7.038 -24.074 -24.044  1.00 44.05           N  
ANISOU 1611  N   SER A 208     5216   5379   6143   -320   -557   -505       N  
ATOM   1612  CA  SER A 208       7.846 -25.145 -24.613  1.00 45.13           C  
ANISOU 1612  CA  SER A 208     5260   5604   6283   -336   -480   -426       C  
ATOM   1613  C   SER A 208       7.260 -26.531 -24.365  1.00 47.68           C  
ANISOU 1613  C   SER A 208     5587   6008   6522   -230   -409   -404       C  
ATOM   1614  O   SER A 208       7.418 -27.431 -25.191  1.00 50.28           O  
ANISOU 1614  O   SER A 208     5889   6366   6847   -225   -321   -339       O  
ATOM   1615  CB  SER A 208       9.269 -25.083 -24.065  1.00 48.06           C  
ANISOU 1615  CB  SER A 208     5523   6037   6700   -390   -540   -437       C  
ATOM   1616  OG  SER A 208       9.262 -25.152 -22.649  1.00 53.77           O  
ANISOU 1616  OG  SER A 208     6251   6816   7364   -325   -626   -520       O  
ATOM   1617  N   ILE A 209       6.578 -26.703 -23.235  1.00 46.55           N  
ANISOU 1617  N   ILE A 209     5482   5895   6309   -143   -442   -458       N  
ATOM   1618  CA  ILE A 209       6.053 -28.017 -22.871  1.00 44.63           C  
ANISOU 1618  CA  ILE A 209     5239   5722   5997    -52   -375   -425       C  
ATOM   1619  C   ILE A 209       4.972 -28.499 -23.842  1.00 41.19           C  
ANISOU 1619  C   ILE A 209     4849   5245   5556    -47   -293   -380       C  
ATOM   1620  O   ILE A 209       4.866 -29.695 -24.109  1.00 40.94           O  
ANISOU 1620  O   ILE A 209     4805   5243   5506    -18   -221   -332       O  
ATOM   1621  CB  ILE A 209       5.546 -28.072 -21.398  1.00 49.29           C  
ANISOU 1621  CB  ILE A 209     5857   6368   6501     42   -418   -478       C  
ATOM   1622  CG1 ILE A 209       4.205 -27.354 -21.241  1.00 48.30           C  
ANISOU 1622  CG1 ILE A 209     5811   6192   6349     79   -424   -522       C  
ATOM   1623  CG2 ILE A 209       6.582 -27.484 -20.450  1.00 49.01           C  
ANISOU 1623  CG2 ILE A 209     5788   6376   6458     32   -525   -541       C  
ATOM   1624  CD1 ILE A 209       3.667 -27.393 -19.838  1.00 47.25           C  
ANISOU 1624  CD1 ILE A 209     5709   6128   6117    184   -447   -571       C  
ATOM   1625  N   ASP A 210       4.186 -27.569 -24.380  1.00 38.05           N  
ANISOU 1625  N   ASP A 210     4504   4774   5179    -74   -312   -397       N  
ATOM   1626  CA  ASP A 210       3.143 -27.920 -25.340  1.00 37.93           C  
ANISOU 1626  CA  ASP A 210     4524   4731   5157    -74   -256   -359       C  
ATOM   1627  C   ASP A 210       3.749 -28.351 -26.669  1.00 37.28           C  
ANISOU 1627  C   ASP A 210     4427   4637   5100   -136   -202   -304       C  
ATOM   1628  O   ASP A 210       3.235 -29.249 -27.334  1.00 36.47           O  
ANISOU 1628  O   ASP A 210     4340   4544   4975   -129   -147   -276       O  
ATOM   1629  CB  ASP A 210       2.187 -26.748 -25.573  1.00 37.43           C  
ANISOU 1629  CB  ASP A 210     4516   4600   5107    -71   -298   -383       C  
ATOM   1630  CG  ASP A 210       1.178 -26.581 -24.459  1.00 35.22           C  
ANISOU 1630  CG  ASP A 210     4255   4344   4782     20   -317   -430       C  
ATOM   1631  OD1 ASP A 210       0.984 -27.531 -23.668  1.00 33.17           O  
ANISOU 1631  OD1 ASP A 210     3969   4160   4474     73   -282   -424       O  
ATOM   1632  OD2 ASP A 210       0.569 -25.493 -24.384  1.00 36.34           O1-
ANISOU 1632  OD2 ASP A 210     4441   4430   4937     46   -360   -467       O1-
ATOM   1633  N   ILE A 211       4.838 -27.692 -27.054  1.00 37.67           N  
ANISOU 1633  N   ILE A 211     4448   4669   5195   -200   -219   -292       N  
ATOM   1634  CA  ILE A 211       5.527 -28.018 -28.295  1.00 37.91           C  
ANISOU 1634  CA  ILE A 211     4459   4706   5239   -250   -155   -235       C  
ATOM   1635  C   ILE A 211       6.092 -29.435 -28.233  1.00 42.50           C  
ANISOU 1635  C   ILE A 211     4998   5353   5796   -206    -87   -219       C  
ATOM   1636  O   ILE A 211       6.021 -30.185 -29.208  1.00 45.73           O  
ANISOU 1636  O   ILE A 211     5430   5766   6180   -202    -17   -193       O  
ATOM   1637  CB  ILE A 211       6.656 -27.009 -28.596  1.00 33.79           C  
ANISOU 1637  CB  ILE A 211     3893   4162   4782   -335   -178   -211       C  
ATOM   1638  CG1 ILE A 211       6.070 -25.622 -28.875  1.00 26.84           C  
ANISOU 1638  CG1 ILE A 211     3079   3185   3936   -380   -235   -213       C  
ATOM   1639  CG2 ILE A 211       7.496 -27.479 -29.776  1.00 31.32           C  
ANISOU 1639  CG2 ILE A 211     3542   3887   4470   -369    -88   -143       C  
ATOM   1640  CD1 ILE A 211       5.216 -25.557 -30.119  1.00 21.11           C  
ANISOU 1640  CD1 ILE A 211     2420   2426   3174   -381   -195   -164       C  
ATOM   1641  N   TRP A 212       6.636 -29.801 -27.076  1.00 40.80           N  
ANISOU 1641  N   TRP A 212     4731   5187   5583   -163   -113   -238       N  
ATOM   1642  CA  TRP A 212       7.156 -31.147 -26.876  1.00 36.31           C  
ANISOU 1642  CA  TRP A 212     4128   4671   4998   -100    -54   -214       C  
ATOM   1643  C   TRP A 212       6.058 -32.199 -27.037  1.00 36.17           C  
ANISOU 1643  C   TRP A 212     4179   4626   4940    -55     -5   -212       C  
ATOM   1644  O   TRP A 212       6.282 -33.253 -27.635  1.00 39.58           O  
ANISOU 1644  O   TRP A 212     4621   5052   5364    -30     66   -191       O  
ATOM   1645  CB  TRP A 212       7.808 -31.284 -25.502  1.00 31.86           C  
ANISOU 1645  CB  TRP A 212     3502   4171   4431    -51   -107   -227       C  
ATOM   1646  CG  TRP A 212       8.333 -32.662 -25.254  1.00 33.24           C  
ANISOU 1646  CG  TRP A 212     3646   4392   4591     30    -49   -189       C  
ATOM   1647  CD1 TRP A 212       7.628 -33.740 -24.792  1.00 32.89           C  
ANISOU 1647  CD1 TRP A 212     3651   4335   4509    102    -12   -172       C  
ATOM   1648  CD2 TRP A 212       9.673 -33.120 -25.468  1.00 35.95           C  
ANISOU 1648  CD2 TRP A 212     3899   4793   4966     54    -16   -152       C  
ATOM   1649  CE2 TRP A 212       9.708 -34.485 -25.111  1.00 38.72           C  
ANISOU 1649  CE2 TRP A 212     4263   5155   5294    155     38   -120       C  
ATOM   1650  CE3 TRP A 212      10.846 -32.509 -25.923  1.00 33.25           C  
ANISOU 1650  CE3 TRP A 212     3459   4496   4677      0    -22   -136       C  
ATOM   1651  NE1 TRP A 212       8.449 -34.837 -24.703  1.00 36.62           N  
ANISOU 1651  NE1 TRP A 212     4087   4839   4989    173     39   -130       N  
ATOM   1652  CZ2 TRP A 212      10.874 -35.248 -25.197  1.00 41.16           C  
ANISOU 1652  CZ2 TRP A 212     4494   5518   5627    223     83    -77       C  
ATOM   1653  CZ3 TRP A 212      12.000 -33.266 -26.007  1.00 36.23           C  
ANISOU 1653  CZ3 TRP A 212     3741   4946   5078     59     27    -92       C  
ATOM   1654  CH2 TRP A 212      12.007 -34.621 -25.645  1.00 40.58           C  
ANISOU 1654  CH2 TRP A 212     4311   5507   5600    179     78    -66       C  
ATOM   1655  N   SER A 213       4.878 -31.913 -26.493  1.00 32.84           N  
ANISOU 1655  N   SER A 213     3798   4183   4496    -45    -42   -234       N  
ATOM   1656  CA  SER A 213       3.745 -32.824 -26.611  1.00 30.82           C  
ANISOU 1656  CA  SER A 213     3589   3903   4218    -24     -4   -226       C  
ATOM   1657  C   SER A 213       3.378 -33.040 -28.074  1.00 35.96           C  
ANISOU 1657  C   SER A 213     4284   4511   4867    -73     31   -224       C  
ATOM   1658  O   SER A 213       3.176 -34.173 -28.507  1.00 40.37           O  
ANISOU 1658  O   SER A 213     4874   5047   5419    -64     80   -219       O  
ATOM   1659  CB  SER A 213       2.534 -32.295 -25.839  1.00 30.61           C  
ANISOU 1659  CB  SER A 213     3578   3881   4173     -6    -45   -244       C  
ATOM   1660  OG  SER A 213       2.809 -32.207 -24.453  1.00 34.76           O  
ANISOU 1660  OG  SER A 213     4078   4457   4673     53    -71   -251       O  
ATOM   1661  N   VAL A 214       3.301 -31.948 -28.829  1.00 32.23           N  
ANISOU 1661  N   VAL A 214     3824   4023   4397   -122      0   -229       N  
ATOM   1662  CA  VAL A 214       2.966 -32.014 -30.245  1.00 38.51           C  
ANISOU 1662  CA  VAL A 214     4667   4795   5168   -162     22   -223       C  
ATOM   1663  C   VAL A 214       3.998 -32.843 -31.009  1.00 37.33           C  
ANISOU 1663  C   VAL A 214     4521   4658   5004   -155     96   -213       C  
ATOM   1664  O   VAL A 214       3.652 -33.602 -31.920  1.00 37.55           O  
ANISOU 1664  O   VAL A 214     4604   4667   4995   -159    131   -229       O  
ATOM   1665  CB  VAL A 214       2.857 -30.607 -30.868  1.00 35.78           C  
ANISOU 1665  CB  VAL A 214     4338   4433   4826   -205    -21   -208       C  
ATOM   1666  CG1 VAL A 214       2.669 -30.703 -32.370  1.00 33.71           C  
ANISOU 1666  CG1 VAL A 214     4128   4166   4515   -237      5   -190       C  
ATOM   1667  CG2 VAL A 214       1.711 -29.828 -30.230  1.00 34.95           C  
ANISOU 1667  CG2 VAL A 214     4241   4308   4732   -190    -88   -224       C  
ATOM   1668  N   GLY A 215       5.263 -32.703 -30.625  1.00 35.62           N  
ANISOU 1668  N   GLY A 215     4242   4475   4816   -140    117   -194       N  
ATOM   1669  CA  GLY A 215       6.318 -33.518 -31.198  1.00 37.86           C  
ANISOU 1669  CA  GLY A 215     4509   4785   5092   -108    199   -181       C  
ATOM   1670  C   GLY A 215       6.032 -34.994 -30.986  1.00 40.71           C  
ANISOU 1670  C   GLY A 215     4910   5115   5441    -47    240   -202       C  
ATOM   1671  O   GLY A 215       6.092 -35.787 -31.928  1.00 40.01           O  
ANISOU 1671  O   GLY A 215     4878   5004   5320    -30    300   -222       O  
ATOM   1672  N   CYS A 216       5.707 -35.354 -29.745  1.00 38.82           N  
ANISOU 1672  N   CYS A 216     4652   4870   5227    -13    209   -199       N  
ATOM   1673  CA  CYS A 216       5.349 -36.726 -29.397  1.00 39.89           C  
ANISOU 1673  CA  CYS A 216     4830   4958   5367     36    246   -200       C  
ATOM   1674  C   CYS A 216       4.142 -37.216 -30.203  1.00 38.39           C  
ANISOU 1674  C   CYS A 216     4726   4701   5158    -12    246   -235       C  
ATOM   1675  O   CYS A 216       4.094 -38.373 -30.621  1.00 41.32           O  
ANISOU 1675  O   CYS A 216     5158   5011   5530      9    292   -255       O  
ATOM   1676  CB  CYS A 216       5.049 -36.839 -27.898  1.00 39.36           C  
ANISOU 1676  CB  CYS A 216     4729   4909   5315     72    210   -172       C  
ATOM   1677  SG  CYS A 216       6.453 -36.531 -26.793  1.00 34.11           S  
ANISOU 1677  SG  CYS A 216     3965   4332   4662    139    189   -139       S  
ATOM   1678  N   ILE A 217       3.168 -36.333 -30.411  1.00 34.61           N  
ANISOU 1678  N   ILE A 217     4253   4231   4665    -73    187   -246       N  
ATOM   1679  CA  ILE A 217       1.984 -36.663 -31.195  1.00 33.31           C  
ANISOU 1679  CA  ILE A 217     4149   4025   4483   -126    165   -279       C  
ATOM   1680  C   ILE A 217       2.359 -36.882 -32.658  1.00 38.34           C  
ANISOU 1680  C   ILE A 217     4850   4650   5067   -140    195   -316       C  
ATOM   1681  O   ILE A 217       1.833 -37.780 -33.322  1.00 36.19           O  
ANISOU 1681  O   ILE A 217     4649   4325   4776   -161    200   -361       O  
ATOM   1682  CB  ILE A 217       0.922 -35.553 -31.097  1.00 33.15           C  
ANISOU 1682  CB  ILE A 217     4103   4033   4458   -168     92   -273       C  
ATOM   1683  CG1 ILE A 217       0.352 -35.488 -29.681  1.00 32.98           C  
ANISOU 1683  CG1 ILE A 217     4031   4028   4472   -143     74   -246       C  
ATOM   1684  CG2 ILE A 217      -0.198 -35.783 -32.099  1.00 31.16           C  
ANISOU 1684  CG2 ILE A 217     3898   3760   4181   -225     56   -303       C  
ATOM   1685  CD1 ILE A 217      -0.446 -34.238 -29.404  1.00 31.80           C  
ANISOU 1685  CD1 ILE A 217     3849   3913   4319   -151     14   -242       C  
ATOM   1686  N   LEU A 218       3.278 -36.058 -33.152  1.00 39.65           N  
ANISOU 1686  N   LEU A 218     4993   4866   5205   -131    216   -296       N  
ATOM   1687  CA  LEU A 218       3.748 -36.177 -34.526  1.00 39.11           C  
ANISOU 1687  CA  LEU A 218     4982   4810   5068   -131    262   -318       C  
ATOM   1688  C   LEU A 218       4.444 -37.515 -34.737  1.00 42.05           C  
ANISOU 1688  C   LEU A 218     5396   5146   5434    -66    343   -354       C  
ATOM   1689  O   LEU A 218       4.167 -38.216 -35.704  1.00 45.56           O  
ANISOU 1689  O   LEU A 218     5934   5557   5821    -65    362   -414       O  
ATOM   1690  CB  LEU A 218       4.698 -35.031 -34.873  1.00 33.79           C  
ANISOU 1690  CB  LEU A 218     4256   4201   4380   -137    286   -266       C  
ATOM   1691  CG  LEU A 218       5.391 -35.125 -36.235  1.00 29.15           C  
ANISOU 1691  CG  LEU A 218     3713   3651   3710   -121    362   -267       C  
ATOM   1692  CD1 LEU A 218       4.364 -35.156 -37.369  1.00 25.81           C  
ANISOU 1692  CD1 LEU A 218     3393   3218   3194   -156    322   -306       C  
ATOM   1693  CD2 LEU A 218       6.389 -33.981 -36.419  1.00 24.14           C  
ANISOU 1693  CD2 LEU A 218     3003   3080   3088   -142    394   -190       C  
ATOM   1694  N   ALA A 219       5.344 -37.862 -33.821  1.00 41.74           N  
ANISOU 1694  N   ALA A 219     5294   5115   5452     -4    385   -322       N  
ATOM   1695  CA  ALA A 219       6.069 -39.125 -33.892  1.00 39.84           C  
ANISOU 1695  CA  ALA A 219     5086   4832   5218     83    465   -344       C  
ATOM   1696  C   ALA A 219       5.112 -40.307 -33.810  1.00 43.67           C  
ANISOU 1696  C   ALA A 219     5668   5204   5722     72    448   -395       C  
ATOM   1697  O   ALA A 219       5.343 -41.350 -34.424  1.00 47.48           O  
ANISOU 1697  O   ALA A 219     6237   5617   6185    120    502   -450       O  
ATOM   1698  CB  ALA A 219       7.112 -39.204 -32.784  1.00 35.20           C  
ANISOU 1698  CB  ALA A 219     4397   4285   4692    155    491   -285       C  
ATOM   1699  N   GLU A 220       4.034 -40.136 -33.051  1.00 41.81           N  
ANISOU 1699  N   GLU A 220     5416   4945   5527      9    377   -377       N  
ATOM   1700  CA  GLU A 220       3.032 -41.184 -32.912  1.00 44.11           C  
ANISOU 1700  CA  GLU A 220     5776   5129   5853    -28    356   -408       C  
ATOM   1701  C   GLU A 220       2.210 -41.322 -34.194  1.00 46.28           C  
ANISOU 1701  C   GLU A 220     6141   5371   6072   -101    317   -491       C  
ATOM   1702  O   GLU A 220       1.671 -42.389 -34.485  1.00 48.93           O  
ANISOU 1702  O   GLU A 220     6562   5602   6429   -129    310   -548       O  
ATOM   1703  CB  GLU A 220       2.125 -40.909 -31.706  1.00 39.83           C  
ANISOU 1703  CB  GLU A 220     5170   4597   5367    -70    304   -350       C  
ATOM   1704  CG  GLU A 220       1.267 -42.097 -31.289  1.00 41.58           C  
ANISOU 1704  CG  GLU A 220     5440   4708   5652   -106    304   -348       C  
ATOM   1705  CD  GLU A 220       0.730 -41.976 -29.870  1.00 43.68           C  
ANISOU 1705  CD  GLU A 220     5631   5001   5966   -108    293   -263       C  
ATOM   1706  OE1 GLU A 220       1.253 -41.151 -29.091  1.00 42.56           O  
ANISOU 1706  OE1 GLU A 220     5414   4951   5804    -56    291   -217       O  
ATOM   1707  OE2 GLU A 220      -0.218 -42.715 -29.530  1.00 45.58           O1-
ANISOU 1707  OE2 GLU A 220     5887   5170   6260   -166    288   -242       O1-
ATOM   1708  N   MET A 221       2.119 -40.242 -34.963  1.00 44.24           N  
ANISOU 1708  N   MET A 221     5867   5199   5743   -132    283   -496       N  
ATOM   1709  CA  MET A 221       1.362 -40.278 -36.208  1.00 42.99           C  
ANISOU 1709  CA  MET A 221     5790   5035   5509   -192    232   -569       C  
ATOM   1710  C   MET A 221       2.153 -40.973 -37.310  1.00 43.90           C  
ANISOU 1710  C   MET A 221     6011   5126   5543   -134    300   -644       C  
ATOM   1711  O   MET A 221       1.576 -41.514 -38.251  1.00 47.54           O  
ANISOU 1711  O   MET A 221     6575   5546   5943   -171    263   -735       O  
ATOM   1712  CB  MET A 221       0.940 -38.868 -36.645  1.00 40.34           C  
ANISOU 1712  CB  MET A 221     5410   4799   5119   -234    171   -533       C  
ATOM   1713  CG  MET A 221      -0.261 -38.323 -35.884  1.00 39.00           C  
ANISOU 1713  CG  MET A 221     5166   4642   5009   -295     86   -494       C  
ATOM   1714  SD  MET A 221      -1.072 -36.907 -36.665  1.00 45.77           S  
ANISOU 1714  SD  MET A 221     6004   5586   5799   -337     -5   -470       S  
ATOM   1715  CE  MET A 221       0.222 -35.673 -36.567  1.00 26.87           C  
ANISOU 1715  CE  MET A 221     3571   3250   3389   -284     55   -397       C  
ATOM   1716  N   LEU A 222       3.475 -40.977 -37.176  1.00 39.73           N  
ANISOU 1716  N   LEU A 222     5454   4629   5012    -39    398   -612       N  
ATOM   1717  CA  LEU A 222       4.347 -41.540 -38.200  1.00 40.94           C  
ANISOU 1717  CA  LEU A 222     5692   4782   5080     43    486   -674       C  
ATOM   1718  C   LEU A 222       4.556 -43.051 -38.048  1.00 47.97           C  
ANISOU 1718  C   LEU A 222     6674   5537   6014    108    534   -744       C  
ATOM   1719  O   LEU A 222       4.889 -43.737 -39.013  1.00 50.35           O  
ANISOU 1719  O   LEU A 222     7090   5802   6237    166    585   -837       O  
ATOM   1720  CB  LEU A 222       5.701 -40.824 -38.191  1.00 37.39           C  
ANISOU 1720  CB  LEU A 222     5149   4443   4613    118    577   -597       C  
ATOM   1721  CG  LEU A 222       5.701 -39.299 -38.347  1.00 35.37           C  
ANISOU 1721  CG  LEU A 222     4809   4300   4328     57    544   -517       C  
ATOM   1722  CD1 LEU A 222       7.091 -38.744 -38.114  1.00 37.08           C  
ANISOU 1722  CD1 LEU A 222     4913   4606   4569    115    631   -436       C  
ATOM   1723  CD2 LEU A 222       5.198 -38.885 -39.713  1.00 36.16           C  
ANISOU 1723  CD2 LEU A 222     4998   4446   4296     20    521   -554       C  
ATOM   1724  N   SER A 223       4.354 -43.569 -36.840  1.00 51.93           N  
ANISOU 1724  N   SER A 223     7136   5960   6637    105    521   -698       N  
ATOM   1725  CA  SER A 223       4.671 -44.965 -36.557  1.00 54.42           C  
ANISOU 1725  CA  SER A 223     7533   6132   7013    180    575   -737       C  
ATOM   1726  C   SER A 223       3.523 -45.739 -35.917  1.00 55.57           C  
ANISOU 1726  C   SER A 223     7721   6138   7255     89    507   -744       C  
ATOM   1727  O   SER A 223       3.654 -46.934 -35.649  1.00 58.79           O  
ANISOU 1727  O   SER A 223     8211   6397   7729    134    544   -767       O  
ATOM   1728  CB  SER A 223       5.898 -45.047 -35.650  1.00 57.36           C  
ANISOU 1728  CB  SER A 223     7812   6541   7443    305    658   -646       C  
ATOM   1729  OG  SER A 223       5.619 -44.488 -34.377  1.00 59.67           O  
ANISOU 1729  OG  SER A 223     7987   6877   7807    262    609   -542       O  
ATOM   1730  N   ASN A 224       2.409 -45.058 -35.665  1.00 55.14           N  
ANISOU 1730  N   ASN A 224     7607   6128   7214    -36    413   -715       N  
ATOM   1731  CA  ASN A 224       1.250 -45.669 -35.007  1.00 55.91           C  
ANISOU 1731  CA  ASN A 224     7711   6122   7410   -138    353   -700       C  
ATOM   1732  C   ASN A 224       1.517 -46.231 -33.609  1.00 53.03           C  
ANISOU 1732  C   ASN A 224     7301   5696   7153    -87    402   -595       C  
ATOM   1733  O   ASN A 224       0.923 -47.235 -33.215  1.00 53.87           O  
ANISOU 1733  O   ASN A 224     7461   5660   7348   -136    396   -589       O  
ATOM   1734  CB  ASN A 224       0.623 -46.749 -35.892  1.00 55.71           C  
ANISOU 1734  CB  ASN A 224     7832   5947   7388   -204    315   -825       C  
ATOM   1735  CG  ASN A 224      -0.268 -46.172 -36.960  1.00 57.22           C  
ANISOU 1735  CG  ASN A 224     8041   6207   7493   -309    214   -906       C  
ATOM   1736  ND2 ASN A 224      -1.561 -46.106 -36.673  1.00 56.22           N  
ANISOU 1736  ND2 ASN A 224     7861   6072   7429   -444    120   -889       N  
ATOM   1737  OD1 ASN A 224       0.196 -45.785 -38.031  1.00 62.58           O  
ANISOU 1737  OD1 ASN A 224     8775   6957   8046   -264    223   -975       O  
ATOM   1738  N   ARG A 225       2.400 -45.577 -32.863  1.00 49.96           N  
ANISOU 1738  N   ARG A 225     6813   5415   6755      4    445   -508       N  
ATOM   1739  CA  ARG A 225       2.717 -46.002 -31.504  1.00 50.88           C  
ANISOU 1739  CA  ARG A 225     6881   5505   6947     67    482   -400       C  
ATOM   1740  C   ARG A 225       3.447 -44.888 -30.759  1.00 46.10           C  
ANISOU 1740  C   ARG A 225     6144   5064   6308    128    485   -322       C  
ATOM   1741  O   ARG A 225       4.161 -44.098 -31.372  1.00 44.02           O  
ANISOU 1741  O   ARG A 225     5844   4899   5982    158    493   -350       O  
ATOM   1742  CB  ARG A 225       3.553 -47.287 -31.521  1.00 55.17           C  
ANISOU 1742  CB  ARG A 225     7519   5912   7531    181    561   -410       C  
ATOM   1743  CG  ARG A 225       4.864 -47.176 -32.276  1.00 61.07           C  
ANISOU 1743  CG  ARG A 225     8276   6713   8213    307    626   -459       C  
ATOM   1744  CD  ARG A 225       5.484 -48.543 -32.496  1.00 69.36           C  
ANISOU 1744  CD  ARG A 225     9447   7603   9305    422    702   -495       C  
ATOM   1745  NE  ARG A 225       6.667 -48.476 -33.351  1.00 78.52           N  
ANISOU 1745  NE  ARG A 225    10616   8824  10394    550    777   -552       N  
ATOM   1746  CZ  ARG A 225       6.634 -48.522 -34.681  1.00 82.99           C  
ANISOU 1746  CZ  ARG A 225    11277   9377  10879    539    791   -677       C  
ATOM   1747  NH1 ARG A 225       5.473 -48.634 -35.315  1.00 84.39           N1+
ANISOU 1747  NH1 ARG A 225    11549   9479  11036    401    717   -767       N1+
ATOM   1748  NH2 ARG A 225       7.761 -48.454 -35.378  1.00 83.33           N  
ANISOU 1748  NH2 ARG A 225    11315   9495  10853    670    880   -711       N  
ATOM   1749  N   PRO A 226       3.253 -44.810 -29.433  1.00 46.51           N  
ANISOU 1749  N   PRO A 226     6128   5146   6399    141    476   -224       N  
ATOM   1750  CA  PRO A 226       3.916 -43.780 -28.625  1.00 44.99           C  
ANISOU 1750  CA  PRO A 226     5820   5102   6174    194    461   -165       C  
ATOM   1751  C   PRO A 226       5.434 -43.923 -28.692  1.00 44.92           C  
ANISOU 1751  C   PRO A 226     5784   5133   6153    320    513   -154       C  
ATOM   1752  O   PRO A 226       5.943 -45.040 -28.618  1.00 47.24           O  
ANISOU 1752  O   PRO A 226     6133   5335   6482    408    570   -138       O  
ATOM   1753  CB  PRO A 226       3.404 -44.063 -27.209  1.00 44.98           C  
ANISOU 1753  CB  PRO A 226     5786   5099   6205    204    455    -67       C  
ATOM   1754  CG  PRO A 226       2.940 -45.479 -27.241  1.00 47.11           C  
ANISOU 1754  CG  PRO A 226     6153   5202   6543    193    497    -51       C  
ATOM   1755  CD  PRO A 226       2.403 -45.690 -28.614  1.00 46.35           C  
ANISOU 1755  CD  PRO A 226     6138   5024   6451    103    480   -162       C  
ATOM   1756  N   ILE A 227       6.139 -42.806 -28.842  1.00 40.39           N  
ANISOU 1756  N   ILE A 227     5121   4688   5538    328    494   -159       N  
ATOM   1757  CA  ILE A 227       7.582 -42.839 -29.064  1.00 40.66           C  
ANISOU 1757  CA  ILE A 227     5101   4782   5566    431    545   -149       C  
ATOM   1758  C   ILE A 227       8.364 -42.953 -27.758  1.00 42.62           C  
ANISOU 1758  C   ILE A 227     5261   5096   5837    527    535    -63       C  
ATOM   1759  O   ILE A 227       9.436 -43.562 -27.718  1.00 43.42           O  
ANISOU 1759  O   ILE A 227     5334   5208   5957    646    587    -35       O  
ATOM   1760  CB  ILE A 227       8.059 -41.611 -29.882  1.00 47.00           C  
ANISOU 1760  CB  ILE A 227     5839   5693   6326    383    534   -180       C  
ATOM   1761  CG1 ILE A 227       9.562 -41.692 -30.161  1.00 46.49           C  
ANISOU 1761  CG1 ILE A 227     5698   5703   6264    485    600   -160       C  
ATOM   1762  CG2 ILE A 227       7.688 -40.307 -29.181  1.00 46.12           C  
ANISOU 1762  CG2 ILE A 227     5649   5668   6208    305    448   -155       C  
ATOM   1763  CD1 ILE A 227      10.110 -40.496 -30.906  1.00 47.45           C  
ANISOU 1763  CD1 ILE A 227     5742   5932   6355    429    601   -166       C  
ATOM   1764  N   PHE A 228       7.815 -42.381 -26.690  1.00 43.82           N  
ANISOU 1764  N   PHE A 228     5370   5300   5980    487    468    -22       N  
ATOM   1765  CA  PHE A 228       8.437 -42.443 -25.371  1.00 44.12           C  
ANISOU 1765  CA  PHE A 228     5333   5414   6015    575    441     57       C  
ATOM   1766  C   PHE A 228       7.468 -43.049 -24.361  1.00 44.66           C  
ANISOU 1766  C   PHE A 228     5459   5427   6085    577    434    117       C  
ATOM   1767  O   PHE A 228       6.899 -42.332 -23.535  1.00 46.43           O  
ANISOU 1767  O   PHE A 228     5649   5721   6271    538    378    134       O  
ATOM   1768  CB  PHE A 228       8.869 -41.043 -24.917  1.00 41.52           C  
ANISOU 1768  CB  PHE A 228     4893   5229   5655    537    362     47       C  
ATOM   1769  CG  PHE A 228       9.832 -40.369 -25.855  1.00 37.99           C  
ANISOU 1769  CG  PHE A 228     4373   4844   5218    518    373     10       C  
ATOM   1770  CD1 PHE A 228      10.867 -41.079 -26.440  1.00 37.77           C  
ANISOU 1770  CD1 PHE A 228     4321   4816   5214    609    447     22       C  
ATOM   1771  CD2 PHE A 228       9.695 -39.028 -26.161  1.00 37.95           C  
ANISOU 1771  CD2 PHE A 228     4326   4893   5200    414    319    -30       C  
ATOM   1772  CE1 PHE A 228      11.752 -40.457 -27.310  1.00 39.22           C  
ANISOU 1772  CE1 PHE A 228     4425   5072   5404    591    474      2       C  
ATOM   1773  CE2 PHE A 228      10.577 -38.402 -27.031  1.00 38.05           C  
ANISOU 1773  CE2 PHE A 228     4270   4960   5227    386    340    -44       C  
ATOM   1774  CZ  PHE A 228      11.606 -39.119 -27.605  1.00 36.26           C  
ANISOU 1774  CZ  PHE A 228     4006   4752   5019    471    422    -24       C  
ATOM   1775  N   PRO A 229       7.274 -44.377 -24.425  1.00 44.29           N  
ANISOU 1775  N   PRO A 229     5501   5246   6081    625    497    153       N  
ATOM   1776  CA  PRO A 229       6.269 -45.052 -23.598  1.00 44.62           C  
ANISOU 1776  CA  PRO A 229     5602   5214   6139    606    507    226       C  
ATOM   1777  C   PRO A 229       6.814 -45.589 -22.277  1.00 44.85           C  
ANISOU 1777  C   PRO A 229     5606   5283   6150    732    513    346       C  
ATOM   1778  O   PRO A 229       6.726 -46.791 -22.039  1.00 48.09           O  
ANISOU 1778  O   PRO A 229     6094   5570   6607    788    568    419       O  
ATOM   1779  CB  PRO A 229       5.843 -46.220 -24.485  1.00 43.63           C  
ANISOU 1779  CB  PRO A 229     5597   4898   6083    579    568    196       C  
ATOM   1780  CG  PRO A 229       7.096 -46.582 -25.218  1.00 41.87           C  
ANISOU 1780  CG  PRO A 229     5379   4659   5870    685    610    157       C  
ATOM   1781  CD  PRO A 229       7.896 -45.305 -25.389  1.00 40.82           C  
ANISOU 1781  CD  PRO A 229     5123   4702   5683    688    568    120       C  
ATOM   1782  N   GLY A 230       7.345 -44.716 -21.429  1.00 43.07           N  
ANISOU 1782  N   GLY A 230     5284   5223   5857    775    449    367       N  
ATOM   1783  CA  GLY A 230       7.880 -45.133 -20.144  1.00 42.81           C  
ANISOU 1783  CA  GLY A 230     5224   5260   5782    901    437    480       C  
ATOM   1784  C   GLY A 230       6.834 -45.630 -19.156  1.00 41.57           C  
ANISOU 1784  C   GLY A 230     5126   5069   5599    893    462    580       C  
ATOM   1785  O   GLY A 230       5.666 -45.241 -19.214  1.00 40.10           O  
ANISOU 1785  O   GLY A 230     4961   4868   5408    781    465    554       O  
ATOM   1786  N   LYS A 231       7.261 -46.497 -18.242  1.00 43.52           N  
ANISOU 1786  N   LYS A 231     5394   5313   5829   1020    484    708       N  
ATOM   1787  CA  LYS A 231       6.381 -47.036 -17.210  1.00 43.81           C  
ANISOU 1787  CA  LYS A 231     5484   5330   5831   1028    523    836       C  
ATOM   1788  C   LYS A 231       6.216 -46.022 -16.088  1.00 44.26           C  
ANISOU 1788  C   LYS A 231     5476   5589   5754   1046    456    846       C  
ATOM   1789  O   LYS A 231       5.125 -45.858 -15.539  1.00 41.97           O  
ANISOU 1789  O   LYS A 231     5206   5320   5420    991    482    885       O  
ATOM   1790  CB  LYS A 231       6.941 -48.350 -16.654  1.00 45.29           C  
ANISOU 1790  CB  LYS A 231     5729   5433   6044   1171    574    985       C  
ATOM   1791  CG  LYS A 231       7.058 -49.464 -17.684  1.00 45.06           C  
ANISOU 1791  CG  LYS A 231     5793   5178   6152   1169    646    973       C  
ATOM   1792  CD  LYS A 231       7.769 -50.685 -17.111  1.00 46.72           C  
ANISOU 1792  CD  LYS A 231     6060   5303   6390   1339    690   1121       C  
ATOM   1793  CE  LYS A 231       7.925 -51.782 -18.159  1.00 48.20           C  
ANISOU 1793  CE  LYS A 231     6354   5245   6713   1352    761   1088       C  
ATOM   1794  NZ  LYS A 231       8.764 -52.917 -17.673  1.00 49.51           N1+
ANISOU 1794  NZ  LYS A 231     6575   5323   6914   1546    801   1225       N1+
ATOM   1795  N   HIS A 232       7.314 -45.353 -15.748  1.00 45.71           N  
ANISOU 1795  N   HIS A 232     5578   5921   5870   1126    369    807       N  
ATOM   1796  CA  HIS A 232       7.290 -44.255 -14.786  1.00 47.12           C  
ANISOU 1796  CA  HIS A 232     5700   6287   5916   1139    282    775       C  
ATOM   1797  C   HIS A 232       8.209 -43.120 -15.246  1.00 48.26           C  
ANISOU 1797  C   HIS A 232     5749   6529   6059   1109    181    639       C  
ATOM   1798  O   HIS A 232       8.803 -43.200 -16.319  1.00 49.37           O  
ANISOU 1798  O   HIS A 232     5861   6601   6296   1080    194    584       O  
ATOM   1799  CB  HIS A 232       7.651 -44.742 -13.379  1.00 46.28           C  
ANISOU 1799  CB  HIS A 232     5601   6290   5693   1287    264    912       C  
ATOM   1800  CG  HIS A 232       8.884 -45.588 -13.324  1.00 46.20           C  
ANISOU 1800  CG  HIS A 232     5569   6272   5714   1423    254    993       C  
ATOM   1801  CD2 HIS A 232       9.128 -46.764 -12.698  1.00 45.20           C  
ANISOU 1801  CD2 HIS A 232     5492   6104   5576   1555    302   1159       C  
ATOM   1802  ND1 HIS A 232      10.058 -45.241 -13.955  1.00 47.42           N  
ANISOU 1802  ND1 HIS A 232     5631   6467   5918   1444    191    910       N  
ATOM   1803  CE1 HIS A 232      10.972 -46.169 -13.726  1.00 47.05           C  
ANISOU 1803  CE1 HIS A 232     5573   6414   5892   1591    201   1016       C  
ATOM   1804  NE2 HIS A 232      10.432 -47.103 -12.965  1.00 45.85           N  
ANISOU 1804  NE2 HIS A 232     5513   6204   5703   1665    264   1167       N  
ATOM   1805  N   TYR A 233       8.329 -42.068 -14.442  1.00 47.93           N  
ANISOU 1805  N   TYR A 233     5661   6642   5908   1116     83    584       N  
ATOM   1806  CA  TYR A 233       9.021 -40.860 -14.895  1.00 44.84           C  
ANISOU 1806  CA  TYR A 233     5186   6320   5532   1051    -15    449       C  
ATOM   1807  C   TYR A 233      10.524 -41.047 -15.140  1.00 47.33           C  
ANISOU 1807  C   TYR A 233     5402   6689   5893   1113    -65    457       C  
ATOM   1808  O   TYR A 233      11.094 -40.404 -16.025  1.00 46.93           O  
ANISOU 1808  O   TYR A 233     5282   6633   5917   1037    -93    371       O  
ATOM   1809  CB  TYR A 233       8.709 -39.659 -13.982  1.00 43.41           C  
ANISOU 1809  CB  TYR A 233     4997   6267   5231   1034   -112    371       C  
ATOM   1810  CG  TYR A 233       9.858 -39.127 -13.148  1.00 45.70           C  
ANISOU 1810  CG  TYR A 233     5208   6717   5439   1100   -250    339       C  
ATOM   1811  CD1 TYR A 233      10.803 -38.271 -13.694  1.00 47.60           C  
ANISOU 1811  CD1 TYR A 233     5352   6990   5744   1030   -342    240       C  
ATOM   1812  CD2 TYR A 233       9.968 -39.444 -11.802  1.00 48.24           C  
ANISOU 1812  CD2 TYR A 233     5548   7165   5615   1224   -294    412       C  
ATOM   1813  CE1 TYR A 233      11.845 -37.779 -12.936  1.00 49.94           C  
ANISOU 1813  CE1 TYR A 233     5563   7435   5979   1071   -483    206       C  
ATOM   1814  CE2 TYR A 233      11.004 -38.952 -11.035  1.00 51.12           C  
ANISOU 1814  CE2 TYR A 233     5838   7688   5897   1281   -440    373       C  
ATOM   1815  CZ  TYR A 233      11.940 -38.119 -11.607  1.00 51.38           C  
ANISOU 1815  CZ  TYR A 233     5766   7745   6011   1197   -540    265       C  
ATOM   1816  OH  TYR A 233      12.976 -37.617 -10.851  1.00 52.11           O  
ANISOU 1816  OH  TYR A 233     5770   7997   6034   1235   -700    221       O  
ATOM   1817  N   LEU A 234      11.163 -41.924 -14.371  1.00 46.75           N  
ANISOU 1817  N   LEU A 234     5315   6672   5777   1256    -72    570       N  
ATOM   1818  CA  LEU A 234      12.569 -42.231 -14.614  1.00 46.15           C  
ANISOU 1818  CA  LEU A 234     5130   6651   5753   1337   -109    594       C  
ATOM   1819  C   LEU A 234      12.715 -43.082 -15.873  1.00 48.18           C  
ANISOU 1819  C   LEU A 234     5411   6751   6145   1337     11    613       C  
ATOM   1820  O   LEU A 234      13.673 -42.930 -16.632  1.00 49.41           O  
ANISOU 1820  O   LEU A 234     5470   6929   6376   1338      6    574       O  
ATOM   1821  CB  LEU A 234      13.209 -42.928 -13.411  1.00 46.12           C  
ANISOU 1821  CB  LEU A 234     5103   6761   5658   1509   -159    719       C  
ATOM   1822  CG  LEU A 234      13.451 -42.063 -12.170  1.00 49.83           C  
ANISOU 1822  CG  LEU A 234     5526   7429   5979   1533   -309    685       C  
ATOM   1823  CD1 LEU A 234      14.198 -42.847 -11.098  1.00 47.65           C  
ANISOU 1823  CD1 LEU A 234     5220   7275   5610   1719   -363    821       C  
ATOM   1824  CD2 LEU A 234      14.202 -40.781 -12.524  1.00 50.64           C  
ANISOU 1824  CD2 LEU A 234     5503   7624   6115   1426   -431    540       C  
ATOM   1825  N   ASP A 235      11.756 -43.974 -16.092  1.00 47.85           N  
ANISOU 1825  N   ASP A 235     5497   6552   6133   1335    120    669       N  
ATOM   1826  CA  ASP A 235      11.743 -44.787 -17.298  1.00 47.70           C  
ANISOU 1826  CA  ASP A 235     5530   6362   6230   1326    229    663       C  
ATOM   1827  C   ASP A 235      11.392 -43.905 -18.486  1.00 48.42           C  
ANISOU 1827  C   ASP A 235     5612   6414   6371   1170    237    527       C  
ATOM   1828  O   ASP A 235      11.807 -44.168 -19.616  1.00 48.31           O  
ANISOU 1828  O   ASP A 235     5594   6327   6434   1163    296    485       O  
ATOM   1829  CB  ASP A 235      10.728 -45.923 -17.174  1.00 46.01           C  
ANISOU 1829  CB  ASP A 235     5460   5979   6041   1338    326    751       C  
ATOM   1830  CG  ASP A 235      10.840 -46.926 -18.301  1.00 45.04           C  
ANISOU 1830  CG  ASP A 235     5410   5669   6034   1356    427    742       C  
ATOM   1831  OD1 ASP A 235      11.978 -47.218 -18.728  1.00 47.20           O  
ANISOU 1831  OD1 ASP A 235     5624   5962   6349   1459    437    740       O  
ATOM   1832  OD2 ASP A 235       9.792 -47.422 -18.763  1.00 43.16           O1-
ANISOU 1832  OD2 ASP A 235     5284   5269   5845   1270    494    734       O1-
ATOM   1833  N   GLN A 236      10.619 -42.857 -18.217  1.00 47.61           N  
ANISOU 1833  N   GLN A 236     5513   6363   6215   1059    182    463       N  
ATOM   1834  CA  GLN A 236      10.244 -41.889 -19.241  1.00 45.24           C  
ANISOU 1834  CA  GLN A 236     5205   6035   5951    916    176    347       C  
ATOM   1835  C   GLN A 236      11.487 -41.173 -19.749  1.00 43.67           C  
ANISOU 1835  C   GLN A 236     4881   5927   5782    907    127    294       C  
ATOM   1836  O   GLN A 236      11.670 -41.007 -20.956  1.00 43.02           O  
ANISOU 1836  O   GLN A 236     4792   5793   5762    847    175    242       O  
ATOM   1837  CB  GLN A 236       9.237 -40.880 -18.681  1.00 43.26           C  
ANISOU 1837  CB  GLN A 236     4976   5828   5632    829    119    299       C  
ATOM   1838  CG  GLN A 236       8.567 -40.009 -19.729  1.00 40.67           C  
ANISOU 1838  CG  GLN A 236     4667   5442   5343    691    124    200       C  
ATOM   1839  CD  GLN A 236       7.793 -40.817 -20.748  1.00 41.09           C  
ANISOU 1839  CD  GLN A 236     4807   5347   5460    645    219    203       C  
ATOM   1840  NE2 GLN A 236       7.720 -40.306 -21.968  1.00 40.65           N  
ANISOU 1840  NE2 GLN A 236     4753   5248   5445    556    229    127       N  
ATOM   1841  OE1 GLN A 236       7.271 -41.891 -20.447  1.00 42.56           O  
ANISOU 1841  OE1 GLN A 236     5060   5456   5656    684    278    274       O  
ATOM   1842  N   LEU A 237      12.343 -40.760 -18.820  1.00 44.87           N  
ANISOU 1842  N   LEU A 237     4933   6225   5889    963     31    313       N  
ATOM   1843  CA  LEU A 237      13.615 -40.136 -19.170  1.00 46.66           C  
ANISOU 1843  CA  LEU A 237     5014   6555   6159    951    -22    280       C  
ATOM   1844  C   LEU A 237      14.523 -41.124 -19.893  1.00 47.08           C  
ANISOU 1844  C   LEU A 237     5022   6583   6284   1053     67    334       C  
ATOM   1845  O   LEU A 237      15.324 -40.741 -20.748  1.00 44.00           O  
ANISOU 1845  O   LEU A 237     4533   6231   5955   1020     86    304       O  
ATOM   1846  CB  LEU A 237      14.310 -39.596 -17.918  1.00 47.53           C  
ANISOU 1846  CB  LEU A 237     5025   6831   6202    993   -162    288       C  
ATOM   1847  CG  LEU A 237      13.686 -38.339 -17.310  1.00 44.29           C  
ANISOU 1847  CG  LEU A 237     4641   6462   5725    888   -266    199       C  
ATOM   1848  CD1 LEU A 237      14.340 -38.001 -15.979  1.00 46.05           C  
ANISOU 1848  CD1 LEU A 237     4790   6847   5859    951   -409    201       C  
ATOM   1849  CD2 LEU A 237      13.807 -37.176 -18.278  1.00 40.60           C  
ANISOU 1849  CD2 LEU A 237     4128   5966   5332    735   -284    105       C  
ATOM   1850  N   ASN A 238      14.380 -42.399 -19.550  1.00 48.27           N  
ANISOU 1850  N   ASN A 238     5247   6665   6429   1183    129    420       N  
ATOM   1851  CA  ASN A 238      15.181 -43.449 -20.157  1.00 51.39           C  
ANISOU 1851  CA  ASN A 238     5622   7014   6889   1310    221    471       C  
ATOM   1852  C   ASN A 238      14.890 -43.589 -21.643  1.00 50.95           C  
ANISOU 1852  C   ASN A 238     5632   6832   6894   1244    331    401       C  
ATOM   1853  O   ASN A 238      15.801 -43.765 -22.451  1.00 55.83           O  
ANISOU 1853  O   ASN A 238     6176   7475   7562   1299    390    393       O  
ATOM   1854  CB  ASN A 238      14.924 -44.779 -19.453  1.00 60.26           C  
ANISOU 1854  CB  ASN A 238     6845   8052   7998   1455    265    580       C  
ATOM   1855  CG  ASN A 238      16.190 -45.578 -19.244  1.00 69.67           C  
ANISOU 1855  CG  ASN A 238     7945   9304   9222   1647    278    667       C  
ATOM   1856  ND2 ASN A 238      16.552 -46.389 -20.234  1.00 71.28           N  
ANISOU 1856  ND2 ASN A 238     8182   9399   9503   1724    393    662       N  
ATOM   1857  OD1 ASN A 238      16.838 -45.469 -18.202  1.00 75.24           O  
ANISOU 1857  OD1 ASN A 238     8551  10159   9877   1734    183    734       O  
ATOM   1858  N   HIS A 239      13.615 -43.512 -22.000  1.00 47.64           N  
ANISOU 1858  N   HIS A 239     5349   6290   6463   1133    358    352       N  
ATOM   1859  CA  HIS A 239      13.215 -43.629 -23.394  1.00 48.74           C  
ANISOU 1859  CA  HIS A 239     5567   6314   6638   1064    444    278       C  
ATOM   1860  C   HIS A 239      13.686 -42.433 -24.211  1.00 50.68           C  
ANISOU 1860  C   HIS A 239     5713   6652   6890    963    426    211       C  
ATOM   1861  O   HIS A 239      14.188 -42.591 -25.327  1.00 49.77           O  
ANISOU 1861  O   HIS A 239     5588   6522   6802    979    507    180       O  
ATOM   1862  CB  HIS A 239      11.698 -43.787 -23.508  1.00 45.79           C  
ANISOU 1862  CB  HIS A 239     5342   5805   6252    962    457    248       C  
ATOM   1863  CG  HIS A 239      11.216 -45.178 -23.241  1.00 48.65           C  
ANISOU 1863  CG  HIS A 239     5827   6018   6641   1039    518    307       C  
ATOM   1864  CD2 HIS A 239      10.941 -45.822 -22.082  1.00 52.24           C  
ANISOU 1864  CD2 HIS A 239     6316   6451   7082   1108    506    406       C  
ATOM   1865  ND1 HIS A 239      10.964 -46.084 -24.250  1.00 49.52           N  
ANISOU 1865  ND1 HIS A 239     6052   5967   6799   1049    605    266       N  
ATOM   1866  CE1 HIS A 239      10.550 -47.222 -23.724  1.00 51.12           C  
ANISOU 1866  CE1 HIS A 239     6354   6038   7033   1109    640    336       C  
ATOM   1867  NE2 HIS A 239      10.528 -47.091 -22.409  1.00 52.53           N  
ANISOU 1867  NE2 HIS A 239     6483   6302   7175   1148    587    433       N  
ATOM   1868  N   ILE A 240      13.524 -41.240 -23.644  1.00 48.29           N  
ANISOU 1868  N   ILE A 240     5347   6443   6559    863    324    190       N  
ATOM   1869  CA  ILE A 240      13.886 -40.004 -24.327  1.00 43.70           C  
ANISOU 1869  CA  ILE A 240     4681   5930   5993    747    297    137       C  
ATOM   1870  C   ILE A 240      15.375 -39.976 -24.641  1.00 46.31           C  
ANISOU 1870  C   ILE A 240     4851   6375   6369    809    321    170       C  
ATOM   1871  O   ILE A 240      15.772 -39.749 -25.785  1.00 48.75           O  
ANISOU 1871  O   ILE A 240     5131   6689   6705    775    396    150       O  
ATOM   1872  CB  ILE A 240      13.508 -38.760 -23.491  1.00 40.21           C  
ANISOU 1872  CB  ILE A 240     4206   5551   5521    644    172    106       C  
ATOM   1873  CG1 ILE A 240      12.000 -38.722 -23.239  1.00 39.29           C  
ANISOU 1873  CG1 ILE A 240     4230   5337   5360    589    162     78       C  
ATOM   1874  CG2 ILE A 240      13.969 -37.481 -24.182  1.00 35.38           C  
ANISOU 1874  CG2 ILE A 240     3509   4989   4944    520    142     65       C  
ATOM   1875  CD1 ILE A 240      11.552 -37.561 -22.383  1.00 39.14           C  
ANISOU 1875  CD1 ILE A 240     4199   5372   5302    516     51     39       C  
ATOM   1876  N   LEU A 241      16.199 -40.213 -23.625  1.00 46.72           N  
ANISOU 1876  N   LEU A 241     4793   6532   6425    905    259    226       N  
ATOM   1877  CA  LEU A 241      17.645 -40.222 -23.821  1.00 52.71           C  
ANISOU 1877  CA  LEU A 241     5368   7422   7235    973    274    268       C  
ATOM   1878  C   LEU A 241      18.063 -41.412 -24.681  1.00 56.01           C  
ANISOU 1878  C   LEU A 241     5816   7783   7680   1116    422    297       C  
ATOM   1879  O   LEU A 241      19.087 -41.369 -25.359  1.00 56.33           O  
ANISOU 1879  O   LEU A 241     5727   7911   7765   1157    487    315       O  
ATOM   1880  CB  LEU A 241      18.380 -40.246 -22.480  1.00 54.82           C  
ANISOU 1880  CB  LEU A 241     5510   7826   7493   1053    155    323       C  
ATOM   1881  CG  LEU A 241      18.010 -39.145 -21.484  1.00 56.84           C  
ANISOU 1881  CG  LEU A 241     5751   8140   7704    936     -2    280       C  
ATOM   1882  CD1 LEU A 241      18.946 -39.171 -20.286  1.00 58.23           C  
ANISOU 1882  CD1 LEU A 241     5783   8479   7862   1021   -128    328       C  
ATOM   1883  CD2 LEU A 241      18.018 -37.779 -22.146  1.00 58.53           C  
ANISOU 1883  CD2 LEU A 241     5916   8364   7958    749    -34    212       C  
ATOM   1884  N   GLY A 242      17.255 -42.467 -24.658  1.00 55.85           N  
ANISOU 1884  N   GLY A 242     5970   7614   7638   1191    478    298       N  
ATOM   1885  CA  GLY A 242      17.514 -43.641 -25.470  1.00 55.68           C  
ANISOU 1885  CA  GLY A 242     6017   7498   7639   1327    614    303       C  
ATOM   1886  C   GLY A 242      17.419 -43.349 -26.956  1.00 56.00           C  
ANISOU 1886  C   GLY A 242     6100   7502   7676   1256    713    230       C  
ATOM   1887  O   GLY A 242      17.963 -44.090 -27.779  1.00 58.14           O  
ANISOU 1887  O   GLY A 242     6385   7746   7960   1374    832    222       O  
ATOM   1888  N   ILE A 243      16.727 -42.266 -27.301  1.00 51.03           N  
ANISOU 1888  N   ILE A 243     5496   6873   7021   1075    666    178       N  
ATOM   1889  CA  ILE A 243      16.579 -41.864 -28.696  1.00 47.83           C  
ANISOU 1889  CA  ILE A 243     5134   6446   6593    999    749    120       C  
ATOM   1890  C   ILE A 243      17.355 -40.587 -29.017  1.00 47.74           C  
ANISOU 1890  C   ILE A 243     4951   6584   6602    897    729    141       C  
ATOM   1891  O   ILE A 243      18.095 -40.538 -29.997  1.00 48.84           O  
ANISOU 1891  O   ILE A 243     5024   6788   6745    927    833    149       O  
ATOM   1892  CB  ILE A 243      15.098 -41.693 -29.083  1.00 44.34           C  
ANISOU 1892  CB  ILE A 243     4873   5868   6105    875    725     51       C  
ATOM   1893  CG1 ILE A 243      14.384 -43.043 -29.032  1.00 41.00           C  
ANISOU 1893  CG1 ILE A 243     4619   5281   5677    960    766     28       C  
ATOM   1894  CG2 ILE A 243      14.972 -41.075 -30.470  1.00 42.21           C  
ANISOU 1894  CG2 ILE A 243     4636   5606   5797    788    787      2       C  
ATOM   1895  CD1 ILE A 243      12.951 -42.989 -29.491  1.00 37.84           C  
ANISOU 1895  CD1 ILE A 243     4379   4756   5242    839    744    -40       C  
ATOM   1896  N   LEU A 244      17.194 -39.560 -28.186  1.00 48.74           N  
ANISOU 1896  N   LEU A 244     5009   6764   6744    779    600    150       N  
ATOM   1897  CA  LEU A 244      17.890 -38.292 -28.402  1.00 48.14           C  
ANISOU 1897  CA  LEU A 244     4777   6806   6708    659    565    170       C  
ATOM   1898  C   LEU A 244      19.384 -38.413 -28.120  1.00 53.55           C  
ANISOU 1898  C   LEU A 244     5240   7650   7456    742    577    239       C  
ATOM   1899  O   LEU A 244      20.190 -37.653 -28.656  1.00 57.58           O  
ANISOU 1899  O   LEU A 244     5602   8264   8013    668    604    272       O  
ATOM   1900  CB  LEU A 244      17.291 -37.178 -27.537  1.00 42.36           C  
ANISOU 1900  CB  LEU A 244     4050   6067   5979    516    413    144       C  
ATOM   1901  CG  LEU A 244      15.801 -36.864 -27.700  1.00 40.97           C  
ANISOU 1901  CG  LEU A 244     4059   5756   5750    429    385     84       C  
ATOM   1902  CD1 LEU A 244      15.451 -35.570 -26.982  1.00 40.87           C  
ANISOU 1902  CD1 LEU A 244     4024   5754   5750    297    250     58       C  
ATOM   1903  CD2 LEU A 244      15.401 -36.794 -29.168  1.00 39.15           C  
ANISOU 1903  CD2 LEU A 244     3920   5465   5490    384    490     63       C  
ATOM   1904  N   GLY A 245      19.750 -39.373 -27.277  1.00 53.77           N  
ANISOU 1904  N   GLY A 245     5239   7701   7490    897    558    272       N  
ATOM   1905  CA  GLY A 245      21.135 -39.544 -26.878  1.00 55.83           C  
ANISOU 1905  CA  GLY A 245     5276   8126   7810    995    550    343       C  
ATOM   1906  C   GLY A 245      21.407 -38.893 -25.537  1.00 58.49           C  
ANISOU 1906  C   GLY A 245     5496   8560   8167    936    368    358       C  
ATOM   1907  O   GLY A 245      20.560 -38.171 -25.010  1.00 59.78           O  
ANISOU 1907  O   GLY A 245     5752   8664   8298    810    261    307       O  
ATOM   1908  N   SER A 246      22.584 -39.153 -24.978  1.00 62.84           N  
ANISOU 1908  N   SER A 246     5845   9266   8766   1037    330    423       N  
ATOM   1909  CA  SER A 246      22.985 -38.537 -23.718  1.00 66.08           C  
ANISOU 1909  CA  SER A 246     6127   9794   9186    985    142    431       C  
ATOM   1910  C   SER A 246      23.018 -37.019 -23.856  1.00 69.68           C  
ANISOU 1910  C   SER A 246     6508  10281   9686    748     52    385       C  
ATOM   1911  O   SER A 246      23.537 -36.495 -24.841  1.00 71.62           O  
ANISOU 1911  O   SER A 246     6650  10564   9998    660    135    405       O  
ATOM   1912  CB  SER A 246      24.357 -39.051 -23.279  1.00 66.71           C  
ANISOU 1912  CB  SER A 246     5970  10058   9320   1132    119    516       C  
ATOM   1913  OG  SER A 246      24.329 -40.449 -23.052  1.00 68.37           O  
ANISOU 1913  OG  SER A 246     6260  10223   9494   1365    191    566       O  
ATOM   1914  N   PRO A 247      22.449 -36.309 -22.872  1.00 71.06           N  
ANISOU 1914  N   PRO A 247     6744  10433   9821    649   -111    326       N  
ATOM   1915  CA  PRO A 247      22.435 -34.842 -22.891  1.00 74.59           C  
ANISOU 1915  CA  PRO A 247     7145  10881  10316    427   -214    270       C  
ATOM   1916  C   PRO A 247      23.846 -34.263 -22.825  1.00 79.72           C  
ANISOU 1916  C   PRO A 247     7513  11703  11074    354   -283    313       C  
ATOM   1917  O   PRO A 247      24.716 -34.830 -22.163  1.00 79.56           O  
ANISOU 1917  O   PRO A 247     7335  11830  11065    473   -340    362       O  
ATOM   1918  CB  PRO A 247      21.642 -34.479 -21.629  1.00 71.81           C  
ANISOU 1918  CB  PRO A 247     6915  10489   9880    402   -377    195       C  
ATOM   1919  CG  PRO A 247      21.739 -35.681 -20.754  1.00 71.60           C  
ANISOU 1919  CG  PRO A 247     6903  10522   9781    606   -393    242       C  
ATOM   1920  CD  PRO A 247      21.780 -36.854 -21.680  1.00 70.38           C  
ANISOU 1920  CD  PRO A 247     6786  10316   9639    748   -201    310       C  
ATOM   1921  N   SER A 248      24.062 -33.146 -23.513  1.00 83.17           N  
ANISOU 1921  N   SER A 248     7882  12123  11595    159   -277    305       N  
ATOM   1922  CA  SER A 248      25.376 -32.517 -23.570  1.00 86.37           C  
ANISOU 1922  CA  SER A 248     8008  12683  12127     53   -331    355       C  
ATOM   1923  C   SER A 248      25.712 -31.807 -22.264  1.00 88.79           C  
ANISOU 1923  C   SER A 248     8224  13062  12451    -40   -577    292       C  
ATOM   1924  O   SER A 248      24.912 -31.798 -21.328  1.00 87.89           O  
ANISOU 1924  O   SER A 248     8276  12883  12235     -9   -692    209       O  
ATOM   1925  CB  SER A 248      25.445 -31.531 -24.737  1.00 86.76           C  
ANISOU 1925  CB  SER A 248     8029  12671  12263   -139   -240    380       C  
ATOM   1926  OG  SER A 248      24.492 -30.494 -24.585  1.00 84.75           O  
ANISOU 1926  OG  SER A 248     7951  12256  11993   -300   -331    293       O  
ATOM   1927  N   GLN A 249      26.900 -31.213 -22.208  1.00 93.26           N  
ANISOU 1927  N   GLN A 249     8522  13770  13141   -156   -656    329       N  
ATOM   1928  CA  GLN A 249      27.337 -30.493 -21.019  1.00 99.37           C  
ANISOU 1928  CA  GLN A 249     9193  14622  13939   -263   -907    258       C  
ATOM   1929  C   GLN A 249      26.464 -29.268 -20.768  1.00 98.09           C  
ANISOU 1929  C   GLN A 249     9215  14286  13768   -457  -1021    136       C  
ATOM   1930  O   GLN A 249      26.171 -28.933 -19.620  1.00 97.86           O  
ANISOU 1930  O   GLN A 249     9261  14254  13669   -471  -1213     31       O  
ATOM   1931  CB  GLN A 249      28.804 -30.071 -21.139  1.00107.47           C  
ANISOU 1931  CB  GLN A 249     9992  15738  15105   -356   -936    281       C  
ATOM   1932  CG  GLN A 249      29.799 -31.223 -21.213  1.00112.52           C  
ANISOU 1932  CG  GLN A 249    10483  16517  15752   -151   -844    371       C  
ATOM   1933  CD  GLN A 249      30.089 -31.665 -22.638  1.00113.31           C  
ANISOU 1933  CD  GLN A 249    10537  16619  15898   -101   -583    472       C  
ATOM   1934  NE2 GLN A 249      31.359 -31.933 -22.927  1.00114.68           N  
ANISOU 1934  NE2 GLN A 249    10510  16912  16153    -59   -524    533       N  
ATOM   1935  OE1 GLN A 249      29.185 -31.758 -23.471  1.00110.98           O  
ANISOU 1935  OE1 GLN A 249    10385  16223  15559    -95   -438    493       O  
ATOM   1936  N   GLU A 250      26.050 -28.602 -21.843  1.00 97.64           N  
ANISOU 1936  N   GLU A 250     9240  14086  13774   -593   -901    152       N  
ATOM   1937  CA  GLU A 250      25.217 -27.409 -21.721  1.00 98.02           C  
ANISOU 1937  CA  GLU A 250     9468  13948  13827   -766   -993     47       C  
ATOM   1938  C   GLU A 250      23.787 -27.759 -21.315  1.00 97.69           C  
ANISOU 1938  C   GLU A 250     9722  13772  13623   -642   -982    -36       C  
ATOM   1939  O   GLU A 250      23.174 -27.062 -20.506  1.00 98.55           O  
ANISOU 1939  O   GLU A 250     9965  13795  13684   -700  -1130   -155       O  
ATOM   1940  CB  GLU A 250      25.208 -26.607 -23.024  1.00 97.78           C  
ANISOU 1940  CB  GLU A 250     9436  13807  13910   -936   -862    111       C  
ATOM   1941  CG  GLU A 250      24.444 -25.294 -22.917  1.00 98.97           C  
ANISOU 1941  CG  GLU A 250     9759  13755  14089  -1116   -964     14       C  
ATOM   1942  CD  GLU A 250      24.175 -24.653 -24.264  1.00101.42           C  
ANISOU 1942  CD  GLU A 250    10127  13933  14474  -1239   -809     94       C  
ATOM   1943  OE1 GLU A 250      23.231 -23.839 -24.355  1.00100.61           O  
ANISOU 1943  OE1 GLU A 250    10229  13639  14358  -1317   -841     29       O  
ATOM   1944  OE2 GLU A 250      24.906 -24.961 -25.230  1.00103.59           O1-
ANISOU 1944  OE2 GLU A 250    10243  14302  14814  -1246   -653    227       O1-
ATOM   1945  N   ASP A 251      23.260 -28.838 -21.883  1.00 95.64           N  
ANISOU 1945  N   ASP A 251     9560  13495  13283   -471   -805     24       N  
ATOM   1946  CA  ASP A 251      21.917 -29.299 -21.553  1.00 93.96           C  
ANISOU 1946  CA  ASP A 251     9602  13169  12929   -354   -779    -34       C  
ATOM   1947  C   ASP A 251      21.860 -29.805 -20.116  1.00 94.37           C  
ANISOU 1947  C   ASP A 251     9675  13310  12873   -228   -919    -87       C  
ATOM   1948  O   ASP A 251      20.788 -29.889 -19.516  1.00 93.51           O  
ANISOU 1948  O   ASP A 251     9760  13120  12648   -166   -949   -153       O  
ATOM   1949  CB  ASP A 251      21.475 -30.403 -22.517  1.00 93.93           C  
ANISOU 1949  CB  ASP A 251     9681  13130  12880   -214   -566     43       C  
ATOM   1950  CG  ASP A 251      21.248 -29.891 -23.927  1.00 93.68           C  
ANISOU 1950  CG  ASP A 251     9688  12998  12907   -322   -426     82       C  
ATOM   1951  OD1 ASP A 251      21.668 -28.752 -24.226  1.00 94.37           O  
ANISOU 1951  OD1 ASP A 251     9697  13065  13097   -504   -475     83       O  
ATOM   1952  OD2 ASP A 251      20.655 -30.632 -24.739  1.00 91.76           O1-
ANISOU 1952  OD2 ASP A 251     9560  12697  12609   -228   -271    115       O1-
ATOM   1953  N   LEU A 252      23.024 -30.139 -19.572  1.00 96.38           N  
ANISOU 1953  N   LEU A 252     9719  13742  13160   -185  -1004    -47       N  
ATOM   1954  CA  LEU A 252      23.125 -30.608 -18.199  1.00 97.23           C  
ANISOU 1954  CA  LEU A 252     9824  13963  13157    -60  -1151    -81       C  
ATOM   1955  C   LEU A 252      22.983 -29.439 -17.229  1.00 98.99           C  
ANISOU 1955  C   LEU A 252    10090  14169  13354   -194  -1369   -219       C  
ATOM   1956  O   LEU A 252      22.596 -29.621 -16.076  1.00 98.77           O  
ANISOU 1956  O   LEU A 252    10156  14184  13187    -99  -1485   -282       O  
ATOM   1957  CB  LEU A 252      24.464 -31.310 -17.981  1.00 99.52           C  
ANISOU 1957  CB  LEU A 252     9858  14460  13494     34  -1180     12       C  
ATOM   1958  CG  LEU A 252      24.456 -32.540 -17.075  1.00 99.90           C  
ANISOU 1958  CG  LEU A 252     9933  14611  13414    274  -1200     61       C  
ATOM   1959  CD1 LEU A 252      23.679 -33.675 -17.729  1.00 96.84           C  
ANISOU 1959  CD1 LEU A 252     9706  14112  12976    432   -983    133       C  
ATOM   1960  CD2 LEU A 252      25.879 -32.969 -16.744  1.00103.11           C  
ANISOU 1960  CD2 LEU A 252    10059  15240  13879    348  -1277    141       C  
ATOM   1961  N   ASN A 253      23.298 -28.237 -17.703  1.00101.62           N  
ANISOU 1961  N   ASN A 253    10362  14434  13817   -411  -1422   -265       N  
ATOM   1962  CA  ASN A 253      23.201 -27.037 -16.876  1.00103.68           C  
ANISOU 1962  CA  ASN A 253    10673  14647  14074   -555  -1633   -412       C  
ATOM   1963  C   ASN A 253      21.774 -26.501 -16.782  1.00103.55           C  
ANISOU 1963  C   ASN A 253    10939  14437  13970   -561  -1612   -513       C  
ATOM   1964  O   ASN A 253      21.453 -25.716 -15.890  1.00104.46           O  
ANISOU 1964  O   ASN A 253    11153  14510  14026   -610  -1776   -652       O  
ATOM   1965  CB  ASN A 253      24.149 -25.947 -17.385  1.00104.07           C  
ANISOU 1965  CB  ASN A 253    10540  14683  14317   -799  -1707   -416       C  
ATOM   1966  CG  ASN A 253      25.613 -26.313 -17.205  1.00103.95           C  
ANISOU 1966  CG  ASN A 253    10216  14890  14389   -808  -1780   -339       C  
ATOM   1967  ND2 ASN A 253      26.474 -25.731 -18.034  1.00104.57           N  
ANISOU 1967  ND2 ASN A 253    10137  14970  14626   -972  -1717   -288       N  
ATOM   1968  OD1 ASN A 253      25.966 -27.105 -16.329  1.00103.00           O  
ANISOU 1968  OD1 ASN A 253    10046  14922  14167   -648  -1856   -323       O  
ATOM   1969  N   CYS A 254      20.918 -26.931 -17.704  1.00103.20           N  
ANISOU 1969  N   CYS A 254    11020  14280  13913   -502  -1412   -446       N  
ATOM   1970  CA  CYS A 254      19.509 -26.556 -17.671  1.00104.72           C  
ANISOU 1970  CA  CYS A 254    11461  14307  14021   -482  -1374   -522       C  
ATOM   1971  C   CYS A 254      18.802 -27.189 -16.475  1.00109.17           C  
ANISOU 1971  C   CYS A 254    12152  14929  14398   -306  -1423   -573       C  
ATOM   1972  O   CYS A 254      17.751 -26.715 -16.043  1.00109.81           O  
ANISOU 1972  O   CYS A 254    12417  14913  14393   -289  -1448   -666       O  
ATOM   1973  CB  CYS A 254      18.803 -26.968 -18.969  1.00102.58           C  
ANISOU 1973  CB  CYS A 254    11271  13926  13777   -458  -1158   -431       C  
ATOM   1974  SG  CYS A 254      19.140 -25.910 -20.400  1.00109.07           S  
ANISOU 1974  SG  CYS A 254    12039  14624  14779   -670  -1088   -385       S  
ATOM   1975  N   ILE A 255      19.384 -28.261 -15.946  1.00112.98           N  
ANISOU 1975  N   ILE A 255    12533  15576  14816   -168  -1430   -502       N  
ATOM   1976  CA  ILE A 255      18.792 -28.984 -14.825  1.00114.79           C  
ANISOU 1976  CA  ILE A 255    12874  15878  14863     10  -1459   -516       C  
ATOM   1977  C   ILE A 255      18.925 -28.221 -13.507  1.00119.84           C  
ANISOU 1977  C   ILE A 255    13543  16586  15403    -10  -1680   -655       C  
ATOM   1978  O   ILE A 255      20.022 -28.072 -12.970  1.00121.99           O  
ANISOU 1978  O   ILE A 255    13658  16997  15695    -44  -1836   -675       O  
ATOM   1979  CB  ILE A 255      19.405 -30.391 -14.671  1.00112.79           C  
ANISOU 1979  CB  ILE A 255    12512  15769  14575    177  -1398   -381       C  
ATOM   1980  CG1 ILE A 255      19.209 -31.199 -15.956  1.00110.55           C  
ANISOU 1980  CG1 ILE A 255    12228  15404  14373    213  -1179   -264       C  
ATOM   1981  CG2 ILE A 255      18.788 -31.115 -13.486  1.00111.97           C  
ANISOU 1981  CG2 ILE A 255    12529  15735  14280    356  -1426   -375       C  
ATOM   1982  CD1 ILE A 255      19.728 -32.618 -15.876  1.00110.30           C  
ANISOU 1982  CD1 ILE A 255    12118  15476  14315    392  -1101   -136       C  
ATOM   1983  N   ILE A 256      17.796 -27.737 -12.999  1.00121.54           N  
ANISOU 1983  N   ILE A 256    13960  16712  15509     16  -1693   -756       N  
ATOM   1984  CA  ILE A 256      17.756 -27.026 -11.726  1.00125.02           C  
ANISOU 1984  CA  ILE A 256    14471  17209  15822     22  -1888   -908       C  
ATOM   1985  C   ILE A 256      17.371 -27.991 -10.606  1.00129.91           C  
ANISOU 1985  C   ILE A 256    15164  17972  16225    234  -1888   -870       C  
ATOM   1986  O   ILE A 256      16.331 -27.837  -9.963  1.00131.09           O  
ANISOU 1986  O   ILE A 256    15491  18091  16227    318  -1873   -937       O  
ATOM   1987  CB  ILE A 256      16.748 -25.855 -11.763  1.00121.23           C  
ANISOU 1987  CB  ILE A 256    14176  16548  15336    -55  -1902  -1050       C  
ATOM   1988  CG1 ILE A 256      16.842 -25.108 -13.095  1.00118.68           C  
ANISOU 1988  CG1 ILE A 256    13816  16051  15223   -236  -1834  -1034       C  
ATOM   1989  CG2 ILE A 256      16.968 -24.909 -10.591  1.00123.12           C  
ANISOU 1989  CG2 ILE A 256    14472  16826  15480    -87  -2128  -1237       C  
ATOM   1990  CD1 ILE A 256      15.841 -23.981 -13.233  1.00117.47           C  
ANISOU 1990  CD1 ILE A 256    13847  15706  15082   -297  -1836  -1153       C  
ATOM   1991  N   ASN A 257      18.211 -28.998 -10.392  1.00133.43           N  
ANISOU 1991  N   ASN A 257    15468  18576  16654    329  -1895   -751       N  
ATOM   1992  CA  ASN A 257      17.991 -29.976  -9.333  1.00136.25           C  
ANISOU 1992  CA  ASN A 257    15879  19076  16812    534  -1899   -685       C  
ATOM   1993  C   ASN A 257      19.240 -30.811  -9.088  1.00139.68           C  
ANISOU 1993  C   ASN A 257    16119  19692  17260    612  -1965   -572       C  
ATOM   1994  O   ASN A 257      19.878 -31.282 -10.030  1.00138.82           O  
ANISOU 1994  O   ASN A 257    15866  19569  17309    583  -1875   -466       O  
ATOM   1995  CB  ASN A 257      16.808 -30.885  -9.667  1.00135.18           C  
ANISOU 1995  CB  ASN A 257    15884  18851  16629    651  -1675   -573       C  
ATOM   1996  CG  ASN A 257      16.348 -31.703  -8.476  1.00136.83           C  
ANISOU 1996  CG  ASN A 257    16188  19182  16617    847  -1672   -513       C  
ATOM   1997  ND2 ASN A 257      15.318 -31.220  -7.791  1.00137.14           N  
ANISOU 1997  ND2 ASN A 257    16397  19200  16509    884  -1676   -603       N  
ATOM   1998  OD1 ASN A 257      16.910 -32.756  -8.175  1.00137.75           O  
ANISOU 1998  OD1 ASN A 257    16229  19414  16696    972  -1659   -378       O  
ATOM   1999  N   LEU A 258      19.584 -30.992  -7.819  1.00143.35           N  
ANISOU 1999  N   LEU A 258    16581  20337  17549    724  -2122   -594       N  
ATOM   2000  CA  LEU A 258      20.793 -31.714  -7.447  1.00147.15           C  
ANISOU 2000  CA  LEU A 258    16889  20987  18034    802  -2197   -483       C  
ATOM   2001  C   LEU A 258      20.668 -33.216  -7.694  1.00145.55           C  
ANISOU 2001  C   LEU A 258    16666  20824  17811   1000  -2032   -283       C  
ATOM   2002  O   LEU A 258      21.496 -33.811  -8.384  1.00144.85           O  
ANISOU 2002  O   LEU A 258    16413  20759  17865   1015  -1973   -171       O  
ATOM   2003  CB  LEU A 258      21.137 -31.448  -5.980  1.00150.29           C  
ANISOU 2003  CB  LEU A 258    17353  21498  18254    841  -2368   -543       C  
ATOM   2004  CG  LEU A 258      21.478 -29.998  -5.628  1.00150.72           C  
ANISOU 2004  CG  LEU A 258    17423  21510  18336    643  -2549   -733       C  
ATOM   2005  CD1 LEU A 258      21.482 -29.794  -4.120  1.00152.42           C  
ANISOU 2005  CD1 LEU A 258    17759  21829  18325    715  -2690   -806       C  
ATOM   2006  CD2 LEU A 258      22.822 -29.608  -6.227  1.00151.20           C  
ANISOU 2006  CD2 LEU A 258    17253  21583  18614    474  -2636   -713       C  
ATOM   2007  N   LYS A 259      19.628 -33.821  -7.130  1.00145.32           N  
ANISOU 2007  N   LYS A 259    16827  20770  17618   1141  -1933   -229       N  
ATOM   2008  CA  LYS A 259      19.454 -35.268  -7.198  1.00143.03           C  
ANISOU 2008  CA  LYS A 259    16561  20479  17304   1321  -1773    -30       C  
ATOM   2009  C   LYS A 259      19.018 -35.733  -8.585  1.00139.99           C  
ANISOU 2009  C   LYS A 259    16194  19894  17101   1270  -1547     41       C  
ATOM   2010  O   LYS A 259      19.258 -36.878  -8.968  1.00141.62           O  
ANISOU 2010  O   LYS A 259    16365  20082  17363   1385  -1427    193       O  
ATOM   2011  CB  LYS A 259      18.455 -35.736  -6.135  1.00143.02           C  
ANISOU 2011  CB  LYS A 259    16754  20513  17074   1471  -1734     15       C  
ATOM   2012  CG  LYS A 259      18.451 -37.238  -5.898  1.00144.07           C  
ANISOU 2012  CG  LYS A 259    16907  20674  17158   1671  -1615    233       C  
ATOM   2013  CD  LYS A 259      17.677 -37.591  -4.638  1.00146.42           C  
ANISOU 2013  CD  LYS A 259    17369  21060  17205   1818  -1616    287       C  
ATOM   2014  CE  LYS A 259      18.296 -36.935  -3.412  1.00150.04           C  
ANISOU 2014  CE  LYS A 259    17829  21663  17515   1804  -1807    183       C  
ATOM   2015  NZ  LYS A 259      17.575 -37.290  -2.158  1.00151.24           N1+
ANISOU 2015  NZ  LYS A 259    18152  21891  17422   1939  -1778    238       N1+
ATOM   2016  N   ALA A 260      18.383 -34.839  -9.337  1.00135.66           N  
ANISOU 2016  N   ALA A 260    15710  19195  16642   1104  -1496    -73       N  
ATOM   2017  CA  ALA A 260      17.937 -35.162 -10.689  1.00132.20           C  
ANISOU 2017  CA  ALA A 260    15295  18575  16359   1043  -1300    -24       C  
ATOM   2018  C   ALA A 260      19.120 -35.292 -11.645  1.00129.49           C  
ANISOU 2018  C   ALA A 260    14754  18252  16195    993  -1285     20       C  
ATOM   2019  O   ALA A 260      19.161 -36.198 -12.477  1.00127.34           O  
ANISOU 2019  O   ALA A 260    14468  17906  16009   1053  -1127    126       O  
ATOM   2020  CB  ALA A 260      16.954 -34.118 -11.192  1.00132.14           C  
ANISOU 2020  CB  ALA A 260    15404  18417  16385    890  -1265   -150       C  
ATOM   2021  N   ARG A 261      20.082 -34.384 -11.519  1.00129.93           N  
ANISOU 2021  N   ARG A 261    14654  18408  16305    884  -1450    -62       N  
ATOM   2022  CA  ARG A 261      21.292 -34.439 -12.330  1.00130.76           C  
ANISOU 2022  CA  ARG A 261    14538  18567  16577    834  -1443    -12       C  
ATOM   2023  C   ARG A 261      22.254 -35.474 -11.751  1.00132.55           C  
ANISOU 2023  C   ARG A 261    14626  18971  16768   1020  -1488    112       C  
ATOM   2024  O   ARG A 261      23.372 -35.149 -11.349  1.00135.35           O  
ANISOU 2024  O   ARG A 261    14783  19494  17150    999  -1650    100       O  
ATOM   2025  CB  ARG A 261      21.955 -33.062 -12.393  1.00133.13           C  
ANISOU 2025  CB  ARG A 261    14712  18905  16966    629  -1605   -138       C  
ATOM   2026  CG  ARG A 261      22.940 -32.892 -13.540  1.00135.95           C  
ANISOU 2026  CG  ARG A 261    14861  19271  17524    524  -1547    -89       C  
ATOM   2027  CD  ARG A 261      23.420 -31.455 -13.642  1.00139.45           C  
ANISOU 2027  CD  ARG A 261    15205  19710  18069    289  -1694   -209       C  
ATOM   2028  NE  ARG A 261      24.285 -31.078 -12.529  1.00143.69           N  
ANISOU 2028  NE  ARG A 261    15607  20429  18560    274  -1939   -267       N  
ATOM   2029  CZ  ARG A 261      25.612 -31.108 -12.575  1.00146.49           C  
ANISOU 2029  CZ  ARG A 261    15755  20873  19032    230  -1993   -197       C  
ATOM   2030  NH1 ARG A 261      26.324 -30.749 -11.515  1.00148.78           N1+
ANISOU 2030  NH1 ARG A 261    16002  21248  19281    198  -2194   -237       N1+
ATOM   2031  NH2 ARG A 261      26.230 -31.496 -13.683  1.00146.37           N  
ANISOU 2031  NH2 ARG A 261    15578  20864  19172    225  -1844    -89       N  
ATOM   2032  N   ASN A 262      21.806 -36.724 -11.708  1.00130.13           N  
ANISOU 2032  N   ASN A 262    14421  18618  16404   1201  -1349    236       N  
ATOM   2033  CA  ASN A 262      22.581 -37.804 -11.115  1.00129.89           C  
ANISOU 2033  CA  ASN A 262    14295  18731  16328   1409  -1378    373       C  
ATOM   2034  C   ASN A 262      22.211 -39.153 -11.719  1.00125.69           C  
ANISOU 2034  C   ASN A 262    13853  18069  15834   1562  -1162    511       C  
ATOM   2035  O   ASN A 262      23.083 -39.953 -12.057  1.00125.96           O  
ANISOU 2035  O   ASN A 262    13756  18156  15946   1688  -1112    616       O  
ATOM   2036  CB  ASN A 262      22.378 -37.829  -9.599  1.00133.24           C  
ANISOU 2036  CB  ASN A 262    14803  19275  16546   1503  -1529    368       C  
ATOM   2037  CG  ASN A 262      23.189 -38.913  -8.917  1.00137.00           C  
ANISOU 2037  CG  ASN A 262    15243  19830  16983   1678  -1538    509       C  
ATOM   2038  ND2 ASN A 262      22.567 -40.065  -8.691  1.00136.59           N  
ANISOU 2038  ND2 ASN A 262    15332  19711  16856   1852  -1410    640       N  
ATOM   2039  OD1 ASN A 262      24.361 -38.716  -8.591  1.00139.35           O  
ANISOU 2039  OD1 ASN A 262    15386  20238  17323   1654  -1661    504       O  
ATOM   2040  N   TYR A 263      20.911 -39.398 -11.852  1.00122.63           N  
ANISOU 2040  N   TYR A 263    13689  17510  15396   1550  -1037    505       N  
ATOM   2041  CA  TYR A 263      20.418 -40.626 -12.468  1.00120.36           C  
ANISOU 2041  CA  TYR A 263    13513  17064  15153   1661   -838    614       C  
ATOM   2042  C   TYR A 263      20.820 -40.700 -13.939  1.00116.85           C  
ANISOU 2042  C   TYR A 263    12991  16525  14881   1600   -706    602       C  
ATOM   2043  O   TYR A 263      20.991 -41.787 -14.496  1.00114.44           O  
ANISOU 2043  O   TYR A 263    12704  16140  14639   1728   -570    694       O  
ATOM   2044  CB  TYR A 263      18.895 -40.727 -12.324  1.00118.70           C  
ANISOU 2044  CB  TYR A 263    13538  16698  14864   1623   -747    598       C  
ATOM   2045  CG  TYR A 263      18.261 -41.775 -13.214  1.00117.62           C  
ANISOU 2045  CG  TYR A 263    13522  16359  14807   1667   -544    670       C  
ATOM   2046  CD1 TYR A 263      18.386 -43.128 -12.927  1.00117.75           C  
ANISOU 2046  CD1 TYR A 263    13588  16338  14815   1855   -468    819       C  
ATOM   2047  CD2 TYR A 263      17.536 -41.409 -14.341  1.00116.68           C  
ANISOU 2047  CD2 TYR A 263    13476  16082  14774   1521   -438    587       C  
ATOM   2048  CE1 TYR A 263      17.809 -44.089 -13.739  1.00117.21           C  
ANISOU 2048  CE1 TYR A 263    13642  16065  14828   1884   -295    869       C  
ATOM   2049  CE2 TYR A 263      16.955 -42.362 -15.159  1.00116.43           C  
ANISOU 2049  CE2 TYR A 263    13559  15869  14811   1552   -272    636       C  
ATOM   2050  CZ  TYR A 263      17.094 -43.700 -14.854  1.00116.93           C  
ANISOU 2050  CZ  TYR A 263    13674  15883  14871   1728   -202    770       C  
ATOM   2051  OH  TYR A 263      16.517 -44.651 -15.666  1.00115.96           O  
ANISOU 2051  OH  TYR A 263    13677  15560  14824   1749    -47    803       O  
ATOM   2052  N   LEU A 264      20.971 -39.535 -14.561  1.00115.44           N  
ANISOU 2052  N   LEU A 264    12735  16352  14775   1410   -746    487       N  
ATOM   2053  CA  LEU A 264      21.370 -39.455 -15.960  1.00113.46           C  
ANISOU 2053  CA  LEU A 264    12405  16034  14670   1340   -623    475       C  
ATOM   2054  C   LEU A 264      22.868 -39.701 -16.103  1.00114.22           C  
ANISOU 2054  C   LEU A 264    12253  16294  14851   1424   -654    542       C  
ATOM   2055  O   LEU A 264      23.313 -40.358 -17.046  1.00113.48           O  
ANISOU 2055  O   LEU A 264    12107  16163  14848   1501   -510    597       O  
ATOM   2056  CB  LEU A 264      21.012 -38.083 -16.536  1.00110.68           C  
ANISOU 2056  CB  LEU A 264    12058  15631  14364   1108   -655    350       C  
ATOM   2057  CG  LEU A 264      19.609 -37.550 -16.240  1.00106.17           C  
ANISOU 2057  CG  LEU A 264    11696  14938  13707   1015   -664    269       C  
ATOM   2058  CD1 LEU A 264      19.407 -36.191 -16.892  1.00104.48           C  
ANISOU 2058  CD1 LEU A 264    11471  14669  13557    803   -695    158       C  
ATOM   2059  CD2 LEU A 264      18.541 -38.533 -16.695  1.00104.14           C  
ANISOU 2059  CD2 LEU A 264    11625  14513  13429   1088   -498    316       C  
ATOM   2060  N   LEU A 265      23.639 -39.171 -15.156  1.00114.46           N  
ANISOU 2060  N   LEU A 265    12128  16514  14848   1416   -846    532       N  
ATOM   2061  CA  LEU A 265      25.094 -39.291 -15.180  1.00114.39           C  
ANISOU 2061  CA  LEU A 265    11862  16678  14924   1473   -901    590       C  
ATOM   2062  C   LEU A 265      25.575 -40.706 -14.874  1.00113.09           C  
ANISOU 2062  C   LEU A 265    11725  16503  14740   1703   -829    714       C  
ATOM   2063  O   LEU A 265      26.700 -41.072 -15.210  1.00115.21           O  
ANISOU 2063  O   LEU A 265    11847  16828  15100   1758   -796    763       O  
ATOM   2064  CB  LEU A 265      25.730 -38.293 -14.209  1.00116.40           C  
ANISOU 2064  CB  LEU A 265    12005  17073  15150   1348  -1133    517       C  
ATOM   2065  CG  LEU A 265      25.744 -36.835 -14.671  1.00118.53           C  
ANISOU 2065  CG  LEU A 265    12189  17348  15499   1094  -1210    397       C  
ATOM   2066  CD1 LEU A 265      26.155 -35.911 -13.537  1.00121.51           C  
ANISOU 2066  CD1 LEU A 265    12520  17824  15825    981  -1454    307       C  
ATOM   2067  CD2 LEU A 265      26.676 -36.665 -15.862  1.00119.74           C  
ANISOU 2067  CD2 LEU A 265    12156  17509  15830   1015  -1102    431       C  
ATOM   2068  N   SER A 266      24.721 -41.499 -14.237  1.00111.09           N  
ANISOU 2068  N   SER A 266    11663  16174  14372   1837   -801    769       N  
ATOM   2069  CA  SER A 266      25.055 -42.885 -13.934  1.00113.45           C  
ANISOU 2069  CA  SER A 266    12021  16431  14654   2051   -726    894       C  
ATOM   2070  C   SER A 266      24.705 -43.801 -15.103  1.00110.18           C  
ANISOU 2070  C   SER A 266    11703  15837  14326   2138   -502    934       C  
ATOM   2071  O   SER A 266      25.221 -44.914 -15.209  1.00111.36           O  
ANISOU 2071  O   SER A 266    11871  15934  14508   2300   -416   1019       O  
ATOM   2072  CB  SER A 266      24.338 -43.345 -12.664  1.00117.50           C  
ANISOU 2072  CB  SER A 266    12701  16938  15005   2148   -794    950       C  
ATOM   2073  OG  SER A 266      22.936 -43.183 -12.784  1.00117.69           O  
ANISOU 2073  OG  SER A 266    12901  16846  14971   2103   -733    920       O  
ATOM   2074  N   LEU A 267      23.824 -43.325 -15.976  1.00106.85           N  
ANISOU 2074  N   LEU A 267    11349  15314  13936   2030   -413    866       N  
ATOM   2075  CA  LEU A 267      23.416 -44.081 -17.154  1.00105.08           C  
ANISOU 2075  CA  LEU A 267    11239  14901  13784   2081   -206    874       C  
ATOM   2076  C   LEU A 267      24.536 -44.147 -18.186  1.00102.30           C  
ANISOU 2076  C   LEU A 267    10725  14594  13548   2097   -117    869       C  
ATOM   2077  O   LEU A 267      25.298 -43.193 -18.339  1.00102.18           O  
ANISOU 2077  O   LEU A 267    10519  14725  13581   1973   -194    826       O  
ATOM   2078  CB  LEU A 267      22.167 -43.454 -17.783  1.00104.57           C  
ANISOU 2078  CB  LEU A 267    11354  14671  13708   1876   -148    762       C  
ATOM   2079  CG  LEU A 267      20.804 -43.908 -17.256  1.00102.69           C  
ANISOU 2079  CG  LEU A 267    11363  14272  13383   1874   -124    771       C  
ATOM   2080  CD1 LEU A 267      19.698 -43.018 -17.804  1.00100.16           C  
ANISOU 2080  CD1 LEU A 267    11161  13843  13053   1657   -103    654       C  
ATOM   2081  CD2 LEU A 267      20.544 -45.365 -17.618  1.00101.47           C  
ANISOU 2081  CD2 LEU A 267    11348  13944  13261   2039     27    853       C  
ATOM   2082  N   PRO A 268      24.638 -45.279 -18.900  1.00 99.86           N  
ANISOU 2082  N   PRO A 268    10509  14149  13285   2238     47    906       N  
ATOM   2083  CA  PRO A 268      25.630 -45.442 -19.968  1.00100.11           C  
ANISOU 2083  CA  PRO A 268    10421  14207  13407   2267    159    893       C  
ATOM   2084  C   PRO A 268      25.422 -44.415 -21.072  1.00 98.23           C  
ANISOU 2084  C   PRO A 268    10122  13986  13216   2092    222    809       C  
ATOM   2085  O   PRO A 268      24.297 -43.956 -21.267  1.00 97.76           O  
ANISOU 2085  O   PRO A 268    10190  13830  13122   1980    232    754       O  
ATOM   2086  CB  PRO A 268      25.341 -46.850 -20.502  1.00100.20           C  
ANISOU 2086  CB  PRO A 268    10625  14017  13431   2440    322    921       C  
ATOM   2087  CG  PRO A 268      23.936 -47.142 -20.081  1.00 98.62           C  
ANISOU 2087  CG  PRO A 268    10647  13653  13170   2432    323    926       C  
ATOM   2088  CD  PRO A 268      23.789 -46.472 -18.754  1.00 98.38           C  
ANISOU 2088  CD  PRO A 268    10557  13760  13063   2371    138    957       C  
ATOM   2089  N   HIS A 269      26.490 -44.057 -21.778  1.00 97.10           N  
ANISOU 2089  N   HIS A 269     9797  13951  13144   2056    266    801       N  
ATOM   2090  CA  HIS A 269      26.391 -43.062 -22.839  1.00 93.09           C  
ANISOU 2090  CA  HIS A 269     9223  13469  12679   1884    333    741       C  
ATOM   2091  C   HIS A 269      25.572 -43.580 -24.011  1.00 89.67           C  
ANISOU 2091  C   HIS A 269     8981  12860  12231   1925    523    699       C  
ATOM   2092  O   HIS A 269      25.818 -44.673 -24.520  1.00 89.22           O  
ANISOU 2092  O   HIS A 269     9013  12711  12176   2086    649    709       O  
ATOM   2093  CB  HIS A 269      27.772 -42.627 -23.323  1.00 93.80           C  
ANISOU 2093  CB  HIS A 269     9075  13716  12849   1841    351    759       C  
ATOM   2094  CG  HIS A 269      27.728 -41.656 -24.462  1.00 92.88           C  
ANISOU 2094  CG  HIS A 269     8896  13619  12773   1667    438    719       C  
ATOM   2095  CD2 HIS A 269      27.628 -40.306 -24.479  1.00 92.86           C  
ANISOU 2095  CD2 HIS A 269     8791  13687  12805   1439    352    692       C  
ATOM   2096  ND1 HIS A 269      27.776 -42.053 -25.781  1.00 92.64           N  
ANISOU 2096  ND1 HIS A 269     8927  13526  12746   1720    639    706       N  
ATOM   2097  CE1 HIS A 269      27.714 -40.989 -26.561  1.00 92.77           C  
ANISOU 2097  CE1 HIS A 269     8876  13583  12789   1535    679    686       C  
ATOM   2098  NE2 HIS A 269      27.625 -39.916 -25.796  1.00 92.79           N  
ANISOU 2098  NE2 HIS A 269     8777  13657  12820   1358    507    681       N  
ATOM   2099  N   LYS A 270      24.600 -42.781 -24.436  1.00 87.09           N  
ANISOU 2099  N   LYS A 270     8765  12448  11876   1737    522    626       N  
ATOM   2100  CA  LYS A 270      23.721 -43.156 -25.534  1.00 85.71           C  
ANISOU 2100  CA  LYS A 270     8812  12085  11667   1719    667    558       C  
ATOM   2101  C   LYS A 270      23.959 -42.266 -26.747  1.00 80.93           C  
ANISOU 2101  C   LYS A 270     8135  11532  11083   1577    753    522       C  
ATOM   2102  O   LYS A 270      24.015 -41.043 -26.628  1.00 78.83           O  
ANISOU 2102  O   LYS A 270     7768  11346  10839   1384    661    512       O  
ATOM   2103  CB  LYS A 270      22.259 -43.059 -25.094  1.00 88.14           C  
ANISOU 2103  CB  LYS A 270     9359  12221  11909   1606    596    499       C  
ATOM   2104  CG  LYS A 270      21.887 -43.991 -23.948  1.00 92.66           C  
ANISOU 2104  CG  LYS A 270    10031  12724  12449   1739    534    549       C  
ATOM   2105  CD  LYS A 270      20.578 -43.568 -23.295  1.00 95.04           C  
ANISOU 2105  CD  LYS A 270    10497  12926  12688   1597    439    506       C  
ATOM   2106  CE  LYS A 270      20.088 -44.607 -22.294  1.00 97.92           C  
ANISOU 2106  CE  LYS A 270    10988  13201  13015   1729    413    570       C  
ATOM   2107  NZ  LYS A 270      21.101 -44.902 -21.241  1.00100.98           N1+
ANISOU 2107  NZ  LYS A 270    11219  13745  13403   1882    327    669       N1+
ATOM   2108  N   ASN A 271      24.111 -42.889 -27.912  1.00 79.76           N  
ANISOU 2108  N   ASN A 271     8046  11334  10925   1679    932    505       N  
ATOM   2109  CA  ASN A 271      24.233 -42.153 -29.165  1.00 79.53           C  
ANISOU 2109  CA  ASN A 271     7985  11345  10890   1562   1038    479       C  
ATOM   2110  C   ASN A 271      22.868 -41.678 -29.637  1.00 73.16           C  
ANISOU 2110  C   ASN A 271     7411  10374  10014   1391   1020    392       C  
ATOM   2111  O   ASN A 271      21.857 -42.330 -29.378  1.00 73.12           O  
ANISOU 2111  O   ASN A 271     7619  10200   9963   1421    996    340       O  
ATOM   2112  CB  ASN A 271      24.856 -43.033 -30.251  1.00 83.83           C  
ANISOU 2112  CB  ASN A 271     8527  11903  11422   1755   1242    482       C  
ATOM   2113  CG  ASN A 271      26.247 -43.511 -29.893  1.00 88.01           C  
ANISOU 2113  CG  ASN A 271     8869  12564  12007   1887   1240    547       C  
ATOM   2114  ND2 ASN A 271      26.582 -44.725 -30.319  1.00 87.57           N  
ANISOU 2114  ND2 ASN A 271     8916  12432  11927   2082   1347    525       N  
ATOM   2115  OD1 ASN A 271      27.015 -42.799 -29.245  1.00 91.87           O  
ANISOU 2115  OD1 ASN A 271     9138  13208  12559   1802   1130    606       O  
ATOM   2116  N   LYS A 272      22.836 -40.547 -30.333  1.00 68.69           N  
ANISOU 2116  N   LYS A 272     6796   9857   9445   1213   1032    385       N  
ATOM   2117  CA  LYS A 272      21.590 -40.072 -30.915  1.00 66.85           C  
ANISOU 2117  CA  LYS A 272     6772   9484   9145   1067   1023    312       C  
ATOM   2118  C   LYS A 272      21.164 -40.990 -32.052  1.00 67.14           C  
ANISOU 2118  C   LYS A 272     6995   9413   9102   1176   1175    252       C  
ATOM   2119  O   LYS A 272      21.909 -41.195 -33.009  1.00 71.78           O  
ANISOU 2119  O   LYS A 272     7520  10081   9673   1261   1323    270       O  
ATOM   2120  CB  LYS A 272      21.731 -38.635 -31.421  1.00 68.99           C  
ANISOU 2120  CB  LYS A 272     6946   9830   9436    863   1004    336       C  
ATOM   2121  CG  LYS A 272      20.489 -38.115 -32.137  1.00 70.27           C  
ANISOU 2121  CG  LYS A 272     7316   9861   9524    731   1002    273       C  
ATOM   2122  CD  LYS A 272      20.613 -36.643 -32.498  1.00 73.04           C  
ANISOU 2122  CD  LYS A 272     7579  10266   9907    531    968    312       C  
ATOM   2123  CE  LYS A 272      19.355 -36.136 -33.194  1.00 74.18           C  
ANISOU 2123  CE  LYS A 272     7928  10282   9973    420    959    260       C  
ATOM   2124  NZ  LYS A 272      18.134 -36.307 -32.353  1.00 74.15           N1+
ANISOU 2124  NZ  LYS A 272     8082  10145   9948    398    831    188       N1+
ATOM   2125  N   VAL A 273      19.968 -41.556 -31.936  1.00 61.95           N  
ANISOU 2125  N   VAL A 273     6566   8578   8395   1174   1138    179       N  
ATOM   2126  CA  VAL A 273      19.411 -42.370 -33.007  1.00 59.85           C  
ANISOU 2126  CA  VAL A 273     6500   8189   8050   1246   1252     99       C  
ATOM   2127  C   VAL A 273      18.811 -41.460 -34.071  1.00 58.66           C  
ANISOU 2127  C   VAL A 273     6424   8036   7827   1089   1272     61       C  
ATOM   2128  O   VAL A 273      17.900 -40.681 -33.784  1.00 60.09           O  
ANISOU 2128  O   VAL A 273     6662   8166   8002    927   1160     46       O  
ATOM   2129  CB  VAL A 273      18.330 -43.332 -32.484  1.00 56.32           C  
ANISOU 2129  CB  VAL A 273     6260   7546   7592   1282   1196     39       C  
ATOM   2130  CG1 VAL A 273      17.695 -44.099 -33.635  1.00 55.49           C  
ANISOU 2130  CG1 VAL A 273     6371   7304   7410   1326   1290    -62       C  
ATOM   2131  CG2 VAL A 273      18.920 -44.284 -31.454  1.00 53.92           C  
ANISOU 2131  CG2 VAL A 273     5899   7234   7353   1452   1183     94       C  
ATOM   2132  N   PRO A 274      19.334 -41.546 -35.304  1.00 58.65           N  
ANISOU 2132  N   PRO A 274     6422   8099   7763   1150   1420     52       N  
ATOM   2133  CA  PRO A 274      18.859 -40.741 -36.433  1.00 56.31           C  
ANISOU 2133  CA  PRO A 274     6201   7818   7377   1026   1457     32       C  
ATOM   2134  C   PRO A 274      17.370 -40.942 -36.662  1.00 57.60           C  
ANISOU 2134  C   PRO A 274     6604   7812   7470    949   1381    -67       C  
ATOM   2135  O   PRO A 274      16.895 -42.077 -36.602  1.00 60.72           O  
ANISOU 2135  O   PRO A 274     7148   8077   7848   1046   1387   -146       O  
ATOM   2136  CB  PRO A 274      19.645 -41.310 -37.617  1.00 55.52           C  
ANISOU 2136  CB  PRO A 274     6103   7794   7198   1178   1649     20       C  
ATOM   2137  CG  PRO A 274      20.874 -41.882 -37.014  1.00 57.18           C  
ANISOU 2137  CG  PRO A 274     6128   8100   7497   1339   1707     81       C  
ATOM   2138  CD  PRO A 274      20.445 -42.432 -35.688  1.00 58.85           C  
ANISOU 2138  CD  PRO A 274     6372   8197   7790   1361   1570     68       C  
ATOM   2139  N   TRP A 275      16.646 -39.858 -36.918  1.00 55.76           N  
ANISOU 2139  N   TRP A 275     6402   7576   7208    777   1307    -58       N  
ATOM   2140  CA  TRP A 275      15.205 -39.940 -37.128  1.00 54.32           C  
ANISOU 2140  CA  TRP A 275     6417   7257   6965    696   1223   -141       C  
ATOM   2141  C   TRP A 275      14.849 -40.845 -38.303  1.00 56.36           C  
ANISOU 2141  C   TRP A 275     6859   7452   7104    782   1311   -242       C  
ATOM   2142  O   TRP A 275      13.917 -41.644 -38.213  1.00 55.12           O  
ANISOU 2142  O   TRP A 275     6861   7152   6932    790   1258   -331       O  
ATOM   2143  CB  TRP A 275      14.596 -38.546 -37.313  1.00 50.95           C  
ANISOU 2143  CB  TRP A 275     5980   6855   6525    519   1140   -103       C  
ATOM   2144  CG  TRP A 275      14.674 -37.706 -36.078  1.00 49.45           C  
ANISOU 2144  CG  TRP A 275     5658   6684   6446    426   1024    -41       C  
ATOM   2145  CD1 TRP A 275      15.396 -36.562 -35.909  1.00 48.59           C  
ANISOU 2145  CD1 TRP A 275     5392   6674   6397    338   1010     46       C  
ATOM   2146  CD2 TRP A 275      14.020 -37.957 -34.825  1.00 48.51           C  
ANISOU 2146  CD2 TRP A 275     5561   6483   6389    412    906    -65       C  
ATOM   2147  CE2 TRP A 275      14.385 -36.918 -33.947  1.00 47.43           C  
ANISOU 2147  CE2 TRP A 275     5284   6406   6331    326    820     -5       C  
ATOM   2148  CE3 TRP A 275      13.157 -38.957 -34.363  1.00 48.35           C  
ANISOU 2148  CE3 TRP A 275     5665   6343   6363    460    867   -129       C  
ATOM   2149  NE1 TRP A 275      15.226 -36.079 -34.632  1.00 49.23           N  
ANISOU 2149  NE1 TRP A 275     5405   6735   6566    274    880     58       N  
ATOM   2150  CZ2 TRP A 275      13.919 -36.849 -32.636  1.00 44.09           C  
ANISOU 2150  CZ2 TRP A 275     4851   5942   5960    304    701    -14       C  
ATOM   2151  CZ3 TRP A 275      12.695 -38.886 -33.058  1.00 45.27           C  
ANISOU 2151  CZ3 TRP A 275     5251   5915   6034    431    759   -116       C  
ATOM   2152  CH2 TRP A 275      13.079 -37.841 -32.211  1.00 42.14           C  
ANISOU 2152  CH2 TRP A 275     4722   5595   5694    362    679    -63       C  
ATOM   2153  N   ASN A 276      15.605 -40.733 -39.392  1.00 59.26           N  
ANISOU 2153  N   ASN A 276     7204   7927   7385    845   1448   -227       N  
ATOM   2154  CA  ASN A 276      15.354 -41.550 -40.575  1.00 65.40           C  
ANISOU 2154  CA  ASN A 276     8163   8661   8023    940   1537   -335       C  
ATOM   2155  C   ASN A 276      15.550 -43.045 -40.322  1.00 70.06           C  
ANISOU 2155  C   ASN A 276     8842   9138   8640   1110   1584   -423       C  
ATOM   2156  O   ASN A 276      14.966 -43.880 -41.012  1.00 70.44           O  
ANISOU 2156  O   ASN A 276     9089   9076   8598   1162   1599   -549       O  
ATOM   2157  CB  ASN A 276      16.207 -41.082 -41.758  1.00 70.89           C  
ANISOU 2157  CB  ASN A 276     8807   9520   8608    988   1691   -288       C  
ATOM   2158  CG  ASN A 276      17.687 -41.041 -41.434  1.00 74.66           C  
ANISOU 2158  CG  ASN A 276     9060  10139   9166   1089   1810   -185       C  
ATOM   2159  ND2 ASN A 276      18.463 -40.400 -42.302  1.00 75.39           N  
ANISOU 2159  ND2 ASN A 276     9056  10397   9191   1095   1941   -104       N  
ATOM   2160  OD1 ASN A 276      18.130 -41.581 -40.421  1.00 76.96           O  
ANISOU 2160  OD1 ASN A 276     9260  10402   9580   1162   1784   -169       O  
ATOM   2161  N   ARG A 277      16.371 -43.377 -39.330  1.00 71.98           N  
ANISOU 2161  N   ARG A 277     8941   9403   9006   1199   1599   -357       N  
ATOM   2162  CA  ARG A 277      16.556 -44.770 -38.939  1.00 73.70           C  
ANISOU 2162  CA  ARG A 277     9238   9495   9268   1366   1634   -418       C  
ATOM   2163  C   ARG A 277      15.354 -45.279 -38.147  1.00 72.69           C  
ANISOU 2163  C   ARG A 277     9243   9174   9201   1286   1494   -468       C  
ATOM   2164  O   ARG A 277      14.996 -46.453 -38.236  1.00 75.15           O  
ANISOU 2164  O   ARG A 277     9719   9321   9513   1372   1508   -560       O  
ATOM   2165  CB  ARG A 277      17.852 -44.950 -38.144  1.00 77.69           C  
ANISOU 2165  CB  ARG A 277     9535  10103   9881   1501   1693   -314       C  
ATOM   2166  CG  ARG A 277      19.044 -45.387 -38.994  1.00 84.97           C  
ANISOU 2166  CG  ARG A 277    10398  11137  10748   1697   1882   -315       C  
ATOM   2167  CD  ARG A 277      20.356 -45.299 -38.221  1.00 90.39           C  
ANISOU 2167  CD  ARG A 277    10822  11974  11548   1802   1924   -189       C  
ATOM   2168  NE  ARG A 277      20.271 -45.937 -36.908  1.00 92.96           N  
ANISOU 2168  NE  ARG A 277    11133  12197  11992   1854   1823   -161       N  
ATOM   2169  CZ  ARG A 277      21.250 -45.931 -36.008  1.00 93.24           C  
ANISOU 2169  CZ  ARG A 277    10951  12345  12130   1939   1813    -53       C  
ATOM   2170  NH1 ARG A 277      22.396 -45.321 -36.279  1.00 94.22           N1+
ANISOU 2170  NH1 ARG A 277    10841  12687  12272   1970   1898     35       N1+
ATOM   2171  NH2 ARG A 277      21.082 -46.534 -34.838  1.00 91.76           N  
ANISOU 2171  NH2 ARG A 277    10776  12061  12027   1991   1717    -24       N  
ATOM   2172  N   LEU A 278      14.731 -44.391 -37.378  1.00 69.98           N  
ANISOU 2172  N   LEU A 278     8830   8847   8910   1120   1364   -407       N  
ATOM   2173  CA  LEU A 278      13.524 -44.738 -36.631  1.00 69.22           C  
ANISOU 2173  CA  LEU A 278     8840   8595   8865   1029   1238   -438       C  
ATOM   2174  C   LEU A 278      12.301 -44.750 -37.540  1.00 68.76           C  
ANISOU 2174  C   LEU A 278     8961   8447   8717    921   1191   -545       C  
ATOM   2175  O   LEU A 278      11.456 -45.640 -37.450  1.00 67.22           O  
ANISOU 2175  O   LEU A 278     8914   8087   8541    907   1145   -621       O  
ATOM   2176  CB  LEU A 278      13.297 -43.747 -35.492  1.00 69.69           C  
ANISOU 2176  CB  LEU A 278     8760   8720   8999    908   1124   -342       C  
ATOM   2177  CG  LEU A 278      13.692 -44.185 -34.084  1.00 70.96           C  
ANISOU 2177  CG  LEU A 278     8831   8865   9264    979   1087   -267       C  
ATOM   2178  CD1 LEU A 278      13.476 -43.037 -33.117  1.00 70.23           C  
ANISOU 2178  CD1 LEU A 278     8613   8859   9213    854    973   -194       C  
ATOM   2179  CD2 LEU A 278      12.890 -45.405 -33.658  1.00 70.56           C  
ANISOU 2179  CD2 LEU A 278     8938   8623   9250   1014   1062   -310       C  
ATOM   2180  N   PHE A 279      12.212 -43.745 -38.406  1.00 68.07           N  
ANISOU 2180  N   PHE A 279     8854   8471   8537    838   1195   -541       N  
ATOM   2181  CA  PHE A 279      11.115 -43.634 -39.357  1.00 65.24           C  
ANISOU 2181  CA  PHE A 279     8651   8064   8075    741   1141   -633       C  
ATOM   2182  C   PHE A 279      11.672 -43.606 -40.775  1.00 70.33           C  
ANISOU 2182  C   PHE A 279     9356   8796   8569    817   1257   -683       C  
ATOM   2183  O   PHE A 279      11.908 -42.533 -41.334  1.00 73.51           O  
ANISOU 2183  O   PHE A 279     9689   9338   8903    762   1280   -619       O  
ATOM   2184  CB  PHE A 279      10.302 -42.364 -39.090  1.00 59.36           C  
ANISOU 2184  CB  PHE A 279     7844   7372   7338    571   1024   -573       C  
ATOM   2185  CG  PHE A 279       9.985 -42.138 -37.639  1.00 55.33           C  
ANISOU 2185  CG  PHE A 279     7237   6827   6960    514    933   -503       C  
ATOM   2186  CD1 PHE A 279       8.941 -42.815 -37.029  1.00 53.34           C  
ANISOU 2186  CD1 PHE A 279     7066   6437   6762    468    850   -545       C  
ATOM   2187  CD2 PHE A 279      10.730 -41.248 -36.884  1.00 54.56           C  
ANISOU 2187  CD2 PHE A 279     6967   6836   6926    501    929   -396       C  
ATOM   2188  CE1 PHE A 279       8.650 -42.611 -35.693  1.00 51.04           C  
ANISOU 2188  CE1 PHE A 279     6691   6131   6571    428    780   -475       C  
ATOM   2189  CE2 PHE A 279      10.443 -41.040 -35.544  1.00 53.41           C  
ANISOU 2189  CE2 PHE A 279     6747   6669   6878    460    842   -345       C  
ATOM   2190  CZ  PHE A 279       9.401 -41.723 -34.950  1.00 49.94           C  
ANISOU 2190  CZ  PHE A 279     6395   6105   6475    431    775   -381       C  
ATOM   2191  N   PRO A 280      11.894 -44.792 -41.363  1.00 70.85           N  
ANISOU 2191  N   PRO A 280     9562   8777   8580    949   1336   -796       N  
ATOM   2192  CA  PRO A 280      12.458 -44.898 -42.715  1.00 70.86           C  
ANISOU 2192  CA  PRO A 280     9640   8865   8417   1052   1462   -859       C  
ATOM   2193  C   PRO A 280      11.521 -44.376 -43.803  1.00 70.29           C  
ANISOU 2193  C   PRO A 280     9696   8824   8188    943   1397   -925       C  
ATOM   2194  O   PRO A 280      11.993 -43.847 -44.810  1.00 71.38           O  
ANISOU 2194  O   PRO A 280     9833   9105   8181    980   1489   -906       O  
ATOM   2195  CB  PRO A 280      12.672 -46.406 -42.885  1.00 71.65           C  
ANISOU 2195  CB  PRO A 280     9893   8814   8516   1213   1528   -990       C  
ATOM   2196  CG  PRO A 280      11.700 -47.035 -41.938  1.00 70.17           C  
ANISOU 2196  CG  PRO A 280     9772   8428   8460   1127   1393  -1023       C  
ATOM   2197  CD  PRO A 280      11.645 -46.114 -40.760  1.00 68.66           C  
ANISOU 2197  CD  PRO A 280     9387   8307   8393   1018   1316   -869       C  
ATOM   2198  N   ASN A 281      10.216 -44.517 -43.598  1.00 68.25           N  
ANISOU 2198  N   ASN A 281     9534   8442   7954    813   1242   -990       N  
ATOM   2199  CA  ASN A 281       9.241 -44.161 -44.623  1.00 67.96           C  
ANISOU 2199  CA  ASN A 281     9626   8429   7769    718   1159  -1065       C  
ATOM   2200  C   ASN A 281       8.678 -42.753 -44.465  1.00 64.09           C  
ANISOU 2200  C   ASN A 281     9027   8040   7286    568   1065   -945       C  
ATOM   2201  O   ASN A 281       7.735 -42.373 -45.159  1.00 66.45           O  
ANISOU 2201  O   ASN A 281     9411   8356   7480    480    968   -986       O  
ATOM   2202  CB  ASN A 281       8.097 -45.179 -44.641  1.00 71.01           C  
ANISOU 2202  CB  ASN A 281    10182   8626   8172    660   1038  -1217       C  
ATOM   2203  CG  ASN A 281       8.566 -46.579 -44.998  1.00 75.85           C  
ANISOU 2203  CG  ASN A 281    10948   9111   8759    808   1123  -1361       C  
ATOM   2204  ND2 ASN A 281       8.049 -47.576 -44.286  1.00 75.81           N  
ANISOU 2204  ND2 ASN A 281    11010   8903   8890    783   1058  -1424       N  
ATOM   2205  OD1 ASN A 281       9.386 -46.761 -45.901  1.00 76.94           O  
ANISOU 2205  OD1 ASN A 281    11146   9328   8757    949   1254  -1411       O  
ATOM   2206  N   ALA A 282       9.260 -41.976 -43.560  1.00 58.86           N  
ANISOU 2206  N   ALA A 282     8180   7441   6745    546   1086   -800       N  
ATOM   2207  CA  ALA A 282       8.727 -40.653 -43.253  1.00 52.58           C  
ANISOU 2207  CA  ALA A 282     7287   6708   5982    410    992   -691       C  
ATOM   2208  C   ALA A 282       9.284 -39.564 -44.163  1.00 49.46           C  
ANISOU 2208  C   ALA A 282     6849   6472   5471    405   1067   -598       C  
ATOM   2209  O   ALA A 282      10.415 -39.652 -44.639  1.00 49.19           O  
ANISOU 2209  O   ALA A 282     6776   6530   5383    506   1216   -566       O  
ATOM   2210  CB  ALA A 282       8.983 -40.303 -41.795  1.00 49.37           C  
ANISOU 2210  CB  ALA A 282     6720   6280   5760    374    958   -595       C  
ATOM   2211  N   ASP A 283       8.468 -38.543 -44.402  1.00 45.20           N  
ANISOU 2211  N   ASP A 283     6314   5964   4898    292    967   -545       N  
ATOM   2212  CA  ASP A 283       8.901 -37.344 -45.101  1.00 47.64           C  
ANISOU 2212  CA  ASP A 283     6572   6403   5126    264   1022   -422       C  
ATOM   2213  C   ASP A 283      10.103 -36.754 -44.370  1.00 49.21           C  
ANISOU 2213  C   ASP A 283     6584   6659   5455    268   1110   -294       C  
ATOM   2214  O   ASP A 283      10.089 -36.625 -43.146  1.00 50.53           O  
ANISOU 2214  O   ASP A 283     6648   6765   5786    225   1045   -268       O  
ATOM   2215  CB  ASP A 283       7.750 -36.332 -45.136  1.00 48.59           C  
ANISOU 2215  CB  ASP A 283     6710   6510   5241    144    876   -375       C  
ATOM   2216  CG  ASP A 283       8.024 -35.147 -46.046  1.00 50.99           C  
ANISOU 2216  CG  ASP A 283     7005   6929   5438    117    923   -248       C  
ATOM   2217  OD1 ASP A 283       9.119 -34.548 -45.963  1.00 52.05           O  
ANISOU 2217  OD1 ASP A 283     7025   7134   5619    122   1035   -130       O  
ATOM   2218  OD2 ASP A 283       7.128 -34.807 -46.846  1.00 52.35           O1-
ANISOU 2218  OD2 ASP A 283     7283   7124   5483     86    843   -258       O1-
ATOM   2219  N   SER A 284      11.144 -36.402 -45.118  1.00 50.41           N  
ANISOU 2219  N   SER A 284     6686   6937   5531    318   1257   -213       N  
ATOM   2220  CA  SER A 284      12.349 -35.849 -44.512  1.00 52.42           C  
ANISOU 2220  CA  SER A 284     6743   7260   5913    311   1341    -88       C  
ATOM   2221  C   SER A 284      12.090 -34.478 -43.889  1.00 54.00           C  
ANISOU 2221  C   SER A 284     6846   7443   6229    163   1241     28       C  
ATOM   2222  O   SER A 284      12.746 -34.097 -42.918  1.00 56.72           O  
ANISOU 2222  O   SER A 284     7034   7789   6730    125   1232     92       O  
ATOM   2223  CB  SER A 284      13.490 -35.770 -45.530  1.00 53.74           C  
ANISOU 2223  CB  SER A 284     6868   7580   5971    392   1534    -16       C  
ATOM   2224  OG  SER A 284      13.231 -34.786 -46.514  1.00 58.00           O  
ANISOU 2224  OG  SER A 284     7458   8191   6387    326   1550     77       O  
ATOM   2225  N   LYS A 285      11.135 -33.739 -44.447  1.00 52.32           N  
ANISOU 2225  N   LYS A 285     6730   7211   5938     87   1159     51       N  
ATOM   2226  CA  LYS A 285      10.764 -32.444 -43.891  1.00 54.27           C  
ANISOU 2226  CA  LYS A 285     6913   7415   6293    -39   1056    148       C  
ATOM   2227  C   LYS A 285      10.058 -32.637 -42.555  1.00 50.71           C  
ANISOU 2227  C   LYS A 285     6439   6849   5981    -73    915     76       C  
ATOM   2228  O   LYS A 285      10.271 -31.875 -41.611  1.00 46.11           O  
ANISOU 2228  O   LYS A 285     5748   6233   5539   -144    860    133       O  
ATOM   2229  CB  LYS A 285       9.853 -31.675 -44.848  1.00 60.63           C  
ANISOU 2229  CB  LYS A 285     7839   8226   6973    -86   1001    192       C  
ATOM   2230  CG  LYS A 285      10.509 -31.239 -46.147  1.00 66.58           C  
ANISOU 2230  CG  LYS A 285     8615   9101   7580    -65   1139    300       C  
ATOM   2231  CD  LYS A 285       9.531 -30.445 -47.001  1.00 70.34           C  
ANISOU 2231  CD  LYS A 285     9214   9578   7932   -106   1062    356       C  
ATOM   2232  CE  LYS A 285      10.183 -29.943 -48.278  1.00 77.49           C  
ANISOU 2232  CE  LYS A 285    10149  10613   8682    -85   1206    488       C  
ATOM   2233  NZ  LYS A 285       9.239 -29.134 -49.101  1.00 80.46           N1+
ANISOU 2233  NZ  LYS A 285    10647  10994   8932   -115   1125    561       N1+
ATOM   2234  N   ALA A 286       9.211 -33.660 -42.487  1.00 51.86           N  
ANISOU 2234  N   ALA A 286     6689   6933   6083    -27    857    -51       N  
ATOM   2235  CA  ALA A 286       8.516 -34.000 -41.252  1.00 49.01           C  
ANISOU 2235  CA  ALA A 286     6309   6473   5839    -49    744   -113       C  
ATOM   2236  C   ALA A 286       9.525 -34.275 -40.147  1.00 46.87           C  
ANISOU 2236  C   ALA A 286     5902   6205   5699    -19    784    -93       C  
ATOM   2237  O   ALA A 286       9.414 -33.737 -39.043  1.00 45.63           O  
ANISOU 2237  O   ALA A 286     5666   6012   5660    -71    704    -67       O  
ATOM   2238  CB  ALA A 286       7.618 -35.205 -41.463  1.00 47.44           C  
ANISOU 2238  CB  ALA A 286     6236   6211   5578     -7    701   -243       C  
ATOM   2239  N   LEU A 287      10.523 -35.096 -40.463  1.00 45.66           N  
ANISOU 2239  N   LEU A 287     5724   6105   5518     77    907   -108       N  
ATOM   2240  CA  LEU A 287      11.556 -35.470 -39.502  1.00 45.33           C  
ANISOU 2240  CA  LEU A 287     5547   6085   5591    128    948    -85       C  
ATOM   2241  C   LEU A 287      12.417 -34.293 -39.034  1.00 48.07           C  
ANISOU 2241  C   LEU A 287     5728   6500   6037     52    948     30       C  
ATOM   2242  O   LEU A 287      12.910 -34.293 -37.907  1.00 50.32           O  
ANISOU 2242  O   LEU A 287     5897   6786   6437     52    908     45       O  
ATOM   2243  CB  LEU A 287      12.439 -36.583 -40.066  1.00 45.04           C  
ANISOU 2243  CB  LEU A 287     5520   6097   5498    267   1090   -121       C  
ATOM   2244  CG  LEU A 287      11.727 -37.908 -40.342  1.00 46.65           C  
ANISOU 2244  CG  LEU A 287     5888   6204   5633    348   1084   -252       C  
ATOM   2245  CD1 LEU A 287      12.727 -38.985 -40.730  1.00 46.18           C  
ANISOU 2245  CD1 LEU A 287     5830   6176   5539    506   1228   -289       C  
ATOM   2246  CD2 LEU A 287      10.909 -38.339 -39.133  1.00 46.47           C  
ANISOU 2246  CD2 LEU A 287     5883   6063   5712    317    963   -295       C  
ATOM   2247  N   ASP A 288      12.597 -33.292 -39.889  1.00 47.99           N  
ANISOU 2247  N   ASP A 288     5708   6543   5981    -17    987    113       N  
ATOM   2248  CA  ASP A 288      13.347 -32.105 -39.492  1.00 47.01           C  
ANISOU 2248  CA  ASP A 288     5436   6459   5967   -116    977    223       C  
ATOM   2249  C   ASP A 288      12.544 -31.301 -38.482  1.00 44.74           C  
ANISOU 2249  C   ASP A 288     5156   6073   5772   -211    816    210       C  
ATOM   2250  O   ASP A 288      13.090 -30.791 -37.506  1.00 44.62           O  
ANISOU 2250  O   ASP A 288     5018   6056   5879   -264    761    237       O  
ATOM   2251  CB  ASP A 288      13.701 -31.231 -40.699  1.00 51.10           C  
ANISOU 2251  CB  ASP A 288     5955   7045   6415   -172   1067    334       C  
ATOM   2252  CG  ASP A 288      14.579 -30.046 -40.322  1.00 54.09           C  
ANISOU 2252  CG  ASP A 288     6171   7453   6928   -291   1065    456       C  
ATOM   2253  OD1 ASP A 288      15.804 -30.237 -40.165  1.00 58.29           O  
ANISOU 2253  OD1 ASP A 288     6542   8082   7524   -271   1154    506       O  
ATOM   2254  OD2 ASP A 288      14.048 -28.925 -40.181  1.00 52.42           O1-
ANISOU 2254  OD2 ASP A 288     5990   7163   6765   -403    973    501       O1-
ATOM   2255  N   LEU A 289      11.241 -31.194 -38.721  1.00 45.37           N  
ANISOU 2255  N   LEU A 289     5377   6075   5788   -228    737    162       N  
ATOM   2256  CA  LEU A 289      10.357 -30.492 -37.800  1.00 44.08           C  
ANISOU 2256  CA  LEU A 289     5231   5821   5698   -292    596    141       C  
ATOM   2257  C   LEU A 289      10.252 -31.258 -36.489  1.00 41.14           C  
ANISOU 2257  C   LEU A 289     4820   5419   5392   -244    537     65       C  
ATOM   2258  O   LEU A 289      10.319 -30.671 -35.409  1.00 36.04           O  
ANISOU 2258  O   LEU A 289     4108   4745   4839   -286    454     66       O  
ATOM   2259  CB  LEU A 289       8.970 -30.312 -38.414  1.00 43.83           C  
ANISOU 2259  CB  LEU A 289     5341   5733   5578   -302    533    112       C  
ATOM   2260  CG  LEU A 289       7.971 -29.533 -37.561  1.00 41.83           C  
ANISOU 2260  CG  LEU A 289     5108   5395   5393   -350    399     94       C  
ATOM   2261  CD1 LEU A 289       8.557 -28.199 -37.132  1.00 39.68           C  
ANISOU 2261  CD1 LEU A 289     4760   5095   5223   -434    368    169       C  
ATOM   2262  CD2 LEU A 289       6.686 -29.328 -38.333  1.00 44.29           C  
ANISOU 2262  CD2 LEU A 289     5538   5677   5615   -351    346     84       C  
ATOM   2263  N   LEU A 290      10.089 -32.574 -36.598  1.00 41.17           N  
ANISOU 2263  N   LEU A 290     4877   5424   5343   -153    581     -1       N  
ATOM   2264  CA  LEU A 290      10.038 -33.449 -35.435  1.00 42.99           C  
ANISOU 2264  CA  LEU A 290     5081   5626   5628    -94    545    -54       C  
ATOM   2265  C   LEU A 290      11.286 -33.281 -34.579  1.00 46.15           C  
ANISOU 2265  C   LEU A 290     5328   6089   6119    -83    555    -10       C  
ATOM   2266  O   LEU A 290      11.202 -33.198 -33.352  1.00 44.76           O  
ANISOU 2266  O   LEU A 290     5106   5896   6006    -85    472    -25       O  
ATOM   2267  CB  LEU A 290       9.917 -34.906 -35.874  1.00 43.84           C  
ANISOU 2267  CB  LEU A 290     5270   5715   5673      4    614   -116       C  
ATOM   2268  CG  LEU A 290       9.927 -35.927 -34.739  1.00 40.05           C  
ANISOU 2268  CG  LEU A 290     4772   5194   5249     75    594   -151       C  
ATOM   2269  CD1 LEU A 290       8.761 -35.666 -33.813  1.00 38.64           C  
ANISOU 2269  CD1 LEU A 290     4627   4952   5103     24    481   -172       C  
ATOM   2270  CD2 LEU A 290       9.879 -37.346 -35.281  1.00 39.73           C  
ANISOU 2270  CD2 LEU A 290     4828   5109   5160    169    668   -211       C  
ATOM   2271  N   ASP A 291      12.439 -33.231 -35.242  1.00 47.25           N  
ANISOU 2271  N   ASP A 291     5383   6313   6257    -68    656     46       N  
ATOM   2272  CA  ASP A 291      13.719 -33.038 -34.575  1.00 46.39           C  
ANISOU 2272  CA  ASP A 291     5100   6286   6240    -65    666     97       C  
ATOM   2273  C   ASP A 291      13.716 -31.769 -33.736  1.00 46.37           C  
ANISOU 2273  C   ASP A 291     5029   6265   6326   -184    546    120       C  
ATOM   2274  O   ASP A 291      14.251 -31.748 -32.631  1.00 49.42           O  
ANISOU 2274  O   ASP A 291     5312   6682   6785   -179    479    115       O  
ATOM   2275  CB  ASP A 291      14.851 -32.961 -35.604  1.00 47.10           C  
ANISOU 2275  CB  ASP A 291     5100   6480   6315    -53    803    170       C  
ATOM   2276  CG  ASP A 291      16.222 -32.843 -34.957  1.00 49.43           C  
ANISOU 2276  CG  ASP A 291     5186   6880   6714    -48    816    229       C  
ATOM   2277  OD1 ASP A 291      16.582 -33.725 -34.150  1.00 49.20           O  
ANISOU 2277  OD1 ASP A 291     5104   6874   6714     53    802    200       O  
ATOM   2278  OD2 ASP A 291      16.938 -31.862 -35.248  1.00 52.90           O1-
ANISOU 2278  OD2 ASP A 291     5509   7379   7212   -150    835    312       O1-
ATOM   2279  N   LYS A 292      13.104 -30.716 -34.265  1.00 41.81           N  
ANISOU 2279  N   LYS A 292     4518   5631   5737   -283    513    142       N  
ATOM   2280  CA  LYS A 292      13.107 -29.420 -33.601  1.00 39.71           C  
ANISOU 2280  CA  LYS A 292     4208   5322   5559   -397    404    158       C  
ATOM   2281  C   LYS A 292      12.051 -29.312 -32.507  1.00 40.25           C  
ANISOU 2281  C   LYS A 292     4353   5309   5632   -387    278     78       C  
ATOM   2282  O   LYS A 292      12.188 -28.515 -31.581  1.00 42.56           O  
ANISOU 2282  O   LYS A 292     4600   5576   5995   -445    177     60       O  
ATOM   2283  CB  LYS A 292      12.956 -28.299 -34.629  1.00 41.40           C  
ANISOU 2283  CB  LYS A 292     4463   5497   5768   -498    429    232       C  
ATOM   2284  CG  LYS A 292      14.132 -28.236 -35.586  1.00 46.08           C  
ANISOU 2284  CG  LYS A 292     4954   6188   6366   -522    560    332       C  
ATOM   2285  CD  LYS A 292      13.948 -27.190 -36.662  1.00 49.24           C  
ANISOU 2285  CD  LYS A 292     5410   6553   6746   -614    598    426       C  
ATOM   2286  CE  LYS A 292      15.135 -27.187 -37.606  1.00 52.99           C  
ANISOU 2286  CE  LYS A 292     5775   7145   7216   -632    750    539       C  
ATOM   2287  NZ  LYS A 292      14.939 -26.240 -38.731  1.00 57.91           N1+
ANISOU 2287  NZ  LYS A 292     6465   7740   7798   -711    804    650       N1+
ATOM   2288  N   MET A 293      11.000 -30.118 -32.608  1.00 40.50           N  
ANISOU 2288  N   MET A 293     4499   5303   5586   -314    285     26       N  
ATOM   2289  CA  MET A 293       9.973 -30.144 -31.575  1.00 37.68           C  
ANISOU 2289  CA  MET A 293     4201   4889   5227   -291    188    -38       C  
ATOM   2290  C   MET A 293      10.415 -30.996 -30.398  1.00 40.65           C  
ANISOU 2290  C   MET A 293     4514   5310   5621   -217    168    -67       C  
ATOM   2291  O   MET A 293      10.039 -30.732 -29.259  1.00 46.40           O  
ANISOU 2291  O   MET A 293     5244   6024   6364   -210     79   -105       O  
ATOM   2292  CB  MET A 293       8.656 -30.673 -32.131  1.00 37.88           C  
ANISOU 2292  CB  MET A 293     4353   4863   5176   -257    200    -71       C  
ATOM   2293  CG  MET A 293       7.905 -29.673 -32.984  1.00 40.17           C  
ANISOU 2293  CG  MET A 293     4717   5104   5443   -320    176    -48       C  
ATOM   2294  SD  MET A 293       6.431 -30.406 -33.699  1.00 40.97           S  
ANISOU 2294  SD  MET A 293     4941   5173   5453   -282    177    -87       S  
ATOM   2295  CE  MET A 293       5.496 -28.937 -34.109  1.00 56.28           C  
ANISOU 2295  CE  MET A 293     6937   7055   7392   -339    101    -57       C  
ATOM   2296  N   LEU A 294      11.218 -32.018 -30.679  1.00 37.73           N  
ANISOU 2296  N   LEU A 294     4093   4999   5242   -146    254    -45       N  
ATOM   2297  CA  LEU A 294      11.700 -32.911 -29.635  1.00 36.15           C  
ANISOU 2297  CA  LEU A 294     3836   4844   5057    -57    241    -54       C  
ATOM   2298  C   LEU A 294      13.152 -32.629 -29.266  1.00 43.16           C  
ANISOU 2298  C   LEU A 294     4560   5831   6010    -64    233    -13       C  
ATOM   2299  O   LEU A 294      13.953 -33.553 -29.122  1.00 48.32           O  
ANISOU 2299  O   LEU A 294     5141   6548   6670     30    286     12       O  
ATOM   2300  CB  LEU A 294      11.534 -34.375 -30.051  1.00 33.90           C  
ANISOU 2300  CB  LEU A 294     3614   4541   4727     49    333    -61       C  
ATOM   2301  CG  LEU A 294      10.096 -34.857 -30.283  1.00 35.95           C  
ANISOU 2301  CG  LEU A 294     4019   4706   4934     51    329   -105       C  
ATOM   2302  CD1 LEU A 294      10.042 -36.370 -30.482  1.00 32.35           C  
ANISOU 2302  CD1 LEU A 294     3624   4212   4454    150    404   -119       C  
ATOM   2303  CD2 LEU A 294       9.177 -34.424 -29.144  1.00 33.05           C  
ANISOU 2303  CD2 LEU A 294     3676   4310   4572     27    229   -127       C  
ATOM   2304  N   THR A 295      13.499 -31.353 -29.124  1.00 43.53           N  
ANISOU 2304  N   THR A 295     4542   5884   6112   -176    163     -3       N  
ATOM   2305  CA  THR A 295      14.814 -31.007 -28.605  1.00 46.20           C  
ANISOU 2305  CA  THR A 295     4710   6319   6527   -206    123     28       C  
ATOM   2306  C   THR A 295      14.746 -30.991 -27.086  1.00 45.90           C  
ANISOU 2306  C   THR A 295     4651   6301   6488   -176     -7    -23       C  
ATOM   2307  O   THR A 295      13.822 -30.423 -26.499  1.00 45.40           O  
ANISOU 2307  O   THR A 295     4685   6166   6399   -207    -92    -81       O  
ATOM   2308  CB  THR A 295      15.335 -29.642 -29.119  1.00 51.68           C  
ANISOU 2308  CB  THR A 295     5335   7004   7298   -360    101     65       C  
ATOM   2309  CG2 THR A 295      15.201 -29.543 -30.624  1.00 49.94           C  
ANISOU 2309  CG2 THR A 295     5165   6760   7050   -389    228    122       C  
ATOM   2310  OG1 THR A 295      14.600 -28.578 -28.506  1.00 59.19           O  
ANISOU 2310  OG1 THR A 295     6363   7862   8266   -443    -22      8       O  
ATOM   2311  N   PHE A 296      15.730 -31.631 -26.467  1.00 47.41           N  
ANISOU 2311  N   PHE A 296     4716   6599   6698   -103    -19      1       N  
ATOM   2312  CA  PHE A 296      15.824 -31.754 -25.019  1.00 46.21           C  
ANISOU 2312  CA  PHE A 296     4535   6497   6526    -52   -141    -35       C  
ATOM   2313  C   PHE A 296      15.828 -30.388 -24.337  1.00 46.23           C  
ANISOU 2313  C   PHE A 296     4519   6482   6563   -177   -288    -95       C  
ATOM   2314  O   PHE A 296      15.071 -30.154 -23.393  1.00 49.57           O  
ANISOU 2314  O   PHE A 296     5035   6871   6929   -157   -378   -161       O  
ATOM   2315  CB  PHE A 296      17.095 -32.538 -24.670  1.00 44.79           C  
ANISOU 2315  CB  PHE A 296     4190   6454   6375     40   -130     20       C  
ATOM   2316  CG  PHE A 296      17.209 -32.915 -23.223  1.00 42.61           C  
ANISOU 2316  CG  PHE A 296     3891   6247   6052    127   -244      0       C  
ATOM   2317  CD1 PHE A 296      16.440 -33.939 -22.696  1.00 41.02           C  
ANISOU 2317  CD1 PHE A 296     3809   6010   5767    257   -215      5       C  
ATOM   2318  CD2 PHE A 296      18.106 -32.261 -22.395  1.00 43.99           C  
ANISOU 2318  CD2 PHE A 296     3923   6526   6265     75   -383    -17       C  
ATOM   2319  CE1 PHE A 296      16.555 -34.296 -21.366  1.00 41.68           C  
ANISOU 2319  CE1 PHE A 296     3877   6169   5792    346   -312      4       C  
ATOM   2320  CE2 PHE A 296      18.227 -32.612 -21.065  1.00 43.92           C  
ANISOU 2320  CE2 PHE A 296     3898   6598   6190    165   -496    -34       C  
ATOM   2321  CZ  PHE A 296      17.451 -33.630 -20.550  1.00 42.96           C  
ANISOU 2321  CZ  PHE A 296     3904   6448   5972    307   -455    -17       C  
ATOM   2322  N   ASN A 297      16.679 -29.490 -24.823  1.00 44.85           N  
ANISOU 2322  N   ASN A 297     4230   6327   6485   -305   -307    -71       N  
ATOM   2323  CA  ASN A 297      16.778 -28.141 -24.276  1.00 46.79           C  
ANISOU 2323  CA  ASN A 297     4461   6530   6786   -443   -449   -133       C  
ATOM   2324  C   ASN A 297      15.538 -27.314 -24.598  1.00 44.34           C  
ANISOU 2324  C   ASN A 297     4329   6063   6455   -501   -456   -181       C  
ATOM   2325  O   ASN A 297      15.254 -27.035 -25.763  1.00 42.88           O  
ANISOU 2325  O   ASN A 297     4189   5808   6294   -554   -361   -131       O  
ATOM   2326  CB  ASN A 297      18.034 -27.444 -24.813  1.00 53.74           C  
ANISOU 2326  CB  ASN A 297     5162   7461   7795   -581   -454    -75       C  
ATOM   2327  CG  ASN A 297      18.386 -26.182 -24.039  1.00 57.05           C  
ANISOU 2327  CG  ASN A 297     5540   7847   8290   -728   -630   -147       C  
ATOM   2328  ND2 ASN A 297      19.627 -26.104 -23.575  1.00 58.56           N  
ANISOU 2328  ND2 ASN A 297     5532   8162   8557   -780   -711   -132       N  
ATOM   2329  OD1 ASN A 297      17.553 -25.292 -23.857  1.00 57.55           O  
ANISOU 2329  OD1 ASN A 297     5747   7773   8346   -790   -696   -220       O  
ATOM   2330  N   PRO A 298      14.800 -26.905 -23.558  1.00 40.90           N  
ANISOU 2330  N   PRO A 298     3994   5580   5966   -480   -568   -276       N  
ATOM   2331  CA  PRO A 298      13.545 -26.167 -23.740  1.00 43.01           C  
ANISOU 2331  CA  PRO A 298     4427   5707   6207   -503   -576   -326       C  
ATOM   2332  C   PRO A 298      13.753 -24.795 -24.373  1.00 48.85           C  
ANISOU 2332  C   PRO A 298     5172   6336   7054   -661   -611   -323       C  
ATOM   2333  O   PRO A 298      12.829 -24.258 -24.985  1.00 51.97           O  
ANISOU 2333  O   PRO A 298     5689   6614   7445   -678   -577   -321       O  
ATOM   2334  CB  PRO A 298      13.020 -26.015 -22.312  1.00 40.26           C  
ANISOU 2334  CB  PRO A 298     4148   5367   5780   -436   -695   -432       C  
ATOM   2335  CG  PRO A 298      14.236 -26.089 -21.457  1.00 44.18           C  
ANISOU 2335  CG  PRO A 298     4506   5982   6297   -451   -798   -452       C  
ATOM   2336  CD  PRO A 298      15.147 -27.068 -22.138  1.00 42.86           C  
ANISOU 2336  CD  PRO A 298     4200   5917   6167   -424   -696   -342       C  
ATOM   2337  N   HIS A 299      14.951 -24.238 -24.233  1.00 54.32           N  
ANISOU 2337  N   HIS A 299     5728   7064   7847   -776   -680   -314       N  
ATOM   2338  CA  HIS A 299      15.237 -22.915 -24.781  1.00 56.96           C  
ANISOU 2338  CA  HIS A 299     6061   7279   8302   -945   -717   -300       C  
ATOM   2339  C   HIS A 299      15.627 -22.976 -26.258  1.00 57.41           C  
ANISOU 2339  C   HIS A 299     6060   7337   8415  -1007   -568   -161       C  
ATOM   2340  O   HIS A 299      15.471 -21.999 -26.987  1.00 58.62           O  
ANISOU 2340  O   HIS A 299     6266   7369   8639  -1117   -553   -118       O  
ATOM   2341  CB  HIS A 299      16.317 -22.207 -23.957  1.00 57.32           C  
ANISOU 2341  CB  HIS A 299     5985   7351   8445  -1067   -871   -356       C  
ATOM   2342  CG  HIS A 299      15.939 -21.999 -22.523  1.00 60.54           C  
ANISOU 2342  CG  HIS A 299     6468   7753   8781  -1011  -1028   -506       C  
ATOM   2343  CD2 HIS A 299      15.003 -21.204 -21.954  1.00 61.00           C  
ANISOU 2343  CD2 HIS A 299     6698   7678   8802   -997  -1113   -621       C  
ATOM   2344  ND1 HIS A 299      16.554 -22.668 -21.486  1.00 63.08           N  
ANISOU 2344  ND1 HIS A 299     6690   8231   9045   -942  -1112   -549       N  
ATOM   2345  CE1 HIS A 299      16.017 -22.290 -20.340  1.00 60.48           C  
ANISOU 2345  CE1 HIS A 299     6472   7871   8635   -894  -1242   -686       C  
ATOM   2346  NE2 HIS A 299      15.073 -21.403 -20.595  1.00 59.86           N  
ANISOU 2346  NE2 HIS A 299     6559   7617   8570   -923  -1241   -737       N  
ATOM   2347  N   LYS A 300      16.127 -24.129 -26.693  1.00 54.78           N  
ANISOU 2347  N   LYS A 300     5630   7143   8043   -925   -454    -88       N  
ATOM   2348  CA  LYS A 300      16.481 -24.332 -28.095  1.00 54.34           C  
ANISOU 2348  CA  LYS A 300     5528   7113   8007   -951   -296     37       C  
ATOM   2349  C   LYS A 300      15.351 -25.019 -28.860  1.00 51.38           C  
ANISOU 2349  C   LYS A 300     5307   6702   7514   -836   -184     50       C  
ATOM   2350  O   LYS A 300      15.508 -25.380 -30.025  1.00 53.36           O  
ANISOU 2350  O   LYS A 300     5548   6987   7740   -823    -48    136       O  
ATOM   2351  CB  LYS A 300      17.763 -25.159 -28.213  1.00 57.33           C  
ANISOU 2351  CB  LYS A 300     5704   7665   8415   -921   -227    105       C  
ATOM   2352  CG  LYS A 300      18.990 -24.507 -27.601  1.00 62.34           C  
ANISOU 2352  CG  LYS A 300     6146   8360   9179  -1051   -334    110       C  
ATOM   2353  CD  LYS A 300      20.175 -25.458 -27.612  1.00 65.94           C  
ANISOU 2353  CD  LYS A 300     6390   9009   9654   -983   -269    176       C  
ATOM   2354  CE  LYS A 300      21.376 -24.845 -26.910  1.00 70.76           C  
ANISOU 2354  CE  LYS A 300     6789   9701  10397  -1115   -400    175       C  
ATOM   2355  NZ  LYS A 300      21.813 -23.583 -27.569  1.00 75.61           N1+
ANISOU 2355  NZ  LYS A 300     7343  10235  11151  -1333   -399    242       N1+
ATOM   2356  N   ARG A 301      14.213 -25.196 -28.196  1.00 48.54           N  
ANISOU 2356  N   ARG A 301     5085   6283   7078   -752   -245    -39       N  
ATOM   2357  CA  ARG A 301      13.060 -25.860 -28.793  1.00 42.30           C  
ANISOU 2357  CA  ARG A 301     4429   5459   6184   -654   -163    -38       C  
ATOM   2358  C   ARG A 301      12.243 -24.896 -29.648  1.00 42.89           C  
ANISOU 2358  C   ARG A 301     4622   5411   6263   -717   -154    -10       C  
ATOM   2359  O   ARG A 301      12.064 -23.730 -29.293  1.00 44.41           O  
ANISOU 2359  O   ARG A 301     4853   5501   6518   -797   -246    -39       O  
ATOM   2360  CB  ARG A 301      12.184 -26.474 -27.701  1.00 41.61           C  
ANISOU 2360  CB  ARG A 301     4417   5373   6020   -542   -224   -127       C  
ATOM   2361  CG  ARG A 301      11.108 -27.430 -28.201  1.00 41.38           C  
ANISOU 2361  CG  ARG A 301     4493   5332   5897   -442   -141   -125       C  
ATOM   2362  CD  ARG A 301      10.399 -28.089 -27.027  1.00 40.48           C  
ANISOU 2362  CD  ARG A 301     4424   5235   5722   -342   -190   -190       C  
ATOM   2363  NE  ARG A 301      11.343 -28.786 -26.155  1.00 40.89           N  
ANISOU 2363  NE  ARG A 301     4373   5387   5777   -290   -210   -192       N  
ATOM   2364  CZ  ARG A 301      11.152 -28.987 -24.855  1.00 39.79           C  
ANISOU 2364  CZ  ARG A 301     4239   5282   5597   -227   -287   -243       C  
ATOM   2365  NH1 ARG A 301      10.050 -28.541 -24.269  1.00 37.96           N1+
ANISOU 2365  NH1 ARG A 301     4108   4994   5322   -208   -340   -302       N1+
ATOM   2366  NH2 ARG A 301      12.063 -29.632 -24.139  1.00 40.86           N  
ANISOU 2366  NH2 ARG A 301     4277   5518   5729   -172   -309   -230       N  
ATOM   2367  N   ILE A 302      11.741 -25.397 -30.772  1.00 41.18           N  
ANISOU 2367  N   ILE A 302     4471   5201   5976   -674    -47     42       N  
ATOM   2368  CA  ILE A 302      10.996 -24.581 -31.723  1.00 42.02           C  
ANISOU 2368  CA  ILE A 302     4684   5212   6069   -719    -31     88       C  
ATOM   2369  C   ILE A 302       9.678 -24.056 -31.143  1.00 42.47           C  
ANISOU 2369  C   ILE A 302     4864   5165   6107   -683   -127     15       C  
ATOM   2370  O   ILE A 302       8.987 -24.758 -30.408  1.00 42.67           O  
ANISOU 2370  O   ILE A 302     4921   5214   6077   -591   -154    -60       O  
ATOM   2371  CB  ILE A 302      10.753 -25.363 -33.037  1.00 43.14           C  
ANISOU 2371  CB  ILE A 302     4870   5408   6113   -666     94    148       C  
ATOM   2372  CG1 ILE A 302      10.260 -24.433 -34.147  1.00 44.22           C  
ANISOU 2372  CG1 ILE A 302     5096   5471   6233   -721    115    227       C  
ATOM   2373  CG2 ILE A 302       9.808 -26.543 -32.807  1.00 40.14           C  
ANISOU 2373  CG2 ILE A 302     4560   5052   5638   -547    101     75       C  
ATOM   2374  CD1 ILE A 302      10.258 -25.082 -35.515  1.00 43.76           C  
ANISOU 2374  CD1 ILE A 302     5073   5486   6067   -681    238    291       C  
ATOM   2375  N   GLU A 303       9.353 -22.806 -31.461  1.00 43.70           N  
ANISOU 2375  N   GLU A 303     5086   5204   6314   -752   -170     44       N  
ATOM   2376  CA  GLU A 303       8.119 -22.178 -30.995  1.00 43.22           C  
ANISOU 2376  CA  GLU A 303     5139   5040   6242   -705   -253    -18       C  
ATOM   2377  C   GLU A 303       6.988 -22.364 -32.013  1.00 44.45           C  
ANISOU 2377  C   GLU A 303     5390   5185   6313   -645   -207     27       C  
ATOM   2378  O   GLU A 303       7.238 -22.706 -33.173  1.00 44.74           O  
ANISOU 2378  O   GLU A 303     5423   5271   6304   -662   -121    111       O  
ATOM   2379  CB  GLU A 303       8.357 -20.696 -30.708  1.00 44.76           C  
ANISOU 2379  CB  GLU A 303     5366   5093   6548   -799   -338    -21       C  
ATOM   2380  CG  GLU A 303       9.410 -20.455 -29.638  1.00 52.41           C  
ANISOU 2380  CG  GLU A 303     6243   6070   7599   -868   -413    -85       C  
ATOM   2381  CD  GLU A 303       9.843 -19.001 -29.530  1.00 58.69           C  
ANISOU 2381  CD  GLU A 303     7064   6711   8526   -996   -494    -80       C  
ATOM   2382  OE1 GLU A 303      10.565 -18.670 -28.565  1.00 60.50           O  
ANISOU 2382  OE1 GLU A 303     7235   6929   8824  -1059   -587   -157       O  
ATOM   2383  OE2 GLU A 303       9.472 -18.193 -30.408  1.00 61.35           O1-
ANISOU 2383  OE2 GLU A 303     7481   6933   8896  -1036   -471      3       O1-
ATOM   2384  N   VAL A 304       5.750 -22.137 -31.575  1.00 41.08           N  
ANISOU 2384  N   VAL A 304     5042   4707   5859   -570   -266    -31       N  
ATOM   2385  CA  VAL A 304       4.576 -22.434 -32.396  1.00 37.31           C  
ANISOU 2385  CA  VAL A 304     4633   4242   5300   -505   -243     -2       C  
ATOM   2386  C   VAL A 304       4.559 -21.704 -33.747  1.00 38.96           C  
ANISOU 2386  C   VAL A 304     4899   4403   5503   -550   -213    112       C  
ATOM   2387  O   VAL A 304       4.252 -22.310 -34.775  1.00 41.04           O  
ANISOU 2387  O   VAL A 304     5184   4735   5676   -528   -158    160       O  
ATOM   2388  CB  VAL A 304       3.250 -22.207 -31.620  1.00 38.66           C  
ANISOU 2388  CB  VAL A 304     4856   4375   5458   -413   -312    -75       C  
ATOM   2389  CG1 VAL A 304       3.106 -20.759 -31.193  1.00 40.00           C  
ANISOU 2389  CG1 VAL A 304     5084   4407   5708   -424   -388    -91       C  
ATOM   2390  CG2 VAL A 304       2.062 -22.637 -32.458  1.00 40.28           C  
ANISOU 2390  CG2 VAL A 304     5102   4619   5585   -353   -296    -44       C  
ATOM   2391  N   GLU A 305       4.914 -20.421 -33.753  1.00 38.22           N  
ANISOU 2391  N   GLU A 305     4835   4189   5499   -617   -251    156       N  
ATOM   2392  CA  GLU A 305       4.921 -19.648 -34.993  1.00 42.62           C  
ANISOU 2392  CA  GLU A 305     5451   4690   6053   -660   -221    287       C  
ATOM   2393  C   GLU A 305       6.020 -20.124 -35.935  1.00 43.88           C  
ANISOU 2393  C   GLU A 305     5550   4943   6179   -731   -112    381       C  
ATOM   2394  O   GLU A 305       5.841 -20.138 -37.154  1.00 46.45           O  
ANISOU 2394  O   GLU A 305     5923   5304   6422   -724    -54    480       O  
ATOM   2395  CB  GLU A 305       5.088 -18.155 -34.710  1.00 49.78           C  
ANISOU 2395  CB  GLU A 305     6410   5419   7084   -722   -286    317       C  
ATOM   2396  CG  GLU A 305       4.880 -17.268 -35.926  1.00 54.87           C  
ANISOU 2396  CG  GLU A 305     7140   5983   7727   -748   -263    467       C  
ATOM   2397  CD  GLU A 305       3.445 -17.278 -36.405  1.00 59.38           C  
ANISOU 2397  CD  GLU A 305     7796   6560   8205   -623   -296    477       C  
ATOM   2398  OE1 GLU A 305       2.539 -17.331 -35.546  1.00 61.58           O  
ANISOU 2398  OE1 GLU A 305     8090   6819   8488   -530   -365    368       O  
ATOM   2399  OE2 GLU A 305       3.222 -17.240 -37.635  1.00 59.49           O1-
ANISOU 2399  OE2 GLU A 305     7855   6611   8137   -613   -253    597       O1-
ATOM   2400  N   GLN A 306       7.154 -20.514 -35.363  1.00 43.29           N  
ANISOU 2400  N   GLN A 306     5368   4919   6160   -789    -84    351       N  
ATOM   2401  CA  GLN A 306       8.264 -21.043 -36.145  1.00 43.47           C  
ANISOU 2401  CA  GLN A 306     5310   5050   6156   -839     31    433       C  
ATOM   2402  C   GLN A 306       7.919 -22.409 -36.737  1.00 43.92           C  
ANISOU 2402  C   GLN A 306     5377   5240   6070   -743    104    406       C  
ATOM   2403  O   GLN A 306       8.371 -22.751 -37.831  1.00 44.86           O  
ANISOU 2403  O   GLN A 306     5492   5440   6112   -747    208    486       O  
ATOM   2404  CB  GLN A 306       9.525 -21.163 -35.286  1.00 42.77           C  
ANISOU 2404  CB  GLN A 306     5085   4997   6171   -910     30    400       C  
ATOM   2405  CG  GLN A 306      10.017 -19.866 -34.680  1.00 42.68           C  
ANISOU 2405  CG  GLN A 306     5054   4851   6311  -1028    -53    412       C  
ATOM   2406  CD  GLN A 306      11.181 -20.082 -33.732  1.00 41.85           C  
ANISOU 2406  CD  GLN A 306     4803   4802   6297  -1092    -81    359       C  
ATOM   2407  NE2 GLN A 306      12.141 -19.166 -33.756  1.00 40.14           N  
ANISOU 2407  NE2 GLN A 306     4514   4525   6212  -1240    -95    427       N  
ATOM   2408  OE1 GLN A 306      11.223 -21.069 -32.996  1.00 41.96           O  
ANISOU 2408  OE1 GLN A 306     4765   4912   6265  -1013    -94    267       O  
ATOM   2409  N   ALA A 307       7.127 -23.193 -36.011  1.00 42.31           N  
ANISOU 2409  N   ALA A 307     5190   5056   5829   -658     53    291       N  
ATOM   2410  CA  ALA A 307       6.765 -24.530 -36.473  1.00 43.72           C  
ANISOU 2410  CA  ALA A 307     5386   5335   5891   -579    108    251       C  
ATOM   2411  C   ALA A 307       5.822 -24.443 -37.666  1.00 47.25           C  
ANISOU 2411  C   ALA A 307     5938   5787   6228   -548    113    296       C  
ATOM   2412  O   ALA A 307       5.970 -25.179 -38.640  1.00 48.73           O  
ANISOU 2412  O   ALA A 307     6150   6058   6307   -521    190    315       O  
ATOM   2413  CB  ALA A 307       6.144 -25.347 -35.347  1.00 38.06           C  
ANISOU 2413  CB  ALA A 307     4657   4625   5178   -512     53    134       C  
ATOM   2414  N   LEU A 308       4.859 -23.532 -37.586  1.00 47.35           N  
ANISOU 2414  N   LEU A 308     6016   5714   6262   -541     27    310       N  
ATOM   2415  CA  LEU A 308       3.921 -23.315 -38.680  1.00 48.41           C  
ANISOU 2415  CA  LEU A 308     6243   5857   6296   -505     10    364       C  
ATOM   2416  C   LEU A 308       4.652 -22.852 -39.936  1.00 52.36           C  
ANISOU 2416  C   LEU A 308     6770   6385   6738   -551     94    497       C  
ATOM   2417  O   LEU A 308       4.228 -23.139 -41.057  1.00 56.38           O  
ANISOU 2417  O   LEU A 308     7348   6962   7112   -514    118    537       O  
ATOM   2418  CB  LEU A 308       2.873 -22.281 -38.277  1.00 44.70           C  
ANISOU 2418  CB  LEU A 308     5821   5282   5879   -478    -95    369       C  
ATOM   2419  CG  LEU A 308       1.856 -22.730 -37.232  1.00 42.01           C  
ANISOU 2419  CG  LEU A 308     5462   4938   5561   -411   -169    253       C  
ATOM   2420  CD1 LEU A 308       1.251 -21.526 -36.549  1.00 41.82           C  
ANISOU 2420  CD1 LEU A 308     5467   4796   5626   -386   -252    252       C  
ATOM   2421  CD2 LEU A 308       0.776 -23.560 -37.896  1.00 42.94           C  
ANISOU 2421  CD2 LEU A 308     5609   5139   5568   -355   -190    228       C  
ATOM   2422  N   ALA A 309       5.756 -22.138 -39.736  1.00 48.37           N  
ANISOU 2422  N   ALA A 309     6210   5834   6333   -634    138    568       N  
ATOM   2423  CA  ALA A 309       6.528 -21.589 -40.844  1.00 44.96           C  
ANISOU 2423  CA  ALA A 309     5789   5426   5866   -691    232    718       C  
ATOM   2424  C   ALA A 309       7.571 -22.579 -41.352  1.00 43.58           C  
ANISOU 2424  C   ALA A 309     5546   5392   5620   -689    365    725       C  
ATOM   2425  O   ALA A 309       8.353 -22.264 -42.250  1.00 39.66           O  
ANISOU 2425  O   ALA A 309     5037   4946   5085   -731    471    852       O  
ATOM   2426  CB  ALA A 309       7.192 -20.285 -40.431  1.00 43.06           C  
ANISOU 2426  CB  ALA A 309     5516   5059   5786   -798    215    804       C  
ATOM   2427  N   HIS A 310       7.591 -23.773 -40.771  1.00 44.99           N  
ANISOU 2427  N   HIS A 310     5680   5633   5781   -633    367    596       N  
ATOM   2428  CA  HIS A 310       8.522 -24.796 -41.223  1.00 46.14           C  
ANISOU 2428  CA  HIS A 310     5770   5904   5858   -603    493    587       C  
ATOM   2429  C   HIS A 310       8.096 -25.256 -42.614  1.00 45.22           C  
ANISOU 2429  C   HIS A 310     5762   5873   5548   -540    553    614       C  
ATOM   2430  O   HIS A 310       6.902 -25.293 -42.913  1.00 43.03           O  
ANISOU 2430  O   HIS A 310     5587   5572   5192   -499    468    576       O  
ATOM   2431  CB  HIS A 310       8.559 -25.973 -40.244  1.00 43.61           C  
ANISOU 2431  CB  HIS A 310     5396   5607   5569   -546    472    447       C  
ATOM   2432  CG  HIS A 310       9.712 -26.902 -40.459  1.00 44.95           C  
ANISOU 2432  CG  HIS A 310     5484   5884   5713   -510    599    442       C  
ATOM   2433  CD2 HIS A 310      10.959 -26.914 -39.929  1.00 44.40           C  
ANISOU 2433  CD2 HIS A 310     5271   5855   5744   -542    655    472       C  
ATOM   2434  ND1 HIS A 310       9.655 -27.975 -41.323  1.00 46.00           N  
ANISOU 2434  ND1 HIS A 310     5680   6099   5701   -423    681    400       N  
ATOM   2435  CE1 HIS A 310      10.813 -28.610 -41.312  1.00 44.55           C  
ANISOU 2435  CE1 HIS A 310     5400   5997   5530   -388    793    405       C  
ATOM   2436  NE2 HIS A 310      11.621 -27.986 -40.474  1.00 44.45           N  
ANISOU 2436  NE2 HIS A 310     5251   5969   5667   -460    779    455       N  
ATOM   2437  N   PRO A 311       9.071 -25.579 -43.478  1.00 45.79           N  
ANISOU 2437  N   PRO A 311     5806   6054   5539   -528    698    680       N  
ATOM   2438  CA  PRO A 311       8.779 -26.054 -44.834  1.00 47.81           C  
ANISOU 2438  CA  PRO A 311     6173   6408   5584   -458    765    696       C  
ATOM   2439  C   PRO A 311       7.775 -27.206 -44.888  1.00 49.38           C  
ANISOU 2439  C   PRO A 311     6465   6618   5678   -372    694    535       C  
ATOM   2440  O   PRO A 311       7.071 -27.339 -45.885  1.00 53.83           O  
ANISOU 2440  O   PRO A 311     7148   7228   6077   -330    675    532       O  
ATOM   2441  CB  PRO A 311      10.150 -26.510 -45.335  1.00 45.69           C  
ANISOU 2441  CB  PRO A 311     5823   6260   5276   -438    944    747       C  
ATOM   2442  CG  PRO A 311      11.091 -25.576 -44.667  1.00 44.87           C  
ANISOU 2442  CG  PRO A 311     5575   6114   5359   -547    967    855       C  
ATOM   2443  CD  PRO A 311      10.516 -25.345 -43.287  1.00 45.85           C  
ANISOU 2443  CD  PRO A 311     5671   6106   5644   -586    808    762       C  
ATOM   2444  N   TYR A 312       7.696 -28.009 -43.832  1.00 47.58           N  
ANISOU 2444  N   TYR A 312     6186   6349   5545   -353    650    411       N  
ATOM   2445  CA  TYR A 312       6.778 -29.145 -43.807  1.00 47.01           C  
ANISOU 2445  CA  TYR A 312     6193   6270   5400   -290    586    264       C  
ATOM   2446  C   TYR A 312       5.307 -28.726 -43.902  1.00 47.50           C  
ANISOU 2446  C   TYR A 312     6335   6281   5431   -304    440    246       C  
ATOM   2447  O   TYR A 312       4.462 -29.501 -44.348  1.00 48.80           O  
ANISOU 2447  O   TYR A 312     6583   6465   5493   -267    386    153       O  
ATOM   2448  CB  TYR A 312       7.011 -29.996 -42.555  1.00 46.00           C  
ANISOU 2448  CB  TYR A 312     5986   6096   5396   -273    571    164       C  
ATOM   2449  CG  TYR A 312       6.122 -31.219 -42.473  1.00 45.62           C  
ANISOU 2449  CG  TYR A 312     6014   6021   5297   -224    514     25       C  
ATOM   2450  CD1 TYR A 312       6.086 -32.145 -43.510  1.00 43.28           C  
ANISOU 2450  CD1 TYR A 312     5818   5776   4849   -164    567    -44       C  
ATOM   2451  CD2 TYR A 312       5.321 -31.450 -41.359  1.00 41.15           C  
ANISOU 2451  CD2 TYR A 312     5422   5376   4835   -240    411    -40       C  
ATOM   2452  CE1 TYR A 312       5.277 -33.265 -43.443  1.00 42.44           C  
ANISOU 2452  CE1 TYR A 312     5786   5626   4712   -138    506   -176       C  
ATOM   2453  CE2 TYR A 312       4.508 -32.569 -41.284  1.00 40.32           C  
ANISOU 2453  CE2 TYR A 312     5378   5240   4701   -214    363   -152       C  
ATOM   2454  CZ  TYR A 312       4.490 -33.474 -42.329  1.00 41.93           C  
ANISOU 2454  CZ  TYR A 312     5683   5478   4771   -171    405   -222       C  
ATOM   2455  OH  TYR A 312       3.684 -34.592 -42.262  1.00 40.57           O  
ANISOU 2455  OH  TYR A 312     5575   5254   4584   -163    348   -340       O  
ATOM   2456  N   LEU A 313       5.012 -27.497 -43.490  1.00 46.98           N  
ANISOU 2456  N   LEU A 313     6241   6148   5459   -356    373    332       N  
ATOM   2457  CA  LEU A 313       3.640 -26.998 -43.471  1.00 47.06           C  
ANISOU 2457  CA  LEU A 313     6307   6113   5462   -354    236    326       C  
ATOM   2458  C   LEU A 313       3.448 -25.829 -44.429  1.00 49.41           C  
ANISOU 2458  C   LEU A 313     6668   6418   5689   -365    226    468       C  
ATOM   2459  O   LEU A 313       2.478 -25.076 -44.313  1.00 47.72           O  
ANISOU 2459  O   LEU A 313     6481   6149   5503   -361    119    500       O  
ATOM   2460  CB  LEU A 313       3.267 -26.544 -42.059  1.00 45.48           C  
ANISOU 2460  CB  LEU A 313     6034   5812   5435   -379    154    295       C  
ATOM   2461  CG  LEU A 313       3.426 -27.574 -40.944  1.00 45.24           C  
ANISOU 2461  CG  LEU A 313     5938   5768   5485   -366    157    179       C  
ATOM   2462  CD1 LEU A 313       3.061 -26.948 -39.615  1.00 43.45           C  
ANISOU 2462  CD1 LEU A 313     5651   5457   5400   -382     79    163       C  
ATOM   2463  CD2 LEU A 313       2.572 -28.803 -41.222  1.00 45.17           C  
ANISOU 2463  CD2 LEU A 313     5979   5792   5390   -328    122     71       C  
ATOM   2464  N   GLU A 314       4.368 -25.679 -45.376  1.00 51.01           N  
ANISOU 2464  N   GLU A 314     6893   6692   5797   -370    346    563       N  
ATOM   2465  CA  GLU A 314       4.385 -24.494 -46.228  1.00 51.04           C  
ANISOU 2465  CA  GLU A 314     6951   6694   5746   -389    359    731       C  
ATOM   2466  C   GLU A 314       3.172 -24.396 -47.150  1.00 49.20           C  
ANISOU 2466  C   GLU A 314     6833   6506   5353   -332    261    743       C  
ATOM   2467  O   GLU A 314       2.845 -23.315 -47.633  1.00 52.68           O  
ANISOU 2467  O   GLU A 314     7325   6918   5775   -334    227    882       O  
ATOM   2468  CB  GLU A 314       5.688 -24.415 -47.027  1.00 51.59           C  
ANISOU 2468  CB  GLU A 314     7006   6849   5745   -407    529    843       C  
ATOM   2469  CG  GLU A 314       5.848 -25.494 -48.074  1.00 55.14           C  
ANISOU 2469  CG  GLU A 314     7527   7444   5978   -331    611    784       C
[truncated: 66,346 more chars]
