# Supplementary material for: Solvent-Site Prediction for Fragment Docking and Its Implication on Fragment-Based Drug Discovery
Source: J Chem Inf Model. 2025 Nov 24;65(23):12959–77. doi: 10.1021/acs.jcim.5c02352 (PMC12690578; doi:10.1021/acs.jcim.5c02352)
Supplement: Supplementary file 3 [file ci5c02352_si_003.zip › Frag2Lead_dataset/2015-03/rec-lead.pdb]

ATOM      1  N   GLU A  10     -34.260 -39.102 -18.711  1.00143.53           N  
ANISOU    1  N   GLU A  10    15420  19678  19438    390    520    811       N  
ATOM      2  CA  GLU A  10     -33.141 -39.776 -18.062  1.00143.40           C  
ANISOU    2  CA  GLU A  10    15451  19592  19444    343    545    807       C  
ATOM      3  C   GLU A  10     -32.873 -41.132 -18.704  1.00145.71           C  
ANISOU    3  C   GLU A  10    15713  19821  19828    222    524    775       C  
ATOM      4  O   GLU A  10     -33.495 -41.492 -19.703  1.00146.05           O  
ANISOU    4  O   GLU A  10    15702  19874  19916    171    486    748       O  
ATOM      5  CB  GLU A  10     -33.418 -39.971 -16.567  1.00141.76           C  
ANISOU    5  CB  GLU A  10    15241  19412  19210    384    591    881       C  
ATOM      6  CG  GLU A  10     -33.780 -38.703 -15.809  1.00139.97           C  
ANISOU    6  CG  GLU A  10    15041  19254  18886    506    619    918       C  
ATOM      7  CD  GLU A  10     -35.264 -38.389 -15.855  1.00139.40           C  
ANISOU    7  CD  GLU A  10    14903  19267  18796    557    613    959       C  
ATOM      8  OE1 GLU A  10     -35.962 -38.927 -16.741  1.00138.69           O  
ANISOU    8  OE1 GLU A  10    14748  19185  18764    500    577    945       O  
ATOM      9  OE2 GLU A  10     -35.733 -37.609 -15.001  1.00139.70           O1-
ANISOU    9  OE2 GLU A  10    14953  19367  18760    654    644   1005       O1-
ATOM     10  N   MET A  11     -31.940 -41.874 -18.118  1.00147.72           N  
ANISOU   10  N   MET A  11    16006  20015  20109    179    546    780       N  
ATOM     11  CA  MET A  11     -31.660 -43.244 -18.533  1.00151.26           C  
ANISOU   11  CA  MET A  11    16432  20399  20641     72    534    761       C  
ATOM     12  C   MET A  11     -30.921 -43.977 -17.418  1.00154.27           C  
ANISOU   12  C   MET A  11    16846  20737  21034     56    571    804       C  
ATOM     13  O   MET A  11     -31.098 -43.666 -16.239  1.00155.65           O  
ANISOU   13  O   MET A  11    17029  20947  21164    117    604    861       O  
ATOM     14  CB  MET A  11     -30.840 -43.278 -19.825  1.00151.11           C  
ANISOU   14  CB  MET A  11    16444  20325  20648     14    503    682       C  
ATOM     15  CG  MET A  11     -31.286 -44.356 -20.808  1.00152.10           C  
ANISOU   15  CG  MET A  11    16513  20426  20850    -85    469    652       C  
ATOM     16  SD  MET A  11     -30.173 -44.580 -22.211  1.00306.66           S  
ANISOU   16  SD  MET A  11    36133  39926  40457   -161    438    565       S  
ATOM     17  CE  MET A  11     -28.938 -45.672 -21.506  1.00 92.38           C  
ANISOU   17  CE  MET A  11     9051  12693  13358   -207    473    582       C  
ATOM     18  N   VAL A  12     -30.090 -44.943 -17.792  1.00155.49           N  
ANISOU   18  N   VAL A  12    17021  20813  21245    -22    567    777       N  
ATOM     19  CA  VAL A  12     -29.342 -45.727 -16.815  1.00156.95           C  
ANISOU   19  CA  VAL A  12    17237  20950  21449    -39    598    817       C  
ATOM     20  C   VAL A  12     -27.842 -45.426 -16.849  1.00159.12           C  
ANISOU   20  C   VAL A  12    17592  21167  21698    -36    607    782       C  
ATOM     21  O   VAL A  12     -27.351 -44.616 -16.061  1.00159.10           O  
ANISOU   21  O   VAL A  12    17635  21186  21629     28    629    800       O  
ATOM     22  CB  VAL A  12     -29.595 -47.244 -16.982  1.00155.19           C  
ANISOU   22  CB  VAL A  12    16969  20679  21317   -127    594    836       C  
ATOM     23  CG1 VAL A  12     -30.768 -47.683 -16.119  1.00155.45           C  
ANISOU   23  CG1 VAL A  12    16935  20765  21364   -115    609    912       C  
ATOM     24  CG2 VAL A  12     -29.843 -47.594 -18.446  1.00154.73           C  
ANISOU   24  CG2 VAL A  12    16883  20597  21309   -198    554    772       C  
ATOM     25  N   ARG A  13     -27.129 -46.081 -17.763  1.00161.26           N  
ANISOU   25  N   ARG A  13    17882  21368  22021   -106    590    733       N  
ATOM     26  CA  ARG A  13     -25.684 -45.911 -17.920  1.00161.72           C  
ANISOU   26  CA  ARG A  13    18015  21368  22064   -112    596    698       C  
ATOM     27  C   ARG A  13     -24.923 -46.170 -16.621  1.00162.25           C  
ANISOU   27  C   ARG A  13    18118  21418  22111    -87    632    753       C  
ATOM     28  O   ARG A  13     -25.358 -46.956 -15.780  1.00162.90           O  
ANISOU   28  O   ARG A  13    18169  21503  22222    -93    650    815       O  
ATOM     29  CB  ARG A  13     -25.355 -44.519 -18.468  1.00160.44           C  
ANISOU   29  CB  ARG A  13    17889  21235  21835    -65    583    649       C  
ATOM     30  N   PHE A  17     -27.587 -41.970 -14.736  1.00150.42           N  
ANISOU   30  N   PHE A  17    16589  20212  20351    217    665    839       N  
ATOM     31  CA  PHE A  17     -28.449 -40.838 -14.412  1.00152.49           C  
ANISOU   31  CA  PHE A  17    16842  20554  20545    307    674    861       C  
ATOM     32  C   PHE A  17     -28.023 -39.561 -15.131  1.00154.08           C  
ANISOU   32  C   PHE A  17    17088  20762  20692    355    661    810       C  
ATOM     33  O   PHE A  17     -26.835 -39.314 -15.333  1.00153.56           O  
ANISOU   33  O   PHE A  17    17080  20652  20613    339    662    775       O  
ATOM     34  CB  PHE A  17     -28.481 -40.599 -12.900  1.00153.16           C  
ANISOU   34  CB  PHE A  17    16941  20681  20572    367    714    929       C  
ATOM     35  CG  PHE A  17     -29.304 -41.601 -12.143  1.00155.19           C  
ANISOU   35  CG  PHE A  17    17139  20958  20869    345    728    994       C  
ATOM     36  CD1 PHE A  17     -30.122 -42.498 -12.812  1.00155.96           C  
ANISOU   36  CD1 PHE A  17    17169  21045  21041    285    704    992       C  
ATOM     37  CD2 PHE A  17     -29.268 -41.640 -10.758  1.00156.25           C  
ANISOU   37  CD2 PHE A  17    17282  21125  20961    384    763   1060       C  
ATOM     38  CE1 PHE A  17     -30.882 -43.418 -12.116  1.00157.06           C  
ANISOU   38  CE1 PHE A  17    17252  21205  21217    264    717   1055       C  
ATOM     39  CE2 PHE A  17     -30.027 -42.559 -10.055  1.00157.06           C  
ANISOU   39  CE2 PHE A  17    17328  21248  21100    364    776   1126       C  
ATOM     40  CZ  PHE A  17     -30.836 -43.449 -10.736  1.00157.71           C  
ANISOU   40  CZ  PHE A  17    17343  21318  21261    304    754   1124       C  
ATOM     41  N   ASP A  18     -29.010 -38.755 -15.508  1.00156.36           N  
ANISOU   41  N   ASP A  18    17350  21111  20948    415    650    810       N  
ATOM     42  CA  ASP A  18     -28.776 -37.483 -16.181  1.00157.92           C  
ANISOU   42  CA  ASP A  18    17589  21326  21089    474    638    771       C  
ATOM     43  C   ASP A  18     -30.064 -36.678 -16.130  1.00160.01           C  
ANISOU   43  C   ASP A  18    17820  21671  21305    562    638    800       C  
ATOM     44  O   ASP A  18     -31.010 -37.076 -15.452  1.00161.29           O  
ANISOU   44  O   ASP A  18    17934  21875  21473    576    652    852       O  
ATOM     45  CB  ASP A  18     -28.365 -37.713 -17.634  1.00157.57           C  
ANISOU   45  CB  ASP A  18    17539  21233  21099    405    596    704       C  
ATOM     46  N   VAL A  19     -30.112 -35.554 -16.840  1.00160.98           N  
ANISOU   46  N   VAL A  19    17970  21819  21377    625    624    770       N  
ATOM     47  CA  VAL A  19     -31.360 -34.795 -16.918  1.00163.68           C  
ANISOU   47  CA  VAL A  19    18282  22237  21673    712    620    796       C  
ATOM     48  C   VAL A  19     -31.543 -33.925 -18.171  1.00164.94           C  
ANISOU   48  C   VAL A  19    18447  22413  21808    748    584    755       C  
ATOM     49  O   VAL A  19     -30.947 -32.856 -18.309  1.00161.91           O  
ANISOU   49  O   VAL A  19    18132  22032  21355    817    591    733       O  
ATOM     50  CB  VAL A  19     -31.651 -33.978 -15.616  1.00108.51           C  
ANISOU   50  CB  VAL A  19    11330  15309  14591    822    668    847       C  
ATOM     51  CG1 VAL A  19     -30.522 -32.999 -15.301  1.00107.09           C  
ANISOU   51  CG1 VAL A  19    11244  15113  14333    880    693    823       C  
ATOM     52  CG2 VAL A  19     -32.998 -33.267 -15.715  1.00108.77           C  
ANISOU   52  CG2 VAL A  19    11330  15420  14578    914    666    875       C  
ATOM     53  N   GLY A  20     -32.363 -34.422 -19.092  1.00170.60           N  
ANISOU   53  N   GLY A  20    19093  23143  22582    700    543    744       N  
ATOM     54  CA  GLY A  20     -32.979 -33.583 -20.103  1.00170.22           C  
ANISOU   54  CA  GLY A  20    19034  23140  22504    754    509    727       C  
ATOM     55  C   GLY A  20     -34.269 -33.119 -19.452  1.00169.81           C  
ANISOU   55  C   GLY A  20    18950  23169  22400    847    529    785       C  
ATOM     56  O   GLY A  20     -34.769 -33.804 -18.561  1.00172.29           O  
ANISOU   56  O   GLY A  20    19225  23497  22737    828    553    831       O  
ATOM     57  N   PRO A  21     -34.830 -31.969 -19.871  1.00160.42           N  
ANISOU   57  N   PRO A  21    17778  22034  21140    950    520    788       N  
ATOM     58  CA  PRO A  21     -34.586 -31.009 -20.960  1.00154.61           C  
ANISOU   58  CA  PRO A  21    17080  21304  20360    999    486    747       C  
ATOM     59  C   PRO A  21     -33.160 -30.454 -21.011  1.00148.15           C  
ANISOU   59  C   PRO A  21    16354  20431  19504   1011    499    703       C  
ATOM     60  O   PRO A  21     -32.471 -30.461 -19.989  1.00147.35           O  
ANISOU   60  O   PRO A  21    16303  20304  19380   1021    542    712       O  
ATOM     61  CB  PRO A  21     -35.579 -29.877 -20.641  1.00155.06           C  
ANISOU   61  CB  PRO A  21    17154  21437  20327   1141    503    784       C  
ATOM     62  CG  PRO A  21     -35.853 -30.007 -19.192  1.00156.09           C  
ANISOU   62  CG  PRO A  21    17291  21585  20432   1180    558    834       C  
ATOM     63  CD  PRO A  21     -35.872 -31.476 -18.955  1.00158.61           C  
ANISOU   63  CD  PRO A  21    17537  21875  20850   1050    553    847       C  
ATOM     64  N   ARG A  22     -32.726 -29.971 -22.175  1.00141.98           N  
ANISOU   64  N   ARG A  22    15595  19640  18710   1009    459    657       N  
ATOM     65  CA  ARG A  22     -33.561 -29.894 -23.374  1.00135.55           C  
ANISOU   65  CA  ARG A  22    14723  18866  17912   1003    404    648       C  
ATOM     66  C   ARG A  22     -33.108 -30.877 -24.448  1.00127.63           C  
ANISOU   66  C   ARG A  22    13670  17823  17001    861    358    603       C  
ATOM     67  O   ARG A  22     -33.359 -30.672 -25.636  1.00125.53           O  
ANISOU   67  O   ARG A  22    13378  17583  16736    848    306    577       O  
ATOM     68  CB  ARG A  22     -33.545 -28.469 -23.933  1.00135.18           C  
ANISOU   68  CB  ARG A  22    14748  18851  17766   1124    391    629       C  
ATOM     69  CG  ARG A  22     -32.153 -27.972 -24.291  1.00133.39           C  
ANISOU   69  CG  ARG A  22    14688  18504  17489   1080    373    545       C  
ATOM     70  CD  ARG A  22     -32.180 -26.548 -24.818  1.00133.40           C  
ANISOU   70  CD  ARG A  22    14824  18483  17382   1172    348    509       C  
ATOM     71  NE  ARG A  22     -30.903 -26.171 -25.416  1.00134.04           N  
ANISOU   71  NE  ARG A  22    15050  18454  17426   1108    318    429       N  
ATOM     72  CZ  ARG A  22     -30.536 -26.505 -26.648  1.00135.22           C  
ANISOU   72  CZ  ARG A  22    15207  18565  17607   1009    262    376       C  
ATOM     73  NH1 ARG A  22     -29.359 -26.126 -27.126  1.00133.72           N1+
ANISOU   73  NH1 ARG A  22    15147  18281  17377    956    240    307       N1+
ATOM     74  NH2 ARG A  22     -31.352 -27.226 -27.402  1.00136.98           N  
ANISOU   74  NH2 ARG A  22    15302  18847  17899    961    227    392       N  
ATOM     75  N   TYR A  23     -32.447 -31.946 -24.022  1.00122.04           N  
ANISOU   75  N   TYR A  23    12952  17051  16365    759    375    594       N  
ATOM     76  CA  TYR A  23     -31.870 -32.910 -24.949  1.00117.28           C  
ANISOU   76  CA  TYR A  23    12317  16394  15850    625    338    545       C  
ATOM     77  C   TYR A  23     -32.409 -34.311 -24.673  1.00119.55           C  
ANISOU   77  C   TYR A  23    12533  16660  16231    526    338    558       C  
ATOM     78  O   TYR A  23     -32.668 -34.664 -23.522  1.00120.77           O  
ANISOU   78  O   TYR A  23    12684  16815  16388    543    379    601       O  
ATOM     79  CB  TYR A  23     -30.342 -32.884 -24.846  1.00109.64           C  
ANISOU   79  CB  TYR A  23    11420  15357  14881    591    357    510       C  
ATOM     80  CG  TYR A  23     -29.756 -31.486 -24.865  1.00101.58           C  
ANISOU   80  CG  TYR A  23    10557  14302  13735    674    354    469       C  
ATOM     81  CD1 TYR A  23     -29.446 -30.854 -26.063  1.00 97.72           C  
ANISOU   81  CD1 TYR A  23    10160  13772  13198    657    299    397       C  
ATOM     82  CD2 TYR A  23     -29.517 -30.797 -23.682  1.00 98.32           C  
ANISOU   82  CD2 TYR A  23    10208  13898  13253    766    405    500       C  
ATOM     83  CE1 TYR A  23     -28.913 -29.577 -26.083  1.00 94.68           C  
ANISOU   83  CE1 TYR A  23     9924  13350  12702    726    296    362       C  
ATOM     84  CE2 TYR A  23     -28.986 -29.519 -23.691  1.00 95.44           C  
ANISOU   84  CE2 TYR A  23     9996  13494  12774    835    400    459       C  
ATOM     85  CZ  TYR A  23     -28.686 -28.914 -24.894  1.00 93.15           C  
ANISOU   85  CZ  TYR A  23     9794  13157  12441    813    345    391       C  
ATOM     86  OH  TYR A  23     -28.157 -27.643 -24.904  1.00 90.37           O  
ANISOU   86  OH  TYR A  23     9596  12761  11980    877    341    354       O  
ATOM     87  N   THR A  24     -32.587 -35.104 -25.729  1.00119.79           N  
ANISOU   87  N   THR A  24    12509  16675  16333    425    292    520       N  
ATOM     88  CA  THR A  24     -33.188 -36.431 -25.593  1.00120.17           C  
ANISOU   88  CA  THR A  24    12488  16709  16463    333    288    527       C  
ATOM     89  C   THR A  24     -32.343 -37.546 -26.208  1.00120.60           C  
ANISOU   89  C   THR A  24    12543  16682  16598    203    272    467       C  
ATOM     90  O   THR A  24     -31.193 -37.329 -26.589  1.00120.01           O  
ANISOU   90  O   THR A  24    12526  16555  16519    182    271    426       O  
ATOM     91  CB  THR A  24     -34.590 -36.491 -26.240  1.00120.45           C  
ANISOU   91  CB  THR A  24    12439  16818  16510    331    247    543       C  
ATOM     92  CG2 THR A  24     -35.318 -35.160 -26.100  1.00120.24           C  
ANISOU   92  CG2 THR A  24    12421  16874  16390    465    249    585       C  
ATOM     93  OG1 THR A  24     -34.467 -36.826 -27.626  1.00120.04           O  
ANISOU   93  OG1 THR A  24    12360  16754  16498    245    190    484       O  
ATOM     94  N   ASN A  25     -32.951 -38.731 -26.296  1.00122.57           N  
ANISOU   94  N   ASN A  25    12730  16925  16915    118    262    467       N  
ATOM     95  CA  ASN A  25     -32.367 -39.961 -26.862  1.00125.07           C  
ANISOU   95  CA  ASN A  25    13042  17171  17306     -8    247    415       C  
ATOM     96  C   ASN A  25     -30.839 -40.078 -26.943  1.00126.76           C  
ANISOU   96  C   ASN A  25    13335  17301  17526    -43    264    372       C  
ATOM     97  O   ASN A  25     -30.281 -40.306 -28.017  1.00127.86           O  
ANISOU   97  O   ASN A  25    13487  17402  17693   -112    232    313       O  
ATOM     98  CB  ASN A  25     -33.006 -40.296 -28.221  1.00126.17           C  
ANISOU   98  CB  ASN A  25    13120  17336  17480    -82    187    370       C  
ATOM     99  CG  ASN A  25     -32.789 -39.209 -29.260  1.00128.35           C  
ANISOU   99  CG  ASN A  25    13415  17639  17714    -47    145    336       C  
ATOM    100  ND2 ASN A  25     -33.590 -39.238 -30.320  1.00128.67           N  
ANISOU  100  ND2 ASN A  25    13395  17728  17765    -84     89    313       N  
ATOM    101  OD1 ASN A  25     -31.911 -38.361 -29.117  1.00129.37           O  
ANISOU  101  OD1 ASN A  25    13609  17748  17797     11    161    332       O  
ATOM    102  N   LEU A  26     -30.173 -39.941 -25.801  1.00127.53           N  
ANISOU  102  N   LEU A  26    13486  17370  17599      3    313    405       N  
ATOM    103  CA  LEU A  26     -28.712 -39.992 -25.759  1.00127.91           C  
ANISOU  103  CA  LEU A  26    13610  17342  17647    -22    333    375       C  
ATOM    104  C   LEU A  26     -28.138 -41.380 -26.044  1.00128.01           C  
ANISOU  104  C   LEU A  26    13628  17279  17729   -131    331    345       C  
ATOM    105  O   LEU A  26     -28.878 -42.335 -26.279  1.00129.47           O  
ANISOU  105  O   LEU A  26    13758  17470  17964   -193    317    349       O  
ATOM    106  CB  LEU A  26     -28.193 -39.460 -24.421  1.00127.26           C  
ANISOU  106  CB  LEU A  26    13581  17259  17514     57    383    422       C  
ATOM    107  CG  LEU A  26     -29.126 -39.572 -23.214  1.00126.42           C  
ANISOU  107  CG  LEU A  26    13441  17202  17391    110    413    491       C  
ATOM    108  CD1 LEU A  26     -29.303 -41.020 -22.785  1.00126.52           C  
ANISOU  108  CD1 LEU A  26    13422  17181  17469     32    425    510       C  
ATOM    109  CD2 LEU A  26     -28.605 -38.724 -22.064  1.00125.50           C  
ANISOU  109  CD2 LEU A  26    13384  17096  17204    198    456    529       C  
ATOM    110  N   SER A  27     -26.812 -41.476 -26.030  1.00126.86           N  
ANISOU  110  N   SER A  27    13552  17063  17586   -153    349    320       N  
ATOM    111  CA  SER A  27     -26.119 -42.732 -26.297  1.00127.48           C  
ANISOU  111  CA  SER A  27    13651  17061  17725   -245    352    296       C  
ATOM    112  C   SER A  27     -24.772 -42.758 -25.583  1.00126.66           C  
ANISOU  112  C   SER A  27    13621  16898  17607   -231    392    304       C  
ATOM    113  O   SER A  27     -24.051 -41.763 -25.568  1.00126.71           O  
ANISOU  113  O   SER A  27    13674  16906  17565   -186    397    290       O  
ATOM    114  CB  SER A  27     -25.910 -42.924 -27.802  1.00128.57           C  
ANISOU  114  CB  SER A  27    13790  17164  17896   -318    307    223       C  
ATOM    115  OG  SER A  27     -27.145 -42.946 -28.498  1.00129.72           O  
ANISOU  115  OG  SER A  27    13863  17369  18053   -339    267    215       O  
ATOM    116  N   TYR A  28     -24.434 -43.903 -24.998  1.00126.31           N  
ANISOU  116  N   TYR A  28    13585  16802  17606   -271    417    330       N  
ATOM    117  CA  TYR A  28     -23.190 -44.043 -24.249  1.00126.81           C  
ANISOU  117  CA  TYR A  28    13711  16814  17656   -259    453    346       C  
ATOM    118  C   TYR A  28     -21.971 -43.963 -25.166  1.00127.05           C  
ANISOU  118  C   TYR A  28    13799  16779  17694   -297    442    284       C  
ATOM    119  O   TYR A  28     -21.952 -44.560 -26.242  1.00127.76           O  
ANISOU  119  O   TYR A  28    13882  16825  17836   -362    416    234       O  
ATOM    120  CB  TYR A  28     -23.185 -45.361 -23.468  1.00127.38           C  
ANISOU  120  CB  TYR A  28    13771  16845  17781   -292    478    393       C  
ATOM    121  CG  TYR A  28     -22.138 -45.438 -22.377  1.00127.57           C  
ANISOU  121  CG  TYR A  28    13848  16842  17781   -262    518    430       C  
ATOM    122  CD1 TYR A  28     -22.212 -44.615 -21.260  1.00127.38           C  
ANISOU  122  CD1 TYR A  28    13833  16873  17690   -188    541    474       C  
ATOM    123  CD2 TYR A  28     -21.088 -46.344 -22.453  1.00128.27           C  
ANISOU  123  CD2 TYR A  28    13973  16849  17913   -305    531    422       C  
ATOM    124  CE1 TYR A  28     -21.263 -44.683 -20.257  1.00127.33           C  
ANISOU  124  CE1 TYR A  28    13872  16847  17659   -165    572    508       C  
ATOM    125  CE2 TYR A  28     -20.136 -46.422 -21.453  1.00128.45           C  
ANISOU  125  CE2 TYR A  28    14039  16853  17914   -277    563    460       C  
ATOM    126  CZ  TYR A  28     -20.227 -45.587 -20.357  1.00127.33           C  
ANISOU  126  CZ  TYR A  28    13905  16772  17701   -211    582    502       C  
ATOM    127  OH  TYR A  28     -19.282 -45.657 -19.357  1.00125.72           O  
ANISOU  127  OH  TYR A  28    13742  16556  17472   -188    610    540       O  
ATOM    128  N   ILE A  29     -20.963 -43.211 -24.738  1.00126.08           N  
ANISOU  128  N   ILE A  29    13732  16650  17522   -257    462    285       N  
ATOM    129  CA  ILE A  29     -19.714 -43.099 -25.484  1.00125.16           C  
ANISOU  129  CA  ILE A  29    13671  16475  17408   -289    458    230       C  
ATOM    130  C   ILE A  29     -18.563 -43.569 -24.599  1.00127.08           C  
ANISOU  130  C   ILE A  29    13963  16676  17647   -286    495    261       C  
ATOM    131  O   ILE A  29     -17.477 -43.900 -25.080  1.00127.38           O  
ANISOU  131  O   ILE A  29    14043  16654  17703   -322    498    226       O  
ATOM    132  CB  ILE A  29     -19.463 -41.649 -25.961  1.00122.31           C  
ANISOU  132  CB  ILE A  29    13334  16148  16992   -250    442    194       C  
ATOM    133  CG1 ILE A  29     -20.722 -41.069 -26.608  1.00120.82           C  
ANISOU  133  CG1 ILE A  29    13089  16017  16800   -233    407    181       C  
ATOM    134  CG2 ILE A  29     -18.297 -41.588 -26.939  1.00120.64           C  
ANISOU  134  CG2 ILE A  29    13174  15873  16791   -296    431    126       C  
ATOM    135  CD1 ILE A  29     -20.520 -39.691 -27.202  1.00118.74           C  
ANISOU  135  CD1 ILE A  29    12843  15777  16495   -194    389    144       C  
ATOM    136  N   GLY A  30     -18.817 -43.609 -23.295  1.00128.49           N  
ANISOU  136  N   GLY A  30    14130  16889  17799   -242    522    328       N  
ATOM    137  CA  GLY A  30     -17.822 -44.057 -22.341  1.00131.13           C  
ANISOU  137  CA  GLY A  30    14501  17194  18126   -236    556    365       C  
ATOM    138  C   GLY A  30     -17.853 -43.249 -21.062  1.00135.90           C  
ANISOU  138  C   GLY A  30    15117  17859  18661   -168    579    417       C  
ATOM    139  O   GLY A  30     -18.836 -42.575 -20.760  1.00137.79           O  
ANISOU  139  O   GLY A  30    15325  18158  18869   -123    576    435       O  
ATOM    140  N   GLU A  31     -16.767 -43.332 -20.303  1.00137.74           N  
ANISOU  140  N   GLU A  31    15391  18074  18868   -161    603    442       N  
ATOM    141  CA  GLU A  31     -16.595 -42.523 -19.107  1.00138.27           C  
ANISOU  141  CA  GLU A  31    15476  18194  18866   -102    626    487       C  
ATOM    142  C   GLU A  31     -15.128 -42.141 -18.990  1.00140.09           C  
ANISOU  142  C   GLU A  31    15763  18406  19057   -109    638    476       C  
ATOM    143  O   GLU A  31     -14.240 -42.963 -19.220  1.00139.65           O  
ANISOU  143  O   GLU A  31    15728  18296  19037   -150    640    468       O  
ATOM    144  CB  GLU A  31     -17.060 -43.280 -17.857  1.00138.43           C  
ANISOU  144  CB  GLU A  31    15471  18228  18898    -86    649    557       C  
ATOM    145  CG  GLU A  31     -16.017 -43.361 -16.746  1.00137.57           C  
ANISOU  145  CG  GLU A  31    15400  18117  18754    -71    674    599       C  
ATOM    146  CD  GLU A  31     -16.534 -42.874 -15.407  1.00138.16           C  
ANISOU  146  CD  GLU A  31    15465  18254  18775    -14    696    660       C  
ATOM    147  OE1 GLU A  31     -17.758 -42.956 -15.172  1.00138.79           O  
ANISOU  147  OE1 GLU A  31    15500  18366  18866      8    695    684       O  
ATOM    148  OE2 GLU A  31     -15.712 -42.408 -14.588  1.00137.42           O1-
ANISOU  148  OE2 GLU A  31    15406  18181  18626      9    714    686       O1-
ATOM    149  N   GLY A  32     -14.874 -40.883 -18.657  1.00142.60           N  
ANISOU  149  N   GLY A  32    16106  18770  19304    -67    645    479       N  
ATOM    150  CA  GLY A  32     -13.518 -40.435 -18.420  1.00146.48           C  
ANISOU  150  CA  GLY A  32    16649  19256  19752    -73    657    477       C  
ATOM    151  C   GLY A  32     -13.328 -40.194 -16.942  1.00151.87           C  
ANISOU  151  C   GLY A  32    17342  19982  20379    -32    684    541       C  
ATOM    152  O   GLY A  32     -13.444 -41.114 -16.132  1.00154.14           O  
ANISOU  152  O   GLY A  32    17615  20262  20692    -34    695    585       O  
ATOM    153  N   ALA A  33     -13.044 -38.948 -16.587  1.00153.96           N  
ANISOU  153  N   ALA A  33    17633  20295  20569      6    695    549       N  
ATOM    154  CA  ALA A  33     -12.936 -38.580 -15.189  1.00156.35           C  
ANISOU  154  CA  ALA A  33    17948  20651  20808     49    721    610       C  
ATOM    155  C   ALA A  33     -14.302 -38.706 -14.520  1.00158.72           C  
ANISOU  155  C   ALA A  33    18207  20988  21112     98    729    647       C  
ATOM    156  O   ALA A  33     -14.422 -39.329 -13.464  1.00158.44           O  
ANISOU  156  O   ALA A  33    18160  20963  21078    106    745    699       O  
ATOM    157  CB  ALA A  33     -12.385 -37.172 -15.052  1.00155.83           C  
ANISOU  157  CB  ALA A  33    17919  20637  20653     79    734    611       C  
ATOM    158  N   TYR A  34     -15.332 -38.135 -15.146  1.00160.12           N  
ANISOU  158  N   TYR A  34    18362  21187  21290    130    718    625       N  
ATOM    159  CA  TYR A  34     -16.682 -38.155 -14.577  1.00160.90           C  
ANISOU  159  CA  TYR A  34    18421  21329  21386    180    725    660       C  
ATOM    160  C   TYR A  34     -17.768 -38.520 -15.576  1.00159.45           C  
ANISOU  160  C   TYR A  34    18191  21130  21264    167    699    629       C  
ATOM    161  O   TYR A  34     -18.210 -37.690 -16.368  1.00160.08           O  
ANISOU  161  O   TYR A  34    18267  21229  21328    194    685    597       O  
ATOM    162  CB  TYR A  34     -16.984 -36.831 -13.868  1.00162.49           C  
ANISOU  162  CB  TYR A  34    18641  21607  21489    264    749    688       C  
ATOM    163  CG  TYR A  34     -15.714 -36.058 -13.740  1.00163.79           C  
ANISOU  163  CG  TYR A  34    18850  21792  21591    266    772    715       C  
ATOM    164  CD1 TYR A  34     -14.747 -36.439 -12.822  1.00165.06           C  
ANISOU  164  CD1 TYR A  34    19005  21959  21751    260    789    768       C  
ATOM    165  CD2 TYR A  34     -15.435 -35.009 -14.599  1.00164.31           C  
ANISOU  165  CD2 TYR A  34    18960  21870  21599    266    775    691       C  
ATOM    166  CE1 TYR A  34     -13.557 -35.770 -12.737  1.00165.78           C  
ANISOU  166  CE1 TYR A  34    19132  22073  21783    255    806    795       C  
ATOM    167  CE2 TYR A  34     -14.253 -34.333 -14.519  1.00164.59           C  
ANISOU  167  CE2 TYR A  34    19033  21930  21574    258    796    717       C  
ATOM    168  CZ  TYR A  34     -13.319 -34.715 -13.589  1.00165.60           C  
ANISOU  168  CZ  TYR A  34    19153  22066  21702    253    809    768       C  
ATOM    169  OH  TYR A  34     -12.142 -34.028 -13.535  1.00165.70           O  
ANISOU  169  OH  TYR A  34    19201  22109  21650    242    824    795       O  
ATOM    170  N   GLY A  35     -18.169 -39.790 -15.527  1.00157.09           N  
ANISOU  170  N   GLY A  35    17856  20797  21034    125    693    641       N  
ATOM    171  CA  GLY A  35     -19.284 -40.318 -16.294  1.00154.58           C  
ANISOU  171  CA  GLY A  35    17486  20471  20775    105    670    623       C  
ATOM    172  C   GLY A  35     -19.350 -39.938 -17.759  1.00152.33           C  
ANISOU  172  C   GLY A  35    17198  20169  20512     82    639    557       C  
ATOM    173  O   GLY A  35     -18.336 -39.627 -18.386  1.00151.90           O  
ANISOU  173  O   GLY A  35    17183  20082  20451     56    632    517       O  
ATOM    174  N   MET A  36     -20.562 -39.987 -18.301  1.00150.13           N  
ANISOU  174  N   MET A  36    16869  19913  20261     88    620    548       N  
ATOM    175  CA  MET A  36     -20.849 -39.493 -19.638  1.00147.96           C  
ANISOU  175  CA  MET A  36    16581  19637  19998     78    587    494       C  
ATOM    176  C   MET A  36     -20.523 -38.000 -19.679  1.00144.13           C  
ANISOU  176  C   MET A  36    16133  19191  19438    144    593    487       C  
ATOM    177  O   MET A  36     -20.612 -37.353 -18.636  1.00143.35           O  
ANISOU  177  O   MET A  36    16052  19139  19276    212    621    532       O  
ATOM    178  CB  MET A  36     -22.329 -39.715 -19.951  1.00150.19           C  
ANISOU  178  CB  MET A  36    16798  19959  20309     86    568    501       C  
ATOM    179  CG  MET A  36     -23.280 -39.141 -18.912  1.00151.05           C  
ANISOU  179  CG  MET A  36    16885  20139  20367    169    589    559       C  
ATOM    180  SD  MET A  36     -25.009 -39.186 -19.425  1.00190.79           S  
ANISOU  180  SD  MET A  36    21840  25228  25424    185    563    567       S  
ATOM    181  CE  MET A  36     -25.370 -37.436 -19.531  1.00 77.89           C  
ANISOU  181  CE  MET A  36     7562  10999  11034    297    563    569       C  
ATOM    182  N   VAL A  37     -20.137 -37.412 -20.820  1.00140.59           N  
ANISOU  182  N   VAL A  37    15700  18727  18991    130    569    437       N  
ATOM    183  CA  VAL A  37     -19.936 -37.993 -22.171  1.00136.49           C  
ANISOU  183  CA  VAL A  37    15168  18155  18539     53    534    376       C  
ATOM    184  C   VAL A  37     -20.986 -38.939 -22.795  1.00131.74           C  
ANISOU  184  C   VAL A  37    14504  17549  18002      8    506    361       C  
ATOM    185  O   VAL A  37     -20.851 -40.164 -22.775  1.00131.23           O  
ANISOU  185  O   VAL A  37    14430  17440  17990    -54    508    360       O  
ATOM    186  CB  VAL A  37     -18.452 -38.445 -22.439  1.00112.26           C  
ANISOU  186  CB  VAL A  37    12148  15015  15489    -13    540    342       C  
ATOM    187  CG1 VAL A  37     -18.047 -39.646 -21.599  1.00113.03           C  
ANISOU  187  CG1 VAL A  37    12252  15080  15613    -46    562    374       C  
ATOM    188  CG2 VAL A  37     -18.233 -38.717 -23.923  1.00111.90           C  
ANISOU  188  CG2 VAL A  37    12100  14920  15497    -78    505    270       C  
ATOM    189  N   CYS A  38     -22.034 -38.336 -23.348  1.00127.83           N  
ANISOU  189  N   CYS A  38    13967  17104  17497     43    481    356       N  
ATOM    190  CA  CYS A  38     -23.076 -39.067 -24.060  1.00125.02           C  
ANISOU  190  CA  CYS A  38    13550  16757  17195     -0    450    341       C  
ATOM    191  C   CYS A  38     -23.573 -38.265 -25.258  1.00123.20           C  
ANISOU  191  C   CYS A  38    13294  16557  16958     12    408    303       C  
ATOM    192  O   CYS A  38     -23.800 -37.060 -25.155  1.00122.29           O  
ANISOU  192  O   CYS A  38    13188  16494  16783     95    409    323       O  
ATOM    193  CB  CYS A  38     -24.246 -39.390 -23.130  1.00125.65           C  
ANISOU  193  CB  CYS A  38    13580  16889  17271     36    465    399       C  
ATOM    194  SG  CYS A  38     -24.257 -41.082 -22.497  1.00164.31           S  
ANISOU  194  SG  CYS A  38    18457  21741  22233    -36    483    426       S  
ATOM    195  N   SER A  39     -23.740 -38.938 -26.393  1.00121.98           N  
ANISOU  195  N   SER A  39    13113  16373  16862    -66    371    252       N  
ATOM    196  CA  SER A  39     -24.203 -38.282 -27.612  1.00120.44           C  
ANISOU  196  CA  SER A  39    12890  16203  16667    -66    322    211       C  
ATOM    197  C   SER A  39     -25.725 -38.179 -27.655  1.00121.99           C  
ANISOU  197  C   SER A  39    13013  16484  16854    -31    300    246       C  
ATOM    198  O   SER A  39     -26.407 -39.113 -28.077  1.00125.04           O  
ANISOU  198  O   SER A  39    13349  16873  17288    -95    278    233       O  
ATOM    199  CB  SER A  39     -23.684 -39.015 -28.854  1.00117.64           C  
ANISOU  199  CB  SER A  39    12548  15780  16369   -169    289    128       C  
ATOM    200  OG  SER A  39     -24.097 -40.372 -28.862  1.00116.19           O  
ANISOU  200  OG  SER A  39    12331  15576  16238   -239    288    135       O  
ATOM    201  N   ALA A  40     -26.250 -37.041 -27.216  1.00120.23           N  
ANISOU  201  N   ALA A  40    12799  16330  16553     73    306    287       N  
ATOM    202  CA  ALA A  40     -27.689 -36.808 -27.221  1.00119.02           C  
ANISOU  202  CA  ALA A  40    12570  16267  16387    122    290    327       C  
ATOM    203  C   ALA A  40     -28.106 -35.935 -28.399  1.00119.99           C  
ANISOU  203  C   ALA A  40    12730  16418  16443    144    232    279       C  
ATOM    204  O   ALA A  40     -27.266 -35.470 -29.167  1.00121.04           O  
ANISOU  204  O   ALA A  40    12971  16494  16524    122    203    206       O  
ATOM    205  CB  ALA A  40     -28.130 -36.179 -25.913  1.00117.59           C  
ANISOU  205  CB  ALA A  40    12404  16135  16139    230    332    393       C  
ATOM    206  N   TYR A  41     -29.411 -35.717 -28.533  1.00119.72           N  
ANISOU  206  N   TYR A  41    12613  16474  16402    188    212    320       N  
ATOM    207  CA  TYR A  41     -29.951 -34.909 -29.622  1.00119.12           C  
ANISOU  207  CA  TYR A  41    12567  16435  16257    215    154    282       C  
ATOM    208  C   TYR A  41     -30.476 -33.566 -29.120  1.00118.28           C  
ANISOU  208  C   TYR A  41    12508  16391  16044    356    166    322       C  
ATOM    209  O   TYR A  41     -31.032 -33.474 -28.027  1.00117.78           O  
ANISOU  209  O   TYR A  41    12390  16382  15979    429    212    396       O  
ATOM    210  CB  TYR A  41     -31.045 -35.683 -30.366  1.00119.77           C  
ANISOU  210  CB  TYR A  41    12519  16577  16412    150    112    290       C  
ATOM    211  CG  TYR A  41     -32.005 -34.825 -31.160  1.00120.25           C  
ANISOU  211  CG  TYR A  41    12571  16718  16402    207     62    290       C  
ATOM    212  CD1 TYR A  41     -31.686 -34.385 -32.438  1.00119.01           C  
ANISOU  212  CD1 TYR A  41    12489  16535  16194    174      5    213       C  
ATOM    213  CD2 TYR A  41     -33.239 -34.467 -30.632  1.00121.68           C  
ANISOU  213  CD2 TYR A  41    12661  17005  16565    294     72    371       C  
ATOM    214  CE1 TYR A  41     -32.568 -33.604 -33.162  1.00119.42           C  
ANISOU  214  CE1 TYR A  41    12528  16663  16180    228    -41    220       C  
ATOM    215  CE2 TYR A  41     -34.122 -33.689 -31.346  1.00121.41           C  
ANISOU  215  CE2 TYR A  41    12614  17050  16468    352     29    378       C  
ATOM    216  CZ  TYR A  41     -33.786 -33.261 -32.608  1.00120.85           C  
ANISOU  216  CZ  TYR A  41    12619  16950  16348    319    -29    303       C  
ATOM    217  OH  TYR A  41     -34.678 -32.482 -33.310  1.00121.58           O  
ANISOU  217  OH  TYR A  41    12695  17125  16377    379    -74    316       O  
ATOM    218  N   ASP A  42     -30.294 -32.530 -29.932  1.00118.95           N  
ANISOU  218  N   ASP A  42    12695  16464  16038    393    127    273       N  
ATOM    219  CA  ASP A  42     -30.689 -31.174 -29.571  1.00121.97           C  
ANISOU  219  CA  ASP A  42    13144  16886  16312    527    137    301       C  
ATOM    220  C   ASP A  42     -32.092 -30.854 -30.087  1.00125.76           C  
ANISOU  220  C   ASP A  42    13538  17468  16777    582    104    339       C  
ATOM    221  O   ASP A  42     -32.363 -30.964 -31.282  1.00127.85           O  
ANISOU  221  O   ASP A  42    13784  17746  17048    528     45    300       O  
ATOM    222  CB  ASP A  42     -29.676 -30.174 -30.142  1.00122.43           C  
ANISOU  222  CB  ASP A  42    13369  16869  16279    540    114    232       C  
ATOM    223  CG  ASP A  42     -29.820 -28.782 -29.549  1.00122.89           C  
ANISOU  223  CG  ASP A  42    13524  16940  16227    676    137    257       C  
ATOM    224  OD1 ASP A  42     -30.951 -28.377 -29.213  1.00122.81           O  
ANISOU  224  OD1 ASP A  42    13454  17013  16197    771    146    316       O  
ATOM    225  OD2 ASP A  42     -28.792 -28.083 -29.423  1.00123.00           O1-
ANISOU  225  OD2 ASP A  42    13677  16881  16175    688    144    218       O1-
ATOM    226  N   ASN A  43     -32.977 -30.444 -29.181  1.00126.71           N  
ANISOU  226  N   ASN A  43    13604  17666  16874    691    140    415       N  
ATOM    227  CA  ASN A  43     -34.347 -30.100 -29.554  1.00127.59           C  
ANISOU  227  CA  ASN A  43    13625  17886  16966    758    114    463       C  
ATOM    228  C   ASN A  43     -34.473 -28.736 -30.229  1.00128.01           C  
ANISOU  228  C   ASN A  43    13784  17943  16911    850     82    440       C  
ATOM    229  O   ASN A  43     -35.302 -28.553 -31.120  1.00129.14           O  
ANISOU  229  O   ASN A  43    13872  18152  17041    859     34    448       O  
ATOM    230  CB  ASN A  43     -35.279 -30.168 -28.340  1.00127.76           C  
ANISOU  230  CB  ASN A  43    13545  17998  17001    847    169    558       C  
ATOM    231  CG  ASN A  43     -35.581 -31.591 -27.915  1.00129.38           C  
ANISOU  231  CG  ASN A  43    13671  18177  17312    732    180    572       C  
ATOM    232  ND2 ASN A  43     -35.719 -31.880 -26.726  1.00129.33           N  
ANISOU  232  ND2 ASN A  43    13602  18161  17378    610    130    537       N  
ATOM    233  OD1 ASN A  43     -35.685 -32.490 -28.885  1.00130.98           O  
ANISOU  233  OD1 ASN A  43    13879  18364  17525    751    232    610       O  
ATOM    234  N   VAL A  44     -33.653 -27.781 -29.804  1.00127.09           N  
ANISOU  234  N   VAL A  44    13819  17757  16714    916    107    414       N  
ATOM    235  CA  VAL A  44     -33.716 -26.430 -30.351  1.00126.03           C  
ANISOU  235  CA  VAL A  44    13798  17613  16474   1009     82    395       C  
ATOM    236  C   VAL A  44     -32.947 -26.289 -31.666  1.00124.98           C  
ANISOU  236  C   VAL A  44    13753  17413  16322    923     21    316       C  
ATOM    237  O   VAL A  44     -33.523 -25.932 -32.693  1.00125.97           O  
ANISOU  237  O   VAL A  44    13863  17581  16420    934    -30    310       O  
ATOM    238  CB  VAL A  44     -33.206 -25.379 -29.344  1.00125.01           C  
ANISOU  238  CB  VAL A  44    13803  17433  16260   1119    134    401       C  
ATOM    239  CG1 VAL A  44     -33.174 -23.999 -29.983  1.00125.42           C  
ANISOU  239  CG1 VAL A  44    13987  17458  16208   1204    105    376       C  
ATOM    240  CG2 VAL A  44     -34.074 -25.374 -28.094  1.00124.45           C  
ANISOU  240  CG2 VAL A  44    13650  17442  16193   1223    193    482       C  
ATOM    241  N   ASN A  45     -31.648 -26.575 -31.633  1.00121.81           N  
ANISOU  241  N   ASN A  45    13439  16913  15932    839     29    257       N  
ATOM    242  CA  ASN A  45     -30.792 -26.353 -32.797  1.00119.08           C  
ANISOU  242  CA  ASN A  45    13189  16499  15555    764    -21    182       C  
ATOM    243  C   ASN A  45     -30.796 -27.490 -33.823  1.00118.46           C  
ANISOU  243  C   ASN A  45    13024  16431  15556    629    -66    141       C  
ATOM    244  O   ASN A  45     -30.122 -27.401 -34.848  1.00119.71           O  
ANISOU  244  O   ASN A  45    13250  16541  15692    562   -107     78       O  
ATOM    245  CB  ASN A  45     -29.357 -26.026 -32.364  1.00117.20           C  
ANISOU  245  CB  ASN A  45    13094  16156  15282    740      6    136       C  
ATOM    246  CG  ASN A  45     -29.284 -24.809 -31.458  1.00117.11           C  
ANISOU  246  CG  ASN A  45    13191  16126  15181    866     44    163       C  
ATOM    247  ND2 ASN A  45     -28.450 -23.843 -31.829  1.00116.54           N  
ANISOU  247  ND2 ASN A  45    13273  15981  15028    876     28    119       N  
ATOM    248  OD1 ASN A  45     -29.975 -24.733 -30.442  1.00117.50           O  
ANISOU  248  OD1 ASN A  45    13187  16224  15232    951     88    222       O  
ATOM    249  N   LYS A  46     -31.554 -28.547 -33.541  1.00116.90           N  
ANISOU  249  N   LYS A  46    12675  16295  15448    590    -58    180       N  
ATOM    250  CA  LYS A  46     -31.734 -29.667 -34.472  1.00116.02           C  
ANISOU  250  CA  LYS A  46    12469  16197  15415    464   -101    146       C  
ATOM    251  C   LYS A  46     -30.413 -30.303 -34.924  1.00113.23           C  
ANISOU  251  C   LYS A  46    12182  15743  15095    345   -106     66       C  
ATOM    252  O   LYS A  46     -30.029 -30.204 -36.089  1.00112.76           O  
ANISOU  252  O   LYS A  46    12173  15661  15010    287   -155      4       O  
ATOM    253  CB  LYS A  46     -32.586 -29.232 -35.677  1.00117.60           C  
ANISOU  253  CB  LYS A  46    12639  16470  15574    475   -166    140       C  
ATOM    254  CG  LYS A  46     -32.972 -30.345 -36.658  1.00118.90           C  
ANISOU  254  CG  LYS A  46    12697  16667  15812    349   -216    107       C  
ATOM    255  CD  LYS A  46     -33.334 -31.634 -35.943  1.00119.23           C  
ANISOU  255  CD  LYS A  46    12608  16726  15969    285   -186    142       C  
ATOM    256  CE  LYS A  46     -33.855 -32.689 -36.904  1.00119.98           C  
ANISOU  256  CE  LYS A  46    12596  16858  16135    162   -238    112       C  
ATOM    257  NZ  LYS A  46     -35.221 -32.358 -37.400  1.00121.18           N1+
ANISOU  257  NZ  LYS A  46    12649  17134  16260    205   -283    160       N1+
ATOM    258  N   VAL A  47     -29.722 -30.944 -33.983  1.00111.28           N  
ANISOU  258  N   VAL A  47    11935  15443  14904    314    -54     74       N  
ATOM    259  CA  VAL A  47     -28.494 -31.688 -34.270  1.00109.78           C  
ANISOU  259  CA  VAL A  47    11790  15162  14758    206    -50      8       C  
ATOM    260  C   VAL A  47     -28.183 -32.693 -33.165  1.00108.14           C  
ANISOU  260  C   VAL A  47    11522  14926  14641    172      6     41       C  
ATOM    261  O   VAL A  47     -28.812 -32.683 -32.106  1.00108.57           O  
ANISOU  261  O   VAL A  47    11515  15028  14710    238     46    115       O  
ATOM    262  CB  VAL A  47     -27.258 -30.762 -34.432  1.00 71.13           C  
ANISOU  262  CB  VAL A  47     7059  10191   9776    224    -48    -41       C  
ATOM    263  CG1 VAL A  47     -26.941 -30.518 -35.904  1.00 71.51           C  
ANISOU  263  CG1 VAL A  47     7164  10223   9784    168   -108   -111       C  
ATOM    264  CG2 VAL A  47     -27.444 -29.453 -33.667  1.00 70.56           C  
ANISOU  264  CG2 VAL A  47     7063  10135   9610    354    -24      4       C  
ATOM    265  N   ARG A  48     -27.209 -33.559 -33.420  1.00105.36           N  
ANISOU  265  N   ARG A  48    11186  14499  14347     72     13     -9       N  
ATOM    266  CA  ARG A  48     -26.701 -34.457 -32.394  1.00104.53           C  
ANISOU  266  CA  ARG A  48    11042  14354  14322     40     68     21       C  
ATOM    267  C   ARG A  48     -25.491 -33.815 -31.723  1.00100.72           C  
ANISOU  267  C   ARG A  48    10679  13810  13778     77    104     14       C  
ATOM    268  O   ARG A  48     -24.527 -33.446 -32.394  1.00100.23           O  
ANISOU  268  O   ARG A  48    10720  13694  13670     46     85    -49       O  
ATOM    269  CB  ARG A  48     -26.313 -35.807 -33.001  1.00107.33           C  
ANISOU  269  CB  ARG A  48    11344  14655  14780    -85     58    -26       C  
ATOM    270  CG  ARG A  48     -27.466 -36.565 -33.640  1.00110.14           C  
ANISOU  270  CG  ARG A  48    11579  15065  15204   -140     21    -23       C  
ATOM    271  CD  ARG A  48     -28.562 -36.856 -32.629  1.00112.72           C  
ANISOU  271  CD  ARG A  48    11787  15464  15578    -95     50     72       C  
ATOM    272  NE  ARG A  48     -28.067 -37.612 -31.482  1.00114.76           N  
ANISOU  272  NE  ARG A  48    12015  15681  15909   -109    111    116       N  
ATOM    273  CZ  ARG A  48     -28.173 -38.930 -31.350  1.00116.45           C  
ANISOU  273  CZ  ARG A  48    12138  15866  16240   -195    125    127       C  
ATOM    274  NH1 ARG A  48     -28.763 -39.647 -32.297  1.00118.42           N1+
ANISOU  274  NH1 ARG A  48    12338  16125  16531   -279     80     89       N1+
ATOM    275  NH2 ARG A  48     -27.694 -39.531 -30.271  1.00115.67           N  
ANISOU  275  NH2 ARG A  48    12067  15727  16154   -195    179    160       N  
ATOM    276  N   VAL A  49     -25.548 -33.671 -30.404  1.00 96.76           N  
ANISOU  276  N   VAL A  49    10166  13326  13273    142    156     79       N  
ATOM    277  CA  VAL A  49     -24.462 -33.040 -29.662  1.00 91.83           C  
ANISOU  277  CA  VAL A  49     9651  12655  12586    177    190     77       C  
ATOM    278  C   VAL A  49     -23.881 -33.973 -28.601  1.00 88.17           C  
ANISOU  278  C   VAL A  49     9142  12163  12196    145    245    115       C  
ATOM    279  O   VAL A  49     -24.385 -35.075 -28.385  1.00 88.05           O  
ANISOU  279  O   VAL A  49     9009  12163  12282    101    260    149       O  
ATOM    280  CB  VAL A  49     -24.921 -31.736 -28.987  1.00 89.51           C  
ANISOU  280  CB  VAL A  49     9417  12404  12189    301    203    116       C  
ATOM    281  CG1 VAL A  49     -25.527 -30.794 -30.015  1.00 88.20           C  
ANISOU  281  CG1 VAL A  49     9295  12266  11951    342    150     87       C  
ATOM    282  CG2 VAL A  49     -25.916 -32.036 -27.880  1.00 89.65           C  
ANISOU  282  CG2 VAL A  49     9329  12493  12243    362    244    200       C  
ATOM    283  N   ALA A  50     -22.816 -33.524 -27.944  1.00 84.01           N  
ANISOU  283  N   ALA A  50     8707  11595  11617    163    274    113       N  
ATOM    284  CA  ALA A  50     -22.155 -34.322 -26.920  1.00 81.13           C  
ANISOU  284  CA  ALA A  50     8307  11206  11312    136    325    152       C  
ATOM    285  C   ALA A  50     -22.191 -33.629 -25.565  1.00 80.31           C  
ANISOU  285  C   ALA A  50     8234  11138  11143    226    369    212       C  
ATOM    286  O   ALA A  50     -21.509 -32.627 -25.355  1.00 80.60           O  
ANISOU  286  O   ALA A  50     8388  11155  11081    263    369    191       O  
ATOM    287  CB  ALA A  50     -20.721 -34.618 -27.325  1.00 78.45           C  
ANISOU  287  CB  ALA A  50     8040  10790  10980     62    324     98       C  
ATOM    288  N   ILE A  51     -22.990 -34.164 -24.647  1.00 79.99           N  
ANISOU  288  N   ILE A  51     8087  11152  11154    258    404    286       N  
ATOM    289  CA  ILE A  51     -23.072 -33.619 -23.298  1.00 80.87           C  
ANISOU  289  CA  ILE A  51     8215  11304  11208    342    451    346       C  
ATOM    290  C   ILE A  51     -22.095 -34.332 -22.371  1.00 84.72           C  
ANISOU  290  C   ILE A  51     8691  11762  11735    303    495    377       C  
ATOM    291  O   ILE A  51     -22.061 -35.561 -22.320  1.00 84.39           O  
ANISOU  291  O   ILE A  51     8554  11706  11804    237    511    403       O  
ATOM    292  CB  ILE A  51     -24.496 -33.732 -22.710  1.00 81.62           C  
ANISOU  292  CB  ILE A  51     8200  11487  11325    410    471    418       C  
ATOM    293  CG1 ILE A  51     -25.460 -32.796 -23.439  1.00 84.33           C  
ANISOU  293  CG1 ILE A  51     8565  11872  11604    474    432    397       C  
ATOM    294  CG2 ILE A  51     -24.495 -33.396 -21.230  1.00 81.50           C  
ANISOU  294  CG2 ILE A  51     8189  11515  11261    487    526    482       C  
ATOM    295  CD1 ILE A  51     -26.251 -33.461 -24.531  1.00 86.36           C  
ANISOU  295  CD1 ILE A  51     8729  12146  11939    417    390    382       C  
ATOM    296  N   LYS A  52     -21.294 -33.553 -21.649  1.00 88.73           N  
ANISOU  296  N   LYS A  52     9299  12261  12154    341    515    377       N  
ATOM    297  CA  LYS A  52     -20.411 -34.097 -20.627  1.00 90.82           C  
ANISOU  297  CA  LYS A  52     9553  12513  12440    317    560    417       C  
ATOM    298  C   LYS A  52     -20.984 -33.785 -19.246  1.00 92.17           C  
ANISOU  298  C   LYS A  52     9695  12757  12569    403    605    491       C  
ATOM    299  O   LYS A  52     -21.291 -32.634 -18.945  1.00 91.78           O  
ANISOU  299  O   LYS A  52     9722  12737  12415    484    604    483       O  
ATOM    300  CB  LYS A  52     -19.003 -33.515 -20.763  1.00 90.58           C  
ANISOU  300  CB  LYS A  52     9649  12427  12338    287    548    365       C  
ATOM    301  CG  LYS A  52     -17.975 -34.172 -19.859  1.00 92.92           C  
ANISOU  301  CG  LYS A  52     9931  12711  12663    248    588    405       C  
ATOM    302  CD  LYS A  52     -16.640 -33.440 -19.889  1.00 95.80           C  
ANISOU  302  CD  LYS A  52    10424  13037  12940    227    576    361       C  
ATOM    303  CE  LYS A  52     -15.957 -33.550 -21.239  1.00 97.80           C  
ANISOU  303  CE  LYS A  52    10722  13225  13213    153    535    287       C  
ATOM    304  NZ  LYS A  52     -14.614 -32.905 -21.213  1.00 98.34           N1+
ANISOU  304  NZ  LYS A  52    10903  13262  13200    125    526    253       N1+
ATOM    305  N   LYS A  53     -21.132 -34.814 -18.415  1.00 93.57           N  
ANISOU  305  N   LYS A  53     9789  12948  12817    380    639    551       N  
ATOM    306  CA  LYS A  53     -21.695 -34.648 -17.076  1.00 96.24           C  
ANISOU  306  CA  LYS A  53    10126  13338  13103    446    671    607       C  
ATOM    307  C   LYS A  53     -20.609 -34.689 -16.007  1.00 98.00           C  
ANISOU  307  C   LYS A  53    10395  13551  13288    438    705    632       C  
ATOM    308  O   LYS A  53     -19.908 -35.686 -15.871  1.00 97.81           O  
ANISOU  308  O   LYS A  53    10370  13475  13320    360    703    632       O  
ATOM    309  CB  LYS A  53     -22.736 -35.732 -16.797  1.00 97.88           C  
ANISOU  309  CB  LYS A  53    10270  13543  13376    416    664    633       C  
ATOM    310  N   ILE A  54     -20.483 -33.610 -15.241  1.00101.26           N  
ANISOU  310  N   ILE A  54    10851  14024  13599    523    736    655       N  
ATOM    311  CA  ILE A  54     -19.422 -33.508 -14.244  1.00105.02           C  
ANISOU  311  CA  ILE A  54    11372  14506  14026    517    766    680       C  
ATOM    312  C   ILE A  54     -19.955 -33.486 -12.813  1.00109.50           C  
ANISOU  312  C   ILE A  54    11936  15127  14543    573    800    736       C  
ATOM    313  O   ILE A  54     -20.889 -32.749 -12.499  1.00111.34           O  
ANISOU  313  O   ILE A  54    12169  15418  14717    664    814    750       O  
ATOM    314  CB  ILE A  54     -18.561 -32.247 -14.465  1.00104.15           C  
ANISOU  314  CB  ILE A  54    11406  14368  13797    532    746    616       C  
ATOM    315  CG1 ILE A  54     -18.187 -32.106 -15.939  1.00103.77           C  
ANISOU  315  CG1 ILE A  54    11413  14247  13770    474    693    536       C  
ATOM    316  CG2 ILE A  54     -17.305 -32.302 -13.611  1.00103.03           C  
ANISOU  316  CG2 ILE A  54    11310  14224  13615    498    767    633       C  
ATOM    317  CD1 ILE A  54     -17.253 -33.187 -16.421  1.00103.33           C  
ANISOU  317  CD1 ILE A  54    11313  14138  13809    372    687    531       C  
ATOM    318  N   SER A  55     -19.354 -34.302 -11.952  1.00111.88           N  
ANISOU  318  N   SER A  55    12235  15408  14865    523    811    770       N  
ATOM    319  CA  SER A  55     -19.666 -34.286 -10.526  1.00115.18           C  
ANISOU  319  CA  SER A  55    12653  15881  15230    570    844    828       C  
ATOM    320  C   SER A  55     -18.379 -34.110  -9.726  1.00119.03           C  
ANISOU  320  C   SER A  55    13185  16380  15660    554    865    845       C  
ATOM    321  O   SER A  55     -17.861 -35.072  -9.159  1.00119.77           O  
ANISOU  321  O   SER A  55    13267  16445  15795    496    865    875       O  
ATOM    322  CB  SER A  55     -20.377 -35.576 -10.115  1.00112.84           C  
ANISOU  322  CB  SER A  55    12298  15564  15014    530    837    866       C  
ATOM    323  OG  SER A  55     -21.602 -35.730 -10.813  1.00111.03           O  
ANISOU  323  OG  SER A  55    12022  15336  14830    542    817    854       O  
ATOM    324  N   PRO A  56     -17.858 -32.874  -9.680  1.00121.51           N  
ANISOU  324  N   PRO A  56    13555  16741  15874    608    886    826       N  
ATOM    325  CA  PRO A  56     -16.542 -32.604  -9.101  1.00123.95           C  
ANISOU  325  CA  PRO A  56    13908  17066  16120    582    905    835       C  
ATOM    326  C   PRO A  56     -16.599 -32.141  -7.647  1.00129.15           C  
ANISOU  326  C   PRO A  56    14588  17806  16677    645    944    880       C  
ATOM    327  O   PRO A  56     -15.557 -32.050  -6.999  1.00130.01           O  
ANISOU  327  O   PRO A  56    14727  17937  16733    617    958    896       O  
ATOM    328  CB  PRO A  56     -16.039 -31.455  -9.969  1.00121.61           C  
ANISOU  328  CB  PRO A  56    13747  16716  15742    577    862    742       C  
ATOM    329  CG  PRO A  56     -17.286 -30.668 -10.257  1.00120.66           C  
ANISOU  329  CG  PRO A  56    13653  16612  15581    665    857    714       C  
ATOM    330  CD  PRO A  56     -18.433 -31.664 -10.298  1.00120.92           C  
ANISOU  330  CD  PRO A  56    13530  16685  15729    685    881    779       C  
ATOM    331  N   PHE A  57     -17.800 -31.874  -7.140  1.00132.34           N  
ANISOU  331  N   PHE A  57    14977  18255  17052    726    961    901       N  
ATOM    332  CA  PHE A  57     -17.962 -31.176  -5.867  1.00135.10           C  
ANISOU  332  CA  PHE A  57    15359  18691  17285    806   1004    930       C  
ATOM    333  C   PHE A  57     -17.635 -32.018  -4.637  1.00137.74           C  
ANISOU  333  C   PHE A  57    15667  19042  17627    766   1013    994       C  
ATOM    334  O   PHE A  57     -17.993 -31.655  -3.518  1.00139.18           O  
ANISOU  334  O   PHE A  57    15858  19297  17728    830   1045   1027       O  
ATOM    335  CB  PHE A  57     -19.377 -30.609  -5.754  1.00136.50           C  
ANISOU  335  CB  PHE A  57    15528  18910  17426    911   1020    930       C  
ATOM    336  CG  PHE A  57     -19.861 -29.950  -7.012  1.00137.97           C  
ANISOU  336  CG  PHE A  57    15744  19059  17618    944    995    868       C  
ATOM    337  CD1 PHE A  57     -19.358 -28.723  -7.406  1.00138.70           C  
ANISOU  337  CD1 PHE A  57    16001  19095  17605    956    961    780       C  
ATOM    338  CD2 PHE A  57     -20.818 -30.561  -7.802  1.00139.27           C  
ANISOU  338  CD2 PHE A  57    15833  19197  17885    930    970    874       C  
ATOM    339  CE1 PHE A  57     -19.802 -28.114  -8.562  1.00139.06           C  
ANISOU  339  CE1 PHE A  57    16102  19084  17651    974    921    716       C  
ATOM    340  CE2 PHE A  57     -21.266 -29.958  -8.960  1.00140.13           C  
ANISOU  340  CE2 PHE A  57    15964  19280  17997    963    945    822       C  
ATOM    341  CZ  PHE A  57     -20.758 -28.732  -9.339  1.00139.81           C  
ANISOU  341  CZ  PHE A  57    16086  19184  17850    980    913    738       C  
ATOM    342  N   GLU A  58     -16.949 -33.136  -4.842  1.00139.02           N  
ANISOU  342  N   GLU A  58    15799  19138  17883    667    984   1009       N  
ATOM    343  CA  GLU A  58     -16.552 -33.981  -3.726  1.00141.31           C  
ANISOU  343  CA  GLU A  58    16069  19440  18183    631    989   1069       C  
ATOM    344  C   GLU A  58     -15.082 -33.761  -3.345  1.00142.90           C  
ANISOU  344  C   GLU A  58    16311  19656  18328    589    993   1072       C  
ATOM    345  O   GLU A  58     -14.691 -33.987  -2.201  1.00144.43           O  
ANISOU  345  O   GLU A  58    16504  19896  18477    587   1007   1121       O  
ATOM    346  CB  GLU A  58     -16.839 -35.452  -4.038  1.00141.47           C  
ANISOU  346  CB  GLU A  58    16035  19381  18338    562    959   1089       C  
ATOM    347  CG  GLU A  58     -16.739 -36.367  -2.835  1.00141.91           C  
ANISOU  347  CG  GLU A  58    16062  19452  18404    545    968   1159       C  
ATOM    348  CD  GLU A  58     -15.729 -37.478  -3.030  1.00141.63           C  
ANISOU  348  CD  GLU A  58    16024  19344  18447    459    944   1167       C  
ATOM    349  OE1 GLU A  58     -15.297 -37.703  -4.182  1.00141.43           O  
ANISOU  349  OE1 GLU A  58    16007  19247  18483    410    919   1114       O  
ATOM    350  OE2 GLU A  58     -15.364 -38.125  -2.026  1.00141.24           O1-
ANISOU  350  OE2 GLU A  58    15960  19311  18392    447    951   1225       O1-
ATOM    351  N   HIS A  59     -14.276 -33.307  -4.304  1.00143.12           N  
ANISOU  351  N   HIS A  59    16373  19654  18352    553    981   1020       N  
ATOM    352  CA  HIS A  59     -12.894 -32.912  -4.022  1.00144.80           C  
ANISOU  352  CA  HIS A  59    16630  19894  18494    512    986   1019       C  
ATOM    353  C   HIS A  59     -12.665 -31.437  -4.344  1.00143.36           C  
ANISOU  353  C   HIS A  59    16555  19731  18184    546    986    949       C  
ATOM    354  O   HIS A  59     -13.616 -30.663  -4.465  1.00143.93           O  
ANISOU  354  O   HIS A  59    16677  19805  18207    620    985    909       O  
ATOM    355  CB  HIS A  59     -11.890 -33.772  -4.799  1.00147.37           C  
ANISOU  355  CB  HIS A  59    16945  20132  18913    413    949   1005       C  
ATOM    356  CG  HIS A  59     -11.794 -35.185  -4.312  1.00150.88           C  
ANISOU  356  CG  HIS A  59    17350  20528  19450    369    932   1051       C  
ATOM    357  CD2 HIS A  59     -10.803 -36.103  -4.424  1.00150.97           C  
ANISOU  357  CD2 HIS A  59    17358  20483  19521    298    910   1060       C  
ATOM    358  ND1 HIS A  59     -12.806 -35.801  -3.607  1.00152.39           N  
ANISOU  358  ND1 HIS A  59    17499  20729  19671    404    940   1094       N  
ATOM    359  CE1 HIS A  59     -12.444 -37.037  -3.308  1.00152.79           C  
ANISOU  359  CE1 HIS A  59    17525  20733  19797    356    925   1130       C  
ATOM    360  NE2 HIS A  59     -11.235 -37.245  -3.794  1.00151.94           N  
ANISOU  360  NE2 HIS A  59    17440  20583  19708    297    908   1108       N  
ATOM    361  N   GLN A  60     -11.397 -31.062  -4.487  1.00140.86           N  
ANISOU  361  N   GLN A  60    16325  19383  17811    478    953    910       N  
ATOM    362  CA  GLN A  60     -11.015 -29.679  -4.751  1.00138.13           C  
ANISOU  362  CA  GLN A  60    16148  19000  17336    480    916    817       C  
ATOM    363  C   GLN A  60     -10.416 -29.511  -6.143  1.00136.77           C  
ANISOU  363  C   GLN A  60    16032  18731  17201    413    865    746       C  
ATOM    364  O   GLN A  60     -10.837 -28.643  -6.908  1.00136.95           O  
ANISOU  364  O   GLN A  60    16148  18700  17186    439    837    672       O  
ATOM    365  CB  GLN A  60     -10.015 -29.201  -3.699  1.00136.78           C  
ANISOU  365  CB  GLN A  60    16047  18880  17045    451    918    826       C  
ATOM    366  CG  GLN A  60      -9.619 -27.749  -3.846  1.00135.51           C  
ANISOU  366  CG  GLN A  60    16065  18679  16742    449    881    733       C  
ATOM    367  CD  GLN A  60      -8.151 -27.577  -4.164  1.00134.78           C  
ANISOU  367  CD  GLN A  60    16038  18557  16617    345    840    705       C  
ATOM    368  NE2 GLN A  60      -7.627 -26.386  -3.902  1.00134.50           N  
ANISOU  368  NE2 GLN A  60    16153  18510  16442    330    813    644       N  
ATOM    369  OE1 GLN A  60      -7.491 -28.505  -4.634  1.00134.78           O  
ANISOU  369  OE1 GLN A  60    15953  18542  16713    278    833    741       O  
ATOM    370  N   THR A  61      -9.430 -30.343  -6.467  1.00135.47           N  
ANISOU  370  N   THR A  61    15813  18549  17111    330    857    773       N  
ATOM    371  CA  THR A  61      -8.785 -30.293  -7.777  1.00135.20           C  
ANISOU  371  CA  THR A  61    15821  18432  17115    262    812    711       C  
ATOM    372  C   THR A  61      -9.775 -30.627  -8.887  1.00135.17           C  
ANISOU  372  C   THR A  61    15770  18375  17212    287    804    685       C  
ATOM    373  O   THR A  61      -9.536 -30.334 -10.058  1.00136.63           O  
ANISOU  373  O   THR A  61    16011  18492  17412    251    765    619       O  
ATOM    374  CB  THR A  61      -7.597 -31.266  -7.868  1.00135.81           C  
ANISOU  374  CB  THR A  61    15830  18508  17263    178    813    755       C  
ATOM    375  CG2 THR A  61      -6.544 -30.919  -6.828  1.00135.45           C  
ANISOU  375  CG2 THR A  61    15830  18522  17114    146    816    782       C  
ATOM    376  OG1 THR A  61      -8.054 -32.609  -7.655  1.00137.17           O  
ANISOU  376  OG1 THR A  61    15851  18701  17567    188    852    833       O  
ATOM    377  N   TYR A  62     -10.886 -31.240  -8.501  1.00133.70           N  
ANISOU  377  N   TYR A  62    15481  18227  17093    345    840    738       N  
ATOM    378  CA  TYR A  62     -11.918 -31.653  -9.440  1.00132.50           C  
ANISOU  378  CA  TYR A  62    15265  18039  17040    367    834    724       C  
ATOM    379  C   TYR A  62     -12.687 -30.446  -9.961  1.00126.57           C  
ANISOU  379  C   TYR A  62    14617  17263  16211    427    808    652       C  
ATOM    380  O   TYR A  62     -12.798 -30.242 -11.169  1.00126.71           O  
ANISOU  380  O   TYR A  62    14668  17219  16256    407    771    593       O  
ATOM    381  CB  TYR A  62     -12.881 -32.623  -8.760  1.00139.44           C  
ANISOU  381  CB  TYR A  62    16002  18975  18005    410    881    810       C  
ATOM    382  CG  TYR A  62     -12.270 -33.953  -8.376  1.00146.46           C  
ANISOU  382  CG  TYR A  62    16817  19846  18985    345    887    866       C  
ATOM    383  CD1 TYR A  62     -10.931 -34.237  -8.636  1.00149.20           C  
ANISOU  383  CD1 TYR A  62    17184  20161  19343    270    872    858       C  
ATOM    384  CD2 TYR A  62     -13.043 -34.939  -7.778  1.00149.75           C  
ANISOU  384  CD2 TYR A  62    17190  20243  19464    353    885    904       C  
ATOM    385  CE1 TYR A  62     -10.380 -35.459  -8.294  1.00151.66           C  
ANISOU  385  CE1 TYR A  62    17478  20421  19724    217    858    884       C  
ATOM    386  CE2 TYR A  62     -12.500 -36.162  -7.435  1.00152.00           C  
ANISOU  386  CE2 TYR A  62    17456  20480  19816    295    872    933       C  
ATOM    387  CZ  TYR A  62     -11.168 -36.416  -7.693  1.00152.70           C  
ANISOU  387  CZ  TYR A  62    17571  20536  19914    232    859    921       C  
ATOM    388  OH  TYR A  62     -10.626 -37.631  -7.350  1.00153.16           O  
ANISOU  388  OH  TYR A  62    17613  20548  20033    187    849    948       O  
ATOM    389  N   CYS A  63     -13.220 -29.654  -9.036  1.00121.85           N  
ANISOU  389  N   CYS A  63    14069  16716  15512    504    829    660       N  
ATOM    390  CA  CYS A  63     -13.941 -28.438  -9.388  1.00118.35           C  
ANISOU  390  CA  CYS A  63    13731  16253  14985    574    811    596       C  
ATOM    391  C   CYS A  63     -12.985 -27.466 -10.060  1.00113.67           C  
ANISOU  391  C   CYS A  63    13289  15591  14311    525    763    516       C  
ATOM    392  O   CYS A  63     -13.368 -26.717 -10.958  1.00114.99           O  
ANISOU  392  O   CYS A  63    13532  15705  14453    547    730    454       O  
ATOM    393  CB  CYS A  63     -14.527 -27.780  -8.140  1.00119.21           C  
ANISOU  393  CB  CYS A  63    13874  16431  14991    665    848    620       C  
ATOM    394  SG  CYS A  63     -15.436 -28.875  -7.030  1.00120.14           S  
ANISOU  394  SG  CYS A  63    13818  16649  15179    717    912    730       S  
ATOM    395  N   GLN A  64     -11.739 -27.487  -9.603  1.00107.50           N  
ANISOU  395  N   GLN A  64    12545  14813  13486    457    757    521       N  
ATOM    396  CA  GLN A  64     -10.677 -26.662 -10.161  1.00102.57           C  
ANISOU  396  CA  GLN A  64    12055  14131  12787    394    712    453       C  
ATOM    397  C   GLN A  64     -10.530 -26.910 -11.661  1.00 98.62           C  
ANISOU  397  C   GLN A  64    11548  13560  12365    342    673    410       C  
ATOM    398  O   GLN A  64     -10.549 -25.974 -12.459  1.00 98.30           O  
ANISOU  398  O   GLN A  64    11616  13462  12271    345    636    343       O  
ATOM    399  CB  GLN A  64      -9.369 -26.969  -9.432  1.00102.77           C  
ANISOU  399  CB  GLN A  64    12079  14187  12782    319    717    486       C  
ATOM    400  CG  GLN A  64      -8.149 -26.250  -9.960  1.00104.68           C  
ANISOU  400  CG  GLN A  64    12441  14379  12953    239    671    427       C  
ATOM    401  CD  GLN A  64      -6.915 -26.555  -9.133  1.00106.16           C  
ANISOU  401  CD  GLN A  64    12617  14615  13105    170    677    469       C  
ATOM    402  NE2 GLN A  64      -7.000 -26.736  -7.917  1.00106.13           N  
ANISOU  402  NE2 GLN A  64    12638  14579  13108     80    645    449       N  
ATOM    403  OE1 GLN A  64      -5.762 -26.629  -9.790  1.00105.86           O  
ANISOU  403  OE1 GLN A  64    12543  14647  13031    199    711    521       O  
ATOM    404  N   ARG A  65     -10.400 -28.178 -12.037  1.00 93.20           N  
ANISOU  404  N   ARG A  65    10733  12873  11804    297    684    450       N  
ATOM    405  CA  ARG A  65     -10.312 -28.560 -13.441  1.00 86.30           C  
ANISOU  405  CA  ARG A  65     9839  11938  11012    250    652    410       C  
ATOM    406  C   ARG A  65     -11.613 -28.265 -14.175  1.00 83.28           C  
ANISOU  406  C   ARG A  65     9451  11536  10654    313    640    380       C  
ATOM    407  O   ARG A  65     -11.616 -28.036 -15.383  1.00 83.70           O  
ANISOU  407  O   ARG A  65     9542  11535  10723    287    603    326       O  
ATOM    408  CB  ARG A  65      -9.971 -30.044 -13.568  1.00 84.60           C  
ANISOU  408  CB  ARG A  65     9487  11728  10929    196    673    461       C  
ATOM    409  CG  ARG A  65      -8.588 -30.402 -13.069  1.00 84.41           C  
ANISOU  409  CG  ARG A  65     9461  11719  10891    127    680    490       C  
ATOM    410  CD  ARG A  65      -8.396 -31.904 -13.016  1.00 85.69           C  
ANISOU  410  CD  ARG A  65     9481  11889  11187     93    710    552       C  
ATOM    411  NE  ARG A  65      -7.035 -32.256 -12.624  1.00 87.32           N  
ANISOU  411  NE  ARG A  65     9681  12110  11384     30    715    582       N  
ATOM    412  CZ  ARG A  65      -6.619 -33.499 -12.408  1.00 88.78           C  
ANISOU  412  CZ  ARG A  65     9755  12306  11671      0    745    645       C  
ATOM    413  NH1 ARG A  65      -7.460 -34.515 -12.539  1.00 90.01           N1+
ANISOU  413  NH1 ARG A  65     9800  12453  11948     21    771    680       N1+
ATOM    414  NH2 ARG A  65      -5.361 -33.726 -12.056  1.00 88.56           N  
ANISOU  414  NH2 ARG A  65     9726  12297  11624    -52    749    673       N  
ATOM    415  N   THR A  66     -12.720 -28.280 -13.438  1.00 80.75           N  
ANISOU  415  N   THR A  66     9081  11268  10334    396    674    420       N  
ATOM    416  CA  THR A  66     -14.026 -27.985 -14.015  1.00 77.72           C  
ANISOU  416  CA  THR A  66     8683  10879   9967    465    665    402       C  
ATOM    417  C   THR A  66     -14.184 -26.485 -14.240  1.00 78.67           C  
ANISOU  417  C   THR A  66     8955  10970   9965    516    639    341       C  
ATOM    418  O   THR A  66     -14.604 -26.048 -15.312  1.00 79.02           O  
ANISOU  418  O   THR A  66     9039  10973  10014    527    604    295       O  
ATOM    419  CB  THR A  66     -15.167 -28.491 -13.117  1.00 72.27           C  
ANISOU  419  CB  THR A  66     7882  10262   9315    541    713    472       C  
ATOM    420  CG2 THR A  66     -16.519 -28.191 -13.743  1.00 69.13           C  
ANISOU  420  CG2 THR A  66     7461   9870   8936    612    703    459       C  
ATOM    421  OG1 THR A  66     -15.037 -29.906 -12.936  1.00 72.99           O  
ANISOU  421  OG1 THR A  66     7831  10374   9526    491    737    533       O  
ATOM    422  N   LEU A  67     -13.837 -25.703 -13.226  1.00 77.93           N  
ANISOU  422  N   LEU A  67     8952  10896   9763    547    654    340       N  
ATOM    423  CA  LEU A  67     -13.921 -24.251 -13.313  1.00 77.48           C  
ANISOU  423  CA  LEU A  67     9052  10802   9583    595    633    282       C  
ATOM    424  C   LEU A  67     -12.937 -23.687 -14.336  1.00 75.28           C  
ANISOU  424  C   LEU A  67     8884  10447   9273    517    581    218       C  
ATOM    425  O   LEU A  67     -13.250 -22.727 -15.041  1.00 73.74           O  
ANISOU  425  O   LEU A  67     8787  10204   9027    548    551    167       O  
ATOM    426  CB  LEU A  67     -13.676 -23.621 -11.940  1.00 78.54           C  
ANISOU  426  CB  LEU A  67     9259  10974   9608    634    662    294       C  
ATOM    427  CG  LEU A  67     -13.636 -22.092 -11.863  1.00 78.44           C  
ANISOU  427  CG  LEU A  67     9426  10917   9461    679    644    232       C  
ATOM    428  CD1 LEU A  67     -14.969 -21.485 -12.272  1.00 76.73           C  
ANISOU  428  CD1 LEU A  67     9227  10691   9235    789    648    215       C  
ATOM    429  CD2 LEU A  67     -13.243 -21.642 -10.467  1.00 79.61           C  
ANISOU  429  CD2 LEU A  67     9637  11104   9505    698    673    242       C  
ATOM    430  N   ARG A  68     -11.750 -24.284 -14.415  1.00 74.44           N  
ANISOU  430  N   ARG A  68     8754  10333   9195    416    571    225       N  
ATOM    431  CA  ARG A  68     -10.735 -23.847 -15.371  1.00 73.72           C  
ANISOU  431  CA  ARG A  68     8753  10178   9077    334    525    171       C  
ATOM    432  C   ARG A  68     -11.200 -24.033 -16.807  1.00 70.35           C  
ANISOU  432  C   ARG A  68     8299   9710   8719    325    493    139       C  
ATOM    433  O   ARG A  68     -11.184 -23.091 -17.599  1.00 68.65           O  
ANISOU  433  O   ARG A  68     8192   9442   8449    328    456     87       O  
ATOM    434  CB  ARG A  68      -9.424 -24.605 -15.168  1.00 76.11           C  
ANISOU  434  CB  ARG A  68     9013  10494   9410    235    526    195       C  
ATOM    435  CG  ARG A  68      -8.505 -24.002 -14.127  1.00 80.01           C  
ANISOU  435  CG  ARG A  68     9594  11008   9798    207    530    200       C  
ATOM    436  CD  ARG A  68      -7.203 -24.780 -14.033  1.00 83.00           C  
ANISOU  436  CD  ARG A  68     9920  11406  10210    109    530    228       C  
ATOM    437  NE  ARG A  68      -6.672 -24.767 -12.674  1.00 86.60           N  
ANISOU  437  NE  ARG A  68    10380  11921  10605    102    554    270       N  
ATOM    438  CZ  ARG A  68      -5.886 -23.813 -12.187  1.00 89.22           C  
ANISOU  438  CZ  ARG A  68    10834  12251  10816     68    535    244       C  
ATOM    439  NH1 ARG A  68      -5.453 -23.886 -10.936  1.00 90.61           N1+
ANISOU  439  NH1 ARG A  68    11001  12490  10937     60    558    286       N1+
ATOM    440  NH2 ARG A  68      -5.529 -22.787 -12.949  1.00 89.21           N  
ANISOU  440  NH2 ARG A  68    10963  12187  10746     36    491    180       N  
ATOM    441  N   GLU A  69     -11.610 -25.254 -17.131  1.00 69.12           N  
ANISOU  441  N   GLU A  69     8001   9575   8684    313    508    172       N  
ATOM    442  CA  GLU A  69     -12.029 -25.592 -18.482  1.00 68.44           C  
ANISOU  442  CA  GLU A  69     7875   9457   8672    295    479    142       C  
ATOM    443  C   GLU A  69     -13.221 -24.742 -18.896  1.00 68.35           C  
ANISOU  443  C   GLU A  69     7911   9437   8623    382    464    118       C  
ATOM    444  O   GLU A  69     -13.333 -24.339 -20.050  1.00 72.30           O  
ANISOU  444  O   GLU A  69     8456   9897   9119    370    425     74       O  
ATOM    445  CB  GLU A  69     -12.371 -27.080 -18.588  1.00 70.04           C  
ANISOU  445  CB  GLU A  69     7915   9686   9011    272    502    185       C  
ATOM    446  CG  GLU A  69     -12.526 -27.574 -20.017  1.00 72.86           C  
ANISOU  446  CG  GLU A  69     8232  10008   9445    228    470    148       C  
ATOM    447  CD  GLU A  69     -12.833 -29.056 -20.096  1.00 76.51           C  
ANISOU  447  CD  GLU A  69     8541  10486  10043    199    493    186       C  
ATOM    448  OE1 GLU A  69     -13.420 -29.596 -19.135  1.00 78.99           O  
ANISOU  448  OE1 GLU A  69     8769  10848  10396    239    533    246       O  
ATOM    449  OE2 GLU A  69     -12.485 -29.684 -21.118  1.00 76.57           O1-
ANISOU  449  OE2 GLU A  69     8515  10460  10117    135    473    157       O1-
ATOM    450  N   ILE A  70     -14.104 -24.458 -17.947  1.00 65.20           N  
ANISOU  450  N   ILE A  70     7498   9081   8193    474    497    152       N  
ATOM    451  CA  ILE A  70     -15.254 -23.605 -18.219  1.00 64.49           C  
ANISOU  451  CA  ILE A  70     7452   8991   8061    570    489    136       C  
ATOM    452  C   ILE A  70     -14.836 -22.161 -18.493  1.00 64.47           C  
ANISOU  452  C   ILE A  70     7627   8930   7940    584    457     80       C  
ATOM    453  O   ILE A  70     -15.228 -21.586 -19.505  1.00 64.59           O  
ANISOU  453  O   ILE A  70     7691   8908   7941    603    423     45       O  
ATOM    454  CB  ILE A  70     -16.289 -23.652 -17.073  1.00 64.51           C  
ANISOU  454  CB  ILE A  70     7395   9059   8055    671    537    188       C  
ATOM    455  CG1 ILE A  70     -17.048 -24.981 -17.102  1.00 62.94           C  
ANISOU  455  CG1 ILE A  70     7018   8915   7983    669    560    242       C  
ATOM    456  CG2 ILE A  70     -17.264 -22.489 -17.182  1.00 64.32           C  
ANISOU  456  CG2 ILE A  70     7453   9030   7956    781    532    167       C  
ATOM    457  CD1 ILE A  70     -18.075 -25.127 -16.002  1.00 62.21           C  
ANISOU  457  CD1 ILE A  70     6851   8898   7889    762    610    301       C  
ATOM    458  N   LYS A  71     -14.036 -21.582 -17.599  1.00 64.73           N  
ANISOU  458  N   LYS A  71     7756   8954   7886    571    469     74       N  
ATOM    459  CA  LYS A  71     -13.597 -20.194 -17.749  1.00 66.06           C  
ANISOU  459  CA  LYS A  71     8100   9060   7937    578    440     22       C  
ATOM    460  C   LYS A  71     -12.842 -19.976 -19.054  1.00 62.88           C  
ANISOU  460  C   LYS A  71     7755   8596   7539    494    389    -22       C  
ATOM    461  O   LYS A  71     -13.084 -19.006 -19.770  1.00 61.22           O  
ANISOU  461  O   LYS A  71     7649   8336   7277    522    357    -60       O  
ATOM    462  CB  LYS A  71     -12.719 -19.767 -16.571  1.00 71.31           C  
ANISOU  462  CB  LYS A  71     8849   9730   8515    555    457     22       C  
ATOM    463  CG  LYS A  71     -13.462 -19.610 -15.256  1.00 78.89           C  
ANISOU  463  CG  LYS A  71     9796  10745   9434    652    506     55       C  
ATOM    464  CD  LYS A  71     -12.540 -19.087 -14.166  1.00 84.51           C  
ANISOU  464  CD  LYS A  71    10605  11458  10046    620    517     46       C  
ATOM    465  CE  LYS A  71     -12.031 -17.692 -14.499  1.00 88.21           C  
ANISOU  465  CE  LYS A  71    11265  11846  10403    607    479    -18       C  
ATOM    466  NZ  LYS A  71     -13.147 -16.710 -14.620  1.00 90.29           N1+
ANISOU  466  NZ  LYS A  71    11609  12077  10617    728    485    -42       N1+
ATOM    467  N   ILE A  72     -11.930 -20.891 -19.357  1.00 62.21           N  
ANISOU  467  N   ILE A  72     7603   8517   7516    392    381    -15       N  
ATOM    468  CA  ILE A  72     -11.084 -20.771 -20.536  1.00 58.48           C  
ANISOU  468  CA  ILE A  72     7177   7997   7047    304    337    -55       C  
ATOM    469  C   ILE A  72     -11.840 -20.983 -21.849  1.00 59.94           C  
ANISOU  469  C   ILE A  72     7315   8168   7293    319    310    -73       C  
ATOM    470  O   ILE A  72     -11.770 -20.145 -22.749  1.00 60.71           O  
ANISOU  470  O   ILE A  72     7508   8216   7341    314    272   -112       O  
ATOM    471  CB  ILE A  72      -9.879 -21.727 -20.447  1.00 51.93           C  
ANISOU  471  CB  ILE A  72     6282   7183   6265    199    342    -39       C  
ATOM    472  CG1 ILE A  72      -8.893 -21.212 -19.395  1.00 49.90           C  
ANISOU  472  CG1 ILE A  72     6109   6930   5919    165    350    -33       C  
ATOM    473  CG2 ILE A  72      -9.200 -21.867 -21.797  1.00 49.43           C  
ANISOU  473  CG2 ILE A  72     5977   6829   5975    117    303    -75       C  
ATOM    474  CD1 ILE A  72      -7.622 -22.025 -19.283  1.00 49.48           C  
ANISOU  474  CD1 ILE A  72     6001   6899   5902     63    354    -14       C  
ATOM    475  N   LEU A  73     -12.571 -22.090 -21.952  1.00 57.76           N  
ANISOU  475  N   LEU A  73     6892   7935   7122    336    330    -43       N  
ATOM    476  CA  LEU A  73     -13.262 -22.435 -23.194  1.00 57.86           C  
ANISOU  476  CA  LEU A  73     6844   7943   7197    338    303    -58       C  
ATOM    477  C   LEU A  73     -14.343 -21.435 -23.602  1.00 61.77           C  
ANISOU  477  C   LEU A  73     7402   8427   7641    431    285    -73       C  
ATOM    478  O   LEU A  73     -14.658 -21.300 -24.786  1.00 62.95           O  
ANISOU  478  O   LEU A  73     7555   8559   7805    423    248    -98       O  
ATOM    479  CB  LEU A  73     -13.851 -23.847 -23.120  1.00 54.90           C  
ANISOU  479  CB  LEU A  73     6299   7617   6944    333    329    -21       C  
ATOM    480  CG  LEU A  73     -12.838 -24.989 -23.167  1.00 51.54           C  
ANISOU  480  CG  LEU A  73     5800   7189   6592    234    339    -14       C  
ATOM    481  CD1 LEU A  73     -13.549 -26.327 -23.251  1.00 52.15           C  
ANISOU  481  CD1 LEU A  73     5719   7302   6794    232    360     18       C  
ATOM    482  CD2 LEU A  73     -11.873 -24.806 -24.332  1.00 48.60           C  
ANISOU  482  CD2 LEU A  73     5490   6770   6204    152    299    -66       C  
ATOM    483  N   LEU A  74     -14.916 -20.742 -22.624  1.00 64.34           N  
ANISOU  483  N   LEU A  74     7775   8766   7906    522    311    -54       N  
ATOM    484  CA  LEU A  74     -15.915 -19.721 -22.916  1.00 64.88           C  
ANISOU  484  CA  LEU A  74     7910   8821   7920    622    299    -62       C  
ATOM    485  C   LEU A  74     -15.272 -18.499 -23.565  1.00 66.60           C  
ANISOU  485  C   LEU A  74     8294   8964   8045    601    259   -110       C  
ATOM    486  O   LEU A  74     -15.847 -17.893 -24.466  1.00 70.19           O  
ANISOU  486  O   LEU A  74     8789   9398   8482    641    228   -126       O  
ATOM    487  CB  LEU A  74     -16.673 -19.317 -21.650  1.00 61.19           C  
ANISOU  487  CB  LEU A  74     7451   8389   7409    731    344    -31       C  
ATOM    488  CG  LEU A  74     -17.612 -20.379 -21.074  1.00 57.41           C  
ANISOU  488  CG  LEU A  74     6806   7990   7017    775    383     24       C  
ATOM    489  CD1 LEU A  74     -18.278 -19.882 -19.798  1.00 55.89           C  
ANISOU  489  CD1 LEU A  74     6633   7834   6767    884    431     54       C  
ATOM    490  CD2 LEU A  74     -18.648 -20.804 -22.098  1.00 54.98           C  
ANISOU  490  CD2 LEU A  74     6398   7710   6780    798    362     33       C  
ATOM    491  N   ARG A  75     -14.071 -18.151 -23.112  1.00 63.75           N  
ANISOU  491  N   ARG A  75     8026   8568   7628    535    257   -128       N  
ATOM    492  CA  ARG A  75     -13.358 -17.001 -23.658  1.00 63.81           C  
ANISOU  492  CA  ARG A  75     8195   8504   7547    501    218   -169       C  
ATOM    493  C   ARG A  75     -12.686 -17.323 -24.994  1.00 60.44           C  
ANISOU  493  C   ARG A  75     7755   8056   7155    404    176   -195       C  
ATOM    494  O   ARG A  75     -12.497 -16.442 -25.834  1.00 58.21           O  
ANISOU  494  O   ARG A  75     7579   7721   6818    392    138   -223       O  
ATOM    495  CB  ARG A  75     -12.340 -16.467 -22.647  1.00 68.65           C  
ANISOU  495  CB  ARG A  75     8914   9091   8079    462    230   -178       C  
ATOM    496  CG  ARG A  75     -12.973 -15.988 -21.345  1.00 78.14           C  
ANISOU  496  CG  ARG A  75    10152  10309   9229    562    271   -163       C  
ATOM    497  CD  ARG A  75     -11.961 -15.309 -20.436  1.00 86.12           C  
ANISOU  497  CD  ARG A  75    11288  11290  10145    518    275   -180       C  
ATOM    498  NE  ARG A  75     -11.362 -14.134 -21.068  1.00 93.35           N  
ANISOU  498  NE  ARG A  75    12369  12123  10979    481    232   -223       N  
ATOM    499  CZ  ARG A  75     -10.464 -13.346 -20.484  1.00 96.21           C  
ANISOU  499  CZ  ARG A  75    12866  12442  11250    433    224   -246       C  
ATOM    500  NH1 ARG A  75     -10.057 -13.602 -19.246  1.00 97.40           N1+
ANISOU  500  NH1 ARG A  75    13004  12630  11373    419    254   -233       N1+
ATOM    501  NH2 ARG A  75      -9.972 -12.301 -21.136  1.00 96.01           N  
ANISOU  501  NH2 ARG A  75    12986  12338  11156    397    184   -281       N  
ATOM    502  N   PHE A  76     -12.332 -18.589 -25.190  1.00 59.26           N  
ANISOU  502  N   PHE A  76     7477   7945   7094    334    184   -183       N  
ATOM    503  CA  PHE A  76     -11.719 -19.019 -26.441  1.00 55.14           C  
ANISOU  503  CA  PHE A  76     6932   7410   6611    245    149   -208       C  
ATOM    504  C   PHE A  76     -12.755 -19.120 -27.553  1.00 55.61           C  
ANISOU  504  C   PHE A  76     6939   7478   6710    286    124   -216       C  
ATOM    505  O   PHE A  76     -13.934 -19.356 -27.297  1.00 58.35           O  
ANISOU  505  O   PHE A  76     7212   7863   7094    368    141   -191       O  
ATOM    506  CB  PHE A  76     -11.012 -20.366 -26.272  1.00 52.74           C  
ANISOU  506  CB  PHE A  76     6508   7140   6390    164    170   -194       C  
ATOM    507  CG  PHE A  76      -9.649 -20.266 -25.643  1.00 50.15           C  
ANISOU  507  CG  PHE A  76     6237   6800   6019     88    177   -194       C  
ATOM    508  CD1 PHE A  76      -9.154 -19.048 -25.211  1.00 50.17           C  
ANISOU  508  CD1 PHE A  76     6387   6765   5913     90    165   -207       C  
ATOM    509  CD2 PHE A  76      -8.858 -21.394 -25.499  1.00 47.94           C  
ANISOU  509  CD2 PHE A  76     5862   6547   5806     15    196   -180       C  
ATOM    510  CE1 PHE A  76      -7.904 -18.956 -24.638  1.00 50.21           C  
ANISOU  510  CE1 PHE A  76     6438   6765   5874     14    168   -205       C  
ATOM    511  CE2 PHE A  76      -7.606 -21.310 -24.930  1.00 49.48           C  
ANISOU  511  CE2 PHE A  76     6100   6740   5959    -53    201   -172       C  
ATOM    512  CZ  PHE A  76      -7.129 -20.090 -24.497  1.00 52.02           C  
ANISOU  512  CZ  PHE A  76     6565   7031   6170    -57    186   -185       C  
ATOM    513  N   ARG A  77     -12.303 -18.935 -28.788  1.00 55.89           N  
ANISOU  513  N   ARG A  77     7012   7489   6736    226     83   -248       N  
ATOM    514  CA  ARG A  77     -13.169 -19.057 -29.954  1.00 59.09           C  
ANISOU  514  CA  ARG A  77     7368   7908   7174    251     53   -258       C  
ATOM    515  C   ARG A  77     -12.308 -19.324 -31.181  1.00 55.87           C  
ANISOU  515  C   ARG A  77     6967   7485   6775    150     19   -293       C  
ATOM    516  O   ARG A  77     -11.705 -18.407 -31.735  1.00 56.41           O  
ANISOU  516  O   ARG A  77     7154   7511   6769    121    -12   -314       O  
ATOM    517  CB  ARG A  77     -13.987 -17.783 -30.153  1.00 65.29           C  
ANISOU  517  CB  ARG A  77     8253   8668   7886    344     34   -257       C  
ATOM    518  CG  ARG A  77     -15.350 -18.015 -30.777  1.00 72.85           C  
ANISOU  518  CG  ARG A  77     9124   9668   8887    414     22   -244       C  
ATOM    519  CD  ARG A  77     -15.926 -16.720 -31.318  1.00 80.69           C  
ANISOU  519  CD  ARG A  77    10227  10629   9803    490     -8   -245       C  
ATOM    520  NE  ARG A  77     -15.207 -16.279 -32.510  1.00 87.12           N  
ANISOU  520  NE  ARG A  77    11118  11406  10579    419    -54   -276       N  
ATOM    521  CZ  ARG A  77     -14.962 -15.007 -32.810  1.00 89.62           C  
ANISOU  521  CZ  ARG A  77    11583  11663  10807    438    -78   -284       C  
ATOM    522  NH1 ARG A  77     -15.374 -14.042 -31.998  1.00 89.81           N1+
ANISOU  522  NH1 ARG A  77    11700  11652  10771    531    -60   -269       N1+
ATOM    523  NH2 ARG A  77     -14.299 -14.703 -33.919  1.00 88.60           N  
ANISOU  523  NH2 ARG A  77    11510  11506  10646    367   -119   -308       N  
ATOM    524  N   HIS A  78     -12.250 -20.584 -31.596  1.00 52.93           N  
ANISOU  524  N   HIS A  78     6471   7146   6494     97     25   -299       N  
ATOM    525  CA  HIS A  78     -11.351 -21.000 -32.666  1.00 50.98           C  
ANISOU  525  CA  HIS A  78     6217   6891   6260      1      1   -334       C  
ATOM    526  C   HIS A  78     -11.885 -22.272 -33.325  1.00 56.76           C  
ANISOU  526  C   HIS A  78     6810   7661   7095    -22      2   -345       C  
ATOM    527  O   HIS A  78     -12.626 -23.037 -32.708  1.00 61.59           O  
ANISOU  527  O   HIS A  78     7320   8305   7778     14     30   -320       O  
ATOM    528  CB  HIS A  78      -9.951 -21.234 -32.090  1.00 43.61           C  
ANISOU  528  CB  HIS A  78     5312   5943   5317    -76     22   -334       C  
ATOM    529  CG  HIS A  78      -8.865 -21.273 -33.119  1.00 41.84           C  
ANISOU  529  CG  HIS A  78     5121   5705   5074   -168     -3   -367       C  
ATOM    530  CD2 HIS A  78      -8.002 -20.319 -33.539  1.00 44.18           C  
ANISOU  530  CD2 HIS A  78     5536   5967   5282   -212    -30   -382       C  
ATOM    531  ND1 HIS A  78      -8.558 -22.410 -33.836  1.00 41.77           N  
ANISOU  531  ND1 HIS A  78     5015   5717   5140   -228     -0   -389       N  
ATOM    532  CE1 HIS A  78      -7.558 -22.151 -34.660  1.00 43.68           C  
ANISOU  532  CE1 HIS A  78     5313   5944   5339   -300    -23   -415       C  
ATOM    533  NE2 HIS A  78      -7.202 -20.889 -34.499  1.00 46.39           N  
ANISOU  533  NE2 HIS A  78     5785   6257   5585   -295    -42   -409       N  
ATOM    534  N   GLU A  79     -11.516 -22.497 -34.581  1.00 57.24           N  
ANISOU  534  N   GLU A  79     6867   7719   7160    -84    -29   -383       N  
ATOM    535  CA  GLU A  79     -12.001 -23.669 -35.305  1.00 59.37           C  
ANISOU  535  CA  GLU A  79     7016   8022   7521   -112    -33   -403       C  
ATOM    536  C   GLU A  79     -11.332 -24.961 -34.848  1.00 56.34           C  
ANISOU  536  C   GLU A  79     6542   7642   7223   -170      6   -401       C  
ATOM    537  O   GLU A  79     -11.865 -26.049 -35.056  1.00 57.16           O  
ANISOU  537  O   GLU A  79     6535   7766   7417   -182     15   -407       O  
ATOM    538  CB  GLU A  79     -11.803 -23.493 -36.809  1.00 66.33           C  
ANISOU  538  CB  GLU A  79     7927   8904   8373   -160    -78   -447       C  
ATOM    539  CG  GLU A  79     -12.730 -22.480 -37.443  1.00 73.69           C  
ANISOU  539  CG  GLU A  79     8913   9843   9243    -98   -119   -444       C  
ATOM    540  CD  GLU A  79     -12.452 -22.308 -38.918  1.00 81.70           C  
ANISOU  540  CD  GLU A  79     9957  10862  10222   -151   -162   -486       C  
ATOM    541  OE1 GLU A  79     -13.197 -21.557 -39.584  1.00 85.86           O  
ANISOU  541  OE1 GLU A  79    10520  11401  10701   -106   -199   -482       O  
ATOM    542  OE2 GLU A  79     -11.482 -22.925 -39.409  1.00 82.59           O1-
ANISOU  542  OE2 GLU A  79    10055  10969  10353   -233   -158   -518       O1-
ATOM    543  N   ASN A  80     -10.160 -24.836 -34.234  1.00 54.00           N  
ANISOU  543  N   ASN A  80     6295   7323   6900   -208     28   -393       N  
ATOM    544  CA  ASN A  80      -9.410 -25.999 -33.774  1.00 51.78           C  
ANISOU  544  CA  ASN A  80     5935   7044   6694   -259     66   -387       C  
ATOM    545  C   ASN A  80      -9.424 -26.134 -32.256  1.00 51.80           C  
ANISOU  545  C   ASN A  80     5914   7054   6713   -222    108   -335       C  
ATOM    546  O   ASN A  80      -8.581 -26.815 -31.672  1.00 53.33           O  
ANISOU  546  O   ASN A  80     6071   7248   6944   -261    141   -317       O  
ATOM    547  CB  ASN A  80      -7.973 -25.945 -34.285  1.00 48.89           C  
ANISOU  547  CB  ASN A  80     5622   6662   6293   -339     61   -412       C  
ATOM    548  CG  ASN A  80      -7.901 -25.840 -35.789  1.00 50.54           C  
ANISOU  548  CG  ASN A  80     5852   6870   6480   -378     22   -463       C  
ATOM    549  ND2 ASN A  80      -8.227 -26.929 -36.474  1.00 50.55           N  
ANISOU  549  ND2 ASN A  80     5760   6882   6564   -403     25   -491       N  
ATOM    550  OD1 ASN A  80      -7.558 -24.791 -36.334  1.00 52.11           O  
ANISOU  550  OD1 ASN A  80     6153   7057   6590   -388    -10   -476       O  
ATOM    551  N   ILE A  81     -10.381 -25.467 -31.620  1.00 46.66           N  
ANISOU  551  N   ILE A  81     5286   6414   6031   -142    109   -307       N  
ATOM    552  CA  ILE A  81     -10.557 -25.572 -30.181  1.00 44.17           C  
ANISOU  552  CA  ILE A  81     4945   6113   5725    -97    148   -258       C  
ATOM    553  C   ILE A  81     -12.027 -25.760 -29.857  1.00 45.73           C  
ANISOU  553  C   ILE A  81     5070   6341   5965    -18    157   -231       C  
ATOM    554  O   ILE A  81     -12.858 -24.931 -30.228  1.00 45.53           O  
ANISOU  554  O   ILE A  81     5090   6320   5891     39    131   -239       O  
ATOM    555  CB  ILE A  81     -10.058 -24.319 -29.459  1.00 40.58           C  
ANISOU  555  CB  ILE A  81     4617   5640   5161    -74    146   -247       C  
ATOM    556  CG1 ILE A  81      -8.558 -24.141 -29.679  1.00 36.30           C  
ANISOU  556  CG1 ILE A  81     4141   5075   4575   -159    139   -265       C  
ATOM    557  CG2 ILE A  81     -10.364 -24.412 -27.976  1.00 40.23           C  
ANISOU  557  CG2 ILE A  81     4546   5618   5120    -21    188   -199       C  
ATOM    558  CD1 ILE A  81      -8.019 -22.910 -29.031  1.00 37.84           C  
ANISOU  558  CD1 ILE A  81     4467   5249   4660   -151    132   -258       C  
ATOM    559  N   ILE A  82     -12.336 -26.856 -29.166  1.00 47.84           N  
ANISOU  559  N   ILE A  82     5221   6633   6322    -15    195   -197       N  
ATOM    560  CA  ILE A  82     -13.711 -27.194 -28.816  1.00 50.41           C  
ANISOU  560  CA  ILE A  82     5458   6996   6699     51    207   -164       C  
ATOM    561  C   ILE A  82     -14.360 -26.059 -28.024  1.00 54.18           C  
ANISOU  561  C   ILE A  82     6004   7489   7093    145    213   -137       C  
ATOM    562  O   ILE A  82     -13.708 -25.398 -27.212  1.00 54.30           O  
ANISOU  562  O   ILE A  82     6103   7490   7039    156    228   -126       O  
ATOM    563  CB  ILE A  82     -13.786 -28.526 -28.022  1.00 58.90           C  
ANISOU  563  CB  ILE A  82     6406   8093   7881     33    251   -122       C  
ATOM    564  CG1 ILE A  82     -15.220 -29.059 -27.976  1.00 59.63           C  
ANISOU  564  CG1 ILE A  82     6390   8225   8041     80    257    -94       C  
ATOM    565  CG2 ILE A  82     -13.213 -28.367 -26.621  1.00 59.96           C  
ANISOU  565  CG2 ILE A  82     6564   8235   7983     53    292    -77       C  
ATOM    566  CD1 ILE A  82     -15.700 -29.632 -29.291  1.00 61.17           C  
ANISOU  566  CD1 ILE A  82     6530   8418   8295     38    222   -135       C  
ATOM    567  N   GLY A  83     -15.640 -25.819 -28.286  1.00 57.93           N  
ANISOU  567  N   GLY A  83     6444   7992   7573    213    200   -127       N  
ATOM    568  CA  GLY A  83     -16.358 -24.753 -27.616  1.00 62.57           C  
ANISOU  568  CA  GLY A  83     7093   8595   8085    313    207   -103       C  
ATOM    569  C   GLY A  83     -17.441 -25.265 -26.688  1.00 66.19           C  
ANISOU  569  C   GLY A  83     7444   9109   8594    382    246    -47       C  
ATOM    570  O   GLY A  83     -17.910 -26.394 -26.827  1.00 67.41           O  
ANISOU  570  O   GLY A  83     7470   9294   8848    354    254    -29       O  
ATOM    571  N   ILE A  84     -17.831 -24.430 -25.731  1.00 67.10           N  
ANISOU  571  N   ILE A  84     7614   9239   8641    470    268    -20       N  
ATOM    572  CA  ILE A  84     -18.944 -24.745 -24.851  1.00 69.02           C  
ANISOU  572  CA  ILE A  84     7762   9543   8917    549    306     35       C  
ATOM    573  C   ILE A  84     -20.235 -24.208 -25.458  1.00 67.33           C  
ANISOU  573  C   ILE A  84     7532   9361   8688    630    283     40       C  
ATOM    574  O   ILE A  84     -20.374 -23.002 -25.664  1.00 65.06           O  
ANISOU  574  O   ILE A  84     7359   9051   8312    691    265     22       O  
ATOM    575  CB  ILE A  84     -18.757 -24.112 -23.459  1.00 72.79           C  
ANISOU  575  CB  ILE A  84     8306  10028   9323    613    347     63       C  
ATOM    576  CG1 ILE A  84     -17.473 -24.619 -22.793  1.00 71.98           C  
ANISOU  576  CG1 ILE A  84     8215   9905   9230    534    369     65       C  
ATOM    577  CG2 ILE A  84     -19.964 -24.392 -22.582  1.00 74.27           C  
ANISOU  577  CG2 ILE A  84     8394  10288   9538    702    387    122       C  
ATOM    578  CD1 ILE A  84     -17.596 -25.994 -22.191  1.00 71.06           C  
ANISOU  578  CD1 ILE A  84     7952   9831   9217    503    405    115       C  
ATOM    579  N   ASN A  85     -21.172 -25.105 -25.751  1.00 70.04           N  
ANISOU  579  N   ASN A  85     7736   9757   9120    628    282     68       N  
ATOM    580  CA  ASN A  85     -22.463 -24.711 -26.306  1.00 74.19           C  
ANISOU  580  CA  ASN A  85     8223  10327   9637    702    260     81       C  
ATOM    581  C   ASN A  85     -23.455 -24.310 -25.220  1.00 77.74           C  
ANISOU  581  C   ASN A  85     8644  10834  10059    822    303    138       C  
ATOM    582  O   ASN A  85     -24.022 -23.217 -25.251  1.00 76.75           O  
ANISOU  582  O   ASN A  85     8590  10715   9856    919    297    141       O  
ATOM    583  CB  ASN A  85     -23.060 -25.844 -27.146  1.00 74.26           C  
ANISOU  583  CB  ASN A  85     8093  10373   9751    641    237     85       C  
ATOM    584  CG  ASN A  85     -22.199 -26.205 -28.337  1.00 74.59           C  
ANISOU  584  CG  ASN A  85     8164  10363   9815    532    195     23       C  
ATOM    585  ND2 ASN A  85     -22.722 -27.065 -29.206  1.00 74.21           N  
ANISOU  585  ND2 ASN A  85     8012  10339   9845    478    168     14       N  
ATOM    586  OD1 ASN A  85     -21.075 -25.724 -28.473  1.00 75.36           O  
ANISOU  586  OD1 ASN A  85     8375  10401   9860    495    187    -16       O  
ATOM    587  N   ASP A  86     -23.658 -25.203 -24.258  1.00 81.93           N  
ANISOU  587  N   ASP A  86     9069  11409  10651    817    347    187       N  
ATOM    588  CA  ASP A  86     -24.638 -24.994 -23.203  1.00 85.80           C  
ANISOU  588  CA  ASP A  86     9509  11968  11124    926    391    246       C  
ATOM    589  C   ASP A  86     -24.160 -25.657 -21.913  1.00 88.94           C  
ANISOU  589  C   ASP A  86     9865  12379  11548    906    444    285       C  
ATOM    590  O   ASP A  86     -23.413 -26.635 -21.949  1.00 88.41           O  
ANISOU  590  O   ASP A  86     9751  12289  11552    806    445    280       O  
ATOM    591  CB  ASP A  86     -25.988 -25.576 -23.630  1.00 87.18           C  
ANISOU  591  CB  ASP A  86     9536  12221  11369    951    382    288       C  
ATOM    592  CG  ASP A  86     -27.160 -24.940 -22.910  1.00 90.01           C  
ANISOU  592  CG  ASP A  86     9869  12651  11680   1089    415    342       C  
ATOM    593  OD1 ASP A  86     -27.123 -23.717 -22.662  1.00 90.47           O  
ANISOU  593  OD1 ASP A  86    10052  12685  11636   1179    422    326       O  
ATOM    594  OD2 ASP A  86     -28.129 -25.663 -22.599  1.00 92.22           O1-
ANISOU  594  OD2 ASP A  86    10003  13010  12024   1109    435    400       O1-
ATOM    595  N   ILE A  87     -24.578 -25.113 -20.775  1.00 92.99           N  
ANISOU  595  N   ILE A  87    10398  12932  12002   1006    490    322       N  
ATOM    596  CA  ILE A  87     -24.265 -25.706 -19.478  1.00 95.90           C  
ANISOU  596  CA  ILE A  87    10719  13330  12390   1000    543    368       C  
ATOM    597  C   ILE A  87     -25.496 -25.704 -18.579  1.00102.05           C  
ANISOU  597  C   ILE A  87    11409  14202  13165   1108    588    436       C  
ATOM    598  O   ILE A  87     -25.958 -24.648 -18.149  1.00104.00           O  
ANISOU  598  O   ILE A  87    11730  14464  13319   1219    606    437       O  
ATOM    599  CB  ILE A  87     -23.135 -24.957 -18.752  1.00 92.17           C  
ANISOU  599  CB  ILE A  87    10392  12806  11822   1000    558    337       C  
ATOM    600  CG1 ILE A  87     -21.851 -24.969 -19.582  1.00 89.28           C  
ANISOU  600  CG1 ILE A  87    10110  12357  11457    890    515    275       C  
ATOM    601  CG2 ILE A  87     -22.883 -25.584 -17.395  1.00 91.26           C  
ANISOU  601  CG2 ILE A  87    10218  12735  11722    998    611    390       C  
ATOM    602  CD1 ILE A  87     -20.698 -24.240 -18.928  1.00 87.90           C  
ANISOU  602  CD1 ILE A  87    10074  12134  11190    877    524    246       C  
ATOM    603  N   ILE A  88     -26.022 -26.889 -18.290  1.00105.22           N  
ANISOU  603  N   ILE A  88    11652  14662  13666   1076    610    496       N  
ATOM    604  CA  ILE A  88     -27.240 -26.995 -17.497  1.00109.60           C  
ANISOU  604  CA  ILE A  88    12102  15315  14227   1170    653    568       C  
ATOM    605  C   ILE A  88     -26.979 -27.557 -16.103  1.00113.25           C  
ANISOU  605  C   ILE A  88    12515  15817  14697   1172    712    624       C  
ATOM    606  O   ILE A  88     -26.313 -28.580 -15.947  1.00113.72           O  
ANISOU  606  O   ILE A  88    12518  15858  14833   1075    717    639       O  
ATOM    607  CB  ILE A  88     -28.309 -27.836 -18.222  1.00109.97           C  
ANISOU  607  CB  ILE A  88    11992  15417  14374   1145    633    605       C  
ATOM    608  CG1 ILE A  88     -28.646 -27.202 -19.574  1.00109.03           C  
ANISOU  608  CG1 ILE A  88    11921  15271  14234   1153    574    553       C  
ATOM    609  CG2 ILE A  88     -29.561 -27.964 -17.371  1.00111.56           C  
ANISOU  609  CG2 ILE A  88    12078  15729  14581   1240    679    688       C  
ATOM    610  CD1 ILE A  88     -29.074 -25.747 -19.477  1.00107.86           C  
ANISOU  610  CD1 ILE A  88    11885  15130  13967   1286    578    539       C  
ATOM    611  N   ARG A  89     -27.506 -26.866 -15.097  1.00116.15           N  
ANISOU  611  N   ARG A  89    12906  16241  14983   1289    757    657       N  
ATOM    612  CA  ARG A  89     -27.375 -27.273 -13.705  1.00117.40           C  
ANISOU  612  CA  ARG A  89    13020  16454  15133   1308    817    714       C  
ATOM    613  C   ARG A  89     -28.697 -27.031 -12.984  1.00121.89           C  
ANISOU  613  C   ARG A  89    13541  17102  15669   1411    849    768       C  
ATOM    614  O   ARG A  89     -29.684 -26.631 -13.601  1.00121.41           O  
ANISOU  614  O   ARG A  89    13462  17064  15603   1468    829    767       O  
ATOM    615  CB  ARG A  89     -26.267 -26.471 -13.022  1.00115.69           C  
ANISOU  615  CB  ARG A  89    12962  16186  14811   1318    829    670       C  
ATOM    616  CG  ARG A  89     -26.339 -24.984 -13.315  1.00114.93           C  
ANISOU  616  CG  ARG A  89    13023  16048  14595   1406    813    607       C  
ATOM    617  CD  ARG A  89     -25.594 -24.163 -12.278  1.00114.46           C  
ANISOU  617  CD  ARG A  89    13101  15969  14420   1444    842    582       C  
ATOM    618  NE  ARG A  89     -25.760 -22.735 -12.530  1.00115.77           N  
ANISOU  618  NE  ARG A  89    13421  16092  14476   1535    830    525       N  
ATOM    619  CZ  ARG A  89     -26.837 -22.036 -12.182  1.00116.61           C  
ANISOU  619  CZ  ARG A  89    13531  16250  14525   1672    861    544       C  
ATOM    620  NH1 ARG A  89     -27.847 -22.636 -11.567  1.00116.83           N1+
ANISOU  620  NH1 ARG A  89    13413  16383  14594   1732    906    620       N1+
ATOM    621  NH2 ARG A  89     -26.907 -20.741 -12.453  1.00116.53           N  
ANISOU  621  NH2 ARG A  89    13670  16187  14419   1752    849    490       N  
ATOM    622  N   ALA A  90     -28.711 -27.274 -11.677  1.00126.00           N  
ANISOU  622  N   ALA A  90    14062  17653  16162   1421    889    809       N  
ATOM    623  CA  ALA A  90     -29.881 -26.969 -10.863  1.00129.94           C  
ANISOU  623  CA  ALA A  90    14546  18214  16610   1509    917    852       C  
ATOM    624  C   ALA A  90     -29.918 -25.474 -10.564  1.00132.84           C  
ANISOU  624  C   ALA A  90    15024  18606  16846   1662    950    821       C  
ATOM    625  O   ALA A  90     -28.912 -24.900 -10.144  1.00135.01           O  
ANISOU  625  O   ALA A  90    15387  18863  17047   1692    978    788       O  
ATOM    626  CB  ALA A  90     -29.853 -27.771  -9.574  1.00131.06           C  
ANISOU  626  CB  ALA A  90    14651  18382  16766   1466    947    909       C  
ATOM    627  N   PRO A  91     -31.081 -24.838 -10.781  1.00131.86           N  
ANISOU  627  N   PRO A  91    14899  18516  16685   1759    950    831       N  
ATOM    628  CA  PRO A  91     -31.259 -23.388 -10.622  1.00130.96           C  
ANISOU  628  CA  PRO A  91    14901  18410  16449   1914    978    796       C  
ATOM    629  C   PRO A  91     -30.871 -22.853  -9.241  1.00131.22           C  
ANISOU  629  C   PRO A  91    15014  18467  16376   1987   1036    797       C  
ATOM    630  O   PRO A  91     -30.689 -21.645  -9.091  1.00131.60           O  
ANISOU  630  O   PRO A  91    15187  18499  16315   2105   1062    749       O  
ATOM    631  CB  PRO A  91     -32.759 -23.196 -10.863  1.00130.70           C  
ANISOU  631  CB  PRO A  91    14815  18424  16419   1980    969    832       C  
ATOM    632  CG  PRO A  91     -33.134 -24.324 -11.757  1.00130.38           C  
ANISOU  632  CG  PRO A  91    14652  18381  16506   1856    918    855       C  
ATOM    633  CD  PRO A  91     -32.303 -25.486 -11.292  1.00131.04           C  
ANISOU  633  CD  PRO A  91    14688  18441  16661   1724    919    871       C  
ATOM    634  N   THR A  92     -30.749 -23.734  -8.254  1.00131.56           N  
ANISOU  634  N   THR A  92    14997  18542  16449   1918   1056    846       N  
ATOM    635  CA  THR A  92     -30.332 -23.327  -6.917  1.00131.83           C  
ANISOU  635  CA  THR A  92    15098  18607  16384   1974   1110    850       C  
ATOM    636  C   THR A  92     -28.967 -23.919  -6.568  1.00132.29           C  
ANISOU  636  C   THR A  92    15161  18640  16462   1872   1114    842       C  
ATOM    637  O   THR A  92     -28.686 -25.077  -6.879  1.00130.86           O  
ANISOU  637  O   THR A  92    14891  18438  16391   1743   1083    870       O  
ATOM    638  CB  THR A  92     -31.362 -23.742  -5.849  1.00131.28           C  
ANISOU  638  CB  THR A  92    14960  18612  16309   1999   1137    921       C  
ATOM    639  CG2 THR A  92     -32.744 -23.215  -6.211  1.00130.72           C  
ANISOU  639  CG2 THR A  92    14872  18574  16223   2094   1134    936       C  
ATOM    640  OG1 THR A  92     -31.409 -25.171  -5.756  1.00130.89           O  
ANISOU  640  OG1 THR A  92    14789  18568  16373   1865   1115    977       O  
ATOM    641  N   ILE A  93     -28.127 -23.121  -5.917  1.00133.72           N  
ANISOU  641  N   ILE A  93    15455  18821  16532   1930   1153    800       N  
ATOM    642  CA  ILE A  93     -26.768 -23.535  -5.581  1.00134.20           C  
ANISOU  642  CA  ILE A  93    15556  18840  16593   1816   1143    784       C  
ATOM    643  C   ILE A  93     -26.749 -24.626  -4.507  1.00136.37           C  
ANISOU  643  C   ILE A  93    15718  19184  16911   1762   1172    865       C  
ATOM    644  O   ILE A  93     -25.761 -25.347  -4.351  1.00134.97           O  
ANISOU  644  O   ILE A  93    15514  18991  16778   1656   1164    877       O  
ATOM    645  CB  ILE A  93     -25.906 -22.327  -5.136  1.00133.94           C  
ANISOU  645  CB  ILE A  93    15731  18742  16420   1839   1139    702       C  
ATOM    646  CG1 ILE A  93     -24.415 -22.671  -5.187  1.00133.15           C  
ANISOU  646  CG1 ILE A  93    15686  18574  16330   1697   1103    671       C  
ATOM    647  CG2 ILE A  93     -26.321 -21.843  -3.754  1.00134.35           C  
ANISOU  647  CG2 ILE A  93    15809  18876  16362   1952   1206    724       C  
ATOM    648  CD1 ILE A  93     -23.514 -21.520  -4.815  1.00133.28           C  
ANISOU  648  CD1 ILE A  93    15904  18525  16211   1700   1092    591       C  
ATOM    649  N   GLU A  94     -27.853 -24.749  -3.776  1.00139.90           N  
ANISOU  649  N   GLU A  94    16120  19688  17348   1814   1189    916       N  
ATOM    650  CA  GLU A  94     -27.983 -25.774  -2.748  1.00142.99           C  
ANISOU  650  CA  GLU A  94    16429  20123  17778   1750   1199    990       C  
ATOM    651  C   GLU A  94     -28.189 -27.151  -3.372  1.00143.73           C  
ANISOU  651  C   GLU A  94    16407  20178  18023   1619   1153   1032       C  
ATOM    652  O   GLU A  94     -27.758 -28.165  -2.821  1.00144.46           O  
ANISOU  652  O   GLU A  94    16449  20269  18170   1527   1148   1076       O  
ATOM    653  CB  GLU A  94     -29.151 -25.445  -1.817  1.00145.59           C  
ANISOU  653  CB  GLU A  94    16749  20526  18042   1852   1234   1031       C  
ATOM    654  CG  GLU A  94     -30.452 -25.146  -2.547  1.00147.48           C  
ANISOU  654  CG  GLU A  94    16957  20770  18306   1914   1218   1034       C  
ATOM    655  CD  GLU A  94     -31.626 -24.956  -1.608  1.00149.32           C  
ANISOU  655  CD  GLU A  94    17166  21083  18485   2004   1253   1084       C  
ATOM    656  OE1 GLU A  94     -31.462 -25.186  -0.391  1.00149.77           O  
ANISOU  656  OE1 GLU A  94    17218  21192  18495   2009   1286   1121       O  
ATOM    657  OE2 GLU A  94     -32.715 -24.576  -2.088  1.00150.37           O1-
ANISOU  657  OE2 GLU A  94    17281  21232  18620   2070   1246   1088       O1-
ATOM    658  N   GLN A  95     -28.844 -27.177  -4.528  1.00144.14           N  
ANISOU  658  N   GLN A  95    16428  20199  18142   1612   1118   1014       N  
ATOM    659  CA  GLN A  95     -29.180 -28.428  -5.199  1.00144.42           C  
ANISOU  659  CA  GLN A  95    16363  20197  18314   1496   1074   1042       C  
ATOM    660  C   GLN A  95     -28.110 -28.817  -6.217  1.00142.50           C  
ANISOU  660  C   GLN A  95    16125  19874  18142   1395   1037    998       C  
ATOM    661  O   GLN A  95     -27.984 -29.987  -6.584  1.00141.65           O  
ANISOU  661  O   GLN A  95    15952  19724  18145   1282   1006   1014       O  
ATOM    662  CB  GLN A  95     -30.545 -28.303  -5.884  1.00146.19           C  
ANISOU  662  CB  GLN A  95    16538  20440  18567   1538   1055   1050       C  
ATOM    663  CG  GLN A  95     -31.094 -29.600  -6.454  1.00146.98           C  
ANISOU  663  CG  GLN A  95    16533  20515  18798   1427   1016   1082       C  
ATOM    664  CD  GLN A  95     -32.463 -29.422  -7.083  1.00148.34           C  
ANISOU  664  CD  GLN A  95    16656  20720  18988   1472   1000   1092       C  
ATOM    665  NE2 GLN A  95     -33.011 -30.505  -7.623  1.00148.59           N  
ANISOU  665  NE2 GLN A  95    16597  20733  19126   1379    967   1114       N  
ATOM    666  OE1 GLN A  95     -33.020 -28.324  -7.084  1.00148.65           O  
ANISOU  666  OE1 GLN A  95    16739  20799  18943   1590   1018   1080       O  
ATOM    667  N   MET A  96     -27.337 -27.829  -6.661  1.00141.24           N  
ANISOU  667  N   MET A  96    16053  19696  17916   1442   1041    938       N  
ATOM    668  CA  MET A  96     -26.301 -28.040  -7.669  1.00139.15           C  
ANISOU  668  CA  MET A  96    15802  19364  17707   1360   1009    893       C  
ATOM    669  C   MET A  96     -25.263 -29.066  -7.226  1.00135.80           C  
ANISOU  669  C   MET A  96    15351  18908  17339   1242   1006    917       C  
ATOM    670  O   MET A  96     -24.366 -28.761  -6.439  1.00135.49           O  
ANISOU  670  O   MET A  96    15362  18888  17229   1251   1035    917       O  
ATOM    671  CB  MET A  96     -25.612 -26.716  -8.008  1.00140.50           C  
ANISOU  671  CB  MET A  96    16082  19528  17772   1444   1026    828       C  
ATOM    672  CG  MET A  96     -24.564 -26.812  -9.109  1.00140.15           C  
ANISOU  672  CG  MET A  96    16104  19378  17769   1331    966    762       C  
ATOM    673  SD  MET A  96     -23.626 -25.281  -9.290  1.00102.52           S  
ANISOU  673  SD  MET A  96    11573  14521  12859   1348    936    658       S  
ATOM    674  CE  MET A  96     -22.636 -25.649 -10.731  1.00125.85           C  
ANISOU  674  CE  MET A  96    14558  17370  15890   1210    865    600       C  
ATOM    675  N   LYS A  97     -25.398 -30.285  -7.735  1.00133.31           N  
ANISOU  675  N   LYS A  97    14960  18545  17148   1133    970    934       N  
ATOM    676  CA  LYS A  97     -24.445 -31.348  -7.443  1.00131.19           C  
ANISOU  676  CA  LYS A  97    14670  18233  16944   1022    961    953       C  
ATOM    677  C   LYS A  97     -23.906 -31.944  -8.739  1.00127.63           C  
ANISOU  677  C   LYS A  97    14200  17702  16591    924    916    911       C  
ATOM    678  O   LYS A  97     -22.980 -32.754  -8.724  1.00127.77           O  
ANISOU  678  O   LYS A  97    14213  17670  16663    833    906    913       O  
ATOM    679  CB  LYS A  97     -25.096 -32.440  -6.591  1.00133.39           C  
ANISOU  679  CB  LYS A  97    14882  18527  17275    985    965   1018       C  
ATOM    680  CG  LYS A  97     -26.217 -33.193  -7.291  1.00134.54           C  
ANISOU  680  CG  LYS A  97    14954  18653  17514    950    935   1027       C  
ATOM    681  CD  LYS A  97     -26.766 -34.310  -6.413  1.00134.49           C  
ANISOU  681  CD  LYS A  97    14885  18660  17554    910    943   1093       C  
ATOM    682  CE  LYS A  97     -27.819 -35.125  -7.147  1.00133.46           C  
ANISOU  682  CE  LYS A  97    14681  18510  17517    866    914   1098       C  
ATOM    683  NZ  LYS A  97     -28.329 -36.246  -6.310  1.00133.26           N1+
ANISOU  683  NZ  LYS A  97    14597  18498  17537    827    924   1164       N1+
ATOM    684  N   ASP A  98     -24.493 -31.532  -9.858  1.00123.85           N  
ANISOU  684  N   ASP A  98    13714  17214  16131    949    892    873       N  
ATOM    685  CA  ASP A  98     -24.081 -32.019 -11.170  1.00119.24           C  
ANISOU  685  CA  ASP A  98    13111  16562  15634    864    850    829       C  
ATOM    686  C   ASP A  98     -24.034 -30.893 -12.199  1.00115.49           C  
ANISOU  686  C   ASP A  98    12678  16093  15111    925    837    777       C  
ATOM    687  O   ASP A  98     -24.878 -29.995 -12.192  1.00117.05           O  
ANISOU  687  O   ASP A  98    12894  16338  15242   1029    847    774       O  
ATOM    688  CB  ASP A  98     -25.024 -33.126 -11.650  1.00118.83           C  
ANISOU  688  CB  ASP A  98    12979  16485  15688    802    819    842       C  
ATOM    689  CG  ASP A  98     -24.827 -34.431 -10.900  1.00118.56           C  
ANISOU  689  CG  ASP A  98    12908  16423  15716    722    825    882       C  
ATOM    690  OD1 ASP A  98     -23.660 -34.819 -10.671  1.00116.66           O  
ANISOU  690  OD1 ASP A  98    12696  16143  15488    666    828    878       O  
ATOM    691  OD2 ASP A  98     -25.839 -35.070 -10.542  1.00119.50           O1-
ANISOU  691  OD2 ASP A  98    12970  16564  15872    719    825    922       O1-
ATOM    692  N   VAL A  99     -23.039 -30.946 -13.081  1.00109.75           N  
ANISOU  692  N   VAL A  99    11972  15315  14415    862    816    734       N  
ATOM    693  CA  VAL A  99     -22.911 -29.978 -14.166  1.00103.25           C  
ANISOU  693  CA  VAL A  99    11258  14436  13535    873    768    652       C  
ATOM    694  C   VAL A  99     -22.882 -30.703 -15.506  1.00 96.87           C  
ANISOU  694  C   VAL A  99    10399  13578  12830    783    723    620       C  
ATOM    695  O   VAL A  99     -22.232 -31.740 -15.643  1.00 95.36           O  
ANISOU  695  O   VAL A  99    10153  13355  12726    691    722    631       O  
ATOM    696  CB  VAL A  99     -21.630 -29.138 -14.028  1.00101.21           C  
ANISOU  696  CB  VAL A  99    11159  14118  13178    852    754    593       C  
ATOM    697  CG1 VAL A  99     -21.573 -28.075 -15.109  1.00100.22           C  
ANISOU  697  CG1 VAL A  99    11157  13933  12989    866    705    513       C  
ATOM    698  CG2 VAL A  99     -21.572 -28.494 -12.665  1.00101.76           C  
ANISOU  698  CG2 VAL A  99    11283  14236  13145    928    799    620       C  
ATOM    699  N   TYR A 100     -23.587 -30.159 -16.492  1.00 92.44           N  
ANISOU  699  N   TYR A 100     9857  13010  12255    814    685    581       N  
ATOM    700  CA  TYR A 100     -23.631 -30.768 -17.814  1.00 92.05           C  
ANISOU  700  CA  TYR A 100     9764  12918  12291    733    638    546       C  
ATOM    701  C   TYR A 100     -23.058 -29.850 -18.894  1.00 89.18           C  
ANISOU  701  C   TYR A 100     9536  12486  11862    717    587    459       C  
ATOM    702  O   TYR A 100     -23.707 -28.893 -19.314  1.00 92.17           O  
ANISOU  702  O   TYR A 100     9969  12877  12175    789    566    436       O  
ATOM    703  CB  TYR A 100     -25.063 -31.176 -18.164  1.00 96.25           C  
ANISOU  703  CB  TYR A 100    10169  13514  12886    763    633    585       C  
ATOM    704  CG  TYR A 100     -25.650 -32.199 -17.219  1.00101.01           C  
ANISOU  704  CG  TYR A 100    10672  14152  13554    745    665    654       C  
ATOM    705  CD1 TYR A 100     -25.471 -33.560 -17.439  1.00102.26           C  
ANISOU  705  CD1 TYR A 100    10784  14253  13816    629    647    649       C  
ATOM    706  CD2 TYR A 100     -26.382 -31.807 -16.106  1.00103.65           C  
ANISOU  706  CD2 TYR A 100    11013  14543  13829    830    698    700       C  
ATOM    707  CE1 TYR A 100     -26.006 -34.501 -16.578  1.00103.99           C  
ANISOU  707  CE1 TYR A 100    10961  14474  14075    599    662    691       C  
ATOM    708  CE2 TYR A 100     -26.920 -32.740 -15.238  1.00105.05           C  
ANISOU  708  CE2 TYR A 100    11142  14726  14048    796    713    746       C  
ATOM    709  CZ  TYR A 100     -26.729 -34.085 -15.478  1.00105.27           C  
ANISOU  709  CZ  TYR A 100    11123  14698  14177    681    694    743       C  
ATOM    710  OH  TYR A 100     -27.264 -35.017 -14.617  1.00105.52           O  
ANISOU  710  OH  TYR A 100    11111  14738  14245    653    708    789       O  
ATOM    711  N   ILE A 101     -21.838 -30.145 -19.337  1.00 82.57           N  
ANISOU  711  N   ILE A 101     8752  11578  11042    625    567    415       N  
ATOM    712  CA  ILE A 101     -21.203 -29.381 -20.406  1.00 79.12           C  
ANISOU  712  CA  ILE A 101     8436  11078  10550    596    519    336       C  
ATOM    713  C   ILE A 101     -21.658 -29.890 -21.774  1.00 75.83           C  
ANISOU  713  C   ILE A 101     7962  10645  10207    543    474    304       C  
ATOM    714  O   ILE A 101     -21.515 -31.072 -22.087  1.00 75.48           O  
ANISOU  714  O   ILE A 101     7824  10588  10265    463    473    311       O  
ATOM    715  CB  ILE A 101     -19.655 -29.430 -20.308  1.00 65.42           C  
ANISOU  715  CB  ILE A 101     6784   9281   8793    520    517    304       C  
ATOM    716  CG1 ILE A 101     -19.134 -28.328 -19.381  1.00 65.68           C  
ANISOU  716  CG1 ILE A 101     6938   9312   8705    576    536    301       C  
ATOM    717  CG2 ILE A 101     -19.016 -29.261 -21.672  1.00 62.98           C  
ANISOU  717  CG2 ILE A 101     6539   8906   8482    451    465    231       C  
ATOM    718  CD1 ILE A 101     -19.298 -28.626 -17.914  1.00 67.03           C  
ANISOU  718  CD1 ILE A 101     7057   9540   8872    619    591    369       C  
ATOM    719  N   VAL A 102     -22.222 -28.998 -22.581  1.00 73.68           N  
ANISOU  719  N   VAL A 102     7743  10373   9877    589    436    269       N  
ATOM    720  CA  VAL A 102     -22.679 -29.367 -23.917  1.00 75.00           C  
ANISOU  720  CA  VAL A 102     7864  10534  10098    542    389    236       C  
ATOM    721  C   VAL A 102     -21.719 -28.852 -24.983  1.00 71.59           C  
ANISOU  721  C   VAL A 102     7547  10033   9620    486    345    160       C  
ATOM    722  O   VAL A 102     -21.437 -27.656 -25.053  1.00 69.61           O  
ANISOU  722  O   VAL A 102     7423   9759   9268    533    331    133       O  
ATOM    723  CB  VAL A 102     -24.089 -28.822 -24.209  1.00 78.27           C  
ANISOU  723  CB  VAL A 102     8239  11010  10488    629    374    257       C  
ATOM    724  CG1 VAL A 102     -24.563 -29.286 -25.583  1.00 78.24           C  
ANISOU  724  CG1 VAL A 102     8177  11009  10542    571    323    225       C  
ATOM    725  CG2 VAL A 102     -25.060 -29.257 -23.122  1.00 78.22           C  
ANISOU  725  CG2 VAL A 102     8117  11083  10519    690    421    337       C  
ATOM    726  N   GLN A 103     -21.219 -29.764 -25.809  1.00 70.42           N  
ANISOU  726  N   GLN A 103     7358   9849   9548    386    323    126       N  
ATOM    727  CA  GLN A 103     -20.245 -29.419 -26.836  1.00 71.65           C  
ANISOU  727  CA  GLN A 103     7611   9945   9667    324    285     55       C  
ATOM    728  C   GLN A 103     -20.616 -30.049 -28.175  1.00 73.73           C  
ANISOU  728  C   GLN A 103     7816  10205   9994    260    241     17       C  
ATOM    729  O   GLN A 103     -21.523 -30.880 -28.247  1.00 74.48           O  
ANISOU  729  O   GLN A 103     7790  10339  10171    251    244     44       O  
ATOM    730  CB  GLN A 103     -18.844 -29.864 -26.406  1.00 73.11           C  
ANISOU  730  CB  GLN A 103     7832  10081   9867    256    308     46       C  
ATOM    731  CG  GLN A 103     -18.308 -29.116 -25.191  1.00 74.50           C  
ANISOU  731  CG  GLN A 103     8088  10258   9962    307    342     74       C  
ATOM    732  CD  GLN A 103     -17.031 -29.719 -24.633  1.00 75.70           C  
ANISOU  732  CD  GLN A 103     8245  10379  10139    241    369     80       C  
ATOM    733  NE2 GLN A 103     -15.956 -28.937 -24.639  1.00 76.28           N  
ANISOU  733  NE2 GLN A 103     8439  10415  10128    222    359     49       N  
ATOM    734  OE1 GLN A 103     -17.012 -30.869 -24.198  1.00 75.65           O  
ANISOU  734  OE1 GLN A 103     8136  10383  10226    207    399    116       O  
ATOM    735  N   ASP A 104     -19.919 -29.643 -29.233  1.00 75.11           N  
ANISOU  735  N   ASP A 104     8075  10336  10127    214    203    -47       N  
ATOM    736  CA  ASP A 104     -20.130 -30.216 -30.558  1.00 75.08           C  
ANISOU  736  CA  ASP A 104     8028  10328  10172    147    161    -93       C  
ATOM    737  C   ASP A 104     -19.809 -31.707 -30.555  1.00 74.45           C  
ANISOU  737  C   ASP A 104     7850  10229  10210     62    181    -96       C  
ATOM    738  O   ASP A 104     -18.844 -32.138 -29.925  1.00 76.72           O  
ANISOU  738  O   ASP A 104     8150  10480  10520     30    216    -88       O  
ATOM    739  CB  ASP A 104     -19.268 -29.498 -31.599  1.00 75.57           C  
ANISOU  739  CB  ASP A 104     8207  10345  10160    112    121   -158       C  
ATOM    740  CG  ASP A 104     -19.778 -28.105 -31.922  1.00 79.53           C  
ANISOU  740  CG  ASP A 104     8797  10864  10557    190     91   -160       C  
ATOM    741  OD1 ASP A 104     -20.589 -27.567 -31.138  1.00 81.40           O  
ANISOU  741  OD1 ASP A 104     9024  11139  10765    281    109   -111       O  
ATOM    742  OD2 ASP A 104     -19.366 -27.546 -32.961  1.00 80.26           O1-
ANISOU  742  OD2 ASP A 104     8966  10934  10595    163     51   -208       O1-
ATOM    743  N   LEU A 105     -20.623 -32.492 -31.249  1.00 72.86           N  
ANISOU  743  N   LEU A 105     7553  10050  10082     25    158   -106       N  
ATOM    744  CA  LEU A 105     -20.394 -33.929 -31.328  1.00 73.17           C  
ANISOU  744  CA  LEU A 105     7502  10061  10238    -59    176   -113       C  
ATOM    745  C   LEU A 105     -19.374 -34.254 -32.409  1.00 69.58           C  
ANISOU  745  C   LEU A 105     7099   9549   9790   -142    153   -190       C  
ATOM    746  O   LEU A 105     -19.609 -34.009 -33.591  1.00 71.25           O  
ANISOU  746  O   LEU A 105     7332   9767   9972   -167    105   -243       O  
ATOM    747  CB  LEU A 105     -21.699 -34.676 -31.601  1.00 79.68           C  
ANISOU  747  CB  LEU A 105     8201  10932  11141    -73    160    -92       C  
ATOM    748  CG  LEU A 105     -21.587 -36.200 -31.708  1.00 84.73           C  
ANISOU  748  CG  LEU A 105     8748  11537  11909   -162    176   -100       C  
ATOM    749  CD1 LEU A 105     -21.112 -36.805 -30.392  1.00 86.04           C  
ANISOU  749  CD1 LEU A 105     8878  11683  12131   -155    237    -39       C  
ATOM    750  CD2 LEU A 105     -22.911 -36.812 -32.138  1.00 86.22           C  
ANISOU  750  CD2 LEU A 105     8822  11775  12164   -185    149    -87       C  
ATOM    751  N   MET A 106     -18.235 -34.798 -31.995  1.00 65.54           N  
ANISOU  751  N   MET A 106     6605   8987   9310   -183    188   -193       N  
ATOM    752  CA  MET A 106     -17.196 -35.191 -32.938  1.00 62.46           C  
ANISOU  752  CA  MET A 106     6257   8543   8930   -258    176   -262       C  
ATOM    753  C   MET A 106     -17.242 -36.699 -33.152  1.00 65.59           C  
ANISOU  753  C   MET A 106     6558   8909   9454   -330    192   -275       C  
ATOM    754  O   MET A 106     -17.562 -37.453 -32.234  1.00 67.59           O  
ANISOU  754  O   MET A 106     6730   9163   9787   -325    230   -218       O  
ATOM    755  CB  MET A 106     -15.820 -34.758 -32.436  1.00 57.45           C  
ANISOU  755  CB  MET A 106     5712   7876   8242   -258    203   -260       C  
ATOM    756  CG  MET A 106     -15.738 -33.294 -32.039  1.00 54.47           C  
ANISOU  756  CG  MET A 106     5433   7521   7743   -190    191   -242       C  
ATOM    757  SD  MET A 106     -16.025 -32.154 -33.407  1.00 54.58           S  
ANISOU  757  SD  MET A 106     5535   7545   7656   -181    128   -301       S  
ATOM    758  CE  MET A 106     -14.585 -32.458 -34.429  1.00 25.78           C  
ANISOU  758  CE  MET A 106     1946   3848   4001   -270    117   -373       C  
ATOM    759  N   GLU A 107     -16.924 -37.134 -34.368  1.00 67.17           N  
ANISOU  759  N   GLU A 107     6770   9079   9672   -397    165   -348       N  
ATOM    760  CA  GLU A 107     -17.019 -38.546 -34.727  1.00 68.59           C  
ANISOU  760  CA  GLU A 107     6870   9221   9971   -468    176   -373       C  
ATOM    761  C   GLU A 107     -16.057 -39.424 -33.927  1.00 64.81           C  
ANISOU  761  C   GLU A 107     6371   8686   9566   -488    234   -345       C  
ATOM    762  O   GLU A 107     -16.434 -40.494 -33.450  1.00 69.11           O  
ANISOU  762  O   GLU A 107     6827   9212  10219   -512    261   -312       O  
ATOM    763  CB  GLU A 107     -16.787 -38.739 -36.229  1.00 73.81           C  
ANISOU  763  CB  GLU A 107     7561   9861  10621   -531    135   -467       C  
ATOM    764  CG  GLU A 107     -16.994 -40.168 -36.709  1.00 82.24           C  
ANISOU  764  CG  GLU A 107     8553  10886  11807   -607    140   -504       C  
ATOM    765  CD  GLU A 107     -18.405 -40.676 -36.445  1.00 90.68           C  
ANISOU  765  CD  GLU A 107     9519  11991  12946   -610    128   -465       C  
ATOM    766  OE1 GLU A 107     -19.355 -39.864 -36.506  1.00 92.75           O  
ANISOU  766  OE1 GLU A 107     9772  12322  13148   -567     93   -441       O  
ATOM    767  OE2 GLU A 107     -18.565 -41.885 -36.172  1.00 93.29           O1-
ANISOU  767  OE2 GLU A 107     9773  12281  13391   -656    154   -454       O1-
ATOM    768  N   THR A 108     -14.820 -38.964 -33.775  1.00 56.23           N  
ANISOU  768  N   THR A 108     5365   7578   8423   -481    251   -354       N  
ATOM    769  CA  THR A 108     -13.811 -39.736 -33.061  1.00 53.67           C  
ANISOU  769  CA  THR A 108     5024   7208   8160   -498    305   -325       C  
ATOM    770  C   THR A 108     -12.643 -38.854 -32.627  1.00 53.13           C  
ANISOU  770  C   THR A 108     5045   7144   7998   -471    319   -312       C  
ATOM    771  O   THR A 108     -12.758 -37.630 -32.619  1.00 55.80           O  
ANISOU  771  O   THR A 108     5451   7519   8230   -431    292   -311       O  
ATOM    772  CB  THR A 108     -13.287 -40.892 -33.925  1.00 53.46           C  
ANISOU  772  CB  THR A 108     4976   7119   8218   -569    313   -387       C  
ATOM    773  CG2 THR A 108     -12.706 -40.365 -35.228  1.00 48.42           C  
ANISOU  773  CG2 THR A 108     4420   6477   7502   -599    275   -473       C  
ATOM    774  OG1 THR A 108     -12.272 -41.600 -33.204  1.00 60.25           O  
ANISOU  774  OG1 THR A 108     5821   7935   9134   -577    367   -352       O  
ATOM    775  N   ASP A 109     -11.527 -39.479 -32.258  1.00 55.22           N  
ANISOU  775  N   ASP A 109     7682   5964   7336   -512   -608    741       N  
ATOM    776  CA  ASP A 109     -10.308 -38.738 -31.935  1.00 54.78           C  
ANISOU  776  CA  ASP A 109     7608   5958   7248   -386   -499    656       C  
ATOM    777  C   ASP A 109      -9.069 -39.360 -32.587  1.00 54.04           C  
ANISOU  777  C   ASP A 109     7675   5789   7068   -334   -470    570       C  
ATOM    778  O   ASP A 109      -9.160 -40.397 -33.242  1.00 54.66           O  
ANISOU  778  O   ASP A 109     7904   5759   7105   -382   -527    563       O  
ATOM    779  CB  ASP A 109     -10.130 -38.581 -30.417  1.00 53.04           C  
ANISOU  779  CB  ASP A 109     7264   5828   7062   -311   -414    675       C  
ATOM    780  CG  ASP A 109     -10.092 -39.908 -29.683  1.00 57.20           C  
ANISOU  780  CG  ASP A 109     7828   6317   7588   -318   -413    717       C  
ATOM    781  OD1 ASP A 109      -9.320 -40.800 -30.091  1.00 59.29           O  
ANISOU  781  OD1 ASP A 109     8234   6493   7802   -297   -414    674       O  
ATOM    782  OD2 ASP A 109     -10.835 -40.058 -28.689  1.00 59.37           O1-
ANISOU  782  OD2 ASP A 109     7993   6654   7911   -335   -406    798       O1-
ATOM    783  N   LEU A 110      -7.915 -38.723 -32.404  1.00 51.80           N  
ANISOU  783  N   LEU A 110     7364   5566   6750   -236   -380    511       N  
ATOM    784  CA  LEU A 110      -6.685 -39.176 -33.048  1.00 50.70           C  
ANISOU  784  CA  LEU A 110     7346   5393   6525   -165   -333    445       C  
ATOM    785  C   LEU A 110      -6.184 -40.474 -32.430  1.00 53.93           C  
ANISOU  785  C   LEU A 110     7824   5752   6915   -102   -300    450       C  
ATOM    786  O   LEU A 110      -5.447 -41.228 -33.062  1.00 56.86           O  
ANISOU  786  O   LEU A 110     8337   6053   7215    -41   -275    410       O  
ATOM    787  CB  LEU A 110      -5.603 -38.095 -32.976  1.00 48.51           C  
ANISOU  787  CB  LEU A 110     6990   5219   6223    -95   -254    408       C  
ATOM    788  CG  LEU A 110      -4.344 -38.337 -33.814  1.00 50.50           C  
ANISOU  788  CG  LEU A 110     7335   5472   6381    -18   -198    360       C  
ATOM    789  CD1 LEU A 110      -4.705 -38.604 -35.266  1.00 50.77           C  
ANISOU  789  CD1 LEU A 110     7518   5417   6356    -64   -254    336       C  
ATOM    790  CD2 LEU A 110      -3.380 -37.162 -33.714  1.00 51.02           C  
ANISOU  790  CD2 LEU A 110     7295   5656   6432     13   -137    349       C  
ATOM    791  N   TYR A 111      -6.591 -40.732 -31.194  1.00 54.71           N  
ANISOU  791  N   TYR A 111     7827   5886   7072   -107   -292    507       N  
ATOM    792  CA  TYR A 111      -6.194 -41.953 -30.507  1.00 57.51           C  
ANISOU  792  CA  TYR A 111     8240   6194   7418    -51   -265    532       C  
ATOM    793  C   TYR A 111      -6.860 -43.168 -31.145  1.00 58.60           C  
ANISOU  793  C   TYR A 111     8553   6163   7548   -125   -348    548       C  
ATOM    794  O   TYR A 111      -6.193 -44.146 -31.481  1.00 61.94           O  
ANISOU  794  O   TYR A 111     9136   6481   7917    -56   -327    518       O  
ATOM    795  CB  TYR A 111      -6.540 -41.864 -29.020  1.00 61.46           C  
ANISOU  795  CB  TYR A 111     8591   6789   7974    -50   -240    598       C  
ATOM    796  CG  TYR A 111      -6.308 -43.146 -28.255  1.00 64.94           C  
ANISOU  796  CG  TYR A 111     9083   7178   8415     -8   -225    651       C  
ATOM    797  CD1 TYR A 111      -5.026 -43.559 -27.926  1.00 66.03           C  
ANISOU  797  CD1 TYR A 111     9244   7342   8504    123   -149    635       C  
ATOM    798  CD2 TYR A 111      -7.376 -43.940 -27.853  1.00 66.31           C  
ANISOU  798  CD2 TYR A 111     9272   7284   8637   -101   -288    734       C  
ATOM    799  CE1 TYR A 111      -4.809 -44.728 -27.227  1.00 68.55           C  
ANISOU  799  CE1 TYR A 111     9613   7607   8825    173   -133    695       C  
ATOM    800  CE2 TYR A 111      -7.169 -45.110 -27.153  1.00 68.27           C  
ANISOU  800  CE2 TYR A 111     9577   7474   8889    -68   -277    794       C  
ATOM    801  CZ  TYR A 111      -5.884 -45.501 -26.842  1.00 69.90           C  
ANISOU  801  CZ  TYR A 111     9818   7694   9048     76   -198    772       C  
ATOM    802  OH  TYR A 111      -5.672 -46.669 -26.143  1.00 72.15           O  
ANISOU  802  OH  TYR A 111    10163   7912   9337    122   -187    844       O  
ATOM    803  N   LYS A 112      -8.176 -43.097 -31.318  1.00 56.07           N  
ANISOU  803  N   LYS A 112     8209   5817   7279   -266   -446    601       N  
ATOM    804  CA  LYS A 112      -8.928 -44.178 -31.944  1.00 56.10           C  
ANISOU  804  CA  LYS A 112     8378   5662   7275   -382   -553    625       C  
ATOM    805  C   LYS A 112      -8.527 -44.375 -33.401  1.00 62.34           C  
ANISOU  805  C   LYS A 112     9371   6342   7972   -380   -584    534       C  
ATOM    806  O   LYS A 112      -8.486 -45.501 -33.894  1.00 68.07           O  
ANISOU  806  O   LYS A 112    10313   6904   8648   -403   -629    508       O  
ATOM    807  CB  LYS A 112     -10.428 -43.897 -31.870  1.00 53.20           C  
ANISOU  807  CB  LYS A 112     7900   5332   6980   -545   -656    721       C  
ATOM    808  CG  LYS A 112     -10.983 -43.848 -30.468  1.00 54.84           C  
ANISOU  808  CG  LYS A 112     7923   5647   7268   -552   -627    825       C  
ATOM    809  CD  LYS A 112     -12.474 -43.588 -30.489  1.00 58.63           C  
ANISOU  809  CD  LYS A 112     8281   6180   7814   -700   -721    937       C  
ATOM    810  CE  LYS A 112     -13.065 -43.703 -29.097  1.00 63.82           C  
ANISOU  810  CE  LYS A 112     8765   6946   8538   -703   -684   1054       C  
ATOM    811  NZ  LYS A 112     -14.544 -43.540 -29.119  1.00 68.23           N1+
ANISOU  811  NZ  LYS A 112     9187   7577   9161   -843   -771   1189       N1+
ATOM    812  N   LEU A 113      -8.240 -43.272 -34.085  1.00 61.59           N  
ANISOU  812  N   LEU A 113     9221   6332   7846   -354   -559    485       N  
ATOM    813  CA  LEU A 113      -7.887 -43.321 -35.499  1.00 61.92           C  
ANISOU  813  CA  LEU A 113     9440   6301   7785   -352   -582    406       C  
ATOM    814  C   LEU A 113      -6.562 -44.046 -35.724  1.00 63.74           C  
ANISOU  814  C   LEU A 113     9827   6467   7926   -190   -482    331       C  
ATOM    815  O   LEU A 113      -6.408 -44.780 -36.700  1.00 69.21           O  
ANISOU  815  O   LEU A 113    10749   7026   8523   -185   -510    268       O  
ATOM    816  CB  LEU A 113      -7.830 -41.906 -36.087  1.00 58.52           C  
ANISOU  816  CB  LEU A 113     8896   5991   7349   -353   -568    392       C  
ATOM    817  CG  LEU A 113      -7.459 -41.804 -37.569  1.00 56.41           C  
ANISOU  817  CG  LEU A 113     8790   5679   6964   -351   -585    321       C  
ATOM    818  CD1 LEU A 113      -8.403 -42.640 -38.413  1.00 57.48           C  
ANISOU  818  CD1 LEU A 113     9113   5675   7052   -494   -725    318       C  
ATOM    819  CD2 LEU A 113      -7.458 -40.354 -38.036  1.00 53.14           C  
ANISOU  819  CD2 LEU A 113     8245   5389   6558   -362   -575    332       C  
ATOM    820  N   LEU A 114      -5.613 -43.850 -34.814  1.00 59.85           N  
ANISOU  820  N   LEU A 114     9212   6074   7455    -54   -366    341       N  
ATOM    821  CA  LEU A 114      -4.287 -44.443 -34.956  1.00 59.03           C  
ANISOU  821  CA  LEU A 114     9209   5950   7271    124   -256    295       C  
ATOM    822  C   LEU A 114      -4.267 -45.924 -34.581  1.00 64.68           C  
ANISOU  822  C   LEU A 114    10095   6502   7981    169   -262    305       C  
ATOM    823  O   LEU A 114      -3.246 -46.599 -34.726  1.00 66.68           O  
ANISOU  823  O   LEU A 114    10461   6708   8166    335   -171    274       O  
ATOM    824  CB  LEU A 114      -3.259 -43.668 -34.130  1.00 53.01           C  
ANISOU  824  CB  LEU A 114     8238   5372   6530    238   -144    319       C  
ATOM    825  CG  LEU A 114      -2.905 -42.263 -34.619  1.00 47.90           C  
ANISOU  825  CG  LEU A 114     7464   4867   5867    224   -118    300       C  
ATOM    826  CD1 LEU A 114      -1.949 -41.574 -33.651  1.00 42.59           C  
ANISOU  826  CD1 LEU A 114     6594   4368   5220    302    -31    333       C  
ATOM    827  CD2 LEU A 114      -2.320 -42.313 -36.027  1.00 48.13           C  
ANISOU  827  CD2 LEU A 114     7640   4866   5780    281    -86    240       C  
ATOM    828  N   LYS A 115      -5.398 -46.424 -34.094  1.00 66.35           N  
ANISOU  828  N   LYS A 115    10319   6627   8265     25   -366    362       N  
ATOM    829  CA  LYS A 115      -5.520 -47.835 -33.754  1.00 65.99           C  
ANISOU  829  CA  LYS A 115    10451   6400   8223     33   -393    385       C  
ATOM    830  C   LYS A 115      -6.014 -48.648 -34.941  1.00 68.92           C  
ANISOU  830  C   LYS A 115    11118   6552   8516    -56   -492    321       C  
ATOM    831  O   LYS A 115      -5.787 -49.855 -35.006  1.00 72.80           O  
ANISOU  831  O   LYS A 115    11839   6851   8969     -4   -494    301       O  
ATOM    832  CB  LYS A 115      -6.468 -48.029 -32.569  1.00 63.78           C  
ANISOU  832  CB  LYS A 115    10035   6143   8056    -90   -457    499       C  
ATOM    833  CG  LYS A 115      -5.902 -47.586 -31.233  1.00 63.71           C  
ANISOU  833  CG  LYS A 115     9796   6309   8102     15   -357    559       C  
ATOM    834  CD  LYS A 115      -4.625 -48.339 -30.902  1.00 67.11           C  
ANISOU  834  CD  LYS A 115    10306   6705   8487    217   -250    550       C  
ATOM    835  CE  LYS A 115      -4.031 -47.867 -29.585  1.00 68.34           C  
ANISOU  835  CE  LYS A 115    10229   7054   8682    305   -166    615       C  
ATOM    836  NZ  LYS A 115      -2.656 -48.404 -29.371  1.00 69.24           N1+
ANISOU  836  NZ  LYS A 115    10381   7183   8745    518    -56    617       N1+
ATOM    837  N   THR A 116      -6.692 -47.987 -35.876  1.00 69.21           N  
ANISOU  837  N   THR A 116    11159   6614   8524   -190   -579    291       N  
ATOM    838  CA  THR A 116      -7.321 -48.685 -36.996  1.00 74.94           C  
ANISOU  838  CA  THR A 116    12161   7147   9167   -320   -704    235       C  
ATOM    839  C   THR A 116      -6.874 -48.178 -38.365  1.00 76.30           C  
ANISOU  839  C   THR A 116    12447   7336   9207   -272   -683    131       C  
ATOM    840  O   THR A 116      -7.425 -48.588 -39.388  1.00 78.62           O  
ANISOU  840  O   THR A 116    12964   7496   9413   -392   -796     78       O  
ATOM    841  CB  THR A 116      -8.863 -48.573 -36.942  1.00 76.86           C  
ANISOU  841  CB  THR A 116    12329   7386   9487   -586   -880    323       C  
ATOM    842  CG2 THR A 116      -9.362 -48.591 -35.502  1.00 78.57           C  
ANISOU  842  CG2 THR A 116    12322   7687   9845   -629   -876    452       C  
ATOM    843  OG1 THR A 116      -9.282 -47.359 -37.581  1.00 74.33           O  
ANISOU  843  OG1 THR A 116    11863   7216   9161   -657   -916    325       O  
ATOM    844  N   GLN A 117      -5.883 -47.293 -38.396  1.00 72.50           N  
ANISOU  844  N   GLN A 117    11820   7024   8703   -110   -546    108       N  
ATOM    845  CA  GLN A 117      -5.500 -46.674 -39.659  1.00 68.41           C  
ANISOU  845  CA  GLN A 117    11373   6556   8065    -77   -522     33       C  
ATOM    846  C   GLN A 117      -4.081 -46.101 -39.677  1.00 63.37           C  
ANISOU  846  C   GLN A 117    10632   6068   7378    143   -344     10       C  
ATOM    847  O   GLN A 117      -3.671 -45.401 -38.754  1.00 58.19           O  
ANISOU  847  O   GLN A 117     9724   5572   6812    195   -273     72       O  
ATOM    848  CB  GLN A 117      -6.516 -45.588 -40.017  1.00 72.28           C  
ANISOU  848  CB  GLN A 117    11708   7154   8601   -264   -636     81       C  
ATOM    849  CG  GLN A 117      -6.370 -45.020 -41.412  1.00 82.97           C  
ANISOU  849  CG  GLN A 117    13160   8540   9826   -275   -650     20       C  
ATOM    850  CD  GLN A 117      -7.672 -44.442 -41.932  1.00 90.70           C  
ANISOU  850  CD  GLN A 117    14085   9545  10832   -496   -815     71       C  
ATOM    851  NE2 GLN A 117      -7.574 -43.420 -42.780  1.00 92.41           N  
ANISOU  851  NE2 GLN A 117    14244   9876  10994   -504   -811     68       N  
ATOM    852  OE1 GLN A 117      -8.753 -44.906 -41.573  1.00 93.59           O  
ANISOU  852  OE1 GLN A 117    14452   9840  11269   -660   -947    129       O  
ATOM    853  N   HIS A 118      -3.335 -46.423 -40.731  1.00 67.28           N  
ANISOU  853  N   HIS A 118    11328   6515   7720    267   -275    -75       N  
ATOM    854  CA  HIS A 118      -2.051 -45.782 -40.995  1.00 71.36           C  
ANISOU  854  CA  HIS A 118    11739   7203   8172    453   -114    -82       C  
ATOM    855  C   HIS A 118      -2.309 -44.502 -41.781  1.00 69.64           C  
ANISOU  855  C   HIS A 118    11408   7123   7929    347   -151    -73       C  
ATOM    856  O   HIS A 118      -2.918 -44.539 -42.847  1.00 68.16           O  
ANISOU  856  O   HIS A 118    11389   6860   7650    245   -242   -121       O  
ATOM    857  CB  HIS A 118      -1.133 -46.699 -41.805  1.00 79.10           C  
ANISOU  857  CB  HIS A 118    12984   8085   8987    656     -3   -166       C  
ATOM    858  CG  HIS A 118      -0.527 -47.815 -41.009  1.00 87.81           C  
ANISOU  858  CG  HIS A 118    14165   9087  10113    829     80   -158       C  
ATOM    859  CD2 HIS A 118      -0.785 -49.144 -40.999  1.00 91.73           C  
ANISOU  859  CD2 HIS A 118    14943   9335  10575    861     47   -207       C  
ATOM    860  ND1 HIS A 118       0.493 -47.615 -40.103  1.00 90.29           N  
ANISOU  860  ND1 HIS A 118    14259   9560  10486    995    214    -83       N  
ATOM    861  CE1 HIS A 118       0.830 -48.772 -39.561  1.00 91.56           C  
ANISOU  861  CE1 HIS A 118    14551   9585  10653   1134    263    -79       C  
ATOM    862  NE2 HIS A 118       0.069 -49.716 -40.087  1.00 92.79           N  
ANISOU  862  NE2 HIS A 118    15020   9481  10756   1059    166   -157       N  
ATOM    863  N   LEU A 119      -1.849 -43.371 -41.256  1.00 68.41           N  
ANISOU  863  N   LEU A 119    10979   7164   7850    364    -91     -7       N  
ATOM    864  CA  LEU A 119      -2.121 -42.087 -41.892  1.00 62.82           C  
ANISOU  864  CA  LEU A 119    10155   6576   7139    259   -130     17       C  
ATOM    865  C   LEU A 119      -1.117 -41.766 -42.991  1.00 62.11           C  
ANISOU  865  C   LEU A 119    10124   6578   6900    375    -24    -11       C  
ATOM    866  O   LEU A 119       0.084 -41.985 -42.836  1.00 61.76           O  
ANISOU  866  O   LEU A 119    10046   6614   6807    554    121     -5       O  
ATOM    867  CB  LEU A 119      -2.149 -40.965 -40.853  1.00 58.86           C  
ANISOU  867  CB  LEU A 119     9362   6218   6784    208   -124     97       C  
ATOM    868  CG  LEU A 119      -3.198 -41.096 -39.746  1.00 56.84           C  
ANISOU  868  CG  LEU A 119     9016   5909   6672     97   -218    138       C  
ATOM    869  CD1 LEU A 119      -3.210 -39.856 -38.858  1.00 55.02           C  
ANISOU  869  CD1 LEU A 119     8529   5820   6556     60   -203    200       C  
ATOM    870  CD2 LEU A 119      -4.576 -41.360 -40.333  1.00 54.53           C  
ANISOU  870  CD2 LEU A 119     8841   5498   6381    -69   -371    134       C  
ATOM    871  N   SER A 120      -1.624 -41.250 -44.105  1.00 63.11           N  
ANISOU  871  N   SER A 120    10326   6706   6948    273    -95    -26       N  
ATOM    872  CA  SER A 120      -0.779 -40.837 -45.216  1.00 61.41           C  
ANISOU  872  CA  SER A 120    10157   6596   6581    361     -1    -38       C  
ATOM    873  C   SER A 120      -0.076 -39.542 -44.851  1.00 59.89           C  
ANISOU  873  C   SER A 120     9688   6606   6461    369     72     51       C  
ATOM    874  O   SER A 120      -0.541 -38.801 -43.984  1.00 60.74           O  
ANISOU  874  O   SER A 120     9608   6747   6721    266     13    107       O  
ATOM    875  CB  SER A 120      -1.619 -40.614 -46.467  1.00 62.63           C  
ANISOU  875  CB  SER A 120    10465   6698   6632    228   -118    -68       C  
ATOM    876  OG  SER A 120      -2.349 -39.405 -46.359  1.00 64.21           O  
ANISOU  876  OG  SER A 120    10479   6976   6944     67   -214     11       O  
ATOM    877  N   ASN A 121       1.039 -39.266 -45.517  1.00 58.00           N  
ANISOU  877  N   ASN A 121     9434   6499   6104    491    201     68       N  
ATOM    878  CA  ASN A 121       1.811 -38.067 -45.230  1.00 52.53           C  
ANISOU  878  CA  ASN A 121     8490   6000   5469    484    267    164       C  
ATOM    879  C   ASN A 121       1.006 -36.782 -45.427  1.00 55.30           C  
ANISOU  879  C   ASN A 121     8738   6375   5900    294    153    215       C  
ATOM    880  O   ASN A 121       1.191 -35.809 -44.694  1.00 55.83           O  
ANISOU  880  O   ASN A 121     8600   6527   6086    233    151    283       O  
ATOM    881  CB  ASN A 121       3.077 -38.023 -46.079  1.00 46.75           C  
ANISOU  881  CB  ASN A 121     7765   5420   4579    633    421    191       C  
ATOM    882  CG  ASN A 121       3.970 -36.864 -45.713  1.00 48.78           C  
ANISOU  882  CG  ASN A 121     7755   5882   4897    611    485    305       C  
ATOM    883  ND2 ASN A 121       4.446 -36.139 -46.718  1.00 48.58           N  
ANISOU  883  ND2 ASN A 121     7705   5985   4771    599    533    361       N  
ATOM    884  OD1 ASN A 121       4.216 -36.609 -44.532  1.00 51.48           O  
ANISOU  884  OD1 ASN A 121     7921   6268   5372    592    484    347       O  
ATOM    885  N   ASP A 122       0.115 -36.783 -46.413  1.00 53.01           N  
ANISOU  885  N   ASP A 122     8600   6002   5538    202     55    184       N  
ATOM    886  CA  ASP A 122      -0.711 -35.615 -46.681  1.00 52.42           C  
ANISOU  886  CA  ASP A 122     8439   5944   5534     39    -56    245       C  
ATOM    887  C   ASP A 122      -1.652 -35.353 -45.520  1.00 52.02           C  
ANISOU  887  C   ASP A 122     8269   5823   5672    -58   -153    264       C  
ATOM    888  O   ASP A 122      -1.857 -34.205 -45.122  1.00 53.06           O  
ANISOU  888  O   ASP A 122     8242   6004   5915   -133   -182    330       O  
ATOM    889  CB  ASP A 122      -1.519 -35.797 -47.965  1.00 55.26           C  
ANISOU  889  CB  ASP A 122     8990   6237   5768    -39   -154    217       C  
ATOM    890  CG  ASP A 122      -0.672 -35.670 -49.211  1.00 56.72           C  
ANISOU  890  CG  ASP A 122     9266   6525   5760     36    -62    221       C  
ATOM    891  OD1 ASP A 122       0.385 -35.011 -49.152  1.00 57.52           O  
ANISOU  891  OD1 ASP A 122     9225   6772   5858    101     55    286       O  
ATOM    892  OD2 ASP A 122      -1.068 -36.222 -50.255  1.00 60.69           O1-
ANISOU  892  OD2 ASP A 122     9984   6967   6106     22   -110    165       O1-
HETATM  893  N   NEP A 123      -2.218 -36.426 -44.980  1.00 52.31           N  
ANISOU  893  N   NEP A 123     8395   5740   5740    -51   -198    209       N  
HETATM  894  CA  NEP A 123      -3.169 -36.318 -43.902  1.00 52.34           C  
ANISOU  894  CA  NEP A 123     8294   5688   5906   -135   -283    233       C  
HETATM  895  C   NEP A 123      -2.459 -35.950 -42.600  1.00 51.93           C  
ANISOU  895  C   NEP A 123     8058   5711   5962    -72   -198    258       C  
HETATM  896  O   NEP A 123      -2.935 -35.184 -41.760  1.00 53.04           O  
ANISOU  896  O   NEP A 123     8052   5869   6230   -133   -234    298       O  
HETATM  897  CB  NEP A 123      -4.032 -37.567 -43.621  1.00 52.21           C  
ANISOU  897  CB  NEP A 123     8410   5528   5901   -170   -365    188       C  
HETATM  898  CG  NEP A 123      -4.995 -37.855 -44.703  1.00 51.30           C  
ANISOU  898  CG  NEP A 123     8456   5332   5704   -283   -493    174       C  
HETATM  899  CD2 NEP A 123      -5.291 -37.029 -45.798  1.00 50.54           C  
ANISOU  899  CD2 NEP A 123     8373   5289   5542   -356   -549    208       C  
HETATM  900  ND1 NEP A 123      -5.771 -39.034 -44.789  1.00 52.58           N  
ANISOU  900  ND1 NEP A 123     8789   5352   5836   -349   -591    134       N  
HETATM  901  CE1 NEP A 123      -6.507 -38.909 -45.898  1.00 53.97           C  
ANISOU  901  CE1 NEP A 123     9075   5504   5928   -466   -709    139       C  
HETATM  902  NE2 NEP A 123      -6.266 -37.695 -46.574  1.00 52.62           N  
ANISOU  902  NE2 NEP A 123     8810   5454   5728   -469   -686    187       N  
HETATM  903  P   NEP A 123      -6.860 -37.090 -47.918  1.00 47.19           P  
ANISOU  903  P   NEP A 123     8189   4804   4939   -580   -793    225       P  
HETATM  904  O1P NEP A 123      -8.352 -37.630 -48.175  1.00 46.46           O  
ANISOU  904  O1P NEP A 123     8175   4622   4857   -761   -994    251       O  
HETATM  905  O2P NEP A 123      -7.328 -35.580 -47.648  1.00 65.05           O  
ANISOU  905  O2P NEP A 123    10206   7169   7343   -634   -822    345       O  
HETATM  906  O3P NEP A 123      -6.070 -37.334 -49.112  1.00 52.53           O  
ANISOU  906  O3P NEP A 123     9053   5497   5407   -514   -733    162       O  
ATOM    907  N   ILE A 124      -1.270 -36.523 -42.428  1.00 48.77           N  
ANISOU  907  N   ILE A 124     7670   5362   5497     62    -79    236       N  
ATOM    908  CA  ILE A 124      -0.437 -36.229 -41.264  1.00 45.24           C  
ANISOU  908  CA  ILE A 124     7051   5013   5127    121      1    268       C  
ATOM    909  C   ILE A 124      -0.032 -34.761 -41.260  1.00 43.42           C  
ANISOU  909  C   ILE A 124     6662   4898   4937     56     13    330       C  
ATOM    910  O   ILE A 124      -0.083 -34.091 -40.230  1.00 42.96           O  
ANISOU  910  O   ILE A 124     6465   4870   4987     12     -2    356       O  
ATOM    911  CB  ILE A 124       0.834 -37.104 -41.240  1.00 44.41           C  
ANISOU  911  CB  ILE A 124     6978   4964   4930    289    129    256       C  
ATOM    912  CG1 ILE A 124       0.469 -38.561 -40.948  1.00 43.96           C  
ANISOU  912  CG1 ILE A 124     7077   4766   4858    358    118    199       C  
ATOM    913  CG2 ILE A 124       1.827 -36.590 -40.206  1.00 40.02           C  
ANISOU  913  CG2 ILE A 124     6217   4555   4436    329    203    313       C  
ATOM    914  CD1 ILE A 124       1.655 -39.491 -40.921  1.00 44.30           C  
ANISOU  914  CD1 ILE A 124     7170   4847   4815    554    250    189       C  
ATOM    915  N   CYS A 125       0.359 -34.269 -42.428  1.00 43.02           N  
ANISOU  915  N   CYS A 125     6650   4905   4791     48     36    353       N  
ATOM    916  CA  CYS A 125       0.788 -32.886 -42.578  1.00 42.38           C  
ANISOU  916  CA  CYS A 125     6441   4922   4738    -24     44    423       C  
ATOM    917  C   CYS A 125      -0.304 -31.887 -42.191  1.00 45.86           C  
ANISOU  917  C   CYS A 125     6828   5290   5305   -150    -63    445       C  
ATOM    918  O   CYS A 125      -0.040 -30.920 -41.475  1.00 48.83           O  
ANISOU  918  O   CYS A 125     7081   5705   5765   -199    -62    480       O  
ATOM    919  CB  CYS A 125       1.250 -32.633 -44.013  1.00 39.80           C  
ANISOU  919  CB  CYS A 125     6185   4662   4275    -14     81    455       C  
ATOM    920  SG  CYS A 125       1.790 -30.949 -44.340  1.00 37.58           S  
ANISOU  920  SG  CYS A 125     5765   4491   4020   -121     85    562       S  
ATOM    921  N   TYR A 126      -1.527 -32.117 -42.656  1.00 45.25           N  
ANISOU  921  N   TYR A 126     6847   5109   5237   -199   -158    427       N  
ATOM    922  CA  TYR A 126      -2.618 -31.202 -42.344  1.00 41.93           C  
ANISOU  922  CA  TYR A 126     6368   4630   4935   -292   -249    461       C  
ATOM    923  C   TYR A 126      -3.111 -31.363 -40.907  1.00 43.69           C  
ANISOU  923  C   TYR A 126     6509   4813   5280   -284   -262    439       C  
ATOM    924  O   TYR A 126      -3.562 -30.399 -40.289  1.00 46.16           O  
ANISOU  924  O   TYR A 126     6737   5109   5693   -324   -290    467       O  
ATOM    925  CB  TYR A 126      -3.781 -31.350 -43.325  1.00 37.55           C  
ANISOU  925  CB  TYR A 126     5913   4005   4348   -354   -353    475       C  
ATOM    926  CG  TYR A 126      -4.735 -30.181 -43.251  1.00 42.37           C  
ANISOU  926  CG  TYR A 126     6447   4585   5065   -427   -431    543       C  
ATOM    927  CD1 TYR A 126      -4.271 -28.884 -43.418  1.00 45.55           C  
ANISOU  927  CD1 TYR A 126     6787   5024   5495   -453   -407    597       C  
ATOM    928  CD2 TYR A 126      -6.091 -30.367 -43.004  1.00 43.43           C  
ANISOU  928  CD2 TYR A 126     6570   4655   5275   -468   -525    561       C  
ATOM    929  CE1 TYR A 126      -5.123 -27.802 -43.349  1.00 47.81           C  
ANISOU  929  CE1 TYR A 126     7023   5263   5879   -498   -471    659       C  
ATOM    930  CE2 TYR A 126      -6.958 -29.288 -42.936  1.00 45.28           C  
ANISOU  930  CE2 TYR A 126     6727   4869   5606   -504   -582    634       C  
ATOM    931  CZ  TYR A 126      -6.464 -28.005 -43.108  1.00 49.34           C  
ANISOU  931  CZ  TYR A 126     7201   5400   6145   -510   -551    677       C  
ATOM    932  OH  TYR A 126      -7.304 -26.914 -43.043  1.00 50.57           O  
ANISOU  932  OH  TYR A 126     7300   5515   6398   -526   -600    751       O  
ATOM    933  N   PHE A 127      -3.033 -32.583 -40.383  1.00 40.89           N  
ANISOU  933  N   PHE A 127     6193   4437   4908   -225   -240    393       N  
ATOM    934  CA  PHE A 127      -3.370 -32.823 -38.991  1.00 40.77           C  
ANISOU  934  CA  PHE A 127     6097   4403   4990   -210   -239    381       C  
ATOM    935  C   PHE A 127      -2.419 -32.032 -38.107  1.00 42.08           C  
ANISOU  935  C   PHE A 127     6144   4653   5191   -193   -174    389       C  
ATOM    936  O   PHE A 127      -2.844 -31.366 -37.169  1.00 43.37           O  
ANISOU  936  O   PHE A 127     6230   4807   5442   -220   -192    394       O  
ATOM    937  CB  PHE A 127      -3.288 -34.314 -38.654  1.00 42.73           C  
ANISOU  937  CB  PHE A 127     6419   4611   5202   -148   -219    342       C  
ATOM    938  CG  PHE A 127      -4.570 -35.064 -38.891  1.00 42.00           C  
ANISOU  938  CG  PHE A 127     6414   4416   5127   -204   -314    341       C  
ATOM    939  CD1 PHE A 127      -5.793 -34.424 -38.786  1.00 41.13           C  
ANISOU  939  CD1 PHE A 127     6243   4283   5103   -287   -398    387       C  
ATOM    940  CD2 PHE A 127      -4.550 -36.412 -39.215  1.00 40.77           C  
ANISOU  940  CD2 PHE A 127     6402   4187   4903   -174   -322    303       C  
ATOM    941  CE1 PHE A 127      -6.975 -35.115 -39.003  1.00 40.63           C  
ANISOU  941  CE1 PHE A 127     6234   4149   5055   -358   -496    409       C  
ATOM    942  CE2 PHE A 127      -5.728 -37.107 -39.430  1.00 41.33           C  
ANISOU  942  CE2 PHE A 127     6558   4159   4987   -258   -427    312       C  
ATOM    943  CZ  PHE A 127      -6.940 -36.459 -39.324  1.00 39.32           C  
ANISOU  943  CZ  PHE A 127     6214   3907   4819   -358   -518    371       C  
ATOM    944  N   LEU A 128      -1.131 -32.092 -38.428  1.00 42.28           N  
ANISOU  944  N   LEU A 128     6159   4767   5137   -150    -99    394       N  
ATOM    945  CA  LEU A 128      -0.128 -31.328 -37.700  1.00 41.12           C  
ANISOU  945  CA  LEU A 128     5896   4719   5011   -161    -52    417       C  
ATOM    946  C   LEU A 128      -0.412 -29.834 -37.801  1.00 45.98           C  
ANISOU  946  C   LEU A 128     6474   5313   5683   -260    -98    447       C  
ATOM    947  O   LEU A 128      -0.305 -29.104 -36.814  1.00 48.56           O  
ANISOU  947  O   LEU A 128     6734   5647   6072   -298   -106    443       O  
ATOM    948  CB  LEU A 128       1.269 -31.622 -38.239  1.00 41.47           C  
ANISOU  948  CB  LEU A 128     5919   4884   4953   -102     33    447       C  
ATOM    949  CG  LEU A 128       2.396 -30.925 -37.473  1.00 43.86           C  
ANISOU  949  CG  LEU A 128     6083   5315   5270   -132     69    489       C  
ATOM    950  CD1 LEU A 128       2.365 -31.346 -36.010  1.00 42.15           C  
ANISOU  950  CD1 LEU A 128     5805   5104   5108   -106     67    462       C  
ATOM    951  CD2 LEU A 128       3.757 -31.212 -38.100  1.00 42.88           C  
ANISOU  951  CD2 LEU A 128     5909   5340   5042    -69    160    546       C  
ATOM    952  N   TYR A 129      -0.781 -29.386 -38.998  1.00 46.40           N  
ANISOU  952  N   TYR A 129     6589   5332   5708   -299   -130    477       N  
ATOM    953  CA  TYR A 129      -1.073 -27.977 -39.216  1.00 43.23           C  
ANISOU  953  CA  TYR A 129     6170   4892   5361   -384   -174    518       C  
ATOM    954  C   TYR A 129      -2.239 -27.496 -38.356  1.00 41.74           C  
ANISOU  954  C   TYR A 129     5970   4603   5284   -396   -228    498       C  
ATOM    955  O   TYR A 129      -2.153 -26.440 -37.732  1.00 43.88           O  
ANISOU  955  O   TYR A 129     6209   4849   5615   -436   -235    502       O  
ATOM    956  CB  TYR A 129      -1.346 -27.675 -40.694  1.00 42.25           C  
ANISOU  956  CB  TYR A 129     6118   4755   5181   -416   -204    567       C  
ATOM    957  CG  TYR A 129      -1.712 -26.225 -40.921  1.00 42.47           C  
ANISOU  957  CG  TYR A 129     6137   4725   5275   -495   -253    623       C  
ATOM    958  CD1 TYR A 129      -0.732 -25.241 -40.936  1.00 43.38           C  
ANISOU  958  CD1 TYR A 129     6211   4885   5385   -561   -228    669       C  
ATOM    959  CD2 TYR A 129      -3.038 -25.834 -41.091  1.00 37.56           C  
ANISOU  959  CD2 TYR A 129     5548   4004   4722   -504   -326    641       C  
ATOM    960  CE1 TYR A 129      -1.057 -23.911 -41.125  1.00 42.78           C  
ANISOU  960  CE1 TYR A 129     6152   4730   5374   -634   -276    722       C  
ATOM    961  CE2 TYR A 129      -3.372 -24.504 -41.278  1.00 36.08           C  
ANISOU  961  CE2 TYR A 129     5363   3748   4599   -554   -364    698       C  
ATOM    962  CZ  TYR A 129      -2.377 -23.549 -41.294  1.00 40.45           C  
ANISOU  962  CZ  TYR A 129     5900   4321   5147   -618   -339    733       C  
ATOM    963  OH  TYR A 129      -2.688 -22.221 -41.481  1.00 42.62           O  
ANISOU  963  OH  TYR A 129     6202   4504   5488   -669   -380    792       O  
ATOM    964  N   GLN A 130      -3.322 -28.268 -38.326  1.00 39.35           N  
ANISOU  964  N   GLN A 130     5697   4249   5004   -361   -265    482       N  
ATOM    965  CA  GLN A 130      -4.507 -27.889 -37.557  1.00 41.68           C  
ANISOU  965  CA  GLN A 130     5964   4474   5401   -355   -304    482       C  
ATOM    966  C   GLN A 130      -4.216 -27.832 -36.061  1.00 44.48           C  
ANISOU  966  C   GLN A 130     6257   4847   5795   -326   -262    436       C  
ATOM    967  O   GLN A 130      -4.726 -26.965 -35.350  1.00 45.27           O  
ANISOU  967  O   GLN A 130     6337   4900   5963   -323   -268    431       O  
ATOM    968  CB  GLN A 130      -5.668 -28.846 -37.828  1.00 42.45           C  
ANISOU  968  CB  GLN A 130     6085   4538   5507   -342   -356    494       C  
ATOM    969  CG  GLN A 130      -6.289 -28.690 -39.212  1.00 47.59           C  
ANISOU  969  CG  GLN A 130     6793   5162   6127   -385   -425    547       C  
ATOM    970  CD  GLN A 130      -7.432 -29.659 -39.449  1.00 49.58           C  
ANISOU  970  CD  GLN A 130     7068   5387   6383   -402   -497    567       C  
ATOM    971  NE2 GLN A 130      -7.104 -30.870 -39.884  1.00 50.70           N  
ANISOU  971  NE2 GLN A 130     7295   5530   6438   -406   -499    529       N  
ATOM    972  OE1 GLN A 130      -8.596 -29.323 -39.239  1.00 49.84           O  
ANISOU  972  OE1 GLN A 130     7045   5398   6494   -411   -549    621       O  
ATOM    973  N   ILE A 131      -3.393 -28.761 -35.589  1.00 42.99           N  
ANISOU  973  N   ILE A 131     6050   4728   5557   -296   -217    405       N  
ATOM    974  CA  ILE A 131      -3.012 -28.794 -34.188  1.00 40.61           C  
ANISOU  974  CA  ILE A 131     5691   4465   5274   -275   -182    370       C  
ATOM    975  C   ILE A 131      -2.247 -27.526 -33.833  1.00 43.98           C  
ANISOU  975  C   ILE A 131     6099   4906   5704   -332   -175    363       C  
ATOM    976  O   ILE A 131      -2.566 -26.853 -32.855  1.00 48.29           O  
ANISOU  976  O   ILE A 131     6638   5419   6293   -337   -180    332       O  
ATOM    977  CB  ILE A 131      -2.144 -30.023 -33.877  1.00 38.97           C  
ANISOU  977  CB  ILE A 131     5464   4337   5005   -225   -136    358       C  
ATOM    978  CG1 ILE A 131      -2.940 -31.307 -34.102  1.00 37.49           C  
ANISOU  978  CG1 ILE A 131     5323   4104   4816   -181   -153    358       C  
ATOM    979  CG2 ILE A 131      -1.628 -29.971 -32.449  1.00 36.92           C  
ANISOU  979  CG2 ILE A 131     5137   4140   4751   -214   -109    334       C  
ATOM    980  CD1 ILE A 131      -2.075 -32.543 -34.189  1.00 36.72           C  
ANISOU  980  CD1 ILE A 131     5249   4052   4649   -117   -106    353       C  
ATOM    981  N   LEU A 132      -1.244 -27.196 -34.639  1.00 42.16           N  
ANISOU  981  N   LEU A 132     5869   4727   5424   -380   -166    395       N  
ATOM    982  CA  LEU A 132      -0.436 -26.009 -34.381  1.00 42.09           C  
ANISOU  982  CA  LEU A 132     5844   4732   5415   -467   -173    406       C  
ATOM    983  C   LEU A 132      -1.231 -24.726 -34.589  1.00 42.79           C  
ANISOU  983  C   LEU A 132     5997   4691   5570   -509   -218    410       C  
ATOM    984  O   LEU A 132      -0.972 -23.714 -33.937  1.00 43.21           O  
ANISOU  984  O   LEU A 132     6071   4700   5646   -569   -235    390       O  
ATOM    985  CB  LEU A 132       0.830 -26.011 -35.242  1.00 40.05           C  
ANISOU  985  CB  LEU A 132     5551   4582   5085   -512   -147    464       C  
ATOM    986  CG  LEU A 132       1.816 -27.132 -34.903  1.00 41.08           C  
ANISOU  986  CG  LEU A 132     5606   4853   5148   -454    -91    471       C  
ATOM    987  CD1 LEU A 132       3.037 -27.068 -35.805  1.00 42.00           C  
ANISOU  987  CD1 LEU A 132     5672   5096   5189   -482    -52    547       C  
ATOM    988  CD2 LEU A 132       2.222 -27.073 -33.438  1.00 28.74           C  
ANISOU  988  CD2 LEU A 132     3983   3339   3596   -473    -95    439       C  
ATOM    989  N   ARG A 133      -2.203 -24.777 -35.494  1.00 42.21           N  
ANISOU  989  N   ARG A 133     5963   4552   5523   -478   -242    441       N  
ATOM    990  CA  ARG A 133      -3.070 -23.634 -35.753  1.00 41.59           C  
ANISOU  990  CA  ARG A 133     5939   4351   5513   -489   -281    464       C  
ATOM    991  C   ARG A 133      -3.895 -23.341 -34.513  1.00 44.96           C  
ANISOU  991  C   ARG A 133     6371   4710   6003   -428   -274    411       C  
ATOM    992  O   ARG A 133      -4.121 -22.183 -34.165  1.00 47.41           O  
ANISOU  992  O   ARG A 133     6737   4921   6356   -439   -285    399       O  
ATOM    993  CB  ARG A 133      -3.986 -23.916 -36.944  1.00 41.12           C  
ANISOU  993  CB  ARG A 133     5899   4264   5460   -462   -314    521       C  
ATOM    994  CG  ARG A 133      -4.897 -22.759 -37.321  1.00 39.68           C  
ANISOU  994  CG  ARG A 133     5759   3967   5349   -458   -355    571       C  
ATOM    995  CD  ARG A 133      -5.593 -23.016 -38.646  1.00 34.65           C  
ANISOU  995  CD  ARG A 133     5135   3335   4697   -457   -402    647       C  
ATOM    996  NE  ARG A 133      -6.386 -21.869 -39.076  1.00 36.07           N  
ANISOU  996  NE  ARG A 133     5346   3414   4944   -446   -442    717       N  
ATOM    997  CZ  ARG A 133      -7.707 -21.794 -38.963  1.00 41.89           C  
ANISOU  997  CZ  ARG A 133     6059   4108   5750   -373   -470    754       C  
ATOM    998  NH1 ARG A 133      -8.387 -22.801 -38.434  1.00 44.65           N1+
ANISOU  998  NH1 ARG A 133     6348   4509   6106   -324   -467    730       N1+
ATOM    999  NH2 ARG A 133      -8.352 -20.714 -39.384  1.00 44.15           N  
ANISOU  999  NH2 ARG A 133     6371   4307   6097   -347   -500    830       N  
ATOM   1000  N   GLY A 134      -4.337 -24.403 -33.846  1.00 45.86           N  
ANISOU 1000  N   GLY A 134     6437   4875   6112   -362   -252    380       N  
ATOM   1001  CA  GLY A 134      -5.086 -24.278 -32.611  1.00 42.92           C  
ANISOU 1001  CA  GLY A 134     6054   4470   5781   -294   -231    336       C  
ATOM   1002  C   GLY A 134      -4.184 -23.880 -31.462  1.00 42.34           C  
ANISOU 1002  C   GLY A 134     5996   4420   5673   -329   -209    268       C  
ATOM   1003  O   GLY A 134      -4.560 -23.061 -30.625  1.00 45.11           O  
ANISOU 1003  O   GLY A 134     6396   4698   6045   -301   -198    222       O  
ATOM   1004  N   LEU A 135      -2.986 -24.457 -31.429  1.00 39.98           N  
ANISOU 1004  N   LEU A 135     5657   4223   5309   -384   -201    264       N  
ATOM   1005  CA  LEU A 135      -2.013 -24.148 -30.390  1.00 40.79           C  
ANISOU 1005  CA  LEU A 135     5756   4376   5365   -440   -197    216       C  
ATOM   1006  C   LEU A 135      -1.562 -22.694 -30.480  1.00 45.53           C  
ANISOU 1006  C   LEU A 135     6437   4889   5973   -539   -234    205       C  
ATOM   1007  O   LEU A 135      -1.326 -22.045 -29.458  1.00 48.00           O  
ANISOU 1007  O   LEU A 135     6802   5170   6266   -576   -244    143       O  
ATOM   1008  CB  LEU A 135      -0.805 -25.087 -30.479  1.00 39.72           C  
ANISOU 1008  CB  LEU A 135     5538   4390   5165   -469   -183    245       C  
ATOM   1009  CG  LEU A 135       0.180 -25.022 -29.305  1.00 35.87           C  
ANISOU 1009  CG  LEU A 135     5014   3995   4620   -523   -185    214       C  
ATOM   1010  CD1 LEU A 135      -0.537 -25.305 -28.000  1.00 33.71           C  
ANISOU 1010  CD1 LEU A 135     4751   3712   4348   -453   -168    152       C  
ATOM   1011  CD2 LEU A 135       1.336 -25.989 -29.498  1.00 32.82           C  
ANISOU 1011  CD2 LEU A 135     4526   3770   4175   -526   -163    268       C  
ATOM   1012  N   LYS A 136      -1.449 -22.190 -31.707  1.00 46.62           N  
ANISOU 1012  N   LYS A 136     6599   4982   6132   -589   -257    267       N  
ATOM   1013  CA  LYS A 136      -1.082 -20.798 -31.947  1.00 42.17           C  
ANISOU 1013  CA  LYS A 136     6123   4314   5584   -693   -298    277       C  
ATOM   1014  C   LYS A 136      -2.044 -19.854 -31.243  1.00 42.09           C  
ANISOU 1014  C   LYS A 136     6228   4137   5626   -636   -302    214       C  
ATOM   1015  O   LYS A 136      -1.623 -18.900 -30.590  1.00 45.91           O  
ANISOU 1015  O   LYS A 136     6809   4539   6097   -713   -330    164       O  
ATOM   1016  CB  LYS A 136      -1.055 -20.504 -33.446  1.00 41.60           C  
ANISOU 1016  CB  LYS A 136     6056   4219   5530   -729   -317    369       C  
ATOM   1017  CG  LYS A 136      -0.860 -19.039 -33.790  1.00 45.18           C  
ANISOU 1017  CG  LYS A 136     6614   4537   6016   -831   -363    398       C  
ATOM   1018  CD  LYS A 136      -0.688 -18.841 -35.290  1.00 48.14           C  
ANISOU 1018  CD  LYS A 136     6977   4925   6390   -877   -378    507       C  
ATOM   1019  CE  LYS A 136      -0.572 -17.369 -35.642  1.00 52.51           C  
ANISOU 1019  CE  LYS A 136     7643   5324   6984   -978   -426    552       C  
ATOM   1020  NZ  LYS A 136      -0.252 -17.136 -37.076  1.00 54.23           N1+
ANISOU 1020  NZ  LYS A 136     7843   5576   7188  -1043   -441    673       N1+
ATOM   1021  N   TYR A 137      -3.337 -20.133 -31.376  1.00 41.86           N  
ANISOU 1021  N   TYR A 137     6193   4061   5650   -501   -274    222       N  
ATOM   1022  CA  TYR A 137      -4.369 -19.374 -30.681  1.00 45.99           C  
ANISOU 1022  CA  TYR A 137     6805   4450   6218   -400   -254    173       C  
ATOM   1023  C   TYR A 137      -4.164 -19.439 -29.172  1.00 50.33           C  
ANISOU 1023  C   TYR A 137     7384   5023   6714   -383   -226     71       C  
ATOM   1024  O   TYR A 137      -4.050 -18.404 -28.512  1.00 50.11           O  
ANISOU 1024  O   TYR A 137     7490   4876   6673   -405   -236      2       O  
ATOM   1025  CB  TYR A 137      -5.755 -19.917 -31.028  1.00 46.40           C  
ANISOU 1025  CB  TYR A 137     6793   4510   6327   -258   -225    225       C  
ATOM   1026  CG  TYR A 137      -6.899 -19.139 -30.412  1.00 51.04           C  
ANISOU 1026  CG  TYR A 137     7447   4979   6965   -121   -188    201       C  
ATOM   1027  CD1 TYR A 137      -7.425 -19.494 -29.173  1.00 51.52           C  
ANISOU 1027  CD1 TYR A 137     7490   5080   7004    -19   -129    140       C  
ATOM   1028  CD2 TYR A 137      -7.457 -18.049 -31.071  1.00 52.95           C  
ANISOU 1028  CD2 TYR A 137     7773   5074   7271    -81   -202    249       C  
ATOM   1029  CE1 TYR A 137      -8.474 -18.782 -28.610  1.00 52.41           C  
ANISOU 1029  CE1 TYR A 137     7662   5099   7152    131    -76    123       C  
ATOM   1030  CE2 TYR A 137      -8.502 -17.333 -30.517  1.00 51.37           C  
ANISOU 1030  CE2 TYR A 137     7636   4766   7116     74   -153    236       C  
ATOM   1031  CZ  TYR A 137      -9.005 -17.703 -29.290  1.00 52.72           C  
ANISOU 1031  CZ  TYR A 137     7783   4988   7258    185    -86    170       C  
ATOM   1032  OH  TYR A 137     -10.046 -16.991 -28.744  1.00 54.72           O  
ANISOU 1032  OH  TYR A 137     8097   5149   7547    363    -20    161       O  
ATOM   1033  N   ILE A 138      -4.126 -20.662 -28.641  1.00 50.70           N  
ANISOU 1033  N   ILE A 138     7322   5218   6724   -345   -197     63       N  
ATOM   1034  CA  ILE A 138      -3.970 -20.899 -27.207  1.00 51.06           C  
ANISOU 1034  CA  ILE A 138     7377   5317   6706   -321   -170    -20       C  
ATOM   1035  C   ILE A 138      -2.793 -20.120 -26.642  1.00 50.03           C  
ANISOU 1035  C   ILE A 138     7334   5165   6508   -463   -217    -82       C  
ATOM   1036  O   ILE A 138      -2.937 -19.370 -25.675  1.00 51.48           O  
ANISOU 1036  O   ILE A 138     7640   5264   6656   -451   -212   -172       O  
ATOM   1037  CB  ILE A 138      -3.740 -22.395 -26.901  1.00 49.05           C  
ANISOU 1037  CB  ILE A 138     6984   5237   6416   -300   -148      6       C  
ATOM   1038  CG1 ILE A 138      -4.908 -23.240 -27.403  1.00 47.87           C  
ANISOU 1038  CG1 ILE A 138     6755   5106   6327   -188   -117     69       C  
ATOM   1039  CG2 ILE A 138      -3.542 -22.615 -25.412  1.00 44.34           C  
ANISOU 1039  CG2 ILE A 138     6396   4708   5745   -281   -124    -68       C  
ATOM   1040  CD1 ILE A 138      -4.636 -24.726 -27.366  1.00 44.45           C  
ANISOU 1040  CD1 ILE A 138     6214   4809   5867   -183   -108    107       C  
ATOM   1041  N   HIS A 139      -1.631 -20.298 -27.260  1.00 44.80           N  
ANISOU 1041  N   HIS A 139     6613   4586   5824   -598   -263    -30       N  
ATOM   1042  CA  HIS A 139      -0.412 -19.667 -26.778  1.00 43.33           C  
ANISOU 1042  CA  HIS A 139     6476   4416   5572   -764   -323    -61       C  
ATOM   1043  C   HIS A 139      -0.451 -18.150 -26.883  1.00 47.87           C  
ANISOU 1043  C   HIS A 139     7230   4790   6168   -844   -370    -98       C  
ATOM   1044  O   HIS A 139       0.137 -17.459 -26.054  1.00 51.22           O  
ANISOU 1044  O   HIS A 139     7760   5170   6530   -955   -419   -168       O  
ATOM   1045  CB  HIS A 139       0.812 -20.228 -27.504  1.00 39.67           C  
ANISOU 1045  CB  HIS A 139     5879   4111   5083   -876   -350     33       C  
ATOM   1046  CG  HIS A 139       1.260 -21.557 -26.985  1.00 42.74           C  
ANISOU 1046  CG  HIS A 139     6125   4694   5420   -830   -319     50       C  
ATOM   1047  CD2 HIS A 139       0.633 -22.460 -26.193  1.00 42.89           C  
ANISOU 1047  CD2 HIS A 139     6104   4766   5425   -705   -272     14       C  
ATOM   1048  ND1 HIS A 139       2.500 -22.087 -27.268  1.00 44.77           N  
ANISOU 1048  ND1 HIS A 139     6258   5122   5632   -913   -335    126       N  
ATOM   1049  CE1 HIS A 139       2.616 -23.264 -26.675  1.00 44.12           C  
ANISOU 1049  CE1 HIS A 139     6076   5174   5512   -830   -298    132       C  
ATOM   1050  NE2 HIS A 139       1.500 -23.512 -26.016  1.00 42.02           N  
ANISOU 1050  NE2 HIS A 139     5863   4838   5266   -713   -263     65       N  
ATOM   1051  N   SER A 140      -1.144 -17.633 -27.894  1.00 49.60           N  
ANISOU 1051  N   SER A 140     7496   4881   6470   -792   -361    -49       N  
ATOM   1052  CA  SER A 140      -1.259 -16.186 -28.065  1.00 49.64           C  
ANISOU 1052  CA  SER A 140     7688   4668   6507   -850   -402    -73       C  
ATOM   1053  C   SER A 140      -2.051 -15.575 -26.912  1.00 50.19           C  
ANISOU 1053  C   SER A 140     7922   4593   6558   -739   -369   -196       C  
ATOM   1054  O   SER A 140      -1.886 -14.402 -26.588  1.00 55.03           O  
ANISOU 1054  O   SER A 140     8730   5021   7158   -808   -410   -259       O  
ATOM   1055  CB  SER A 140      -1.902 -15.837 -29.411  1.00 50.29           C  
ANISOU 1055  CB  SER A 140     7772   4657   6681   -796   -395     23       C  
ATOM   1056  OG  SER A 140      -3.253 -16.264 -29.476  1.00 49.06           O  
ANISOU 1056  OG  SER A 140     7577   4484   6578   -592   -328     30       O  
ATOM   1057  N   ALA A 141      -2.901 -16.387 -26.287  1.00 48.74           N  
ANISOU 1057  N   ALA A 141     7665   4488   6365   -567   -293   -228       N  
ATOM   1058  CA  ALA A 141      -3.649 -15.970 -25.106  1.00 49.37           C  
ANISOU 1058  CA  ALA A 141     7876   4477   6406   -438   -240   -342       C  
ATOM   1059  C   ALA A 141      -2.822 -16.180 -23.837  1.00 51.08           C  
ANISOU 1059  C   ALA A 141     8126   4785   6499   -534   -267   -438       C  
ATOM   1060  O   ALA A 141      -3.333 -16.048 -22.724  1.00 48.60           O  
ANISOU 1060  O   ALA A 141     7906   4442   6119   -430   -218   -538       O  
ATOM   1061  CB  ALA A 141      -4.962 -16.738 -25.011  1.00 46.07           C  
ANISOU 1061  CB  ALA A 141     7346   4127   6031   -216   -144   -309       C  
ATOM   1062  N   ASN A 142      -1.546 -16.511 -24.020  1.00 53.67           N  
ANISOU 1062  N   ASN A 142     8368   5238   6787   -728   -343   -397       N  
ATOM   1063  CA  ASN A 142      -0.633 -16.794 -22.916  1.00 53.96           C  
ANISOU 1063  CA  ASN A 142     8399   5399   6703   -842   -387   -457       C  
ATOM   1064  C   ASN A 142      -1.126 -17.952 -22.046  1.00 52.27           C  
ANISOU 1064  C   ASN A 142     8069   5349   6443   -698   -313   -476       C  
ATOM   1065  O   ASN A 142      -0.956 -17.944 -20.830  1.00 52.24           O  
ANISOU 1065  O   ASN A 142     8130   5387   6330   -708   -317   -564       O  
ATOM   1066  CB  ASN A 142      -0.395 -15.540 -22.069  1.00 57.69           C  
ANISOU 1066  CB  ASN A 142     9126   5697   7097   -937   -444   -584       C  
ATOM   1067  CG  ASN A 142       0.891 -15.609 -21.275  1.00 60.42           C  
ANISOU 1067  CG  ASN A 142     9464   6170   7322  -1149   -541   -613       C  
ATOM   1068  ND2 ASN A 142       0.862 -15.092 -20.048  1.00 58.25           N  
ANISOU 1068  ND2 ASN A 142     9375   5826   6932  -1168   -562   -749       N  
ATOM   1069  OD1 ASN A 142       1.900 -16.127 -21.753  1.00 63.79           O  
ANISOU 1069  OD1 ASN A 142     9720   6765   7753  -1290   -596   -508       O  
ATOM   1070  N   VAL A 143      -1.734 -18.945 -22.686  1.00 51.83           N  
ANISOU 1070  N   VAL A 143     7847   5384   6461   -574   -251   -387       N  
ATOM   1071  CA  VAL A 143      -2.288 -20.105 -21.993  1.00 49.46           C  
ANISOU 1071  CA  VAL A 143     7430   5228   6134   -441   -181   -380       C  
ATOM   1072  C   VAL A 143      -1.553 -21.370 -22.424  1.00 50.29           C  
ANISOU 1072  C   VAL A 143     7341   5522   6244   -491   -197   -282       C  
ATOM   1073  O   VAL A 143      -1.157 -21.496 -23.582  1.00 54.89           O  
ANISOU 1073  O   VAL A 143     7858   6111   6887   -547   -222   -203       O  
ATOM   1074  CB  VAL A 143      -3.802 -20.250 -22.276  1.00 45.01           C  
ANISOU 1074  CB  VAL A 143     6850   4599   5653   -242    -95   -355       C  
ATOM   1075  CG1 VAL A 143      -4.344 -21.566 -21.745  1.00 41.56           C  
ANISOU 1075  CG1 VAL A 143     6266   4322   5203   -134    -32   -312       C  
ATOM   1076  CG2 VAL A 143      -4.562 -19.084 -21.669  1.00 48.13           C  
ANISOU 1076  CG2 VAL A 143     7434   4825   6029   -146    -55   -451       C  
ATOM   1077  N   LEU A 144      -1.348 -22.288 -21.483  1.00 45.23           N  
ANISOU 1077  N   LEU A 144     6619   5034   5534   -463   -178   -284       N  
ATOM   1078  CA  LEU A 144      -0.748 -23.579 -21.785  1.00 44.74           C  
ANISOU 1078  CA  LEU A 144     6385   5139   5474   -471   -177   -191       C  
ATOM   1079  C   LEU A 144      -1.802 -24.662 -21.661  1.00 48.73           C  
ANISOU 1079  C   LEU A 144     6810   5686   6020   -317   -104   -151       C  
ATOM   1080  O   LEU A 144      -2.576 -24.664 -20.708  1.00 51.86           O  
ANISOU 1080  O   LEU A 144     7242   6082   6382   -228    -58   -196       O  
ATOM   1081  CB  LEU A 144       0.383 -23.882 -20.808  1.00 46.21           C  
ANISOU 1081  CB  LEU A 144     6527   5481   5551   -566   -222   -198       C  
ATOM   1082  CG  LEU A 144       1.439 -22.804 -20.605  1.00 51.24           C  
ANISOU 1082  CG  LEU A 144     7246   6099   6123   -750   -313   -239       C  
ATOM   1083  CD1 LEU A 144       2.591 -23.347 -19.776  1.00 53.50           C  
ANISOU 1083  CD1 LEU A 144     7436   6585   6305   -843   -363   -205       C  
ATOM   1084  CD2 LEU A 144       1.929 -22.301 -21.943  1.00 51.86           C  
ANISOU 1084  CD2 LEU A 144     7312   6117   6275   -843   -349   -178       C  
ATOM   1085  N   HIS A 145      -1.834 -25.588 -22.613  1.00 48.43           N  
ANISOU 1085  N   HIS A 145     6671   5685   6045   -288    -93    -64       N  
ATOM   1086  CA  HIS A 145      -2.771 -26.702 -22.534  1.00 49.77           C  
ANISOU 1086  CA  HIS A 145     6768   5889   6252   -173    -42    -15       C  
ATOM   1087  C   HIS A 145      -2.291 -27.755 -21.536  1.00 56.20           C  
ANISOU 1087  C   HIS A 145     7505   6851   6998   -157    -29     10       C  
ATOM   1088  O   HIS A 145      -3.079 -28.275 -20.743  1.00 59.63           O  
ANISOU 1088  O   HIS A 145     7916   7320   7419    -75     14     19       O  
ATOM   1089  CB  HIS A 145      -2.984 -27.333 -23.906  1.00 45.57           C  
ANISOU 1089  CB  HIS A 145     6188   5329   5799   -160    -48     60       C  
ATOM   1090  CG  HIS A 145      -4.052 -28.382 -23.926  1.00 41.91           C  
ANISOU 1090  CG  HIS A 145     5669   4873   5380    -70    -15    115       C  
ATOM   1091  CD2 HIS A 145      -5.359 -28.316 -24.274  1.00 40.96           C  
ANISOU 1091  CD2 HIS A 145     5550   4686   5329    -10      1    144       C  
ATOM   1092  ND1 HIS A 145      -3.819 -29.688 -23.554  1.00 37.63           N  
ANISOU 1092  ND1 HIS A 145     5059   4421   4816    -45     -1    164       N  
ATOM   1093  CE1 HIS A 145      -4.937 -30.382 -23.674  1.00 38.16           C  
ANISOU 1093  CE1 HIS A 145     5097   4465   4935     11     14    214       C  
ATOM   1094  NE2 HIS A 145      -5.886 -29.573 -24.111  1.00 37.80           N  
ANISOU 1094  NE2 HIS A 145     5081   4337   4944     30     15    208       N  
ATOM   1095  N   ARG A 146      -0.996 -28.070 -21.606  1.00 55.53           N  
ANISOU 1095  N   ARG A 146     7370   6862   6867   -230    -66     38       N  
ATOM   1096  CA  ARG A 146      -0.314 -28.956 -20.655  1.00 52.41           C  
ANISOU 1096  CA  ARG A 146     6898   6619   6398   -223    -64     74       C  
ATOM   1097  C   ARG A 146      -0.690 -30.439 -20.721  1.00 51.12           C  
ANISOU 1097  C   ARG A 146     6659   6497   6269   -126    -24    155       C  
ATOM   1098  O   ARG A 146      -0.084 -31.257 -20.033  1.00 54.15           O  
ANISOU 1098  O   ARG A 146     6976   6999   6599   -108    -21    203       O  
ATOM   1099  CB  ARG A 146      -0.459 -28.439 -19.220  1.00 54.24           C  
ANISOU 1099  CB  ARG A 146     7181   6892   6537   -233    -66      5       C  
ATOM   1100  CG  ARG A 146       0.009 -27.013 -19.034  1.00 59.01           C  
ANISOU 1100  CG  ARG A 146     7892   7439   7090   -343   -118    -85       C  
ATOM   1101  CD  ARG A 146      -0.275 -26.509 -17.630  1.00 63.89           C  
ANISOU 1101  CD  ARG A 146     8598   8078   7600   -338   -113   -171       C  
ATOM   1102  NE  ARG A 146       0.641 -27.061 -16.638  1.00 67.36           N  
ANISOU 1102  NE  ARG A 146     8971   8692   7929   -389   -149   -144       N  
ATOM   1103  CZ  ARG A 146       0.261 -27.552 -15.464  1.00 71.95           C  
ANISOU 1103  CZ  ARG A 146     9548   9364   8428   -322   -115   -150       C  
ATOM   1104  NH1 ARG A 146      -1.022 -27.570 -15.134  1.00 72.93           N1+
ANISOU 1104  NH1 ARG A 146     9717   9424   8568   -199    -36   -180       N1+
ATOM   1105  NH2 ARG A 146       1.165 -28.030 -14.620  1.00 76.13           N  
ANISOU 1105  NH2 ARG A 146    10012  10062   8854   -377   -159   -111       N  
ATOM   1106  N   ASP A 147      -1.673 -30.793 -21.545  1.00 48.73           N  
ANISOU 1106  N   ASP A 147     6369   6095   6050    -72     -1    178       N  
ATOM   1107  CA  ASP A 147      -2.100 -32.188 -21.637  1.00 48.06           C  
ANISOU 1107  CA  ASP A 147     6239   6022   5999     -3     23    254       C  
ATOM   1108  C   ASP A 147      -2.456 -32.607 -23.066  1.00 50.83           C  
ANISOU 1108  C   ASP A 147     6613   6274   6426      6     15    286       C  
ATOM   1109  O   ASP A 147      -3.427 -33.332 -23.291  1.00 53.30           O  
ANISOU 1109  O   ASP A 147     6929   6534   6789     41     22    327       O  
ATOM   1110  CB  ASP A 147      -3.275 -32.449 -20.693  1.00 48.89           C  
ANISOU 1110  CB  ASP A 147     6336   6134   6107     52     57    266       C  
ATOM   1111  CG  ASP A 147      -3.474 -33.926 -20.398  1.00 51.72           C  
ANISOU 1111  CG  ASP A 147     6645   6531   6476    100     73    355       C  
ATOM   1112  OD1 ASP A 147      -2.548 -34.722 -20.667  1.00 47.76           O  
ANISOU 1112  OD1 ASP A 147     6124   6061   5961    106     63    397       O  
ATOM   1113  OD2 ASP A 147      -4.557 -34.290 -19.893  1.00 57.21           O1-
ANISOU 1113  OD2 ASP A 147     7321   7224   7193    134     99    394       O1-
ATOM   1114  N   LEU A 148      -1.661 -32.155 -24.029  1.00 47.71           N  
ANISOU 1114  N   LEU A 148     6234   5863   6029    -37     -4    274       N  
ATOM   1115  CA  LEU A 148      -1.890 -32.506 -25.425  1.00 41.30           C  
ANISOU 1115  CA  LEU A 148     5459   4970   5264    -31    -13    297       C  
ATOM   1116  C   LEU A 148      -1.494 -33.956 -25.707  1.00 42.45           C  
ANISOU 1116  C   LEU A 148     5598   5133   5397     28      5    351       C  
ATOM   1117  O   LEU A 148      -0.367 -34.367 -25.439  1.00 45.47           O  
ANISOU 1117  O   LEU A 148     5939   5608   5730     54     24    376       O  
ATOM   1118  CB  LEU A 148      -1.143 -31.543 -26.348  1.00 38.23           C  
ANISOU 1118  CB  LEU A 148     5090   4570   4865    -93    -30    276       C  
ATOM   1119  CG  LEU A 148      -1.679 -30.104 -26.380  1.00 36.81           C  
ANISOU 1119  CG  LEU A 148     4954   4318   4714   -147    -54    227       C  
ATOM   1120  CD1 LEU A 148      -0.792 -29.204 -27.217  1.00 36.59           C  
ANISOU 1120  CD1 LEU A 148     4942   4288   4672   -225    -76    224       C  
ATOM   1121  CD2 LEU A 148      -3.099 -30.070 -26.911  1.00 36.17           C  
ANISOU 1121  CD2 LEU A 148     4909   4131   4704   -116    -61    235       C  
ATOM   1122  N   LYS A 149      -2.441 -34.725 -26.234  1.00 43.42           N  
ANISOU 1122  N   LYS A 149     5768   5164   5565     49     -6    374       N  
ATOM   1123  CA  LYS A 149      -2.227 -36.129 -26.576  1.00 45.42           C  
ANISOU 1123  CA  LYS A 149     6062   5388   5809    103      5    416       C  
ATOM   1124  C   LYS A 149      -3.289 -36.535 -27.598  1.00 47.88           C  
ANISOU 1124  C   LYS A 149     6454   5571   6166     76    -35    424       C  
ATOM   1125  O   LYS A 149      -4.284 -35.827 -27.753  1.00 51.95           O  
ANISOU 1125  O   LYS A 149     6961   6050   6726     26    -66    417       O  
ATOM   1126  CB  LYS A 149      -2.290 -37.009 -25.320  1.00 45.24           C  
ANISOU 1126  CB  LYS A 149     5998   5414   5778    146     22    463       C  
ATOM   1127  CG  LYS A 149      -3.601 -36.950 -24.560  1.00 46.15           C  
ANISOU 1127  CG  LYS A 149     6087   5511   5935    119     10    482       C  
ATOM   1128  CD  LYS A 149      -3.488 -37.709 -23.246  1.00 49.77           C  
ANISOU 1128  CD  LYS A 149     6497   6045   6367    159     34    535       C  
ATOM   1129  CE  LYS A 149      -4.625 -37.359 -22.301  1.00 52.57           C  
ANISOU 1129  CE  LYS A 149     6801   6433   6741    140     40    552       C  
ATOM   1130  NZ  LYS A 149      -4.480 -38.034 -20.984  1.00 52.90           N1+
ANISOU 1130  NZ  LYS A 149     6794   6566   6741    175     67    610       N1+
ATOM   1131  N   PRO A 150      -3.080 -37.656 -28.314  1.00 46.24           N  
ANISOU 1131  N   PRO A 150     6334   5295   5939    111    -37    439       N  
ATOM   1132  CA  PRO A 150      -4.015 -38.020 -29.387  1.00 48.59           C  
ANISOU 1132  CA  PRO A 150     6730   5472   6261     62    -91    439       C  
ATOM   1133  C   PRO A 150      -5.480 -38.127 -28.956  1.00 50.20           C  
ANISOU 1133  C   PRO A 150     6905   5635   6531     -4   -144    483       C  
ATOM   1134  O   PRO A 150      -6.366 -37.823 -29.750  1.00 54.07           O  
ANISOU 1134  O   PRO A 150     7423   6070   7051    -70   -201    489       O  
ATOM   1135  CB  PRO A 150      -3.492 -39.380 -29.852  1.00 49.02           C  
ANISOU 1135  CB  PRO A 150     6901   5452   6271    124    -78    445       C  
ATOM   1136  CG  PRO A 150      -2.032 -39.319 -29.573  1.00 46.27           C  
ANISOU 1136  CG  PRO A 150     6506   5207   5868    219     -3    441       C  
ATOM   1137  CD  PRO A 150      -1.907 -38.551 -28.290  1.00 44.25           C  
ANISOU 1137  CD  PRO A 150     6107   5074   5633    202     12    455       C  
ATOM   1138  N   SER A 151      -5.732 -38.533 -27.718  1.00 52.15           N  
ANISOU 1138  N   SER A 151     7087   5928   6799     13   -124    526       N  
ATOM   1139  CA  SER A 151      -7.103 -38.674 -27.238  1.00 52.51           C  
ANISOU 1139  CA  SER A 151     7084   5966   6903    -44   -161    589       C  
ATOM   1140  C   SER A 151      -7.753 -37.330 -26.904  1.00 49.46           C  
ANISOU 1140  C   SER A 151     6599   5647   6548    -54   -150    580       C  
ATOM   1141  O   SER A 151      -8.949 -37.268 -26.635  1.00 52.93           O  
ANISOU 1141  O   SER A 151     6976   6096   7037    -87   -173    642       O  
ATOM   1142  CB  SER A 151      -7.167 -39.616 -26.029  1.00 55.16           C  
ANISOU 1142  CB  SER A 151     7384   6334   7240    -19   -138    652       C  
ATOM   1143  OG  SER A 151      -6.469 -39.080 -24.917  1.00 56.93           O  
ANISOU 1143  OG  SER A 151     7525   6678   7429     44    -74    633       O  
ATOM   1144  N   ASN A 152      -6.966 -36.258 -26.918  1.00 46.50           N  
ANISOU 1144  N   ASN A 152     6209   5315   6145    -24   -116    513       N  
ATOM   1145  CA  ASN A 152      -7.499 -34.920 -26.667  1.00 47.97           C  
ANISOU 1145  CA  ASN A 152     6339   5532   6355    -21   -103    492       C  
ATOM   1146  C   ASN A 152      -7.635 -34.105 -27.949  1.00 47.53           C  
ANISOU 1146  C   ASN A 152     6325   5414   6319    -56   -141    469       C  
ATOM   1147  O   ASN A 152      -7.903 -32.901 -27.918  1.00 48.03           O  
ANISOU 1147  O   ASN A 152     6367   5479   6402    -47   -130    448       O  
ATOM   1148  CB  ASN A 152      -6.654 -34.170 -25.632  1.00 50.13           C  
ANISOU 1148  CB  ASN A 152     6580   5886   6581     18    -48    436       C  
ATOM   1149  CG  ASN A 152      -6.924 -34.638 -24.209  1.00 55.46           C  
ANISOU 1149  CG  ASN A 152     7195   6642   7236     55    -10    468       C  
ATOM   1150  ND2 ASN A 152      -6.046 -34.265 -23.282  1.00 55.53           N  
ANISOU 1150  ND2 ASN A 152     7190   6729   7182     78     24    424       N  
ATOM   1151  OD1 ASN A 152      -7.916 -35.319 -23.947  1.00 57.36           O  
ANISOU 1151  OD1 ASN A 152     7400   6882   7513     52    -16    541       O  
ATOM   1152  N   LEU A 153      -7.445 -34.775 -29.078  1.00 45.39           N  
ANISOU 1152  N   LEU A 153     6132   5081   6035    -91   -183    475       N  
ATOM   1153  CA  LEU A 153      -7.634 -34.156 -30.378  1.00 44.09           C  
ANISOU 1153  CA  LEU A 153     6014   4863   5876   -131   -228    468       C  
ATOM   1154  C   LEU A 153      -8.822 -34.818 -31.054  1.00 47.01           C  
ANISOU 1154  C   LEU A 153     6405   5179   6280   -192   -304    533       C  
ATOM   1155  O   LEU A 153      -8.717 -35.940 -31.545  1.00 49.88           O  
ANISOU 1155  O   LEU A 153     6852   5488   6611   -222   -339    538       O  
ATOM   1156  CB  LEU A 153      -6.380 -34.318 -31.235  1.00 41.80           C  
ANISOU 1156  CB  LEU A 153     5803   4561   5517   -125   -214    422       C  
ATOM   1157  CG  LEU A 153      -5.090 -33.846 -30.570  1.00 40.27           C  
ANISOU 1157  CG  LEU A 153     5572   4444   5284    -84   -150    380       C  
ATOM   1158  CD1 LEU A 153      -3.886 -34.139 -31.446  1.00 38.75           C  
ANISOU 1158  CD1 LEU A 153     5435   4264   5022    -67   -127    361       C  
ATOM   1159  CD2 LEU A 153      -5.180 -32.362 -30.251  1.00 41.37           C  
ANISOU 1159  CD2 LEU A 153     5668   4602   5450   -102   -142    359       C  
ATOM   1160  N   LEU A 154      -9.954 -34.125 -31.067  1.00 45.96           N  
ANISOU 1160  N   LEU A 154     6198   5057   6204   -208   -333    587       N  
ATOM   1161  CA  LEU A 154     -11.175 -34.680 -31.634  1.00 47.94           C  
ANISOU 1161  CA  LEU A 154     6438   5285   6492   -284   -419    671       C  
ATOM   1162  C   LEU A 154     -11.217 -34.491 -33.150  1.00 51.74           C  
ANISOU 1162  C   LEU A 154     7005   5710   6945   -346   -494    669       C  
ATOM   1163  O   LEU A 154     -10.766 -33.470 -33.674  1.00 49.11           O  
ANISOU 1163  O   LEU A 154     6687   5375   6599   -320   -475    634       O  
ATOM   1164  CB  LEU A 154     -12.393 -34.033 -30.976  1.00 49.04           C  
ANISOU 1164  CB  LEU A 154     6437   5489   6705   -259   -410    754       C  
ATOM   1165  CG  LEU A 154     -12.357 -33.957 -29.447  1.00 46.77           C  
ANISOU 1165  CG  LEU A 154     6067   5273   6428   -180   -321    751       C  
ATOM   1166  CD1 LEU A 154     -13.502 -33.103 -28.920  1.00 46.29           C  
ANISOU 1166  CD1 LEU A 154     5882   5280   6426   -121   -291    823       C  
ATOM   1167  CD2 LEU A 154     -12.391 -35.349 -28.835  1.00 44.55           C  
ANISOU 1167  CD2 LEU A 154     5789   5002   6137   -219   -329    790       C  
ATOM   1168  N   LEU A 155     -11.762 -35.483 -33.849  1.00 56.02           N  
ANISOU 1168  N   LEU A 155     7611   6203   7469   -438   -585    709       N  
ATOM   1169  CA  LEU A 155     -11.805 -35.468 -35.306  1.00 56.45           C  
ANISOU 1169  CA  LEU A 155     7771   6207   7470   -506   -665    701       C  
ATOM   1170  C   LEU A 155     -13.215 -35.710 -35.833  1.00 58.95           C  
ANISOU 1170  C   LEU A 155     8048   6528   7821   -620   -789    810       C  
ATOM   1171  O   LEU A 155     -13.935 -36.565 -35.321  1.00 61.29           O  
ANISOU 1171  O   LEU A 155     8308   6827   8153   -684   -834    875       O  
ATOM   1172  CB  LEU A 155     -10.870 -36.542 -35.862  1.00 56.98           C  
ANISOU 1172  CB  LEU A 155     8014   6195   7442   -515   -666    622       C  
ATOM   1173  CG  LEU A 155      -9.448 -36.529 -35.305  1.00 56.28           C  
ANISOU 1173  CG  LEU A 155     7948   6122   7315   -404   -548    539       C  
ATOM   1174  CD1 LEU A 155      -8.646 -37.698 -35.836  1.00 52.95           C  
ANISOU 1174  CD1 LEU A 155     7696   5622   6801   -386   -540    479       C  
ATOM   1175  CD2 LEU A 155      -8.774 -35.215 -35.649  1.00 59.73           C  
ANISOU 1175  CD2 LEU A 155     8346   6609   7740   -356   -495    508       C  
ATOM   1176  N   ASN A 156     -13.603 -34.950 -36.854  1.00 59.50           N  
ANISOU 1176  N   ASN A 156     8116   6609   7881   -655   -850    844       N  
ATOM   1177  CA  ASN A 156     -14.826 -35.221 -37.606  1.00 60.57           C  
ANISOU 1177  CA  ASN A 156     8228   6758   8026   -782   -991    951       C  
ATOM   1178  C   ASN A 156     -14.476 -35.733 -38.994  1.00 60.60           C  
ANISOU 1178  C   ASN A 156     8423   6688   7914   -872  -1078    899       C  
ATOM   1179  O   ASN A 156     -15.008 -36.742 -39.458  1.00 63.87           O  
ANISOU 1179  O   ASN A 156     8927   7055   8286  -1002  -1193    925       O  
ATOM   1180  CB  ASN A 156     -15.683 -33.961 -37.731  1.00 63.04           C  
ANISOU 1180  CB  ASN A 156     8385   7156   8413   -748  -1004   1055       C  
ATOM   1181  CG  ASN A 156     -16.778 -33.898 -36.693  1.00 65.70           C  
ANISOU 1181  CG  ASN A 156     8529   7580   8853   -728   -992   1174       C  
ATOM   1182  ND2 ASN A 156     -17.308 -32.702 -36.459  1.00 65.79           N  
ANISOU 1182  ND2 ASN A 156     8403   7660   8935   -630   -948   1244       N  
ATOM   1183  OD1 ASN A 156     -17.149 -34.916 -36.111  1.00 66.57           O  
ANISOU 1183  OD1 ASN A 156     8617   7699   8978   -793  -1018   1211       O  
ATOM   1184  N   THR A 157     -13.580 -35.011 -39.655  1.00 57.40           N  
ANISOU 1184  N   THR A 157     8087   6274   7449   -806  -1025    827       N  
ATOM   1185  CA  THR A 157     -13.053 -35.406 -40.949  1.00 55.15           C  
ANISOU 1185  CA  THR A 157     7993   5931   7030   -858  -1074    763       C  
ATOM   1186  C   THR A 157     -11.547 -35.180 -40.914  1.00 55.05           C  
ANISOU 1186  C   THR A 157     8054   5904   6957   -738   -939    652       C  
ATOM   1187  O   THR A 157     -10.985 -34.893 -39.858  1.00 52.75           O  
ANISOU 1187  O   THR A 157     7676   5639   6728   -643   -832    625       O  
ATOM   1188  CB  THR A 157     -13.675 -34.571 -42.086  1.00 54.23           C  
ANISOU 1188  CB  THR A 157     7857   5859   6889   -921  -1168    839       C  
ATOM   1189  CG2 THR A 157     -15.177 -34.821 -42.183  1.00 52.87           C  
ANISOU 1189  CG2 THR A 157     7591   5727   6771  -1049  -1315    973       C  
ATOM   1190  OG1 THR A 157     -13.447 -33.177 -41.843  1.00 52.60           O  
ANISOU 1190  OG1 THR A 157     7527   5707   6751   -821  -1087    867       O  
ATOM   1191  N   THR A 158     -10.888 -35.306 -42.059  1.00 56.00           N  
ANISOU 1191  N   THR A 158     8329   5998   6950   -744   -945    594       N  
ATOM   1192  CA  THR A 158      -9.468 -34.993 -42.126  1.00 53.96           C  
ANISOU 1192  CA  THR A 158     8112   5758   6632   -632   -815    515       C  
ATOM   1193  C   THR A 158      -9.233 -33.485 -42.015  1.00 55.22           C  
ANISOU 1193  C   THR A 158     8135   5989   6854   -589   -764    559       C  
ATOM   1194  O   THR A 158      -8.131 -33.046 -41.687  1.00 58.03           O  
ANISOU 1194  O   THR A 158     8466   6379   7203   -509   -655    518       O  
ATOM   1195  CB  THR A 158      -8.827 -35.527 -43.419  1.00 53.03           C  
ANISOU 1195  CB  THR A 158     8195   5607   6345   -635   -821    450       C  
ATOM   1196  CG2 THR A 158      -8.534 -37.008 -43.295  1.00 48.87           C  
ANISOU 1196  CG2 THR A 158     7832   4986   5749   -617   -813    371       C  
ATOM   1197  OG1 THR A 158      -9.719 -35.316 -44.519  1.00 59.87           O  
ANISOU 1197  OG1 THR A 158     9115   6473   7159   -749   -951    502       O  
ATOM   1198  N   CYS A 159     -10.272 -32.697 -42.279  1.00 54.52           N  
ANISOU 1198  N   CYS A 159     7962   5924   6829   -646   -845    650       N  
ATOM   1199  CA  CYS A 159     -10.159 -31.239 -42.267  1.00 55.35           C  
ANISOU 1199  CA  CYS A 159     7969   6068   6996   -606   -808    698       C  
ATOM   1200  C   CYS A 159     -10.850 -30.601 -41.066  1.00 53.28           C  
ANISOU 1200  C   CYS A 159     7550   5815   6878   -563   -786    747       C  
ATOM   1201  O   CYS A 159     -11.070 -29.390 -41.042  1.00 54.19           O  
ANISOU 1201  O   CYS A 159     7595   5939   7056   -532   -775    799       O  
ATOM   1202  CB  CYS A 159     -10.735 -30.642 -43.556  1.00 57.22           C  
ANISOU 1202  CB  CYS A 159     8234   6319   7187   -673   -902    777       C  
ATOM   1203  SG  CYS A 159      -9.803 -31.010 -45.054  1.00 55.50           S  
ANISOU 1203  SG  CYS A 159     8202   6109   6777   -703   -904    724       S  
ATOM   1204  N   ASP A 160     -11.195 -31.413 -40.074  1.00 51.45           N  
ANISOU 1204  N   ASP A 160     7277   5580   6693   -554   -776    732       N  
ATOM   1205  CA  ASP A 160     -11.894 -30.915 -38.896  1.00 50.16           C  
ANISOU 1205  CA  ASP A 160     6969   5442   6648   -501   -744    779       C  
ATOM   1206  C   ASP A 160     -11.279 -31.484 -37.621  1.00 50.18           C  
ANISOU 1206  C   ASP A 160     6954   5447   6665   -445   -655    708       C  
ATOM   1207  O   ASP A 160     -11.690 -32.543 -37.147  1.00 55.40           O  
ANISOU 1207  O   ASP A 160     7608   6107   7333   -473   -678    718       O  
ATOM   1208  CB  ASP A 160     -13.376 -31.281 -38.971  1.00 51.92           C  
ANISOU 1208  CB  ASP A 160     7111   5693   6922   -564   -846    890       C  
ATOM   1209  CG  ASP A 160     -14.233 -30.437 -38.051  1.00 55.46           C  
ANISOU 1209  CG  ASP A 160     7399   6186   7487   -485   -808    968       C  
ATOM   1210  OD1 ASP A 160     -13.671 -29.780 -37.150  1.00 57.04           O  
ANISOU 1210  OD1 ASP A 160     7573   6377   7720   -387   -702    911       O  
ATOM   1211  OD2 ASP A 160     -15.471 -30.433 -38.228  1.00 56.99           O1-
ANISOU 1211  OD2 ASP A 160     7493   6429   7731   -519   -885   1090       O1-
ATOM   1212  N   LEU A 161     -10.294 -30.780 -37.074  1.00 45.72           N  
ANISOU 1212  N   LEU A 161     6381   4888   6101   -377   -563    647       N  
ATOM   1213  CA  LEU A 161      -9.634 -31.200 -35.841  1.00 46.57           C  
ANISOU 1213  CA  LEU A 161     6465   5015   6214   -325   -482    586       C  
ATOM   1214  C   LEU A 161      -9.904 -30.191 -34.730  1.00 50.96           C  
ANISOU 1214  C   LEU A 161     6927   5591   6844   -259   -426    591       C  
ATOM   1215  O   LEU A 161      -9.825 -28.983 -34.950  1.00 55.84           O  
ANISOU 1215  O   LEU A 161     7544   6187   7484   -241   -415    595       O  
ATOM   1216  CB  LEU A 161      -8.128 -31.361 -36.068  1.00 44.12           C  
ANISOU 1216  CB  LEU A 161     6228   4714   5822   -308   -424    512       C  
ATOM   1217  CG  LEU A 161      -7.250 -31.841 -34.909  1.00 42.43           C  
ANISOU 1217  CG  LEU A 161     5989   4537   5596   -255   -347    459       C  
ATOM   1218  CD1 LEU A 161      -6.118 -32.707 -35.435  1.00 42.77           C  
ANISOU 1218  CD1 LEU A 161     6113   4589   5547   -239   -316    418       C  
ATOM   1219  CD2 LEU A 161      -6.683 -30.674 -34.112  1.00 39.71           C  
ANISOU 1219  CD2 LEU A 161     5586   4223   5278   -226   -292    433       C  
ATOM   1220  N   LYS A 162     -10.225 -30.688 -33.538  1.00 48.42           N  
ANISOU 1220  N   LYS A 162     6544   5303   6553   -223   -391    590       N  
ATOM   1221  CA  LYS A 162     -10.502 -29.815 -32.400  1.00 45.99           C  
ANISOU 1221  CA  LYS A 162     6167   5016   6294   -148   -328    583       C  
ATOM   1222  C   LYS A 162      -9.811 -30.279 -31.122  1.00 43.88           C  
ANISOU 1222  C   LYS A 162     5886   4791   5997   -112   -261    524       C  
ATOM   1223  O   LYS A 162      -9.959 -31.429 -30.702  1.00 44.26           O  
ANISOU 1223  O   LYS A 162     5914   4869   6035   -124   -265    544       O  
ATOM   1224  CB  LYS A 162     -12.009 -29.699 -32.163  1.00 46.86           C  
ANISOU 1224  CB  LYS A 162     6179   5152   6475   -118   -350    679       C  
ATOM   1225  CG  LYS A 162     -12.761 -28.969 -33.261  1.00 48.41           C  
ANISOU 1225  CG  LYS A 162     6363   5321   6709   -133   -412    755       C  
ATOM   1226  CD  LYS A 162     -14.232 -28.824 -32.916  1.00 50.63           C  
ANISOU 1226  CD  LYS A 162     6517   5657   7064    -85   -422    871       C  
ATOM   1227  CE  LYS A 162     -15.002 -28.184 -34.057  1.00 50.38           C  
ANISOU 1227  CE  LYS A 162     6461   5614   7067   -100   -496    968       C  
ATOM   1228  NZ  LYS A 162     -14.418 -26.870 -34.433  1.00 50.10           N1+
ANISOU 1228  NZ  LYS A 162     6501   5500   7034    -48   -465    922       N1+
ATOM   1229  N   ILE A 163      -9.060 -29.372 -30.505  1.00 42.89           N  
ANISOU 1229  N   ILE A 163     5779   4665   5854    -79   -208    457       N  
ATOM   1230  CA  ILE A 163      -8.372 -29.651 -29.248  1.00 40.18           C  
ANISOU 1230  CA  ILE A 163     5421   4376   5471    -50   -152    404       C  
ATOM   1231  C   ILE A 163      -9.370 -29.586 -28.099  1.00 40.16           C  
ANISOU 1231  C   ILE A 163     5349   4411   5498     19   -111    429       C  
ATOM   1232  O   ILE A 163     -10.223 -28.697 -28.068  1.00 38.19           O  
ANISOU 1232  O   ILE A 163     5082   4137   5293     69    -98    450       O  
ATOM   1233  CB  ILE A 163      -7.244 -28.627 -29.000  1.00 37.00           C  
ANISOU 1233  CB  ILE A 163     5067   3963   5029    -63   -128    329       C  
ATOM   1234  CG1 ILE A 163      -6.333 -28.538 -30.226  1.00 36.75           C  
ANISOU 1234  CG1 ILE A 163     5082   3911   4969   -128   -160    327       C  
ATOM   1235  CG2 ILE A 163      -6.441 -28.986 -27.759  1.00 34.19           C  
ANISOU 1235  CG2 ILE A 163     4692   3682   4616    -52    -86    281       C  
ATOM   1236  CD1 ILE A 163      -5.224 -27.524 -30.092  1.00 35.79           C  
ANISOU 1236  CD1 ILE A 163     4998   3788   4814   -170   -149    279       C  
ATOM   1237  N   CYS A 164      -9.274 -30.528 -27.163  1.00 40.62           N  
ANISOU 1237  N   CYS A 164     5369   4537   5529     32    -83    434       N  
ATOM   1238  CA  CYS A 164     -10.174 -30.541 -26.012  1.00 43.11           C  
ANISOU 1238  CA  CYS A 164     5612   4912   5856    100    -32    468       C  
ATOM   1239  C   CYS A 164      -9.450 -30.831 -24.694  1.00 49.23           C  
ANISOU 1239  C   CYS A 164     6386   5759   6561    125     19    418       C  
ATOM   1240  O   CYS A 164      -8.228 -30.977 -24.664  1.00 50.58           O  
ANISOU 1240  O   CYS A 164     6602   5937   6680     89     11    363       O  
ATOM   1241  CB  CYS A 164     -11.310 -31.544 -26.224  1.00 39.38           C  
ANISOU 1241  CB  CYS A 164     5061   4467   5433     80    -65    582       C  
ATOM   1242  SG  CYS A 164     -10.824 -33.275 -26.105  1.00 63.41           S  
ANISOU 1242  SG  CYS A 164     8116   7530   8449     14    -96    614       S  
ATOM   1243  N   ASP A 165     -10.224 -30.911 -23.615  1.00 52.96           N  
ANISOU 1243  N   ASP A 165     6795   6300   7025    190     74    451       N  
ATOM   1244  CA  ASP A 165      -9.714 -31.126 -22.254  1.00 54.01           C  
ANISOU 1244  CA  ASP A 165     6924   6519   7079    223    126    413       C  
ATOM   1245  C   ASP A 165      -8.710 -30.065 -21.782  1.00 49.15           C  
ANISOU 1245  C   ASP A 165     6394   5888   6391    225    141    294       C  
ATOM   1246  O   ASP A 165      -7.497 -30.271 -21.824  1.00 47.04           O  
ANISOU 1246  O   ASP A 165     6160   5634   6080    164    112    253       O  
ATOM   1247  CB  ASP A 165      -9.144 -32.539 -22.083  1.00 58.67           C  
ANISOU 1247  CB  ASP A 165     7489   7153   7648    175    103    460       C  
ATOM   1248  CG  ASP A 165      -8.946 -32.912 -20.620  1.00 65.91           C  
ANISOU 1248  CG  ASP A 165     8374   8181   8490    215    155    463       C  
ATOM   1249  OD1 ASP A 165      -9.593 -32.285 -19.754  1.00 67.48           O  
ANISOU 1249  OD1 ASP A 165     8551   8430   8657    283    215    452       O  
ATOM   1250  OD2 ASP A 165      -8.147 -33.832 -20.335  1.00 68.66           O1-
ANISOU 1250  OD2 ASP A 165     8721   8565   8802    188    141    481       O1-
ATOM   1251  N   PHE A 166      -9.234 -28.936 -21.319  1.00 48.61           N  
ANISOU 1251  N   PHE A 166     6367   5794   6311    295    188    245       N  
ATOM   1252  CA  PHE A 166      -8.409 -27.850 -20.801  1.00 50.28           C  
ANISOU 1252  CA  PHE A 166     6686   5969   6447    285    195    126       C  
ATOM   1253  C   PHE A 166      -8.447 -27.846 -19.275  1.00 53.54           C  
ANISOU 1253  C   PHE A 166     7110   6475   6756    344    256     84       C  
ATOM   1254  O   PHE A 166      -8.321 -26.798 -18.641  1.00 54.10           O  
ANISOU 1254  O   PHE A 166     7287   6508   6760    376    284    -14       O  
ATOM   1255  CB  PHE A 166      -8.908 -26.504 -21.332  1.00 48.32           C  
ANISOU 1255  CB  PHE A 166     6521   5596   6244    329    204     85       C  
ATOM   1256  CG  PHE A 166      -8.596 -26.265 -22.780  1.00 46.90           C  
ANISOU 1256  CG  PHE A 166     6358   5325   6137    254    136    108       C  
ATOM   1257  CD1 PHE A 166      -9.173 -27.044 -23.768  1.00 47.72           C  
ANISOU 1257  CD1 PHE A 166     6377   5435   6318    240    104    208       C  
ATOM   1258  CD2 PHE A 166      -7.736 -25.250 -23.155  1.00 47.51           C  
ANISOU 1258  CD2 PHE A 166     6545   5309   6197    186     98     34       C  
ATOM   1259  CE1 PHE A 166      -8.887 -26.821 -25.101  1.00 47.21           C  
ANISOU 1259  CE1 PHE A 166     6340   5296   6301    173     44    228       C  
ATOM   1260  CE2 PHE A 166      -7.447 -25.023 -24.487  1.00 46.54           C  
ANISOU 1260  CE2 PHE A 166     6434   5116   6132    118     42     67       C  
ATOM   1261  CZ  PHE A 166      -8.024 -25.809 -25.461  1.00 45.38           C  
ANISOU 1261  CZ  PHE A 166     6205   4986   6052    119     19    161       C  
ATOM   1262  N   GLY A 167      -8.631 -29.026 -18.691  1.00 53.62           N  
ANISOU 1262  N   GLY A 167     7024   6601   6747    355    276    161       N  
ATOM   1263  CA  GLY A 167      -8.744 -29.154 -17.250  1.00 52.99           C  
ANISOU 1263  CA  GLY A 167     6942   6632   6562    413    337    143       C  
ATOM   1264  C   GLY A 167      -7.446 -28.859 -16.529  1.00 52.07           C  
ANISOU 1264  C   GLY A 167     6905   6552   6327    346    305     47       C  
ATOM   1265  O   GLY A 167      -7.452 -28.482 -15.359  1.00 56.10           O  
ANISOU 1265  O   GLY A 167     7468   7124   6722    389    348    -13       O  
ATOM   1266  N   LEU A 168      -6.331 -29.026 -17.229  1.00 48.86           N  
ANISOU 1266  N   LEU A 168     6506   6121   5941    239    227     39       N  
ATOM   1267  CA  LEU A 168      -5.019 -28.779 -16.646  1.00 49.57           C  
ANISOU 1267  CA  LEU A 168     6644   6267   5926    154    179    -26       C  
ATOM   1268  C   LEU A 168      -4.402 -27.482 -17.164  1.00 51.64           C  
ANISOU 1268  C   LEU A 168     7020   6417   6184     75    128   -123       C  
ATOM   1269  O   LEU A 168      -3.230 -27.206 -16.918  1.00 54.88           O  
ANISOU 1269  O   LEU A 168     7460   6868   6523    -30     67   -163       O  
ATOM   1270  CB  LEU A 168      -4.084 -29.953 -16.940  1.00 50.04           C  
ANISOU 1270  CB  LEU A 168     6608   6407   5997     96    134     57       C  
ATOM   1271  CG  LEU A 168      -4.537 -31.322 -16.423  1.00 50.85           C  
ANISOU 1271  CG  LEU A 168     6613   6604   6104    156    170    163       C  
ATOM   1272  CD1 LEU A 168      -3.753 -32.448 -17.092  1.00 46.74           C  
ANISOU 1272  CD1 LEU A 168     6027   6104   5628    124    132    246       C  
ATOM   1273  CD2 LEU A 168      -4.398 -31.394 -14.910  1.00 50.50           C  
ANISOU 1273  CD2 LEU A 168     6570   6691   5926    178    197    149       C  
ATOM   1274  N   ALA A 169      -5.199 -26.678 -17.862  1.00 49.73           N  
ANISOU 1274  N   ALA A 169     6837   6039   6018    120    150   -148       N  
ATOM   1275  CA  ALA A 169      -4.678 -25.498 -18.551  1.00 53.51           C  
ANISOU 1275  CA  ALA A 169     7425   6390   6517     42     98   -216       C  
ATOM   1276  C   ALA A 169      -4.305 -24.333 -17.629  1.00 61.23           C  
ANISOU 1276  C   ALA A 169     8564   7317   7382      5     85   -344       C  
ATOM   1277  O   ALA A 169      -5.160 -23.762 -16.955  1.00 68.13           O  
ANISOU 1277  O   ALA A 169     9529   8141   8217    114    151   -405       O  
ATOM   1278  CB  ALA A 169      -5.657 -25.038 -19.623  1.00 52.74           C  
ANISOU 1278  CB  ALA A 169     7340   6162   6538    107    120   -186       C  
ATOM   1279  N   ARG A 170      -3.022 -23.979 -17.621  1.00 60.50           N  
ANISOU 1279  N   ARG A 170     8512   7242   7234   -149     -1   -379       N  
ATOM   1280  CA  ARG A 170      -2.529 -22.853 -16.834  1.00 64.39           C  
ANISOU 1280  CA  ARG A 170     9179   7672   7614   -230    -44   -502       C  
ATOM   1281  C   ARG A 170      -2.179 -21.659 -17.714  1.00 64.70           C  
ANISOU 1281  C   ARG A 170     9340   7536   7707   -330   -104   -542       C  
ATOM   1282  O   ARG A 170      -1.992 -21.793 -18.923  1.00 66.23           O  
ANISOU 1282  O   ARG A 170     9456   7701   8008   -369   -127   -462       O  
ATOM   1283  CB  ARG A 170      -1.278 -23.254 -16.051  1.00 70.78           C  
ANISOU 1283  CB  ARG A 170     9945   8643   8304   -365   -119   -500       C  
ATOM   1284  CG  ARG A 170      -1.490 -24.310 -14.988  1.00 79.84           C  
ANISOU 1284  CG  ARG A 170    11001   9964   9371   -284    -70   -465       C  
ATOM   1285  CD  ARG A 170      -2.299 -23.786 -13.810  1.00 86.53           C  
ANISOU 1285  CD  ARG A 170    11990  10783  10105   -183     -6   -572       C  
ATOM   1286  NE  ARG A 170      -2.238 -24.699 -12.673  1.00 89.20           N  
ANISOU 1286  NE  ARG A 170    12250  11310  10332   -145     19   -538       N  
ATOM   1287  CZ  ARG A 170      -2.936 -25.830 -12.578  1.00 90.01           C  
ANISOU 1287  CZ  ARG A 170    12207  11511  10482    -25     96   -433       C  
ATOM   1288  NH1 ARG A 170      -3.754 -26.196 -13.558  1.00 88.04           N1+
ANISOU 1288  NH1 ARG A 170    11874  11192  10385     61    147   -358       N1+
ATOM   1289  NH2 ARG A 170      -2.812 -26.597 -11.504  1.00 91.65           N  
ANISOU 1289  NH2 ARG A 170    12355  11887  10580     -3    112   -395       N  
ATOM   1290  N   VAL A 171      -2.086 -20.488 -17.093  1.00 62.01           N  
ANISOU 1290  N   VAL A 171     9206   7071   7283   -376   -131   -665       N  
ATOM   1291  CA  VAL A 171      -1.542 -19.311 -17.749  1.00 54.74           C  
ANISOU 1291  CA  VAL A 171     8426   5983   6392   -513   -211   -704       C  
ATOM   1292  C   VAL A 171      -0.026 -19.403 -17.653  1.00 60.57           C  
ANISOU 1292  C   VAL A 171     9112   6839   7063   -745   -331   -676       C  
ATOM   1293  O   VAL A 171       0.507 -19.767 -16.608  1.00 63.96           O  
ANISOU 1293  O   VAL A 171     9526   7408   7368   -800   -363   -704       O  
ATOM   1294  CB  VAL A 171      -2.030 -18.018 -17.070  1.00 47.22           C  
ANISOU 1294  CB  VAL A 171     7747   4829   5367   -472   -197   -852       C  
ATOM   1295  CG1 VAL A 171      -1.294 -16.808 -17.618  1.00 45.34           C  
ANISOU 1295  CG1 VAL A 171     7675   4409   5144   -658   -302   -891       C  
ATOM   1296  CG2 VAL A 171      -3.536 -17.860 -17.246  1.00 44.32           C  
ANISOU 1296  CG2 VAL A 171     7411   4354   5075   -223    -68   -857       C  
ATOM   1297  N   ALA A 172       0.666 -19.094 -18.746  1.00 65.12           N  
ANISOU 1297  N   ALA A 172     9645   7380   7716   -878   -397   -605       N  
ATOM   1298  CA  ALA A 172       2.118 -19.224 -18.800  1.00 68.04           C  
ANISOU 1298  CA  ALA A 172     9922   7893   8038  -1094   -504   -541       C  
ATOM   1299  C   ALA A 172       2.813 -18.368 -17.747  1.00 75.35           C  
ANISOU 1299  C   ALA A 172    11016   8791   8821  -1269   -607   -643       C  
ATOM   1300  O   ALA A 172       2.310 -17.313 -17.361  1.00 75.54           O  
ANISOU 1300  O   ALA A 172    11284   8609   8810  -1265   -613   -769       O  
ATOM   1301  CB  ALA A 172       2.630 -18.879 -20.188  1.00 67.49           C  
ANISOU 1301  CB  ALA A 172     9797   7776   8071  -1197   -545   -445       C  
ATOM   1302  N   ASP A 173       3.969 -18.836 -17.287  1.00 82.25           N  
ANISOU 1302  N   ASP A 173    11765   9875   9610  -1421   -690   -584       N  
ATOM   1303  CA  ASP A 173       4.735 -18.141 -16.259  1.00 87.41           C  
ANISOU 1303  CA  ASP A 173    12555  10542  10112  -1622   -811   -665       C  
ATOM   1304  C   ASP A 173       6.162 -18.682 -16.216  1.00 89.34           C  
ANISOU 1304  C   ASP A 173    12589  11046  10309  -1811   -914   -532       C  
ATOM   1305  O   ASP A 173       6.503 -19.475 -15.340  1.00 87.43           O  
ANISOU 1305  O   ASP A 173    12239  11008   9971  -1795   -924   -506       O  
ATOM   1306  CB  ASP A 173       4.072 -18.325 -14.894  1.00 90.35           C  
ANISOU 1306  CB  ASP A 173    13045  10929  10354  -1500   -763   -789       C  
ATOM   1307  CG  ASP A 173       4.565 -17.327 -13.862  1.00 96.88           C  
ANISOU 1307  CG  ASP A 173    14113  11684  11012  -1688   -883   -921       C  
ATOM   1308  OD1 ASP A 173       5.622 -16.698 -14.086  1.00 98.17           O  
ANISOU 1308  OD1 ASP A 173    14302  11847  11152  -1949  -1026   -890       O  
ATOM   1309  OD2 ASP A 173       3.893 -17.174 -12.818  1.00 99.35           O1-
ANISOU 1309  OD2 ASP A 173    14593  11946  11208  -1580   -836  -1055       O1-
ATOM   1310  N   PRO A 174       7.002 -18.252 -17.171  1.00 94.18           N  
ANISOU 1310  N   PRO A 174    13133  11664  10987  -1984   -988   -432       N  
ATOM   1311  CA  PRO A 174       8.379 -18.751 -17.286  1.00 99.38           C  
ANISOU 1311  CA  PRO A 174    13555  12590  11613  -2149  -1073   -274       C  
ATOM   1312  C   PRO A 174       9.243 -18.419 -16.072  1.00106.78           C  
ANISOU 1312  C   PRO A 174    14539  13647  12384  -2368  -1218   -304       C  
ATOM   1313  O   PRO A 174      10.144 -19.186 -15.736  1.00107.98           O  
ANISOU 1313  O   PRO A 174    14472  14075  12479  -2422  -1260   -181       O  
ATOM   1314  CB  PRO A 174       8.916 -18.010 -18.516  1.00 98.27           C  
ANISOU 1314  CB  PRO A 174    13397  12374  11567  -2304  -1121   -185       C  
ATOM   1315  CG  PRO A 174       7.704 -17.610 -19.285  1.00 94.77           C  
ANISOU 1315  CG  PRO A 174    13102  11668  11239  -2137  -1020   -260       C  
ATOM   1316  CD  PRO A 174       6.666 -17.312 -18.252  1.00 93.79           C  
ANISOU 1316  CD  PRO A 174    13205  11381  11049  -2016   -983   -441       C  
ATOM   1317  N   ASP A 175       8.963 -17.293 -15.425  1.00112.99           N  
ANISOU 1317  N   ASP A 175    15618  14227  13086  -2484  -1294   -465       N  
ATOM   1318  CA  ASP A 175       9.811 -16.796 -14.345  1.00118.47           C  
ANISOU 1318  CA  ASP A 175    16402  15003  13606  -2739  -1460   -506       C  
ATOM   1319  C   ASP A 175       9.554 -17.467 -12.999  1.00123.41           C  
ANISOU 1319  C   ASP A 175    17039  15767  14084  -2635  -1440   -579       C  
ATOM   1320  O   ASP A 175      10.450 -17.535 -12.156  1.00125.45           O  
ANISOU 1320  O   ASP A 175    17251  16216  14200  -2823  -1572   -546       O  
ATOM   1321  CB  ASP A 175       9.657 -15.280 -14.203  1.00118.13           C  
ANISOU 1321  CB  ASP A 175    16707  14657  13518  -2921  -1560   -659       C  
ATOM   1322  CG  ASP A 175      10.284 -14.519 -15.355  1.00115.44           C  
ANISOU 1322  CG  ASP A 175    16346  14230  13288  -3125  -1638   -553       C  
ATOM   1323  OD1 ASP A 175      10.625 -13.333 -15.168  1.00115.64           O  
ANISOU 1323  OD1 ASP A 175    16611  14073  13255  -3376  -1778   -625       O  
ATOM   1324  OD2 ASP A 175      10.438 -15.109 -16.445  1.00113.04           O1-
ANISOU 1324  OD2 ASP A 175    15797  14035  13120  -3040  -1560   -396       O1-
ATOM   1325  N   HIS A 176       8.338 -17.962 -12.797  1.00126.95           N  
ANISOU 1325  N   HIS A 176    17543  16132  14562  -2346  -1281   -664       N  
ATOM   1326  CA  HIS A 176       7.941 -18.469 -11.486  1.00132.67           C  
ANISOU 1326  CA  HIS A 176    18317  16954  15136  -2238  -1250   -747       C  
ATOM   1327  C   HIS A 176       8.103 -19.977 -11.313  1.00135.53           C  
ANISOU 1327  C   HIS A 176    18380  17599  15514  -2089  -1178   -599       C  
ATOM   1328  O   HIS A 176       7.772 -20.761 -12.201  1.00131.16           O  
ANISOU 1328  O   HIS A 176    17649  17072  15115  -1917  -1065   -497       O  
ATOM   1329  CB  HIS A 176       6.504 -18.054 -11.157  1.00132.64           C  
ANISOU 1329  CB  HIS A 176    18568  16705  15123  -2019  -1121   -927       C  
ATOM   1330  CG  HIS A 176       6.341 -16.586 -10.907  1.00133.89           C  
ANISOU 1330  CG  HIS A 176    19079  16587  15207  -2147  -1196  -1105       C  
ATOM   1331  CD2 HIS A 176       7.220 -15.560 -11.016  1.00135.47           C  
ANISOU 1331  CD2 HIS A 176    19419  16692  15361  -2443  -1365  -1129       C  
ATOM   1332  ND1 HIS A 176       5.154 -16.029 -10.485  1.00133.55           N  
ANISOU 1332  ND1 HIS A 176    19302  16316  15124  -1959  -1090  -1278       N  
ATOM   1333  CE1 HIS A 176       5.306 -14.724 -10.347  1.00134.96           C  
ANISOU 1333  CE1 HIS A 176    19790  16253  15235  -2119  -1186  -1414       C  
ATOM   1334  NE2 HIS A 176       6.550 -14.414 -10.662  1.00136.03           N  
ANISOU 1334  NE2 HIS A 176    19861  16458  15367  -2429  -1361  -1328       N  
ATOM   1335  N   ASP A 177       8.614 -20.363 -10.149  1.00143.55           N  
ANISOU 1335  N   ASP A 177    19361  18819  16362  -2159  -1252   -590       N  
ATOM   1336  CA  ASP A 177       8.732 -21.765  -9.774  1.00148.05           C  
ANISOU 1336  CA  ASP A 177    19682  19646  16924  -2012  -1188   -456       C  
ATOM   1337  C   ASP A 177       7.360 -22.336  -9.438  1.00152.78           C  
ANISOU 1337  C   ASP A 177    20344  20162  17542  -1726  -1018   -532       C  
ATOM   1338  O   ASP A 177       7.033 -22.537  -8.267  1.00155.63           O  
ANISOU 1338  O   ASP A 177    20786  20595  17751  -1676  -1007   -597       O  
ATOM   1339  CB  ASP A 177       9.679 -21.918  -8.582  1.00148.81           C  
ANISOU 1339  CB  ASP A 177    19733  19986  16820  -2185  -1330   -419       C  
ATOM   1340  CG  ASP A 177       9.460 -20.851  -7.524  1.00151.50           C  
ANISOU 1340  CG  ASP A 177    20396  20203  16966  -2320  -1419   -621       C  
ATOM   1341  OD1 ASP A 177       9.102 -19.712  -7.892  1.00151.51           O  
ANISOU 1341  OD1 ASP A 177    20640  19937  16991  -2391  -1437   -761       O  
ATOM   1342  OD2 ASP A 177       9.647 -21.148  -6.325  1.00153.58           O1-
ANISOU 1342  OD2 ASP A 177    20679  20630  17042  -2350  -1473   -639       O1-
ATOM   1343  N   HIS A 178       6.567 -22.589 -10.475  1.00153.91           N  
ANISOU 1343  N   HIS A 178    20445  20168  17866  -1552   -890   -511       N  
ATOM   1344  CA  HIS A 178       5.193 -23.065 -10.327  1.00154.46           C  
ANISOU 1344  CA  HIS A 178    20559  20148  17979  -1294   -731   -562       C  
ATOM   1345  C   HIS A 178       4.349 -22.122  -9.471  1.00155.56           C  
ANISOU 1345  C   HIS A 178    20985  20124  17995  -1258   -705   -757       C  
ATOM   1346  O   HIS A 178       3.600 -22.564  -8.599  1.00155.02           O  
ANISOU 1346  O   HIS A 178    20950  20108  17842  -1105   -618   -795       O  
ATOM   1347  CB  HIS A 178       5.163 -24.485  -9.764  1.00154.46           C  
ANISOU 1347  CB  HIS A 178    20363  20369  17954  -1162   -672   -442       C  
ATOM   1348  N   LEU A 182       6.082 -33.291  -5.976  1.00115.10           N  
ANISOU 1348  N   LEU A 182    14301  16630  12802   -467   -457    535       N  
ATOM   1349  CA  LEU A 182       4.937 -34.194  -5.913  1.00114.63           C  
ANISOU 1349  CA  LEU A 182    14243  16494  12816   -295   -333    579       C  
ATOM   1350  C   LEU A 182       3.616 -33.434  -5.963  1.00117.58           C  
ANISOU 1350  C   LEU A 182    14784  16688  13203   -260   -253    419       C  
ATOM   1351  O   LEU A 182       2.549 -34.035  -6.092  1.00116.05           O  
ANISOU 1351  O   LEU A 182    14589  16412  13092   -133   -150    451       O  
ATOM   1352  CB  LEU A 182       5.005 -35.071  -4.663  1.00114.23           C  
ANISOU 1352  CB  LEU A 182    14129  16636  12638   -243   -334    698       C  
ATOM   1353  CG  LEU A 182       5.257 -36.554  -4.944  1.00111.90           C  
ANISOU 1353  CG  LEU A 182    13680  16386  12452   -116   -295    901       C  
ATOM   1354  CD1 LEU A 182       5.429 -37.322  -3.650  1.00113.50           C  
ANISOU 1354  CD1 LEU A 182    13822  16789  12514    -81   -310   1031       C  
ATOM   1355  CD2 LEU A 182       4.119 -37.136  -5.767  1.00109.49           C  
ANISOU 1355  CD2 LEU A 182    13405  15874  12322      9   -180    905       C  
ATOM   1356  N   THR A 183       3.694 -32.114  -5.846  1.00123.91           N  
ANISOU 1356  N   THR A 183    15727  17433  13921   -374   -305    257       N  
ATOM   1357  CA  THR A 183       2.554 -31.255  -6.132  1.00130.73           C  
ANISOU 1357  CA  THR A 183    16749  18100  14821   -330   -229    105       C  
ATOM   1358  C   THR A 183       2.600 -30.931  -7.619  1.00134.69           C  
ANISOU 1358  C   THR A 183    17238  18428  15511   -345   -228     88       C  
ATOM   1359  O   THR A 183       3.514 -31.378  -8.315  1.00135.91           O  
ANISOU 1359  O   THR A 183    17267  18628  15744   -387   -278    186       O  
ATOM   1360  CB  THR A 183       2.595 -29.952  -5.314  1.00134.03           C  
ANISOU 1360  CB  THR A 183    17364  18506  15055   -432   -280    -69       C  
ATOM   1361  CG2 THR A 183       2.468 -30.250  -3.827  1.00136.44           C  
ANISOU 1361  CG2 THR A 183    17701  18988  15152   -408   -274    -61       C  
ATOM   1362  OG1 THR A 183       3.832 -29.271  -5.555  1.00134.76           O  
ANISOU 1362  OG1 THR A 183    17467  18627  15109   -622   -421    -97       O  
ATOM   1363  N   GLU A 184       1.624 -30.161  -8.097  1.00138.02           N  
ANISOU 1363  N   GLU A 184    17783  18661  15994   -301   -165    -28       N  
ATOM   1364  CA  GLU A 184       1.526 -29.808  -9.514  1.00139.44           C  
ANISOU 1364  CA  GLU A 184    17965  18671  16347   -309   -158    -46       C  
ATOM   1365  C   GLU A 184       1.423 -31.068 -10.371  1.00138.71           C  
ANISOU 1365  C   GLU A 184    17716  18578  16408   -217   -113    100       C  
ATOM   1366  O   GLU A 184       2.435 -31.647 -10.764  1.00138.78           O  
ANISOU 1366  O   GLU A 184    17610  18671  16448   -255   -162    198       O  
ATOM   1367  CB  GLU A 184       2.721 -28.953  -9.948  1.00141.61           C  
ANISOU 1367  CB  GLU A 184    18264  18941  16601   -483   -276    -86       C  
ATOM   1368  CG  GLU A 184       2.557 -28.292 -11.302  1.00141.46           C  
ANISOU 1368  CG  GLU A 184    18286  18734  16727   -506   -270   -128       C  
ATOM   1369  CD  GLU A 184       1.527 -27.182 -11.280  1.00142.59           C  
ANISOU 1369  CD  GLU A 184    18621  18691  16868   -472   -225   -277       C  
ATOM   1370  OE1 GLU A 184       1.337 -26.568 -10.209  1.00144.49           O  
ANISOU 1370  OE1 GLU A 184    19000  18942  16960   -490   -233   -381       O  
ATOM   1371  OE2 GLU A 184       0.906 -26.922 -12.332  1.00141.57           O1-
ANISOU 1371  OE2 GLU A 184    18511  18404  16877   -418   -179   -287       O1-
ATOM   1372  N   TYR A 185       0.196 -31.484 -10.664  1.00138.39           N  
ANISOU 1372  N   TYR A 185    17678  18442  16461    -95    -19    117       N  
ATOM   1373  CA  TYR A 185      -0.033 -32.786 -11.275  1.00138.44           C  
ANISOU 1373  CA  TYR A 185    17569  18443  16589    -13     19    252       C  
ATOM   1374  C   TYR A 185      -1.245 -32.770 -12.209  1.00130.53           C  
ANISOU 1374  C   TYR A 185    16593  17275  15728     58     84    241       C  
ATOM   1375  O   TYR A 185      -2.259 -32.147 -11.889  1.00131.72           O  
ANISOU 1375  O   TYR A 185    16814  17372  15862    102    137    172       O  
ATOM   1376  CB  TYR A 185      -0.254 -33.819 -10.165  1.00147.53           C  
ANISOU 1376  CB  TYR A 185    18655  19734  17665     53     53    353       C  
ATOM   1377  CG  TYR A 185      -1.682 -33.885  -9.658  1.00154.72           C  
ANISOU 1377  CG  TYR A 185    19599  20614  18572    143    144    347       C  
ATOM   1378  CD1 TYR A 185      -2.515 -34.942 -10.008  1.00156.07           C  
ANISOU 1378  CD1 TYR A 185    19701  20745  18854    219    198    462       C  
ATOM   1379  CD2 TYR A 185      -2.202 -32.881  -8.849  1.00157.60           C  
ANISOU 1379  CD2 TYR A 185    20069  20994  18819    151    175    231       C  
ATOM   1380  CE1 TYR A 185      -3.820 -35.004  -9.555  1.00156.62           C  
ANISOU 1380  CE1 TYR A 185    19774  20813  18922    291    280    481       C  
ATOM   1381  CE2 TYR A 185      -3.509 -32.935  -8.392  1.00158.06           C  
ANISOU 1381  CE2 TYR A 185    20139  21048  18868    252    274    241       C  
ATOM   1382  CZ  TYR A 185      -4.312 -33.999  -8.748  1.00157.08           C  
ANISOU 1382  CZ  TYR A 185    19913  20909  18861    317    325    377       C  
ATOM   1383  OH  TYR A 185      -5.610 -34.059  -8.297  1.00156.70           O  
ANISOU 1383  OH  TYR A 185    19850  20882  18806    408    421    411       O  
ATOM   1384  N   VAL A 186      -1.152 -33.413 -13.373  1.00122.26           N  
ANISOU 1384  N   VAL A 186    15493  16150  14811     73     81    306       N  
ATOM   1385  CA  VAL A 186       0.083 -33.939 -13.947  1.00115.50           C  
ANISOU 1385  CA  VAL A 186    14569  15340  13978     39     32    371       C  
ATOM   1386  C   VAL A 186       0.099 -33.522 -15.409  1.00108.62           C  
ANISOU 1386  C   VAL A 186    13725  14330  13216     15     22    336       C  
ATOM   1387  O   VAL A 186      -0.800 -32.825 -15.875  1.00111.45           O  
ANISOU 1387  O   VAL A 186    14152  14565  13628     17     42    268       O  
ATOM   1388  CB  VAL A 186       0.118 -35.491 -13.971  1.00100.19           C  
ANISOU 1388  CB  VAL A 186    12549  13434  12084    120     56    509       C  
ATOM   1389  CG1 VAL A 186       0.425 -36.084 -12.605  1.00101.19           C  
ANISOU 1389  CG1 VAL A 186    12624  13724  12100    141     54    581       C  
ATOM   1390  CG2 VAL A 186      -1.180 -36.054 -14.547  1.00 97.38           C  
ANISOU 1390  CG2 VAL A 186    12217  12945  11839    179    106    538       C  
ATOM   1391  N   ALA A 187       1.122 -33.958 -16.132  1.00 98.39           N  
ANISOU 1391  N   ALA A 187    12372  13064  11949      3     -4    394       N  
ATOM   1392  CA  ALA A 187       1.081 -33.985 -17.588  1.00 85.50           C  
ANISOU 1392  CA  ALA A 187    10757  11312  10419     10      3    394       C  
ATOM   1393  C   ALA A 187       1.165 -35.458 -17.955  1.00 73.26           C  
ANISOU 1393  C   ALA A 187     9163   9756   8917    105     34    498       C  
ATOM   1394  O   ALA A 187       1.937 -36.190 -17.342  1.00 76.62           O  
ANISOU 1394  O   ALA A 187     9521  10300   9293    142     32    577       O  
ATOM   1395  CB  ALA A 187       2.248 -33.221 -18.173  1.00 85.37           C  
ANISOU 1395  CB  ALA A 187    10719  11335  10381    -75    -42    376       C  
ATOM   1396  N   THR A 188       0.364 -35.903 -18.919  1.00 56.60           N  
ANISOU 1396  N   THR A 188     7101   7505   6899    143     56    503       N  
ATOM   1397  CA  THR A 188       0.345 -37.319 -19.285  1.00 46.69           C  
ANISOU 1397  CA  THR A 188     5846   6206   5685    226     80    590       C  
ATOM   1398  C   THR A 188       1.746 -37.818 -19.638  1.00 48.66           C  
ANISOU 1398  C   THR A 188     6047   6536   5906    274     84    647       C  
ATOM   1399  O   THR A 188       2.390 -37.298 -20.548  1.00 48.17           O  
ANISOU 1399  O   THR A 188     5982   6472   5847    252     80    620       O  
ATOM   1400  CB  THR A 188      -0.623 -37.605 -20.435  1.00 44.53           C  
ANISOU 1400  CB  THR A 188     5652   5765   5504    231     84    575       C  
ATOM   1401  CG2 THR A 188      -0.734 -39.103 -20.671  1.00 42.39           C  
ANISOU 1401  CG2 THR A 188     5417   5425   5266    304     97    657       C  
ATOM   1402  OG1 THR A 188      -1.915 -37.086 -20.107  1.00 48.30           O  
ANISOU 1402  OG1 THR A 188     6146   6195   6011    196     82    543       O  
ATOM   1403  N   ARG A 189       2.194 -38.827 -18.896  1.00 51.14           N  
ANISOU 1403  N   ARG A 189     6315   6928   6189    347     99    739       N  
ATOM   1404  CA  ARG A 189       3.592 -39.265 -18.873  1.00 47.76           C  
ANISOU 1404  CA  ARG A 189     5805   6626   5714    412    108    818       C  
ATOM   1405  C   ARG A 189       4.264 -39.398 -20.238  1.00 47.84           C  
ANISOU 1405  C   ARG A 189     5832   6590   5754    464    136    821       C  
ATOM   1406  O   ARG A 189       5.346 -38.856 -20.456  1.00 50.87           O  
ANISOU 1406  O   ARG A 189     6130   7102   6096    444    130    840       O  
ATOM   1407  CB  ARG A 189       3.707 -40.583 -18.112  1.00 45.31           C  
ANISOU 1407  CB  ARG A 189     5475   6347   5393    516    129    932       C  
ATOM   1408  CG  ARG A 189       5.130 -41.061 -17.864  1.00 46.55           C  
ANISOU 1408  CG  ARG A 189     5524   6665   5496    603    141   1039       C  
ATOM   1409  CD  ARG A 189       5.128 -42.442 -17.220  1.00 48.00           C  
ANISOU 1409  CD  ARG A 189     5714   6840   5684    725    167   1158       C  
ATOM   1410  NE  ARG A 189       3.828 -42.755 -16.628  1.00 47.07           N  
ANISOU 1410  NE  ARG A 189     5670   6619   5594    684    158   1145       N  
ATOM   1411  CZ  ARG A 189       2.975 -43.648 -17.122  1.00 47.23           C  
ANISOU 1411  CZ  ARG A 189     5808   6445   5690    725    178   1158       C  
ATOM   1412  NH1 ARG A 189       3.288 -44.334 -18.212  1.00 47.77           N1+
ANISOU 1412  NH1 ARG A 189     5961   6386   5805    817    210   1165       N1+
ATOM   1413  NH2 ARG A 189       1.812 -43.860 -16.521  1.00 46.52           N  
ANISOU 1413  NH2 ARG A 189     5757   6297   5623    670    166   1166       N  
ATOM   1414  N   TRP A 190       3.618 -40.115 -21.150  1.00 44.78           N  
ANISOU 1414  N   TRP A 190     5556   6030   5429    522    163    808       N  
ATOM   1415  CA  TRP A 190       4.183 -40.374 -22.472  1.00 44.49           C  
ANISOU 1415  CA  TRP A 190     5564   5940   5402    592    202    805       C  
ATOM   1416  C   TRP A 190       4.454 -39.097 -23.267  1.00 50.41           C  
ANISOU 1416  C   TRP A 190     6289   6721   6144    497    186    739       C  
ATOM   1417  O   TRP A 190       5.275 -39.089 -24.187  1.00 55.39           O  
ANISOU 1417  O   TRP A 190     6904   7387   6755    548    222    758       O  
ATOM   1418  CB  TRP A 190       3.250 -41.285 -23.273  1.00 41.37           C  
ANISOU 1418  CB  TRP A 190     5326   5328   5063    639    214    782       C  
ATOM   1419  CG  TRP A 190       3.161 -42.679 -22.739  1.00 42.61           C  
ANISOU 1419  CG  TRP A 190     5533   5427   5231    744    234    863       C  
ATOM   1420  CD1 TRP A 190       3.933 -43.234 -21.761  1.00 44.70           C  
ANISOU 1420  CD1 TRP A 190     5709   5815   5458    828    255    961       C  
ATOM   1421  CD2 TRP A 190       2.243 -43.698 -23.153  1.00 43.11           C  
ANISOU 1421  CD2 TRP A 190     5753   5285   5343    765    227    861       C  
ATOM   1422  CE2 TRP A 190       2.520 -44.845 -22.383  1.00 42.71           C  
ANISOU 1422  CE2 TRP A 190     5712   5229   5288    867    248    961       C  
ATOM   1423  CE3 TRP A 190       1.216 -43.751 -24.101  1.00 42.83           C  
ANISOU 1423  CE3 TRP A 190     5852   5072   5351    697    194    795       C  
ATOM   1424  NE1 TRP A 190       3.555 -44.535 -21.543  1.00 42.67           N  
ANISOU 1424  NE1 TRP A 190     5550   5432   5231    912    268   1022       N  
ATOM   1425  CZ2 TRP A 190       1.807 -46.033 -22.533  1.00 44.96           C  
ANISOU 1425  CZ2 TRP A 190     6150   5317   5614    894    237    990       C  
ATOM   1426  CZ3 TRP A 190       0.508 -44.931 -24.247  1.00 43.27           C  
ANISOU 1426  CZ3 TRP A 190     6051   4948   5443    713    176    824       C  
ATOM   1427  CH2 TRP A 190       0.807 -46.055 -23.466  1.00 46.61           C  
ANISOU 1427  CH2 TRP A 190     6494   5351   5864    808    197    918       C  
ATOM   1428  N   TYR A 191       3.769 -38.018 -22.901  1.00 45.83           N  
ANISOU 1428  N   TYR A 191     5709   6127   5575    368    137    668       N  
ATOM   1429  CA  TYR A 191       3.821 -36.780 -23.666  1.00 41.86           C  
ANISOU 1429  CA  TYR A 191     5214   5613   5079    269    115    603       C  
ATOM   1430  C   TYR A 191       4.371 -35.633 -22.826  1.00 43.46           C  
ANISOU 1430  C   TYR A 191     5332   5948   5233    156     69    588       C  
ATOM   1431  O   TYR A 191       4.235 -34.461 -23.187  1.00 43.72           O  
ANISOU 1431  O   TYR A 191     5389   5949   5274     51     37    527       O  
ATOM   1432  CB  TYR A 191       2.424 -36.451 -24.189  1.00 42.49           C  
ANISOU 1432  CB  TYR A 191     5402   5521   5222    221     95    530       C  
ATOM   1433  CG  TYR A 191       1.783 -37.622 -24.897  1.00 45.81           C  
ANISOU 1433  CG  TYR A 191     5920   5804   5682    301    116    544       C  
ATOM   1434  CD1 TYR A 191       1.038 -38.563 -24.193  1.00 45.42           C  
ANISOU 1434  CD1 TYR A 191     5900   5699   5657    337    114    575       C  
ATOM   1435  CD2 TYR A 191       1.943 -37.803 -26.267  1.00 45.60           C  
ANISOU 1435  CD2 TYR A 191     5966   5703   5658    331    134    530       C  
ATOM   1436  CE1 TYR A 191       0.464 -39.643 -24.833  1.00 46.53           C  
ANISOU 1436  CE1 TYR A 191     6149   5701   5831    385    118    592       C  
ATOM   1437  CE2 TYR A 191       1.371 -38.881 -26.917  1.00 46.06           C  
ANISOU 1437  CE2 TYR A 191     6143   5622   5737    389    141    532       C  
ATOM   1438  CZ  TYR A 191       0.633 -39.798 -26.194  1.00 49.31           C  
ANISOU 1438  CZ  TYR A 191     6590   5966   6179    408    127    562       C  
ATOM   1439  OH  TYR A 191       0.060 -40.873 -26.834  1.00 53.64           O  
ANISOU 1439  OH  TYR A 191     7274   6359   6747    442    119    567       O  
ATOM   1440  N   ARG A 192       5.003 -35.983 -21.709  1.00 42.92           N  
ANISOU 1440  N   ARG A 192     5175   6024   5110    174     60    648       N  
ATOM   1441  CA  ARG A 192       5.510 -34.998 -20.764  1.00 43.31           C  
ANISOU 1441  CA  ARG A 192     5160   6201   5092     54      2    633       C  
ATOM   1442  C   ARG A 192       6.920 -34.548 -21.126  1.00 49.25           C  
ANISOU 1442  C   ARG A 192     5800   7111   5801      0    -18    696       C  
ATOM   1443  O   ARG A 192       7.829 -35.369 -21.244  1.00 52.60           O  
ANISOU 1443  O   ARG A 192     6126   7656   6205     97     17    804       O  
ATOM   1444  CB  ARG A 192       5.496 -35.576 -19.351  1.00 44.11           C  
ANISOU 1444  CB  ARG A 192     5219   6402   5139     85    -10    674       C  
ATOM   1445  CG  ARG A 192       5.833 -34.578 -18.256  1.00 45.96           C  
ANISOU 1445  CG  ARG A 192     5424   6752   5285    -47    -80    636       C  
ATOM   1446  CD  ARG A 192       5.786 -35.249 -16.897  1.00 45.19           C  
ANISOU 1446  CD  ARG A 192     5289   6761   5120     -6    -87    687       C  
ATOM   1447  NE  ARG A 192       4.504 -35.909 -16.663  1.00 42.63           N  
ANISOU 1447  NE  ARG A 192     5045   6310   4843     77    -38    667       N  
ATOM   1448  CZ  ARG A 192       4.310 -36.874 -15.768  1.00 41.07           C  
ANISOU 1448  CZ  ARG A 192     4819   6169   4618    153    -20    741       C  
ATOM   1449  NH1 ARG A 192       5.315 -37.304 -15.016  1.00 44.39           N1+
ANISOU 1449  NH1 ARG A 192     5135   6770   4960    169    -45    839       N1+
ATOM   1450  NH2 ARG A 192       3.108 -37.413 -15.630  1.00 36.33           N  
ANISOU 1450  NH2 ARG A 192     4285   5454   4066    207     21    734       N  
ATOM   1451  N   ALA A 193       7.093 -33.240 -21.304  1.00 50.22           N  
ANISOU 1451  N   ALA A 193     5937   7235   5910   -152    -73    641       N  
ATOM   1452  CA  ALA A 193       8.392 -32.666 -21.649  1.00 50.94           C  
ANISOU 1452  CA  ALA A 193     5913   7481   5961   -242   -105    713       C  
ATOM   1453  C   ALA A 193       9.423 -32.949 -20.563  1.00 56.30           C  
ANISOU 1453  C   ALA A 193     6449   8386   6557   -267   -147    810       C  
ATOM   1454  O   ALA A 193       9.093 -32.938 -19.376  1.00 58.10           O  
ANISOU 1454  O   ALA A 193     6702   8637   6737   -299   -189    776       O  
ATOM   1455  CB  ALA A 193       8.259 -31.168 -21.877  1.00 50.48           C  
ANISOU 1455  CB  ALA A 193     5924   7351   5904   -425   -172    632       C  
ATOM   1456  N   PRO A 194      10.677 -33.205 -20.970  1.00 57.72           N  
ANISOU 1456  N   PRO A 194     6470   8751   6711   -245   -133    943       N  
ATOM   1457  CA  PRO A 194      11.757 -33.537 -20.032  1.00 58.71           C  
ANISOU 1457  CA  PRO A 194     6426   9125   6757   -257   -176   1070       C  
ATOM   1458  C   PRO A 194      11.946 -32.502 -18.930  1.00 62.39           C  
ANISOU 1458  C   PRO A 194     6893   9669   7143   -476   -303   1027       C  
ATOM   1459  O   PRO A 194      12.231 -32.887 -17.799  1.00 66.13           O  
ANISOU 1459  O   PRO A 194     7302  10278   7545   -476   -345   1076       O  
ATOM   1460  CB  PRO A 194      13.003 -33.603 -20.928  1.00 59.36           C  
ANISOU 1460  CB  PRO A 194     6339   9383   6834   -232   -140   1214       C  
ATOM   1461  CG  PRO A 194      12.601 -32.973 -22.230  1.00 59.71           C  
ANISOU 1461  CG  PRO A 194     6481   9270   6938   -268   -106   1141       C  
ATOM   1462  CD  PRO A 194      11.140 -33.239 -22.365  1.00 57.77           C  
ANISOU 1462  CD  PRO A 194     6439   8759   6753   -193    -70    996       C  
ATOM   1463  N   GLU A 195      11.775 -31.221 -19.242  1.00 62.40           N  
ANISOU 1463  N   GLU A 195     6982   9578   7149   -659   -365    936       N  
ATOM   1464  CA  GLU A 195      11.976 -30.170 -18.243  1.00 63.38           C  
ANISOU 1464  CA  GLU A 195     7146   9749   7186   -880   -494    880       C  
ATOM   1465  C   GLU A 195      11.041 -30.285 -17.034  1.00 63.62           C  
ANISOU 1465  C   GLU A 195     7308   9699   7168   -854   -510    767       C  
ATOM   1466  O   GLU A 195      11.395 -29.871 -15.934  1.00 65.55           O  
ANISOU 1466  O   GLU A 195     7552  10050   7304   -986   -606    755       O  
ATOM   1467  CB  GLU A 195      11.868 -28.776 -18.873  1.00 61.94           C  
ANISOU 1467  CB  GLU A 195     7073   9434   7028  -1068   -551    795       C  
ATOM   1468  CG  GLU A 195      10.575 -28.513 -19.630  1.00 61.54           C  
ANISOU 1468  CG  GLU A 195     7207   9105   7071   -989   -482    661       C  
ATOM   1469  CD  GLU A 195      10.701 -28.785 -21.119  1.00 63.79           C  
ANISOU 1469  CD  GLU A 195     7441   9354   7440   -902   -399    726       C  
ATOM   1470  OE1 GLU A 195      11.430 -29.728 -21.499  1.00 63.20           O  
ANISOU 1470  OE1 GLU A 195     7211   9435   7365   -783   -340    855       O  
ATOM   1471  OE2 GLU A 195      10.078 -28.047 -21.914  1.00 64.26           O1-
ANISOU 1471  OE2 GLU A 195     7625   9233   7560   -943   -391    648       O1-
ATOM   1472  N   ILE A 196       9.853 -30.846 -17.236  1.00 62.23           N  
ANISOU 1472  N   ILE A 196     7242   9344   7061   -694   -418    692       N  
ATOM   1473  CA  ILE A 196       8.899 -31.004 -16.142  1.00 61.51           C  
ANISOU 1473  CA  ILE A 196     7261   9186   6925   -653   -414    602       C  
ATOM   1474  C   ILE A 196       9.403 -32.026 -15.129  1.00 63.19           C  
ANISOU 1474  C   ILE A 196     7352   9595   7063   -579   -419    714       C  
ATOM   1475  O   ILE A 196       9.239 -31.857 -13.921  1.00 68.37           O  
ANISOU 1475  O   ILE A 196     8050  10311   7617   -634   -470    675       O  
ATOM   1476  CB  ILE A 196       7.509 -31.436 -16.653  1.00 60.41           C  
ANISOU 1476  CB  ILE A 196     7237   8830   6885   -504   -315    527       C  
ATOM   1477  CG1 ILE A 196       6.938 -30.385 -17.607  1.00 60.91           C  
ANISOU 1477  CG1 ILE A 196     7423   8703   7019   -570   -314    425       C  
ATOM   1478  CG2 ILE A 196       6.553 -31.666 -15.492  1.00 58.39           C  
ANISOU 1478  CG2 ILE A 196     7064   8542   6578   -453   -299    464       C  
ATOM   1479  CD1 ILE A 196       5.552 -30.717 -18.119  1.00 59.09           C  
ANISOU 1479  CD1 ILE A 196     7292   8278   6881   -443   -232    363       C  
ATOM   1480  N   MET A 197      10.030 -33.082 -15.633  1.00 61.25           N  
ANISOU 1480  N   MET A 197     6962   9447   6860   -446   -365    856       N  
ATOM   1481  CA  MET A 197      10.527 -34.160 -14.787  1.00 60.99           C  
ANISOU 1481  CA  MET A 197     6810   9591   6773   -345   -360    987       C  
ATOM   1482  C   MET A 197      11.876 -33.836 -14.150  1.00 69.91           C  
ANISOU 1482  C   MET A 197     7776  10991   7794   -475   -465   1099       C  
ATOM   1483  O   MET A 197      12.378 -34.600 -13.327  1.00 73.22           O  
ANISOU 1483  O   MET A 197     8082  11588   8150   -412   -481   1220       O  
ATOM   1484  CB  MET A 197      10.624 -35.453 -15.595  1.00 57.82           C  
ANISOU 1484  CB  MET A 197     6344   9163   6462   -127   -252   1093       C  
ATOM   1485  CG  MET A 197       9.281 -35.977 -16.065  1.00 55.77           C  
ANISOU 1485  CG  MET A 197     6238   8655   6296     -8   -167   1005       C  
ATOM   1486  SD  MET A 197       9.436 -37.359 -17.208  1.00 61.15           S  
ANISOU 1486  SD  MET A 197     6898   9263   7074    220    -54   1102       S  
ATOM   1487  CE  MET A 197       9.952 -36.509 -18.698  1.00 52.91           C  
ANISOU 1487  CE  MET A 197     5841   8190   6072    157    -41   1071       C  
ATOM   1488  N   LEU A 198      12.461 -32.704 -14.533  1.00 76.12           N  
ANISOU 1488  N   LEU A 198     8547  11814   8561   -666   -542   1073       N  
ATOM   1489  CA  LEU A 198      13.738 -32.274 -13.973  1.00 82.34           C  
ANISOU 1489  CA  LEU A 198     9179  12863   9245   -834   -664   1185       C  
ATOM   1490  C   LEU A 198      13.566 -30.965 -13.211  1.00 91.68           C  
ANISOU 1490  C   LEU A 198    10503  14005  10325  -1087   -795   1047       C  
ATOM   1491  O   LEU A 198      14.472 -30.133 -13.172  1.00 92.93           O  
ANISOU 1491  O   LEU A 198    10594  14290  10423  -1303   -913   1090       O  
ATOM   1492  CB  LEU A 198      14.788 -32.110 -15.073  1.00 80.00           C  
ANISOU 1492  CB  LEU A 198     8715  12682   8998   -864   -656   1315       C  
ATOM   1493  CG  LEU A 198      14.888 -33.244 -16.096  1.00 77.32           C  
ANISOU 1493  CG  LEU A 198     8286  12330   8762   -604   -507   1417       C  
ATOM   1494  CD1 LEU A 198      16.002 -32.978 -17.094  1.00 78.03           C  
ANISOU 1494  CD1 LEU A 198     8200  12573   8873   -642   -497   1553       C  
ATOM   1495  CD2 LEU A 198      15.084 -34.582 -15.414  1.00 77.02           C  
ANISOU 1495  CD2 LEU A 198     8148  12414   8701   -403   -459   1540       C  
ATOM   1496  N   ASN A 199      12.383 -30.793 -12.629  1.00100.76           N  
ANISOU 1496  N   ASN A 199    11856  14974  11454  -1056   -770    886       N  
ATOM   1497  CA  ASN A 199      12.051 -29.647 -11.779  1.00113.60           C  
ANISOU 1497  CA  ASN A 199    13662  16533  12966  -1248   -873    730       C  
ATOM   1498  C   ASN A 199      12.444 -28.259 -12.286  1.00124.61           C  
ANISOU 1498  C   ASN A 199    15138  17850  14357  -1483   -970    658       C  
ATOM   1499  O   ASN A 199      12.693 -27.353 -11.491  1.00129.00           O  
ANISOU 1499  O   ASN A 199    15799  18428  14786  -1691  -1097    581       O  
ATOM   1500  CB  ASN A 199      12.558 -29.864 -10.349  1.00117.22           C  
ANISOU 1500  CB  ASN A 199    14071  17212  13256  -1323   -971    781       C  
ATOM   1501  CG  ASN A 199      11.681 -30.820  -9.562  1.00119.11           C  
ANISOU 1501  CG  ASN A 199    14353  17435  13470  -1129   -883    767       C  
ATOM   1502  ND2 ASN A 199      12.232 -31.399  -8.500  1.00119.99           N  
ANISOU 1502  ND2 ASN A 199    14358  17775  13457  -1134   -941    875       N  
ATOM   1503  OD1 ASN A 199      10.516 -31.031  -9.903  1.00118.64           O  
ANISOU 1503  OD1 ASN A 199    14414  17167  13498   -985   -769    673       O  
ATOM   1504  N   SER A 200      12.502 -28.092 -13.603  1.00130.61           N  
ANISOU 1504  N   SER A 200    15864  18513  15248  -1457   -914    685       N  
ATOM   1505  CA  SER A 200      12.569 -26.758 -14.186  1.00136.64           C  
ANISOU 1505  CA  SER A 200    16751  19137  16031  -1654   -983    600       C  
ATOM   1506  C   SER A 200      11.173 -26.165 -14.037  1.00139.01           C  
ANISOU 1506  C   SER A 200    17321  19146  16350  -1603   -934    391       C  
ATOM   1507  O   SER A 200      10.385 -26.141 -14.984  1.00137.65           O  
ANISOU 1507  O   SER A 200    17218  18784  16300  -1485   -837    341       O  
ATOM   1508  CB  SER A 200      12.983 -26.825 -15.655  1.00137.28           C  
ANISOU 1508  CB  SER A 200    16710  19210  16239  -1620   -923    703       C  
ATOM   1509  OG  SER A 200      14.246 -27.454 -15.799  1.00137.98           O  
ANISOU 1509  OG  SER A 200    16531  19584  16310  -1625   -942    910       O  
ATOM   1510  N   LYS A 201      10.885 -25.683 -12.830  1.00142.73           N  
ANISOU 1510  N   LYS A 201    17945  19598  16688  -1686  -1003    274       N  
ATOM   1511  CA  LYS A 201       9.517 -25.456 -12.358  1.00143.50           C  
ANISOU 1511  CA  LYS A 201    18264  19485  16773  -1568   -929     99       C  
ATOM   1512  C   LYS A 201       8.666 -24.459 -13.150  1.00141.17           C  
ANISOU 1512  C   LYS A 201    18168  18901  16570  -1568   -889    -35       C  
ATOM   1513  O   LYS A 201       7.450 -24.404 -12.963  1.00142.26           O  
ANISOU 1513  O   LYS A 201    18450  18874  16728  -1422   -797   -150       O  
ATOM   1514  CB  LYS A 201       9.534 -25.065 -10.875  1.00147.98           C  
ANISOU 1514  CB  LYS A 201    18963  20114  17148  -1669  -1016      5       C  
ATOM   1515  CG  LYS A 201       8.698 -25.969  -9.980  1.00150.32           C  
ANISOU 1515  CG  LYS A 201    19269  20456  17391  -1469   -920    -16       C  
ATOM   1516  CD  LYS A 201       8.831 -25.578  -8.515  1.00155.95           C  
ANISOU 1516  CD  LYS A 201    20108  21260  17889  -1579  -1012   -101       C  
ATOM   1517  CE  LYS A 201       8.192 -26.614  -7.602  1.00151.86           C  
ANISOU 1517  CE  LYS A 201    19549  20844  17306  -1391   -922    -72       C  
ATOM   1518  NZ  LYS A 201       6.743 -26.802  -7.888  1.00149.60           N1+
ANISOU 1518  NZ  LYS A 201    19360  20363  17116  -1173   -760   -154       N1+
ATOM   1519  N   GLY A 202       9.294 -23.679 -14.024  1.00138.63           N  
ANISOU 1519  N   GLY A 202    17842  18528  16303  -1727   -955     -6       N  
ATOM   1520  CA  GLY A 202       8.573 -22.683 -14.799  1.00131.02           C  
ANISOU 1520  CA  GLY A 202    17064  17291  15426  -1738   -928   -114       C  
ATOM   1521  C   GLY A 202       7.544 -23.269 -15.752  1.00121.55           C  
ANISOU 1521  C   GLY A 202    15839  15968  14377  -1504   -780   -107       C  
ATOM   1522  O   GLY A 202       7.793 -24.284 -16.401  1.00121.22           O  
ANISOU 1522  O   GLY A 202    15606  16043  14409  -1398   -718     20       O  
ATOM   1523  N   TYR A 203       6.378 -22.629 -15.827  1.00109.86           N  
ANISOU 1523  N   TYR A 203    14557  14251  12933  -1422   -724   -240       N  
ATOM   1524  CA  TYR A 203       5.351 -23.008 -16.792  1.00 96.42           C  
ANISOU 1524  CA  TYR A 203    12844  12420  11372  -1232   -605   -231       C  
ATOM   1525  C   TYR A 203       5.674 -22.374 -18.137  1.00 85.07           C  
ANISOU 1525  C   TYR A 203    11403  10882  10037  -1319   -628   -184       C  
ATOM   1526  O   TYR A 203       5.242 -21.257 -18.416  1.00 83.59           O  
ANISOU 1526  O   TYR A 203    11394  10490   9877  -1372   -648   -270       O  
ATOM   1527  CB  TYR A 203       3.972 -22.503 -16.363  1.00 99.40           C  
ANISOU 1527  CB  TYR A 203    13417  12601  11750  -1104   -535   -371       C  
ATOM   1528  CG  TYR A 203       3.468 -22.978 -15.017  1.00103.33           C  
ANISOU 1528  CG  TYR A 203    13948  13178  12136  -1006   -496   -429       C  
ATOM   1529  CD1 TYR A 203       2.420 -22.317 -14.388  1.00104.95           C  
ANISOU 1529  CD1 TYR A 203    14350  13232  12293   -915   -444   -565       C  
ATOM   1530  CD2 TYR A 203       4.021 -24.084 -14.382  1.00105.17           C  
ANISOU 1530  CD2 TYR A 203    14018  13637  12305   -989   -503   -339       C  
ATOM   1531  CE1 TYR A 203       1.938 -22.734 -13.167  1.00106.80           C  
ANISOU 1531  CE1 TYR A 203    14614  13551  12413   -818   -396   -612       C  
ATOM   1532  CE2 TYR A 203       3.544 -24.509 -13.154  1.00107.10           C  
ANISOU 1532  CE2 TYR A 203    14294  13960  12440   -903   -465   -381       C  
ATOM   1533  CZ  TYR A 203       2.501 -23.828 -12.553  1.00109.37           C  
ANISOU 1533  CZ  TYR A 203    14775  14107  12675   -821   -410   -518       C  
ATOM   1534  OH  TYR A 203       2.015 -24.235 -11.331  1.00113.42           O  
ANISOU 1534  OH  TYR A 203    15317  14710  13065   -728   -363   -553       O  
ATOM   1535  N   THR A 204       6.428 -23.077 -18.973  1.00 76.80           N  
ANISOU 1535  N   THR A 204    10161   9977   9043  -1323   -618    -44       N  
ATOM   1536  CA  THR A 204       6.812 -22.541 -20.275  1.00 71.01           C  
ANISOU 1536  CA  THR A 204     9405   9183   8392  -1405   -634     19       C  
ATOM   1537  C   THR A 204       5.933 -23.067 -21.412  1.00 66.17           C  
ANISOU 1537  C   THR A 204     8770   8473   7899  -1226   -527     44       C  
ATOM   1538  O   THR A 204       5.335 -24.137 -21.304  1.00 63.19           O  
ANISOU 1538  O   THR A 204     8331   8134   7544  -1051   -447     54       O  
ATOM   1539  CB  THR A 204       8.291 -22.835 -20.585  1.00 70.28           C  
ANISOU 1539  CB  THR A 204     9113   9321   8269  -1535   -690    170       C  
ATOM   1540  CG2 THR A 204       9.191 -21.958 -19.734  1.00 72.99           C  
ANISOU 1540  CG2 THR A 204     9499   9728   8505  -1782   -831    157       C  
ATOM   1541  OG1 THR A 204       8.578 -24.212 -20.305  1.00 67.32           O  
ANISOU 1541  OG1 THR A 204     8560   9144   7876  -1395   -632    257       O  
ATOM   1542  N   LYS A 205       5.858 -22.305 -22.500  1.00 63.18           N  
ANISOU 1542  N   LYS A 205     8447   7967   7591  -1283   -536     58       N  
ATOM   1543  CA  LYS A 205       5.104 -22.724 -23.679  1.00 57.73           C  
ANISOU 1543  CA  LYS A 205     7740   7195   7001  -1141   -453     90       C  
ATOM   1544  C   LYS A 205       5.773 -23.908 -24.359  1.00 58.89           C  
ANISOU 1544  C   LYS A 205     7697   7524   7157  -1072   -405    213       C  
ATOM   1545  O   LYS A 205       5.148 -24.621 -25.147  1.00 60.10           O  
ANISOU 1545  O   LYS A 205     7829   7638   7368   -931   -332    234       O  
ATOM   1546  CB  LYS A 205       4.964 -21.571 -24.678  1.00 52.48           C  
ANISOU 1546  CB  LYS A 205     7178   6365   6396  -1231   -483     91       C  
ATOM   1547  CG  LYS A 205       3.906 -20.555 -24.303  1.00 48.16           C  
ANISOU 1547  CG  LYS A 205     6841   5584   5874  -1210   -492    -29       C  
ATOM   1548  CD  LYS A 205       3.949 -19.355 -25.215  1.00 47.07           C  
ANISOU 1548  CD  LYS A 205     6810   5283   5790  -1321   -536    -12       C  
ATOM   1549  CE  LYS A 205       2.956 -18.298 -24.766  1.00 50.81           C  
ANISOU 1549  CE  LYS A 205     7510   5513   6283  -1284   -541   -131       C  
ATOM   1550  NZ  LYS A 205       3.135 -17.019 -25.510  1.00 53.39           N1+
ANISOU 1550  NZ  LYS A 205     7966   5664   6654  -1416   -601   -111       N1+
ATOM   1551  N   SER A 206       7.048 -24.114 -24.048  1.00 58.24           N  
ANISOU 1551  N   SER A 206     7483   7638   7008  -1170   -446    296       N  
ATOM   1552  CA  SER A 206       7.820 -25.186 -24.660  1.00 58.09           C  
ANISOU 1552  CA  SER A 206     7283   7803   6985  -1089   -391    422       C  
ATOM   1553  C   SER A 206       7.289 -26.579 -24.320  1.00 56.19           C  
ANISOU 1553  C   SER A 206     7001   7600   6750   -886   -312    418       C  
ATOM   1554  O   SER A 206       7.535 -27.528 -25.061  1.00 56.87           O  
ANISOU 1554  O   SER A 206     6998   7755   6853   -767   -243    494       O  
ATOM   1555  CB  SER A 206       9.298 -25.067 -24.279  1.00 65.02           C  
ANISOU 1555  CB  SER A 206     8009   8907   7788  -1233   -456    531       C  
ATOM   1556  OG  SER A 206       9.458 -24.972 -22.873  1.00 73.15           O  
ANISOU 1556  OG  SER A 206     9054   9998   8744  -1302   -524    484       O  
ATOM   1557  N   ILE A 207       6.564 -26.708 -23.210  1.00 55.93           N  
ANISOU 1557  N   ILE A 207     7040   7513   6697   -844   -319    333       N  
ATOM   1558  CA  ILE A 207       6.023 -28.013 -22.825  1.00 54.37           C  
ANISOU 1558  CA  ILE A 207     6807   7344   6507   -670   -251    341       C  
ATOM   1559  C   ILE A 207       4.934 -28.485 -23.791  1.00 51.53           C  
ANISOU 1559  C   ILE A 207     6510   6834   6233   -542   -184    320       C  
ATOM   1560  O   ILE A 207       4.794 -29.684 -24.040  1.00 49.58           O  
ANISOU 1560  O   ILE A 207     6218   6615   6003   -411   -127    365       O  
ATOM   1561  CB  ILE A 207       5.494 -28.048 -21.363  1.00 47.66           C  
ANISOU 1561  CB  ILE A 207     6009   6496   5603   -659   -270    269       C  
ATOM   1562  CG1 ILE A 207       4.290 -27.121 -21.185  1.00 50.14           C  
ANISOU 1562  CG1 ILE A 207     6490   6614   5946   -668   -273    146       C  
ATOM   1563  CG2 ILE A 207       6.596 -27.699 -20.381  1.00 48.37           C  
ANISOU 1563  CG2 ILE A 207     6036   6752   5590   -792   -350    296       C  
ATOM   1564  CD1 ILE A 207       3.669 -27.187 -19.806  1.00 50.59           C  
ANISOU 1564  CD1 ILE A 207     6606   6675   5940   -629   -269     76       C  
ATOM   1565  N   ASP A 208       4.173 -27.543 -24.341  1.00 48.05           N  
ANISOU 1565  N   ASP A 208     6183   6231   5844   -584   -197    255       N  
ATOM   1566  CA  ASP A 208       3.130 -27.887 -25.298  1.00 44.58           C  
ANISOU 1566  CA  ASP A 208     5798   5661   5480   -486   -151    246       C  
ATOM   1567  C   ASP A 208       3.730 -28.358 -26.618  1.00 44.80           C  
ANISOU 1567  C   ASP A 208     5771   5731   5518   -461   -122    323       C  
ATOM   1568  O   ASP A 208       3.224 -29.290 -27.239  1.00 46.46           O  
ANISOU 1568  O   ASP A 208     5992   5904   5757   -352    -77    340       O  
ATOM   1569  CB  ASP A 208       2.182 -26.711 -25.533  1.00 43.00           C  
ANISOU 1569  CB  ASP A 208     5722   5286   5329   -526   -174    175       C  
ATOM   1570  CG  ASP A 208       1.176 -26.540 -24.414  1.00 44.24           C  
ANISOU 1570  CG  ASP A 208     5946   5379   5483   -474   -165     98       C  
ATOM   1571  OD1 ASP A 208       0.988 -27.497 -23.633  1.00 48.13           O  
ANISOU 1571  OD1 ASP A 208     6388   5947   5951   -398   -135    107       O  
ATOM   1572  OD2 ASP A 208       0.566 -25.454 -24.319  1.00 43.14           O1-
ANISOU 1572  OD2 ASP A 208     5915   5111   5366   -502   -181     34       O1-
ATOM   1573  N   ILE A 209       4.812 -27.712 -27.043  1.00 44.63           N  
ANISOU 1573  N   ILE A 209     5699   5792   5467   -567   -149    375       N  
ATOM   1574  CA  ILE A 209       5.466 -28.074 -28.294  1.00 44.46           C  
ANISOU 1574  CA  ILE A 209     5620   5835   5439   -538   -108    456       C  
ATOM   1575  C   ILE A 209       6.007 -29.498 -28.217  1.00 50.72           C  
ANISOU 1575  C   ILE A 209     6322   6755   6194   -401    -45    515       C  
ATOM   1576  O   ILE A 209       5.945 -30.250 -29.196  1.00 52.12           O  
ANISOU 1576  O   ILE A 209     6514   6916   6372   -296     14    543       O  
ATOM   1577  CB  ILE A 209       6.601 -27.093 -28.641  1.00 42.26           C  
ANISOU 1577  CB  ILE A 209     5277   5654   5128   -691   -148    523       C  
ATOM   1578  CG1 ILE A 209       6.023 -25.715 -28.959  1.00 40.16           C  
ANISOU 1578  CG1 ILE A 209     5131   5222   4905   -814   -205    471       C  
ATOM   1579  CG2 ILE A 209       7.410 -27.593 -29.827  1.00 43.28           C  
ANISOU 1579  CG2 ILE A 209     5319   5899   5228   -639    -85    626       C  
ATOM   1580  CD1 ILE A 209       5.199 -25.678 -30.221  1.00 37.57           C  
ANISOU 1580  CD1 ILE A 209     4883   4767   4627   -753   -174    466       C  
ATOM   1581  N   TRP A 210       6.518 -29.867 -27.044  1.00 50.42           N  
ANISOU 1581  N   TRP A 210     6206   6834   6117   -397    -58    534       N  
ATOM   1582  CA  TRP A 210       7.044 -31.210 -26.832  1.00 44.92           C  
ANISOU 1582  CA  TRP A 210     5426   6252   5390   -255      1    602       C  
ATOM   1583  C   TRP A 210       5.965 -32.259 -27.066  1.00 44.93           C  
ANISOU 1583  C   TRP A 210     5527   6113   5431   -115     47    558       C  
ATOM   1584  O   TRP A 210       6.210 -33.280 -27.710  1.00 44.90           O  
ANISOU 1584  O   TRP A 210     5523   6120   5416     14    110    600       O  
ATOM   1585  CB  TRP A 210       7.625 -31.370 -25.425  1.00 39.29           C  
ANISOU 1585  CB  TRP A 210     4621   5680   4629   -282    -34    633       C  
ATOM   1586  CG  TRP A 210       8.095 -32.770 -25.166  1.00 40.92           C  
ANISOU 1586  CG  TRP A 210     4748   5989   4810   -119     27    712       C  
ATOM   1587  CD1 TRP A 210       7.351 -33.812 -24.689  1.00 41.50           C  
ANISOU 1587  CD1 TRP A 210     4880   5985   4905      4     58    690       C  
ATOM   1588  CD2 TRP A 210       9.408 -33.294 -25.404  1.00 45.27           C  
ANISOU 1588  CD2 TRP A 210     5151   6737   5313    -50     70    839       C  
ATOM   1589  CE2 TRP A 210       9.387 -34.656 -25.040  1.00 48.30           C  
ANISOU 1589  CE2 TRP A 210     5525   7133   5693    128    129    881       C  
ATOM   1590  CE3 TRP A 210      10.601 -32.743 -25.883  1.00 44.21           C  
ANISOU 1590  CE3 TRP A 210     4882   6776   5141   -121     67    937       C  
ATOM   1591  NE1 TRP A 210       8.120 -34.946 -24.606  1.00 46.52           N  
ANISOU 1591  NE1 TRP A 210     5433   6733   5511    145    114    787       N  
ATOM   1592  CZ2 TRP A 210      10.513 -35.472 -25.140  1.00 47.68           C  
ANISOU 1592  CZ2 TRP A 210     5316   7227   5573    262    190   1010       C  
ATOM   1593  CZ3 TRP A 210      11.716 -33.555 -25.980  1.00 45.41           C  
ANISOU 1593  CZ3 TRP A 210     4881   7123   5249      6    131   1074       C  
ATOM   1594  CH2 TRP A 210      11.664 -34.904 -25.611  1.00 46.30           C  
ANISOU 1594  CH2 TRP A 210     4996   7237   5358    206    195   1107       C  
ATOM   1595  N   SER A 211       4.773 -31.998 -26.536  1.00 44.16           N  
ANISOU 1595  N   SER A 211     5518   5883   5377   -140     15    477       N  
ATOM   1596  CA  SER A 211       3.656 -32.925 -26.662  1.00 44.43           C  
ANISOU 1596  CA  SER A 211     5635   5790   5454    -42     40    449       C  
ATOM   1597  C   SER A 211       3.318 -33.135 -28.130  1.00 44.29           C  
ANISOU 1597  C   SER A 211     5694   5674   5459     -6     63    445       C  
ATOM   1598  O   SER A 211       3.118 -34.265 -28.580  1.00 43.27           O  
ANISOU 1598  O   SER A 211     5613   5498   5330     96     99    460       O  
ATOM   1599  CB  SER A 211       2.431 -32.389 -25.921  1.00 47.51           C  
ANISOU 1599  CB  SER A 211     6086   6081   5885    -86      4    379       C  
ATOM   1600  OG  SER A 211       2.746 -32.077 -24.577  1.00 52.98           O  
ANISOU 1600  OG  SER A 211     6729   6866   6536   -127    -18    369       O  
ATOM   1601  N   VAL A 212       3.266 -32.030 -28.866  1.00 43.81           N  
ANISOU 1601  N   VAL A 212     5659   5576   5412    -97     36    426       N  
ATOM   1602  CA  VAL A 212       2.965 -32.057 -30.290  1.00 43.94           C  
ANISOU 1602  CA  VAL A 212     5748   5513   5434    -81     49    425       C  
ATOM   1603  C   VAL A 212       4.019 -32.863 -31.046  1.00 47.98           C  
ANISOU 1603  C   VAL A 212     6230   6121   5881     10    115    483       C  
ATOM   1604  O   VAL A 212       3.701 -33.594 -31.986  1.00 48.49           O  
ANISOU 1604  O   VAL A 212     6381   6112   5929     86    143    476       O  
ATOM   1605  CB  VAL A 212       2.877 -30.629 -30.855  1.00 38.93           C  
ANISOU 1605  CB  VAL A 212     5131   4840   4819   -200      8    414       C  
ATOM   1606  CG1 VAL A 212       2.741 -30.658 -32.371  1.00 37.80           C  
ANISOU 1606  CG1 VAL A 212     5052   4647   4662   -185     23    432       C  
ATOM   1607  CG2 VAL A 212       1.712 -29.875 -30.202  1.00 30.92           C  
ANISOU 1607  CG2 VAL A 212     4171   3710   3869   -251    -41    354       C  
ATOM   1608  N   GLY A 213       5.270 -32.737 -30.613  1.00 49.30           N  
ANISOU 1608  N   GLY A 213     6274   6454   6005      5    138    546       N  
ATOM   1609  CA  GLY A 213       6.352 -33.523 -31.171  1.00 49.72           C  
ANISOU 1609  CA  GLY A 213     6271   6628   5993    121    216    620       C  
ATOM   1610  C   GLY A 213       6.081 -35.006 -31.026  1.00 50.81           C  
ANISOU 1610  C   GLY A 213     6476   6706   6122    282    264    611       C  
ATOM   1611  O   GLY A 213       6.167 -35.757 -31.998  1.00 54.16           O  
ANISOU 1611  O   GLY A 213     6982   7088   6507    394    323    613       O  
ATOM   1612  N   CYS A 214       5.742 -35.422 -29.809  1.00 46.83           N  
ANISOU 1612  N   CYS A 214     5953   6191   5649    292    238    603       N  
ATOM   1613  CA  CYS A 214       5.375 -36.806 -29.535  1.00 45.95           C  
ANISOU 1613  CA  CYS A 214     5915   6000   5543    424    269    602       C  
ATOM   1614  C   CYS A 214       4.170 -37.225 -30.368  1.00 47.61           C  
ANISOU 1614  C   CYS A 214     6297   6009   5782    427    250    533       C  
ATOM   1615  O   CYS A 214       4.097 -38.356 -30.852  1.00 52.17           O  
ANISOU 1615  O   CYS A 214     6983   6502   6337    541    288    532       O  
ATOM   1616  CB  CYS A 214       5.051 -36.990 -28.051  1.00 45.68           C  
ANISOU 1616  CB  CYS A 214     5830   5987   5539    401    230    609       C  
ATOM   1617  SG  CYS A 214       6.377 -36.539 -26.927  1.00 47.08           S  
ANISOU 1617  SG  CYS A 214     5812   6406   5670    372    225    692       S  
ATOM   1618  N   ILE A 215       3.220 -36.310 -30.525  1.00 44.66           N  
ANISOU 1618  N   ILE A 215     5957   5556   5457    301    185    481       N  
ATOM   1619  CA  ILE A 215       2.016 -36.578 -31.304  1.00 47.32           C  
ANISOU 1619  CA  ILE A 215     6433   5726   5822    278    148    431       C  
ATOM   1620  C   ILE A 215       2.339 -36.783 -32.783  1.00 50.43           C  
ANISOU 1620  C   ILE A 215     6919   6088   6154    323    182    423       C  
ATOM   1621  O   ILE A 215       1.801 -37.690 -33.423  1.00 52.23           O  
ANISOU 1621  O   ILE A 215     7288   6193   6364    369    177    395       O  
ATOM   1622  CB  ILE A 215       0.972 -35.453 -31.128  1.00 46.30           C  
ANISOU 1622  CB  ILE A 215     6292   5542   5757    150     78    396       C  
ATOM   1623  CG1 ILE A 215       0.396 -35.496 -29.706  1.00 42.47           C  
ANISOU 1623  CG1 ILE A 215     5754   5063   5321    131     56    396       C  
ATOM   1624  CG2 ILE A 215      -0.137 -35.571 -32.171  1.00 42.65           C  
ANISOU 1624  CG2 ILE A 215     5948   4941   5315    116     33    369       C  
ATOM   1625  CD1 ILE A 215      -0.559 -34.373 -29.392  1.00 38.96           C  
ANISOU 1625  CD1 ILE A 215     5294   4578   4930     40      7    364       C  
ATOM   1626  N   LEU A 216       3.227 -35.950 -33.321  1.00 46.90           N  
ANISOU 1626  N   LEU A 216     6400   5754   5665    302    213    450       N  
ATOM   1627  CA  LEU A 216       3.661 -36.120 -34.701  1.00 46.43           C  
ANISOU 1627  CA  LEU A 216     6417   5697   5526    359    261    453       C  
ATOM   1628  C   LEU A 216       4.372 -37.460 -34.866  1.00 49.53           C  
ANISOU 1628  C   LEU A 216     6867   6104   5850    537    349    470       C  
ATOM   1629  O   LEU A 216       4.137 -38.183 -35.833  1.00 51.47           O  
ANISOU 1629  O   LEU A 216     7273   6249   6036    609    372    431       O  
ATOM   1630  CB  LEU A 216       4.570 -34.972 -35.149  1.00 42.06           C  
ANISOU 1630  CB  LEU A 216     5751   5288   4941    298    285    505       C  
ATOM   1631  CG  LEU A 216       5.304 -35.233 -36.470  1.00 41.53           C  
ANISOU 1631  CG  LEU A 216     5730   5280   4768    387    365    532       C  
ATOM   1632  CD1 LEU A 216       4.333 -35.389 -37.635  1.00 39.09           C  
ANISOU 1632  CD1 LEU A 216     5603   4821   4429    368    330    470       C  
ATOM   1633  CD2 LEU A 216       6.327 -34.148 -36.761  1.00 44.14           C  
ANISOU 1633  CD2 LEU A 216     5916   5786   5069    320    394    614       C  
ATOM   1634  N   ALA A 217       5.232 -37.789 -33.907  1.00 48.66           N  
ANISOU 1634  N   ALA A 217     6635   6112   5741    612    394    527       N  
ATOM   1635  CA  ALA A 217       5.968 -39.046 -33.940  1.00 50.12           C  
ANISOU 1635  CA  ALA A 217     6861   6315   5868    807    486    559       C  
ATOM   1636  C   ALA A 217       5.021 -40.236 -33.910  1.00 53.71           C  
ANISOU 1636  C   ALA A 217     7508   6558   6340    859    460    500       C  
ATOM   1637  O   ALA A 217       5.297 -41.276 -34.504  1.00 58.50           O  
ANISOU 1637  O   ALA A 217     8256   7089   6882   1010    525    486       O  
ATOM   1638  CB  ALA A 217       6.942 -39.118 -32.779  1.00 50.70           C  
ANISOU 1638  CB  ALA A 217     6748   6562   5952    860    520    649       C  
ATOM   1639  N   GLU A 218       3.899 -40.076 -33.219  1.00 54.47           N  
ANISOU 1639  N   GLU A 218     7617   6556   6521    732    364    467       N  
ATOM   1640  CA  GLU A 218       2.929 -41.155 -33.083  1.00 56.84           C  
ANISOU 1640  CA  GLU A 218     8081   6666   6851    743    321    431       C  
ATOM   1641  C   GLU A 218       2.108 -41.330 -34.362  1.00 57.45           C  
ANISOU 1641  C   GLU A 218     8351   6585   6893    693    276    361       C  
ATOM   1642  O   GLU A 218       1.705 -42.442 -34.701  1.00 59.01           O  
ANISOU 1642  O   GLU A 218     8735   6621   7065    742    265    329       O  
ATOM   1643  CB  GLU A 218       2.021 -40.903 -31.877  1.00 57.03           C  
ANISOU 1643  CB  GLU A 218     8025   6671   6971    626    242    443       C  
ATOM   1644  CG  GLU A 218       1.195 -42.104 -31.454  1.00 60.62           C  
ANISOU 1644  CG  GLU A 218     8605   6967   7462    638    204    444       C  
ATOM   1645  CD  GLU A 218       0.614 -41.951 -30.062  1.00 61.82           C  
ANISOU 1645  CD  GLU A 218     8641   7158   7689    565    161    485       C  
ATOM   1646  OE1 GLU A 218       1.240 -41.262 -29.226  1.00 59.85           O  
ANISOU 1646  OE1 GLU A 218     8228   7069   7443    565    184    516       O  
ATOM   1647  OE2 GLU A 218      -0.469 -42.517 -29.804  1.00 63.48           O1-
ANISOU 1647  OE2 GLU A 218     8925   7246   7949    500    100    490       O1-
ATOM   1648  N   MET A 219       1.870 -40.231 -35.071  1.00 55.68           N  
ANISOU 1648  N   MET A 219     8091   6403   6662    589    243    342       N  
ATOM   1649  CA  MET A 219       1.142 -40.287 -36.334  1.00 54.88           C  
ANISOU 1649  CA  MET A 219     8159   6180   6513    532    193    285       C  
ATOM   1650  C   MET A 219       1.961 -40.999 -37.403  1.00 57.34           C  
ANISOU 1650  C   MET A 219     8617   6474   6694    681    283    258       C  
ATOM   1651  O   MET A 219       1.411 -41.659 -38.283  1.00 60.56           O  
ANISOU 1651  O   MET A 219     9237   6734   7039    678    248    198       O  
ATOM   1652  CB  MET A 219       0.768 -38.879 -36.814  1.00 52.48           C  
ANISOU 1652  CB  MET A 219     7769   5938   6231    398    142    289       C  
ATOM   1653  CG  MET A 219      -0.397 -38.244 -36.068  1.00 50.35           C  
ANISOU 1653  CG  MET A 219     7421   5634   6077    257     45    297       C  
ATOM   1654  SD  MET A 219      -0.943 -36.701 -36.826  1.00 41.94           S  
ANISOU 1654  SD  MET A 219     6305   4598   5034    125    -15    303       S  
ATOM   1655  CE  MET A 219       0.519 -35.688 -36.631  1.00 46.49           C  
ANISOU 1655  CE  MET A 219     6728   5352   5585    156     70    343       C  
ATOM   1656  N   LEU A 220       3.280 -40.867 -37.311  1.00 57.42           N  
ANISOU 1656  N   LEU A 220     8515   6644   6657    811    397    306       N  
ATOM   1657  CA  LEU A 220       4.194 -41.437 -38.296  1.00 56.98           C  
ANISOU 1657  CA  LEU A 220     8568   6615   6469    985    510    297       C  
ATOM   1658  C   LEU A 220       4.357 -42.957 -38.200  1.00 61.28           C  
ANISOU 1658  C   LEU A 220     9299   7018   6968   1159    564    268       C  
ATOM   1659  O   LEU A 220       4.869 -43.582 -39.129  1.00 66.88           O  
ANISOU 1659  O   LEU A 220    10169   7689   7552   1312    652    233       O  
ATOM   1660  CB  LEU A 220       5.574 -40.779 -38.177  1.00 54.29           C  
ANISOU 1660  CB  LEU A 220     8013   6520   6096   1067    618    387       C  
ATOM   1661  CG  LEU A 220       5.704 -39.286 -38.480  1.00 52.16           C  
ANISOU 1661  CG  LEU A 220     7583   6392   5843    917    588    427       C  
ATOM   1662  CD1 LEU A 220       7.130 -38.819 -38.235  1.00 52.11           C  
ANISOU 1662  CD1 LEU A 220     7360   6633   5807    990    687    536       C  
ATOM   1663  CD2 LEU A 220       5.279 -38.980 -39.907  1.00 50.08           C  
ANISOU 1663  CD2 LEU A 220     7466   6071   5492    871    573    378       C  
ATOM   1664  N   SER A 221       3.934 -43.555 -37.090  1.00 59.61           N  
ANISOU 1664  N   SER A 221     9077   6724   6850   1143    517    283       N  
ATOM   1665  CA  SER A 221       4.211 -44.972 -36.864  1.00 63.32           C  
ANISOU 1665  CA  SER A 221     9709   7062   7290   1318    573    278       C  
ATOM   1666  C   SER A 221       3.161 -45.712 -36.034  1.00 63.89           C  
ANISOU 1666  C   SER A 221     9872   6950   7456   1223    467    268       C  
ATOM   1667  O   SER A 221       3.347 -46.882 -35.694  1.00 59.37           O  
ANISOU 1667  O   SER A 221     9429   6253   6875   1353    503    277       O  
ATOM   1668  CB  SER A 221       5.587 -45.138 -36.219  1.00 65.59           C  
ANISOU 1668  CB  SER A 221     9825   7533   7564   1515    704    374       C  
ATOM   1669  OG  SER A 221       5.678 -44.381 -35.026  1.00 65.54           O  
ANISOU 1669  OG  SER A 221     9558   7684   7659   1412    662    451       O  
ATOM   1670  N   ASN A 222       2.068 -45.028 -35.708  1.00 67.60           N  
ANISOU 1670  N   ASN A 222    10266   7406   8013   1005    344    263       N  
ATOM   1671  CA  ASN A 222       0.959 -45.624 -34.959  1.00 68.59           C  
ANISOU 1671  CA  ASN A 222    10450   7382   8227    889    239    272       C  
ATOM   1672  C   ASN A 222       1.324 -46.176 -33.577  1.00 67.30           C  
ANISOU 1672  C   ASN A 222    10182   7256   8131    968    274    353       C  
ATOM   1673  O   ASN A 222       0.683 -47.103 -33.084  1.00 68.13           O  
ANISOU 1673  O   ASN A 222    10399   7207   8281    938    220    369       O  
ATOM   1674  CB  ASN A 222       0.257 -46.701 -35.791  1.00 70.51           C  
ANISOU 1674  CB  ASN A 222    11003   7373   8418    866    178    202       C  
ATOM   1675  CG  ASN A 222      -0.428 -46.135 -37.016  1.00 74.42           C  
ANISOU 1675  CG  ASN A 222    11592   7828   8857    731    101    133       C  
ATOM   1676  ND2 ASN A 222      -1.706 -45.800 -36.878  1.00 72.23           N  
ANISOU 1676  ND2 ASN A 222    11284   7505   8655    520    -36    145       N  
ATOM   1677  OD1 ASN A 222       0.185 -45.998 -38.076  1.00 79.15           O  
ANISOU 1677  OD1 ASN A 222    12284   8450   9339    821    166     81       O  
ATOM   1678  N   ARG A 223       2.347 -45.603 -32.951  1.00 64.50           N  
ANISOU 1678  N   ARG A 223     9611   7113   7780   1055    354    414       N  
ATOM   1679  CA  ARG A 223       2.715 -45.994 -31.595  1.00 65.83           C  
ANISOU 1679  CA  ARG A 223     9655   7352   8003   1117    377    500       C  
ATOM   1680  C   ARG A 223       3.477 -44.885 -30.875  1.00 63.10           C  
ANISOU 1680  C   ARG A 223     9035   7267   7672   1102    408    558       C  
ATOM   1681  O   ARG A 223       4.270 -44.172 -31.493  1.00 63.91           O  
ANISOU 1681  O   ARG A 223     9057   7504   7722   1138    463    555       O  
ATOM   1682  CB  ARG A 223       3.535 -47.287 -31.603  1.00 71.83           C  
ANISOU 1682  CB  ARG A 223    10543   8033   8713   1344    469    535       C  
ATOM   1683  CG  ARG A 223       4.826 -47.198 -32.385  1.00 80.60           C  
ANISOU 1683  CG  ARG A 223    11636   9262   9727   1536    597    539       C  
ATOM   1684  CD  ARG A 223       5.675 -48.443 -32.202  1.00 90.43           C  
ANISOU 1684  CD  ARG A 223    12977  10448  10932   1792    701    594       C  
ATOM   1685  NE  ARG A 223       6.666 -48.575 -33.267  1.00 99.92           N  
ANISOU 1685  NE  ARG A 223    14245  11701  12020   1994    830    575       N  
ATOM   1686  CZ  ARG A 223       7.849 -47.969 -33.271  1.00105.24           C  
ANISOU 1686  CZ  ARG A 223    14695  12638  12653   2104    928    655       C  
ATOM   1687  NH1 ARG A 223       8.683 -48.149 -34.288  1.00107.10           N1+
ANISOU 1687  NH1 ARG A 223    14996  12918  12777   2297   1056    646       N1+
ATOM   1688  NH2 ARG A 223       8.199 -47.181 -32.262  1.00106.37           N  
ANISOU 1688  NH2 ARG A 223    14551  13006  12857   2015    899    746       N  
ATOM   1689  N   PRO A 224       3.230 -44.736 -29.561  1.00 58.16           N  
ANISOU 1689  N   PRO A 224     8272   6715   7113   1038    369    614       N  
ATOM   1690  CA  PRO A 224       3.888 -43.726 -28.725  1.00 54.67           C  
ANISOU 1690  CA  PRO A 224     7592   6504   6677   1000    379    663       C  
ATOM   1691  C   PRO A 224       5.407 -43.829 -28.768  1.00 54.29           C  
ANISOU 1691  C   PRO A 224     7436   6627   6565   1164    476    734       C  
ATOM   1692  O   PRO A 224       5.965 -44.905 -28.568  1.00 55.60           O  
ANISOU 1692  O   PRO A 224     7649   6768   6709   1335    537    793       O  
ATOM   1693  CB  PRO A 224       3.371 -44.043 -27.313  1.00 55.94           C  
ANISOU 1693  CB  PRO A 224     7691   6673   6893    954    334    716       C  
ATOM   1694  CG  PRO A 224       2.792 -45.421 -27.400  1.00 57.90           C  
ANISOU 1694  CG  PRO A 224     8128   6711   7161   1014    326    726       C  
ATOM   1695  CD  PRO A 224       2.268 -45.538 -28.789  1.00 57.68           C  
ANISOU 1695  CD  PRO A 224     8287   6516   7114    985    308    638       C  
ATOM   1696  N   ILE A 225       6.061 -42.702 -29.029  1.00 54.24           N  
ANISOU 1696  N   ILE A 225     7283   6794   6530   1109    488    741       N  
ATOM   1697  CA  ILE A 225       7.511 -42.661 -29.175  1.00 52.62           C  
ANISOU 1697  CA  ILE A 225     6944   6787   6263   1241    577    827       C  
ATOM   1698  C   ILE A 225       8.236 -42.878 -27.844  1.00 54.29           C  
ANISOU 1698  C   ILE A 225     6980   7168   6478   1290    580    938       C  
ATOM   1699  O   ILE A 225       9.307 -43.477 -27.813  1.00 59.89           O  
ANISOU 1699  O   ILE A 225     7617   7994   7145   1469    663   1036       O  
ATOM   1700  CB  ILE A 225       7.964 -41.339 -29.858  1.00 57.69           C  
ANISOU 1700  CB  ILE A 225     7474   7570   6875   1133    575    817       C  
ATOM   1701  CG1 ILE A 225       9.479 -41.318 -30.084  1.00 60.49           C  
ANISOU 1701  CG1 ILE A 225     7669   8153   7160   1265    670    929       C  
ATOM   1702  CG2 ILE A 225       7.495 -40.128 -29.065  1.00 57.12           C  
ANISOU 1702  CG2 ILE A 225     7293   7556   6852    917    474    793       C  
ATOM   1703  CD1 ILE A 225       9.961 -42.348 -31.085  1.00 63.95           C  
ANISOU 1703  CD1 ILE A 225     8232   8533   7531   1499    791    940       C  
ATOM   1704  N   PHE A 226       7.646 -42.413 -26.746  1.00 53.48           N  
ANISOU 1704  N   PHE A 226     6810   7087   6421   1144    495    930       N  
ATOM   1705  CA  PHE A 226       8.252 -42.598 -25.427  1.00 54.13           C  
ANISOU 1705  CA  PHE A 226     6737   7334   6494   1170    483   1032       C  
ATOM   1706  C   PHE A 226       7.280 -43.203 -24.407  1.00 51.67           C  
ANISOU 1706  C   PHE A 226     6497   6907   6229   1138    432   1026       C  
ATOM   1707  O   PHE A 226       6.818 -42.511 -23.498  1.00 51.52           O  
ANISOU 1707  O   PHE A 226     6407   6946   6221    994    363   1007       O  
ATOM   1708  CB  PHE A 226       8.782 -41.270 -24.886  1.00 55.43           C  
ANISOU 1708  CB  PHE A 226     6713   7712   6636   1012    428   1052       C  
ATOM   1709  CG  PHE A 226       9.664 -40.525 -25.847  1.00 57.23           C  
ANISOU 1709  CG  PHE A 226     6855   8065   6825   1000    464   1070       C  
ATOM   1710  CD1 PHE A 226      10.817 -41.105 -26.349  1.00 60.01           C  
ANISOU 1710  CD1 PHE A 226     7130   8542   7128   1180    560   1175       C  
ATOM   1711  CD2 PHE A 226       9.351 -39.230 -26.229  1.00 55.00           C  
ANISOU 1711  CD2 PHE A 226     6564   7782   6552    813    407    997       C  
ATOM   1712  CE1 PHE A 226      11.632 -40.415 -27.227  1.00 58.57           C  
ANISOU 1712  CE1 PHE A 226     6852   8499   6904   1165    600   1211       C  
ATOM   1713  CE2 PHE A 226      10.161 -38.535 -27.104  1.00 54.64           C  
ANISOU 1713  CE2 PHE A 226     6436   7854   6469    786    436   1030       C  
ATOM   1714  CZ  PHE A 226      11.303 -39.129 -27.604  1.00 56.82           C  
ANISOU 1714  CZ  PHE A 226     6623   8272   6693    957    534   1141       C  
ATOM   1715  N   PRO A 227       6.975 -44.501 -24.545  1.00 48.39           N  
ANISOU 1715  N   PRO A 227     6229   6325   5832   1272    468   1047       N  
ATOM   1716  CA  PRO A 227       5.983 -45.129 -23.663  1.00 48.54           C  
ANISOU 1716  CA  PRO A 227     6322   6223   5898   1228    419   1056       C  
ATOM   1717  C   PRO A 227       6.546 -45.637 -22.327  1.00 51.42           C  
ANISOU 1717  C   PRO A 227     6565   6727   6246   1298    422   1183       C  
ATOM   1718  O   PRO A 227       6.487 -46.837 -22.059  1.00 53.70           O  
ANISOU 1718  O   PRO A 227     6943   6909   6550   1420    447   1252       O  
ATOM   1719  CB  PRO A 227       5.473 -46.300 -24.508  1.00 46.79           C  
ANISOU 1719  CB  PRO A 227     6333   5745   5700   1325    447   1028       C  
ATOM   1720  CG  PRO A 227       6.644 -46.678 -25.347  1.00 47.05           C  
ANISOU 1720  CG  PRO A 227     6380   5819   5678   1519    544   1057       C  
ATOM   1721  CD  PRO A 227       7.424 -45.414 -25.612  1.00 46.10           C  
ANISOU 1721  CD  PRO A 227     6074   5925   5518   1460    554   1052       C  
ATOM   1722  N   GLY A 228       7.062 -44.736 -21.495  1.00 51.22           N  
ANISOU 1722  N   GLY A 228     6350   6929   6182   1212    387   1216       N  
ATOM   1723  CA  GLY A 228       7.627 -45.121 -20.210  1.00 51.87           C  
ANISOU 1723  CA  GLY A 228     6305   7174   6231   1261    376   1341       C  
ATOM   1724  C   GLY A 228       6.603 -45.658 -19.219  1.00 51.05           C  
ANISOU 1724  C   GLY A 228     6264   6978   6153   1211    335   1359       C  
ATOM   1725  O   GLY A 228       5.432 -45.284 -19.270  1.00 51.04           O  
ANISOU 1725  O   GLY A 228     6347   6857   6191   1080    296   1267       O  
ATOM   1726  N   LYS A 229       7.044 -46.536 -18.318  1.00 49.04           N  
ANISOU 1726  N   LYS A 229     5963   6792   5880   1320    347   1493       N  
ATOM   1727  CA  LYS A 229       6.173 -47.097 -17.282  1.00 50.06           C  
ANISOU 1727  CA  LYS A 229     6133   6863   6024   1276    312   1541       C  
ATOM   1728  C   LYS A 229       5.927 -46.076 -16.179  1.00 54.74           C  
ANISOU 1728  C   LYS A 229     6600   7639   6558   1116    251   1519       C  
ATOM   1729  O   LYS A 229       4.787 -45.762 -15.843  1.00 53.21           O  
ANISOU 1729  O   LYS A 229     6461   7375   6383    996    221   1455       O  
ATOM   1730  CB  LYS A 229       6.799 -48.344 -16.656  1.00 48.71           C  
ANISOU 1730  CB  LYS A 229     5949   6715   5844   1451    345   1708       C  
ATOM   1731  CG  LYS A 229       6.979 -49.529 -17.582  1.00 47.90           C  
ANISOU 1731  CG  LYS A 229     6012   6395   5791   1635    412   1738       C  
ATOM   1732  CD  LYS A 229       7.663 -50.658 -16.834  1.00 51.17           C  
ANISOU 1732  CD  LYS A 229     6399   6849   6195   1818    444   1918       C  
ATOM   1733  CE  LYS A 229       8.116 -51.771 -17.760  1.00 56.60           C  
ANISOU 1733  CE  LYS A 229     7250   7341   6914   2045    527   1951       C  
ATOM   1734  NZ  LYS A 229       9.059 -52.685 -17.047  1.00 61.25           N1+
ANISOU 1734  NZ  LYS A 229     7767   8022   7483   2257    569   2143       N1+
ATOM   1735  N   HIS A 230       7.019 -45.589 -15.599  1.00 59.34           N  
ANISOU 1735  N   HIS A 230     7017   8467   7062   1120    233   1579       N  
ATOM   1736  CA  HIS A 230       6.969 -44.531 -14.601  1.00 58.69           C  
ANISOU 1736  CA  HIS A 230     6833   8567   6901    964    168   1544       C  
ATOM   1737  C   HIS A 230       7.886 -43.405 -15.058  1.00 60.95           C  
ANISOU 1737  C   HIS A 230     7015   9000   7144    891    143   1494       C  
ATOM   1738  O   HIS A 230       8.565 -43.535 -16.073  1.00 59.60           O  
ANISOU 1738  O   HIS A 230     6829   8812   7004    975    186   1509       O  
ATOM   1739  CB  HIS A 230       7.376 -45.055 -13.221  1.00 56.48           C  
ANISOU 1739  CB  HIS A 230     6455   8461   6544   1001    142   1686       C  
ATOM   1740  CG  HIS A 230       8.652 -45.842 -13.219  1.00 57.13           C  
ANISOU 1740  CG  HIS A 230     6432   8664   6610   1167    169   1848       C  
ATOM   1741  CD2 HIS A 230       8.924 -47.096 -12.785  1.00 57.62           C  
ANISOU 1741  CD2 HIS A 230     6494   8717   6683   1329    201   2005       C  
ATOM   1742  ND1 HIS A 230       9.842 -45.338 -13.699  1.00 57.82           N  
ANISOU 1742  ND1 HIS A 230     6390   8913   6666   1188    168   1875       N  
ATOM   1743  CE1 HIS A 230      10.791 -46.248 -13.565  1.00 58.59           C  
ANISOU 1743  CE1 HIS A 230     6399   9108   6755   1368    204   2045       C  
ATOM   1744  NE2 HIS A 230      10.259 -47.324 -13.013  1.00 59.74           N  
ANISOU 1744  NE2 HIS A 230     6631   9141   6928   1462    225   2123       N  
ATOM   1745  N   TYR A 231       7.917 -42.307 -14.310  1.00 63.87           N  
ANISOU 1745  N   TYR A 231     7320   9511   7436    732     75   1437       N  
ATOM   1746  CA  TYR A 231       8.587 -41.098 -14.789  1.00 63.45           C  
ANISOU 1746  CA  TYR A 231     7201   9555   7351    617     36   1372       C  
ATOM   1747  C   TYR A 231      10.098 -41.247 -14.984  1.00 64.07           C  
ANISOU 1747  C   TYR A 231     7112   9840   7393    681     35   1505       C  
ATOM   1748  O   TYR A 231      10.686 -40.551 -15.810  1.00 66.32           O  
ANISOU 1748  O   TYR A 231     7347  10166   7685    629     32   1479       O  
ATOM   1749  CB  TYR A 231       8.233 -39.883 -13.918  1.00 62.66           C  
ANISOU 1749  CB  TYR A 231     7109   9530   7170    427    -43   1271       C  
ATOM   1750  CG  TYR A 231       9.330 -39.387 -13.003  1.00 64.55           C  
ANISOU 1750  CG  TYR A 231     7205  10033   7287    336   -125   1342       C  
ATOM   1751  CD1 TYR A 231       9.370 -39.768 -11.669  1.00 66.00           C  
ANISOU 1751  CD1 TYR A 231     7345  10354   7377    336   -163   1416       C  
ATOM   1752  CD2 TYR A 231      10.307 -38.509 -13.464  1.00 65.07           C  
ANISOU 1752  CD2 TYR A 231     7181  10218   7326    231   -174   1341       C  
ATOM   1753  CE1 TYR A 231      10.362 -39.309 -10.827  1.00 67.37           C  
ANISOU 1753  CE1 TYR A 231     7394  10777   7426    234   -254   1483       C  
ATOM   1754  CE2 TYR A 231      11.303 -38.050 -12.631  1.00 66.90           C  
ANISOU 1754  CE2 TYR A 231     7278  10697   7442    119   -268   1415       C  
ATOM   1755  CZ  TYR A 231      11.325 -38.450 -11.313  1.00 68.35           C  
ANISOU 1755  CZ  TYR A 231     7427  11014   7528    120   -312   1482       C  
ATOM   1756  OH  TYR A 231      12.315 -37.988 -10.478  1.00 70.17           O  
ANISOU 1756  OH  TYR A 231     7529  11502   7631     -8   -422   1558       O  
ATOM   1757  N   LEU A 232      10.725 -42.145 -14.234  1.00 64.11           N  
ANISOU 1757  N   LEU A 232     7018   9984   7359    795     39   1663       N  
ATOM   1758  CA  LEU A 232      12.143 -42.420 -14.444  1.00 65.73           C  
ANISOU 1758  CA  LEU A 232     7044  10395   7535    892     52   1818       C  
ATOM   1759  C   LEU A 232      12.348 -43.246 -15.711  1.00 67.94           C  
ANISOU 1759  C   LEU A 232     7375  10538   7901   1096    164   1851       C  
ATOM   1760  O   LEU A 232      13.355 -43.096 -16.404  1.00 72.53           O  
ANISOU 1760  O   LEU A 232     7838  11245   8474   1155    199   1922       O  
ATOM   1761  CB  LEU A 232      12.761 -43.118 -13.232  1.00 64.72           C  
ANISOU 1761  CB  LEU A 232     6787  10469   7335    962     19   1994       C  
ATOM   1762  CG  LEU A 232      13.070 -42.214 -12.034  1.00 63.96           C  
ANISOU 1762  CG  LEU A 232     6589  10600   7113    758   -106   1999       C  
ATOM   1763  CD1 LEU A 232      13.705 -43.007 -10.893  1.00 64.25           C  
ANISOU 1763  CD1 LEU A 232     6492  10849   7073    844   -138   2192       C  
ATOM   1764  CD2 LEU A 232      13.969 -41.060 -12.452  1.00 61.04           C  
ANISOU 1764  CD2 LEU A 232     6095  10396   6700    602   -170   1983       C  
ATOM   1765  N   ASP A 233      11.384 -44.111 -16.015  1.00 63.62           N  
ANISOU 1765  N   ASP A 233     7010   9736   7426   1200    223   1802       N  
ATOM   1766  CA  ASP A 233      11.434 -44.912 -17.231  1.00 60.42           C  
ANISOU 1766  CA  ASP A 233     6708   9158   7089   1385    325   1803       C  
ATOM   1767  C   ASP A 233      11.136 -44.034 -18.437  1.00 62.80           C  
ANISOU 1767  C   ASP A 233     7081   9359   7421   1289    336   1657       C  
ATOM   1768  O   ASP A 233      11.515 -44.353 -19.563  1.00 65.36           O  
ANISOU 1768  O   ASP A 233     7447   9620   7767   1417    416   1659       O  
ATOM   1769  CB  ASP A 233      10.431 -46.064 -17.167  1.00 59.18           C  
ANISOU 1769  CB  ASP A 233     6747   8743   6995   1483    360   1790       C  
ATOM   1770  CG  ASP A 233      10.586 -47.032 -18.324  1.00 62.49           C  
ANISOU 1770  CG  ASP A 233     7300   8977   7465   1691    461   1800       C  
ATOM   1771  OD1 ASP A 233      11.736 -47.225 -18.774  1.00 65.64           O  
ANISOU 1771  OD1 ASP A 233     7596   9506   7836   1846    525   1894       O  
ATOM   1772  OD2 ASP A 233       9.568 -47.596 -18.788  1.00 61.50           O1-
ANISOU 1772  OD2 ASP A 233     7385   8582   7400   1699    475   1717       O1-
ATOM   1773  N   GLN A 234      10.445 -42.926 -18.190  1.00 63.05           N  
ANISOU 1773  N   GLN A 234     7138   9373   7446   1073    261   1533       N  
ATOM   1774  CA  GLN A 234      10.119 -41.973 -19.238  1.00 62.78           C  
ANISOU 1774  CA  GLN A 234     7167   9250   7439    963    258   1403       C  
ATOM   1775  C   GLN A 234      11.396 -41.309 -19.729  1.00 66.74           C  
ANISOU 1775  C   GLN A 234     7503   9960   7896    944    263   1468       C  
ATOM   1776  O   GLN A 234      11.650 -41.237 -20.932  1.00 68.19           O  
ANISOU 1776  O   GLN A 234     7714  10096   8101   1001    324   1448       O  
ATOM   1777  CB  GLN A 234       9.144 -40.917 -18.713  1.00 61.60           C  
ANISOU 1777  CB  GLN A 234     7073   9046   7286    754    178   1273       C  
ATOM   1778  CG  GLN A 234       8.532 -40.045 -19.795  1.00 59.76           C  
ANISOU 1778  CG  GLN A 234     6941   8668   7099    656    177   1137       C  
ATOM   1779  CD  GLN A 234       7.692 -40.842 -20.769  1.00 59.51           C  
ANISOU 1779  CD  GLN A 234     7072   8398   7139    758    235   1088       C  
ATOM   1780  NE2 GLN A 234       7.604 -40.363 -22.003  1.00 58.49           N  
ANISOU 1780  NE2 GLN A 234     7004   8185   7036    734    256   1019       N  
ATOM   1781  OE1 GLN A 234       7.132 -41.881 -20.418  1.00 60.23           O  
ANISOU 1781  OE1 GLN A 234     7243   8383   7258    846    255   1118       O  
ATOM   1782  N   LEU A 235      12.200 -40.831 -18.785  1.00 67.73           N  
ANISOU 1782  N   LEU A 235     7453  10330   7952    856    195   1555       N  
ATOM   1783  CA  LEU A 235      13.494 -40.242 -19.098  1.00 69.36           C  
ANISOU 1783  CA  LEU A 235     7466  10776   8111    817    185   1655       C  
ATOM   1784  C   LEU A 235      14.416 -41.269 -19.743  1.00 70.23           C  
ANISOU 1784  C   LEU A 235     7491  10967   8228   1071    297   1803       C  
ATOM   1785  O   LEU A 235      15.268 -40.923 -20.559  1.00 72.05           O  
ANISOU 1785  O   LEU A 235     7609  11324   8443   1092    338   1865       O  
ATOM   1786  CB  LEU A 235      14.140 -39.670 -17.835  1.00 72.19           C  
ANISOU 1786  CB  LEU A 235     7659  11384   8384    664     72   1734       C  
ATOM   1787  CG  LEU A 235      13.468 -38.435 -17.235  1.00 70.44           C  
ANISOU 1787  CG  LEU A 235     7518  11115   8131    405    -41   1587       C  
ATOM   1788  CD1 LEU A 235      14.094 -38.077 -15.893  1.00 70.90           C  
ANISOU 1788  CD1 LEU A 235     7444  11413   8084    272   -155   1666       C  
ATOM   1789  CD2 LEU A 235      13.562 -37.269 -18.199  1.00 67.81           C  
ANISOU 1789  CD2 LEU A 235     7204  10743   7818    255    -61   1505       C  
ATOM   1790  N   ASN A 236      14.245 -42.534 -19.372  1.00 69.33           N  
ANISOU 1790  N   ASN A 236     7433  10776   8132   1269    353   1866       N  
ATOM   1791  CA  ASN A 236      15.001 -43.615 -19.989  1.00 73.25           C  
ANISOU 1791  CA  ASN A 236     7898  11299   8637   1549    476   1992       C  
ATOM   1792  C   ASN A 236      14.668 -43.735 -21.476  1.00 73.53           C  
ANISOU 1792  C   ASN A 236     8095  11134   8710   1639    573   1887       C  
ATOM   1793  O   ASN A 236      15.548 -43.966 -22.308  1.00 75.86           O  
ANISOU 1793  O   ASN A 236     8314  11526   8982   1800    671   1971       O  
ATOM   1794  CB  ASN A 236      14.732 -44.939 -19.269  1.00 76.89           C  
ANISOU 1794  CB  ASN A 236     8434  11664   9116   1732    507   2066       C  
ATOM   1795  CG  ASN A 236      15.592 -46.079 -19.792  1.00 82.50           C  
ANISOU 1795  CG  ASN A 236     9117  12403   9828   2048    638   2209       C  
ATOM   1796  ND2 ASN A 236      16.785 -46.227 -19.228  1.00 84.92           N  
ANISOU 1796  ND2 ASN A 236     9178  13004  10085   2141    643   2411       N  
ATOM   1797  OD1 ASN A 236      15.186 -46.817 -20.691  1.00 84.96           O  
ANISOU 1797  OD1 ASN A 236     9630  12475  10178   2210    732   2143       O  
ATOM   1798  N   HIS A 237      13.390 -43.568 -21.805  1.00 69.73           N  
ANISOU 1798  N   HIS A 237     7832  10386   8277   1537    545   1713       N  
ATOM   1799  CA  HIS A 237      12.947 -43.638 -23.192  1.00 67.95           C  
ANISOU 1799  CA  HIS A 237     7779   9961   8077   1591    615   1603       C  
ATOM   1800  C   HIS A 237      13.370 -42.408 -23.990  1.00 66.11           C  
ANISOU 1800  C   HIS A 237     7453   9847   7819   1453    604   1570       C  
ATOM   1801  O   HIS A 237      13.814 -42.527 -25.132  1.00 64.90           O  
ANISOU 1801  O   HIS A 237     7320   9692   7645   1570    697   1579       O  
ATOM   1802  CB  HIS A 237      11.431 -43.829 -23.269  1.00 64.38           C  
ANISOU 1802  CB  HIS A 237     7566   9211   7684   1507    574   1448       C  
ATOM   1803  CG  HIS A 237      10.999 -45.259 -23.183  1.00 63.68           C  
ANISOU 1803  CG  HIS A 237     7645   8924   7625   1689    623   1468       C  
ATOM   1804  CD2 HIS A 237      10.812 -46.071 -22.115  1.00 65.09           C  
ANISOU 1804  CD2 HIS A 237     7830   9081   7819   1745    602   1543       C  
ATOM   1805  ND1 HIS A 237      10.707 -46.017 -24.296  1.00 64.75           N  
ANISOU 1805  ND1 HIS A 237     7987   8842   7772   1827    698   1407       N  
ATOM   1806  CE1 HIS A 237      10.356 -47.234 -23.918  1.00 64.70           C  
ANISOU 1806  CE1 HIS A 237     8117   8672   7793   1955    717   1442       C  
ATOM   1807  NE2 HIS A 237      10.412 -47.292 -22.600  1.00 66.05           N  
ANISOU 1807  NE2 HIS A 237     8164   8961   7972   1910    663   1532       N  
ATOM   1808  N   ILE A 238      13.230 -41.233 -23.379  1.00 64.29           N  
ANISOU 1808  N   ILE A 238     7134   9711   7583   1206    493   1533       N  
ATOM   1809  CA  ILE A 238      13.606 -39.975 -24.021  1.00 63.68           C  
ANISOU 1809  CA  ILE A 238     6974   9735   7487   1041    463   1512       C  
ATOM   1810  C   ILE A 238      15.091 -39.939 -24.382  1.00 67.17           C  
ANISOU 1810  C   ILE A 238     7192  10457   7874   1128    523   1683       C  
ATOM   1811  O   ILE A 238      15.455 -39.611 -25.510  1.00 70.16           O  
ANISOU 1811  O   ILE A 238     7557  10862   8238   1152    587   1689       O  
ATOM   1812  CB  ILE A 238      13.266 -38.759 -23.136  1.00 60.31           C  
ANISOU 1812  CB  ILE A 238     6506   9354   7055    767    326   1449       C  
ATOM   1813  CG1 ILE A 238      11.753 -38.568 -23.051  1.00 56.79           C  
ANISOU 1813  CG1 ILE A 238     6275   8639   6664    680    284   1277       C  
ATOM   1814  CG2 ILE A 238      13.919 -37.498 -23.683  1.00 61.12           C  
ANISOU 1814  CG2 ILE A 238     6499   9593   7133    594    286   1468       C  
ATOM   1815  CD1 ILE A 238      11.335 -37.409 -22.170  1.00 54.44           C  
ANISOU 1815  CD1 ILE A 238     5970   8360   6354    446    168   1201       C  
ATOM   1816  N   LEU A 239      15.943 -40.284 -23.421  1.00 66.44           N  
ANISOU 1816  N   LEU A 239     6911  10588   7746   1178    503   1836       N  
ATOM   1817  CA  LEU A 239      17.380 -40.321 -23.659  1.00 69.26           C  
ANISOU 1817  CA  LEU A 239     7017  11247   8051   1272    560   2032       C  
ATOM   1818  C   LEU A 239      17.769 -41.502 -24.545  1.00 71.78           C  
ANISOU 1818  C   LEU A 239     7381  11528   8364   1606    732   2099       C  
ATOM   1819  O   LEU A 239      18.856 -41.525 -25.122  1.00 71.46           O  
ANISOU 1819  O   LEU A 239     7163  11708   8281   1724    820   2245       O  
ATOM   1820  CB  LEU A 239      18.149 -40.382 -22.339  1.00 72.41           C  
ANISOU 1820  CB  LEU A 239     7196  11906   8408   1229    478   2190       C  
ATOM   1821  CG  LEU A 239      17.929 -39.225 -21.362  1.00 73.54           C  
ANISOU 1821  CG  LEU A 239     7297  12116   8529    903    304   2134       C  
ATOM   1822  CD1 LEU A 239      18.923 -39.308 -20.216  1.00 76.19           C  
ANISOU 1822  CD1 LEU A 239     7387  12762   8801    867    226   2323       C  
ATOM   1823  CD2 LEU A 239      18.028 -37.883 -22.070  1.00 74.14           C  
ANISOU 1823  CD2 LEU A 239     7355  12213   8602    668    252   2075       C  
ATOM   1824  N   GLY A 240      16.878 -42.484 -24.653  1.00 73.36           N  
ANISOU 1824  N   GLY A 240     7822  11447   8603   1759    783   1995       N  
ATOM   1825  CA  GLY A 240      17.117 -43.640 -25.497  1.00 74.64           C  
ANISOU 1825  CA  GLY A 240     8093  11514   8753   2075    941   2025       C  
ATOM   1826  C   GLY A 240      17.006 -43.312 -26.976  1.00 74.26           C  
ANISOU 1826  C   GLY A 240     8158  11376   8683   2099   1023   1935       C  
ATOM   1827  O   GLY A 240      17.315 -44.141 -27.835  1.00 75.95           O  
ANISOU 1827  O   GLY A 240     8464  11531   8863   2362   1166   1955       O  
ATOM   1828  N   ILE A 241      16.553 -42.098 -27.273  1.00 69.30           N  
ANISOU 1828  N   ILE A 241     7534  10729   8067   1831    934   1836       N  
ATOM   1829  CA  ILE A 241      16.437 -41.633 -28.648  1.00 66.62           C  
ANISOU 1829  CA  ILE A 241     7286  10328   7702   1817    994   1762       C  
ATOM   1830  C   ILE A 241      17.334 -40.423 -28.865  1.00 67.91           C  
ANISOU 1830  C   ILE A 241     7201  10773   7831   1649    966   1869       C  
ATOM   1831  O   ILE A 241      18.194 -40.424 -29.746  1.00 70.07           O  
ANISOU 1831  O   ILE A 241     7370  11208   8044   1773   1079   1969       O  
ATOM   1832  CB  ILE A 241      14.989 -41.248 -28.994  1.00 64.73           C  
ANISOU 1832  CB  ILE A 241     7299   9784   7511   1648    914   1552       C  
ATOM   1833  CG1 ILE A 241      14.055 -42.445 -28.805  1.00 64.41           C  
ANISOU 1833  CG1 ILE A 241     7504   9463   7506   1782    929   1458       C  
ATOM   1834  CG2 ILE A 241      14.902 -40.728 -30.414  1.00 64.48           C  
ANISOU 1834  CG2 ILE A 241     7352   9706   7442   1625    968   1490       C  
ATOM   1835  CD1 ILE A 241      14.393 -43.624 -29.677  1.00 66.06           C  
ANISOU 1835  CD1 ILE A 241     7851   9585   7665   2083   1078   1474       C  
ATOM   1836  N   LEU A 242      17.140 -39.397 -28.045  1.00 67.23           N  
ANISOU 1836  N   LEU A 242     7026  10744   7775   1364    814   1850       N  
ATOM   1837  CA  LEU A 242      17.902 -38.159 -28.177  1.00 69.45           C  
ANISOU 1837  CA  LEU A 242     7097  11259   8030   1150    757   1943       C  
ATOM   1838  C   LEU A 242      19.354 -38.342 -27.745  1.00 79.18           C  
ANISOU 1838  C   LEU A 242     8019  12854   9212   1230    789   2183       C  
ATOM   1839  O   LEU A 242      20.208 -37.503 -28.039  1.00 81.08           O  
ANISOU 1839  O   LEU A 242     8052  13334   9419   1096    770   2308       O  
ATOM   1840  CB  LEU A 242      17.261 -37.039 -27.355  1.00 60.82           C  
ANISOU 1840  CB  LEU A 242     6034  10098   6977    828    579   1845       C  
ATOM   1841  CG  LEU A 242      15.766 -36.771 -27.518  1.00 53.85           C  
ANISOU 1841  CG  LEU A 242     5426   8882   6153    731    526   1626       C  
ATOM   1842  CD1 LEU A 242      15.411 -35.425 -26.902  1.00 51.52           C  
ANISOU 1842  CD1 LEU A 242     5126   8570   5878    422    374   1559       C  
ATOM   1843  CD2 LEU A 242      15.337 -36.833 -28.976  1.00 52.66           C  
ANISOU 1843  CD2 LEU A 242     5430   8577   6000    815    617   1550       C  
ATOM   1844  N   GLY A 243      19.627 -39.438 -27.045  1.00 84.32           N  
ANISOU 1844  N   GLY A 243     8629  13551   9860   1443    835   2262       N  
ATOM   1845  CA  GLY A 243      20.955 -39.689 -26.520  1.00 91.12           C  
ANISOU 1845  CA  GLY A 243     9182  14764  10676   1535    860   2506       C  
ATOM   1846  C   GLY A 243      21.175 -38.942 -25.220  1.00 96.23           C  
ANISOU 1846  C   GLY A 243     9669  15572  11321   1257    675   2561       C  
ATOM   1847  O   GLY A 243      20.261 -38.294 -24.707  1.00 96.30           O  
ANISOU 1847  O   GLY A 243     9827  15399  11361   1024    546   2398       O  
ATOM   1848  N   SER A 244      22.388 -39.027 -24.685  1.00100.60           N  
ANISOU 1848  N   SER A 244     9919  16475  11830   1286    664   2796       N  
ATOM   1849  CA  SER A 244      22.718 -38.353 -23.435  1.00101.30           C  
ANISOU 1849  CA  SER A 244     9846  16750  11896   1016    479   2866       C  
ATOM   1850  C   SER A 244      22.991 -36.870 -23.669  1.00103.20           C  
ANISOU 1850  C   SER A 244     9996  17095  12119    662    356   2865       C  
ATOM   1851  O   SER A 244      23.611 -36.498 -24.664  1.00103.15           O  
ANISOU 1851  O   SER A 244     9870  17224  12099    666    429   2962       O  
ATOM   1852  CB  SER A 244      23.935 -39.011 -22.786  1.00101.93           C  
ANISOU 1852  CB  SER A 244     9619  17182  11929   1171    500   3139       C  
ATOM   1853  OG  SER A 244      23.760 -40.415 -22.681  1.00100.65           O  
ANISOU 1853  OG  SER A 244     9547  16911  11786   1526    630   3157       O  
ATOM   1854  N   PRO A 245      22.524 -36.015 -22.747  1.00105.80           N  
ANISOU 1854  N   PRO A 245    10395  17359  12444    355    171   2759       N  
ATOM   1855  CA  PRO A 245      22.756 -34.571 -22.849  1.00109.00           C  
ANISOU 1855  CA  PRO A 245    10750  17834  12833     -5     33   2751       C  
ATOM   1856  C   PRO A 245      24.225 -34.220 -22.640  1.00115.85           C  
ANISOU 1856  C   PRO A 245    11256  19122  13639   -123    -28   3028       C  
ATOM   1857  O   PRO A 245      24.913 -34.940 -21.913  1.00120.33           O  
ANISOU 1857  O   PRO A 245    11627  19925  14168      1    -28   3198       O  
ATOM   1858  CB  PRO A 245      21.911 -34.000 -21.706  1.00107.05           C  
ANISOU 1858  CB  PRO A 245    10685  17412  12580   -239   -135   2573       C  
ATOM   1859  CG  PRO A 245      21.809 -35.115 -20.723  1.00106.01           C  
ANISOU 1859  CG  PRO A 245    10539  17309  12430    -44   -117   2606       C  
ATOM   1860  CD  PRO A 245      21.748 -36.367 -21.545  1.00105.33           C  
ANISOU 1860  CD  PRO A 245    10481  17153  12387    335     87   2644       C  
ATOM   1861  N   ILE A 254      23.727 -31.490 -13.970  1.00163.11           N  
ANISOU 1861  N   ILE A 254    17475  25388  19110  -1613  -1236   2737       N  
ATOM   1862  CA  ILE A 254      22.611 -32.092 -13.249  1.00161.46           C  
ANISOU 1862  CA  ILE A 254    17498  24956  18893  -1452  -1188   2559       C  
ATOM   1863  C   ILE A 254      21.961 -31.108 -12.276  1.00160.88           C  
ANISOU 1863  C   ILE A 254    17676  24731  18719  -1731  -1350   2345       C  
ATOM   1864  O   ILE A 254      22.631 -30.524 -11.423  1.00162.70           O  
ANISOU 1864  O   ILE A 254    17831  25165  18822  -1999  -1539   2410       O  
ATOM   1865  CB  ILE A 254      23.047 -33.370 -12.493  1.00162.76           C  
ANISOU 1865  CB  ILE A 254    17477  25348  19018  -1220  -1151   2745       C  
ATOM   1866  CG1 ILE A 254      23.109 -34.562 -13.455  1.00161.93           C  
ANISOU 1866  CG1 ILE A 254    17274  25222  19031   -835   -929   2853       C  
ATOM   1867  CG2 ILE A 254      22.097 -33.671 -11.352  1.00161.75           C  
ANISOU 1867  CG2 ILE A 254    17562  25070  18825  -1191  -1182   2589       C  
ATOM   1868  CD1 ILE A 254      23.391 -35.888 -12.774  1.00162.47           C  
ANISOU 1868  CD1 ILE A 254    17208  25445  19078   -567   -871   3020       C  
ATOM   1869  N   ASN A 255      20.651 -30.927 -12.418  1.00158.21           N  
ANISOU 1869  N   ASN A 255    17641  24037  18433  -1665  -1276   2093       N  
ATOM   1870  CA  ASN A 255      19.888 -30.062 -11.527  1.00157.25           C  
ANISOU 1870  CA  ASN A 255    17790  23739  18217  -1869  -1392   1871       C  
ATOM   1871  C   ASN A 255      18.850 -30.865 -10.747  1.00155.11           C  
ANISOU 1871  C   ASN A 255    17671  23336  17926  -1661  -1311   1759       C  
ATOM   1872  O   ASN A 255      18.230 -30.361  -9.811  1.00154.99           O  
ANISOU 1872  O   ASN A 255    17862  23220  17807  -1779  -1390   1597       O  
ATOM   1873  CB  ASN A 255      19.211 -28.938 -12.318  1.00154.82           C  
ANISOU 1873  CB  ASN A 255    17716  23131  17978  -2002  -1386   1673       C  
ATOM   1874  CG  ASN A 255      18.764 -27.787 -11.434  1.00153.30           C  
ANISOU 1874  CG  ASN A 255    17781  22799  17668  -2269  -1538   1475       C  
ATOM   1875  ND2 ASN A 255      19.599 -26.759 -11.334  1.00154.04           N  
ANISOU 1875  ND2 ASN A 255    17841  22998  17687  -2594  -1713   1518       N  
ATOM   1876  OD1 ASN A 255      17.678 -27.819 -10.854  1.00151.28           O  
ANISOU 1876  OD1 ASN A 255    17756  22341  17382  -2184  -1496   1288       O  
ATOM   1877  N   LEU A 256      18.668 -32.121 -11.144  1.00153.62           N  
ANISOU 1877  N   LEU A 256    17391  23145  17831  -1349  -1151   1851       N  
ATOM   1878  CA  LEU A 256      17.749 -33.018 -10.453  1.00152.57           C  
ANISOU 1878  CA  LEU A 256    17374  22905  17689  -1146  -1070   1787       C  
ATOM   1879  C   LEU A 256      18.285 -33.389  -9.072  1.00155.69           C  
ANISOU 1879  C   LEU A 256    17660  23562  17931  -1199  -1181   1904       C  
ATOM   1880  O   LEU A 256      19.208 -34.193  -8.946  1.00157.35           O  
ANISOU 1880  O   LEU A 256    17622  24031  18133  -1094  -1181   2135       O  
ATOM   1881  CB  LEU A 256      17.474 -34.268 -11.297  1.00149.53           C  
ANISOU 1881  CB  LEU A 256    16935  22435  17446   -818   -882   1863       C  
ATOM   1882  CG  LEU A 256      18.597 -34.767 -12.213  1.00149.11           C  
ANISOU 1882  CG  LEU A 256    16626  22570  17459   -702   -822   2080       C  
ATOM   1883  CD1 LEU A 256      19.373 -35.900 -11.577  1.00150.67           C  
ANISOU 1883  CD1 LEU A 256    16606  23029  17614   -532   -811   2311       C  
ATOM   1884  CD2 LEU A 256      18.046 -35.204 -13.556  1.00146.58           C  
ANISOU 1884  CD2 LEU A 256    16388  22019  17285   -494   -652   2022       C  
ATOM   1885  N   LYS A 257      17.703 -32.791  -8.038  1.00156.47           N  
ANISOU 1885  N   LYS A 257    17951  23597  17904  -1352  -1275   1747       N  
ATOM   1886  CA  LYS A 257      18.191 -32.977  -6.675  1.00157.87           C  
ANISOU 1886  CA  LYS A 257    18053  24025  17904  -1444  -1404   1838       C  
ATOM   1887  C   LYS A 257      17.415 -34.042  -5.903  1.00160.27           C  
ANISOU 1887  C   LYS A 257    18418  24293  18186  -1219  -1313   1840       C  
ATOM   1888  O   LYS A 257      17.412 -34.050  -4.672  1.00160.31           O  
ANISOU 1888  O   LYS A 257    18456  24427  18025  -1300  -1407   1843       O  
ATOM   1889  CB  LYS A 257      18.199 -31.646  -5.914  1.00156.29           C  
ANISOU 1889  CB  LYS A 257    18024  23819  17538  -1773  -1584   1681       C  
ATOM   1890  CG  LYS A 257      19.550 -30.934  -5.914  1.00155.57           C  
ANISOU 1890  CG  LYS A 257    17754  23986  17371  -2056  -1770   1818       C  
ATOM   1891  CD  LYS A 257      20.149 -30.852  -7.312  1.00152.58           C  
ANISOU 1891  CD  LYS A 257    17204  23615  17156  -2029  -1707   1930       C  
ATOM   1892  CE  LYS A 257      21.513 -30.181  -7.303  1.00153.25           C  
ANISOU 1892  CE  LYS A 257    17076  23986  17165  -2319  -1892   2099       C  
ATOM   1893  NZ  LYS A 257      22.145 -30.206  -8.651  1.00151.84           N1+
ANISOU 1893  NZ  LYS A 257    16698  23857  17139  -2266  -1811   2243       N1+
ATOM   1894  N   ALA A 258      16.754 -34.933  -6.633  1.00162.40           N  
ANISOU 1894  N   ALA A 258    18709  24381  18612   -950  -1135   1844       N  
ATOM   1895  CA  ALA A 258      16.129 -36.104  -6.032  1.00164.06           C  
ANISOU 1895  CA  ALA A 258    18942  24566  18826   -726  -1043   1896       C  
ATOM   1896  C   ALA A 258      17.007 -37.320  -6.323  1.00166.90           C  
ANISOU 1896  C   ALA A 258    19053  25106  19255   -515   -984   2159       C  
ATOM   1897  O   ALA A 258      18.184 -37.161  -6.648  1.00169.16           O  
ANISOU 1897  O   ALA A 258    19128  25611  19535   -575  -1047   2312       O  
ATOM   1898  CB  ALA A 258      14.724 -36.298  -6.571  1.00160.75           C  
ANISOU 1898  CB  ALA A 258    18737  23813  18528   -585   -896   1724       C  
ATOM   1899  N   ARG A 259      16.457 -38.528  -6.216  1.00167.16           N  
ANISOU 1899  N   ARG A 259    19110  25050  19354   -266   -865   2222       N  
ATOM   1900  CA  ARG A 259      17.279 -39.721  -6.423  1.00166.36           C  
ANISOU 1900  CA  ARG A 259    18798  25101  19311    -40   -805   2473       C  
ATOM   1901  C   ARG A 259      16.617 -40.942  -7.096  1.00164.32           C  
ANISOU 1901  C   ARG A 259    18617  24607  19208    256   -629   2496       C  
ATOM   1902  O   ARG A 259      16.368 -41.932  -6.409  1.00162.37           O  
ANISOU 1902  O   ARG A 259    18375  24373  18947    403   -597   2600       O  
ATOM   1903  CB  ARG A 259      17.911 -40.151  -5.091  1.00166.48           C  
ANISOU 1903  CB  ARG A 259    18668  25410  19175    -60   -911   2657       C  
ATOM   1904  CG  ARG A 259      16.925 -40.245  -3.929  1.00162.65           C  
ANISOU 1904  CG  ARG A 259    18359  24858  18583    -99   -933   2558       C  
ATOM   1905  CD  ARG A 259      17.479 -41.083  -2.785  1.00161.76           C  
ANISOU 1905  CD  ARG A 259    18099  25009  18356    -26   -992   2784       C  
ATOM   1906  NE  ARG A 259      17.990 -42.375  -3.242  1.00160.50           N  
ANISOU 1906  NE  ARG A 259    17786  24881  18317    259   -887   3012       N  
ATOM   1907  CZ  ARG A 259      17.242 -43.458  -3.428  1.00158.13           C  
ANISOU 1907  CZ  ARG A 259    17588  24366  18127    494   -750   3034       C  
ATOM   1908  NH1 ARG A 259      15.937 -43.416  -3.202  1.00156.74           N1+
ANISOU 1908  NH1 ARG A 259    17642  23952  17960    472   -699   2856       N1+
ATOM   1909  NH2 ARG A 259      17.802 -44.585  -3.847  1.00157.65           N  
ANISOU 1909  NH2 ARG A 259    17404  24328  18166    754   -662   3240       N  
ATOM   1910  N   ASN A 260      16.325 -40.936  -8.405  1.00164.35           N  
ANISOU 1910  N   ASN A 260    18692  24398  19355    344   -522   2412       N  
ATOM   1911  CA  ASN A 260      16.335 -39.812  -9.369  1.00164.37           C  
ANISOU 1911  CA  ASN A 260    18740  24312  19399    190   -535   2267       C  
ATOM   1912  C   ASN A 260      17.654 -39.165  -9.846  1.00165.03           C  
ANISOU 1912  C   ASN A 260    18610  24636  19457     79   -602   2379       C  
ATOM   1913  O   ASN A 260      17.708 -38.634 -10.956  1.00163.56           O  
ANISOU 1913  O   ASN A 260    18446  24352  19348     47   -560   2310       O  
ATOM   1914  CB  ASN A 260      15.268 -38.755  -9.036  1.00164.92           C  
ANISOU 1914  CB  ASN A 260    19029  24209  19426    -15   -589   2022       C  
ATOM   1915  CG  ASN A 260      14.025 -39.361  -8.402  1.00164.81           C  
ANISOU 1915  CG  ASN A 260    19186  24020  19415     78   -531   1944       C  
ATOM   1916  ND2 ASN A 260      13.866 -39.345  -7.180  1.00163.16           N  
ANISOU 1916  ND2 ASN A 260    19102  23548  19341    226   -409   1875       N  
ATOM   1917  OD1 ASN A 260      13.141 -39.901  -9.231  1.00166.00           O  
ANISOU 1917  OD1 ASN A 260    19352  24281  19441     11   -599   1955       O  
ATOM   1918  N   TYR A 261      18.704 -39.215  -9.035  1.00167.50           N  
ANISOU 1918  N   TYR A 261    18710  25271  19662     16   -708   2566       N  
ATOM   1919  CA  TYR A 261      19.982 -38.631  -9.420  1.00169.69           C  
ANISOU 1919  CA  TYR A 261    18754  25812  19909   -105   -783   2706       C  
ATOM   1920  C   TYR A 261      20.741 -39.611 -10.300  1.00166.51           C  
ANISOU 1920  C   TYR A 261    18166  25496  19604    180   -646   2909       C  
ATOM   1921  O   TYR A 261      21.313 -39.235 -11.324  1.00166.41           O  
ANISOU 1921  O   TYR A 261    18053  25529  19646    172   -605   2947       O  
ATOM   1922  CB  TYR A 261      20.818 -38.284  -8.183  1.00176.27           C  
ANISOU 1922  CB  TYR A 261    19420  26978  20576   -303   -965   2840       C  
ATOM   1923  CG  TYR A 261      21.992 -37.364  -8.458  1.00181.64           C  
ANISOU 1923  CG  TYR A 261    19889  27920  21207   -533  -1090   2950       C  
ATOM   1924  CD1 TYR A 261      21.943 -36.021  -8.108  1.00183.13           C  
ANISOU 1924  CD1 TYR A 261    20176  28106  21299   -886  -1253   2806       C  
ATOM   1925  CD2 TYR A 261      23.150 -37.839  -9.067  1.00184.42           C  
ANISOU 1925  CD2 TYR A 261    19975  28481  21613   -401  -1019   3185       C  
ATOM   1926  CE1 TYR A 261      23.011 -35.178  -8.353  1.00185.66           C  
ANISOU 1926  CE1 TYR A 261    20327  28632  21583  -1125  -1363   2904       C  
ATOM   1927  CE2 TYR A 261      24.220 -37.002  -9.320  1.00186.87           C  
ANISOU 1927  CE2 TYR A 261    20138  28968  21896   -627  -1085   3268       C  
ATOM   1928  CZ  TYR A 261      24.146 -35.674  -8.961  1.00187.22           C  
ANISOU 1928  CZ  TYR A 261    20279  29005  21851   -995  -1261   3132       C  
ATOM   1929  OH  TYR A 261      25.211 -34.839  -9.210  1.00189.18           O  
ANISOU 1929  OH  TYR A 261    20396  29410  22073  -1234  -1331   3226       O  
ATOM   1930  N   LEU A 262      20.731 -40.875  -9.889  1.00162.91           N  
ANISOU 1930  N   LEU A 262    17675  25057  19166    440   -569   3041       N  
ATOM   1931  CA  LEU A 262      21.482 -41.917 -10.576  1.00158.73           C  
ANISOU 1931  CA  LEU A 262    16983  24613  18713    749   -433   3248       C  
ATOM   1932  C   LEU A 262      20.857 -42.281 -11.920  1.00151.80           C  
ANISOU 1932  C   LEU A 262    16282  23422  17972    937   -260   3119       C  
ATOM   1933  O   LEU A 262      20.361 -43.392 -12.113  1.00150.06           O  
ANISOU 1933  O   LEU A 262    16185  23007  17824   1198   -136   3123       O  
ATOM   1934  CB  LEU A 262      21.631 -43.159  -9.688  1.00159.14           C  
ANISOU 1934  CB  LEU A 262    16979  24745  18743    968   -405   3424       C  
ATOM   1935  CG  LEU A 262      22.729 -43.136  -8.615  1.00160.39           C  
ANISOU 1935  CG  LEU A 262    16948  25194  18799    843   -478   3582       C  
ATOM   1936  CD1 LEU A 262      22.469 -42.085  -7.541  1.00159.67           C  
ANISOU 1936  CD1 LEU A 262    16893  25205  18570    497   -679   3480       C  
ATOM   1937  CD2 LEU A 262      22.890 -44.512  -7.984  1.00160.65           C  
ANISOU 1937  CD2 LEU A 262    16974  25213  18853   1092   -380   3725       C  
ATOM   1938  N   LEU A 263      20.877 -41.321 -12.839  1.00145.99           N  
ANISOU 1938  N   LEU A 263    15569  22635  17265    790   -261   3006       N  
ATOM   1939  CA  LEU A 263      20.480 -41.550 -14.219  1.00137.23           C  
ANISOU 1939  CA  LEU A 263    14592  21284  16264    949   -108   2907       C  
ATOM   1940  C   LEU A 263      21.757 -41.664 -15.027  1.00132.97           C  
ANISOU 1940  C   LEU A 263    13803  20990  15732   1078    -35   3109       C  
ATOM   1941  O   LEU A 263      21.737 -41.955 -16.225  1.00130.30           O  
ANISOU 1941  O   LEU A 263    13522  20524  15462   1252    108   3081       O  
ATOM   1942  CB  LEU A 263      19.633 -40.392 -14.737  1.00133.92           C  
ANISOU 1942  CB  LEU A 263    14364  20652  15869    708   -152   2660       C  
ATOM   1943  CG  LEU A 263      18.124 -40.410 -14.477  1.00130.41           C  
ANISOU 1943  CG  LEU A 263    14214  19874  15460    668   -150   2431       C  
ATOM   1944  CD1 LEU A 263      17.750 -41.257 -13.267  1.00129.13           C  
ANISOU 1944  CD1 LEU A 263    14087  19716  15261    752   -173   2482       C  
ATOM   1945  CD2 LEU A 263      17.629 -38.986 -14.302  1.00129.78           C  
ANISOU 1945  CD2 LEU A 263    14233  19735  15343    353   -268   2250       C  
ATOM   1946  N   SER A 264      22.874 -41.423 -14.347  1.00130.76           N  
ANISOU 1946  N   SER A 264    13236  21078  15369    988   -136   3321       N  
ATOM   1947  CA  SER A 264      24.196 -41.595 -14.927  1.00125.81           C  
ANISOU 1947  CA  SER A 264    12349  20721  14734   1106    -58   3547       C  
ATOM   1948  C   SER A 264      24.432 -43.083 -15.148  1.00126.16           C  
ANISOU 1948  C   SER A 264    12434  20680  14820   1496    134   3652       C  
ATOM   1949  O   SER A 264      25.224 -43.707 -14.444  1.00128.82           O  
ANISOU 1949  O   SER A 264    12664  21174  15107   1572    156   3818       O  
ATOM   1950  CB  SER A 264      25.257 -41.036 -13.978  1.00121.70           C  
ANISOU 1950  CB  SER A 264    11634  20503  14102    853   -190   3691       C  
ATOM   1951  OG  SER A 264      24.837 -39.805 -13.411  1.00116.42           O  
ANISOU 1951  OG  SER A 264    11004  19854  13377    483   -394   3561       O  
ATOM   1952  N   LEU A 265      23.730 -43.647 -16.124  1.00123.44           N  
ANISOU 1952  N   LEU A 265    12264  20074  14563   1737    273   3548       N  
ATOM   1953  CA  LEU A 265      23.772 -45.087 -16.374  1.00121.52           C  
ANISOU 1953  CA  LEU A 265    12135  19674  14361   2103    451   3604       C  
ATOM   1954  C   LEU A 265      24.150 -45.362 -17.866  1.00123.61           C  
ANISOU 1954  C   LEU A 265    12436  19872  14660   2328    638   3605       C  
ATOM   1955  O   LEU A 265      25.113 -44.749 -18.328  1.00125.19           O  
ANISOU 1955  O   LEU A 265    12450  20304  14812   2243    650   3708       O  
ATOM   1956  CB  LEU A 265      22.495 -45.749 -15.830  1.00115.15           C  
ANISOU 1956  CB  LEU A 265    11567  18579  13605   2182    427   3482       C  
ATOM   1957  CG  LEU A 265      22.551 -46.399 -14.443  1.00110.62           C  
ANISOU 1957  CG  LEU A 265    10980  18060  12991   2181    366   3576       C  
ATOM   1958  CD1 LEU A 265      22.630 -45.357 -13.339  1.00108.37           C  
ANISOU 1958  CD1 LEU A 265    10560  18000  12616   1836    161   3580       C  
ATOM   1959  CD2 LEU A 265      21.354 -47.317 -14.238  1.00107.68           C  
ANISOU 1959  CD2 LEU A 265    10874  17355  12682   2333    402   3479       C  
ATOM   1960  N   PRO A 266      23.447 -46.251 -18.627  1.00122.19           N  
ANISOU 1960  N   PRO A 266    12500  19379  14547   2600    780   3499       N  
ATOM   1961  CA  PRO A 266      24.145 -46.415 -19.914  1.00123.63           C  
ANISOU 1961  CA  PRO A 266    12670  19588  14715   2785    949   3539       C  
ATOM   1962  C   PRO A 266      24.027 -45.229 -20.881  1.00122.53           C  
ANISOU 1962  C   PRO A 266    12474  19500  14582   2613    928   3450       C  
ATOM   1963  O   PRO A 266      22.943 -44.909 -21.374  1.00120.92           O  
ANISOU 1963  O   PRO A 266    12493  19025  14427   2526    914   3232       O  
ATOM   1964  CB  PRO A 266      23.482 -47.658 -20.515  1.00123.16           C  
ANISOU 1964  CB  PRO A 266    12914  19173  14707   3103   1104   3436       C  
ATOM   1965  CG  PRO A 266      22.118 -47.643 -19.967  1.00120.43           C  
ANISOU 1965  CG  PRO A 266    12750  18580  14429   3005    993   3282       C  
ATOM   1966  CD  PRO A 266      22.247 -47.116 -18.571  1.00119.85           C  
ANISOU 1966  CD  PRO A 266    12493  18722  14322   2757    814   3365       C  
ATOM   1967  N   HIS A 267      25.166 -44.591 -21.134  1.00123.62           N  
ANISOU 1967  N   HIS A 267    12381  19936  14653   2505    925   3595       N  
ATOM   1968  CA  HIS A 267      25.275 -43.477 -22.071  1.00122.64           C  
ANISOU 1968  CA  HIS A 267    12178  19896  14525   2332    913   3551       C  
ATOM   1969  C   HIS A 267      24.928 -43.927 -23.490  1.00120.31           C  
ANISOU 1969  C   HIS A 267    12073  19387  14252   2585   1103   3445       C  
ATOM   1970  O   HIS A 267      25.424 -44.952 -23.961  1.00121.70           O  
ANISOU 1970  O   HIS A 267    12329  19515  14395   2892   1263   3514       O  
ATOM   1971  CB  HIS A 267      26.702 -42.922 -22.022  1.00124.85           C  
ANISOU 1971  CB  HIS A 267    12186  20534  14716   2203    881   3772       C  
ATOM   1972  CG  HIS A 267      26.949 -41.772 -22.949  1.00123.98           C  
ANISOU 1972  CG  HIS A 267    11986  20528  14595   2005    860   3759       C  
ATOM   1973  CD2 HIS A 267      27.005 -40.439 -22.719  1.00123.20           C  
ANISOU 1973  CD2 HIS A 267    11763  20562  14486   1624    690   3750       C  
ATOM   1974  ND1 HIS A 267      27.209 -41.941 -24.292  1.00124.47           N  
ANISOU 1974  ND1 HIS A 267    12099  20553  14641   2197   1027   3762       N  
ATOM   1975  CE1 HIS A 267      27.397 -40.759 -24.853  1.00124.07           C  
ANISOU 1975  CE1 HIS A 267    11946  20615  14580   1943    963   3761       C  
ATOM   1976  NE2 HIS A 267      27.279 -39.832 -23.921  1.00123.80           N  
ANISOU 1976  NE2 HIS A 267    11810  20676  14554   1588    758   3754       N  
ATOM   1977  N   LYS A 268      24.074 -43.163 -24.168  1.00114.89           N  
ANISOU 1977  N   LYS A 268    11523  18527  13602   2420   1076   3252       N  
ATOM   1978  CA  LYS A 268      23.625 -43.531 -25.510  1.00111.31           C  
ANISOU 1978  CA  LYS A 268    11309  17830  13153   2610   1235   3113       C  
ATOM   1979  C   LYS A 268      23.835 -42.417 -26.533  1.00107.51           C  
ANISOU 1979  C   LYS A 268    10764  17443  12644   2427   1242   3088       C  
ATOM   1980  O   LYS A 268      23.800 -41.235 -26.196  1.00105.70           O  
ANISOU 1980  O   LYS A 268    10430  17309  12419   2076   1086   3072       O  
ATOM   1981  CB  LYS A 268      22.151 -43.939 -25.490  1.00110.29           C  
ANISOU 1981  CB  LYS A 268    11567  17256  13080   2585   1203   2849       C  
ATOM   1982  CG  LYS A 268      21.813 -45.011 -24.467  1.00112.76           C  
ANISOU 1982  CG  LYS A 268    11973  17446  13427   2732   1185   2867       C  
ATOM   1983  CD  LYS A 268      20.414 -45.563 -24.687  1.00112.74           C  
ANISOU 1983  CD  LYS A 268    12353  17007  13477   2749   1185   2630       C  
ATOM   1984  CE  LYS A 268      20.340 -46.366 -25.975  1.00114.81           C  
ANISOU 1984  CE  LYS A 268    12832  17072  13721   3039   1364   2565       C  
ATOM   1985  NZ  LYS A 268      21.258 -47.539 -25.940  1.00118.02           N1+
ANISOU 1985  NZ  LYS A 268    13166  17579  14098   3425   1516   2748       N1+
ATOM   1986  N   ASN A 269      24.052 -42.814 -27.784  1.00106.00           N  
ANISOU 1986  N   ASN A 269    10647  17213  12415   2671   1426   3085       N  
ATOM   1987  CA  ASN A 269      24.189 -41.871 -28.890  1.00102.48           C  
ANISOU 1987  CA  ASN A 269    10171  16833  11934   2532   1456   3059       C  
ATOM   1988  C   ASN A 269      22.828 -41.513 -29.465  1.00 97.88           C  
ANISOU 1988  C   ASN A 269     9939  15865  11386   2377   1404   2772       C  
ATOM   1989  O   ASN A 269      21.906 -42.328 -29.436  1.00 98.09           O  
ANISOU 1989  O   ASN A 269    10254  15571  11444   2503   1426   2609       O  
ATOM   1990  CB  ASN A 269      25.061 -42.463 -29.996  1.00103.16           C  
ANISOU 1990  CB  ASN A 269    10219  17038  11937   2853   1666   3176       C  
ATOM   1991  CG  ASN A 269      26.458 -42.793 -29.523  1.00104.53           C  
ANISOU 1991  CG  ASN A 269    10167  17496  12052   2938   1660   3430       C  
ATOM   1992  ND2 ASN A 269      27.251 -41.762 -29.258  1.00105.18           N  
ANISOU 1992  ND2 ASN A 269     9974  17874  12114   2667   1539   3586       N  
ATOM   1993  OD1 ASN A 269      26.823 -43.961 -29.402  1.00105.90           O  
ANISOU 1993  OD1 ASN A 269    10425  17617  12194   3237   1762   3489       O  
ATOM   1994  N   LYS A 270      22.706 -40.300 -29.992  1.00 95.49           N  
ANISOU 1994  N   LYS A 270     9604  15597  11081   2099   1332   2728       N  
ATOM   1995  CA  LYS A 270      21.442 -39.842 -30.559  1.00 94.16           C  
ANISOU 1995  CA  LYS A 270     9739  15092  10946   1939   1275   2480       C  
ATOM   1996  C   LYS A 270      21.047 -40.672 -31.776  1.00 91.16           C  
ANISOU 1996  C   LYS A 270     9613  14502  10521   2214   1443   2372       C  
ATOM   1997  O   LYS A 270      21.838 -40.844 -32.701  1.00 93.51           O  
ANISOU 1997  O   LYS A 270     9821  14968  10740   2404   1599   2481       O  
ATOM   1998  CB  LYS A 270      21.514 -38.361 -30.938  1.00 95.30           C  
ANISOU 1998  CB  LYS A 270     9787  15333  11091   1606   1175   2484       C  
ATOM   1999  CG  LYS A 270      20.173 -37.774 -31.350  1.00 93.40           C  
ANISOU 1999  CG  LYS A 270     9834  14757  10896   1417   1090   2244       C  
ATOM   2000  CD  LYS A 270      20.280 -36.302 -31.708  1.00 92.55           C  
ANISOU 2000  CD  LYS A 270     9639  14732  10792   1099    991   2261       C  
ATOM   2001  CE  LYS A 270      18.900 -35.675 -31.856  1.00 89.86           C  
ANISOU 2001  CE  LYS A 270     9569  14062  10512    904    884   2035       C  
ATOM   2002  NZ  LYS A 270      18.036 -36.430 -32.806  1.00 88.13           N1+
ANISOU 2002  NZ  LYS A 270     9624  13580  10280   1099    986   1884       N1+
ATOM   2003  N   VAL A 271      19.823 -41.191 -31.764  1.00 85.72           N  
ANISOU 2003  N   VAL A 271     9241  13453   9875   2232   1409   2163       N  
ATOM   2004  CA  VAL A 271      19.331 -42.000 -32.869  1.00 84.24           C  
ANISOU 2004  CA  VAL A 271     9339  13029   9639   2460   1540   2036       C  
ATOM   2005  C   VAL A 271      18.705 -41.120 -33.942  1.00 84.45           C  
ANISOU 2005  C   VAL A 271     9500  12943   9646   2277   1511   1909       C  
ATOM   2006  O   VAL A 271      17.752 -40.388 -33.668  1.00 84.08           O  
ANISOU 2006  O   VAL A 271     9546  12733   9666   2006   1361   1782       O  
ATOM   2007  CB  VAL A 271      18.288 -43.029 -32.403  1.00 81.33           C  
ANISOU 2007  CB  VAL A 271     9256  12321   9322   2550   1507   1884       C  
ATOM   2008  CG1 VAL A 271      17.863 -43.910 -33.568  1.00 82.76           C  
ANISOU 2008  CG1 VAL A 271     9746  12260   9438   2781   1634   1760       C  
ATOM   2009  CG2 VAL A 271      18.847 -43.871 -31.274  1.00 80.92           C  
ANISOU 2009  CG2 VAL A 271     9078  12369   9296   2716   1523   2018       C  
ATOM   2010  N   PRO A 272      19.247 -41.185 -35.169  1.00 84.39           N  
ANISOU 2010  N   PRO A 272     9500  13029   9537   2439   1662   1951       N  
ATOM   2011  CA  PRO A 272      18.728 -40.420 -36.307  1.00 83.30           C  
ANISOU 2011  CA  PRO A 272     9490  12801   9359   2295   1651   1849       C  
ATOM   2012  C   PRO A 272      17.272 -40.782 -36.586  1.00 80.54           C  
ANISOU 2012  C   PRO A 272     9502  12058   9041   2247   1580   1611       C  
ATOM   2013  O   PRO A 272      16.920 -41.964 -36.586  1.00 82.21           O  
ANISOU 2013  O   PRO A 272     9925  12074   9236   2461   1638   1531       O  
ATOM   2014  CB  PRO A 272      19.620 -40.873 -37.467  1.00 85.38           C  
ANISOU 2014  CB  PRO A 272     9730  13226   9485   2581   1864   1942       C  
ATOM   2015  CG  PRO A 272      20.871 -41.364 -36.817  1.00 85.71           C  
ANISOU 2015  CG  PRO A 272     9491  13562   9514   2784   1961   2160       C  
ATOM   2016  CD  PRO A 272      20.422 -41.993 -35.540  1.00 85.51           C  
ANISOU 2016  CD  PRO A 272     9517  13387   9587   2784   1861   2114       C  
ATOM   2017  N   TRP A 273      16.438 -39.772 -36.812  1.00 75.73           N  
ANISOU 2017  N   TRP A 273     8959  11338   8476   1964   1450   1512       N  
ATOM   2018  CA  TRP A 273      15.006 -39.987 -36.990  1.00 73.23           C  
ANISOU 2018  CA  TRP A 273     8942  10679   8201   1879   1358   1310       C  
ATOM   2019  C   TRP A 273      14.695 -40.867 -38.197  1.00 78.99           C  
ANISOU 2019  C   TRP A 273     9949  11239   8824   2089   1470   1207       C  
ATOM   2020  O   TRP A 273      13.749 -41.657 -38.170  1.00 78.44           O  
ANISOU 2020  O   TRP A 273    10137  10891   8773   2129   1430   1069       O  
ATOM   2021  CB  TRP A 273      14.273 -38.647 -37.097  1.00 67.19           C  
ANISOU 2021  CB  TRP A 273     8169   9862   7497   1559   1214   1250       C  
ATOM   2022  CG  TRP A 273      14.417 -37.804 -35.873  1.00 63.85           C  
ANISOU 2022  CG  TRP A 273     7539   9550   7170   1343   1088   1313       C  
ATOM   2023  CD1 TRP A 273      15.152 -36.662 -35.745  1.00 63.20           C  
ANISOU 2023  CD1 TRP A 273     7225   9692   7094   1167   1049   1433       C  
ATOM   2024  CD2 TRP A 273      13.821 -38.043 -34.591  1.00 63.69           C  
ANISOU 2024  CD2 TRP A 273     7536   9419   7243   1274    985   1261       C  
ATOM   2025  CE2 TRP A 273      14.234 -37.000 -33.740  1.00 63.77           C  
ANISOU 2025  CE2 TRP A 273     7336   9594   7301   1061    886   1339       C  
ATOM   2026  CE3 TRP A 273      12.975 -39.035 -34.087  1.00 61.38           C  
ANISOU 2026  CE3 TRP A 273     7424   8906   6993   1363    963   1161       C  
ATOM   2027  NE1 TRP A 273      15.045 -36.171 -34.466  1.00 63.68           N  
ANISOU 2027  NE1 TRP A 273     7179   9776   7238    991    921   1443       N  
ATOM   2028  CZ2 TRP A 273      13.829 -36.923 -32.411  1.00 63.36           C  
ANISOU 2028  CZ2 TRP A 273     7255   9498   7322    953    777   1309       C  
ATOM   2029  CZ3 TRP A 273      12.577 -38.955 -32.770  1.00 61.58           C  
ANISOU 2029  CZ3 TRP A 273     7399   8901   7100   1253    858   1148       C  
ATOM   2030  CH2 TRP A 273      13.004 -37.909 -31.946  1.00 62.85           C  
ANISOU 2030  CH2 TRP A 273     7354   9234   7293   1058    771   1217       C  
ATOM   2031  N   ASN A 274      15.502 -40.733 -39.246  1.00 84.65           N  
ANISOU 2031  N   ASN A 274    10616  12126   9420   2216   1607   1281       N  
ATOM   2032  CA  ASN A 274      15.333 -41.521 -40.465  1.00 89.14           C  
ANISOU 2032  CA  ASN A 274    11455  12560   9855   2428   1728   1187       C  
ATOM   2033  C   ASN A 274      15.566 -43.014 -40.249  1.00 93.12           C  
ANISOU 2033  C   ASN A 274    12114  12949  10319   2746   1841   1162       C  
ATOM   2034  O   ASN A 274      15.240 -43.833 -41.109  1.00 93.31           O  
ANISOU 2034  O   ASN A 274    12435  12783  10238   2918   1917   1046       O  
ATOM   2035  CB  ASN A 274      16.256 -41.004 -41.571  1.00 93.43           C  
ANISOU 2035  CB  ASN A 274    11879  13354  10264   2507   1867   1294       C  
ATOM   2036  CG  ASN A 274      17.677 -40.795 -41.090  1.00 97.78           C  
ANISOU 2036  CG  ASN A 274    12071  14269  10811   2605   1967   1523       C  
ATOM   2037  ND2 ASN A 274      18.641 -41.305 -41.849  1.00101.39           N  
ANISOU 2037  ND2 ASN A 274    12491  14905  11128   2894   2174   1619       N  
ATOM   2038  OD1 ASN A 274      17.907 -40.185 -40.045  1.00 97.55           O  
ANISOU 2038  OD1 ASN A 274    11803  14366  10897   2423   1860   1617       O  
ATOM   2039  N   ARG A 275      16.137 -43.362 -39.099  1.00 96.35           N  
ANISOU 2039  N   ARG A 275    12336  13467  10804   2822   1846   1275       N  
ATOM   2040  CA  ARG A 275      16.353 -44.757 -38.746  1.00 98.87           C  
ANISOU 2040  CA  ARG A 275    12791  13670  11106   3119   1941   1271       C  
ATOM   2041  C   ARG A 275      15.147 -45.284 -37.972  1.00 93.50           C  
ANISOU 2041  C   ARG A 275    12319  12671  10535   2998   1791   1136       C  
ATOM   2042  O   ARG A 275      14.834 -46.475 -38.018  1.00 93.95           O  
ANISOU 2042  O   ARG A 275    12637  12491  10568   3186   1834   1057       O  
ATOM   2043  CB  ARG A 275      17.635 -44.906 -37.928  1.00105.35           C  
ANISOU 2043  CB  ARG A 275    13289  14795  11945   3282   2030   1489       C  
ATOM   2044  CG  ARG A 275      18.375 -46.212 -38.168  1.00114.12           C  
ANISOU 2044  CG  ARG A 275    14495  15898  12966   3703   2229   1543       C  
ATOM   2045  CD  ARG A 275      19.832 -46.098 -37.751  1.00120.64           C  
ANISOU 2045  CD  ARG A 275    14942  17123  13774   3872   2349   1798       C  
ATOM   2046  NE  ARG A 275      19.985 -45.987 -36.303  1.00122.73           N  
ANISOU 2046  NE  ARG A 275    14975  17490  14167   3751   2227   1909       N  
ATOM   2047  CZ  ARG A 275      21.038 -45.439 -35.705  1.00124.72           C  
ANISOU 2047  CZ  ARG A 275    14834  18114  14438   3721   2234   2132       C  
ATOM   2048  NH1 ARG A 275      22.028 -44.937 -36.433  1.00126.50           N1+
ANISOU 2048  NH1 ARG A 275    14839  18651  14574   3795   2357   2280       N1+
ATOM   2049  NH2 ARG A 275      21.097 -45.381 -34.381  1.00123.79           N  
ANISOU 2049  NH2 ARG A 275    14543  18069  14422   3601   2111   2215       N  
ATOM   2050  N   LEU A 276      14.470 -44.385 -37.266  1.00 88.01           N  
ANISOU 2050  N   LEU A 276    11515  11968   9956   2684   1616   1114       N  
ATOM   2051  CA  LEU A 276      13.245 -44.730 -36.554  1.00 82.63           C  
ANISOU 2051  CA  LEU A 276    11003  11015   9379   2537   1469    998       C  
ATOM   2052  C   LEU A 276      12.041 -44.628 -37.479  1.00 78.38           C  
ANISOU 2052  C   LEU A 276    10745  10220   8815   2400   1392    824       C  
ATOM   2053  O   LEU A 276      11.085 -45.392 -37.350  1.00 76.54           O  
ANISOU 2053  O   LEU A 276    10754   9712   8613   2382   1323    716       O  
ATOM   2054  CB  LEU A 276      13.050 -43.810 -35.350  1.00 80.71           C  
ANISOU 2054  CB  LEU A 276    10521  10888   9259   2282   1327   1053       C  
ATOM   2055  CG  LEU A 276      14.001 -44.006 -34.172  1.00 80.43           C  
ANISOU 2055  CG  LEU A 276    10230  11068   9260   2370   1354   1216       C  
ATOM   2056  CD1 LEU A 276      13.840 -42.871 -33.183  1.00 79.23           C  
ANISOU 2056  CD1 LEU A 276     9862  11048   9197   2087   1210   1252       C  
ATOM   2057  CD2 LEU A 276      13.739 -45.340 -33.498  1.00 80.43           C  
ANISOU 2057  CD2 LEU A 276    10381  10886   9293   2545   1370   1205       C  
ATOM   2058  N   PHE A 277      12.093 -43.679 -38.408  1.00 77.67           N  
ANISOU 2058  N   PHE A 277    10613  10232   8667   2291   1396    812       N  
ATOM   2059  CA  PHE A 277      11.016 -43.483 -39.372  1.00 78.27           C  
ANISOU 2059  CA  PHE A 277    10932  10103   8706   2157   1319    668       C  
ATOM   2060  C   PHE A 277      11.560 -43.427 -40.799  1.00 81.47           C  
ANISOU 2060  C   PHE A 277    11424  10583   8946   2290   1448    659       C  
ATOM   2061  O   PHE A 277      11.683 -42.347 -41.379  1.00 79.90           O  
ANISOU 2061  O   PHE A 277    11108  10529   8720   2153   1434    694       O  
ATOM   2062  CB  PHE A 277      10.253 -42.196 -39.060  1.00 75.58           C  
ANISOU 2062  CB  PHE A 277    10467   9779   8468   1838   1161    654       C  
ATOM   2063  CG  PHE A 277       9.797 -42.087 -37.634  1.00 75.21           C  
ANISOU 2063  CG  PHE A 277    10307   9702   8566   1708   1048    672       C  
ATOM   2064  CD1 PHE A 277       8.696 -42.801 -37.187  1.00 73.41           C  
ANISOU 2064  CD1 PHE A 277    10262   9227   8402   1660    957    581       C  
ATOM   2065  CD2 PHE A 277      10.465 -41.266 -36.740  1.00 75.18           C  
ANISOU 2065  CD2 PHE A 277    10017   9923   8626   1621   1030    785       C  
ATOM   2066  CE1 PHE A 277       8.273 -42.700 -35.878  1.00 69.33           C  
ANISOU 2066  CE1 PHE A 277     9638   8698   8005   1549    866    605       C  
ATOM   2067  CE2 PHE A 277      10.045 -41.162 -35.427  1.00 71.83           C  
ANISOU 2067  CE2 PHE A 277     9503   9475   8313   1506    930    794       C  
ATOM   2068  CZ  PHE A 277       8.949 -41.879 -34.997  1.00 69.56           C  
ANISOU 2068  CZ  PHE A 277     9395   8953   8085   1480    855    706       C  
ATOM   2069  N   PRO A 278      11.882 -44.598 -41.373  1.00 86.35           N  
ANISOU 2069  N   PRO A 278    12265  11098   9446   2564   1577    613       N  
ATOM   2070  CA  PRO A 278      12.532 -44.685 -42.688  1.00 89.45           C  
ANISOU 2070  CA  PRO A 278    12750  11582   9655   2748   1734    610       C  
ATOM   2071  C   PRO A 278      11.653 -44.232 -43.859  1.00 90.39           C  
ANISOU 2071  C   PRO A 278    13079  11575   9688   2585   1658    486       C  
ATOM   2072  O   PRO A 278      12.184 -43.722 -44.847  1.00 90.75           O  
ANISOU 2072  O   PRO A 278    13088  11787   9607   2632   1752    523       O  
ATOM   2073  CB  PRO A 278      12.864 -46.176 -42.813  1.00 89.47           C  
ANISOU 2073  CB  PRO A 278    13001  11428   9569   3077   1866    562       C  
ATOM   2074  CG  PRO A 278      11.871 -46.856 -41.940  1.00 88.28           C  
ANISOU 2074  CG  PRO A 278    13008  10993   9541   2976   1722    476       C  
ATOM   2075  CD  PRO A 278      11.643 -45.928 -40.785  1.00 86.60           C  
ANISOU 2075  CD  PRO A 278    12490  10908   9506   2722   1586    563       C  
ATOM   2076  N   ASN A 279      10.339 -44.412 -43.753  1.00 88.64           N  
ANISOU 2076  N   ASN A 279    13064  11085   9532   2397   1489    356       N  
ATOM   2077  CA  ASN A 279       9.435 -44.043 -44.838  1.00 85.31           C  
ANISOU 2077  CA  ASN A 279    12842  10540   9029   2236   1399    246       C  
ATOM   2078  C   ASN A 279       8.862 -42.639 -44.669  1.00 82.68           C  
ANISOU 2078  C   ASN A 279    12306  10301   8809   1931   1256    291       C  
ATOM   2079  O   ASN A 279       8.004 -42.213 -45.443  1.00 83.53           O  
ANISOU 2079  O   ASN A 279    12544  10316   8878   1768   1155    220       O  
ATOM   2080  CB  ASN A 279       8.292 -45.053 -44.955  1.00 84.14           C  
ANISOU 2080  CB  ASN A 279    13046  10051   8871   2195   1288     91       C  
ATOM   2081  CG  ASN A 279       8.771 -46.488 -44.877  1.00 85.40           C  
ANISOU 2081  CG  ASN A 279    13427  10067   8955   2484   1409     45       C  
ATOM   2082  ND2 ASN A 279       8.544 -47.121 -43.733  1.00 86.27           N  
ANISOU 2082  ND2 ASN A 279    13523  10057   9201   2489   1357     62       N  
ATOM   2083  OD1 ASN A 279       9.331 -47.026 -45.832  1.00 85.29           O  
ANISOU 2083  OD1 ASN A 279    13606  10044   8757   2707   1550     -1       O  
ATOM   2084  N   ALA A 280       9.343 -41.923 -43.659  1.00 79.20           N  
ANISOU 2084  N   ALA A 280    11553  10037   8500   1858   1244    411       N  
ATOM   2085  CA  ALA A 280       8.813 -40.600 -43.340  1.00 72.60           C  
ANISOU 2085  CA  ALA A 280    10537   9264   7782   1580   1109    449       C  
ATOM   2086  C   ALA A 280       9.418 -39.488 -44.195  1.00 68.78           C  
ANISOU 2086  C   ALA A 280     9914   8995   7224   1522   1160    535       C  
ATOM   2087  O   ALA A 280      10.605 -39.512 -44.520  1.00 68.16           O  
ANISOU 2087  O   ALA A 280     9718   9127   7054   1684   1312    632       O  
ATOM   2088  CB  ALA A 280       9.002 -40.291 -41.861  1.00 67.48           C  
ANISOU 2088  CB  ALA A 280     9650   8691   7296   1506   1058    525       C  
ATOM   2089  N   ASP A 281       8.580 -38.520 -44.551  1.00 65.49           N  
ANISOU 2089  N   ASP A 281     9505   8529   6852   1294   1033    513       N  
ATOM   2090  CA  ASP A 281       9.013 -37.329 -45.263  1.00 65.38           C  
ANISOU 2090  CA  ASP A 281     9354   8694   6793   1192   1052    606       C  
ATOM   2091  C   ASP A 281      10.134 -36.632 -44.496  1.00 66.55           C  
ANISOU 2091  C   ASP A 281     9188   9087   7010   1173   1105    758       C  
ATOM   2092  O   ASP A 281      10.031 -36.421 -43.289  1.00 67.07           O  
ANISOU 2092  O   ASP A 281     9125   9141   7217   1085   1030    776       O  
ATOM   2093  CB  ASP A 281       7.827 -36.383 -45.457  1.00 64.18           C  
ANISOU 2093  CB  ASP A 281     9244   8422   6722    941    884    568       C  
ATOM   2094  CG  ASP A 281       8.215 -35.091 -46.134  1.00 69.36           C  
ANISOU 2094  CG  ASP A 281     9766   9238   7349    818    888    674       C  
ATOM   2095  OD1 ASP A 281       8.122 -35.016 -47.376  1.00 74.10           O  
ANISOU 2095  OD1 ASP A 281    10491   9851   7810    835    919    665       O  
ATOM   2096  OD2 ASP A 281       8.613 -34.148 -45.424  1.00 71.76           O1-
ANISOU 2096  OD2 ASP A 281     9850   9653   7762    696    857    769       O1-
ATOM   2097  N   SER A 282      11.205 -36.286 -45.203  1.00 67.89           N  
ANISOU 2097  N   SER A 282     9238   9486   7069   1250   1232    874       N  
ATOM   2098  CA  SER A 282      12.390 -35.705 -44.580  1.00 68.27           C  
ANISOU 2098  CA  SER A 282     8981   9798   7160   1234   1287   1041       C  
ATOM   2099  C   SER A 282      12.123 -34.360 -43.898  1.00 67.16           C  
ANISOU 2099  C   SER A 282     8675   9676   7167    945   1138   1094       C  
ATOM   2100  O   SER A 282      12.719 -34.055 -42.864  1.00 66.91           O  
ANISOU 2100  O   SER A 282     8435   9764   7224    887   1116   1179       O  
ATOM   2101  CB  SER A 282      13.524 -35.579 -45.602  1.00 70.14           C  
ANISOU 2101  CB  SER A 282     9120  10291   7239   1364   1455   1170       C  
ATOM   2102  OG  SER A 282      13.071 -34.957 -46.791  1.00 72.83           O  
ANISOU 2102  OG  SER A 282     9577  10600   7493   1266   1433   1151       O  
ATOM   2103  N   LYS A 283      11.229 -33.562 -44.476  1.00 65.65           N  
ANISOU 2103  N   LYS A 283     8588   9359   6997    768   1034   1045       N  
ATOM   2104  CA  LYS A 283      10.868 -32.276 -43.882  1.00 65.60           C  
ANISOU 2104  CA  LYS A 283     8472   9326   7128    509    894   1081       C  
ATOM   2105  C   LYS A 283      10.095 -32.476 -42.581  1.00 64.01           C  
ANISOU 2105  C   LYS A 283     8294   8957   7070    449    783    986       C  
ATOM   2106  O   LYS A 283      10.237 -31.697 -41.636  1.00 62.75           O  
ANISOU 2106  O   LYS A 283     7994   8833   7017    301    706   1028       O  
ATOM   2107  CB  LYS A 283      10.050 -31.427 -44.859  1.00 66.50           C  
ANISOU 2107  CB  LYS A 283     8703   9337   7227    364    817   1060       C  
ATOM   2108  CG  LYS A 283      10.857 -30.814 -45.986  1.00 73.36           C  
ANISOU 2108  CG  LYS A 283     9497  10398   7977    350    902   1192       C  
ATOM   2109  CD  LYS A 283       9.992 -29.923 -46.867  1.00 78.24           C  
ANISOU 2109  CD  LYS A 283    10231  10906   8592    195    810   1181       C  
ATOM   2110  CE  LYS A 283       8.955 -30.734 -47.632  1.00 82.28           C  
ANISOU 2110  CE  LYS A 283    11001  11240   9023    288    792   1043       C  
ATOM   2111  NZ  LYS A 283       9.577 -31.609 -48.666  1.00 84.75           N1+
ANISOU 2111  NZ  LYS A 283    11403  11668   9133    493    945   1045       N1+
ATOM   2112  N   ALA A 284       9.276 -33.524 -42.545  1.00 62.44           N  
ANISOU 2112  N   ALA A 284     8283   8577   6865    560    773    860       N  
ATOM   2113  CA  ALA A 284       8.521 -33.875 -41.351  1.00 59.16           C  
ANISOU 2113  CA  ALA A 284     7895   8013   6572    525    683    779       C  
ATOM   2114  C   ALA A 284       9.469 -34.257 -40.225  1.00 60.17           C  
ANISOU 2114  C   ALA A 284     7850   8281   6730    602    733    845       C  
ATOM   2115  O   ALA A 284       9.331 -33.789 -39.093  1.00 60.38           O  
ANISOU 2115  O   ALA A 284     7776   8304   6863    486    652    851       O  
ATOM   2116  CB  ALA A 284       7.572 -35.022 -41.646  1.00 56.15           C  
ANISOU 2116  CB  ALA A 284     7748   7428   6161    627    670    655       C  
ATOM   2117  N   LEU A 285      10.435 -35.112 -40.547  1.00 59.13           N  
ANISOU 2117  N   LEU A 285     7689   8279   6498    808    871    900       N  
ATOM   2118  CA  LEU A 285      11.418 -35.562 -39.572  1.00 58.17           C  
ANISOU 2118  CA  LEU A 285     7390   8318   6394    909    929    987       C  
ATOM   2119  C   LEU A 285      12.312 -34.423 -39.102  1.00 61.22           C  
ANISOU 2119  C   LEU A 285     7516   8929   6815    752    902   1125       C  
ATOM   2120  O   LEU A 285      12.805 -34.439 -37.977  1.00 63.46           O  
ANISOU 2120  O   LEU A 285     7645   9314   7154    730    875   1183       O  
ATOM   2121  CB  LEU A 285      12.263 -36.700 -40.144  1.00 57.56           C  
ANISOU 2121  CB  LEU A 285     7343   8333   6192   1191   1098   1027       C  
ATOM   2122  CG  LEU A 285      11.528 -38.034 -40.254  1.00 57.70           C  
ANISOU 2122  CG  LEU A 285     7622   8117   6185   1359   1119    894       C  
ATOM   2123  CD1 LEU A 285      12.448 -39.125 -40.779  1.00 58.48           C  
ANISOU 2123  CD1 LEU A 285     7764   8301   6155   1662   1298    934       C  
ATOM   2124  CD2 LEU A 285      10.948 -38.419 -38.900  1.00 57.57           C  
ANISOU 2124  CD2 LEU A 285     7602   7978   6292   1310   1023    850       C  
ATOM   2125  N   ASP A 286      12.519 -33.432 -39.959  1.00 62.50           N  
ANISOU 2125  N   ASP A 286     7636   9169   6942    630    898   1184       N  
ATOM   2126  CA  ASP A 286      13.335 -32.289 -39.569  1.00 62.16           C  
ANISOU 2126  CA  ASP A 286     7364   9321   6934    445    854   1320       C  
ATOM   2127  C   ASP A 286      12.607 -31.417 -38.550  1.00 61.27           C  
ANISOU 2127  C   ASP A 286     7258   9071   6949    215    690   1257       C  
ATOM   2128  O   ASP A 286      13.214 -30.917 -37.603  1.00 59.70           O  
ANISOU 2128  O   ASP A 286     6894   8995   6795     98    634   1331       O  
ATOM   2129  CB  ASP A 286      13.733 -31.456 -40.780  1.00 60.02           C  
ANISOU 2129  CB  ASP A 286     7056   9160   6591    366    893   1413       C  
ATOM   2130  CG  ASP A 286      14.568 -30.258 -40.397  1.00 63.11           C  
ANISOU 2130  CG  ASP A 286     7221   9738   7021    146    832   1564       C  
ATOM   2131  OD1 ASP A 286      15.780 -30.438 -40.158  1.00 65.60           O  
ANISOU 2131  OD1 ASP A 286     7318  10316   7292    201    906   1715       O  
ATOM   2132  OD2 ASP A 286      14.011 -29.141 -40.319  1.00 63.34           O1-
ANISOU 2132  OD2 ASP A 286     7294   9648   7124    -84    708   1537       O1-
ATOM   2133  N   LEU A 287      11.306 -31.236 -38.759  1.00 60.10           N  
ANISOU 2133  N   LEU A 287     7305   8677   6851    156    612   1122       N  
ATOM   2134  CA  LEU A 287      10.475 -30.468 -37.841  1.00 54.72           C  
ANISOU 2134  CA  LEU A 287     6660   7845   6285    -22    475   1049       C  
ATOM   2135  C   LEU A 287      10.307 -31.234 -36.533  1.00 56.35           C  
ANISOU 2135  C   LEU A 287     6850   8021   6541     46    455    995       C  
ATOM   2136  O   LEU A 287      10.234 -30.639 -35.455  1.00 54.98           O  
ANISOU 2136  O   LEU A 287     6618   7839   6432    -85    367    985       O  
ATOM   2137  CB  LEU A 287       9.113 -30.184 -38.478  1.00 49.94           C  
ANISOU 2137  CB  LEU A 287     6253   7008   5715    -68    414    940       C  
ATOM   2138  CG  LEU A 287       8.062 -29.450 -37.644  1.00 47.69           C  
ANISOU 2138  CG  LEU A 287     6029   6548   5545   -209    290    857       C  
ATOM   2139  CD1 LEU A 287       8.617 -28.156 -37.078  1.00 48.51           C  
ANISOU 2139  CD1 LEU A 287     6022   6718   5690   -401    222    922       C  
ATOM   2140  CD2 LEU A 287       6.838 -29.170 -38.489  1.00 45.88           C  
ANISOU 2140  CD2 LEU A 287     5964   6133   5336   -236    244    790       C  
ATOM   2141  N   LEU A 288      10.254 -32.559 -36.641  1.00 56.91           N  
ANISOU 2141  N   LEU A 288     6989   8066   6570    253    535    962       N  
ATOM   2142  CA  LEU A 288      10.143 -33.433 -35.480  1.00 54.27           C  
ANISOU 2142  CA  LEU A 288     6643   7706   6271    341    529    930       C  
ATOM   2143  C   LEU A 288      11.353 -33.279 -34.571  1.00 58.08           C  
ANISOU 2143  C   LEU A 288     6902   8421   6746    321    537   1050       C  
ATOM   2144  O   LEU A 288      11.225 -33.252 -33.347  1.00 59.42           O  
ANISOU 2144  O   LEU A 288     7024   8587   6966    262    468   1034       O  
ATOM   2145  CB  LEU A 288      10.012 -34.890 -35.922  1.00 51.78           C  
ANISOU 2145  CB  LEU A 288     6453   7318   5902    573    622    891       C  
ATOM   2146  CG  LEU A 288       9.915 -35.928 -34.800  1.00 48.22           C  
ANISOU 2146  CG  LEU A 288     6006   6831   5486    682    625    875       C  
ATOM   2147  CD1 LEU A 288       8.724 -35.627 -33.906  1.00 45.60           C  
ANISOU 2147  CD1 LEU A 288     5742   6334   5251    547    506    782       C  
ATOM   2148  CD2 LEU A 288       9.817 -37.334 -35.369  1.00 45.53           C  
ANISOU 2148  CD2 LEU A 288     5823   6392   5087    908    717    838       C  
ATOM   2149  N   ASP A 289      12.528 -33.174 -35.180  1.00 60.87           N  
ANISOU 2149  N   ASP A 289     7112   8989   7026    366    619   1181       N  
ATOM   2150  CA  ASP A 289      13.769 -33.014 -34.435  1.00 64.47           C  
ANISOU 2150  CA  ASP A 289     7325   9705   7465    339    624   1326       C  
ATOM   2151  C   ASP A 289      13.787 -31.694 -33.676  1.00 63.80           C  
ANISOU 2151  C   ASP A 289     7160   9645   7437     58    484   1339       C  
ATOM   2152  O   ASP A 289      14.373 -31.596 -32.599  1.00 66.95           O  
ANISOU 2152  O   ASP A 289     7416  10179   7844     -9    431   1402       O  
ATOM   2153  CB  ASP A 289      14.970 -33.086 -35.381  1.00 69.85           C  
ANISOU 2153  CB  ASP A 289     7858  10627   8053    438    747   1481       C  
ATOM   2154  CG  ASP A 289      16.295 -33.041 -34.646  1.00 74.77           C  
ANISOU 2154  CG  ASP A 289     8203  11551   8655    427    757   1660       C  
ATOM   2155  OD1 ASP A 289      16.758 -34.109 -34.192  1.00 76.11           O  
ANISOU 2155  OD1 ASP A 289     8308  11809   8800    636    835   1709       O  
ATOM   2156  OD2 ASP A 289      16.875 -31.939 -34.522  1.00 76.71           O1-
ANISOU 2156  OD2 ASP A 289     8295  11944   8908    203    683   1760       O1-
ATOM   2157  N   LYS A 290      13.139 -30.680 -34.239  1.00 61.12           N  
ANISOU 2157  N   LYS A 290     6926   9168   7129   -104    420   1279       N  
ATOM   2158  CA  LYS A 290      13.141 -29.354 -33.634  1.00 62.48           C  
ANISOU 2158  CA  LYS A 290     7062   9329   7351   -368    289   1283       C  
ATOM   2159  C   LYS A 290      12.096 -29.212 -32.529  1.00 63.80           C  
ANISOU 2159  C   LYS A 290     7356   9299   7588   -431    191   1140       C  
ATOM   2160  O   LYS A 290      12.237 -28.372 -31.640  1.00 63.99           O  
ANISOU 2160  O   LYS A 290     7344   9335   7634   -612     88   1137       O  
ATOM   2161  CB  LYS A 290      12.953 -28.272 -34.698  1.00 61.46           C  
ANISOU 2161  CB  LYS A 290     6991   9133   7225   -509    265   1299       C  
ATOM   2162  CG  LYS A 290      14.112 -28.176 -35.673  1.00 65.43           C  
ANISOU 2162  CG  LYS A 290     7338   9871   7652   -494    352   1468       C  
ATOM   2163  CD  LYS A 290      14.025 -26.919 -36.520  1.00 70.86           C  
ANISOU 2163  CD  LYS A 290     8064  10512   8350   -687    302   1509       C  
ATOM   2164  CE  LYS A 290      15.206 -26.816 -37.468  1.00 74.60           C  
ANISOU 2164  CE  LYS A 290     8361  11245   8737   -678    395   1698       C  
ATOM   2165  NZ  LYS A 290      15.274 -27.985 -38.388  1.00 75.73           N1+
ANISOU 2165  NZ  LYS A 290     8532  11446   8794   -397    556   1699       N1+
ATOM   2166  N   MET A 291      11.051 -30.033 -32.588  1.00 63.03           N  
ANISOU 2166  N   MET A 291     7410   9024   7516   -285    223   1026       N  
ATOM   2167  CA  MET A 291      10.035 -30.045 -31.540  1.00 58.49           C  
ANISOU 2167  CA  MET A 291     6937   8287   7000   -314    152    906       C  
ATOM   2168  C   MET A 291      10.485 -30.915 -30.371  1.00 57.20           C  
ANISOU 2168  C   MET A 291     6678   8237   6817   -227    162    935       C  
ATOM   2169  O   MET A 291      10.302 -30.552 -29.210  1.00 57.64           O  
ANISOU 2169  O   MET A 291     6728   8284   6891   -323     84    898       O  
ATOM   2170  CB  MET A 291       8.685 -30.525 -32.085  1.00 55.76           C  
ANISOU 2170  CB  MET A 291     6775   7717   6694   -218    169    795       C  
ATOM   2171  CG  MET A 291       8.076 -29.598 -33.129  1.00 57.09           C  
ANISOU 2171  CG  MET A 291     7044   7761   6886   -311    141    765       C  
ATOM   2172  SD  MET A 291       6.374 -30.001 -33.579  1.00 49.71           S  
ANISOU 2172  SD  MET A 291     6306   6576   6004   -241    126    646       S  
ATOM   2173  CE  MET A 291       6.590 -31.628 -34.281  1.00105.78           C  
ANISOU 2173  CE  MET A 291    13445  13707  13039    -30    228    658       C  
ATOM   2174  N   LEU A 292      11.084 -32.061 -30.683  1.00 54.20           N  
ANISOU 2174  N   LEU A 292     6236   7964   6394    -38    261   1007       N  
ATOM   2175  CA  LEU A 292      11.601 -32.956 -29.652  1.00 51.99           C  
ANISOU 2175  CA  LEU A 292     5856   7805   6093     66    278   1060       C  
ATOM   2176  C   LEU A 292      13.037 -32.611 -29.273  1.00 58.27           C  
ANISOU 2176  C   LEU A 292     6420   8882   6837      0    268   1215       C  
ATOM   2177  O   LEU A 292      13.913 -33.477 -29.257  1.00 59.39           O  
ANISOU 2177  O   LEU A 292     6435   9196   6935    161    348   1329       O  
ATOM   2178  CB  LEU A 292      11.512 -34.414 -30.098  1.00 47.69           C  
ANISOU 2178  CB  LEU A 292     5376   7216   5530    320    389   1064       C  
ATOM   2179  CG  LEU A 292      10.096 -34.955 -30.289  1.00 47.49           C  
ANISOU 2179  CG  LEU A 292     5568   6925   5552    375    383    928       C  
ATOM   2180  CD1 LEU A 292      10.122 -36.464 -30.485  1.00 48.32           C  
ANISOU 2180  CD1 LEU A 292     5744   6983   5634    609    475    939       C  
ATOM   2181  CD2 LEU A 292       9.212 -34.574 -29.109  1.00 47.84           C  
ANISOU 2181  CD2 LEU A 292     5653   6872   5653    255    285    849       C  
ATOM   2182  N   THR A 293      13.269 -31.337 -28.978  1.00 62.40           N  
ANISOU 2182  N   THR A 293     6895   9450   7366   -238    165   1225       N  
ATOM   2183  CA  THR A 293      14.568 -30.880 -28.505  1.00 65.88           C  
ANISOU 2183  CA  THR A 293     7115  10158   7759   -359    120   1376       C  
ATOM   2184  C   THR A 293      14.570 -30.920 -26.981  1.00 67.44           C  
ANISOU 2184  C   THR A 293     7278  10399   7946   -433     26   1355       C  
ATOM   2185  O   THR A 293      13.627 -30.448 -26.343  1.00 67.42           O  
ANISOU 2185  O   THR A 293     7427  10214   7973   -530    -52   1217       O  
ATOM   2186  CB  THR A 293      14.870 -29.446 -28.992  1.00 66.50           C  
ANISOU 2186  CB  THR A 293     7173  10253   7839   -610     42   1406       C  
ATOM   2187  CG2 THR A 293      16.184 -28.948 -28.423  1.00 68.72           C  
ANISOU 2187  CG2 THR A 293     7225  10814   8072   -776    -31   1569       C  
ATOM   2188  OG1 THR A 293      14.948 -29.430 -30.422  1.00 67.86           O  
ANISOU 2188  OG1 THR A 293     7362  10416   8007   -539    136   1445       O  
ATOM   2189  N   PHE A 294      15.623 -31.494 -26.407  1.00 68.03           N  
ANISOU 2189  N   PHE A 294     7151  10725   7971   -373     37   1502       N  
ATOM   2190  CA  PHE A 294      15.726 -31.656 -24.959  1.00 67.15           C  
ANISOU 2190  CA  PHE A 294     6992  10692   7832   -427    -50   1505       C  
ATOM   2191  C   PHE A 294      15.702 -30.312 -24.233  1.00 65.60           C  
ANISOU 2191  C   PHE A 294     6829  10480   7616   -731   -209   1451       C  
ATOM   2192  O   PHE A 294      14.939 -30.123 -23.288  1.00 64.64           O  
ANISOU 2192  O   PHE A 294     6840  10228   7493   -791   -278   1324       O  
ATOM   2193  CB  PHE A 294      16.999 -32.428 -24.607  1.00 70.35           C  
ANISOU 2193  CB  PHE A 294     7144  11405   8182   -315    -13   1708       C  
ATOM   2194  CG  PHE A 294      17.085 -32.834 -23.165  1.00 74.45           C  
ANISOU 2194  CG  PHE A 294     7613  12011   8663   -325    -87   1726       C  
ATOM   2195  CD1 PHE A 294      16.573 -34.051 -22.744  1.00 76.65           C  
ANISOU 2195  CD1 PHE A 294     7959  12207   8958    -96    -16   1698       C  
ATOM   2196  CD2 PHE A 294      17.686 -32.007 -22.231  1.00 77.67           C  
ANISOU 2196  CD2 PHE A 294     7914  12583   9013   -572   -236   1779       C  
ATOM   2197  CE1 PHE A 294      16.652 -34.432 -21.416  1.00 77.37           C  
ANISOU 2197  CE1 PHE A 294     8001  12390   9007   -103    -82   1728       C  
ATOM   2198  CE2 PHE A 294      17.769 -32.380 -20.903  1.00 80.26           C  
ANISOU 2198  CE2 PHE A 294     8201  13005   9290   -583   -308   1798       C  
ATOM   2199  CZ  PHE A 294      17.251 -33.596 -20.495  1.00 79.72           C  
ANISOU 2199  CZ  PHE A 294     8189  12865   9238   -343   -227   1777       C  
ATOM   2200  N   ASN A 295      16.537 -29.385 -24.687  1.00 66.32           N  
ANISOU 2200  N   ASN A 295     6809  10703   7687   -921   -263   1548       N  
ATOM   2201  CA  ASN A 295      16.649 -28.068 -24.069  1.00 67.88           C  
ANISOU 2201  CA  ASN A 295     7050  10881   7859  -1231   -424   1508       C  
ATOM   2202  C   ASN A 295      15.511 -27.139 -24.493  1.00 64.55           C  
ANISOU 2202  C   ASN A 295     6885  10144   7495  -1324   -451   1327       C  
ATOM   2203  O   ASN A 295      15.432 -26.748 -25.654  1.00 64.57           O  
ANISOU 2203  O   ASN A 295     6918  10076   7540  -1331   -404   1343       O  
ATOM   2204  CB  ASN A 295      18.006 -27.444 -24.415  1.00 72.51           C  
ANISOU 2204  CB  ASN A 295     7413  11732   8406  -1418   -482   1705       C  
ATOM   2205  CG  ASN A 295      18.268 -26.149 -23.669  1.00 75.02           C  
ANISOU 2205  CG  ASN A 295     7775  12046   8685  -1764   -670   1681       C  
ATOM   2206  ND2 ASN A 295      17.705 -25.905 -22.605  1.00 76.32           N  
ANISOU 2206  ND2 ASN A 295     7818  12341   8838  -1979   -731   1816       N  
ATOM   2207  OD1 ASN A 295      19.133 -25.313 -24.227  1.00 77.22           O  
ANISOU 2207  OD1 ASN A 295     8200  12204   8935  -1842   -760   1543       O  
ATOM   2208  N   PRO A 296      14.628 -26.782 -23.544  1.00 62.83           N  
ANISOU 2208  N   PRO A 296     6850   9748   7275  -1384   -522   1165       N  
ATOM   2209  CA  PRO A 296      13.444 -25.952 -23.799  1.00 63.00           C  
ANISOU 2209  CA  PRO A 296     7120   9466   7351  -1436   -540    992       C  
ATOM   2210  C   PRO A 296      13.763 -24.637 -24.510  1.00 67.97           C  
ANISOU 2210  C   PRO A 296     7792  10036   7999  -1661   -610   1015       C  
ATOM   2211  O   PRO A 296      12.981 -24.195 -25.355  1.00 68.82           O  
ANISOU 2211  O   PRO A 296     8043   9935   8172  -1635   -572    941       O  
ATOM   2212  CB  PRO A 296      12.916 -25.657 -22.390  1.00 60.57           C  
ANISOU 2212  CB  PRO A 296     6940   9077   6995  -1509   -626    864       C  
ATOM   2213  CG  PRO A 296      13.399 -26.784 -21.567  1.00 58.08           C  
ANISOU 2213  CG  PRO A 296     6474   8971   6624  -1391   -605    943       C  
ATOM   2214  CD  PRO A 296      14.734 -27.166 -22.125  1.00 60.61           C  
ANISOU 2214  CD  PRO A 296     6541   9562   6926  -1394   -585   1150       C  
ATOM   2215  N   HIS A 297      14.896 -24.028 -24.175  1.00 70.60           N  
ANISOU 2215  N   HIS A 297     7998  10552   8274  -1888   -718   1130       N  
ATOM   2216  CA  HIS A 297      15.264 -22.733 -24.740  1.00 74.41           C  
ANISOU 2216  CA  HIS A 297     8527  10977   8770  -2140   -806   1166       C  
ATOM   2217  C   HIS A 297      15.671 -22.850 -26.204  1.00 75.10           C  
ANISOU 2217  C   HIS A 297     8492  11141   8900  -2080   -710   1301       C  
ATOM   2218  O   HIS A 297      15.597 -21.878 -26.955  1.00 76.53           O  
ANISOU 2218  O   HIS A 297     8757  11203   9116  -2224   -744   1310       O  
ATOM   2219  CB  HIS A 297      16.385 -22.088 -23.924  1.00 81.34           C  
ANISOU 2219  CB  HIS A 297     9298  12042   9566  -2428   -966   1262       C  
ATOM   2220  CG  HIS A 297      16.040 -21.884 -22.481  1.00 86.02           C  
ANISOU 2220  CG  HIS A 297    10029  12562  10089  -2508  -1071   1124       C  
ATOM   2221  CD2 HIS A 297      15.534 -20.811 -21.827  1.00 88.08           C  
ANISOU 2221  CD2 HIS A 297    10541  12602  10324  -2690  -1188    968       C  
ATOM   2222  ND1 HIS A 297      16.203 -22.870 -21.531  1.00 88.52           N  
ANISOU 2222  ND1 HIS A 297    10241  13047  10346  -2384  -1057   1140       N  
ATOM   2223  CE1 HIS A 297      15.816 -22.412 -20.353  1.00 89.90           C  
ANISOU 2223  CE1 HIS A 297    10586  13121  10452  -2494  -1160   1001       C  
ATOM   2224  NE2 HIS A 297      15.405 -21.166 -20.506  1.00 90.31           N  
ANISOU 2224  NE2 HIS A 297    10863  12932  10520  -2674  -1237    887       N  
ATOM   2225  N   LYS A 298      16.097 -24.044 -26.603  1.00 74.41           N  
ANISOU 2225  N   LYS A 298     8221  11250   8801  -1859   -586   1409       N  
ATOM   2226  CA  LYS A 298      16.454 -24.307 -27.993  1.00 72.27           C  
ANISOU 2226  CA  LYS A 298     7846  11064   8550  -1756   -472   1528       C  
ATOM   2227  C   LYS A 298      15.259 -24.834 -28.783  1.00 65.28           C  
ANISOU 2227  C   LYS A 298     7133   9950   7720  -1525   -353   1398       C  
ATOM   2228  O   LYS A 298      15.254 -24.792 -30.012  1.00 64.71           O  
ANISOU 2228  O   LYS A 298     7057   9866   7663  -1468   -274   1449       O  
ATOM   2229  CB  LYS A 298      17.604 -25.312 -28.075  1.00 76.52           C  
ANISOU 2229  CB  LYS A 298     8101  11939   9035  -1620   -388   1721       C  
ATOM   2230  CG  LYS A 298      18.941 -24.797 -27.561  1.00 81.76           C  
ANISOU 2230  CG  LYS A 298     8533  12890   9640  -1857   -498   1908       C  
ATOM   2231  CD  LYS A 298      20.077 -25.714 -27.998  1.00 84.78           C  
ANISOU 2231  CD  LYS A 298     8617  13617   9979  -1690   -384   2132       C  
ATOM   2232  CE  LYS A 298      21.428 -25.224 -27.498  1.00 88.52           C  
ANISOU 2232  CE  LYS A 298     8824  14414  10394  -1932   -498   2349       C  
ATOM   2233  NZ  LYS A 298      21.584 -25.401 -26.027  1.00 89.52           N1+
ANISOU 2233  NZ  LYS A 298     8921  14614  10479  -2012   -623   2323       N1+
ATOM   2234  N   ARG A 299      14.252 -25.325 -28.069  1.00 61.39           N  
ANISOU 2234  N   ARG A 299     6786   9289   7251  -1403   -347   1241       N  
ATOM   2235  CA  ARG A 299      13.088 -25.954 -28.686  1.00 58.65           C  
ANISOU 2235  CA  ARG A 299     6589   8743   6954  -1191   -249   1128       C  
ATOM   2236  C   ARG A 299      12.261 -24.954 -29.491  1.00 56.76           C  
ANISOU 2236  C   ARG A 299     6526   8271   6771  -1278   -275   1050       C  
ATOM   2237  O   ARG A 299      12.009 -23.837 -29.037  1.00 59.59           O  
ANISOU 2237  O   ARG A 299     6991   8502   7146  -1465   -378    989       O  
ATOM   2238  CB  ARG A 299      12.222 -26.629 -27.617  1.00 58.71           C  
ANISOU 2238  CB  ARG A 299     6692   8644   6972  -1074   -252   1000       C  
ATOM   2239  CG  ARG A 299      11.024 -27.395 -28.157  1.00 58.32           C  
ANISOU 2239  CG  ARG A 299     6778   8408   6972   -868   -163    900       C  
ATOM   2240  CD  ARG A 299      10.252 -28.073 -27.033  1.00 57.89           C  
ANISOU 2240  CD  ARG A 299     6791   8280   6925   -771   -167    804       C  
ATOM   2241  NE  ARG A 299      11.098 -28.979 -26.263  1.00 58.39           N  
ANISOU 2241  NE  ARG A 299     6701   8550   6934   -696   -150    891       N  
ATOM   2242  CZ  ARG A 299      11.055 -29.100 -24.939  1.00 57.00           C  
ANISOU 2242  CZ  ARG A 299     6516   8414   6725   -727   -206    861       C  
ATOM   2243  NH1 ARG A 299      10.202 -28.373 -24.233  1.00 55.71           N1+
ANISOU 2243  NH1 ARG A 299     6497   8097   6572   -822   -272    734       N1+
ATOM   2244  NH2 ARG A 299      11.864 -29.948 -24.322  1.00 57.87           N  
ANISOU 2244  NH2 ARG A 299     6475   8726   6787   -651   -189    964       N  
ATOM   2245  N   ILE A 300      11.839 -25.372 -30.680  1.00 52.83           N  
ANISOU 2245  N   ILE A 300     6068   7712   6291  -1137   -179   1053       N  
ATOM   2246  CA  ILE A 300      11.129 -24.499 -31.612  1.00 57.07           C  
ANISOU 2246  CA  ILE A 300     6748   8059   6875  -1203   -195   1012       C  
ATOM   2247  C   ILE A 300       9.791 -23.995 -31.057  1.00 60.54           C  
ANISOU 2247  C   ILE A 300     7392   8232   7378  -1217   -253    849       C  
ATOM   2248  O   ILE A 300       9.074 -24.729 -30.378  1.00 63.07           O  
ANISOU 2248  O   ILE A 300     7761   8491   7713  -1087   -230    757       O  
ATOM   2249  CB  ILE A 300      10.925 -25.201 -32.984  1.00 57.24           C  
ANISOU 2249  CB  ILE A 300     6776   8089   6885  -1032    -81   1046       C  
ATOM   2250  CG1 ILE A 300      10.467 -24.206 -34.050  1.00 56.83           C  
ANISOU 2250  CG1 ILE A 300     6830   7898   6862  -1128   -105   1052       C  
ATOM   2251  CG2 ILE A 300       9.956 -26.373 -32.865  1.00 53.82           C  
ANISOU 2251  CG2 ILE A 300     6435   7548   6466   -815    -20    938       C  
ATOM   2252  CD1 ILE A 300      10.420 -24.787 -35.450  1.00 55.64           C  
ANISOU 2252  CD1 ILE A 300     6683   7786   6673   -989     -2   1101       C  
ATOM   2253  N   GLU A 301       9.471 -22.733 -31.338  1.00 60.88           N  
ANISOU 2253  N   GLU A 301     7549   8122   7461  -1370   -322    829       N  
ATOM   2254  CA  GLU A 301       8.216 -22.137 -30.884  1.00 59.39           C  
ANISOU 2254  CA  GLU A 301     7553   7680   7331  -1367   -365    688       C  
ATOM   2255  C   GLU A 301       7.087 -22.428 -31.869  1.00 60.12           C  
ANISOU 2255  C   GLU A 301     7738   7632   7474  -1220   -305    652       C  
ATOM   2256  O   GLU A 301       7.318 -23.010 -32.931  1.00 63.83           O  
ANISOU 2256  O   GLU A 301     8144   8185   7922  -1142   -240    724       O  
ATOM   2257  CB  GLU A 301       8.371 -20.629 -30.698  1.00 59.85           C  
ANISOU 2257  CB  GLU A 301     7716   7615   7408  -1587   -469    682       C  
ATOM   2258  CG  GLU A 301       9.461 -20.238 -29.718  1.00 63.90           C  
ANISOU 2258  CG  GLU A 301     8157   8258   7863  -1774   -556    718       C  
ATOM   2259  CD  GLU A 301       9.754 -18.753 -29.743  1.00 71.50           C  
ANISOU 2259  CD  GLU A 301     9233   9094   8838  -2020   -665    732       C  
ATOM   2260  OE1 GLU A 301      10.237 -18.224 -28.721  1.00 77.48           O  
ANISOU 2260  OE1 GLU A 301    10024   9861   9554  -2186   -764    701       O  
ATOM   2261  OE2 GLU A 301       9.507 -18.116 -30.788  1.00 72.33           O1-
ANISOU 2261  OE2 GLU A 301     9401   9087   8991  -2055   -660    778       O1-
ATOM   2262  N   VAL A 302       5.873 -22.009 -31.522  1.00 56.41           N  
ANISOU 2262  N   VAL A 302     7417   6955   7061  -1182   -328    544       N  
ATOM   2263  CA  VAL A 302       4.697 -22.363 -32.316  1.00 52.49           C  
ANISOU 2263  CA  VAL A 302     6993   6339   6612  -1043   -285    514       C  
ATOM   2264  C   VAL A 302       4.648 -21.687 -33.693  1.00 51.15           C  
ANISOU 2264  C   VAL A 302     6862   6111   6462  -1094   -291    589       C  
ATOM   2265  O   VAL A 302       4.306 -22.328 -34.688  1.00 51.72           O  
ANISOU 2265  O   VAL A 302     6925   6203   6524   -996   -243    619       O  
ATOM   2266  CB  VAL A 302       3.373 -22.143 -31.532  1.00 35.82           C  
ANISOU 2266  CB  VAL A 302     5002   4051   4556   -969   -300    400       C  
ATOM   2267  CG1 VAL A 302       3.087 -20.663 -31.330  1.00 32.79           C  
ANISOU 2267  CG1 VAL A 302     4751   3494   4212  -1078   -362    366       C  
ATOM   2268  CG2 VAL A 302       2.212 -22.825 -32.243  1.00 35.16           C  
ANISOU 2268  CG2 VAL A 302     4945   3900   4512   -821   -257    390       C  
ATOM   2269  N   GLU A 303       5.007 -20.409 -33.761  1.00 49.71           N  
ANISOU 2269  N   GLU A 303     6735   5856   6297  -1257   -354    622       N  
ATOM   2270  CA  GLU A 303       4.979 -19.687 -35.028  1.00 46.59           C  
ANISOU 2270  CA  GLU A 303     6380   5402   5919  -1318   -365    708       C  
ATOM   2271  C   GLU A 303       6.075 -20.199 -35.954  1.00 50.12           C  
ANISOU 2271  C   GLU A 303     6685   6064   6293  -1341   -315    833       C  
ATOM   2272  O   GLU A 303       5.855 -20.386 -37.153  1.00 51.86           O  
ANISOU 2272  O   GLU A 303     6910   6297   6496  -1286   -276    890       O  
ATOM   2273  CB  GLU A 303       5.137 -18.184 -34.805  1.00 45.19           C  
ANISOU 2273  CB  GLU A 303     6311   5079   5781  -1497   -450    719       C  
ATOM   2274  CG  GLU A 303       4.817 -17.342 -36.025  1.00 48.45           C  
ANISOU 2274  CG  GLU A 303     6800   5378   6230  -1544   -468    803       C  
ATOM   2275  CD  GLU A 303       3.330 -17.306 -36.323  1.00 57.39           C  
ANISOU 2275  CD  GLU A 303     8044   6334   7427  -1392   -455    743       C  
ATOM   2276  OE1 GLU A 303       2.537 -17.616 -35.405  1.00 59.99           O  
ANISOU 2276  OE1 GLU A 303     8418   6589   7786  -1283   -445    630       O  
ATOM   2277  OE2 GLU A 303       2.954 -16.969 -37.468  1.00 57.72           O1-
ANISOU 2277  OE2 GLU A 303     8119   6325   7487  -1383   -455    821       O1-
ATOM   2278  N   GLN A 304       7.255 -20.432 -35.390  1.00 51.54           N  
ANISOU 2278  N   GLN A 304     6736   6426   6421  -1415   -315    881       N  
ATOM   2279  CA  GLN A 304       8.371 -20.967 -36.156  1.00 56.84           C  
ANISOU 2279  CA  GLN A 304     7248   7332   7015  -1412   -251   1012       C  
ATOM   2280  C   GLN A 304       8.033 -22.355 -36.691  1.00 58.27           C  
ANISOU 2280  C   GLN A 304     7403   7581   7155  -1189   -149    986       C  
ATOM   2281  O   GLN A 304       8.450 -22.725 -37.788  1.00 59.73           O  
ANISOU 2281  O   GLN A 304     7535   7881   7277  -1135    -80   1070       O  
ATOM   2282  CB  GLN A 304       9.629 -21.033 -35.293  1.00 59.92           C  
ANISOU 2282  CB  GLN A 304     7487   7919   7363  -1516   -273   1075       C  
ATOM   2283  CG  GLN A 304      10.063 -19.703 -34.707  1.00 64.80           C  
ANISOU 2283  CG  GLN A 304     8143   8472   8007  -1768   -391   1100       C  
ATOM   2284  CD  GLN A 304      11.211 -19.855 -33.730  1.00 68.25           C  
ANISOU 2284  CD  GLN A 304     8429   9110   8394  -1877   -431   1155       C  
ATOM   2285  NE2 GLN A 304      12.063 -18.841 -33.653  1.00 69.90           N  
ANISOU 2285  NE2 GLN A 304     8599   9365   8594  -2128   -522   1255       N  
ATOM   2286  OE1 GLN A 304      11.334 -20.878 -33.056  1.00 70.43           O  
ANISOU 2286  OE1 GLN A 304     8620   9500   8639  -1747   -388   1119       O  
ATOM   2287  N   ALA A 305       7.272 -23.116 -35.909  1.00 56.73           N  
ANISOU 2287  N   ALA A 305     7256   7313   6986  -1064   -142    869       N  
ATOM   2288  CA  ALA A 305       6.845 -24.449 -36.315  1.00 51.56           C  
ANISOU 2288  CA  ALA A 305     6609   6684   6299   -869    -63    832       C  
ATOM   2289  C   ALA A 305       5.944 -24.387 -37.547  1.00 50.57           C  
ANISOU 2289  C   ALA A 305     6595   6441   6178   -820    -55    824       C  
ATOM   2290  O   ALA A 305       6.163 -25.099 -38.526  1.00 49.93           O  
ANISOU 2290  O   ALA A 305     6506   6442   6024   -726     13    862       O  
ATOM   2291  CB  ALA A 305       6.135 -25.147 -35.169  1.00 47.72           C  
ANISOU 2291  CB  ALA A 305     6156   6125   5849   -778    -72    722       C  
ATOM   2292  N   LEU A 306       4.932 -23.526 -37.494  1.00 49.54           N  
ANISOU 2292  N   LEU A 306     6575   6125   6124   -877   -124    778       N  
ATOM   2293  CA  LEU A 306       4.026 -23.340 -38.622  1.00 49.39           C  
ANISOU 2293  CA  LEU A 306     6652   6001   6114   -847   -134    787       C  
ATOM   2294  C   LEU A 306       4.781 -22.850 -39.851  1.00 55.42           C  
ANISOU 2294  C   LEU A 306     7388   6857   6813   -917   -112    907       C  
ATOM   2295  O   LEU A 306       4.415 -23.166 -40.983  1.00 58.55           O  
ANISOU 2295  O   LEU A 306     7833   7254   7159   -858    -89    931       O  
ATOM   2296  CB  LEU A 306       2.924 -22.345 -38.256  1.00 46.55           C  
ANISOU 2296  CB  LEU A 306     6394   5438   5853   -893   -209    743       C  
ATOM   2297  CG  LEU A 306       1.821 -22.830 -37.316  1.00 41.92           C  
ANISOU 2297  CG  LEU A 306     5850   4751   5327   -796   -222    637       C  
ATOM   2298  CD1 LEU A 306       1.110 -21.653 -36.668  1.00 38.18           C  
ANISOU 2298  CD1 LEU A 306     5456   4109   4940   -845   -279    601       C  
ATOM   2299  CD2 LEU A 306       0.831 -23.690 -38.081  1.00 40.47           C  
ANISOU 2299  CD2 LEU A 306     5708   4535   5134   -688   -213    624       C  
ATOM   2300  N   ALA A 307       5.844 -22.083 -39.620  1.00 58.09           N  
ANISOU 2300  N   ALA A 307     7645   7283   7145  -1053   -125    987       N  
ATOM   2301  CA  ALA A 307       6.628 -21.494 -40.702  1.00 56.43           C  
ANISOU 2301  CA  ALA A 307     7389   7174   6877  -1146   -106   1125       C  
ATOM   2302  C   ALA A 307       7.714 -22.440 -41.209  1.00 55.98           C  
ANISOU 2302  C   ALA A 307     7203   7362   6703  -1062      0   1198       C  
ATOM   2303  O   ALA A 307       8.601 -22.037 -41.961  1.00 56.50           O  
ANISOU 2303  O   ALA A 307     7188   7572   6708  -1135     34   1331       O  
ATOM   2304  CB  ALA A 307       7.239 -20.171 -40.252  1.00 53.57           C  
ANISOU 2304  CB  ALA A 307     7004   6785   6564  -1356   -181   1194       C  
ATOM   2305  N   HIS A 308       7.646 -23.698 -40.791  1.00 53.59           N  
ANISOU 2305  N   HIS A 308     6884   7107   6371   -900     57   1119       N  
ATOM   2306  CA  HIS A 308       8.598 -24.697 -41.253  1.00 55.21           C  
ANISOU 2306  CA  HIS A 308     6990   7523   6463   -775    172   1178       C  
ATOM   2307  C   HIS A 308       8.285 -25.086 -42.700  1.00 57.30           C  
ANISOU 2307  C   HIS A 308     7343   7794   6633   -678    234   1194       C  
ATOM   2308  O   HIS A 308       7.127 -25.060 -43.116  1.00 56.78           O  
ANISOU 2308  O   HIS A 308     7423   7558   6594   -661    184   1120       O  
ATOM   2309  CB  HIS A 308       8.549 -25.924 -40.344  1.00 53.20           C  
ANISOU 2309  CB  HIS A 308     6718   7284   6211   -625    210   1087       C  
ATOM   2310  CG  HIS A 308       9.688 -26.871 -40.540  1.00 54.42           C  
ANISOU 2310  CG  HIS A 308     6753   7662   6264   -489    330   1160       C  
ATOM   2311  CD2 HIS A 308      10.880 -26.976 -39.906  1.00 57.11           C  
ANISOU 2311  CD2 HIS A 308     6911   8205   6584   -498    366   1253       C  
ATOM   2312  ND1 HIS A 308       9.672 -27.867 -41.493  1.00 55.45           N  
ANISOU 2312  ND1 HIS A 308     6950   7826   6291   -308    431   1145       N  
ATOM   2313  CE1 HIS A 308      10.804 -28.546 -41.436  1.00 58.46           C  
ANISOU 2313  CE1 HIS A 308     7201   8415   6597   -190    538   1224       C  
ATOM   2314  NE2 HIS A 308      11.554 -28.025 -40.481  1.00 59.70           N  
ANISOU 2314  NE2 HIS A 308     7189   8688   6806   -303    499   1300       N  
ATOM   2315  N   PRO A 309       9.324 -25.431 -43.479  1.00 57.78           N  
ANISOU 2315  N   PRO A 309     7315   8065   6575   -615    341   1299       N  
ATOM   2316  CA  PRO A 309       9.165 -25.924 -44.850  1.00 56.90           C  
ANISOU 2316  CA  PRO A 309     7297   7986   6338   -502    417   1308       C  
ATOM   2317  C   PRO A 309       8.223 -27.124 -44.990  1.00 58.79           C  
ANISOU 2317  C   PRO A 309     7702   8090   6545   -335    429   1160       C  
ATOM   2318  O   PRO A 309       7.807 -27.429 -46.107  1.00 64.26           O  
ANISOU 2318  O   PRO A 309     8520   8756   7139   -273    454   1142       O  
ATOM   2319  CB  PRO A 309      10.587 -26.340 -45.224  1.00 54.43           C  
ANISOU 2319  CB  PRO A 309     6828   7947   5904   -414    555   1433       C  
ATOM   2320  CG  PRO A 309      11.440 -25.393 -44.475  1.00 54.93           C  
ANISOU 2320  CG  PRO A 309     6706   8122   6041   -593    509   1552       C  
ATOM   2321  CD  PRO A 309      10.737 -25.151 -43.166  1.00 56.62           C  
ANISOU 2321  CD  PRO A 309     6962   8152   6400   -677    388   1439       C  
ATOM   2322  N   TYR A 310       7.898 -27.793 -43.889  1.00 53.84           N  
ANISOU 2322  N   TYR A 310     7081   7384   5992   -276    405   1063       N  
ATOM   2323  CA  TYR A 310       7.027 -28.961 -43.943  1.00 51.98           C  
ANISOU 2323  CA  TYR A 310     7002   7014   5735   -139    407    934       C  
ATOM   2324  C   TYR A 310       5.557 -28.571 -44.062  1.00 49.61           C  
ANISOU 2324  C   TYR A 310     6835   6503   5511   -224    285    860       C  
ATOM   2325  O   TYR A 310       4.727 -29.359 -44.515  1.00 50.39           O  
ANISOU 2325  O   TYR A 310     7080   6496   5570   -154    267    779       O  
ATOM   2326  CB  TYR A 310       7.240 -29.855 -42.719  1.00 52.43           C  
ANISOU 2326  CB  TYR A 310     7008   7073   5840    -45    430    878       C  
ATOM   2327  CG  TYR A 310       6.313 -31.049 -42.666  1.00 52.70           C  
ANISOU 2327  CG  TYR A 310     7207   6951   5867     72    417    754       C  
ATOM   2328  CD1 TYR A 310       6.358 -32.026 -43.646  1.00 53.31           C  
ANISOU 2328  CD1 TYR A 310     7420   7025   5811    215    491    719       C  
ATOM   2329  CD2 TYR A 310       5.393 -31.197 -41.637  1.00 53.96           C  
ANISOU 2329  CD2 TYR A 310     7394   6965   6143     32    331    677       C  
ATOM   2330  CE1 TYR A 310       5.512 -33.118 -43.608  1.00 53.53           C  
ANISOU 2330  CE1 TYR A 310     7617   6892   5830    295    464    609       C  
ATOM   2331  CE2 TYR A 310       4.542 -32.289 -41.588  1.00 53.00           C  
ANISOU 2331  CE2 TYR A 310     7415   6705   6017    114    311    583       C  
ATOM   2332  CZ  TYR A 310       4.611 -33.246 -42.576  1.00 53.27           C  
ANISOU 2332  CZ  TYR A 310     7591   6723   5925    236    370    549       C  
ATOM   2333  OH  TYR A 310       3.773 -34.336 -42.538  1.00 53.29           O  
ANISOU 2333  OH  TYR A 310     7754   6573   5921    293    335    458       O  
ATOM   2334  N   LEU A 311       5.243 -27.345 -43.661  1.00 47.80           N  
ANISOU 2334  N   LEU A 311     6558   6214   5390   -378    199    895       N  
ATOM   2335  CA  LEU A 311       3.865 -26.874 -43.642  1.00 47.45           C  
ANISOU 2335  CA  LEU A 311     6612   5981   5435   -444     90    844       C  
ATOM   2336  C   LEU A 311       3.697 -25.651 -44.539  1.00 53.17           C  
ANISOU 2336  C   LEU A 311     7356   6687   6160   -561     43    933       C  
ATOM   2337  O   LEU A 311       2.746 -24.880 -44.386  1.00 51.32           O  
ANISOU 2337  O   LEU A 311     7165   6312   6022   -635    -47    926       O  
ATOM   2338  CB  LEU A 311       3.452 -26.536 -42.206  1.00 44.36           C  
ANISOU 2338  CB  LEU A 311     6175   5499   5182   -492     30    792       C  
ATOM   2339  CG  LEU A 311       3.647 -27.655 -41.174  1.00 42.17           C  
ANISOU 2339  CG  LEU A 311     5863   5246   4912   -389     69    721       C  
ATOM   2340  CD1 LEU A 311       3.511 -27.132 -39.745  1.00 36.66           C  
ANISOU 2340  CD1 LEU A 311     5101   4501   4327   -453     22    691       C  
ATOM   2341  CD2 LEU A 311       2.667 -28.794 -41.429  1.00 40.88           C  
ANISOU 2341  CD2 LEU A 311     5821   4983   4729   -292     56    640       C  
ATOM   2342  N   GLU A 312       4.622 -25.482 -45.481  1.00 57.50           N  
ANISOU 2342  N   GLU A 312     7868   7383   6596   -568    112   1027       N  
ATOM   2343  CA  GLU A 312       4.637 -24.299 -46.338  1.00 59.78           C  
ANISOU 2343  CA  GLU A 312     8162   7675   6877   -688     76   1138       C  
ATOM   2344  C   GLU A 312       3.407 -24.177 -47.234  1.00 56.25           C  
ANISOU 2344  C   GLU A 312     7852   7104   6416   -691      2   1123       C  
ATOM   2345  O   GLU A 312       3.038 -23.075 -47.640  1.00 55.86           O  
ANISOU 2345  O   GLU A 312     7821   6991   6414   -795    -63   1201       O  
ATOM   2346  CB  GLU A 312       5.913 -24.258 -47.180  1.00 67.17           C  
ANISOU 2346  CB  GLU A 312     9017   8824   7679   -684    179   1257       C  
ATOM   2347  CG  GLU A 312       6.123 -25.475 -48.055  1.00 76.17           C  
ANISOU 2347  CG  GLU A 312    10228  10063   8652   -520    278   1221       C  
ATOM   2348  CD  GLU A 312       7.414 -25.403 -48.845  1.00 85.59           C  
ANISOU 2348  CD  GLU A 312    11324  11491   9705   -494    400   1350       C  
ATOM   2349  OE1 GLU A 312       8.100 -24.360 -48.772  1.00 87.84           O  
ANISOU 2349  OE1 GLU A 312    11482  11862  10031   -632    392   1483       O  
ATOM   2350  OE2 GLU A 312       7.744 -26.391 -49.538  1.00 89.38           O1-
ANISOU 2350  OE2 GLU A 312    11862  12068  10031   -336    506   1323       O1-
ATOM   2351  N   GLN A 313       2.771 -25.304 -47.538  1.00 55.17           N  
ANISOU 2351  N   GLN A 313     7816   6932   6213   -584      4   1030       N  
ATOM   2352  CA  GLN A 313       1.570 -25.286 -48.368  1.00 54.91           C  
ANISOU 2352  CA  GLN A 313     7906   6799   6159   -598    -82   1020       C  
ATOM   2353  C   GLN A 313       0.318 -24.884 -47.584  1.00 51.92           C  
ANISOU 2353  C   GLN A 313     7537   6250   5941   -639   -191    981       C  
ATOM   2354  O   GLN A 313      -0.725 -24.611 -48.179  1.00 50.83           O  
ANISOU 2354  O   GLN A 313     7466   6034   5814   -670   -277   1006       O  
ATOM   2355  CB  GLN A 313       1.356 -26.636 -49.058  1.00 57.62           C  
ANISOU 2355  CB  GLN A 313     8374   7163   6354   -491    -52    939       C  
ATOM   2356  CG  GLN A 313       1.131 -27.802 -48.110  1.00 59.53           C  
ANISOU 2356  CG  GLN A 313     8638   7345   6637   -402    -41    818       C  
ATOM   2357  CD  GLN A 313       0.776 -29.086 -48.842  1.00 62.12           C  
ANISOU 2357  CD  GLN A 313     9132   7649   6823   -317    -36    734       C  
ATOM   2358  NE2 GLN A 313       1.092 -30.226 -48.230  1.00 63.17           N  
ANISOU 2358  NE2 GLN A 313     9293   7769   6940   -211     23    647       N  
ATOM   2359  OE1 GLN A 313       0.229 -29.054 -49.945  1.00 62.68           O  
ANISOU 2359  OE1 GLN A 313     9316   7706   6795   -351    -89    749       O  
ATOM   2360  N   TYR A 314       0.420 -24.847 -46.256  1.00 48.29           N  
ANISOU 2360  N   TYR A 314     7003   5747   5599   -635   -185    931       N  
ATOM   2361  CA  TYR A 314      -0.721 -24.461 -45.427  1.00 45.85           C  
ANISOU 2361  CA  TYR A 314     6694   5292   5434   -652   -268    896       C  
ATOM   2362  C   TYR A 314      -0.496 -23.150 -44.676  1.00 48.34           C  
ANISOU 2362  C   TYR A 314     6951   5548   5868   -730   -286    937       C  
ATOM   2363  O   TYR A 314      -1.443 -22.398 -44.438  1.00 46.75           O  
ANISOU 2363  O   TYR A 314     6773   5220   5769   -750   -354    951       O  
ATOM   2364  CB  TYR A 314      -1.083 -25.566 -44.435  1.00 41.86           C  
ANISOU 2364  CB  TYR A 314     6184   4757   4966   -574   -259    789       C  
ATOM   2365  CG  TYR A 314      -1.467 -26.878 -45.077  1.00 44.64           C  
ANISOU 2365  CG  TYR A 314     6627   5120   5215   -509   -261    737       C  
ATOM   2366  CD1 TYR A 314      -2.624 -26.991 -45.835  1.00 47.53           C  
ANISOU 2366  CD1 TYR A 314     7072   5422   5565   -533   -350    751       C  
ATOM   2367  CD2 TYR A 314      -0.678 -28.009 -44.912  1.00 44.44           C  
ANISOU 2367  CD2 TYR A 314     6616   5164   5106   -426   -180    679       C  
ATOM   2368  CE1 TYR A 314      -2.979 -28.193 -46.423  1.00 50.31           C  
ANISOU 2368  CE1 TYR A 314     7532   5768   5813   -498   -369    697       C  
ATOM   2369  CE2 TYR A 314      -1.025 -29.213 -45.490  1.00 47.97           C  
ANISOU 2369  CE2 TYR A 314     7182   5591   5454   -367   -186    621       C  
ATOM   2370  CZ  TYR A 314      -2.176 -29.302 -46.245  1.00 52.46           C  
ANISOU 2370  CZ  TYR A 314     7845   6085   6002   -415   -286    625       C  
ATOM   2371  OH  TYR A 314      -2.520 -30.506 -46.824  1.00 55.65           O  
ANISOU 2371  OH  TYR A 314     8391   6455   6298   -380   -306    561       O  
ATOM   2372  N   TYR A 315       0.755 -22.884 -44.310  1.00 50.77           N  
ANISOU 2372  N   TYR A 315     7188   5947   6157   -772   -228    961       N  
ATOM   2373  CA  TYR A 315       1.092 -21.718 -43.495  1.00 52.33           C  
ANISOU 2373  CA  TYR A 315     7347   6081   6451   -867   -254    986       C  
ATOM   2374  C   TYR A 315       0.602 -20.411 -44.110  1.00 60.27           C  
ANISOU 2374  C   TYR A 315     8414   6976   7511   -949   -318   1075       C  
ATOM   2375  O   TYR A 315       1.056 -20.001 -45.178  1.00 65.49           O  
ANISOU 2375  O   TYR A 315     9081   7699   8104  -1008   -311   1179       O  
ATOM   2376  CB  TYR A 315       2.598 -21.651 -43.237  1.00 49.01           C  
ANISOU 2376  CB  TYR A 315     6832   5809   5981   -929   -194   1030       C  
ATOM   2377  CG  TYR A 315       3.022 -20.480 -42.380  1.00 49.57           C  
ANISOU 2377  CG  TYR A 315     6881   5815   6137  -1058   -237   1053       C  
ATOM   2378  CD1 TYR A 315       2.402 -20.221 -41.167  1.00 53.73           C  
ANISOU 2378  CD1 TYR A 315     7443   6207   6765  -1048   -280    959       C  
ATOM   2379  CD2 TYR A 315       4.057 -19.644 -42.776  1.00 49.70           C  
ANISOU 2379  CD2 TYR A 315     6850   5906   6126  -1194   -236   1169       C  
ATOM   2380  CE1 TYR A 315       2.795 -19.152 -40.377  1.00 55.32           C  
ANISOU 2380  CE1 TYR A 315     7660   6332   7028  -1169   -324    965       C  
ATOM   2381  CE2 TYR A 315       4.455 -18.577 -41.996  1.00 48.95           C  
ANISOU 2381  CE2 TYR A 315     6760   5735   6105  -1336   -291   1186       C  
ATOM   2382  CZ  TYR A 315       3.822 -18.335 -40.801  1.00 52.77           C  
ANISOU 2382  CZ  TYR A 315     7304   6067   6678  -1322   -337   1075       C  
ATOM   2383  OH  TYR A 315       4.220 -17.273 -40.024  1.00 55.01           O  
ANISOU 2383  OH  TYR A 315     7625   6259   7019  -1466   -397   1078       O  
ATOM   2384  N   ASP A 316      -0.339 -19.773 -43.422  1.00 60.71           N  
ANISOU 2384  N   ASP A 316     8514   6867   7686   -940   -375   1041       N  
ATOM   2385  CA  ASP A 316      -0.923 -18.518 -43.874  1.00 59.96           C  
ANISOU 2385  CA  ASP A 316     8488   6635   7660   -989   -435   1122       C  
ATOM   2386  C   ASP A 316      -1.445 -17.720 -42.682  1.00 58.46           C  
ANISOU 2386  C   ASP A 316     8342   6274   7595   -981   -466   1064       C  
ATOM   2387  O   ASP A 316      -2.593 -17.895 -42.267  1.00 57.78           O  
ANISOU 2387  O   ASP A 316     8276   6104   7573   -879   -484   1015       O  
ATOM   2388  CB  ASP A 316      -2.055 -18.783 -44.869  1.00 59.35           C  
ANISOU 2388  CB  ASP A 316     8450   6537   7564   -922   -476   1165       C  
ATOM   2389  CG  ASP A 316      -2.795 -17.520 -45.256  1.00 62.44           C  
ANISOU 2389  CG  ASP A 316     8906   6780   8039   -944   -540   1259       C  
ATOM   2390  OD1 ASP A 316      -2.167 -16.439 -45.264  1.00 64.99           O  
ANISOU 2390  OD1 ASP A 316     9260   7039   8392  -1040   -548   1323       O  
ATOM   2391  OD2 ASP A 316      -4.007 -17.609 -45.551  1.00 62.56           O1-
ANISOU 2391  OD2 ASP A 316     8938   6742   8089   -868   -586   1279       O1-
ATOM   2392  N   PRO A 317      -0.591 -16.844 -42.130  1.00 56.95           N  
ANISOU 2392  N   PRO A 317     8170   6038   7432  -1092   -472   1073       N  
ATOM   2393  CA  PRO A 317      -0.893 -15.992 -40.973  1.00 58.68           C  
ANISOU 2393  CA  PRO A 317     8465   6083   7746  -1100   -499   1007       C  
ATOM   2394  C   PRO A 317      -2.229 -15.248 -41.060  1.00 62.11           C  
ANISOU 2394  C   PRO A 317     8994   6329   8277  -1008   -534   1023       C  
ATOM   2395  O   PRO A 317      -2.867 -15.032 -40.031  1.00 66.31           O  
ANISOU 2395  O   PRO A 317     9574   6746   8875   -927   -530    936       O  
ATOM   2396  CB  PRO A 317       0.274 -15.004 -40.971  1.00 55.95           C  
ANISOU 2396  CB  PRO A 317     8148   5716   7393  -1280   -525   1070       C  
ATOM   2397  CG  PRO A 317       1.412 -15.806 -41.505  1.00 53.12           C  
ANISOU 2397  CG  PRO A 317     7664   5592   6926  -1340   -482   1121       C  
ATOM   2398  CD  PRO A 317       0.811 -16.700 -42.561  1.00 53.37           C  
ANISOU 2398  CD  PRO A 317     7660   5716   6901  -1225   -451   1150       C  
ATOM   2399  N   SER A 318      -2.654 -14.870 -42.261  1.00 60.77           N  
ANISOU 2399  N   SER A 318     8847   6136   8107  -1006   -564   1141       N  
ATOM   2400  CA  SER A 318      -3.924 -14.168 -42.419  1.00 59.15           C  
ANISOU 2400  CA  SER A 318     8713   5769   7993   -905   -598   1183       C  
ATOM   2401  C   SER A 318      -5.122 -15.075 -42.133  1.00 55.56           C  
ANISOU 2401  C   SER A 318     8195   5357   7559   -748   -585   1131       C  
ATOM   2402  O   SER A 318      -6.234 -14.593 -41.920  1.00 53.73           O  
ANISOU 2402  O   SER A 318     7996   5009   7411   -635   -598   1151       O  
ATOM   2403  CB  SER A 318      -4.042 -13.566 -43.819  1.00 61.01           C  
ANISOU 2403  CB  SER A 318     8978   5991   8213   -951   -641   1341       C  
ATOM   2404  OG  SER A 318      -4.190 -14.581 -44.796  1.00 63.13           O  
ANISOU 2404  OG  SER A 318     9164   6436   8388   -932   -640   1382       O  
ATOM   2405  N   ASP A 319      -4.890 -16.386 -42.131  1.00 54.41           N  
ANISOU 2405  N   ASP A 319     7958   5378   7336   -739   -559   1076       N  
ATOM   2406  CA  ASP A 319      -5.947 -17.359 -41.868  1.00 52.00           C  
ANISOU 2406  CA  ASP A 319     7591   5123   7043   -622   -556   1034       C  
ATOM   2407  C   ASP A 319      -5.697 -18.086 -40.542  1.00 51.85           C  
ANISOU 2407  C   ASP A 319     7533   5143   7024   -588   -506    904       C  
ATOM   2408  O   ASP A 319      -6.243 -19.164 -40.286  1.00 50.79           O  
ANISOU 2408  O   ASP A 319     7335   5087   6876   -523   -496    863       O  
ATOM   2409  CB  ASP A 319      -6.038 -18.362 -43.020  1.00 50.75           C  
ANISOU 2409  CB  ASP A 319     7389   5106   6790   -639   -580   1081       C  
ATOM   2410  CG  ASP A 319      -7.331 -19.156 -43.005  1.00 53.75           C  
ANISOU 2410  CG  ASP A 319     7717   5515   7191   -549   -611   1082       C  
ATOM   2411  OD1 ASP A 319      -8.400 -18.555 -42.762  1.00 55.00           O  
ANISOU 2411  OD1 ASP A 319     7867   5586   7443   -469   -636   1130       O  
ATOM   2412  OD2 ASP A 319      -7.274 -20.386 -43.226  1.00 53.17           O1-
ANISOU 2412  OD2 ASP A 319     7611   5549   7040   -556   -611   1042       O1-
ATOM   2413  N   GLU A 320      -4.870 -17.485 -39.695  1.00 49.07           N  
ANISOU 2413  N   GLU A 320     7224   4737   6685   -643   -482    845       N  
ATOM   2414  CA  GLU A 320      -4.528 -18.085 -38.413  1.00 46.52           C  
ANISOU 2414  CA  GLU A 320     6868   4458   6350   -622   -440    728       C  
ATOM   2415  C   GLU A 320      -4.859 -17.136 -37.261  1.00 44.70           C  
ANISOU 2415  C   GLU A 320     6720   4075   6187   -581   -431    664       C  
ATOM   2416  O   GLU A 320      -3.977 -16.453 -36.730  1.00 46.24           O  
ANISOU 2416  O   GLU A 320     6981   4215   6371   -676   -437    625       O  
ATOM   2417  CB  GLU A 320      -3.055 -18.501 -38.401  1.00 46.46           C  
ANISOU 2417  CB  GLU A 320     6820   4575   6258   -736   -422    711       C  
ATOM   2418  CG  GLU A 320      -2.737 -19.561 -39.444  1.00 47.59           C  
ANISOU 2418  CG  GLU A 320     6895   4869   6316   -740   -409    756       C  
ATOM   2419  CD  GLU A 320      -1.251 -19.772 -39.648  1.00 51.52           C  
ANISOU 2419  CD  GLU A 320     7346   5498   6730   -837   -380    776       C  
ATOM   2420  OE1 GLU A 320      -0.455 -19.240 -38.852  1.00 53.97           O  
ANISOU 2420  OE1 GLU A 320     7654   5800   7049   -915   -379    751       O  
ATOM   2421  OE2 GLU A 320      -0.880 -20.476 -40.611  1.00 54.04           O1-
ANISOU 2421  OE2 GLU A 320     7631   5934   6967   -834   -358    821       O1-
ATOM   2422  N   PRO A 321      -6.143 -17.097 -36.878  1.00 39.62           N  
ANISOU 2422  N   PRO A 321     6079   3368   5608   -438   -417    657       N  
ATOM   2423  CA  PRO A 321      -6.667 -16.196 -35.848  1.00 40.52           C  
ANISOU 2423  CA  PRO A 321     6287   3330   5781   -352   -392    598       C  
ATOM   2424  C   PRO A 321      -6.021 -16.443 -34.492  1.00 43.18           C  
ANISOU 2424  C   PRO A 321     6641   3694   6073   -377   -358    470       C  
ATOM   2425  O   PRO A 321      -5.946 -17.586 -34.030  1.00 43.15           O  
ANISOU 2425  O   PRO A 321     6536   3832   6028   -359   -331    429       O  
ATOM   2426  CB  PRO A 321      -8.155 -16.566 -35.780  1.00 40.28           C  
ANISOU 2426  CB  PRO A 321     6186   3315   5806   -182   -369    636       C  
ATOM   2427  CG  PRO A 321      -8.445 -17.286 -37.050  1.00 38.47           C  
ANISOU 2427  CG  PRO A 321     5862   3194   5560   -212   -414    740       C  
ATOM   2428  CD  PRO A 321      -7.184 -17.994 -37.404  1.00 37.43           C  
ANISOU 2428  CD  PRO A 321     5705   3177   5341   -351   -424    711       C  
ATOM   2429  N   ILE A 322      -5.556 -15.371 -33.864  1.00 44.84           N  
ANISOU 2429  N   ILE A 322     6991   3761   6287   -427   -365    410       N  
ATOM   2430  CA  ILE A 322      -5.006 -15.453 -32.522  1.00 47.09           C  
ANISOU 2430  CA  ILE A 322     7317   4058   6519   -456   -345    287       C  
ATOM   2431  C   ILE A 322      -5.933 -14.745 -31.547  1.00 50.45           C  
ANISOU 2431  C   ILE A 322     7862   4331   6975   -305   -300    210       C  
ATOM   2432  O   ILE A 322      -6.849 -14.032 -31.958  1.00 50.82           O  
ANISOU 2432  O   ILE A 322     7971   4246   7093   -191   -288    262       O  
ATOM   2433  CB  ILE A 322      -3.606 -14.821 -32.444  1.00 46.23           C  
ANISOU 2433  CB  ILE A 322     7285   3919   6361   -660   -401    267       C  
ATOM   2434  CG1 ILE A 322      -3.670 -13.333 -32.784  1.00 44.27           C  
ANISOU 2434  CG1 ILE A 322     7219   3436   6163   -704   -441    292       C  
ATOM   2435  CG2 ILE A 322      -2.647 -15.549 -33.372  1.00 44.08           C  
ANISOU 2435  CG2 ILE A 322     6878   3824   6047   -786   -424    352       C  
ATOM   2436  CD1 ILE A 322      -2.326 -12.639 -32.696  1.00 44.36           C  
ANISOU 2436  CD1 ILE A 322     7316   3408   6133   -934   -511    287       C  
ATOM   2437  N   ALA A 323      -5.691 -14.942 -30.256  1.00 50.87           N  
ANISOU 2437  N   ALA A 323     7949   4412   6968   -294   -270     94       N  
ATOM   2438  CA  ALA A 323      -6.528 -14.343 -29.224  1.00 50.38           C  
ANISOU 2438  CA  ALA A 323     8010   4223   6909   -136   -211      8       C  
ATOM   2439  C   ALA A 323      -6.381 -12.822 -29.175  1.00 50.75           C  
ANISOU 2439  C   ALA A 323     8296   4012   6974   -163   -238    -33       C  
ATOM   2440  O   ALA A 323      -5.283 -12.287 -29.333  1.00 47.80           O  
ANISOU 2440  O   ALA A 323     8013   3576   6571   -363   -313    -47       O  
ATOM   2441  CB  ALA A 323      -6.214 -14.953 -27.873  1.00 50.48           C  
ANISOU 2441  CB  ALA A 323     8007   4341   6830   -134   -178   -106       C  
ATOM   2442  N   GLU A 324      -7.504 -12.146 -28.949  1.00 54.81           N  
ANISOU 2442  N   GLU A 324     8909   4378   7538     40   -176    -42       N  
ATOM   2443  CA  GLU A 324      -7.572 -10.686 -28.884  1.00 57.91           C  
ANISOU 2443  CA  GLU A 324     9558   4488   7956     64   -187    -80       C  
ATOM   2444  C   GLU A 324      -6.523 -10.080 -27.955  1.00 57.01           C  
ANISOU 2444  C   GLU A 324     9649   4261   7750   -100   -237   -225       C  
ATOM   2445  O   GLU A 324      -5.856  -9.110 -28.308  1.00 59.65           O  
ANISOU 2445  O   GLU A 324    10155   4415   8094   -254   -314   -222       O  
ATOM   2446  CB  GLU A 324      -8.973 -10.257 -28.441  1.00 63.82           C  
ANISOU 2446  CB  GLU A 324    10370   5133   8746    359    -81    -90       C  
ATOM   2447  CG  GLU A 324      -9.162  -8.760 -28.281  1.00 74.55           C  
ANISOU 2447  CG  GLU A 324    12022   6174  10130    434    -73   -141       C  
ATOM   2448  CD  GLU A 324     -10.581  -8.395 -27.873  1.00 82.85           C  
ANISOU 2448  CD  GLU A 324    13112   7148  11220    765     51   -133       C  
ATOM   2449  OE1 GLU A 324     -11.384  -9.319 -27.623  1.00 85.31           O  
ANISOU 2449  OE1 GLU A 324    13211   7669  11534    914    127    -90       O  
ATOM   2450  OE2 GLU A 324     -10.892  -7.185 -27.803  1.00 85.69           O1-
ANISOU 2450  OE2 GLU A 324    13716   7235  11609    879     76   -162       O1-
ATOM   2451  N   ALA A 325      -6.379 -10.659 -26.769  1.00 55.65           N  
ANISOU 2451  N   ALA A 325     9462   4200   7482    -82   -201   -340       N  
ATOM   2452  CA  ALA A 325      -5.407 -10.178 -25.796  1.00 58.40           C  
ANISOU 2452  CA  ALA A 325     9996   4472   7721   -246   -258   -479       C  
ATOM   2453  C   ALA A 325      -4.996 -11.320 -24.877  1.00 60.45           C  
ANISOU 2453  C   ALA A 325    10107   4979   7880   -284   -242   -540       C  
ATOM   2454  O   ALA A 325      -5.791 -12.226 -24.628  1.00 60.51           O  
ANISOU 2454  O   ALA A 325     9953   5143   7895   -111   -155   -517       O  
ATOM   2455  CB  ALA A 325      -5.993  -9.029 -24.990  1.00 61.40           C  
ANISOU 2455  CB  ALA A 325    10677   4580   8071   -102   -210   -607       C  
ATOM   2456  N   PRO A 326      -3.748 -11.287 -24.378  1.00 63.80           N  
ANISOU 2456  N   PRO A 326    10580   5448   8212   -520   -335   -600       N  
ATOM   2457  CA  PRO A 326      -3.271 -12.325 -23.459  1.00 64.05           C  
ANISOU 2457  CA  PRO A 326    10480   5716   8143   -563   -329   -649       C  
ATOM   2458  C   PRO A 326      -4.082 -12.357 -22.168  1.00 68.08           C  
ANISOU 2458  C   PRO A 326    11091   6207   8569   -367   -236   -777       C  
ATOM   2459  O   PRO A 326      -4.579 -11.328 -21.710  1.00 69.17           O  
ANISOU 2459  O   PRO A 326    11480   6119   8683   -271   -205   -876       O  
ATOM   2460  CB  PRO A 326      -1.827 -11.901 -23.168  1.00 62.59           C  
ANISOU 2460  CB  PRO A 326    10380   5527   7873   -858   -460   -686       C  
ATOM   2461  CG  PRO A 326      -1.783 -10.449 -23.473  1.00 63.47           C  
ANISOU 2461  CG  PRO A 326    10763   5338   8016   -933   -517   -720       C  
ATOM   2462  CD  PRO A 326      -2.719 -10.264 -24.625  1.00 65.48           C  
ANISOU 2462  CD  PRO A 326    10970   5498   8411   -768   -455   -612       C  
ATOM   2463  N   PHE A 327      -4.213 -13.543 -21.591  1.00 72.31           N  
ANISOU 2463  N   PHE A 327    11441   6979   9057   -302   -185   -768       N  
ATOM   2464  CA  PHE A 327      -4.990 -13.720 -20.375  1.00 79.91           C  
ANISOU 2464  CA  PHE A 327    12461   7971   9931   -113    -84   -866       C  
ATOM   2465  C   PHE A 327      -4.351 -13.060 -19.167  1.00 87.57           C  
ANISOU 2465  C   PHE A 327    13670   8858  10743   -214   -132  -1030       C  
ATOM   2466  O   PHE A 327      -3.233 -13.405 -18.778  1.00 83.87           O  
ANISOU 2466  O   PHE A 327    13162   8516  10191   -426   -227  -1046       O  
ATOM   2467  CB  PHE A 327      -5.196 -15.207 -20.088  1.00 79.77           C  
ANISOU 2467  CB  PHE A 327    12177   8231   9901    -49    -32   -797       C  
ATOM   2468  CG  PHE A 327      -6.454 -15.766 -20.675  1.00 81.03           C  
ANISOU 2468  CG  PHE A 327    12173   8443  10172    161     66   -689       C  
ATOM   2469  CD1 PHE A 327      -6.750 -15.576 -22.014  1.00 82.35           C  
ANISOU 2469  CD1 PHE A 327    12279   8539  10473    165     45   -578       C
[truncated: 44,252 more chars]
