# Supplementary material for: Solvent-Site Prediction for Fragment Docking and Its Implication on Fragment-Based Drug Discovery
Source: J Chem Inf Model. 2025 Nov 24;65(23):12959–77. doi: 10.1021/acs.jcim.5c02352 (PMC12690578; doi:10.1021/acs.jcim.5c02352)
Supplement: Supplementary file 3 [file ci5c02352_si_003.zip › Frag2Lead_dataset/2015-04/frag.sdf]

frag.A
 OpenBabel12022216503D

 20 22  0  0  0  0  0  0  0  0999 V2000
   30.4750   16.4780   16.3580 C   0  0  0  0  0  0  0  0  0  0  0  0
   31.6470   15.8670   16.0090 C   0  0  0  0  0  0  0  0  0  0  0  0
   31.5950   14.7050   15.2600 C   0  0  0  0  0  0  0  0  0  0  0  0
   30.3670   14.1790   14.8700 C   0  0  0  0  0  0  0  0  0  0  0  0
   29.1950   14.8350   15.2400 C   0  0  0  0  0  0  0  0  0  0  0  0
   29.2520   15.9950   15.9930 C   0  0  0  0  0  0  0  0  0  0  0  0
   30.3250   12.9250   14.0520 C   0  0  0  0  0  0  0  0  0  0  0  0
   31.1990   12.6820   13.2200 O   0  0  0  0  0  0  0  0  0  0  0  0
   29.2810   12.0920   14.2900 N   0  0  0  0  0  0  0  0  0  0  0  0
   28.8420   10.9750   13.5410 C   0  0  0  0  0  0  0  0  0  0  0  0
   29.4560   10.5940   12.3550 C   0  0  0  0  0  0  0  0  0  0  0  0
   28.9890    9.5030   11.6470 C   0  0  0  0  0  0  0  0  0  0  0  0
   27.8940    8.7760   12.1080 C   0  0  0  0  0  0  0  0  0  0  0  0
   27.4060    7.5880   11.3190 C   0  0  0  0  0  0  0  0  0  0  0  0
   26.4950    6.6960   12.1470 C   0  0  0  0  0  0  0  0  0  0  0  0
   25.4740    7.5040   12.8250 N   0  3  0  0  0  0  0  0  0  0  0  0
   26.0890    8.3800   13.8290 C   0  0  0  0  0  0  0  0  0  0  0  0
   27.2690    9.1540   13.2980 C   0  0  0  0  0  0  0  0  0  0  0  0
   27.7500   10.2550   14.0040 C   0  0  0  0  0  0  0  0  0  0  0  0
   30.5320   17.6170   17.1050 F   0  0  0  0  0  0  0  0  0  0  0  0
  1  2  2  0  0  0  0
  1  6  1  0  0  0  0
  1 20  1  0  0  0  0
  2  3  1  0  0  0  0
  3  4  2  0  0  0  0
  4  5  1  0  0  0  0
  4  7  1  0  0  0  0
  5  6  2  0  0  0  0
  7  8  2  0  0  0  0
  7  9  1  0  0  0  0
  9 10  1  0  0  0  0
 10 11  2  0  0  0  0
 10 19  1  0  0  0  0
 11 12  1  0  0  0  0
 12 13  2  0  0  0  0
 13 14  1  0  0  0  0
 13 18  1  0  0  0  0
 14 15  1  0  0  0  0
 15 16  1  0  0  0  0
 16 17  1  0  0  0  0
 17 18  1  0  0  0  0
 18 19  2  0  0  0  0
M  CHG  1  16   1
M  END
$$$$
