# Supplementary material for: Solvent-Site Prediction for Fragment Docking and Its Implication on Fragment-Based Drug Discovery
Source: J Chem Inf Model. 2025 Nov 24;65(23):12959–77. doi: 10.1021/acs.jcim.5c02352 (PMC12690578; doi:10.1021/acs.jcim.5c02352)
Supplement: Supplementary file 3 [file ci5c02352_si_003.zip › Frag2Lead_dataset/2015-04/lead.sdf]

lead.C
 OpenBabel12022216503D

 50 53  0  0  0  0  0  0  0  0999 V2000
   25.9330   15.7600   14.6680 C   0  0  0  0  0  0  0  0  0  0  0  0
   27.0780   14.9690   14.3450 O   0  0  0  0  0  0  0  0  0  0  0  0
   28.3180   15.4340   14.7070 C   0  0  0  0  0  0  0  0  0  0  0  0
   28.5470   16.5430   15.5160 C   0  0  0  0  0  0  0  0  0  0  0  0
   29.8370   16.9610   15.8370 C   0  0  0  0  0  0  0  0  0  0  0  0
   30.9080   16.2420   15.3240 C   0  0  0  0  0  0  0  0  0  0  0  0
   30.7010   15.1400   14.5160 C   0  0  0  0  0  0  0  0  0  0  0  0
   29.4120   14.7100   14.1900 C   0  0  0  0  0  0  0  0  0  0  0  0
   29.3440   13.5000   13.2860 C   0  0  0  0  0  0  0  0  0  0  0  0
   30.2920   13.2080   12.5630 O   0  0  0  0  0  0  0  0  0  0  0  0
   28.2070   12.7520   13.3030 N   0  0  0  0  0  0  0  0  0  0  0  0
   27.7950   11.7330   12.4030 C   0  0  0  0  0  0  0  0  0  0  0  0
   28.6360   11.0710   11.5100 C   0  0  0  0  0  0  0  0  0  0  0  0
   28.1350   10.0880   10.6770 C   0  0  0  0  0  0  0  0  0  0  0  0
   26.7820    9.7420   10.7160 C   0  0  0  0  0  0  0  0  0  0  0  0
   26.2620    8.6690    9.7910 C   0  0  0  0  0  0  0  0  0  0  0  0
   25.7080    7.4370   10.5010 C   0  0  0  0  0  0  0  0  0  0  0  0
   24.3270    7.6220   11.0450 N   0  3  0  0  0  0  0  0  0  0  0  0
   24.1630    8.6420   12.1270 C   0  0  0  0  0  0  0  0  0  0  0  0
   24.4610   10.0750   11.6940 C   0  0  0  0  0  0  0  0  0  0  0  0
   25.9320   10.4000   11.6160 C   0  0  0  0  0  0  0  0  0  0  0  0
   26.4510   11.3870   12.4480 C   0  0  0  0  0  0  0  0  0  0  0  0
   30.0630   18.1530   16.6780 C   0  0  0  0  0  0  0  0  0  0  0  0
   31.2710   18.6970   17.0490 C   0  0  0  0  0  0  0  0  0  0  0  0
   31.1150   19.7800   17.8020 N   0  0  0  0  0  0  0  0  0  0  0  0
   29.7780   19.9360   17.9030 N   0  0  0  0  0  0  0  0  0  0  0  0
   29.1150   18.9850   17.2390 C   0  0  0  0  0  0  0  0  0  0  0  0
   27.8340   12.6840   14.0860 H   0  0  0  0  0  0  0  0  0  0  0  0
   23.7730    7.8540   10.3460 H   0  0  0  0  0  0  0  0  0  0  0  0
   24.0400    6.8090   11.3710 H   0  0  0  0  0  0  0  0  0  0  0  0
   29.4150   20.6110   18.3680 H   0  0  0  0  0  0  0  0  0  0  0  0
   25.1490   15.4060   14.2040 H   0  0  0  0  0  0  0  0  0  0  0  0
   27.8140   17.0260   15.8530 H   0  0  0  0  0  0  0  0  0  0  0  0
   31.7870   16.5100   15.5260 H   0  0  0  0  0  0  0  0  0  0  0  0
   31.4430   14.6690   14.1820 H   0  0  0  0  0  0  0  0  0  0  0  0
   29.5470   11.2900   11.4740 H   0  0  0  0  0  0  0  0  0  0  0  0
   28.7110    9.6460   10.0760 H   0  0  0  0  0  0  0  0  0  0  0  0
   25.5540    9.0530    9.2340 H   0  0  0  0  0  0  0  0  0  0  0  0
   25.6840    6.6860    9.8700 H   0  0  0  0  0  0  0  0  0  0  0  0
   23.2380    8.5920   12.4460 H   0  0  0  0  0  0  0  0  0  0  0  0
   24.0620   10.2240   10.8150 H   0  0  0  0  0  0  0  0  0  0  0  0
   25.8790   11.8360   13.0480 H   0  0  0  0  0  0  0  0  0  0  0  0
   32.1160   18.3530   16.8160 H   0  0  0  0  0  0  0  0  0  0  0  0
   25.7790   15.7310   15.6300 H   0  0  0  0  0  0  0  0  0  0  0  0
   28.1760   18.9160   17.1870 H   0  0  0  0  0  0  0  0  0  0  0  0
   26.0830   16.6790   14.3950 H   0  0  0  0  0  0  0  0  0  0  0  0
   26.9880    8.3850    9.1960 H   0  0  0  0  0  0  0  0  0  0  0  0
   26.2970    7.2040   11.2500 H   0  0  0  0  0  0  0  0  0  0  0  0
   24.7640    8.3980   12.8640 H   0  0  0  0  0  0  0  0  0  0  0  0
   24.0350   10.6880   12.3260 H   0  0  0  0  0  0  0  0  0  0  0  0
  1  2  1  0  0  0  0
  1 32  1  0  0  0  0
  1 44  1  0  0  0  0
  1 46  1  0  0  0  0
  2  3  1  0  0  0  0
  3  4  2  0  0  0  0
  3  8  1  0  0  0  0
  4  5  1  0  0  0  0
  4 33  1  0  0  0  0
  5  6  2  0  0  0  0
  5 23  1  0  0  0  0
  6  7  1  0  0  0  0
  6 34  1  0  0  0  0
  7  8  2  0  0  0  0
  7 35  1  0  0  0  0
  8  9  1  0  0  0  0
  9 10  2  0  0  0  0
  9 11  1  0  0  0  0
 11 12  1  0  0  0  0
 11 28  1  0  0  0  0
 12 13  2  0  0  0  0
 12 22  1  0  0  0  0
 13 14  1  0  0  0  0
 13 36  1  0  0  0  0
 14 15  2  0  0  0  0
 14 37  1  0  0  0  0
 15 16  1  0  0  0  0
 15 21  1  0  0  0  0
 16 17  1  0  0  0  0
 16 38  1  0  0  0  0
 16 47  1  0  0  0  0
 17 18  1  0  0  0  0
 17 39  1  0  0  0  0
 17 48  1  0  0  0  0
 18 19  1  0  0  0  0
 18 29  1  0  0  0  0
 18 30  1  0  0  0  0
 19 20  1  0  0  0  0
 19 40  1  0  0  0  0
 19 49  1  0  0  0  0
 20 21  1  0  0  0  0
 20 41  1  0  0  0  0
 20 50  1  0  0  0  0
 21 22  2  0  0  0  0
 22 42  1  0  0  0  0
 23 24  1  0  0  0  0
 23 27  2  0  0  0  0
 24 25  2  0  0  0  0
 24 43  1  0  0  0  0
 25 26  1  0  0  0  0
 26 27  1  0  0  0  0
 26 31  1  0  0  0  0
 27 45  1  0  0  0  0
M  CHG  1  18   1
M  END
$$$$
