# Supplementary material for: Solvent-Site Prediction for Fragment Docking and Its Implication on Fragment-Based Drug Discovery
Source: J Chem Inf Model. 2025 Nov 24;65(23):12959–77. doi: 10.1021/acs.jcim.5c02352 (PMC12690578; doi:10.1021/acs.jcim.5c02352)
Supplement: Supplementary file 3 [file ci5c02352_si_003.zip › Frag2Lead_dataset/2015-04/rec-frag.pdb]

ATOM      1  N   GLU A   6      27.647  26.258   0.254  1.00 99.70           N  
ANISOU    1  N   GLU A   6    11713  12604  13565     57   -893   3352       N  
ATOM      2  CA  GLU A   6      28.232  27.348  -0.532  1.00101.76           C  
ANISOU    2  CA  GLU A   6    12174  12855  13636     78   -825   3602       C  
ATOM      3  C   GLU A   6      29.657  27.667  -0.058  1.00103.67           C  
ANISOU    3  C   GLU A   6    12554  12984  13852    -55   -533   3543       C  
ATOM      4  O   GLU A   6      29.911  27.572   1.147  1.00101.10           O  
ANISOU    4  O   GLU A   6    12173  12470  13770    -82   -380   3374       O  
ATOM      5  CB  GLU A   6      27.317  28.606  -0.485  1.00105.40           C  
ANISOU    5  CB  GLU A   6    12610  13131  14306    260   -894   3903       C  
ATOM      6  CG  GLU A   6      27.585  29.629   0.626  1.00112.87           C  
ANISOU    6  CG  GLU A   6    13609  13723  15553    320   -684   3948       C  
ATOM      7  CD  GLU A   6      27.459  29.194   2.078  1.00114.02           C  
ANISOU    7  CD  GLU A   6    13610  13741  15971    347   -543   3693       C  
ATOM      8  OE1 GLU A   6      27.052  28.038   2.338  1.00105.22           O  
ANISOU    8  OE1 GLU A   6    12312  12797  14870    302   -600   3508       O  
ATOM      9  OE2 GLU A   6      27.791  30.015   2.963  1.00 94.62           O1-
ANISOU    9  OE2 GLU A   6    11242  11001  13708    411   -389   3685       O1-
ATOM     10  N   LEU A   7      30.573  28.042  -0.999  1.00101.01           N  
ANISOU   10  N   LEU A   7    12375  12791  13213   -135   -461   3700       N  
ATOM     11  CA  LEU A   7      31.971  28.483  -0.771  1.00100.24           C  
ANISOU   11  CA  LEU A   7    12372  12639  13076   -293   -201   3733       C  
ATOM     12  C   LEU A   7      32.908  27.391  -0.139  1.00100.55           C  
ANISOU   12  C   LEU A   7    12352  12778  13075   -393    -55   3372       C  
ATOM     13  O   LEU A   7      34.067  27.268  -0.568  1.00100.02           O  
ANISOU   13  O   LEU A   7    12326  12908  12769   -495     97   3373       O  
ATOM     14  CB  LEU A   7      32.028  29.797   0.042  1.00100.53           C  
ANISOU   14  CB  LEU A   7    12468  12269  13460   -307   -108   3914       C  
ATOM     15  CG  LEU A   7      33.327  30.602  -0.061  1.00106.85           C  
ANISOU   15  CG  LEU A   7    13377  12988  14233   -507     76   4103       C  
ATOM     16  CD1 LEU A   7      33.038  32.087  -0.221  1.00110.11           C  
ANISOU   16  CD1 LEU A   7    13934  13072  14831   -491     11   4480       C  
ATOM     17  CD2 LEU A   7      34.275  30.322   1.129  1.00106.51           C  
ANISOU   17  CD2 LEU A   7    13284  12809  14376   -636    253   3827       C  
ATOM     18  N   LEU A   8      32.416  26.621   0.872  1.00 93.07           N  
ANISOU   18  N   LEU A   8    11295  11713  12354   -353    -93   3095       N  
ATOM     19  CA  LEU A   8      33.116  25.445   1.367  1.00 89.77           C  
ANISOU   19  CA  LEU A   8    10837  11390  11881   -412    -21   2762       C  
ATOM     20  C   LEU A   8      33.047  24.298   0.371  1.00 91.23           C  
ANISOU   20  C   LEU A   8    11048  11878  11737   -370   -190   2605       C  
ATOM     21  O   LEU A   8      32.739  23.164   0.752  1.00 90.31           O  
ANISOU   21  O   LEU A   8    10881  11756  11677   -358   -308   2342       O  
ATOM     22  CB  LEU A   8      32.732  24.980   2.808  1.00 87.41           C  
ANISOU   22  CB  LEU A   8    10433  10871  11908   -396      9   2553       C  
ATOM     23  CG  LEU A   8      31.267  24.890   3.330  1.00 92.15           C  
ANISOU   23  CG  LEU A   8    10897  11355  12762   -291   -135   2589       C  
ATOM     24  CD1 LEU A   8      30.358  24.047   2.444  1.00 97.20           C  
ANISOU   24  CD1 LEU A   8    11469  12183  13279   -267   -409   2577       C  
ATOM     25  CD2 LEU A   8      31.247  24.239   4.690  1.00 89.39           C  
ANISOU   25  CD2 LEU A   8    10452  10884  12629   -298    -46   2382       C  
ATOM     26  N   LYS A   9      33.333  24.577  -0.909  1.00 86.61           N  
ANISOU   26  N   LYS A   9    10559  11552  10797   -340   -219   2767       N  
ATOM     27  CA  LYS A   9      33.713  23.464  -1.754  1.00 85.52           C  
ANISOU   27  CA  LYS A   9    10489  11726  10279   -272   -319   2538       C  
ATOM     28  C   LYS A   9      35.247  23.386  -1.799  1.00 86.64           C  
ANISOU   28  C   LYS A   9    10651  12061  10207   -312    -43   2468       C  
ATOM     29  O   LYS A   9      35.951  23.663  -2.784  1.00 85.91           O  
ANISOU   29  O   LYS A   9    10612  12288   9742   -279     66   2614       O  
ATOM     30  CB  LYS A   9      32.981  23.410  -3.076  1.00 89.80           C  
ANISOU   30  CB  LYS A   9    11116  12497  10507   -157   -574   2645       C  
ATOM     31  CG  LYS A   9      31.667  22.631  -2.899  1.00 88.24           C  
ANISOU   31  CG  LYS A   9    10852  12172  10503   -124   -917   2483       C  
ATOM     32  CD  LYS A   9      30.612  23.364  -2.024  1.00 88.30           C  
ANISOU   32  CD  LYS A   9    10699  11881  10970   -161   -939   2683       C  
ATOM     33  CE  LYS A   9      29.283  22.660  -1.968  1.00 93.35           C  
ANISOU   33  CE  LYS A   9    11208  12469  11791   -148  -1273   2601       C  
ATOM     34  NZ  LYS A   9      29.316  21.492  -1.052  1.00101.22           N1+
ANISOU   34  NZ  LYS A   9    12126  13335  12998   -238  -1302   2306       N1+
ATOM     35  N   TYR A  10      35.710  23.016  -0.580  1.00 80.31           N  
ANISOU   35  N   TYR A  10     9773  11060   9681   -381     76   2260       N  
ATOM     36  CA  TYR A  10      36.869  22.238  -0.180  1.00 78.04           C  
ANISOU   36  CA  TYR A  10     9462  10883   9307   -376    221   1989       C  
ATOM     37  C   TYR A  10      36.345  20.816   0.184  1.00 78.00           C  
ANISOU   37  C   TYR A  10     9488  10787   9362   -292     -6   1625       C  
ATOM     38  O   TYR A  10      37.137  19.881   0.327  1.00 75.69           O  
ANISOU   38  O   TYR A  10     9220  10592   8946   -222     24   1343       O  
ATOM     39  CB  TYR A  10      37.490  22.874   1.079  1.00 76.72           C  
ANISOU   39  CB  TYR A  10     9202  10470   9478   -517    435   2031       C  
ATOM     40  CG  TYR A  10      37.896  24.338   0.979  1.00 79.47           C  
ANISOU   40  CG  TYR A  10     9530  10759   9906   -656    600   2394       C  
ATOM     41  CD1 TYR A  10      38.901  24.749   0.102  1.00 82.31           C  
ANISOU   41  CD1 TYR A  10     9865  11432   9978   -712    766   2590       C  
ATOM     42  CD2 TYR A  10      37.298  25.305   1.782  1.00 80.32           C  
ANISOU   42  CD2 TYR A  10     9643  10496  10379   -725    585   2548       C  
ATOM     43  CE1 TYR A  10      39.293  26.084   0.025  1.00 84.43           C  
ANISOU   43  CE1 TYR A  10    10114  11604  10361   -889    892   2964       C  
ATOM     44  CE2 TYR A  10      37.683  26.645   1.713  1.00 82.07           C  
ANISOU   44  CE2 TYR A  10     9887  10586  10710   -859    686   2868       C  
ATOM     45  CZ  TYR A  10      38.680  27.028   0.832  1.00 88.89           C  
ANISOU   45  CZ  TYR A  10    10726  11724  11324   -970    828   3092       C  
ATOM     46  OH  TYR A  10      39.062  28.344   0.763  1.00 90.12           O  
ANISOU   46  OH  TYR A  10    10903  11712  11626  -1150    900   3450       O  
ATOM     47  N   TYR A  11      35.001  20.672   0.324  1.00 74.50           N  
ANISOU   47  N   TYR A  11     9031  10152   9124   -301   -247   1657       N  
ATOM     48  CA  TYR A  11      34.312  19.464   0.805  1.00 73.70           C  
ANISOU   48  CA  TYR A  11     8923   9890   9189   -296   -487   1407       C  
ATOM     49  C   TYR A  11      33.093  19.056  -0.047  1.00 80.90           C  
ANISOU   49  C   TYR A  11     9864  10837  10037   -263   -848   1420       C  
ATOM     50  O   TYR A  11      32.305  19.918  -0.436  1.00 82.55           O  
ANISOU   50  O   TYR A  11    10019  11059  10287   -268   -903   1688       O  
ATOM     51  CB  TYR A  11      33.828  19.651   2.261  1.00 71.64           C  
ANISOU   51  CB  TYR A  11     8526   9324   9370   -394   -404   1461       C  
ATOM     52  CG  TYR A  11      34.885  20.153   3.213  1.00 70.64           C  
ANISOU   52  CG  TYR A  11     8371   9122   9346   -434   -101   1451       C  
ATOM     53  CD1 TYR A  11      35.756  19.272   3.842  1.00 69.91           C  
ANISOU   53  CD1 TYR A  11     8301   9014   9248   -423    -37   1191       C  
ATOM     54  CD2 TYR A  11      35.014  21.510   3.489  1.00 72.55           C  
ANISOU   54  CD2 TYR A  11     8577   9286   9703   -478     84   1694       C  
ATOM     55  CE1 TYR A  11      36.739  19.730   4.718  1.00 69.22           C  
ANISOU   55  CE1 TYR A  11     8174   8873   9253   -461    206   1175       C  
ATOM     56  CE2 TYR A  11      35.993  21.980   4.364  1.00 71.67           C  
ANISOU   56  CE2 TYR A  11     8447   9083   9701   -534    309   1667       C  
ATOM     57  CZ  TYR A  11      36.856  21.085   4.974  1.00 74.99           C  
ANISOU   57  CZ  TYR A  11     8864   9528  10101   -529    369   1407       C  
ATOM     58  OH  TYR A  11      37.822  21.536   5.834  1.00 73.50           O  
ANISOU   58  OH  TYR A  11     8643   9265  10018   -586    555   1373       O  
ATOM     59  N   GLU A  12      32.948  17.739  -0.323  1.00 77.77           N  
ANISOU   59  N   GLU A  12     9561  10434   9554   -224  -1125   1123       N  
ATOM     60  CA  GLU A  12      31.718  17.103  -0.805  1.00 79.63           C  
ANISOU   60  CA  GLU A  12     9795  10604   9856   -253  -1541   1081       C  
ATOM     61  C   GLU A  12      30.816  16.829   0.406  1.00 83.31           C  
ANISOU   61  C   GLU A  12    10060  10777  10817   -420  -1598   1161       C  
ATOM     62  O   GLU A  12      31.273  16.226   1.382  1.00 81.29           O  
ANISOU   62  O   GLU A  12     9794  10357  10736   -472  -1492   1025       O  
ATOM     63  CB  GLU A  12      32.051  15.772  -1.492  1.00 83.29           C  
ANISOU   63  CB  GLU A  12    10474  11119  10053   -150  -1835    700       C  
ATOM     64  CG  GLU A  12      32.035  15.828  -3.008  1.00 99.18           C  
ANISOU   64  CG  GLU A  12    12662  13434  11587     23  -2033    643       C  
ATOM     65  CD  GLU A  12      32.940  14.837  -3.720  1.00123.24           C  
ANISOU   65  CD  GLU A  12    15969  16646  14211    245  -2142    245       C  
ATOM     66  OE1 GLU A  12      33.606  14.020  -3.040  1.00113.40           O  
ANISOU   66  OE1 GLU A  12    14773  15247  13067    266  -2090     -7       O  
ATOM     67  OE2 GLU A  12      33.003  14.903  -4.970  1.00121.74           O1-
ANISOU   67  OE2 GLU A  12    15939  16759  13557    434  -2274    188       O1-
ATOM     68  N   LEU A  13      29.547  17.255   0.354  1.00 81.81           N  
ANISOU   68  N   LEU A  13     9695  10552  10838   -486  -1759   1398       N  
ATOM     69  CA  LEU A  13      28.647  17.075   1.491  1.00 80.99           C  
ANISOU   69  CA  LEU A  13     9345  10248  11179   -623  -1768   1529       C  
ATOM     70  C   LEU A  13      27.780  15.811   1.405  1.00 90.29           C  
ANISOU   70  C   LEU A  13    10461  11307  12538   -771  -2190   1424       C  
ATOM     71  O   LEU A  13      27.220  15.517   0.347  1.00 93.31           O  
ANISOU   71  O   LEU A  13    10895  11771  12787   -772  -2557   1377       O  
ATOM     72  CB  LEU A  13      27.800  18.325   1.703  1.00 80.75           C  
ANISOU   72  CB  LEU A  13     9103  10254  11324   -586  -1645   1870       C  
ATOM     73  CG  LEU A  13      28.255  19.194   2.853  1.00 82.23           C  
ANISOU   73  CG  LEU A  13     9229  10346  11668   -541  -1238   1981       C  
ATOM     74  CD1 LEU A  13      29.450  20.038   2.463  1.00 81.81           C  
ANISOU   74  CD1 LEU A  13     9375  10364  11345   -452   -992   1969       C  
ATOM     75  CD2 LEU A  13      27.135  20.067   3.330  1.00 84.50           C  
ANISOU   75  CD2 LEU A  13     9271  10615  12220   -485  -1188   2267       C  
ATOM     76  N   HIS A  14      27.683  15.056   2.521  1.00 87.84           N  
ANISOU   76  N   HIS A  14    10050  10795  12531   -909  -2159   1399       N  
ATOM     77  CA  HIS A  14      26.874  13.834   2.601  1.00 91.15           C  
ANISOU   77  CA  HIS A  14    10390  11044  13199  -1111  -2557   1355       C  
ATOM     78  C   HIS A  14      25.682  14.033   3.543  1.00 96.13           C  
ANISOU   78  C   HIS A  14    10627  11645  14253  -1265  -2507   1700       C  
ATOM     79  O   HIS A  14      25.013  15.071   3.500  1.00 95.66           O  
ANISOU   79  O   HIS A  14    10354  11745  14247  -1190  -2386   1951       O  
ATOM     80  CB  HIS A  14      27.711  12.615   3.064  1.00 91.76           C  
ANISOU   80  CB  HIS A  14    10681  10900  13284  -1157  -2616   1074       C  
ATOM     81  CG  HIS A  14      28.968  12.330   2.297  1.00 95.69           C  
ANISOU   81  CG  HIS A  14    11533  11457  13367   -956  -2618    719       C  
ATOM     82  CD2 HIS A  14      29.949  11.436   2.567  1.00 97.22           C  
ANISOU   82  CD2 HIS A  14    11953  11511  13475   -891  -2620    431       C  
ATOM     83  ND1 HIS A  14      29.287  13.003   1.127  1.00 99.02           N  
ANISOU   83  ND1 HIS A  14    12085  12138  13400   -774  -2609    659       N  
ATOM     84  CE1 HIS A  14      30.448  12.504   0.731  1.00 98.73           C  
ANISOU   84  CE1 HIS A  14    12323  12147  13043   -601  -2579    342       C  
ATOM     85  NE2 HIS A  14      30.885  11.557   1.565  1.00 97.98           N  
ANISOU   85  NE2 HIS A  14    12295  11811  13122   -650  -2593    179       N  
ATOM     86  N   GLU A  15      25.441  13.025   4.398  1.00 93.89           N  
ANISOU   86  N   GLU A  15    10249  11166  14258  -1463  -2595   1723       N  
ATOM     87  CA  GLU A  15      24.318  12.876   5.321  1.00 95.69           C  
ANISOU   87  CA  GLU A  15    10083  11383  14891  -1649  -2582   2059       C  
ATOM     88  C   GLU A  15      24.184  14.022   6.352  1.00 99.74           C  
ANISOU   88  C   GLU A  15    10366  12055  15475  -1493  -2087   2312       C  
ATOM     89  O   GLU A  15      25.127  14.782   6.562  1.00 95.37           O  
ANISOU   89  O   GLU A  15    10001  11533  14702  -1287  -1757   2198       O  
ATOM     90  CB  GLU A  15      24.427  11.516   6.035  1.00 97.73           C  
ANISOU   90  CB  GLU A  15    10380  11376  15377  -1880  -2735   2016       C  
ATOM     91  CG  GLU A  15      24.825  10.366   5.121  1.00111.47           C  
ANISOU   91  CG  GLU A  15    12456  12884  17014  -1966  -3211   1675       C  
ATOM     92  CD  GLU A  15      26.061   9.603   5.559  1.00135.97           C  
ANISOU   92  CD  GLU A  15    15898  15767  19997  -1897  -3130   1392       C  
ATOM     93  OE1 GLU A  15      25.908   8.620   6.321  1.00129.35           O  
ANISOU   93  OE1 GLU A  15    15032  14679  19436  -2102  -3251   1469       O  
ATOM     94  OE2 GLU A  15      27.179   9.973   5.129  1.00130.04           O1-
ANISOU   94  OE2 GLU A  15    15426  15102  18882  -1639  -2954   1115       O1-
ATOM     95  N   THR A  16      23.000  14.141   6.986  1.00101.10           N  
ANISOU   95  N   THR A  16    10123  12337  15954  -1583  -2052   2654       N  
ATOM     96  CA  THR A  16      22.757  15.062   8.103  1.00100.75           C  
ANISOU   96  CA  THR A  16     9848  12445  15987  -1406  -1606   2882       C  
ATOM     97  C   THR A  16      22.567  14.247   9.387  1.00108.54           C  
ANISOU   97  C   THR A  16    10657  13380  17203  -1562  -1473   3047       C  
ATOM     98  O   THR A  16      21.737  13.338   9.421  1.00111.63           O  
ANISOU   98  O   THR A  16    10803  13747  17864  -1839  -1739   3239       O  
ATOM     99  CB  THR A  16      21.583  15.995   7.791  1.00107.98           C  
ANISOU   99  CB  THR A  16    10419  13600  17008  -1288  -1617   3151       C  
ATOM    100  CG2 THR A  16      21.488  17.165   8.767  1.00103.10           C  
ANISOU  100  CG2 THR A  16     9666  13125  16382   -990  -1161   3297       C  
ATOM    101  OG1 THR A  16      21.731  16.481   6.458  1.00108.67           O  
ANISOU  101  OG1 THR A  16    10701  13707  16882  -1203  -1842   3014       O  
ATOM    102  N   ILE A  17      23.331  14.571  10.435  1.00105.16           N  
ANISOU  102  N   ILE A  17    10350  12936  16669  -1398  -1083   2992       N  
ATOM    103  CA  ILE A  17      23.457  13.704  11.612  1.00106.92           C  
ANISOU  103  CA  ILE A  17    10519  13084  17021  -1527   -960   3098       C  
ATOM    104  C   ILE A  17      23.196  14.470  12.928  1.00116.65           C  
ANISOU  104  C   ILE A  17    11539  14530  18253  -1300   -504   3308       C  
ATOM    105  O   ILE A  17      24.037  14.487  13.838  1.00114.41           O  
ANISOU  105  O   ILE A  17    11445  14190  17836  -1181   -245   3198       O  
ATOM    106  CB  ILE A  17      24.813  12.924  11.614  1.00107.23           C  
ANISOU  106  CB  ILE A  17    10989  12853  16901  -1570  -1027   2765       C  
ATOM    107  CG1 ILE A  17      26.018  13.847  11.334  1.00104.13           C  
ANISOU  107  CG1 ILE A  17    10917  12458  16190  -1303   -819   2457       C  
ATOM    108  CG2 ILE A  17      24.782  11.762  10.624  1.00109.66           C  
ANISOU  108  CG2 ILE A  17    11440  12939  17287  -1825  -1519   2625       C  
ATOM    109  CD1 ILE A  17      27.020  13.873  12.376  1.00107.39           C  
ANISOU  109  CD1 ILE A  17    11502  12813  16488  -1181   -531   2340       C  
ATOM    110  N   GLY A  18      22.021  15.091  13.010  1.00119.64           N  
ANISOU  110  N   GLY A  18    11523  15170  18764  -1212   -426   3596       N  
ATOM    111  CA  GLY A  18      21.610  15.864  14.176  1.00121.65           C  
ANISOU  111  CA  GLY A  18    11549  15677  18996   -932    -11   3791       C  
ATOM    112  C   GLY A  18      21.496  17.358  13.929  1.00127.67           C  
ANISOU  112  C   GLY A  18    12331  16554  19624   -560    158   3716       C  
ATOM    113  O   GLY A  18      22.510  18.057  13.810  1.00123.34           O  
ANISOU  113  O   GLY A  18    12155  15847  18861   -383    256   3427       O  
ATOM    114  N   THR A  19      20.241  17.850  13.848  1.00129.99           N  
ANISOU  114  N   THR A  19    12206  17120  20064   -444    174   3997       N  
ATOM    115  CA  THR A  19      19.915  19.276  13.782  1.00130.94           C  
ANISOU  115  CA  THR A  19    12290  17365  20096    -37    343   3987       C  
ATOM    116  C   THR A  19      19.461  19.781  15.164  1.00137.78           C  
ANISOU  116  C   THR A  19    12929  18495  20926    304    754   4143       C  
ATOM    117  O   THR A  19      18.603  19.165  15.810  1.00140.85           O  
ANISOU  117  O   THR A  19    12893  19163  21460    222    850   4464       O  
ATOM    118  CB  THR A  19      18.933  19.609  12.613  1.00141.26           C  
ANISOU  118  CB  THR A  19    13344  18787  21542    -55     52   4138       C  
ATOM    119  CG2 THR A  19      17.564  18.914  12.730  1.00144.14           C  
ANISOU  119  CG2 THR A  19    13118  19454  22195   -241    -62   4531       C  
ATOM    120  OG1 THR A  19      18.756  21.026  12.519  1.00140.52           O  
ANISOU  120  OG1 THR A  19    13296  18744  21351    366    195   4103       O  
ATOM    121  N   GLY A  20      20.065  20.883  15.597  1.00132.73           N  
ANISOU  121  N   GLY A  20    12581  17766  20084    678    980   3918       N  
ATOM    122  CA  GLY A  20      19.627  21.640  16.763  1.00134.47           C  
ANISOU  122  CA  GLY A  20    12655  18225  20213   1122   1340   3989       C  
ATOM    123  C   GLY A  20      19.108  23.008  16.364  1.00139.32           C  
ANISOU  123  C   GLY A  20    13249  18870  20816   1532   1350   3962       C  
ATOM    124  O   GLY A  20      19.511  23.545  15.324  1.00137.23           O  
ANISOU  124  O   GLY A  20    13247  18347  20547   1489   1126   3811       O  
ATOM    125  N   GLY A  21      18.217  23.570  17.191  1.00138.76           N  
ANISOU  125  N   GLY A  21    12869  19127  20727   1953   1614   4121       N  
ATOM    126  CA  GLY A  21      17.689  24.926  17.020  1.00140.38           C  
ANISOU  126  CA  GLY A  21    13067  19361  20910   2448   1653   4082       C  
ATOM    127  C   GLY A  21      18.713  26.003  17.333  1.00140.49           C  
ANISOU  127  C   GLY A  21    13643  19008  20729   2748   1724   3703       C  
ATOM    128  O   GLY A  21      18.353  27.109  17.758  1.00142.40           O  
ANISOU  128  O   GLY A  21    13928  19276  20901   3269   1853   3628       O  
ATOM    129  N   PHE A  22      20.007  25.662  17.102  1.00131.24           N  
ANISOU  129  N   PHE A  22    12900  17482  19483   2414   1613   3462       N  
ATOM    130  CA  PHE A  22      21.239  26.366  17.476  1.00127.69           C  
ANISOU  130  CA  PHE A  22    12981  16666  18870   2531   1653   3107       C  
ATOM    131  C   PHE A  22      22.374  26.042  16.460  1.00125.11           C  
ANISOU  131  C   PHE A  22    12982  15998  18555   2083   1406   2961       C  
ATOM    132  O   PHE A  22      22.982  26.955  15.890  1.00123.41           O  
ANISOU  132  O   PHE A  22    13095  15473  18321   2131   1286   2809       O  
ATOM    133  CB  PHE A  22      21.656  26.000  18.931  1.00129.08           C  
ANISOU  133  CB  PHE A  22    13224  16956  18865   2663   1926   2990       C  
ATOM    134  CG  PHE A  22      21.490  24.549  19.349  1.00129.94           C  
ANISOU  134  CG  PHE A  22    13049  17329  18993   2336   2006   3199       C  
ATOM    135  CD1 PHE A  22      22.510  23.625  19.144  1.00128.29           C  
ANISOU  135  CD1 PHE A  22    13056  16916  18773   1904   1883   3090       C  
ATOM    136  CD2 PHE A  22      20.319  24.112  19.959  1.00136.59           C  
ANISOU  136  CD2 PHE A  22    13402  18625  19872   2468   2201   3525       C  
ATOM    137  CE1 PHE A  22      22.356  22.288  19.525  1.00131.07           C  
ANISOU  137  CE1 PHE A  22    13185  17449  19167   1606   1919   3292       C  
ATOM    138  CE2 PHE A  22      20.168  22.774  20.344  1.00137.68           C  
ANISOU  138  CE2 PHE A  22    13287  18966  20059   2124   2253   3766       C  
ATOM    139  CZ  PHE A  22      21.189  21.872  20.124  1.00132.97           C  
ANISOU  139  CZ  PHE A  22    12958  18098  19467   1695   2095   3641       C  
ATOM    140  N   ALA A  23      22.638  24.733  16.241  1.00117.59           N  
ANISOU  140  N   ALA A  23    11933  15114  17632   1660   1329   3025       N  
ATOM    141  CA  ALA A  23      23.660  24.198  15.340  1.00112.77           C  
ANISOU  141  CA  ALA A  23    11580  14268  17000   1265   1119   2888       C  
ATOM    142  C   ALA A  23      23.249  22.810  14.825  1.00112.63           C  
ANISOU  142  C   ALA A  23    11307  14397  17090    888    952   3059       C  
ATOM    143  O   ALA A  23      22.798  21.964  15.609  1.00113.87           O  
ANISOU  143  O   ALA A  23    11218  14747  17300    822   1059   3205       O  
ATOM    144  CB  ALA A  23      25.002  24.114  16.056  1.00110.81           C  
ANISOU  144  CB  ALA A  23    11678  13821  16603   1219   1224   2612       C  
ATOM    145  N   LYS A  24      23.397  22.591  13.503  1.00103.95           N  
ANISOU  145  N   LYS A  24    10282  13198  16016    647    675   3049       N  
ATOM    146  CA  LYS A  24      23.216  21.288  12.856  1.00101.54           C  
ANISOU  146  CA  LYS A  24     9849  12938  15793    278    432   3121       C  
ATOM    147  C   LYS A  24      24.559  20.708  12.419  1.00 97.77           C  
ANISOU  147  C   LYS A  24     9734  12240  15174     49    329   2856       C  
ATOM    148  O   LYS A  24      25.493  21.458  12.146  1.00 95.49           O  
ANISOU  148  O   LYS A  24     9745  11797  14740    132    379   2673       O  
ATOM    149  CB  LYS A  24      22.218  21.346  11.683  1.00106.06           C  
ANISOU  149  CB  LYS A  24    10195  13623  16480    211    153   3306       C  
ATOM    150  CG  LYS A  24      22.507  22.396  10.608  1.00116.00           C  
ANISOU  150  CG  LYS A  24    11686  14764  17625    334     37   3232       C  
ATOM    151  CD  LYS A  24      21.705  22.167   9.320  1.00128.08           C  
ANISOU  151  CD  LYS A  24    13049  16400  19216    206   -309   3376       C  
ATOM    152  CE  LYS A  24      20.310  22.758   9.326  1.00144.47           C  
ANISOU  152  CE  LYS A  24    14732  18699  21461    425   -335   3652       C  
ATOM    153  NZ  LYS A  24      19.296  21.819   9.881  1.00155.01           N1+
ANISOU  153  NZ  LYS A  24    15603  20274  23020    282   -364   3869       N1+
ATOM    154  N   VAL A  25      24.653  19.370  12.362  1.00 90.27           N  
ANISOU  154  N   VAL A  25     8746  11275  14277   -234    177   2848       N  
ATOM    155  CA  VAL A  25      25.869  18.659  11.970  1.00 85.29           C  
ANISOU  155  CA  VAL A  25     8431  10464  13511   -413     66   2589       C  
ATOM    156  C   VAL A  25      25.635  17.980  10.618  1.00 85.56           C  
ANISOU  156  C   VAL A  25     8479  10478  13552   -625   -300   2566       C  
ATOM    157  O   VAL A  25      24.675  17.219  10.457  1.00 86.94           O  
ANISOU  157  O   VAL A  25     8408  10715  13910   -795   -511   2735       O  
ATOM    158  CB  VAL A  25      26.406  17.672  13.055  1.00 87.73           C  
ANISOU  158  CB  VAL A  25     8790  10710  13833   -507    171   2528       C  
ATOM    159  CG1 VAL A  25      27.904  17.433  12.889  1.00 84.96           C  
ANISOU  159  CG1 VAL A  25     8796  10191  13294   -539    167   2216       C  
ATOM    160  CG2 VAL A  25      26.114  18.169  14.468  1.00 87.71           C  
ANISOU  160  CG2 VAL A  25     8656  10821  13849   -292    494   2648       C  
ATOM    161  N   LYS A  26      26.507  18.271   9.648  1.00 78.03           N  
ANISOU  161  N   LYS A  26     7804   9454  12389   -614   -386   2365       N  
ATOM    162  CA  LYS A  26      26.470  17.644   8.335  1.00 78.01           C  
ANISOU  162  CA  LYS A  26     7890   9449  12302   -758   -729   2278       C  
ATOM    163  C   LYS A  26      27.779  16.904   8.050  1.00 77.28           C  
ANISOU  163  C   LYS A  26     8108   9246  12009   -819   -775   1976       C  
ATOM    164  O   LYS A  26      28.859  17.458   8.203  1.00 74.07           O  
ANISOU  164  O   LYS A  26     7888   8820  11435   -713   -560   1841       O  
ATOM    165  CB  LYS A  26      26.128  18.667   7.237  1.00 81.89           C  
ANISOU  165  CB  LYS A  26     8393  10041  12680   -644   -815   2363       C  
ATOM    166  CG  LYS A  26      25.363  18.064   6.059  1.00105.59           C  
ANISOU  166  CG  LYS A  26    11325  13114  15681   -770  -1221   2394       C  
ATOM    167  CD  LYS A  26      24.247  18.976   5.514  1.00118.22           C  
ANISOU  167  CD  LYS A  26    12708  14859  17351   -660  -1316   2646       C  
ATOM    168  CE  LYS A  26      23.543  18.361   4.318  1.00125.82           C  
ANISOU  168  CE  LYS A  26    13618  15899  18289   -788  -1765   2653       C  
ATOM    169  NZ  LYS A  26      22.570  19.293   3.689  1.00130.97           N1+
ANISOU  169  NZ  LYS A  26    14085  16708  18969   -651  -1877   2889       N1+
ATOM    170  N   LEU A  27      27.662  15.641   7.648  1.00 74.01           N  
ANISOU  170  N   LEU A  27     7738   8754  11628   -985  -1079   1871       N  
ATOM    171  CA  LEU A  27      28.748  14.758   7.229  1.00 72.29           C  
ANISOU  171  CA  LEU A  27     7810   8436  11220  -1005  -1201   1562       C  
ATOM    172  C   LEU A  27      29.352  15.249   5.918  1.00 74.13           C  
ANISOU  172  C   LEU A  27     8243   8796  11127   -889  -1263   1411       C  
ATOM    173  O   LEU A  27      28.623  15.767   5.073  1.00 75.43           O  
ANISOU  173  O   LEU A  27     8334   9074  11252   -875  -1406   1537       O  
ATOM    174  CB  LEU A  27      28.147  13.362   7.014  1.00 75.11           C  
ANISOU  174  CB  LEU A  27     8154   8644  11741  -1206  -1597   1522       C  
ATOM    175  CG  LEU A  27      28.759  12.183   7.740  1.00 79.23           C  
ANISOU  175  CG  LEU A  27     8814   8950  12339  -1283  -1643   1375       C  
ATOM    176  CD1 LEU A  27      30.233  12.034   7.376  1.00 79.00           C  
ANISOU  176  CD1 LEU A  27     9105   8914  11997  -1107  -1568   1030       C  
ATOM    177  CD2 LEU A  27      28.470  12.225   9.231  1.00 76.79           C  
ANISOU  177  CD2 LEU A  27     8302   8611  12264  -1335  -1376   1615       C  
ATOM    178  N   ALA A  28      30.679  15.081   5.747  1.00 68.64           N  
ANISOU  178  N   ALA A  28     7781   8114  10186   -793  -1152   1164       N  
ATOM    179  CA  ALA A  28      31.450  15.622   4.613  1.00 67.93           C  
ANISOU  179  CA  ALA A  28     7858   8209   9743   -664  -1116   1057       C  
ATOM    180  C   ALA A  28      32.750  14.879   4.311  1.00 71.01           C  
ANISOU  180  C   ALA A  28     8472   8636   9873   -565  -1110    740       C  
ATOM    181  O   ALA A  28      33.220  14.057   5.100  1.00 68.39           O  
ANISOU  181  O   ALA A  28     8188   8156   9642   -579  -1099    591       O  
ATOM    182  CB  ALA A  28      31.745  17.095   4.823  1.00 66.82           C  
ANISOU  182  CB  ALA A  28     7655   8159   9574   -596   -790   1249       C  
ATOM    183  N   CYS A  29      33.325  15.189   3.150  1.00 70.12           N  
ANISOU  183  N   CYS A  29     8488   8749   9405   -441  -1112    657       N  
ATOM    184  CA  CYS A  29      34.553  14.586   2.662  1.00 71.33           C  
ANISOU  184  CA  CYS A  29     8826   9035   9242   -284  -1088    366       C  
ATOM    185  C   CYS A  29      35.510  15.669   2.126  1.00 71.02           C  
ANISOU  185  C   CYS A  29     8779   9290   8916   -189   -776    467       C  
ATOM    186  O   CYS A  29      35.185  16.320   1.130  1.00 72.56           O  
ANISOU  186  O   CYS A  29     8989   9672   8909   -158   -811    615       O  
ATOM    187  CB  CYS A  29      34.232  13.537   1.602  1.00 76.38           C  
ANISOU  187  CB  CYS A  29     9654   9692   9675   -198  -1489    120       C  
ATOM    188  SG  CYS A  29      35.682  12.643   0.987  1.00 83.04           S  
ANISOU  188  SG  CYS A  29    10743  10713  10096     88  -1489   -297       S  
ATOM    189  N   HIS A  30      36.683  15.859   2.787  1.00 61.61           N  
ANISOU  189  N   HIS A  30     7551   8143   7715   -159   -489    412       N  
ATOM    190  CA  HIS A  30      37.720  16.823   2.385  1.00 59.24           C  
ANISOU  190  CA  HIS A  30     7202   8115   7191   -119   -191    531       C  
ATOM    191  C   HIS A  30      38.299  16.419   1.032  1.00 63.54           C  
ANISOU  191  C   HIS A  30     7865   9010   7267     77   -244    384       C  
ATOM    192  O   HIS A  30      38.873  15.331   0.929  1.00 64.24           O  
ANISOU  192  O   HIS A  30     8057   9153   7199    245   -337     65       O  
ATOM    193  CB  HIS A  30      38.802  16.917   3.469  1.00 56.86           C  
ANISOU  193  CB  HIS A  30     6813   7767   7024   -144     56    468       C  
ATOM    194  CG  HIS A  30      39.830  17.971   3.233  1.00 59.96           C  
ANISOU  194  CG  HIS A  30     7103   8394   7285   -178    346    639       C  
ATOM    195  CD2 HIS A  30      39.796  19.289   3.510  1.00 60.67           C  
ANISOU  195  CD2 HIS A  30     7101   8417   7534   -335    509    932       C  
ATOM    196  ND1 HIS A  30      41.046  17.671   2.662  1.00 63.37           N  
ANISOU  196  ND1 HIS A  30     7511   9160   7406    -45    475    515       N  
ATOM    197  CE1 HIS A  30      41.710  18.809   2.599  1.00 62.96           C  
ANISOU  197  CE1 HIS A  30     7323   9251   7348   -168    719    772       C  
ATOM    198  NE2 HIS A  30      40.999  19.810   3.096  1.00 61.96           N  
ANISOU  198  NE2 HIS A  30     7175   8857   7509   -351    728   1020       N  
ATOM    199  N   ILE A  31      38.139  17.292   0.001  1.00 59.72           N  
ANISOU  199  N   ILE A  31     7380   8770   6542     85   -191    621       N  
ATOM    200  CA  ILE A  31      38.386  16.958  -1.412  1.00 62.96           C  
ANISOU  200  CA  ILE A  31     7923   9548   6451    296   -280    520       C  
ATOM    201  C   ILE A  31      39.805  16.441  -1.615  1.00 67.63           C  
ANISOU  201  C   ILE A  31     8514  10451   6731    498    -87    298       C  
ATOM    202  O   ILE A  31      39.986  15.363  -2.185  1.00 70.23           O  
ANISOU  202  O   ILE A  31     9008  10901   6776    747   -274    -44       O  
ATOM    203  CB  ILE A  31      38.011  18.136  -2.390  1.00 68.24           C  
ANISOU  203  CB  ILE A  31     8575  10437   6916    256   -215    894       C  
ATOM    204  CG1 ILE A  31      36.481  18.425  -2.450  1.00 68.19           C  
ANISOU  204  CG1 ILE A  31     8589  10180   7140    148   -496   1052       C  
ATOM    205  CG2 ILE A  31      38.582  17.963  -3.800  1.00 72.67           C  
ANISOU  205  CG2 ILE A  31     9247  11488   6877    498   -192    844       C  
ATOM    206  CD1 ILE A  31      35.544  17.224  -2.712  1.00 77.88           C  
ANISOU  206  CD1 ILE A  31     9947  11268   8376    220   -931    758       C  
ATOM    207  N   LEU A  32      40.795  17.203  -1.133  1.00 62.05           N  
ANISOU  207  N   LEU A  32     7618   9865   6093    401    263    483       N  
ATOM    208  CA  LEU A  32      42.220  16.920  -1.264  1.00 62.92           C  
ANISOU  208  CA  LEU A  32     7632  10332   5942    565    503    354       C  
ATOM    209  C   LEU A  32      42.660  15.622  -0.581  1.00 67.16           C  
ANISOU  209  C   LEU A  32     8234  10727   6557    739    386    -71       C  
ATOM    210  O   LEU A  32      43.284  14.769  -1.221  1.00 69.89           O  
ANISOU  210  O   LEU A  32     8666  11355   6535   1052    352   -359       O  
ATOM    211  CB  LEU A  32      43.043  18.101  -0.711  1.00 61.64           C  
ANISOU  211  CB  LEU A  32     7218  10239   5964    334    847    687       C  
ATOM    212  CG  LEU A  32      43.125  19.393  -1.546  1.00 67.37           C  
ANISOU  212  CG  LEU A  32     7854  11220   6523    196   1037   1140       C  
ATOM    213  CD1 LEU A  32      43.841  20.465  -0.770  1.00 65.62           C  
ANISOU  213  CD1 LEU A  32     7411  10911   6610    -86   1284   1428       C  
ATOM    214  CD2 LEU A  32      43.859  19.165  -2.871  1.00 73.13           C  
ANISOU  214  CD2 LEU A  32     8568  12556   6663    445   1177   1149       C  
ATOM    215  N   THR A  33      42.341  15.472   0.714  1.00 61.40           N  
ANISOU  215  N   THR A  33     7477   9569   6283    567    322   -106       N  
ATOM    216  CA  THR A  33      42.866  14.361   1.524  1.00 60.60           C  
ANISOU  216  CA  THR A  33     7419   9310   6296    702    241   -439       C  
ATOM    217  C   THR A  33      42.110  13.077   1.303  1.00 66.30           C  
ANISOU  217  C   THR A  33     8401   9789   7001    849   -148   -752       C  
ATOM    218  O   THR A  33      42.700  11.996   1.430  1.00 67.20           O  
ANISOU  218  O   THR A  33     8623   9884   7026   1086   -255  -1086       O  
ATOM    219  CB  THR A  33      42.923  14.721   3.009  1.00 62.98           C  
ANISOU  219  CB  THR A  33     7592   9295   7043    479    340   -332       C  
ATOM    220  CG2 THR A  33      43.936  15.833   3.313  1.00 62.72           C  
ANISOU  220  CG2 THR A  33     7312   9479   7040    350    677   -102       C  
ATOM    221  OG1 THR A  33      41.616  15.083   3.447  1.00 58.17           O  
ANISOU  221  OG1 THR A  33     7025   8338   6739    263    201   -156       O  
ATOM    222  N   GLY A  34      40.821  13.214   0.974  1.00 63.01           N  
ANISOU  222  N   GLY A  34     8078   9177   6686    709   -379   -636       N  
ATOM    223  CA  GLY A  34      39.877  12.110   0.848  1.00 63.83           C  
ANISOU  223  CA  GLY A  34     8400   8973   6880    741   -805   -862       C  
ATOM    224  C   GLY A  34      39.274  11.703   2.176  1.00 65.39           C  
ANISOU  224  C   GLY A  34     8565   8712   7568    527   -917   -821       C  
ATOM    225  O   GLY A  34      38.501  10.747   2.232  1.00 65.36           O  
ANISOU  225  O   GLY A  34     8710   8406   7718    494  -1277   -962       O  
ATOM    226  N   GLU A  35      39.626  12.441   3.253  1.00 60.52           N  
ANISOU  226  N   GLU A  35     7752   8048   7194    376   -620   -614       N  
ATOM    227  CA  GLU A  35      39.255  12.171   4.645  1.00 58.13           C  
ANISOU  227  CA  GLU A  35     7396   7393   7298    213   -638   -549       C  
ATOM    228  C   GLU A  35      37.830  12.609   4.971  1.00 63.30           C  
ANISOU  228  C   GLU A  35     7968   7834   8249    -29   -737   -276       C  
ATOM    229  O   GLU A  35      37.408  13.712   4.603  1.00 61.65           O  
ANISOU  229  O   GLU A  35     7651   7752   8021   -112   -614    -36       O  
ATOM    230  CB  GLU A  35      40.239  12.842   5.616  1.00 56.79           C  
ANISOU  230  CB  GLU A  35     7065   7299   7213    187   -299   -465       C  
ATOM    231  CG  GLU A  35      41.627  12.225   5.649  1.00 67.97           C  
ANISOU  231  CG  GLU A  35     8508   8884   8434    419   -219   -730       C  
ATOM    232  CD  GLU A  35      41.757  10.906   6.383  1.00100.79           C  
ANISOU  232  CD  GLU A  35    12807  12764  12725    523   -427   -967       C  
ATOM    233  OE1 GLU A  35      41.358  10.836   7.568  1.00 96.89           O  
ANISOU  233  OE1 GLU A  35    12279  11996  12539    371   -430   -850       O  
ATOM    234  OE2 GLU A  35      42.290   9.946   5.780  1.00112.41           O1-
ANISOU  234  OE2 GLU A  35    14435  14300  13976    782   -584  -1267       O1-
ATOM    235  N   MET A  36      37.101  11.722   5.672  1.00 62.20           N  
ANISOU  235  N   MET A  36     7867   7376   8390   -132   -962   -295       N  
ATOM    236  CA  MET A  36      35.757  11.947   6.208  1.00 62.28           C  
ANISOU  236  CA  MET A  36     7743   7197   8724   -355  -1044    -24       C  
ATOM    237  C   MET A  36      35.795  12.923   7.408  1.00 62.51           C  
ANISOU  237  C   MET A  36     7587   7219   8945   -433   -708    211       C  
ATOM    238  O   MET A  36      36.700  12.850   8.249  1.00 60.43           O  
ANISOU  238  O   MET A  36     7334   6937   8690   -372   -532    128       O  
ATOM    239  CB  MET A  36      35.135  10.597   6.614  1.00 66.52           C  
ANISOU  239  CB  MET A  36     8366   7415   9494   -452  -1378    -96       C  
ATOM    240  CG  MET A  36      33.630  10.505   6.375  1.00 72.54           C  
ANISOU  240  CG  MET A  36     9017   8060  10485   -663  -1640    114       C  
ATOM    241  SD  MET A  36      33.086  10.525   4.636  1.00 80.66           S  
ANISOU  241  SD  MET A  36    10152   9230  11265   -616  -1974      2       S  
ATOM    242  CE  MET A  36      34.097   9.194   3.931  1.00 79.76           C  
ANISOU  242  CE  MET A  36    10403   9033  10869   -383  -2257   -484       C  
ATOM    243  N   VAL A  37      34.803  13.824   7.477  1.00 58.13           N  
ANISOU  243  N   VAL A  37     6874   6681   8532   -538   -647    483       N  
ATOM    244  CA  VAL A  37      34.751  14.933   8.432  1.00 56.01           C  
ANISOU  244  CA  VAL A  37     6463   6418   8400   -559   -354    683       C  
ATOM    245  C   VAL A  37      33.299  15.204   8.898  1.00 61.43           C  
ANISOU  245  C   VAL A  37     6968   7026   9347   -659   -395    952       C  
ATOM    246  O   VAL A  37      32.362  14.828   8.202  1.00 63.78           O  
ANISOU  246  O   VAL A  37     7220   7317   9696   -734   -642   1022       O  
ATOM    247  CB  VAL A  37      35.463  16.163   7.787  1.00 59.67           C  
ANISOU  247  CB  VAL A  37     6936   7072   8664   -495   -157    719       C  
ATOM    248  CG1 VAL A  37      34.581  17.409   7.699  1.00 59.43           C  
ANISOU  248  CG1 VAL A  37     6792   7051   8738   -528    -80    991       C  
ATOM    249  CG2 VAL A  37      36.805  16.450   8.456  1.00 57.95           C  
ANISOU  249  CG2 VAL A  37     6741   6891   8386   -442     74    605       C  
ATOM    250  N   ALA A  38      33.116  15.830  10.074  1.00 56.91           N  
ANISOU  250  N   ALA A  38     6283   6415   8925   -639   -168   1093       N  
ATOM    251  CA  ALA A  38      31.813  16.355  10.505  1.00 57.27           C  
ANISOU  251  CA  ALA A  38     6122   6466   9172   -660   -133   1362       C  
ATOM    252  C   ALA A  38      31.823  17.888  10.418  1.00 62.79           C  
ANISOU  252  C   ALA A  38     6797   7230   9831   -547     60   1463       C  
ATOM    253  O   ALA A  38      32.821  18.525  10.776  1.00 61.10           O  
ANISOU  253  O   ALA A  38     6690   6997   9529   -481    240   1363       O  
ATOM    254  CB  ALA A  38      31.506  15.911  11.924  1.00 57.29           C  
ANISOU  254  CB  ALA A  38     6024   6401   9342   -669    -19   1453       C  
ATOM    255  N   ILE A  39      30.723  18.486   9.934  1.00 62.15           N  
ANISOU  255  N   ILE A  39     6577   7206   9831   -529     -7   1667       N  
ATOM    256  CA  ILE A  39      30.614  19.948   9.845  1.00 62.34           C  
ANISOU  256  CA  ILE A  39     6599   7240   9847   -401    135   1784       C  
ATOM    257  C   ILE A  39      29.479  20.472  10.732  1.00 70.80           C  
ANISOU  257  C   ILE A  39     7466   8320  11115   -277    239   1981       C  
ATOM    258  O   ILE A  39      28.312  20.186  10.470  1.00 72.17           O  
ANISOU  258  O   ILE A  39     7431   8582  11409   -301    106   2153       O  
ATOM    259  CB  ILE A  39      30.539  20.493   8.394  1.00 65.54           C  
ANISOU  259  CB  ILE A  39     7067   7722  10113   -409     -3   1852       C  
ATOM    260  CG1 ILE A  39      31.672  19.893   7.517  1.00 65.46           C  
ANISOU  260  CG1 ILE A  39     7240   7777   9854   -486    -77   1654       C  
ATOM    261  CG2 ILE A  39      30.582  22.031   8.410  1.00 65.64           C  
ANISOU  261  CG2 ILE A  39     7123   7676  10141   -285    142   1985       C  
ATOM    262  CD1 ILE A  39      31.692  20.306   6.031  1.00 73.93           C  
ANISOU  262  CD1 ILE A  39     8393   8987  10709   -479   -204   1721       C  
ATOM    263  N   LYS A  40      29.830  21.235  11.785  1.00 69.31           N  
ANISOU  263  N   LYS A  40     7329   8058  10948   -128    464   1945       N  
ATOM    264  CA  LYS A  40      28.846  21.943  12.600  1.00 71.70           C  
ANISOU  264  CA  LYS A  40     7472   8394  11377     80    593   2098       C  
ATOM    265  C   LYS A  40      28.548  23.263  11.910  1.00 79.49           C  
ANISOU  265  C   LYS A  40     8507   9325  12370    217    566   2195       C  
ATOM    266  O   LYS A  40      29.460  24.047  11.652  1.00 78.27           O  
ANISOU  266  O   LYS A  40     8575   9027  12138    220    596   2103       O  
ATOM    267  CB  LYS A  40      29.338  22.149  14.047  1.00 73.47           C  
ANISOU  267  CB  LYS A  40     7771   8562  11582    225    813   1980       C  
ATOM    268  CG  LYS A  40      28.198  22.261  15.068  1.00 84.15           C  
ANISOU  268  CG  LYS A  40     8895  10053  13026    438    957   2140       C  
ATOM    269  CD  LYS A  40      28.686  22.334  16.517  1.00 88.32           C  
ANISOU  269  CD  LYS A  40     9518  10567  13472    604   1163   2011       C  
ATOM    270  CE  LYS A  40      29.172  21.003  17.060  1.00 96.50           C  
ANISOU  270  CE  LYS A  40    10552  11645  14468    424   1167   1969       C  
ATOM    271  NZ  LYS A  40      28.057  20.108  17.487  1.00108.42           N1+
ANISOU  271  NZ  LYS A  40    11759  13358  16077    382   1201   2232       N1+
ATOM    272  N   ILE A  41      27.272  23.492  11.601  1.00 81.17           N  
ANISOU  272  N   ILE A  41     8498   9651  12692    319    492   2406       N  
ATOM    273  CA  ILE A  41      26.783  24.672  10.886  1.00 84.42           C  
ANISOU  273  CA  ILE A  41     8931  10018  13127    477    426   2542       C  
ATOM    274  C   ILE A  41      26.003  25.568  11.867  1.00 97.02           C  
ANISOU  274  C   ILE A  41    10420  11610  14833    820    585   2616       C  
ATOM    275  O   ILE A  41      24.862  25.267  12.226  1.00 98.21           O  
ANISOU  275  O   ILE A  41    10261  11966  15089    934    608   2772       O  
ATOM    276  CB  ILE A  41      25.965  24.268   9.616  1.00 87.97           C  
ANISOU  276  CB  ILE A  41     9220  10618  13587    365    170   2711       C  
ATOM    277  CG1 ILE A  41      26.805  23.382   8.667  1.00 86.04           C  
ANISOU  277  CG1 ILE A  41     9130  10384  13178     90     12   2582       C  
ATOM    278  CG2 ILE A  41      25.432  25.499   8.883  1.00 90.23           C  
ANISOU  278  CG2 ILE A  41     9532  10862  13889    554     89   2881       C  
ATOM    279  CD1 ILE A  41      26.066  22.297   7.958  1.00 86.76           C  
ANISOU  279  CD1 ILE A  41     9044  10625  13296    -74   -250   2641       C  
ATOM    280  N   MET A  42      26.640  26.658  12.306  1.00 99.08           N  
ANISOU  280  N   MET A  42    10935  11643  15068    988    683   2499       N  
ATOM    281  CA  MET A  42      26.010  27.679  13.141  1.00103.70           C  
ANISOU  281  CA  MET A  42    11508  12168  15724   1378    798   2512       C  
ATOM    282  C   MET A  42      25.414  28.786  12.261  1.00111.47           C  
ANISOU  282  C   MET A  42    12529  13044  16780   1553    658   2677       C  
ATOM    283  O   MET A  42      26.025  29.150  11.248  1.00110.61           O  
ANISOU  283  O   MET A  42    12618  12777  16632   1371    518   2715       O  
ATOM    284  CB  MET A  42      27.034  28.280  14.119  1.00106.15           C  
ANISOU  284  CB  MET A  42    12121  12231  15980   1476    916   2261       C  
ATOM    285  CG  MET A  42      27.011  27.640  15.489  1.00110.62           C  
ANISOU  285  CG  MET A  42    12597  12949  16485   1588   1109   2139       C  
ATOM    286  SD  MET A  42      28.389  26.502  15.746  1.00112.83           S  
ANISOU  286  SD  MET A  42    13001  13213  16656   1220   1126   1951       S  
ATOM    287  CE  MET A  42      28.397  26.395  17.541  1.00110.00           C  
ANISOU  287  CE  MET A  42    12659  12938  16199   1503   1347   1795       C  
ATOM    288  N   ASP A  43      24.220  29.311  12.641  1.00111.44           N  
ANISOU  288  N   ASP A  43    12323  13152  16867   1924    700   2795       N  
ATOM    289  CA  ASP A  43      23.653  30.520  12.037  1.00114.23           C  
ANISOU  289  CA  ASP A  43    12749  13355  17299   2193    574   2928       C  
ATOM    290  C   ASP A  43      23.802  31.693  13.008  1.00119.16           C  
ANISOU  290  C   ASP A  43    13622  13704  17949   2590    671   2759       C  
ATOM    291  O   ASP A  43      23.316  31.619  14.141  1.00120.05           O  
ANISOU  291  O   ASP A  43    13598  13973  18042   2894    854   2667       O  
ATOM    292  CB  ASP A  43      22.185  30.320  11.606  1.00119.09           C  
ANISOU  292  CB  ASP A  43    12951  14291  18006   2359    499   3184       C  
ATOM    293  CG  ASP A  43      21.643  31.408  10.682  1.00135.79           C  
ANISOU  293  CG  ASP A  43    15137  16269  20188   2577    304   3361       C  
ATOM    294  OD1 ASP A  43      22.359  31.793   9.724  1.00140.72           O  
ANISOU  294  OD1 ASP A  43    16049  16657  20761   2367    146   3397       O  
ATOM    295  OD2 ASP A  43      20.495  31.865  10.907  1.00140.32           O1-
ANISOU  295  OD2 ASP A  43    15463  16995  20857   2970    314   3485       O1-
ATOM    296  N   LYS A  44      24.487  32.768  12.556  1.00115.62           N  
ANISOU  296  N   LYS A  44    13549  12844  17536   2586    535   2725       N  
ATOM    297  CA  LYS A  44      24.798  33.979  13.334  1.00117.12           C  
ANISOU  297  CA  LYS A  44    14074  12647  17779   2911    535   2536       C  
ATOM    298  C   LYS A  44      23.544  34.747  13.784  1.00126.81           C  
ANISOU  298  C   LYS A  44    15191  13917  19073   3503    554   2571       C  
ATOM    299  O   LYS A  44      23.561  35.370  14.852  1.00128.40           O  
ANISOU  299  O   LYS A  44    15570  13957  19259   3881    629   2338       O  
ATOM    300  CB  LYS A  44      25.728  34.917  12.545  1.00118.38           C  
ANISOU  300  CB  LYS A  44    14623  12347  18009   2700    334   2582       C  
ATOM    301  CG  LYS A  44      27.095  34.336  12.233  1.00107.96           C  
ANISOU  301  CG  LYS A  44    13424  10982  16615   2180    341   2522       C  
ATOM    302  CD  LYS A  44      28.041  35.419  11.767  1.00108.05           C  
ANISOU  302  CD  LYS A  44    13808  10524  16722   2012    176   2567       C  
ATOM    303  CE  LYS A  44      28.559  35.155  10.383  1.00101.65           C  
ANISOU  303  CE  LYS A  44    12979   9799  15844   1600     97   2827       C  
ATOM    304  NZ  LYS A  44      29.466  36.236   9.914  1.00 99.57           N1+
ANISOU  304  NZ  LYS A  44    13043   9103  15686   1405    -48   2948       N1+
ATOM    305  N   ASN A  45      22.469  34.703  12.957  1.00125.95           N  
ANISOU  305  N   ASN A  45    14791  14040  19025   3607    470   2848       N  
ATOM    306  CA  ASN A  45      21.140  35.250  13.258  1.00130.31           C  
ANISOU  306  CA  ASN A  45    15114  14758  19640   4172    498   2934       C  
ATOM    307  C   ASN A  45      20.576  34.602  14.538  1.00134.42           C  
ANISOU  307  C   ASN A  45    15315  15688  20070   4433    786   2822       C  
ATOM    308  O   ASN A  45      20.169  35.315  15.457  1.00136.94           O  
ANISOU  308  O   ASN A  45    15700  15972  20359   4974    891   2667       O  
ATOM    309  CB  ASN A  45      20.175  35.016  12.073  1.00133.26           C  
ANISOU  309  CB  ASN A  45    15150  15397  20086   4118    342   3274       C  
ATOM    310  CG  ASN A  45      20.692  35.447  10.717  1.00153.44           C  
ANISOU  310  CG  ASN A  45    17971  17661  22668   3820     77   3442       C  
ATOM    311  ND2 ASN A  45      20.865  34.491   9.812  1.00138.11           N  
ANISOU  311  ND2 ASN A  45    15869  15948  20659   3363      0   3584       N  
ATOM    312  OD1 ASN A  45      20.887  36.639  10.447  1.00152.65           O  
ANISOU  312  OD1 ASN A  45    18220  17138  22642   4017    -72   3462       O  
ATOM    313  N   THR A  46      20.572  33.246  14.582  1.00128.24           N  
ANISOU  313  N   THR A  46    14206  15286  19233   4056    903   2909       N  
ATOM    314  CA  THR A  46      20.078  32.402  15.679  1.00128.21           C  
ANISOU  314  CA  THR A  46    13852  15719  19143   4174   1178   2899       C  
ATOM    315  C   THR A  46      20.899  32.584  16.965  1.00132.21           C  
ANISOU  315  C   THR A  46    14671  16069  19494   4331   1355   2570       C  
ATOM    316  O   THR A  46      20.332  32.518  18.057  1.00134.02           O  
ANISOU  316  O   THR A  46    14716  16593  19612   4720   1594   2523       O  
ATOM    317  CB  THR A  46      20.002  30.930  15.227  1.00130.57           C  
ANISOU  317  CB  THR A  46    13805  16340  19465   3647   1172   3092       C  
ATOM    318  CG2 THR A  46      19.126  30.067  16.139  1.00130.36           C  
ANISOU  318  CG2 THR A  46    13290  16826  19415   3758   1420   3237       C  
ATOM    319  OG1 THR A  46      19.527  30.857  13.881  1.00129.23           O  
ANISOU  319  OG1 THR A  46    13482  16204  19415   3446    921   3327       O  
ATOM    320  N   LEU A  47      22.224  32.811  16.835  1.00126.76           N  
ANISOU  320  N   LEU A  47    14433  14949  18781   4037   1237   2357       N  
ATOM    321  CA  LEU A  47      23.111  33.074  17.973  1.00126.44           C  
ANISOU  321  CA  LEU A  47    14733  14702  18606   4159   1330   2021       C  
ATOM    322  C   LEU A  47      22.883  34.477  18.555  1.00135.07           C  
ANISOU  322  C   LEU A  47    16129  15497  19694   4751   1283   1807       C  
ATOM    323  O   LEU A  47      22.361  34.588  19.664  1.00137.17           O  
ANISOU  323  O   LEU A  47    16320  15988  19810   5231   1479   1675       O  
ATOM    324  CB  LEU A  47      24.596  32.838  17.614  1.00122.72           C  
ANISOU  324  CB  LEU A  47    14588  13901  18140   3634   1197   1885       C  
ATOM    325  CG  LEU A  47      25.004  31.396  17.272  1.00123.58           C  
ANISOU  325  CG  LEU A  47    14474  14272  18208   3115   1249   1998       C  
ATOM    326  CD1 LEU A  47      26.301  31.348  16.501  1.00120.61           C  
ANISOU  326  CD1 LEU A  47    14367  13597  17862   2647   1083   1934       C  
ATOM    327  CD2 LEU A  47      25.078  30.520  18.511  1.00125.85           C  
ANISOU  327  CD2 LEU A  47    14636  14844  18338   3169   1478   1892       C  
ATOM    328  N   GLY A  48      23.264  35.516  17.806  1.00133.35           N  
ANISOU  328  N   GLY A  48    16257  14783  19627   4726   1020   1786       N  
ATOM    329  CA  GLY A  48      23.107  36.913  18.200  1.00138.16           C  
ANISOU  329  CA  GLY A  48    17225  14987  20282   5254    890   1584       C  
ATOM    330  C   GLY A  48      23.886  37.300  19.442  1.00144.63           C  
ANISOU  330  C   GLY A  48    18427  15554  20971   5454    906   1170       C  
ATOM    331  O   GLY A  48      25.106  37.475  19.381  1.00142.80           O  
ANISOU  331  O   GLY A  48    18540  14924  20793   5075    742   1019       O  
ATOM    332  N   SER A  49      23.177  37.426  20.586  1.00145.21           N  
ANISOU  332  N   SER A  49    18423  15896  20855   6064   1102    988       N  
ATOM    333  CA  SER A  49      23.713  37.829  21.898  1.00147.26           C  
ANISOU  333  CA  SER A  49    19043  15987  20921   6403   1120    558       C  
ATOM    334  C   SER A  49      24.647  36.777  22.548  1.00148.30           C  
ANISOU  334  C   SER A  49    19151  16315  20881   5995   1256    448       C  
ATOM    335  O   SER A  49      24.886  36.815  23.759  1.00149.75           O  
ANISOU  335  O   SER A  49    19509  16565  20825   6314   1347    139       O  
ATOM    336  CB  SER A  49      22.566  38.180  22.842  1.00155.45           C  
ANISOU  336  CB  SER A  49    19943  17372  21749   7221   1331    442       C  
ATOM    337  OG  SER A  49      21.719  37.062  23.051  1.00162.14           O  
ANISOU  337  OG  SER A  49    20194  18957  22455   7230   1685    727       O  
ATOM    338  N   ASP A  50      25.171  35.847  21.741  1.00140.51           N  
ANISOU  338  N   ASP A  50    17967  15425  19996   5329   1254    690       N  
ATOM    339  CA  ASP A  50      26.074  34.782  22.172  1.00136.71           C  
ANISOU  339  CA  ASP A  50    17444  15111  19389   4906   1353    628       C  
ATOM    340  C   ASP A  50      26.989  34.327  21.016  1.00135.26           C  
ANISOU  340  C   ASP A  50    17265  14738  19389   4202   1193    794       C  
ATOM    341  O   ASP A  50      27.406  33.167  20.957  1.00131.31           O  
ANISOU  341  O   ASP A  50    16566  14499  18827   3812   1298    886       O  
ATOM    342  CB  ASP A  50      25.298  33.611  22.821  1.00138.64           C  
ANISOU  342  CB  ASP A  50    17236  16013  19428   5020   1694    797       C  
ATOM    343  CG  ASP A  50      23.992  33.275  22.129  1.00153.65           C  
ANISOU  343  CG  ASP A  50    18656  18295  21429   5091   1813   1179       C  
ATOM    344  OD1 ASP A  50      22.957  33.880  22.491  1.00158.93           O  
ANISOU  344  OD1 ASP A  50    19205  19137  22044   5665   1916   1193       O  
ATOM    345  OD2 ASP A  50      24.010  32.430  21.204  1.00157.49           O1-
ANISOU  345  OD2 ASP A  50    18888  18903  22048   4591   1780   1451       O1-
ATOM    346  N   LEU A  51      27.293  35.255  20.093  1.00131.49           N  
ANISOU  346  N   LEU A  51    17024  13810  19126   4067    938    842       N  
ATOM    347  CA  LEU A  51      28.332  35.059  19.088  1.00127.75           C  
ANISOU  347  CA  LEU A  51    16628  13121  18790   3456    781    959       C  
ATOM    348  C   LEU A  51      29.738  35.077  19.745  1.00128.28           C  
ANISOU  348  C   LEU A  51    16984  12936  18821   3212    689    669       C  
ATOM    349  O   LEU A  51      30.508  34.161  19.449  1.00123.76           O  
ANISOU  349  O   LEU A  51    16286  12522  18215   2765    734    727       O  
ATOM    350  CB  LEU A  51      28.222  36.113  17.961  1.00130.17           C  
ANISOU  350  CB  LEU A  51    17104  13037  19318   3404    547   1144       C  
ATOM    351  CG  LEU A  51      28.493  35.682  16.498  1.00132.82           C  
ANISOU  351  CG  LEU A  51    17285  13440  19740   2895    484   1476       C  
ATOM    352  CD1 LEU A  51      29.935  35.215  16.267  1.00129.94           C  
ANISOU  352  CD1 LEU A  51    17011  12994  19367   2351    444   1425       C  
ATOM    353  CD2 LEU A  51      27.476  34.682  15.997  1.00134.06           C  
ANISOU  353  CD2 LEU A  51    17004  14109  19824   2895    638   1721       C  
ATOM    354  N   PRO A  52      30.112  36.070  20.616  1.00126.73           N  
ANISOU  354  N   PRO A  52    17171  12350  18631   3498    534    344       N  
ATOM    355  CA  PRO A  52      31.409  35.982  21.310  1.00125.22           C  
ANISOU  355  CA  PRO A  52    17203  11978  18397   3262    428     64       C  
ATOM    356  C   PRO A  52      31.544  34.752  22.197  1.00126.15           C  
ANISOU  356  C   PRO A  52    17116  12561  18254   3268    664    -36       C  
ATOM    357  O   PRO A  52      32.660  34.278  22.394  1.00124.15           O  
ANISOU  357  O   PRO A  52    16909  12285  17977   2919    609   -144       O  
ATOM    358  CB  PRO A  52      31.459  37.270  22.135  1.00131.83           C  
ANISOU  358  CB  PRO A  52    18479  12343  19268   3682    200   -278       C  
ATOM    359  CG  PRO A  52      30.519  38.191  21.462  1.00139.43           C  
ANISOU  359  CG  PRO A  52    19504  13082  20391   3966    112   -114       C  
ATOM    360  CD  PRO A  52      29.409  37.310  21.007  1.00133.02           C  
ANISOU  360  CD  PRO A  52    18230  12837  19475   4059    410    193       C  
ATOM    361  N   ARG A  53      30.420  34.237  22.729  1.00122.45           N  
ANISOU  361  N   ARG A  53    16406  12523  17596   3659    921     27       N  
ATOM    362  CA  ARG A  53      30.374  32.954  23.434  1.00119.85           C  
ANISOU  362  CA  ARG A  53    15825  12678  17035   3631   1170     50       C  
ATOM    363  C   ARG A  53      31.014  31.849  22.556  1.00117.04           C  
ANISOU  363  C   ARG A  53    15246  12461  16763   3029   1186    270       C  
ATOM    364  O   ARG A  53      31.890  31.116  23.030  1.00114.28           O  
ANISOU  364  O   ARG A  53    14915  12196  16311   2811   1201    157       O  
ATOM    365  CB  ARG A  53      28.915  32.612  23.826  1.00123.78           C  
ANISOU  365  CB  ARG A  53    16009  13636  17386   4070   1448    223       C  
ATOM    366  CG  ARG A  53      28.754  31.477  24.844  1.00138.51           C  
ANISOU  366  CG  ARG A  53    17663  15985  18980   4155   1714    247       C  
ATOM    367  CD  ARG A  53      27.996  30.297  24.251  1.00151.59           C  
ANISOU  367  CD  ARG A  53    18844  18063  20690   3904   1902    654       C  
ATOM    368  NE  ARG A  53      27.787  29.218  25.222  1.00163.27           N  
ANISOU  368  NE  ARG A  53    20117  19981  21937   3965   2148    740       N  
ATOM    369  CZ  ARG A  53      27.162  28.073  24.956  1.00177.22           C  
ANISOU  369  CZ  ARG A  53    21481  22115  23740   3741   2303   1090       C  
ATOM    370  NH1 ARG A  53      26.678  27.838  23.742  1.00163.22           N1+
ANISOU  370  NH1 ARG A  53    19469  20338  22209   3455   2223   1349       N1+
ATOM    371  NH2 ARG A  53      27.019  27.152  25.902  1.00163.99           N  
ANISOU  371  NH2 ARG A  53    19651  20800  21858   3792   2515   1193       N  
ATOM    372  N   ILE A  54      30.584  31.760  21.280  1.00111.15           N  
ANISOU  372  N   ILE A  54    14310  11734  16187   2799   1161    564       N  
ATOM    373  CA  ILE A  54      31.063  30.763  20.309  1.00106.50           C  
ANISOU  373  CA  ILE A  54    13524  11285  15657   2294   1159    762       C  
ATOM    374  C   ILE A  54      32.506  31.057  19.860  1.00106.01           C  
ANISOU  374  C   ILE A  54    13680  10912  15687   1905    971    651       C  
ATOM    375  O   ILE A  54      33.303  30.126  19.753  1.00102.75           O  
ANISOU  375  O   ILE A  54    13181  10640  15220   1591    996    640       O  
ATOM    376  CB  ILE A  54      30.077  30.584  19.106  1.00109.40           C  
ANISOU  376  CB  ILE A  54    13629  11804  16134   2220   1169   1094       C  
ATOM    377  CG1 ILE A  54      28.588  30.465  19.555  1.00112.16           C  
ANISOU  377  CG1 ILE A  54    13715  12468  16433   2626   1339   1230       C  
ATOM    378  CG2 ILE A  54      30.480  29.421  18.187  1.00106.61           C  
ANISOU  378  CG2 ILE A  54    13084  11636  15787   1763   1161   1255       C  
ATOM    379  CD1 ILE A  54      28.164  29.283  20.554  1.00118.21           C  
ANISOU  379  CD1 ILE A  54    14222  13664  17029   2711   1575   1266       C  
ATOM    380  N   LYS A  55      32.836  32.336  19.603  1.00102.42           N  
ANISOU  380  N   LYS A  55    13493  10040  15382   1928    777    588       N  
ATOM    381  CA  LYS A  55      34.173  32.762  19.174  1.00100.85           C  
ANISOU  381  CA  LYS A  55    13469   9541  15308   1540    590    535       C  
ATOM    382  C   LYS A  55      35.244  32.392  20.198  1.00101.37           C  
ANISOU  382  C   LYS A  55    13632   9606  15278   1459    562    247       C  
ATOM    383  O   LYS A  55      36.347  32.011  19.806  1.00 98.26           O  
ANISOU  383  O   LYS A  55    13189   9225  14921   1069    510    261       O  
ATOM    384  CB  LYS A  55      34.201  34.272  18.888  1.00107.00           C  
ANISOU  384  CB  LYS A  55    14540   9822  16293   1613    362    536       C  
ATOM    385  CG  LYS A  55      33.634  34.659  17.530  1.00118.92           C  
ANISOU  385  CG  LYS A  55    15973  11281  17930   1509    325    882       C  
ATOM    386  CD  LYS A  55      34.737  34.960  16.529  1.00127.69           C  
ANISOU  386  CD  LYS A  55    17134  12206  19177   1012    192   1060       C  
ATOM    387  CE  LYS A  55      34.172  35.481  15.235  1.00135.69           C  
ANISOU  387  CE  LYS A  55    18125  13144  20286    951    135   1413       C  
ATOM    388  NZ  LYS A  55      35.238  35.739  14.235  1.00142.95           N1+
ANISOU  388  NZ  LYS A  55    19064  13954  21296    471     45   1640       N1+
ATOM    389  N   THR A  56      34.907  32.504  21.504  1.00 98.61           N  
ANISOU  389  N   THR A  56    13408   9277  14783   1857    600     -8       N  
ATOM    390  CA  THR A  56      35.770  32.131  22.633  1.00 97.57           C  
ANISOU  390  CA  THR A  56    13381   9185  14506   1869    568   -298       C  
ATOM    391  C   THR A  56      35.849  30.605  22.776  1.00 96.21           C  
ANISOU  391  C   THR A  56    12933   9462  14160   1740    776   -207       C  
ATOM    392  O   THR A  56      36.925  30.078  23.061  1.00 93.35           O  
ANISOU  392  O   THR A  56    12574   9139  13755   1514    718   -327       O  
ATOM    393  CB  THR A  56      35.304  32.829  23.921  1.00107.33           C  
ANISOU  393  CB  THR A  56    14876  10306  15599   2392    529   -596       C  
ATOM    394  CG2 THR A  56      36.316  32.712  25.053  1.00105.17           C  
ANISOU  394  CG2 THR A  56    14789   9986  15185   2405    405   -933       C  
ATOM    395  OG1 THR A  56      35.076  34.208  23.636  1.00112.14           O  
ANISOU  395  OG1 THR A  56    15746  10463  16399   2535    318   -653       O  
ATOM    396  N   GLU A  57      34.708  29.910  22.584  1.00 91.36           N  
ANISOU  396  N   GLU A  57    12077   9169  13467   1884    991     14       N  
ATOM    397  CA  GLU A  57      34.644  28.456  22.521  1.00 88.36           C  
ANISOU  397  CA  GLU A  57    11436   9155  12982   1721   1151    161       C  
ATOM    398  C   GLU A  57      35.625  27.957  21.445  1.00 87.36           C  
ANISOU  398  C   GLU A  57    11230   8996  12967   1254   1059    243       C  
ATOM    399  O   GLU A  57      36.461  27.096  21.735  1.00 86.29           O  
ANISOU  399  O   GLU A  57    11058   8978  12750   1091   1060    160       O  
ATOM    400  CB  GLU A  57      33.198  27.990  22.221  1.00 90.59           C  
ANISOU  400  CB  GLU A  57    11453   9716  13252   1877   1332    437       C  
ATOM    401  CG  GLU A  57      32.979  26.478  22.336  1.00105.54           C  
ANISOU  401  CG  GLU A  57    13095  11951  15054   1736   1472    599       C  
ATOM    402  CD  GLU A  57      32.646  25.675  21.086  1.00124.36           C  
ANISOU  402  CD  GLU A  57    15245  14446  17560   1424   1453    855       C  
ATOM    403  OE1 GLU A  57      31.750  26.089  20.313  1.00119.88           O  
ANISOU  403  OE1 GLU A  57    14559  13887  17103   1466   1443   1036       O  
ATOM    404  OE2 GLU A  57      33.248  24.589  20.917  1.00107.06           O1-
ANISOU  404  OE2 GLU A  57    12995  12342  15341   1169   1432    864       O1-
ATOM    405  N   ILE A  58      35.520  28.514  20.216  1.00 80.63           N  
ANISOU  405  N   ILE A  58    10354   8005  12276   1076    982    411       N  
ATOM    406  CA  ILE A  58      36.351  28.172  19.060  1.00 76.96           C  
ANISOU  406  CA  ILE A  58     9807   7554  11880    682    918    521       C  
ATOM    407  C   ILE A  58      37.828  28.489  19.320  1.00 78.00           C  
ANISOU  407  C   ILE A  58    10063   7524  12049    471    790    336       C  
ATOM    408  O   ILE A  58      38.688  27.697  18.942  1.00 76.52           O  
ANISOU  408  O   ILE A  58     9759   7496  11819    228    799    336       O  
ATOM    409  CB  ILE A  58      35.798  28.824  17.766  1.00 80.72           C  
ANISOU  409  CB  ILE A  58    10252   7938  12480    597    870    767       C  
ATOM    410  CG1 ILE A  58      34.438  28.207  17.374  1.00 80.43           C  
ANISOU  410  CG1 ILE A  58    10011   8143  12406    735    972    966       C  
ATOM    411  CG2 ILE A  58      36.795  28.714  16.610  1.00 80.88           C  
ANISOU  411  CG2 ILE A  58    10226   7972  12533    221    807    874       C  
ATOM    412  CD1 ILE A  58      33.631  28.983  16.308  1.00 88.19           C  
ANISOU  412  CD1 ILE A  58    10977   9036  13495    768    907   1199       C  
ATOM    413  N   GLU A  59      38.117  29.627  19.966  1.00 74.19           N  
ANISOU  413  N   GLU A  59     9809   6729  11651    576    652    170       N  
ATOM    414  CA  GLU A  59      39.484  30.015  20.290  1.00 73.87           C  
ANISOU  414  CA  GLU A  59     9872   6512  11683    359    483     -4       C  
ATOM    415  C   GLU A  59      40.138  29.112  21.318  1.00 76.69           C  
ANISOU  415  C   GLU A  59    10198   7063  11877    407    506   -227       C  
ATOM    416  O   GLU A  59      41.355  28.933  21.239  1.00 77.87           O  
ANISOU  416  O   GLU A  59    10290   7229  12068    144    412   -295       O  
ATOM    417  CB  GLU A  59      39.581  31.485  20.698  1.00 78.64           C  
ANISOU  417  CB  GLU A  59    10760   6670  12450    445    265   -134       C  
ATOM    418  CG  GLU A  59      40.295  32.349  19.667  1.00 90.58           C  
ANISOU  418  CG  GLU A  59    12292   7920  14204     69    108     50       C  
ATOM    419  CD  GLU A  59      39.749  32.394  18.245  1.00112.12           C  
ANISOU  419  CD  GLU A  59    14888  10727  16986    -69    205    411       C  
ATOM    420  OE1 GLU A  59      38.514  32.526  18.066  1.00109.30           O  
ANISOU  420  OE1 GLU A  59    14555  10379  16595    204    282    507       O  
ATOM    421  OE2 GLU A  59      40.573  32.330  17.303  1.00100.57           O1-
ANISOU  421  OE2 GLU A  59    13286   9340  15586   -439    200    605       O1-
ATOM    422  N   ALA A  60      39.361  28.535  22.274  1.00 71.01           N  
ANISOU  422  N   ALA A  60     9495   6517  10968    740    632   -313       N  
ATOM    423  CA  ALA A  60      39.887  27.538  23.228  1.00 68.77           C  
ANISOU  423  CA  ALA A  60     9180   6451  10499    802    669   -469       C  
ATOM    424  C   ALA A  60      40.248  26.292  22.453  1.00 68.74           C  
ANISOU  424  C   ALA A  60     8939   6704  10475    555    761   -312       C  
ATOM    425  O   ALA A  60      41.349  25.746  22.611  1.00 67.62           O  
ANISOU  425  O   ALA A  60     8748   6643  10302    404    694   -419       O  
ATOM    426  CB  ALA A  60      38.846  27.194  24.280  1.00 69.89           C  
ANISOU  426  CB  ALA A  60     9364   6759  10432   1200    821   -501       C  
ATOM    427  N   LEU A  61      39.300  25.867  21.593  1.00 62.35           N  
ANISOU  427  N   LEU A  61     7987   6016   9687    537    890    -71       N  
ATOM    428  CA  LEU A  61      39.346  24.660  20.792  1.00 59.30           C  
ANISOU  428  CA  LEU A  61     7411   5850   9270    363    959     72       C  
ATOM    429  C   LEU A  61      40.508  24.629  19.791  1.00 63.42           C  
ANISOU  429  C   LEU A  61     7857   6381   9858     60    879     76       C  
ATOM    430  O   LEU A  61      40.913  23.537  19.369  1.00 62.44           O  
ANISOU  430  O   LEU A  61     7614   6445   9665    -38    904     92       O  
ATOM    431  CB  LEU A  61      37.998  24.496  20.097  1.00 58.71           C  
ANISOU  431  CB  LEU A  61     7227   5851   9229    419   1053    310       C  
ATOM    432  CG  LEU A  61      37.547  23.080  19.699  1.00 61.32           C  
ANISOU  432  CG  LEU A  61     7392   6400   9506    349   1111    445       C  
ATOM    433  CD1 LEU A  61      38.109  21.981  20.621  1.00 60.08           C  
ANISOU  433  CD1 LEU A  61     7243   6353   9231    382   1124    332       C  
ATOM    434  CD2 LEU A  61      36.046  23.016  19.603  1.00 63.70           C  
ANISOU  434  CD2 LEU A  61     7583   6779   9841    480   1194    654       C  
ATOM    435  N   LYS A  62      41.045  25.811  19.421  1.00 60.38           N  
ANISOU  435  N   LYS A  62     7539   5798   9605    -77    781     74       N  
ATOM    436  CA  LYS A  62      42.249  25.921  18.606  1.00 60.68           C  
ANISOU  436  CA  LYS A  62     7473   5880   9702   -368    723    107       C  
ATOM    437  C   LYS A  62      43.509  25.536  19.412  1.00 70.56           C  
ANISOU  437  C   LYS A  62     8693   7199  10917   -417    644   -111       C  
ATOM    438  O   LYS A  62      44.507  25.098  18.817  1.00 71.47           O  
ANISOU  438  O   LYS A  62     8642   7495  11019   -602    645    -94       O  
ATOM    439  CB  LYS A  62      42.375  27.320  17.979  1.00 63.64           C  
ANISOU  439  CB  LYS A  62     7917   6006  10257   -534    634    239       C  
ATOM    440  CG  LYS A  62      41.307  27.620  16.921  1.00 67.34           C  
ANISOU  440  CG  LYS A  62     8380   6459  10747   -515    700    493       C  
ATOM    441  CD  LYS A  62      41.351  29.041  16.374  1.00 70.00           C  
ANISOU  441  CD  LYS A  62     8826   6503  11268   -651    593    654       C  
ATOM    442  CE  LYS A  62      40.325  29.260  15.279  1.00 75.91           C  
ANISOU  442  CE  LYS A  62     9559   7272  12011   -616    647    921       C  
ATOM    443  NZ  LYS A  62      40.230  30.689  14.838  1.00 77.18           N1+
ANISOU  443  NZ  LYS A  62     9870   7094  12361   -701    524   1100       N1+
ATOM    444  N   ASN A  63      43.466  25.685  20.762  1.00 69.34           N  
ANISOU  444  N   ASN A  63     8689   6936  10721   -222    573   -318       N  
ATOM    445  CA  ASN A  63      44.627  25.429  21.637  1.00 69.65           C  
ANISOU  445  CA  ASN A  63     8721   7022  10722   -242    451   -539       C  
ATOM    446  C   ASN A  63      44.596  24.071  22.316  1.00 71.52           C  
ANISOU  446  C   ASN A  63     8925   7486  10763    -58    522   -621       C  
ATOM    447  O   ASN A  63      45.475  23.792  23.143  1.00 71.87           O  
ANISOU  447  O   ASN A  63     8978   7583  10747    -23    413   -806       O  
ATOM    448  CB  ASN A  63      44.780  26.531  22.688  1.00 71.96           C  
ANISOU  448  CB  ASN A  63     9232   7034  11076   -152    265   -742       C  
ATOM    449  CG  ASN A  63      44.782  27.910  22.104  1.00 90.46           C  
ANISOU  449  CG  ASN A  63    11655   9069  13646   -331    148   -657       C  
ATOM    450  ND2 ASN A  63      43.838  28.727  22.531  1.00 76.83           N  
ANISOU  450  ND2 ASN A  63    10161   7093  11938   -107    114   -705       N  
ATOM    451  OD1 ASN A  63      45.601  28.244  21.243  1.00 90.70           O  
ANISOU  451  OD1 ASN A  63    11536   9093  13833   -657     94   -526       O  
ATOM    452  N   LEU A  64      43.599  23.221  21.979  1.00 65.54           N  
ANISOU  452  N   LEU A  64     8131   6850   9921     47    676   -472       N  
ATOM    453  CA  LEU A  64      43.478  21.896  22.599  1.00 63.71           C  
ANISOU  453  CA  LEU A  64     7886   6787   9534    197    728   -496       C  
ATOM    454  C   LEU A  64      43.736  20.750  21.610  1.00 67.78           C  
ANISOU  454  C   LEU A  64     8250   7468  10036     83    764   -408       C  
ATOM    455  O   LEU A  64      42.971  20.538  20.660  1.00 68.45           O  
ANISOU  455  O   LEU A  64     8280   7573  10155     25    835   -243       O  
ATOM    456  CB  LEU A  64      42.139  21.716  23.339  1.00 63.01           C  
ANISOU  456  CB  LEU A  64     7890   6699   9352    434    842   -405       C  
ATOM    457  CG  LEU A  64      41.764  22.803  24.321  1.00 68.41           C  
ANISOU  457  CG  LEU A  64     8747   7250   9995    638    822   -519       C  
ATOM    458  CD1 LEU A  64      40.293  23.018  24.315  1.00 68.81           C  
ANISOU  458  CD1 LEU A  64     8799   7313  10032    809    972   -345       C  
ATOM    459  CD2 LEU A  64      42.262  22.488  25.712  1.00 70.86           C  
ANISOU  459  CD2 LEU A  64     9179   7626  10119    834    762   -704       C  
ATOM    460  N   ARG A  65      44.824  20.021  21.835  1.00 63.05           N  
ANISOU  460  N   ARG A  65     7592   6986   9378     79    691   -537       N  
ATOM    461  CA  ARG A  65      45.136  18.862  21.028  1.00 61.96           C  
ANISOU  461  CA  ARG A  65     7350   6995   9198     49    699   -510       C  
ATOM    462  C   ARG A  65      45.353  17.659  21.924  1.00 65.27           C  
ANISOU  462  C   ARG A  65     7829   7462   9509    218    647   -586       C  
ATOM    463  O   ARG A  65      46.427  17.485  22.512  1.00 66.84           O  
ANISOU  463  O   ARG A  65     8004   7731   9662    271    553   -743       O  
ATOM    464  CB  ARG A  65      46.323  19.119  20.092  1.00 64.99           C  
ANISOU  464  CB  ARG A  65     7562   7514   9616   -107    672   -561       C  
ATOM    465  CG  ARG A  65      46.189  18.411  18.750  1.00 81.55           C  
ANISOU  465  CG  ARG A  65     9575   9745  11665   -143    725   -481       C  
ATOM    466  CD  ARG A  65      46.808  17.022  18.718  1.00 97.87           C  
ANISOU  466  CD  ARG A  65    11613  11948  13625     -2    668   -606       C  
ATOM    467  NE  ARG A  65      47.314  16.658  17.389  1.00112.95           N  
ANISOU  467  NE  ARG A  65    13398  14060  15458    -22    699   -615       N  
ATOM    468  CZ  ARG A  65      46.593  16.061  16.441  1.00123.77           C  
ANISOU  468  CZ  ARG A  65    14826  15434  16767      5    703   -558       C  
ATOM    469  NH1 ARG A  65      45.318  15.753  16.660  1.00114.58           N1+
ANISOU  469  NH1 ARG A  65    13806  14074  15655     12    672   -459       N1+
ATOM    470  NH2 ARG A  65      47.138  15.770  15.270  1.00100.39           N  
ANISOU  470  NH2 ARG A  65    11767  12694  13683     33    729   -598       N  
ATOM    471  N   HIS A  66      44.308  16.830  22.021  1.00 58.74           N  
ANISOU  471  N   HIS A  66     7070   6593   8655    289    690   -447       N  
ATOM    472  CA  HIS A  66      44.267  15.634  22.841  1.00 57.46           C  
ANISOU  472  CA  HIS A  66     6990   6433   8410    429    642   -434       C  
ATOM    473  C   HIS A  66      43.492  14.524  22.107  1.00 57.02           C  
ANISOU  473  C   HIS A  66     6937   6327   8401    385    625   -286       C  
ATOM    474  O   HIS A  66      42.589  14.790  21.297  1.00 55.64           O  
ANISOU  474  O   HIS A  66     6717   6119   8305    278    676   -155       O  
ATOM    475  CB  HIS A  66      43.621  15.979  24.198  1.00 59.41           C  
ANISOU  475  CB  HIS A  66     7347   6652   8574    567    705   -369       C  
ATOM    476  CG  HIS A  66      43.771  14.928  25.253  1.00 63.52           C  
ANISOU  476  CG  HIS A  66     7964   7199   8972    721    655   -339       C  
ATOM    477  CD2 HIS A  66      44.827  14.647  26.051  1.00 65.93           C  
ANISOU  477  CD2 HIS A  66     8325   7558   9168    844    542   -499       C  
ATOM    478  ND1 HIS A  66      42.740  14.059  25.550  1.00 65.58           N  
ANISOU  478  ND1 HIS A  66     8261   7431   9225    746    712    -93       N  
ATOM    479  CE1 HIS A  66      43.199  13.278  26.512  1.00 66.06           C  
ANISOU  479  CE1 HIS A  66     8421   7516   9163    883    642    -92       C  
ATOM    480  NE2 HIS A  66      44.451  13.595  26.846  1.00 66.57           N  
ANISOU  480  NE2 HIS A  66     8507   7634   9153    964    535   -346       N  
ATOM    481  N   GLN A  67      43.870  13.278  22.404  1.00 51.05           N  
ANISOU  481  N   GLN A  67     6247   5545   7605    473    517   -314       N  
ATOM    482  CA  GLN A  67      43.289  12.042  21.896  1.00 49.18           C  
ANISOU  482  CA  GLN A  67     6063   5196   7427    443    422   -205       C  
ATOM    483  C   GLN A  67      41.805  11.861  22.278  1.00 53.56           C  
ANISOU  483  C   GLN A  67     6630   5663   8057    368    485     88       C  
ATOM    484  O   GLN A  67      41.089  11.159  21.564  1.00 54.03           O  
ANISOU  484  O   GLN A  67     6689   5617   8223    258    398    204       O  
ATOM    485  CB  GLN A  67      44.137  10.845  22.354  1.00 50.84           C  
ANISOU  485  CB  GLN A  67     6376   5358   7583    590    267   -307       C  
ATOM    486  CG  GLN A  67      44.356  10.703  23.883  1.00 58.81           C  
ANISOU  486  CG  GLN A  67     7471   6379   8496    727    274   -254       C  
ATOM    487  CD  GLN A  67      45.552  11.465  24.475  1.00 67.03           C  
ANISOU  487  CD  GLN A  67     8467   7575   9427    838    276   -473       C  
ATOM    488  NE2 GLN A  67      45.997  11.059  25.660  1.00 56.28           N  
ANISOU  488  NE2 GLN A  67     7202   6231   7951   1000    209   -482       N  
ATOM    489  OE1 GLN A  67      46.060  12.448  23.924  1.00 55.52           O  
ANISOU  489  OE1 GLN A  67     6886   6219   7990    765    322   -614       O  
ATOM    490  N   HIS A  68      41.337  12.483  23.389  1.00 49.74           N  
ANISOU  490  N   HIS A  68     6146   5241   7512    436    625    206       N  
ATOM    491  CA  HIS A  68      39.934  12.365  23.820  1.00 49.75           C  
ANISOU  491  CA  HIS A  68     6099   5240   7564    393    729    516       C  
ATOM    492  C   HIS A  68      39.167  13.675  23.704  1.00 55.06           C  
ANISOU  492  C   HIS A  68     6670   6001   8250    395    895    570       C  
ATOM    493  O   HIS A  68      38.082  13.834  24.279  1.00 55.93           O  
ANISOU  493  O   HIS A  68     6709   6186   8356    434   1030    806       O  
ATOM    494  CB  HIS A  68      39.816  11.749  25.221  1.00 51.15           C  
ANISOU  494  CB  HIS A  68     6356   5452   7627    518    769    678       C  
ATOM    495  CG  HIS A  68      40.368  10.361  25.290  1.00 54.88           C  
ANISOU  495  CG  HIS A  68     6944   5783   8126    510    578    689       C  
ATOM    496  CD2 HIS A  68      41.462   9.898  25.938  1.00 56.79           C  
ANISOU  496  CD2 HIS A  68     7314   6017   8247    663    478    541       C  
ATOM    497  ND1 HIS A  68      39.767   9.313  24.629  1.00 57.01           N  
ANISOU  497  ND1 HIS A  68     7213   5875   8573    343    437    855       N  
ATOM    498  CE1 HIS A  68      40.507   8.253  24.896  1.00 57.35           C  
ANISOU  498  CE1 HIS A  68     7409   5781   8601    412    258    801       C  
ATOM    499  NE2 HIS A  68      41.533   8.557  25.685  1.00 57.43           N  
ANISOU  499  NE2 HIS A  68     7489   5903   8428    615    286    622       N  
ATOM    500  N   ILE A  69      39.742  14.614  22.953  1.00 51.42           N  
ANISOU  500  N   ILE A  69     6192   5541   7804    364    885    369       N  
ATOM    501  CA  ILE A  69      39.084  15.850  22.562  1.00 51.88           C  
ANISOU  501  CA  ILE A  69     6179   5621   7912    351    990    410       C  
ATOM    502  C   ILE A  69      38.856  15.749  21.059  1.00 54.69           C  
ANISOU  502  C   ILE A  69     6457   5937   8386    176    911    438       C  
ATOM    503  O   ILE A  69      39.790  15.449  20.312  1.00 54.68           O  
ANISOU  503  O   ILE A  69     6481   5926   8369    113    809    277       O  
ATOM    504  CB  ILE A  69      39.933  17.075  23.022  1.00 55.92           C  
ANISOU  504  CB  ILE A  69     6766   6133   8349    448   1014    188       C  
ATOM    505  CG1 ILE A  69      39.564  17.464  24.466  1.00 57.64           C  
ANISOU  505  CG1 ILE A  69     7063   6408   8430    672   1116    204       C  
ATOM    506  CG2 ILE A  69      39.824  18.293  22.069  1.00 58.02           C  
ANISOU  506  CG2 ILE A  69     6990   6343   8713    359   1027    160       C  
ATOM    507  CD1 ILE A  69      40.667  18.063  25.229  1.00 62.95           C  
ANISOU  507  CD1 ILE A  69     7861   7064   8994    777   1044    -56       C  
ATOM    508  N   CYS A  70      37.618  15.982  20.622  1.00 51.20           N  
ANISOU  508  N   CYS A  70     5910   5505   8039    123    956    642       N  
ATOM    509  CA  CYS A  70      37.258  15.922  19.209  1.00 50.79           C  
ANISOU  509  CA  CYS A  70     5793   5431   8074    -25    860    684       C  
ATOM    510  C   CYS A  70      37.934  17.081  18.437  1.00 54.93           C  
ANISOU  510  C   CYS A  70     6339   5964   8568    -44    879    547       C  
ATOM    511  O   CYS A  70      37.642  18.253  18.685  1.00 56.75           O  
ANISOU  511  O   CYS A  70     6563   6181   8818     21    974    580       O  
ATOM    512  CB  CYS A  70      35.741  15.910  19.044  1.00 51.72           C  
ANISOU  512  CB  CYS A  70     5764   5578   8310    -69    884    955       C  
ATOM    513  SG  CYS A  70      35.177  16.141  17.343  1.00 55.58           S  
ANISOU  513  SG  CYS A  70     6175   6063   8880   -215    752   1007       S  
ATOM    514  N   GLN A  71      38.838  16.739  17.517  1.00 50.15           N  
ANISOU  514  N   GLN A  71     5761   5384   7910   -120    786    407       N  
ATOM    515  CA  GLN A  71      39.744  17.689  16.850  1.00 50.23           C  
ANISOU  515  CA  GLN A  71     5769   5441   7875   -165    814    306       C  
ATOM    516  C   GLN A  71      39.033  18.699  15.924  1.00 53.23           C  
ANISOU  516  C   GLN A  71     6104   5815   8306   -231    840    457       C  
ATOM    517  O   GLN A  71      38.196  18.302  15.120  1.00 54.65           O  
ANISOU  517  O   GLN A  71     6244   6018   8502   -275    773    570       O  
ATOM    518  CB  GLN A  71      40.841  16.907  16.084  1.00 51.94           C  
ANISOU  518  CB  GLN A  71     5988   5761   7986   -189    734    145       C  
ATOM    519  CG  GLN A  71      41.939  17.739  15.402  1.00 65.73           C  
ANISOU  519  CG  GLN A  71     7677   7628   9669   -252    785     78       C  
ATOM    520  CD  GLN A  71      42.892  18.422  16.346  1.00 83.80           C  
ANISOU  520  CD  GLN A  71     9952   9901  11987   -248    831    -19       C  
ATOM    521  NE2 GLN A  71      43.470  19.523  15.893  1.00 80.99           N  
ANISOU  521  NE2 GLN A  71     9533   9579  11660   -366    874     21       N  
ATOM    522  OE1 GLN A  71      43.129  17.976  17.470  1.00 78.65           O  
ANISOU  522  OE1 GLN A  71     9348   9201  11334   -152    806   -118       O  
ATOM    523  N   LEU A  72      39.378  19.996  16.051  1.00 47.28           N  
ANISOU  523  N   LEU A  72     5370   5008   7586   -241    905    460       N  
ATOM    524  CA  LEU A  72      38.974  21.067  15.128  1.00 47.11           C  
ANISOU  524  CA  LEU A  72     5335   4955   7610   -306    914    606       C  
ATOM    525  C   LEU A  72      39.981  21.216  13.954  1.00 51.28           C  
ANISOU  525  C   LEU A  72     5832   5606   8046   -444    899    597       C  
ATOM    526  O   LEU A  72      41.197  21.373  14.173  1.00 51.13           O  
ANISOU  526  O   LEU A  72     5795   5631   8001   -499    921    484       O  
ATOM    527  CB  LEU A  72      38.783  22.412  15.890  1.00 47.26           C  
ANISOU  527  CB  LEU A  72     5425   4798   7733   -235    959    628       C  
ATOM    528  CG  LEU A  72      38.435  23.681  15.081  1.00 50.97           C  
ANISOU  528  CG  LEU A  72     5923   5162   8282   -285    945    790       C  
ATOM    529  CD1 LEU A  72      36.950  23.761  14.744  1.00 49.88           C  
ANISOU  529  CD1 LEU A  72     5738   5024   8190   -179    942    970       C  
ATOM    530  CD2 LEU A  72      38.849  24.904  15.835  1.00 53.79           C  
ANISOU  530  CD2 LEU A  72     6399   5298   8740   -252    932    721       C  
ATOM    531  N   TYR A  73      39.452  21.172  12.720  1.00 47.41           N  
ANISOU  531  N   TYR A  73     5315   5204   7495   -489    862    730       N  
ATOM    532  CA  TYR A  73      40.235  21.216  11.493  1.00 48.99           C  
ANISOU  532  CA  TYR A  73     5479   5591   7544   -579    869    757       C  
ATOM    533  C   TYR A  73      40.249  22.601  10.818  1.00 56.94           C  
ANISOU  533  C   TYR A  73     6488   6559   8587   -685    909    974       C  
ATOM    534  O   TYR A  73      41.306  23.083  10.388  1.00 58.71           O  
ANISOU  534  O   TYR A  73     6662   6888   8757   -803    970   1018       O  
ATOM    535  CB  TYR A  73      39.778  20.114  10.516  1.00 50.17           C  
ANISOU  535  CB  TYR A  73     5631   5891   7540   -532    769    728       C  
ATOM    536  CG  TYR A  73      40.041  18.720  11.044  1.00 52.31           C  
ANISOU  536  CG  TYR A  73     5925   6174   7776   -449    700    513       C  
ATOM    537  CD1 TYR A  73      41.325  18.319  11.404  1.00 54.60           C  
ANISOU  537  CD1 TYR A  73     6194   6559   7993   -413    747    334       C  
ATOM    538  CD2 TYR A  73      39.009  17.797  11.184  1.00 53.00           C  
ANISOU  538  CD2 TYR A  73     6046   6167   7924   -413    566    510       C  
ATOM    539  CE1 TYR A  73      41.575  17.039  11.896  1.00 55.18           C  
ANISOU  539  CE1 TYR A  73     6314   6611   8041   -309    661    145       C  
ATOM    540  CE2 TYR A  73      39.247  16.512  11.677  1.00 53.63           C  
ANISOU  540  CE2 TYR A  73     6175   6203   7999   -352    473    344       C  
ATOM    541  CZ  TYR A  73      40.533  16.138  12.034  1.00 63.91           C  
ANISOU  541  CZ  TYR A  73     7491   7577   9214   -284    520    155       C  
ATOM    542  OH  TYR A  73      40.796  14.874  12.516  1.00 68.26           O  
ANISOU  542  OH  TYR A  73     8115   8058   9763   -197    408     -3       O  
ATOM    543  N   HIS A  74      39.074  23.239  10.743  1.00 53.01           N  
ANISOU  543  N   HIS A  74     6035   5913   8193   -643    870   1135       N  
ATOM    544  CA  HIS A  74      38.808  24.375   9.863  1.00 53.61           C  
ANISOU  544  CA  HIS A  74     6141   5944   8284   -711    863   1382       C  
ATOM    545  C   HIS A  74      37.661  25.161  10.466  1.00 59.47           C  
ANISOU  545  C   HIS A  74     6942   6438   9216   -595    827   1474       C  
ATOM    546  O   HIS A  74      36.664  24.581  10.899  1.00 58.08           O  
ANISOU  546  O   HIS A  74     6728   6261   9079   -463    797   1436       O  
ATOM    547  CB  HIS A  74      38.383  23.833   8.477  1.00 54.13           C  
ANISOU  547  CB  HIS A  74     6181   6242   8144   -706    803   1484       C  
ATOM    548  CG  HIS A  74      38.500  24.757   7.306  1.00 58.83           C  
ANISOU  548  CG  HIS A  74     6798   6911   8644   -793    812   1748       C  
ATOM    549  CD2 HIS A  74      38.749  26.084   7.258  1.00 61.87           C  
ANISOU  549  CD2 HIS A  74     7229   7128   9151   -895    846   1960       C  
ATOM    550  ND1 HIS A  74      38.344  24.284   6.013  1.00 61.30           N  
ANISOU  550  ND1 HIS A  74     7104   7489   8698   -772    763   1821       N  
ATOM    551  CE1 HIS A  74      38.511  25.329   5.224  1.00 63.17           C  
ANISOU  551  CE1 HIS A  74     7368   7749   8884   -860    797   2102       C  
ATOM    552  NE2 HIS A  74      38.760  26.436   5.926  1.00 63.97           N  
ANISOU  552  NE2 HIS A  74     7502   7573   9231   -952    841   2209       N  
ATOM    553  N   VAL A  75      37.804  26.477  10.510  1.00 59.60           N  
ANISOU  553  N   VAL A  75     7043   6243   9359   -636    823   1604       N  
ATOM    554  CA  VAL A  75      36.678  27.365  10.785  1.00 61.15           C  
ANISOU  554  CA  VAL A  75     7313   6213   9709   -478    771   1719       C  
ATOM    555  C   VAL A  75      36.415  28.177   9.517  1.00 68.49           C  
ANISOU  555  C   VAL A  75     8282   7127  10614   -546    711   2011       C  
ATOM    556  O   VAL A  75      37.364  28.658   8.885  1.00 68.84           O  
ANISOU  556  O   VAL A  75     8355   7185  10616   -744    727   2135       O  
ATOM    557  CB  VAL A  75      36.865  28.235  12.055  1.00 65.37           C  
ANISOU  557  CB  VAL A  75     7974   6441  10423   -386    768   1591       C  
ATOM    558  CG1 VAL A  75      35.582  28.988  12.402  1.00 66.42           C  
ANISOU  558  CG1 VAL A  75     8172   6386  10678   -126    726   1666       C  
ATOM    559  CG2 VAL A  75      37.304  27.376  13.240  1.00 63.13           C  
ANISOU  559  CG2 VAL A  75     7657   6225  10104   -332    827   1318       C  
ATOM    560  N   LEU A  76      35.138  28.303   9.134  1.00 67.66           N  
ANISOU  560  N   LEU A  76     8156   7024  10528   -387    642   2148       N  
ATOM    561  CA  LEU A  76      34.761  29.123   7.993  1.00 71.22           C  
ANISOU  561  CA  LEU A  76     8663   7444  10954   -407    560   2442       C  
ATOM    562  C   LEU A  76      33.578  30.025   8.328  1.00 78.44           C  
ANISOU  562  C   LEU A  76     9633   8119  12052   -165    481   2548       C  
ATOM    563  O   LEU A  76      32.533  29.532   8.727  1.00 78.05           O  
ANISOU  563  O   LEU A  76     9464   8157  12035     28    470   2488       O  
ATOM    564  CB  LEU A  76      34.530  28.267   6.735  1.00 71.52           C  
ANISOU  564  CB  LEU A  76     8607   7823  10744   -460    514   2533       C  
ATOM    565  CG  LEU A  76      34.307  29.017   5.414  1.00 80.34           C  
ANISOU  565  CG  LEU A  76     9790   8983  11752   -495    432   2858       C  
ATOM    566  CD1 LEU A  76      35.459  29.992   5.089  1.00 83.41           C  
ANISOU  566  CD1 LEU A  76    10287   9257  12148   -698    499   3045       C  
ATOM    567  CD2 LEU A  76      34.141  28.049   4.268  1.00 83.77           C  
ANISOU  567  CD2 LEU A  76    10154   9783  11891   -513    369   2873       C  
ATOM    568  N   GLU A  77      33.747  31.346   8.175  1.00 78.14           N  
ANISOU  568  N   GLU A  77     9767   7777  12146   -171    418   2719       N  
ATOM    569  CA  GLU A  77      32.701  32.294   8.536  1.00 80.04           C  
ANISOU  569  CA  GLU A  77    10095   7750  12567    114    328   2793       C  
ATOM    570  C   GLU A  77      32.239  33.049   7.303  1.00 87.01           C  
ANISOU  570  C   GLU A  77    11046   8584  13430    119    202   3142       C  
ATOM    571  O   GLU A  77      32.999  33.833   6.744  1.00 88.55           O  
ANISOU  571  O   GLU A  77    11394   8604  13647    -79    160   3342       O  
ATOM    572  CB  GLU A  77      33.195  33.236   9.640  1.00 82.63           C  
ANISOU  572  CB  GLU A  77    10627   7670  13099    178    309   2638       C  
ATOM    573  CG  GLU A  77      32.086  33.970  10.371  1.00 97.57           C  
ANISOU  573  CG  GLU A  77    12599   9328  15145    582    248   2582       C  
ATOM    574  CD  GLU A  77      32.553  35.117  11.249  1.00125.55           C  
ANISOU  574  CD  GLU A  77    16427  12392  18884    672    153   2441       C  
ATOM    575  OE1 GLU A  77      33.451  34.892  12.094  1.00118.52           O  
ANISOU  575  OE1 GLU A  77    15588  11444  18000    553    195   2193       O  
ATOM    576  OE2 GLU A  77      32.020  36.241  11.093  1.00121.13           O1-
ANISOU  576  OE2 GLU A  77    16053  11496  18475    875      7   2566       O1-
ATOM    577  N   THR A  78      30.998  32.796   6.873  1.00 85.64           N  
ANISOU  577  N   THR A  78    10742   8582  13215    330    133   3243       N  
ATOM    578  CA  THR A  78      30.365  33.480   5.739  1.00 89.55           C  
ANISOU  578  CA  THR A  78    11290   9056  13679    401    -17   3576       C  
ATOM    579  C   THR A  78      29.525  34.654   6.236  1.00 97.53           C  
ANISOU  579  C   THR A  78    12421   9708  14928    734   -119   3642       C  
ATOM    580  O   THR A  78      29.566  34.957   7.426  1.00 96.80           O  
ANISOU  580  O   THR A  78    12396   9388  14996    892    -65   3414       O  
ATOM    581  CB  THR A  78      29.593  32.492   4.830  1.00101.17           C  
ANISOU  581  CB  THR A  78    12547  10946  14947    415    -85   3649       C  
ATOM    582  CG2 THR A  78      30.515  31.497   4.131  1.00100.09           C  
ANISOU  582  CG2 THR A  78    12370  11120  14540    124    -24   3595       C  
ATOM    583  OG1 THR A  78      28.578  31.809   5.572  1.00 99.95           O  
ANISOU  583  OG1 THR A  78    12167  10930  14880    621    -75   3480       O  
ATOM    584  N   ALA A  79      28.771  35.311   5.336  1.00 98.32           N  
ANISOU  584  N   ALA A  79    12562   9765  15030    877   -278   3941       N  
ATOM    585  CA  ALA A  79      27.919  36.463   5.649  1.00102.14           C  
ANISOU  585  CA  ALA A  79    13172   9907  15729   1247   -406   4031       C  
ATOM    586  C   ALA A  79      27.032  36.256   6.893  1.00106.01           C  
ANISOU  586  C   ALA A  79    13504  10431  16344   1625   -330   3756       C  
ATOM    587  O   ALA A  79      26.848  37.195   7.676  1.00107.89           O  
ANISOU  587  O   ALA A  79    13925  10304  16765   1915   -368   3659       O  
ATOM    588  CB  ALA A  79      27.058  36.810   4.446  1.00105.85           C  
ANISOU  588  CB  ALA A  79    13610  10480  16128   1372   -587   4378       C  
ATOM    589  N   ASN A  80      26.502  35.029   7.071  1.00 99.59           N  
ANISOU  589  N   ASN A  80    12362  10054  15424   1623   -231   3639       N  
ATOM    590  CA  ASN A  80      25.538  34.700   8.120  1.00 99.24           C  
ANISOU  590  CA  ASN A  80    12082  10162  15463   1962   -134   3466       C  
ATOM    591  C   ASN A  80      25.803  33.348   8.806  1.00 99.37           C  
ANISOU  591  C   ASN A  80    11880  10488  15388   1779     44   3242       C  
ATOM    592  O   ASN A  80      25.168  33.044   9.816  1.00 98.71           O  
ANISOU  592  O   ASN A  80    11609  10540  15356   2022    167   3110       O  
ATOM    593  CB  ASN A  80      24.094  34.784   7.574  1.00103.65           C  
ANISOU  593  CB  ASN A  80    12383  10940  16059   2256   -259   3684       C  
ATOM    594  CG  ASN A  80      23.805  34.021   6.288  1.00129.12           C  
ANISOU  594  CG  ASN A  80    15424  14497  19138   2013   -397   3891       C  
ATOM    595  ND2 ASN A  80      22.529  33.747   6.051  1.00119.46           N  
ANISOU  595  ND2 ASN A  80    13875  13556  17958   2223   -494   4017       N  
ATOM    596  OD1 ASN A  80      24.689  33.722   5.468  1.00126.13           O  
ANISOU  596  OD1 ASN A  80    15188  14137  18599   1662   -434   3945       O  
ATOM    597  N   LYS A  81      26.741  32.545   8.270  1.00 93.44           N  
ANISOU  597  N   LYS A  81    11154   9859  14491   1375     62   3213       N  
ATOM    598  CA  LYS A  81      26.995  31.184   8.757  1.00 89.70           C  
ANISOU  598  CA  LYS A  81    10493   9659  13930   1191    184   3027       C  
ATOM    599  C   LYS A  81      28.422  30.978   9.286  1.00 90.82           C  
ANISOU  599  C   LYS A  81    10825   9666  14016    953    300   2811       C  
ATOM    600  O   LYS A  81      29.358  31.559   8.742  1.00 90.69           O  
ANISOU  600  O   LYS A  81    11026   9465  13968    769    258   2870       O  
ATOM    601  CB  LYS A  81      26.662  30.143   7.662  1.00 91.08           C  
ANISOU  601  CB  LYS A  81    10474  10161  13971    980     65   3143       C  
ATOM    602  CG  LYS A  81      25.178  30.013   7.313  1.00 97.11           C  
ANISOU  602  CG  LYS A  81    10950  11139  14808   1178    -65   3323       C  
ATOM    603  CD  LYS A  81      24.458  29.037   8.237  1.00100.78           C  
ANISOU  603  CD  LYS A  81    11093  11840  15359   1230     29   3236       C  
ATOM    604  CE  LYS A  81      22.964  28.996   8.025  1.00106.90           C  
ANISOU  604  CE  LYS A  81    11519  12847  16251   1432    -86   3439       C  
ATOM    605  NZ  LYS A  81      22.295  28.111   9.017  1.00109.40           N1+
ANISOU  605  NZ  LYS A  81    11493  13404  16670   1462     40   3410       N1+
ATOM    606  N   ILE A  82      28.577  30.156  10.355  1.00 85.14           N  
ANISOU  606  N   ILE A  82    10004   9058  13287    955    441   2591       N  
ATOM    607  CA  ILE A  82      29.878  29.694  10.871  1.00 82.19           C  
ANISOU  607  CA  ILE A  82     9750   8635  12843    731    535   2376       C  
ATOM    608  C   ILE A  82      29.968  28.181  10.706  1.00 83.54           C  
ANISOU  608  C   ILE A  82     9736   9109  12897    533    560   2312       C  
ATOM    609  O   ILE A  82      29.075  27.456  11.148  1.00 83.11           O  
ANISOU  609  O   ILE A  82     9464   9238  12876    630    588   2321       O  
ATOM    610  CB  ILE A  82      30.176  30.118  12.340  1.00 85.15           C  
ANISOU  610  CB  ILE A  82    10243   8821  13289    920    645   2147       C  
ATOM    611  CG1 ILE A  82      29.994  31.633  12.556  1.00 88.79           C  
ANISOU  611  CG1 ILE A  82    10928   8924  13884   1166    570   2170       C  
ATOM    612  CG2 ILE A  82      31.590  29.682  12.751  1.00 83.09           C  
ANISOU  612  CG2 ILE A  82    10097   8516  12958    669    699   1943       C  
ATOM    613  CD1 ILE A  82      29.884  32.072  14.044  1.00 98.00           C  
ANISOU  613  CD1 ILE A  82    12202   9943  15091   1491    651   1923       C  
ATOM    614  N   PHE A  83      31.045  27.712  10.074  1.00 78.71           N  
ANISOU  614  N   PHE A  83     9205   8546  12155    263    542   2259       N  
ATOM    615  CA  PHE A  83      31.286  26.299   9.815  1.00 76.82           C  
ANISOU  615  CA  PHE A  83     8855   8540  11793     91    527   2164       C  
ATOM    616  C   PHE A  83      32.501  25.833  10.605  1.00 78.66           C  
ANISOU  616  C   PHE A  83     9170   8737  11981    -15    638   1931       C  
ATOM    617  O   PHE A  83      33.604  26.336  10.376  1.00 77.90           O  
ANISOU  617  O   PHE A  83     9208   8554  11837   -136    665   1896       O  
ATOM    618  CB  PHE A  83      31.470  26.036   8.306  1.00 79.31           C  
ANISOU  618  CB  PHE A  83     9188   9007  11939    -64    398   2276       C  
ATOM    619  CG  PHE A  83      30.319  26.473   7.424  1.00 83.12           C  
ANISOU  619  CG  PHE A  83     9597   9546  12439     36    248   2511       C  
ATOM    620  CD1 PHE A  83      29.213  25.651   7.237  1.00 85.49           C  
ANISOU  620  CD1 PHE A  83     9693  10018  12771     70    119   2552       C  
ATOM    621  CD2 PHE A  83      30.343  27.704   6.779  1.00 88.08           C  
ANISOU  621  CD2 PHE A  83    10354  10046  13067     85    210   2713       C  
ATOM    622  CE1 PHE A  83      28.154  26.052   6.420  1.00 90.47           C  
ANISOU  622  CE1 PHE A  83    10230  10723  13421    167    -48   2769       C  
ATOM    623  CE2 PHE A  83      29.283  28.105   5.964  1.00 91.29           C  
ANISOU  623  CE2 PHE A  83    10696  10512  13478    203     52   2938       C  
ATOM    624  CZ  PHE A  83      28.195  27.276   5.791  1.00 90.53           C  
ANISOU  624  CZ  PHE A  83    10377  10618  13402    253    -77   2954       C  
ATOM    625  N   MET A  84      32.287  24.883  11.552  1.00 73.57           N  
ANISOU  625  N   MET A  84     8426   8168  11359     26    695   1803       N  
ATOM    626  CA  MET A  84      33.343  24.203  12.307  1.00 70.89           C  
ANISOU  626  CA  MET A  84     8144   7830  10961    -55    771   1587       C  
ATOM    627  C   MET A  84      33.538  22.859  11.640  1.00 69.46           C  
ANISOU  627  C   MET A  84     7902   7820  10670   -205    682   1536       C  
ATOM    628  O   MET A  84      32.596  22.064  11.588  1.00 69.73           O  
ANISOU  628  O   MET A  84     7805   7941  10748   -200    604   1604       O  
ATOM    629  CB  MET A  84      32.946  23.956  13.774  1.00 73.68           C  
ANISOU  629  CB  MET A  84     8450   8164  11381    108    878   1507       C  
ATOM    630  CG  MET A  84      32.433  25.172  14.533  1.00 80.03           C  
ANISOU  630  CG  MET A  84     9308   8825  12275    353    950   1531       C  
ATOM    631  SD  MET A  84      32.860  25.170  16.312  1.00 85.04           S  
ANISOU  631  SD  MET A  84    10033   9405  12874    536   1086   1312       S  
ATOM    632  CE  MET A  84      32.239  23.547  16.850  1.00 80.63           C  
ANISOU  632  CE  MET A  84     9257   9106  12272    509   1151   1380       C  
ATOM    633  N   VAL A  85      34.740  22.605  11.124  1.00 61.37           N  
ANISOU  633  N   VAL A  85     6964   6844   9510   -329    679   1419       N  
ATOM    634  CA  VAL A  85      35.097  21.315  10.542  1.00 59.46           C  
ANISOU  634  CA  VAL A  85     6712   6747   9134   -413    586   1305       C  
ATOM    635  C   VAL A  85      35.824  20.483  11.626  1.00 59.88           C  
ANISOU  635  C   VAL A  85     6787   6771   9194   -404    644   1105       C  
ATOM    636  O   VAL A  85      36.868  20.892  12.139  1.00 58.12           O  
ANISOU  636  O   VAL A  85     6619   6513   8950   -408    742    997       O  
ATOM    637  CB  VAL A  85      35.895  21.496   9.233  1.00 63.93           C  
ANISOU  637  CB  VAL A  85     7338   7452   9500   -492    558   1311       C  
ATOM    638  CG1 VAL A  85      36.448  20.182   8.714  1.00 63.49           C  
ANISOU  638  CG1 VAL A  85     7308   7547   9268   -509    469   1124       C  
ATOM    639  CG2 VAL A  85      35.046  22.173   8.173  1.00 65.62           C  
ANISOU  639  CG2 VAL A  85     7542   7706   9684   -485    470   1533       C  
ATOM    640  N   LEU A  86      35.245  19.318  11.963  1.00 54.55           N  
ANISOU  640  N   LEU A  86     6062   6101   8563   -403    557   1077       N  
ATOM    641  CA  LEU A  86      35.583  18.537  13.153  1.00 52.39           C  
ANISOU  641  CA  LEU A  86     5803   5775   8328   -371    601    965       C  
ATOM    642  C   LEU A  86      35.861  17.055  12.861  1.00 54.52           C  
ANISOU  642  C   LEU A  86     6116   6056   8543   -424    444    839       C  
ATOM    643  O   LEU A  86      35.383  16.517  11.852  1.00 54.03           O  
ANISOU  643  O   LEU A  86     6052   6024   8453   -484    269    858       O  
ATOM    644  CB  LEU A  86      34.445  18.653  14.183  1.00 52.83           C  
ANISOU  644  CB  LEU A  86     5751   5790   8532   -297    670   1125       C  
ATOM    645  CG  LEU A  86      34.260  20.010  14.826  1.00 57.70           C  
ANISOU  645  CG  LEU A  86     6371   6360   9192   -161    824   1179       C  
ATOM    646  CD1 LEU A  86      32.862  20.161  15.326  1.00 60.62           C  
ANISOU  646  CD1 LEU A  86     6584   6774   9675    -55    873   1381       C  
ATOM    647  CD2 LEU A  86      35.277  20.229  15.944  1.00 57.24           C  
ANISOU  647  CD2 LEU A  86     6426   6242   9080    -85    930   1002       C  
ATOM    648  N   GLU A  87      36.640  16.405  13.764  1.00 49.72           N  
ANISOU  648  N   GLU A  87     5569   5405   7917   -383    479    699       N  
ATOM    649  CA  GLU A  87      36.942  14.968  13.759  1.00 49.72           C  
ANISOU  649  CA  GLU A  87     5644   5352   7895   -395    320    574       C  
ATOM    650  C   GLU A  87      35.650  14.126  13.567  1.00 54.40           C  
ANISOU  650  C   GLU A  87     6182   5854   8633   -498    135    732       C  
ATOM    651  O   GLU A  87      34.639  14.361  14.238  1.00 53.71           O  
ANISOU  651  O   GLU A  87     5963   5753   8692   -531    201    955       O  
ATOM    652  CB  GLU A  87      37.684  14.582  15.054  1.00 49.84           C  
ANISOU  652  CB  GLU A  87     5711   5315   7910   -317    401    484       C  
ATOM    653  CG  GLU A  87      38.389  13.243  15.014  1.00 52.43           C  
ANISOU  653  CG  GLU A  87     6156   5578   8187   -278    242    308       C  
ATOM    654  CD  GLU A  87      39.254  12.913  16.218  1.00 79.03           C  
ANISOU  654  CD  GLU A  87     9582   8918  11528   -175    306    214       C  
ATOM    655  OE1 GLU A  87      39.662  13.840  16.960  1.00 58.31           O  
ANISOU  655  OE1 GLU A  87     6919   6361   8876   -125    474    210       O  
ATOM    656  OE2 GLU A  87      39.560  11.711  16.395  1.00 88.40           O1-
ANISOU  656  OE2 GLU A  87    10872   9998  12718   -133    154    131       O1-
ATOM    657  N   TYR A  88      35.704  13.163  12.630  1.00 50.92           N  
ANISOU  657  N   TYR A  88     5834   5366   8147   -540   -109    611       N  
ATOM    658  CA  TYR A  88      34.614  12.251  12.312  1.00 51.23           C  
ANISOU  658  CA  TYR A  88     5844   5279   8341   -676   -369    723       C  
ATOM    659  C   TYR A  88      34.517  11.168  13.419  1.00 55.04           C  
ANISOU  659  C   TYR A  88     6354   5579   8979   -731   -432    790       C  
ATOM    660  O   TYR A  88      35.487  10.451  13.690  1.00 53.97           O  
ANISOU  660  O   TYR A  88     6384   5354   8768   -643   -481    595       O  
ATOM    661  CB  TYR A  88      34.861  11.690  10.904  1.00 53.50           C  
ANISOU  661  CB  TYR A  88     6277   5567   8483   -660   -632    511       C  
ATOM    662  CG  TYR A  88      33.852  10.687  10.393  1.00 58.42           C  
ANISOU  662  CG  TYR A  88     6916   6021   9259   -811   -994    559       C  
ATOM    663  CD1 TYR A  88      32.564  11.079  10.040  1.00 61.31           C  
ANISOU  663  CD1 TYR A  88     7097   6428   9770   -953  -1083    798       C  
ATOM    664  CD2 TYR A  88      34.194   9.346  10.230  1.00 61.03           C  
ANISOU  664  CD2 TYR A  88     7451   6136   9602   -807  -1284    358       C  
ATOM    665  CE1 TYR A  88      31.636  10.157   9.563  1.00 64.77           C  
ANISOU  665  CE1 TYR A  88     7525   6705  10380  -1130  -1460    850       C  
ATOM    666  CE2 TYR A  88      33.276   8.418   9.746  1.00 64.77           C  
ANISOU  666  CE2 TYR A  88     7962   6400  10248   -977  -1677    391       C  
ATOM    667  CZ  TYR A  88      31.995   8.827   9.416  1.00 76.04           C  
ANISOU  667  CZ  TYR A  88     9175   7882  11835  -1159  -1769    644       C  
ATOM    668  OH  TYR A  88      31.082   7.912   8.944  1.00 83.88           O  
ANISOU  668  OH  TYR A  88    10178   8663  13030  -1364  -2197    686       O  
ATOM    669  N   CYS A  89      33.339  11.072  14.068  1.00 52.62           N  
ANISOU  669  N   CYS A  89     5867   5241   8886   -864   -422   1096       N  
ATOM    670  CA  CYS A  89      33.088  10.169  15.192  1.00 53.12           C  
ANISOU  670  CA  CYS A  89     5913   5169   9101   -944   -441   1267       C  
ATOM    671  C   CYS A  89      31.946   9.160  14.923  1.00 57.57           C  
ANISOU  671  C   CYS A  89     6384   5566   9924  -1200   -744   1488       C  
ATOM    672  O   CYS A  89      30.826   9.297  15.432  1.00 55.80           O  
ANISOU  672  O   CYS A  89     5899   5423   9879  -1330   -671   1834       O  
ATOM    673  CB  CYS A  89      32.870  10.969  16.465  1.00 53.04           C  
ANISOU  673  CB  CYS A  89     5752   5320   9081   -851   -101   1468       C  
ATOM    674  SG  CYS A  89      34.271  12.025  16.871  1.00 54.84           S  
ANISOU  674  SG  CYS A  89     6116   5666   9055   -598    162   1192       S  
ATOM    675  N   PRO A  90      32.254   8.121  14.111  1.00 56.82           N  
ANISOU  675  N   PRO A  90     6502   5238   9849  -1263  -1104   1279       N  
ATOM    676  CA  PRO A  90      31.197   7.192  13.672  1.00 61.13           C  
ANISOU  676  CA  PRO A  90     6988   5577  10662  -1537  -1478   1445       C  
ATOM    677  C   PRO A  90      30.432   6.497  14.808  1.00 71.45           C  
ANISOU  677  C   PRO A  90     8130   6768  12249  -1759  -1481   1849       C  
ATOM    678  O   PRO A  90      29.212   6.313  14.692  1.00 74.60           O  
ANISOU  678  O   PRO A  90     8278   7166  12901  -2016  -1624   2157       O  
ATOM    679  CB  PRO A  90      31.941   6.174  12.803  1.00 63.73           C  
ANISOU  679  CB  PRO A  90     7663   5636  10915  -1483  -1855   1073       C  
ATOM    680  CG  PRO A  90      33.294   6.703  12.606  1.00 64.28           C  
ANISOU  680  CG  PRO A  90     7905   5861  10657  -1172  -1641    735       C  
ATOM    681  CD  PRO A  90      33.580   7.750  13.572  1.00 56.77           C  
ANISOU  681  CD  PRO A  90     6793   5154   9623  -1069  -1199    874       C  
ATOM    682  N   GLY A  91      31.149   6.139  15.885  1.00 68.40           N  
ANISOU  682  N   GLY A  91     7863   6317  11808  -1661  -1321   1870       N  
ATOM    683  CA  GLY A  91      30.629   5.402  17.039  1.00 71.13           C  
ANISOU  683  CA  GLY A  91     8103   6560  12363  -1840  -1301   2265       C  
ATOM    684  C   GLY A  91      29.380   5.927  17.731  1.00 77.45           C  
ANISOU  684  C   GLY A  91     8489   7633  13305  -1981  -1054   2745       C  
ATOM    685  O   GLY A  91      28.634   5.148  18.326  1.00 80.03           O  
ANISOU  685  O   GLY A  91     8663   7866  13878  -2237  -1142   3144       O  
ATOM    686  N   GLY A  92      29.152   7.230  17.668  1.00 68.36           N  
ANISOU  686  N   GLY A  92     7671   9876   8426    297  -1458  -1126       N  
ATOM    687  CA  GLY A  92      27.929   7.829  18.183  1.00 70.19           C  
ANISOU  687  CA  GLY A  92     7718  10118   8832    424  -1596  -1165       C  
ATOM    688  C   GLY A  92      28.091   8.548  19.499  1.00 73.44           C  
ANISOU  688  C   GLY A  92     8144  10321   9438    428  -1443  -1016       C  
ATOM    689  O   GLY A  92      29.206   8.899  19.867  1.00 69.78           O  
ANISOU  689  O   GLY A  92     7879   9707   8927    378  -1288   -829       O  
ATOM    690  N   GLU A  93      26.973   8.774  20.215  1.00 74.00           N  
ANISOU  690  N   GLU A  93     7988  10392   9737    485  -1484  -1129       N  
ATOM    691  CA  GLU A  93      26.946   9.526  21.481  1.00 73.74           C  
ANISOU  691  CA  GLU A  93     7953  10187   9877    513  -1352  -1030       C  
ATOM    692  C   GLU A  93      26.961   8.570  22.649  1.00 76.49           C  
ANISOU  692  C   GLU A  93     8204  10440  10419    306  -1096  -1143       C  
ATOM    693  O   GLU A  93      26.446   7.451  22.542  1.00 77.09           O  
ANISOU  693  O   GLU A  93     8110  10591  10590    172  -1057  -1348       O  
ATOM    694  CB  GLU A  93      25.692  10.417  21.562  1.00 77.79           C  
ANISOU  694  CB  GLU A  93     8276  10759  10522    720  -1535  -1103       C  
ATOM    695  CG  GLU A  93      25.941  11.847  22.027  1.00 90.27           C  
ANISOU  695  CG  GLU A  93    10006  12180  12112    886  -1556   -895       C  
ATOM    696  CD  GLU A  93      24.859  12.840  21.618  1.00116.88           C  
ANISOU  696  CD  GLU A  93    13254  15609  15546   1162  -1835   -932       C  
ATOM    697  OE1 GLU A  93      23.685  12.644  22.013  1.00113.61           O  
ANISOU  697  OE1 GLU A  93    12515  15287  15365   1202  -1872  -1180       O  
ATOM    698  OE2 GLU A  93      25.183  13.813  20.897  1.00106.77           O1-
ANISOU  698  OE2 GLU A  93    12201  14272  14095   1340  -2012   -717       O1-
ATOM    699  N   LEU A  94      27.553   9.011  23.765  1.00 71.24           N  
ANISOU  699  N   LEU A  94     7665   9598   9805    280   -927  -1010       N  
ATOM    700  CA  LEU A  94      27.613   8.259  25.015  1.00 69.90           C  
ANISOU  700  CA  LEU A  94     7479   9314   9766    112   -687  -1067       C  
ATOM    701  C   LEU A  94      26.210   8.116  25.575  1.00 78.12           C  
ANISOU  701  C   LEU A  94     8249  10422  11010     91   -626  -1265       C  
ATOM    702  O   LEU A  94      25.889   7.058  26.114  1.00 78.23           O  
ANISOU  702  O   LEU A  94     8183  10407  11133    -95   -444  -1386       O  
ATOM    703  CB  LEU A  94      28.538   8.965  26.032  1.00 67.47           C  
ANISOU  703  CB  LEU A  94     7381   8825   9429    136   -578   -892       C  
ATOM    704  CG  LEU A  94      28.872   8.234  27.330  1.00 69.73           C  
ANISOU  704  CG  LEU A  94     7753   8976   9765    -11   -359   -900       C  
ATOM    705  CD1 LEU A  94      29.454   6.831  27.069  1.00 68.84           C  
ANISOU  705  CD1 LEU A  94     7701   8826   9629   -172   -298   -933       C  
ATOM    706  CD2 LEU A  94      29.801   9.076  28.192  1.00 68.59           C  
ANISOU  706  CD2 LEU A  94     7809   8683   9569     54   -325   -755       C  
ATOM    707  N   PHE A  95      25.379   9.175  25.438  1.00 77.83           N  
ANISOU  707  N   PHE A  95     8070  10460  11042    281   -767  -1305       N  
ATOM    708  CA  PHE A  95      23.995   9.177  25.894  1.00 81.13           C  
ANISOU  708  CA  PHE A  95     8172  10964  11690    289   -719  -1536       C  
ATOM    709  C   PHE A  95      23.182   8.062  25.256  1.00 84.72           C  
ANISOU  709  C   PHE A  95     8365  11563  12261    164   -753  -1783       C  
ATOM    710  O   PHE A  95      22.463   7.345  25.963  1.00 84.62           O  
ANISOU  710  O   PHE A  95     8158  11547  12447    -13   -531  -1965       O  
ATOM    711  CB  PHE A  95      23.324  10.542  25.653  1.00 86.02           C  
ANISOU  711  CB  PHE A  95     8678  11632  12374    565   -934  -1548       C  
ATOM    712  CG  PHE A  95      21.902  10.614  26.172  1.00 91.89           C  
ANISOU  712  CG  PHE A  95     9048  12469  13397    592   -876  -1828       C  
ATOM    713  CD1 PHE A  95      21.639  10.598  27.542  1.00 95.92           C  
ANISOU  713  CD1 PHE A  95     9511  12900  14034    479   -561  -1898       C  
ATOM    714  CD2 PHE A  95      20.825  10.688  25.292  1.00 98.38           C  
ANISOU  714  CD2 PHE A  95     9559  13468  14353    732  -1134  -2043       C  
ATOM    715  CE1 PHE A  95      20.326  10.661  28.020  1.00100.58           C  
ANISOU  715  CE1 PHE A  95     9731  13587  14899    485   -458  -2184       C  
ATOM    716  CE2 PHE A  95      19.509  10.751  25.772  1.00104.80           C  
ANISOU  716  CE2 PHE A  95     9970  14374  15475    754  -1072  -2346       C  
ATOM    717  CZ  PHE A  95      19.268  10.740  27.132  1.00103.07           C  
ANISOU  717  CZ  PHE A  95     9691  14074  15397    620   -711  -2418       C  
ATOM    718  N   ASP A  96      23.301   7.920  23.927  1.00 81.21           N  
ANISOU  718  N   ASP A  96     7926  11241  11689    244  -1015  -1797       N  
ATOM    719  CA  ASP A  96      22.564   6.912  23.179  1.00 83.08           C  
ANISOU  719  CA  ASP A  96     7912  11629  12025    147  -1104  -2064       C  
ATOM    720  C   ASP A  96      23.171   5.526  23.389  1.00 84.01           C  
ANISOU  720  C   ASP A  96     8128  11646  12146   -131   -880  -2088       C  
ATOM    721  O   ASP A  96      22.467   4.524  23.243  1.00 84.99           O  
ANISOU  721  O   ASP A  96     8018  11822  12453   -295   -828  -2341       O  
ATOM    722  CB  ASP A  96      22.439   7.303  21.693  1.00 87.13           C  
ANISOU  722  CB  ASP A  96     8423  12324  12358    357  -1489  -2086       C  
ATOM    723  CG  ASP A  96      21.642   8.584  21.429  1.00104.05           C  
ANISOU  723  CG  ASP A  96    10444  14552  14538    659  -1760  -2094       C  
ATOM    724  OD1 ASP A  96      21.605   9.470  22.326  1.00105.26           O  
ANISOU  724  OD1 ASP A  96    10626  14585  14783    743  -1654  -1985       O  
ATOM    725  OD2 ASP A  96      21.090   8.721  20.311  1.00111.38           O1-
ANISOU  725  OD2 ASP A  96    11270  15660  15389    831  -2100  -2210       O1-
ATOM    726  N   TYR A  97      24.472   5.472  23.749  1.00 76.94           N  
ANISOU  726  N   TYR A  97     7566  10590  11079   -179   -756  -1840       N  
ATOM    727  CA  TYR A  97      25.139   4.223  24.113  1.00 75.28           C  
ANISOU  727  CA  TYR A  97     7483  10234  10887   -407   -550  -1835       C  
ATOM    728  C   TYR A  97      24.632   3.633  25.448  1.00 80.05           C  
ANISOU  728  C   TYR A  97     8028  10693  11694   -602   -240  -1889       C  
ATOM    729  O   TYR A  97      24.535   2.411  25.560  1.00 80.77           O  
ANISOU  729  O   TYR A  97     8091  10696  11901   -813    -96  -1999       O  
ATOM    730  CB  TYR A  97      26.676   4.352  24.093  1.00 73.19           C  
ANISOU  730  CB  TYR A  97     7555   9846  10408   -375   -537  -1590       C  
ATOM    731  CG  TYR A  97      27.374   3.031  24.332  1.00 74.06           C  
ANISOU  731  CG  TYR A  97     7784   9802  10553   -564   -385  -1608       C  
ATOM    732  CD1 TYR A  97      27.230   1.971  23.440  1.00 76.04           C  
ANISOU  732  CD1 TYR A  97     7935  10110  10847   -665   -441  -1803       C  
ATOM    733  CD2 TYR A  97      28.148   2.825  25.468  1.00 74.80           C  
ANISOU  733  CD2 TYR A  97     8094   9682  10645   -628   -205  -1449       C  
ATOM    734  CE1 TYR A  97      27.852   0.744  23.666  1.00 76.51           C  
ANISOU  734  CE1 TYR A  97     8106   9991  10973   -824   -309  -1831       C  
ATOM    735  CE2 TYR A  97      28.783   1.604  25.700  1.00 75.40           C  
ANISOU  735  CE2 TYR A  97     8297   9586  10765   -769    -98  -1458       C  
ATOM    736  CZ  TYR A  97      28.626   0.564  24.799  1.00 82.45           C  
ANISOU  736  CZ  TYR A  97     9085  10513  11730   -868   -142  -1647       C  
ATOM    737  OH  TYR A  97      29.239  -0.643  25.021  1.00 84.70           O  
ANISOU  737  OH  TYR A  97     9498  10594  12090   -992    -46  -1665       O  
ATOM    738  N   ILE A  98      24.306   4.477  26.443  1.00 76.30           N  
ANISOU  738  N   ILE A  98     7552  10183  11255   -540   -125  -1818       N  
ATOM    739  CA  ILE A  98      23.810   3.983  27.732  1.00 77.19           C  
ANISOU  739  CA  ILE A  98     7646  10175  11508   -728    204  -1859       C  
ATOM    740  C   ILE A  98      22.370   3.449  27.591  1.00 84.81           C  
ANISOU  740  C   ILE A  98     8220  11249  12756   -866    293  -2170       C  
ATOM    741  O   ILE A  98      22.128   2.308  27.979  1.00 85.57           O  
ANISOU  741  O   ILE A  98     8300  11231  12982  -1121    530  -2252       O  
ATOM    742  CB  ILE A  98      23.988   5.005  28.899  1.00 79.49           C  
ANISOU  742  CB  ILE A  98     8086  10398  11719   -628    326  -1710       C  
ATOM    743  CG1 ILE A  98      25.474   5.407  29.065  1.00 77.22           C  
ANISOU  743  CG1 ILE A  98     8161   9985  11194   -524    240  -1442       C  
ATOM    744  CG2 ILE A  98      23.457   4.436  30.224  1.00 81.54           C  
ANISOU  744  CG2 ILE A  98     8367  10549  12066   -836    699  -1752       C  
ATOM    745  CD1 ILE A  98      25.705   6.861  29.487  1.00 82.83           C  
ANISOU  745  CD1 ILE A  98     8947  10700  11825   -317    163  -1334       C  
ATOM    746  N   ILE A  99      21.434   4.259  27.023  1.00 83.18           N  
ANISOU  746  N   ILE A  99     7697  11244  12664   -696     94  -2349       N  
ATOM    747  CA  ILE A  99      19.984   3.975  26.902  1.00 86.43           C  
ANISOU  747  CA  ILE A  99     7656  11791  13392   -783    140  -2697       C  
ATOM    748  C   ILE A  99      19.685   2.655  26.138  1.00 92.70           C  
ANISOU  748  C   ILE A  99     8284  12605  14333   -992    117  -2918       C  
ATOM    749  O   ILE A  99      18.588   2.092  26.262  1.00 96.32           O  
ANISOU  749  O   ILE A  99     8386  13110  15101  -1170    260  -3217       O  
ATOM    750  CB  ILE A  99      19.184   5.187  26.306  1.00 90.75           C  
ANISOU  750  CB  ILE A  99     7916  12548  14017   -484   -172  -2838       C  
ATOM    751  CG1 ILE A  99      19.539   5.442  24.815  1.00 90.85           C  
ANISOU  751  CG1 ILE A  99     7973  12696  13850   -269   -617  -2810       C  
ATOM    752  CG2 ILE A  99      19.349   6.458  27.168  1.00 89.56           C  
ANISOU  752  CG2 ILE A  99     7894  12344  13791   -300   -110  -2671       C  
ATOM    753  CD1 ILE A  99      18.565   6.293  24.013  1.00 99.78           C  
ANISOU  753  CD1 ILE A  99     8790  14038  15084      9   -981  -3007       C  
ATOM    754  N   SER A 100      20.673   2.187  25.360  1.00 86.61           N  
ANISOU  754  N   SER A 100     7756  11794  13358   -974    -50  -2794       N  
ATOM    755  CA  SER A 100      20.636   0.997  24.514  1.00 87.65           C  
ANISOU  755  CA  SER A 100     7797  11933  13574  -1131   -119  -2988       C  
ATOM    756  C   SER A 100      21.125  -0.251  25.256  1.00 91.83           C  
ANISOU  756  C   SER A 100     8534  12186  14172  -1427    216  -2911       C  
ATOM    757  O   SER A 100      20.761  -1.376  24.896  1.00 93.56           O  
ANISOU  757  O   SER A 100     8608  12351  14590  -1638    274  -3134       O  
ATOM    758  CB  SER A 100      21.495   1.232  23.276  1.00 89.31           C  
ANISOU  758  CB  SER A 100     8184  12252  13498   -933   -463  -2898       C  
ATOM    759  OG  SER A 100      22.797   1.696  23.598  1.00 91.62           O  
ANISOU  759  OG  SER A 100     8874  12419  13518   -837   -428  -2551       O  
ATOM    760  N   GLN A 101      21.961  -0.035  26.286  1.00 86.58           N  
ANISOU  760  N   GLN A 101     8221  11333  13342  -1428    412  -2602       N  
ATOM    761  CA  GLN A 101      22.546  -1.060  27.161  1.00 85.64           C  
ANISOU  761  CA  GLN A 101     8391  10920  13229  -1650    706  -2453       C  
ATOM    762  C   GLN A 101      21.830  -1.046  28.514  1.00 89.47           C  
ANISOU  762  C   GLN A 101     8863  11300  13831  -1818   1082  -2429       C  
ATOM    763  O   GLN A 101      22.133  -1.874  29.381  1.00 89.23           O  
ANISOU  763  O   GLN A 101     9093  11013  13798  -2015   1363  -2293       O  
ATOM    764  CB  GLN A 101      24.066  -0.800  27.364  1.00 83.39           C  
ANISOU  764  CB  GLN A 101     8528  10511  12645  -1500    619  -2131       C  
ATOM    765  CG  GLN A 101      24.901  -0.665  26.081  1.00 94.97           C  
ANISOU  765  CG  GLN A 101    10038  12091  13955  -1329    297  -2130       C  
ATOM    766  CD  GLN A 101      24.670  -1.762  25.065  1.00119.77           C  
ANISOU  766  CD  GLN A 101    13022  15252  17233  -1453    213  -2382       C  
ATOM    767  NE2 GLN A 101      25.297  -2.913  25.274  1.00112.04           N  
ANISOU  767  NE2 GLN A 101    12232  14028  16309  -1603    336  -2351       N  
ATOM    768  OE1 GLN A 101      23.931  -1.589  24.086  1.00117.32           O  
ANISOU  768  OE1 GLN A 101    12426  15169  16981  -1401     17  -2619       O  
ATOM    769  N   ASP A 102      20.864  -0.093  28.669  1.00 86.13           N  
ANISOU  769  N   ASP A 102     8144  11076  13506  -1727   1085  -2569       N  
ATOM    770  CA  ASP A 102      20.172   0.349  29.896  1.00 86.81           C  
ANISOU  770  CA  ASP A 102     8182  11145  13658  -1806   1414  -2569       C  
ATOM    771  C   ASP A 102      21.161   1.078  30.848  1.00 84.53           C  
ANISOU  771  C   ASP A 102     8315  10754  13048  -1658   1462  -2234       C  
ATOM    772  O   ASP A 102      20.956   2.260  31.154  1.00 84.09           O  
ANISOU  772  O   ASP A 102     8193  10824  12934  -1466   1409  -2227       O  
ATOM    773  CB  ASP A 102      19.362  -0.783  30.572  1.00 92.64           C  
ANISOU  773  CB  ASP A 102     8822  11729  14649  -2181   1844  -2710       C  
ATOM    774  CG  ASP A 102      18.439  -1.522  29.605  1.00111.13           C  
ANISOU  774  CG  ASP A 102    10722  14159  17343  -2338   1775  -3080       C  
ATOM    775  OD1 ASP A 102      17.566  -0.859  28.989  1.00114.59           O  
ANISOU  775  OD1 ASP A 102    10725  14857  17957  -2205   1578  -3357       O  
ATOM    776  OD2 ASP A 102      18.606  -2.760  29.445  1.00117.30           O1-
ANISOU  776  OD2 ASP A 102    11593  14742  18234  -2577   1889  -3105       O1-
ATOM    777  N   ARG A 103      22.227   0.372  31.287  1.00 75.43           N  
ANISOU  777  N   ARG A 103     7581   9368  11711  -1732   1534  -1986       N  
ATOM    778  CA  ARG A 103      23.360   0.882  32.058  1.00 70.45           C  
ANISOU  778  CA  ARG A 103     7365   8626  10777  -1586   1507  -1689       C  
ATOM    779  C   ARG A 103      24.628   0.095  31.665  1.00 71.51           C  
ANISOU  779  C   ARG A 103     7796   8584  10790  -1572   1347  -1521       C  
ATOM    780  O   ARG A 103      24.531  -1.010  31.112  1.00 71.81           O  
ANISOU  780  O   ARG A 103     7778   8530  10977  -1731   1365  -1616       O  
ATOM    781  CB  ARG A 103      23.077   0.757  33.569  1.00 68.76           C  
ANISOU  781  CB  ARG A 103     7370   8279  10477  -1732   1895  -1588       C  
ATOM    782  CG  ARG A 103      23.138  -0.671  34.097  1.00 72.99           C  
ANISOU  782  CG  ARG A 103     8148   8548  11038  -2012   2171  -1501       C  
ATOM    783  CD  ARG A 103      22.392  -0.887  35.385  1.00 79.73           C  
ANISOU  783  CD  ARG A 103     9112   9314  11867  -2228   2630  -1480       C  
ATOM    784  NE  ARG A 103      22.813  -2.141  36.011  1.00 81.64           N  
ANISOU  784  NE  ARG A 103     9759   9236  12024  -2436   2845  -1280       N  
ATOM    785  CZ  ARG A 103      21.985  -3.072  36.473  1.00 93.21           C  
ANISOU  785  CZ  ARG A 103    11222  10548  13646  -2766   3253  -1332       C  
ATOM    786  NH1 ARG A 103      20.670  -2.901  36.395  1.00 77.66           N1+
ANISOU  786  NH1 ARG A 103     8818   8739  11950  -2940   3507  -1617       N1+
ATOM    787  NH2 ARG A 103      22.466  -4.179  37.022  1.00 79.68           N  
ANISOU  787  NH2 ARG A 103     9939   8502  11834  -2925   3414  -1106       N  
ATOM    788  N   LEU A 104      25.810   0.659  31.952  1.00 65.61           N  
ANISOU  788  N   LEU A 104     7339   7784   9805  -1382   1191  -1304       N  
ATOM    789  CA  LEU A 104      27.081  -0.011  31.671  1.00 64.02           C  
ANISOU  789  CA  LEU A 104     7398   7418   9509  -1343   1040  -1167       C  
ATOM    790  C   LEU A 104      27.584  -0.753  32.894  1.00 70.19           C  
ANISOU  790  C   LEU A 104     8568   7928  10173  -1435   1226   -975       C  
ATOM    791  O   LEU A 104      27.317  -0.326  34.021  1.00 72.22           O  
ANISOU  791  O   LEU A 104     8974   8163  10304  -1445   1407   -886       O  
ATOM    792  CB  LEU A 104      28.176   0.972  31.203  1.00 61.07           C  
ANISOU  792  CB  LEU A 104     7094   7133   8977  -1090    751  -1067       C  
ATOM    793  CG  LEU A 104      27.914   1.985  30.068  1.00 64.72           C  
ANISOU  793  CG  LEU A 104     7285   7843   9463   -939    533  -1172       C  
ATOM    794  CD1 LEU A 104      29.232   2.590  29.608  1.00 62.96           C  
ANISOU  794  CD1 LEU A 104     7207   7622   9094   -760    312  -1045       C  
ATOM    795  CD2 LEU A 104      27.218   1.349  28.873  1.00 66.83           C  
ANISOU  795  CD2 LEU A 104     7277   8226   9889  -1025    463  -1384       C  
ATOM    796  N   SER A 105      28.323  -1.865  32.678  1.00 65.88           N  
ANISOU  796  N   SER A 105     8206   7170   9656  -1486   1171   -916       N  
ATOM    797  CA  SER A 105      29.066  -2.553  33.738  1.00 65.84           C  
ANISOU  797  CA  SER A 105     8629   6878   9509  -1500   1245   -698       C  
ATOM    798  C   SER A 105      30.028  -1.594  34.468  1.00 67.12           C  
ANISOU  798  C   SER A 105     9021   7065   9416  -1268   1090   -534       C  
ATOM    799  O   SER A 105      30.399  -0.545  33.932  1.00 63.91           O  
ANISOU  799  O   SER A 105     8450   6853   8980  -1098    891   -583       O  
ATOM    800  CB  SER A 105      29.835  -3.745  33.172  1.00 68.40           C  
ANISOU  800  CB  SER A 105     9063   6985   9942  -1520   1122   -696       C  
ATOM    801  OG  SER A 105      30.833  -3.354  32.245  1.00 70.11           O  
ANISOU  801  OG  SER A 105     9180   7311  10147  -1322    820   -747       O  
ATOM    802  N   GLU A 106      30.419  -1.957  35.690  1.00 65.32           N  
ANISOU  802  N   GLU A 106     9187   6630   9001  -1265   1178   -344       N  
ATOM    803  CA  GLU A 106      31.380  -1.193  36.476  1.00 64.20           C  
ANISOU  803  CA  GLU A 106     9290   6486   8617  -1047   1007   -213       C  
ATOM    804  C   GLU A 106      32.697  -1.109  35.714  1.00 65.14           C  
ANISOU  804  C   GLU A 106     9365   6596   8789   -856    664   -232       C  
ATOM    805  O   GLU A 106      33.304  -0.044  35.634  1.00 62.27           O  
ANISOU  805  O   GLU A 106     8929   6369   8361   -685    485   -252       O  
ATOM    806  CB  GLU A 106      31.586  -1.861  37.844  1.00 68.47           C  
ANISOU  806  CB  GLU A 106    10308   6779   8929  -1077   1131     -5       C  
ATOM    807  CG  GLU A 106      32.424  -1.030  38.796  1.00 81.12           C  
ANISOU  807  CG  GLU A 106    12166   8404  10252   -855    958     95       C  
ATOM    808  CD  GLU A 106      32.265  -1.428  40.246  1.00116.16           C  
ANISOU  808  CD  GLU A 106    17074  12676  14386   -896   1140    284       C  
ATOM    809  OE1 GLU A 106      31.135  -1.303  40.770  1.00121.83           O  
ANISOU  809  OE1 GLU A 106    17794  13462  15034  -1076   1492    273       O  
ATOM    810  OE2 GLU A 106      33.271  -1.845  40.865  1.00114.60           O1-
ANISOU  810  OE2 GLU A 106    17244  12288  14010   -741    928    433       O1-
ATOM    811  N   GLU A 107      33.115  -2.247  35.153  1.00 62.63           N  
ANISOU  811  N   GLU A 107     9080   6105   8612   -898    599   -245       N  
ATOM    812  CA  GLU A 107      34.350  -2.422  34.406  1.00 61.10           C  
ANISOU  812  CA  GLU A 107     8835   5875   8504   -744    322   -296       C  
ATOM    813  C   GLU A 107      34.361  -1.572  33.125  1.00 63.37           C  
ANISOU  813  C   GLU A 107     8748   6437   8892   -702    222   -460       C  
ATOM    814  O   GLU A 107      35.391  -0.944  32.833  1.00 61.56           O  
ANISOU  814  O   GLU A 107     8476   6272   8642   -541     24   -476       O  
ATOM    815  CB  GLU A 107      34.615  -3.907  34.129  1.00 63.91           C  
ANISOU  815  CB  GLU A 107     9306   5965   9011   -814    316   -301       C  
ATOM    816  CG  GLU A 107      33.420  -4.817  34.388  1.00 77.73           C  
ANISOU  816  CG  GLU A 107    11122   7573  10839  -1069    609   -280       C  
ATOM    817  CD  GLU A 107      33.235  -5.367  35.792  1.00101.16           C  
ANISOU  817  CD  GLU A 107    14525  10277  13635  -1129    773    -52       C  
ATOM    818  OE1 GLU A 107      34.250  -5.607  36.486  1.00 94.71           O  
ANISOU  818  OE1 GLU A 107    14038   9269  12679   -950    587     99       O  
ATOM    819  OE2 GLU A 107      32.067  -5.597  36.184  1.00 96.30           O1-
ANISOU  819  OE2 GLU A 107    13923   9641  13026  -1359   1092    -32       O1-
ATOM    820  N   GLU A 108      33.223  -1.541  32.374  1.00 59.05           N  
ANISOU  820  N   GLU A 108     7938   6046   8452   -847    357   -584       N  
ATOM    821  CA  GLU A 108      33.097  -0.678  31.190  1.00 56.84           C  
ANISOU  821  CA  GLU A 108     7352   6030   8214   -794    255   -712       C  
ATOM    822  C   GLU A 108      33.014   0.813  31.541  1.00 61.49           C  
ANISOU  822  C   GLU A 108     7898   6782   8683   -677    220   -658       C  
ATOM    823  O   GLU A 108      33.641   1.625  30.847  1.00 59.70           O  
ANISOU  823  O   GLU A 108     7570   6675   8438   -559     69   -676       O  
ATOM    824  CB  GLU A 108      31.939  -1.077  30.273  1.00 58.60           C  
ANISOU  824  CB  GLU A 108     7310   6376   8579   -945    345   -882       C  
ATOM    825  CG  GLU A 108      32.189  -0.646  28.840  1.00 66.33           C  
ANISOU  825  CG  GLU A 108     8064   7565   9573   -868    176  -1008       C  
ATOM    826  CD  GLU A 108      31.009  -0.542  27.892  1.00 97.65           C  
ANISOU  826  CD  GLU A 108    11742  11742  13618   -942    182  -1185       C  
ATOM    827  OE1 GLU A 108      29.919  -1.075  28.211  1.00107.40           O  
ANISOU  827  OE1 GLU A 108    12884  12946  14977  -1097    335  -1270       O  
ATOM    828  OE2 GLU A 108      31.196   0.045  26.800  1.00 87.99           O1-
ANISOU  828  OE2 GLU A 108    10388  10711  12332   -846     29  -1248       O1-
ATOM    829  N   THR A 109      32.242   1.182  32.604  1.00 59.01           N  
ANISOU  829  N   THR A 109     7665   6463   8293   -716    379   -600       N  
ATOM    830  CA  THR A 109      32.164   2.586  33.022  1.00 57.14           C  
ANISOU  830  CA  THR A 109     7398   6353   7960   -595    347   -573       C  
ATOM    831  C   THR A 109      33.555   3.054  33.325  1.00 56.90           C  
ANISOU  831  C   THR A 109     7531   6248   7840   -436    158   -492       C  
ATOM    832  O   THR A 109      33.929   4.117  32.866  1.00 55.55           O  
ANISOU  832  O   THR A 109     7247   6183   7676   -330     40   -510       O  
ATOM    833  CB  THR A 109      31.180   2.844  34.168  1.00 69.91           C  
ANISOU  833  CB  THR A 109     9084   7975   9504   -660    570   -557       C  
ATOM    834  CG2 THR A 109      29.764   2.653  33.759  1.00 69.89           C  
ANISOU  834  CG2 THR A 109     8819   8089   9648   -805    748   -693       C  
ATOM    835  OG1 THR A 109      31.469   1.968  35.244  1.00 78.28           O  
ANISOU  835  OG1 THR A 109    10469   8831  10443   -722    677   -440       O  
ATOM    836  N   ARG A 110      34.326   2.247  34.072  1.00 51.79           N  
ANISOU  836  N   ARG A 110     7146   5405   7127   -418    120   -410       N  
ATOM    837  CA  ARG A 110      35.711   2.511  34.452  1.00 49.63           C  
ANISOU  837  CA  ARG A 110     7016   5042   6798   -260    -89   -369       C  
ATOM    838  C   ARG A 110      36.546   2.864  33.208  1.00 50.25           C  
ANISOU  838  C   ARG A 110     6877   5205   7010   -201   -241   -454       C  
ATOM    839  O   ARG A 110      37.138   3.938  33.193  1.00 48.84           O  
ANISOU  839  O   ARG A 110     6644   5089   6825   -103   -342   -466       O  
ATOM    840  CB  ARG A 110      36.262   1.296  35.207  1.00 49.26           C  
ANISOU  840  CB  ARG A 110     7262   4758   6696   -248   -129   -284       C  
ATOM    841  CG  ARG A 110      37.416   1.570  36.131  1.00 49.40           C  
ANISOU  841  CG  ARG A 110     7499   4672   6599    -67   -340   -236       C  
ATOM    842  CD  ARG A 110      37.626   0.381  37.038  1.00 53.77           C  
ANISOU  842  CD  ARG A 110     8406   4980   7043    -50   -360   -113       C  
ATOM    843  NE  ARG A 110      36.799   0.467  38.242  1.00 65.29           N  
ANISOU  843  NE  ARG A 110    10137   6414   8256   -107   -177      6       N  
ATOM    844  CZ  ARG A 110      36.225  -0.569  38.844  1.00 84.90           C  
ANISOU  844  CZ  ARG A 110    12900   8720  10638   -220     -1    139       C  
ATOM    845  NH1 ARG A 110      36.372  -1.797  38.358  1.00 76.96           N1+
ANISOU  845  NH1 ARG A 110    11936   7522   9783   -282     -7    168       N1+
ATOM    846  NH2 ARG A 110      35.498  -0.387  39.937  1.00 70.72           N  
ANISOU  846  NH2 ARG A 110    11352   6926   8592   -283    204    238       N  
ATOM    847  N   VAL A 111      36.564   1.975  32.163  1.00 45.72           N  
ANISOU  847  N   VAL A 111     6184   4631   6556   -275   -234   -525       N  
ATOM    848  CA  VAL A 111      37.238   2.163  30.847  1.00 43.09           C  
ANISOU  848  CA  VAL A 111     5653   4401   6318   -250   -321   -621       C  
ATOM    849  C   VAL A 111      36.921   3.515  30.218  1.00 46.26           C  
ANISOU  849  C   VAL A 111     5893   4997   6687   -227   -317   -623       C  
ATOM    850  O   VAL A 111      37.830   4.202  29.754  1.00 46.03           O  
ANISOU  850  O   VAL A 111     5805   5004   6680   -164   -395   -637       O  
ATOM    851  CB  VAL A 111      36.952   1.015  29.843  1.00 45.66           C  
ANISOU  851  CB  VAL A 111     5878   4730   6741   -352   -276   -726       C  
ATOM    852  CG1 VAL A 111      37.558   1.310  28.490  1.00 44.16           C  
ANISOU  852  CG1 VAL A 111     5507   4684   6588   -331   -332   -830       C  
ATOM    853  CG2 VAL A 111      37.469  -0.311  30.355  1.00 46.61           C  
ANISOU  853  CG2 VAL A 111     6168   4609   6933   -352   -307   -726       C  
ATOM    854  N   VAL A 112      35.628   3.881  30.214  1.00 42.76           N  
ANISOU  854  N   VAL A 112     5378   4660   6209   -279   -219   -614       N  
ATOM    855  CA  VAL A 112      35.076   5.107  29.643  1.00 41.43           C  
ANISOU  855  CA  VAL A 112     5071   4653   6017   -237   -231   -607       C  
ATOM    856  C   VAL A 112      35.423   6.274  30.536  1.00 47.95           C  
ANISOU  856  C   VAL A 112     5983   5433   6803   -139   -264   -539       C  
ATOM    857  O   VAL A 112      35.926   7.284  30.046  1.00 47.85           O  
ANISOU  857  O   VAL A 112     5924   5456   6802    -74   -332   -515       O  
ATOM    858  CB  VAL A 112      33.555   4.956  29.433  1.00 44.72           C  
ANISOU  858  CB  VAL A 112     5353   5183   6455   -307   -140   -666       C  
ATOM    859  CG1 VAL A 112      32.871   6.303  29.270  1.00 44.56           C  
ANISOU  859  CG1 VAL A 112     5227   5283   6420   -218   -171   -649       C  
ATOM    860  CG2 VAL A 112      33.247   4.034  28.263  1.00 44.40           C  
ANISOU  860  CG2 VAL A 112     5183   5224   6464   -392   -153   -775       C  
ATOM    861  N   PHE A 113      35.163   6.139  31.845  1.00 47.03           N  
ANISOU  861  N   PHE A 113     6010   5227   6632   -135   -205   -512       N  
ATOM    862  CA  PHE A 113      35.408   7.191  32.823  1.00 48.10           C  
ANISOU  862  CA  PHE A 113     6240   5322   6713    -39   -237   -485       C  
ATOM    863  C   PHE A 113      36.857   7.635  32.781  1.00 51.49           C  
ANISOU  863  C   PHE A 113     6709   5675   7180     39   -389   -485       C  
ATOM    864  O   PHE A 113      37.124   8.834  32.779  1.00 51.09           O  
ANISOU  864  O   PHE A 113     6617   5631   7163    103   -438   -489       O  
ATOM    865  CB  PHE A 113      34.968   6.790  34.245  1.00 51.72           C  
ANISOU  865  CB  PHE A 113     6894   5706   7051    -55   -136   -464       C  
ATOM    866  CG  PHE A 113      34.690   7.996  35.115  1.00 54.68           C  
ANISOU  866  CG  PHE A 113     7310   6104   7362     30   -119   -485       C  
ATOM    867  CD1 PHE A 113      33.586   8.812  34.875  1.00 58.50           C  
ANISOU  867  CD1 PHE A 113     7626   6701   7900     37    -28   -535       C  
ATOM    868  CD2 PHE A 113      35.536   8.325  36.169  1.00 57.13           C  
ANISOU  868  CD2 PHE A 113     7817   6320   7570    122   -218   -483       C  
ATOM    869  CE1 PHE A 113      33.341   9.934  35.674  1.00 59.63           C  
ANISOU  869  CE1 PHE A 113     7799   6849   8008    129    -12   -583       C  
ATOM    870  CE2 PHE A 113      35.285   9.447  36.969  1.00 59.83           C  
ANISOU  870  CE2 PHE A 113     8196   6682   7854    202   -205   -539       C  
ATOM    871  CZ  PHE A 113      34.195  10.244  36.713  1.00 58.15           C  
ANISOU  871  CZ  PHE A 113     7816   6569   7710    202    -90   -589       C  
ATOM    872  N   ARG A 114      37.792   6.674  32.712  1.00 47.90           N  
ANISOU  872  N   ARG A 114     6312   5133   6755     33   -461   -501       N  
ATOM    873  CA  ARG A 114      39.214   6.980  32.627  1.00 47.32           C  
ANISOU  873  CA  ARG A 114     6220   4993   6767    100   -602   -548       C  
ATOM    874  C   ARG A 114      39.532   7.930  31.461  1.00 52.77           C  
ANISOU  874  C   ARG A 114     6733   5767   7550     78   -586   -562       C  
ATOM    875  O   ARG A 114      40.433   8.767  31.562  1.00 53.48           O  
ANISOU  875  O   ARG A 114     6789   5808   7723    116   -653   -597       O  
ATOM    876  CB  ARG A 114      40.049   5.705  32.606  1.00 43.75           C  
ANISOU  876  CB  ARG A 114     5818   4439   6366    111   -682   -591       C  
ATOM    877  CG  ARG A 114      40.200   5.088  34.001  1.00 44.38           C  
ANISOU  877  CG  ARG A 114     6146   4376   6341    187   -768   -555       C  
ATOM    878  CD  ARG A 114      41.033   3.817  33.997  1.00 54.21           C  
ANISOU  878  CD  ARG A 114     7460   5480   7657    234   -884   -590       C  
ATOM    879  NE  ARG A 114      42.384   4.030  33.468  1.00 59.80           N  
ANISOU  879  NE  ARG A 114     7998   6178   8546    303  -1027   -722       N  
ATOM    880  CZ  ARG A 114      43.480   4.142  34.212  1.00 72.02           C  
ANISOU  880  CZ  ARG A 114     9592   7627  10145    443  -1240   -797       C  
ATOM    881  NH1 ARG A 114      43.403   4.060  35.538  1.00 47.73           N1+
ANISOU  881  NH1 ARG A 114     6775   4457   6904    547  -1361   -734       N1+
ATOM    882  NH2 ARG A 114      44.662   4.336  33.638  1.00 64.42           N  
ANISOU  882  NH2 ARG A 114     8414   6668   9395    481  -1333   -954       N  
ATOM    883  N   GLN A 115      38.761   7.820  30.374  1.00 48.70           N  
ANISOU  883  N   GLN A 115     6118   5371   7014     12   -498   -536       N  
ATOM    884  CA  GLN A 115      38.909   8.679  29.204  1.00 47.72           C  
ANISOU  884  CA  GLN A 115     5888   5329   6914     -7   -472   -509       C  
ATOM    885  C   GLN A 115      38.423  10.115  29.480  1.00 51.99           C  
ANISOU  885  C   GLN A 115     6440   5861   7453     49   -474   -442       C  
ATOM    886  O   GLN A 115      39.131  11.066  29.132  1.00 52.28           O  
ANISOU  886  O   GLN A 115     6459   5848   7556     52   -481   -417       O  
ATOM    887  CB  GLN A 115      38.229   8.037  27.989  1.00 48.20           C  
ANISOU  887  CB  GLN A 115     5871   5529   6914    -69   -419   -516       C  
ATOM    888  CG  GLN A 115      38.956   6.781  27.574  1.00 41.24           C  
ANISOU  888  CG  GLN A 115     4965   4631   6073   -120   -416   -611       C  
ATOM    889  CD  GLN A 115      38.205   5.973  26.581  1.00 53.32           C  
ANISOU  889  CD  GLN A 115     6429   6286   7545   -182   -377   -662       C  
ATOM    890  NE2 GLN A 115      37.465   5.029  27.099  1.00 56.10           N  
ANISOU  890  NE2 GLN A 115     6802   6601   7912   -216   -364   -698       N  
ATOM    891  OE1 GLN A 115      38.342   6.124  25.355  1.00 42.12           O  
ANISOU  891  OE1 GLN A 115     4951   4988   6064   -209   -353   -682       O  
ATOM    892  N   ILE A 116      37.230  10.268  30.111  1.00 46.70           N  
ANISOU  892  N   ILE A 116     5793   5222   6729     85   -452   -428       N  
ATOM    893  CA  ILE A 116      36.687  11.573  30.511  1.00 45.62           C  
ANISOU  893  CA  ILE A 116     5660   5059   6614    164   -460   -399       C  
ATOM    894  C   ILE A 116      37.705  12.268  31.407  1.00 49.37           C  
ANISOU  894  C   ILE A 116     6210   5394   7154    204   -518   -436       C  
ATOM    895  O   ILE A 116      38.103  13.395  31.123  1.00 50.15           O  
ANISOU  895  O   ILE A 116     6292   5421   7341    227   -540   -410       O  
ATOM    896  CB  ILE A 116      35.274  11.469  31.168  1.00 48.35           C  
ANISOU  896  CB  ILE A 116     5987   5470   6914    192   -399   -432       C  
ATOM    897  CG1 ILE A 116      34.258  10.853  30.205  1.00 49.32           C  
ANISOU  897  CG1 ILE A 116     5985   5736   7019    151   -368   -439       C  
ATOM    898  CG2 ILE A 116      34.778  12.820  31.646  1.00 48.22           C  
ANISOU  898  CG2 ILE A 116     5963   5412   6946    296   -412   -440       C  
ATOM    899  CD1 ILE A 116      33.406   9.783  30.821  1.00 58.73           C  
ANISOU  899  CD1 ILE A 116     7159   6970   8186     77   -263   -508       C  
ATOM    900  N   VAL A 117      38.136  11.596  32.467  1.00 45.83           N  
ANISOU  900  N   VAL A 117     5856   4893   6665    214   -553   -498       N  
ATOM    901  CA  VAL A 117      39.117  12.147  33.400  1.00 46.62           C  
ANISOU  901  CA  VAL A 117     6023   4875   6815    269   -654   -574       C  
ATOM    902  C   VAL A 117      40.339  12.713  32.623  1.00 50.39           C  
ANISOU  902  C   VAL A 117     6398   5286   7461    231   -696   -597       C  
ATOM    903  O   VAL A 117      40.679  13.883  32.811  1.00 49.97           O  
ANISOU  903  O   VAL A 117     6327   5144   7516    251   -722   -628       O  
ATOM    904  CB  VAL A 117      39.487  11.115  34.506  1.00 50.77           C  
ANISOU  904  CB  VAL A 117     6697   5360   7233    303   -726   -622       C  
ATOM    905  CG1 VAL A 117      40.630  11.621  35.387  1.00 51.72           C  
ANISOU  905  CG1 VAL A 117     6870   5375   7406    381   -891   -734       C  
ATOM    906  CG2 VAL A 117      38.268  10.775  35.355  1.00 50.58           C  
ANISOU  906  CG2 VAL A 117     6798   5383   7036    312   -625   -593       C  
ATOM    907  N   SER A 118      40.959  11.880  31.743  1.00 46.27           N  
ANISOU  907  N   SER A 118     5804   4802   6975    163   -676   -596       N  
ATOM    908  CA  SER A 118      42.071  12.242  30.859  1.00 46.31           C  
ANISOU  908  CA  SER A 118     5693   4772   7131     93   -648   -628       C  
ATOM    909  C   SER A 118      41.838  13.564  30.099  1.00 51.13           C  
ANISOU  909  C   SER A 118     6282   5354   7791     52   -557   -530       C  
ATOM    910  O   SER A 118      42.652  14.492  30.231  1.00 51.75           O  
ANISOU  910  O   SER A 118     6322   5310   8031     22   -560   -578       O  
ATOM    911  CB  SER A 118      42.357  11.103  29.885  1.00 48.60           C  
ANISOU  911  CB  SER A 118     5916   5149   7400     29   -591   -638       C  
ATOM    912  OG  SER A 118      43.359  11.441  28.941  1.00 56.10           O  
ANISOU  912  OG  SER A 118     6751   6090   8474    -59   -508   -676       O  
ATOM    913  N   ALA A 119      40.719  13.641  29.316  1.00 46.14           N  
ANISOU  913  N   ALA A 119     5680   4821   7031     55   -492   -399       N  
ATOM    914  CA  ALA A 119      40.305  14.803  28.514  1.00 45.66           C  
ANISOU  914  CA  ALA A 119     5649   4728   6972     53   -437   -267       C  
ATOM    915  C   ALA A 119      40.165  16.024  29.372  1.00 49.33           C  
ANISOU  915  C   ALA A 119     6155   5040   7548    122   -485   -280       C  
ATOM    916  O   ALA A 119      40.541  17.118  28.945  1.00 50.02           O  
ANISOU  916  O   ALA A 119     6267   4994   7744     89   -442   -213       O  
ATOM    917  CB  ALA A 119      38.978  14.526  27.821  1.00 46.05           C  
ANISOU  917  CB  ALA A 119     5716   4922   6860    102   -438   -171       C  
ATOM    918  N   VAL A 120      39.625  15.834  30.591  1.00 45.16           N  
ANISOU  918  N   VAL A 120     5650   4519   6989    209   -558   -371       N  
ATOM    919  CA  VAL A 120      39.235  16.933  31.462  1.00 45.45           C  
ANISOU  919  CA  VAL A 120     5728   4441   7100    297   -602   -416       C  
ATOM    920  C   VAL A 120      40.483  17.476  32.166  1.00 50.66           C  
ANISOU  920  C   VAL A 120     6379   4945   7925    267   -658   -548       C  
ATOM    921  O   VAL A 120      40.696  18.694  32.159  1.00 53.17           O  
ANISOU  921  O   VAL A 120     6703   5100   8400    267   -654   -552       O  
ATOM    922  CB  VAL A 120      38.050  16.538  32.383  1.00 47.84           C  
ANISOU  922  CB  VAL A 120     6060   4841   7276    391   -612   -472       C  
ATOM    923  CG1 VAL A 120      37.827  17.544  33.505  1.00 48.67           C  
ANISOU  923  CG1 VAL A 120     6210   4838   7445    485   -650   -583       C  
ATOM    924  CG2 VAL A 120      36.786  16.399  31.564  1.00 47.07           C  
ANISOU  924  CG2 VAL A 120     5914   4864   7106    424   -569   -375       C  
ATOM    925  N   ALA A 121      41.307  16.586  32.744  1.00 44.57           N  
ANISOU  925  N   ALA A 121     5589   4206   7139    247   -725   -666       N  
ATOM    926  CA  ALA A 121      42.613  16.936  33.295  1.00 44.85           C  
ANISOU  926  CA  ALA A 121     5569   4119   7353    221   -815   -829       C  
ATOM    927  C   ALA A 121      43.479  17.748  32.291  1.00 49.96           C  
ANISOU  927  C   ALA A 121     6113   4644   8226     88   -714   -801       C  
ATOM    928  O   ALA A 121      43.985  18.815  32.660  1.00 50.53           O  
ANISOU  928  O   ALA A 121     6155   4548   8496     65   -738   -896       O  
ATOM    929  CB  ALA A 121      43.344  15.676  33.737  1.00 44.93           C  
ANISOU  929  CB  ALA A 121     5562   4198   7312    237   -919   -932       C  
ATOM    930  N   TYR A 122      43.636  17.248  31.028  1.00 45.68           N  
ANISOU  930  N   TYR A 122     5527   4181   7648    -10   -582   -680       N  
ATOM    931  CA  TYR A 122      44.334  17.980  29.972  1.00 46.30           C  
ANISOU  931  CA  TYR A 122     5553   4157   7881   -157   -424   -613       C  
ATOM    932  C   TYR A 122      43.810  19.422  29.842  1.00 51.79           C  
ANISOU  932  C   TYR A 122     6349   4677   8652   -150   -378   -493       C  
ATOM    933  O   TYR A 122      44.594  20.375  29.939  1.00 52.68           O  
ANISOU  933  O   TYR A 122     6418   4590   9008   -242   -331   -561       O  
ATOM    934  CB  TYR A 122      44.297  17.242  28.614  1.00 46.75           C  
ANISOU  934  CB  TYR A 122     5607   4359   7797   -241   -277   -481       C  
ATOM    935  CG  TYR A 122      44.852  18.106  27.493  1.00 50.29           C  
ANISOU  935  CG  TYR A 122     6070   4701   8337   -398    -71   -366       C  
ATOM    936  CD1 TYR A 122      46.224  18.314  27.358  1.00 52.84           C  
ANISOU  936  CD1 TYR A 122     6244   4927   8906   -555     44   -507       C  
ATOM    937  CD2 TYR A 122      44.003  18.750  26.596  1.00 51.93           C  
ANISOU  937  CD2 TYR A 122     6447   4892   8392   -388      9   -119       C  
ATOM    938  CE1 TYR A 122      46.736  19.129  26.349  1.00 55.12           C  
ANISOU  938  CE1 TYR A 122     6567   5100   9276   -734    288   -390       C  
ATOM    939  CE2 TYR A 122      44.504  19.564  25.580  1.00 55.15           C  
ANISOU  939  CE2 TYR A 122     6933   5177   8844   -536    214     26       C  
ATOM    940  CZ  TYR A 122      45.872  19.754  25.460  1.00 62.24           C  
ANISOU  940  CZ  TYR A 122     7696   5973   9979   -726    380   -102       C  
ATOM    941  OH  TYR A 122      46.363  20.570  24.460  1.00 62.67           O  
ANISOU  941  OH  TYR A 122     7849   5890  10073   -906    636     54       O  
ATOM    942  N   VAL A 123      42.480  19.568  29.626  1.00 47.93           N  
ANISOU  942  N   VAL A 123     5980   4247   7984    -37   -398   -334       N  
ATOM    943  CA  VAL A 123      41.774  20.855  29.512  1.00 48.69           C  
ANISOU  943  CA  VAL A 123     6184   4175   8141     27   -395   -215       C  
ATOM    944  C   VAL A 123      42.177  21.816  30.668  1.00 54.56           C  
ANISOU  944  C   VAL A 123     6903   4708   9119     52   -471   -397       C  
ATOM    945  O   VAL A 123      42.532  22.978  30.414  1.00 55.88           O  
ANISOU  945  O   VAL A 123     7110   4631   9490    -12   -409   -355       O  
ATOM    946  CB  VAL A 123      40.243  20.623  29.368  1.00 50.45           C  
ANISOU  946  CB  VAL A 123     6473   4538   8157    188   -461   -105       C  
ATOM    947  CG1 VAL A 123      39.432  21.780  29.909  1.00 51.85           C  
ANISOU  947  CG1 VAL A 123     6710   4556   8435    328   -532   -108       C  
ATOM    948  CG2 VAL A 123      39.879  20.373  27.924  1.00 50.15           C  
ANISOU  948  CG2 VAL A 123     6502   4600   7952    160   -392    109       C  
ATOM    949  N   HIS A 124      42.136  21.309  31.921  1.00 50.13           N  
ANISOU  949  N   HIS A 124     6297   4233   8517    140   -603   -601       N  
ATOM    950  CA  HIS A 124      42.512  22.062  33.110  1.00 50.98           C  
ANISOU  950  CA  HIS A 124     6388   4189   8794    183   -707   -822       C  
ATOM    951  C   HIS A 124      43.950  22.523  33.081  1.00 56.02           C  
ANISOU  951  C   HIS A 124     6914   4658   9713     30   -690   -960       C  
ATOM    952  O   HIS A 124      44.206  23.689  33.374  1.00 59.01           O  
ANISOU  952  O   HIS A 124     7291   4803  10327      3   -695  -1047       O  
ATOM    953  CB  HIS A 124      42.215  21.270  34.382  1.00 50.78           C  
ANISOU  953  CB  HIS A 124     6382   4323   8588    305   -844   -990       C  
ATOM    954  CG  HIS A 124      40.758  21.156  34.680  1.00 53.36           C  
ANISOU  954  CG  HIS A 124     6796   4763   8716    442   -832   -924       C  
ATOM    955  CD2 HIS A 124      39.752  22.011  34.399  1.00 55.47           C  
ANISOU  955  CD2 HIS A 124     7099   4956   9021    523   -789   -838       C  
ATOM    956  ND1 HIS A 124      40.241  20.057  35.336  1.00 53.92           N  
ANISOU  956  ND1 HIS A 124     6912   5032   8543    505   -859   -958       N  
ATOM    957  CE1 HIS A 124      38.942  20.282  35.425  1.00 53.20           C  
ANISOU  957  CE1 HIS A 124     6852   4998   8364    599   -803   -912       C  
ATOM    958  NE2 HIS A 124      38.609  21.443  34.877  1.00 54.44           N  
ANISOU  958  NE2 HIS A 124     6993   5002   8690    629   -780   -851       N  
ATOM    959  N   SER A 125      44.883  21.627  32.721  1.00 50.16           N  
ANISOU  959  N   SER A 125     6057   4020   8982    -72   -665  -1006       N  
ATOM    960  CA  SER A 125      46.298  21.949  32.601  1.00 51.31           C  
ANISOU  960  CA  SER A 125     6034   4032   9430   -235   -625  -1171       C  
ATOM    961  C   SER A 125      46.546  23.072  31.582  1.00 57.75           C  
ANISOU  961  C   SER A 125     6871   4618  10453   -409   -402  -1020       C  
ATOM    962  O   SER A 125      47.522  23.816  31.709  1.00 59.51           O  
ANISOU  962  O   SER A 125     6972   4639  11001   -551   -354  -1180       O  
ATOM    963  CB  SER A 125      47.097  20.706  32.231  1.00 53.56           C  
ANISOU  963  CB  SER A 125     6182   4489   9680   -292   -615  -1233       C  
ATOM    964  OG  SER A 125      47.075  20.438  30.841  1.00 60.96           O  
ANISOU  964  OG  SER A 125     7131   5483  10548   -416   -388  -1021       O  
ATOM    965  N   GLN A 126      45.663  23.191  30.579  1.00 53.95           N  
ANISOU  965  N   GLN A 126     6554   4160   9785   -398   -270   -716       N  
ATOM    966  CA  GLN A 126      45.748  24.243  29.574  1.00 55.61           C  
ANISOU  966  CA  GLN A 126     6871   4140  10118   -536    -65   -506       C  
ATOM    967  C   GLN A 126      45.082  25.535  30.031  1.00 60.43           C  
ANISOU  967  C   GLN A 126     7613   4490  10858   -441   -131   -470       C  
ATOM    968  O   GLN A 126      45.104  26.519  29.303  1.00 61.45           O  
ANISOU  968  O   GLN A 126     7872   4368  11109   -535     17   -283       O  
ATOM    969  CB  GLN A 126      45.179  23.756  28.236  1.00 56.26           C  
ANISOU  969  CB  GLN A 126     7095   4371   9910   -548     73   -202       C  
ATOM    970  CG  GLN A 126      45.911  22.558  27.645  1.00 60.84           C  
ANISOU  970  CG  GLN A 126     7545   5179  10392   -661    176   -253       C  
ATOM    971  CD  GLN A 126      47.403  22.752  27.547  1.00 73.49           C  
ANISOU  971  CD  GLN A 126     8956   6663  12303   -890    339   -433       C  
ATOM    972  NE2 GLN A 126      47.845  23.627  26.646  1.00 58.76           N  
ANISOU  972  NE2 GLN A 126     7174   4597  10555  -1090    602   -279       N  
ATOM    973  OE1 GLN A 126      48.171  22.117  28.278  1.00 70.72           O  
ANISOU  973  OE1 GLN A 126     8383   6394  12093   -890    230   -717       O  
ATOM    974  N   GLY A 127      44.503  25.515  31.226  1.00 57.66           N  
ANISOU  974  N   GLY A 127     7244   4190  10474   -256   -340   -650       N  
ATOM    975  CA  GLY A 127      43.935  26.691  31.876  1.00 60.07           C  
ANISOU  975  CA  GLY A 127     7632   4258  10933   -146   -423   -710       C  
ATOM    976  C   GLY A 127      42.532  27.006  31.411  1.00 66.66           C  
ANISOU  976  C   GLY A 127     8641   5093  11593     31   -440   -467       C  
ATOM    977  O   GLY A 127      42.168  28.179  31.266  1.00 69.55           O  
ANISOU  977  O   GLY A 127     9122   5174  12129     76   -429   -385       O  
ATOM    978  N   TYR A 128      41.744  25.947  31.166  1.00 61.56           N  
ANISOU  978  N   TYR A 128     8004   4754  10632    138   -479   -368       N  
ATOM    979  CA  TYR A 128      40.345  26.000  30.766  1.00 61.25           C  
ANISOU  979  CA  TYR A 128     8067   4791  10414    326   -531   -192       C  
ATOM    980  C   TYR A 128      39.578  25.096  31.693  1.00 68.82           C  
ANISOU  980  C   TYR A 128     8942   6024  11182    467   -636   -356       C  
ATOM    981  O   TYR A 128      40.168  24.191  32.269  1.00 67.12           O  
ANISOU  981  O   TYR A 128     8642   5970  10891    402   -651   -504       O  
ATOM    982  CB  TYR A 128      40.179  25.457  29.336  1.00 60.44           C  
ANISOU  982  CB  TYR A 128     8045   4818  10101    272   -441     92       C  
ATOM    983  CG  TYR A 128      40.930  26.236  28.290  1.00 62.76           C  
ANISOU  983  CG  TYR A 128     8470   4865  10510    107   -283    301       C  
ATOM    984  CD1 TYR A 128      40.442  27.444  27.810  1.00 67.58           C  
ANISOU  984  CD1 TYR A 128     9271   5188  11218    185   -289    498       C  
ATOM    985  CD2 TYR A 128      42.128  25.763  27.770  1.00 63.13           C  
ANISOU  985  CD2 TYR A 128     8460   4953  10574   -127   -113    301       C  
ATOM    986  CE1 TYR A 128      41.134  28.172  26.846  1.00 72.16           C  
ANISOU  986  CE1 TYR A 128    10023   5511  11883     13   -110    724       C  
ATOM    987  CE2 TYR A 128      42.828  26.478  26.802  1.00 66.80           C  
ANISOU  987  CE2 TYR A 128     9055   5191  11135   -313     91    493       C  
ATOM    988  CZ  TYR A 128      42.327  27.685  26.342  1.00 79.11           C  
ANISOU  988  CZ  TYR A 128    10845   6450  12763   -252    102    722       C  
ATOM    989  OH  TYR A 128      43.011  28.405  25.390  1.00 84.73           O  
ANISOU  989  OH  TYR A 128    11734   6908  13551   -452    334    945       O  
ATOM    990  N   ALA A 129      38.276  25.333  31.842  1.00 70.96           N  
ANISOU  990  N   ALA A 129     9238   6338  11385    659   -703   -335       N  
ATOM    991  CA  ALA A 129      37.338  24.341  32.369  1.00 71.70           C  
ANISOU  991  CA  ALA A 129     9258   6722  11262    763   -739   -423       C  
ATOM    992  C   ALA A 129      36.188  24.167  31.365  1.00 81.92           C  
ANISOU  992  C   ALA A 129    10561   8129  12435    872   -760   -232       C  
ATOM    993  O   ALA A 129      35.704  25.178  30.819  1.00 83.98           O  
ANISOU  993  O   ALA A 129    10893   8204  12811    983   -809   -113       O  
ATOM    994  CB  ALA A 129      36.805  24.781  33.727  1.00 73.08           C  
ANISOU  994  CB  ALA A 129     9403   6870  11494    895   -788   -672       C  
ATOM    995  N   HIS A 130      35.750  22.893  31.112  1.00 80.14           N  
ANISOU  995  N   HIS A 130    10267   8191  11992    850   -742   -212       N  
ATOM    996  CA  HIS A 130      34.633  22.645  30.192  1.00 82.06           C  
ANISOU  996  CA  HIS A 130    10482   8571  12126    956   -792    -84       C  
ATOM    997  C   HIS A 130      33.369  23.392  30.624  1.00 88.94           C  
ANISOU  997  C   HIS A 130    11289   9398  13106   1174   -873   -178       C  
ATOM    998  O   HIS A 130      32.714  24.019  29.789  1.00 89.78           O  
ANISOU  998  O   HIS A 130    11428   9431  13253   1315   -975    -45       O  
ATOM    999  CB  HIS A 130      34.327  21.147  30.002  1.00 81.64           C  
ANISOU  999  CB  HIS A 130    10337   8815  11867    885   -757   -108       C  
ATOM   1000  CG  HIS A 130      33.483  20.855  28.779  1.00 86.62           C  
ANISOU 1000  CG  HIS A 130    10944   9584  12384    955   -828     26       C  
ATOM   1001  CD2 HIS A 130      33.666  19.937  27.798  1.00 87.96           C  
ANISOU 1001  CD2 HIS A 130    11120   9918  12383    862   -815    120       C  
ATOM   1002  ND1 HIS A 130      32.312  21.565  28.501  1.00 90.66           N  
ANISOU 1002  ND1 HIS A 130    11414  10071  12961   1159   -949     41       N  
ATOM   1003  CE1 HIS A 130      31.842  21.060  27.371  1.00 90.43           C  
ANISOU 1003  CE1 HIS A 130    11374  10198  12787   1185  -1027    147       C  
ATOM   1004  NE2 HIS A 130      32.616  20.078  26.911  1.00 89.10           N  
ANISOU 1004  NE2 HIS A 130    11239  10151  12464   1004   -941    194       N  
ATOM   1005  N   ARG A 131      33.041  23.315  31.928  1.00 87.16           N  
ANISOU 1005  N   ARG A 131    10980   9220  12918   1213   -830   -414       N  
ATOM   1006  CA  ARG A 131      31.839  23.867  32.555  1.00 89.54           C  
ANISOU 1006  CA  ARG A 131    11174   9522  13325   1405   -857   -582       C  
ATOM   1007  C   ARG A 131      30.533  23.376  31.877  1.00 94.68           C  
ANISOU 1007  C   ARG A 131    11673  10376  13925   1517   -909   -561       C  
ATOM   1008  O   ARG A 131      29.508  24.068  31.918  1.00 97.34           O  
ANISOU 1008  O   ARG A 131    11905  10671  14409   1719   -986   -650       O  
ATOM   1009  CB  ARG A 131      31.910  25.404  32.669  1.00 94.17           C  
ANISOU 1009  CB  ARG A 131    11834   9788  14158   1541   -937   -596       C  
ATOM   1010  CG  ARG A 131      32.285  25.889  34.060  1.00108.96           C  
ANISOU 1010  CG  ARG A 131    13718  11557  16124   1538   -880   -849       C  
ATOM   1011  CD  ARG A 131      33.573  26.680  34.042  1.00128.83           C  
ANISOU 1011  CD  ARG A 131    16375  13786  18788   1435   -901   -801       C  
ATOM   1012  NE  ARG A 131      33.370  28.038  33.535  1.00148.62           N  
ANISOU 1012  NE  ARG A 131    18954  15967  21547   1567   -987   -715       N  
ATOM   1013  CZ  ARG A 131      34.313  28.974  33.491  1.00167.03           C  
ANISOU 1013  CZ  ARG A 131    21404  17976  24084   1490   -992   -684       C  
ATOM   1014  NH1 ARG A 131      35.542  28.710  33.923  1.00150.70           N1+
ANISOU 1014  NH1 ARG A 131    19356  15892  22011   1287   -931   -761       N1+
ATOM   1015  NH2 ARG A 131      34.036  30.181  33.015  1.00159.48           N  
ANISOU 1015  NH2 ARG A 131    20542  16693  23360   1618  -1066   -583       N  
ATOM   1016  N   ASP A 132      30.583  22.178  31.250  1.00 88.84           N  
ANISOU 1016  N   ASP A 132    10902   9851  13002   1392   -881   -473       N  
ATOM   1017  CA  ASP A 132      29.408  21.448  30.776  1.00 88.78           C  
ANISOU 1017  CA  ASP A 132    10713  10076  12943   1449   -912   -520       C  
ATOM   1018  C   ASP A 132      29.755  20.002  30.415  1.00 87.98           C  
ANISOU 1018  C   ASP A 132    10602  10178  12648   1253   -835   -474       C  
ATOM   1019  O   ASP A 132      29.968  19.688  29.246  1.00 88.26           O  
ANISOU 1019  O   ASP A 132    10683  10265  12586   1223   -918   -318       O  
ATOM   1020  CB  ASP A 132      28.722  22.168  29.603  1.00 93.67           C  
ANISOU 1020  CB  ASP A 132    11316  10642  13632   1649  -1121   -397       C  
ATOM   1021  CG  ASP A 132      27.317  21.661  29.381  1.00112.29           C  
ANISOU 1021  CG  ASP A 132    13416  13225  16024   1762  -1187   -548       C  
ATOM   1022  OD1 ASP A 132      27.158  20.668  28.645  1.00118.47           O  
ANISOU 1022  OD1 ASP A 132    14141  14205  16667   1675  -1211   -509       O  
ATOM   1023  OD2 ASP A 132      26.381  22.223  29.991  1.00116.29           O1-
ANISOU 1023  OD2 ASP A 132    13752  13715  16718   1928  -1201   -742       O1-
ATOM   1024  N   LEU A 133      29.815  19.117  31.401  1.00 80.22           N  
ANISOU 1024  N   LEU A 133     9584   9300  11597   1125   -676   -608       N  
ATOM   1025  CA  LEU A 133      30.087  17.719  31.081  1.00 76.94           C  
ANISOU 1025  CA  LEU A 133     9163   9040  11030    952   -610   -572       C  
ATOM   1026  C   LEU A 133      28.805  16.932  31.170  1.00 80.07           C  
ANISOU 1026  C   LEU A 133     9350   9632  11441    944   -542   -718       C  
ATOM   1027  O   LEU A 133      28.265  16.759  32.262  1.00 81.77           O  
ANISOU 1027  O   LEU A 133     9502   9885  11682    922   -390   -876       O  
ATOM   1028  CB  LEU A 133      31.194  17.130  31.978  1.00 74.93           C  
ANISOU 1028  CB  LEU A 133     9055   8736  10679    804   -501   -582       C  
ATOM   1029  CG  LEU A 133      32.596  17.699  31.752  1.00 77.97           C  
ANISOU 1029  CG  LEU A 133     9596   8950  11080    771   -565   -469       C  
ATOM   1030  CD1 LEU A 133      33.452  17.543  32.985  1.00 76.83           C  
ANISOU 1030  CD1 LEU A 133     9559   8733  10900    710   -513   -559       C  
ATOM   1031  CD2 LEU A 133      33.244  17.113  30.499  1.00 77.58           C  
ANISOU 1031  CD2 LEU A 133     9575   8946  10956    676   -601   -323       C  
ATOM   1032  N   LYS A 134      28.298  16.472  30.027  1.00 74.50           N  
ANISOU 1032  N   LYS A 134     8535   9053  10719    954   -645   -683       N  
ATOM   1033  CA  LYS A 134      27.091  15.647  29.982  1.00 74.70           C  
ANISOU 1033  CA  LYS A 134     8318   9267  10797    921   -592   -852       C  
ATOM   1034  C   LYS A 134      27.158  14.655  28.836  1.00 77.53           C  
ANISOU 1034  C   LYS A 134     8644   9753  11060    828   -670   -802       C  
ATOM   1035  O   LYS A 134      27.847  14.959  27.864  1.00 77.49           O  
ANISOU 1035  O   LYS A 134     8777   9710  10956    868   -813   -637       O  
ATOM   1036  CB  LYS A 134      25.790  16.490  29.987  1.00 79.66           C  
ANISOU 1036  CB  LYS A 134     8714   9936  11618   1126   -679  -1006       C  
ATOM   1037  CG  LYS A 134      25.638  17.583  28.927  1.00 89.56           C  
ANISOU 1037  CG  LYS A 134     9988  11120  12920   1361   -961   -894       C  
ATOM   1038  CD  LYS A 134      24.667  18.698  29.401  1.00 99.56           C  
ANISOU 1038  CD  LYS A 134    11088  12326  14414   1597  -1026  -1049       C  
ATOM   1039  CE  LYS A 134      23.194  18.332  29.410  1.00110.03           C  
ANISOU 1039  CE  LYS A 134    12042  13846  15918   1667  -1035  -1321       C  
ATOM   1040  NZ  LYS A 134      22.605  18.325  28.045  1.00117.82           N1+
ANISOU 1040  NZ  LYS A 134    12914  14938  16915   1822  -1341  -1295       N1+
ATOM   1041  N   PRO A 135      26.467  13.484  28.894  1.00 73.09           N  
ANISOU 1041  N   PRO A 135     7910   9335  10526    694   -567   -950       N  
ATOM   1042  CA  PRO A 135      26.733  12.412  27.913  1.00 71.97           C  
ANISOU 1042  CA  PRO A 135     7770   9289  10286    576   -620   -925       C  
ATOM   1043  C   PRO A 135      26.511  12.795  26.449  1.00 74.99           C  
ANISOU 1043  C   PRO A 135     8116   9766  10611    718   -886   -874       C  
ATOM   1044  O   PRO A 135      27.020  12.127  25.548  1.00 73.96           O  
ANISOU 1044  O   PRO A 135     8060   9698  10344    642   -943   -822       O  
ATOM   1045  CB  PRO A 135      25.786  11.293  28.360  1.00 74.80           C  
ANISOU 1045  CB  PRO A 135     7913   9753  10754    421   -454  -1132       C  
ATOM   1046  CG  PRO A 135      24.702  11.986  29.096  1.00 81.01           C  
ANISOU 1046  CG  PRO A 135     8499  10567  11714    520   -388  -1290       C  
ATOM   1047  CD  PRO A 135      25.406  13.073  29.831  1.00 75.67           C  
ANISOU 1047  CD  PRO A 135     8030   9734  10987    627   -372  -1164       C  
ATOM   1048  N   GLU A 136      25.756  13.875  26.226  1.00 71.84           N  
ANISOU 1048  N   GLU A 136     7621   9372  10303    939  -1053   -896       N  
ATOM   1049  CA  GLU A 136      25.484  14.460  24.920  1.00 73.21           C  
ANISOU 1049  CA  GLU A 136     7813   9607  10397   1131  -1345   -817       C  
ATOM   1050  C   GLU A 136      26.731  15.140  24.332  1.00 72.74           C  
ANISOU 1050  C   GLU A 136     8091   9403  10144   1158  -1395   -530       C  
ATOM   1051  O   GLU A 136      26.734  15.485  23.147  1.00 74.78           O  
ANISOU 1051  O   GLU A 136     8456   9706  10251   1277  -1601   -411       O  
ATOM   1052  CB  GLU A 136      24.333  15.481  25.027  1.00 78.05           C  
ANISOU 1052  CB  GLU A 136     8237  10218  11200   1389  -1515   -923       C  
ATOM   1053  CG  GLU A 136      23.003  14.914  25.524  1.00 95.89           C  
ANISOU 1053  CG  GLU A 136    10104  12635  13695   1370  -1457  -1247       C  
ATOM   1054  CD  GLU A 136      22.755  14.906  27.025  1.00121.49           C  
ANISOU 1054  CD  GLU A 136    13240  15813  17108   1268  -1155  -1387       C  
ATOM   1055  OE1 GLU A 136      23.735  14.996  27.800  1.00117.12           O  
ANISOU 1055  OE1 GLU A 136    12930  15112  16458   1157   -967  -1248       O  
ATOM   1056  OE2 GLU A 136      21.574  14.782  27.428  1.00115.66           O1-
ANISOU 1056  OE2 GLU A 136    12167  15182  16596   1295  -1101  -1657       O1-
ATOM   1057  N   ASN A 137      27.779  15.342  25.155  1.00 63.00           N  
ANISOU 1057  N   ASN A 137     7026   7999   8912   1046  -1207   -430       N  
ATOM   1058  CA  ASN A 137      29.043  15.937  24.739  1.00 60.27           C  
ANISOU 1058  CA  ASN A 137     6958   7501   8441   1021  -1195   -198       C  
ATOM   1059  C   ASN A 137      30.141  14.907  24.602  1.00 60.12           C  
ANISOU 1059  C   ASN A 137     7030   7514   8299    803  -1049   -173       C  
ATOM   1060  O   ASN A 137      31.315  15.276  24.549  1.00 58.94           O  
ANISOU 1060  O   ASN A 137     7062   7231   8102    736   -974    -35       O  
ATOM   1061  CB  ASN A 137      29.482  17.018  25.719  1.00 58.61           C  
ANISOU 1061  CB  ASN A 137     6842   7062   8366   1069  -1124   -144       C  
ATOM   1062  CG  ASN A 137      28.642  18.261  25.696  1.00 89.20           C  
ANISOU 1062  CG  ASN A 137    10684  10839  12369   1312  -1284   -131       C  
ATOM   1063  ND2 ASN A 137      28.314  18.770  24.509  1.00 77.94           N  
ANISOU 1063  ND2 ASN A 137     9340   9423  10850   1467  -1495      5       N  
ATOM   1064  OD1 ASN A 137      28.277  18.788  26.748  1.00 91.62           O  
ANISOU 1064  OD1 ASN A 137    10906  11055  12850   1377  -1228   -248       O  
ATOM   1065  N   LEU A 138      29.786  13.617  24.549  1.00 54.83           N  
ANISOU 1065  N   LEU A 138     6220   7002   7610    689  -1004   -324       N  
ATOM   1066  CA  LEU A 138      30.797  12.564  24.559  1.00 52.05           C  
ANISOU 1066  CA  LEU A 138     5939   6652   7186    500   -868   -331       C  
ATOM   1067  C   LEU A 138      30.562  11.566  23.445  1.00 58.05           C  
ANISOU 1067  C   LEU A 138     6638   7594   7824    444   -932   -410       C  
ATOM   1068  O   LEU A 138      29.733  10.672  23.553  1.00 59.45           O  
ANISOU 1068  O   LEU A 138     6637   7880   8071    392   -931   -585       O  
ATOM   1069  CB  LEU A 138      30.944  11.913  25.946  1.00 49.95           C  
ANISOU 1069  CB  LEU A 138     5634   6310   7035    386   -701   -430       C  
ATOM   1070  CG  LEU A 138      31.623  12.841  26.988  1.00 53.15           C  
ANISOU 1070  CG  LEU A 138     6160   6529   7506    422   -640   -355       C  
ATOM   1071  CD1 LEU A 138      31.020  12.704  28.372  1.00 51.80           C  
ANISOU 1071  CD1 LEU A 138     5926   6327   7429    412   -534   -471       C  
ATOM   1072  CD2 LEU A 138      33.151  12.716  26.969  1.00 55.44           C  
ANISOU 1072  CD2 LEU A 138     6602   6711   7752    329   -587   -272       C  
ATOM   1073  N   LEU A 139      31.307  11.744  22.351  1.00 53.84           N  
ANISOU 1073  N   LEU A 139     6259   7090   7108    443   -972   -292       N  
ATOM   1074  CA  LEU A 139      31.166  10.953  21.142  1.00 53.48           C  
ANISOU 1074  CA  LEU A 139     6197   7231   6892    413  -1049   -367       C  
ATOM   1075  C   LEU A 139      32.134   9.771  21.148  1.00 54.16           C  
ANISOU 1075  C   LEU A 139     6299   7312   6967    230   -892   -451       C  
ATOM   1076  O   LEU A 139      33.129   9.798  21.859  1.00 51.73           O  
ANISOU 1076  O   LEU A 139     6063   6853   6739    153   -752   -396       O  
ATOM   1077  CB  LEU A 139      31.405  11.864  19.927  1.00 55.28           C  
ANISOU 1077  CB  LEU A 139     6625   7497   6882    525  -1164   -183       C  
ATOM   1078  CG  LEU A 139      30.236  12.708  19.350  1.00 61.75           C  
ANISOU 1078  CG  LEU A 139     7435   8392   7635    752  -1425   -138       C  
ATOM   1079  CD1 LEU A 139      29.074  12.891  20.308  1.00 61.66           C  
ANISOU 1079  CD1 LEU A 139     7182   8361   7884    848  -1500   -275       C  
ATOM   1080  CD2 LEU A 139      30.708  14.046  18.964  1.00 64.68           C  
ANISOU 1080  CD2 LEU A 139     8067   8616   7892    859  -1455    135       C  
ATOM   1081  N   PHE A 140      31.841   8.740  20.363  1.00 50.91           N  
ANISOU 1081  N   PHE A 140     5810   7060   6474    174   -937   -609       N  
ATOM   1082  CA  PHE A 140      32.668   7.547  20.238  1.00 49.62           C  
ANISOU 1082  CA  PHE A 140     5648   6890   6316     23   -812   -724       C  
ATOM   1083  C   PHE A 140      33.222   7.450  18.812  1.00 54.79           C  
ANISOU 1083  C   PHE A 140     6416   7690   6711     20   -835   -724       C  
ATOM   1084  O   PHE A 140      32.450   7.611  17.863  1.00 56.65           O  
ANISOU 1084  O   PHE A 140     6651   8102   6771    109  -1001   -757       O  
ATOM   1085  CB  PHE A 140      31.810   6.304  20.529  1.00 51.37           C  
ANISOU 1085  CB  PHE A 140     5677   7157   6684    -61   -822   -952       C  
ATOM   1086  CG  PHE A 140      31.733   5.818  21.958  1.00 51.14           C  
ANISOU 1086  CG  PHE A 140     5593   6953   6885   -147   -690   -978       C  
ATOM   1087  CD1 PHE A 140      32.889   5.506  22.670  1.00 52.52           C  
ANISOU 1087  CD1 PHE A 140     5884   6954   7117   -212   -561   -916       C  
ATOM   1088  CD2 PHE A 140      30.505   5.627  22.577  1.00 53.71           C  
ANISOU 1088  CD2 PHE A 140     5754   7292   7361   -162   -693  -1080       C  
ATOM   1089  CE1 PHE A 140      32.817   5.038  23.986  1.00 52.52           C  
ANISOU 1089  CE1 PHE A 140     5890   6792   7273   -274   -459   -920       C  
ATOM   1090  CE2 PHE A 140      30.433   5.158  23.891  1.00 56.18           C  
ANISOU 1090  CE2 PHE A 140     6066   7444   7836   -256   -535  -1085       C  
ATOM   1091  CZ  PHE A 140      31.591   4.864  24.587  1.00 52.75           C  
ANISOU 1091  CZ  PHE A 140     5801   6834   7407   -305   -430   -990       C  
ATOM   1092  N   ASP A 141      34.542   7.194  18.648  1.00 49.94           N  
ANISOU 1092  N   ASP A 141     5897   7013   6065    -74   -673   -705       N  
ATOM   1093  CA  ASP A 141      35.077   6.886  17.314  1.00 51.80           C  
ANISOU 1093  CA  ASP A 141     6224   7406   6052   -107   -640   -760       C  
ATOM   1094  C   ASP A 141      34.851   5.419  16.934  1.00 56.39           C  
ANISOU 1094  C   ASP A 141     6675   8090   6660   -184   -658  -1040       C  
ATOM   1095  O   ASP A 141      34.290   4.653  17.730  1.00 55.96           O  
ANISOU 1095  O   ASP A 141     6470   7957   6835   -225   -683  -1166       O  
ATOM   1096  CB  ASP A 141      36.551   7.315  17.144  1.00 54.19           C  
ANISOU 1096  CB  ASP A 141     6655   7622   6313   -180   -435   -654       C  
ATOM   1097  CG  ASP A 141      37.634   6.559  17.919  1.00 66.77           C  
ANISOU 1097  CG  ASP A 141     8154   9064   8152   -284   -284   -770       C  
ATOM   1098  OD1 ASP A 141      37.284   5.670  18.730  1.00 67.24           O  
ANISOU 1098  OD1 ASP A 141     8091   9047   8411   -300   -331   -897       O  
ATOM   1099  OD2 ASP A 141      38.837   6.881  17.729  1.00 71.58           O1-
ANISOU 1099  OD2 ASP A 141     8815   9619   8763   -346   -119   -733       O1-
ATOM   1100  N   GLU A 142      35.285   5.027  15.720  1.00 53.33           N  
ANISOU 1100  N   GLU A 142     6360   7866   6037   -213   -625  -1144       N  
ATOM   1101  CA  GLU A 142      35.157   3.655  15.219  1.00 53.58           C  
ANISOU 1101  CA  GLU A 142     6279   7993   6085   -283   -640  -1443       C  
ATOM   1102  C   GLU A 142      35.880   2.628  16.109  1.00 56.05           C  
ANISOU 1102  C   GLU A 142     6485   8099   6712   -388   -502  -1571       C  
ATOM   1103  O   GLU A 142      35.531   1.445  16.085  1.00 56.44           O  
ANISOU 1103  O   GLU A 142     6416   8139   6890   -447   -534  -1807       O  
ATOM   1104  CB  GLU A 142      35.654   3.558  13.774  1.00 57.29           C  
ANISOU 1104  CB  GLU A 142     6880   8678   6209   -288   -597  -1528       C  
ATOM   1105  CG  GLU A 142      37.136   3.865  13.613  1.00 65.19           C  
ANISOU 1105  CG  GLU A 142     7993   9615   7161   -359   -339  -1443       C  
ATOM   1106  CD  GLU A 142      37.498   5.303  13.324  1.00 73.83           C  
ANISOU 1106  CD  GLU A 142     9299  10710   8043   -320   -267  -1135       C  
ATOM   1107  OE1 GLU A 142      36.643   6.194  13.537  1.00 63.52           O  
ANISOU 1107  OE1 GLU A 142     8057   9390   6688   -213   -433   -939       O  
ATOM   1108  OE2 GLU A 142      38.625   5.533  12.833  1.00 66.05           O1-
ANISOU 1108  OE2 GLU A 142     8413   9734   6949   -401    -35  -1104       O1-
ATOM   1109  N   TYR A 143      36.887   3.087  16.885  1.00 50.01           N  
ANISOU 1109  N   TYR A 143     5768   7155   6079   -402   -368  -1423       N  
ATOM   1110  CA  TYR A 143      37.619   2.256  17.825  1.00 47.65           C  
ANISOU 1110  CA  TYR A 143     5398   6641   6066   -456   -285  -1509       C  
ATOM   1111  C   TYR A 143      37.017   2.354  19.215  1.00 51.37           C  
ANISOU 1111  C   TYR A 143     5841   6932   6745   -439   -342  -1398       C  
ATOM   1112  O   TYR A 143      37.673   1.961  20.190  1.00 50.72           O  
ANISOU 1112  O   TYR A 143     5761   6647   6864   -452   -295  -1391       O  
ATOM   1113  CB  TYR A 143      39.102   2.629  17.835  1.00 47.80           C  
ANISOU 1113  CB  TYR A 143     5458   6587   6117   -471   -131  -1466       C  
ATOM   1114  CG  TYR A 143      39.815   2.285  16.550  1.00 52.17           C  
ANISOU 1114  CG  TYR A 143     6021   7302   6500   -516    -11  -1629       C  
ATOM   1115  CD1 TYR A 143      40.122   0.969  16.231  1.00 55.67           C  
ANISOU 1115  CD1 TYR A 143     6369   7739   7044   -551     15  -1910       C  
ATOM   1116  CD2 TYR A 143      40.192   3.278  15.651  1.00 54.50           C  
ANISOU 1116  CD2 TYR A 143     6438   7744   6526   -527     97  -1506       C  
ATOM   1117  CE1 TYR A 143      40.776   0.645  15.043  1.00 60.03           C  
ANISOU 1117  CE1 TYR A 143     6924   8456   7429   -591    148  -2098       C  
ATOM   1118  CE2 TYR A 143      40.853   2.967  14.463  1.00 57.78           C  
ANISOU 1118  CE2 TYR A 143     6884   8325   6745   -582    251  -1662       C  
ATOM   1119  CZ  TYR A 143      41.141   1.647  14.163  1.00 66.53           C  
ANISOU 1119  CZ  TYR A 143     7872   9453   7952   -610    277  -1974       C  
ATOM   1120  OH  TYR A 143      41.782   1.323  12.999  1.00 69.45           O  
ANISOU 1120  OH  TYR A 143     8265  10001   8122   -662    447  -2163       O  
ATOM   1121  N   HIS A 144      35.764   2.879  19.312  1.00 47.70           N  
ANISOU 1121  N   HIS A 144     5352   6547   6225   -399   -448  -1325       N  
ATOM   1122  CA  HIS A 144      35.007   3.050  20.560  1.00 46.44           C  
ANISOU 1122  CA  HIS A 144     5156   6258   6231   -390   -472  -1241       C  
ATOM   1123  C   HIS A 144      35.773   3.795  21.680  1.00 47.04           C  
ANISOU 1123  C   HIS A 144     5324   6156   6394   -353   -410  -1060       C  
ATOM   1124  O   HIS A 144      35.605   3.485  22.864  1.00 44.51           O  
ANISOU 1124  O   HIS A 144     5012   5678   6222   -371   -385  -1036       O  
ATOM   1125  CB  HIS A 144      34.498   1.692  21.049  1.00 47.86           C  
ANISOU 1125  CB  HIS A 144     5249   6334   6601   -487   -450  -1409       C  
ATOM   1126  CG  HIS A 144      33.178   1.760  21.727  1.00 51.63           C  
ANISOU 1126  CG  HIS A 144     5636   6804   7177   -508   -471  -1407       C  
ATOM   1127  CD2 HIS A 144      32.886   1.724  23.045  1.00 53.01           C  
ANISOU 1127  CD2 HIS A 144     5838   6811   7493   -541   -391  -1323       C  
ATOM   1128  ND1 HIS A 144      32.007   1.869  21.005  1.00 55.14           N  
ANISOU 1128  ND1 HIS A 144     5938   7440   7573   -495   -579  -1522       N  
ATOM   1129  CE1 HIS A 144      31.038   1.891  21.904  1.00 55.08           C  
ANISOU 1129  CE1 HIS A 144     5837   7372   7719   -532   -541  -1522       C  
ATOM   1130  NE2 HIS A 144      31.522   1.815  23.148  1.00 54.07           N  
ANISOU 1130  NE2 HIS A 144     5824   7032   7689   -567   -408  -1394       N  
ATOM   1131  N   LYS A 145      36.618   4.769  21.295  1.00 44.52           N  
ANISOU 1131  N   LYS A 145     5084   5858   5974   -311   -380   -942       N  
ATOM   1132  CA  LYS A 145      37.289   5.676  22.235  1.00 44.19           C  
ANISOU 1132  CA  LYS A 145     5109   5666   6016   -273   -346   -795       C  
ATOM   1133  C   LYS A 145      36.503   7.007  22.321  1.00 51.41           C  
ANISOU 1133  C   LYS A 145     6061   6616   6856   -190   -407   -634       C  
ATOM   1134  O   LYS A 145      35.959   7.457  21.302  1.00 51.69           O  
ANISOU 1134  O   LYS A 145     6115   6799   6726   -149   -464   -596       O  
ATOM   1135  CB  LYS A 145      38.776   5.921  21.866  1.00 45.97           C  
ANISOU 1135  CB  LYS A 145     5365   5849   6252   -302   -251   -796       C  
ATOM   1136  CG  LYS A 145      39.571   4.705  21.358  1.00 49.47           C  
ANISOU 1136  CG  LYS A 145     5747   6304   6746   -360   -191   -991       C  
ATOM   1137  CD  LYS A 145      40.021   3.700  22.436  1.00 50.46           C  
ANISOU 1137  CD  LYS A 145     5842   6239   7092   -353   -224  -1087       C  
ATOM   1138  CE  LYS A 145      41.453   3.888  22.841  1.00 61.51           C  
ANISOU 1138  CE  LYS A 145     7215   7518   8638   -334   -190  -1122       C  
ATOM   1139  NZ  LYS A 145      41.613   5.040  23.779  1.00 84.63           N1+
ANISOU 1139  NZ  LYS A 145    10194  10352  11610   -290   -226   -972       N1+
ATOM   1140  N   LEU A 146      36.443   7.627  23.533  1.00 49.00           N  
ANISOU 1140  N   LEU A 146     5781   6171   6665   -148   -411   -551       N  
ATOM   1141  CA  LEU A 146      35.676   8.852  23.738  1.00 50.35           C  
ANISOU 1141  CA  LEU A 146     5973   6344   6813    -53   -470   -432       C  
ATOM   1142  C   LEU A 146      36.332  10.096  23.166  1.00 56.37           C  
ANISOU 1142  C   LEU A 146     6839   7070   7508    -18   -457   -284       C  
ATOM   1143  O   LEU A 146      37.543  10.245  23.266  1.00 56.72           O  
ANISOU 1143  O   LEU A 146     6924   7019   7608    -76   -371   -270       O  
ATOM   1144  CB  LEU A 146      35.310   9.071  25.203  1.00 50.22           C  
ANISOU 1144  CB  LEU A 146     5952   6204   6925    -22   -462   -428       C  
ATOM   1145  CG  LEU A 146      34.059   8.328  25.745  1.00 57.65           C  
ANISOU 1145  CG  LEU A 146     6796   7195   7914    -41   -457   -527       C  
ATOM   1146  CD1 LEU A 146      33.706   8.845  27.120  1.00 58.86           C  
ANISOU 1146  CD1 LEU A 146     6978   7245   8142      0   -416   -504       C  
ATOM   1147  CD2 LEU A 146      32.799   8.552  24.877  1.00 61.41           C  
ANISOU 1147  CD2 LEU A 146     7151   7840   8342     14   -546   -567       C  
ATOM   1148  N   LYS A 147      35.525  10.984  22.552  1.00 53.84           N  
ANISOU 1148  N   LYS A 147     6559   6813   7085     79   -544   -179       N  
ATOM   1149  CA  LYS A 147      35.923  12.326  22.121  1.00 54.27           C  
ANISOU 1149  CA  LYS A 147     6753   6780   7086    127   -537      5       C  
ATOM   1150  C   LYS A 147      34.943  13.356  22.714  1.00 60.79           C  
ANISOU 1150  C   LYS A 147     7576   7528   7994    273   -649     75       C  
ATOM   1151  O   LYS A 147      33.719  13.209  22.582  1.00 59.19           O  
ANISOU 1151  O   LYS A 147     7284   7440   7766    371   -776     21       O  
ATOM   1152  CB  LYS A 147      35.963  12.467  20.581  1.00 56.90           C  
ANISOU 1152  CB  LYS A 147     7207   7246   7166    131   -548     96       C  
ATOM   1153  CG  LYS A 147      36.711  11.401  19.813  1.00 47.22           C  
ANISOU 1153  CG  LYS A 147     5969   6145   5828      6   -440    -17       C  
ATOM   1154  CD  LYS A 147      38.207  11.543  19.869  1.00 49.50           C  
ANISOU 1154  CD  LYS A 147     6295   6319   6194   -123   -240     -4       C  
ATOM   1155  CE  LYS A 147      38.830  10.275  19.360  1.00 54.91           C  
ANISOU 1155  CE  LYS A 147     6902   7123   6839   -225   -147   -190       C  
ATOM   1156  NZ  LYS A 147      40.233  10.483  18.955  1.00 66.45           N1+
ANISOU 1156  NZ  LYS A 147     8394   8533   8321   -348     66   -191       N1+
ATOM   1157  N   LEU A 148      35.501  14.397  23.353  1.00 61.12           N  
ANISOU 1157  N   LEU A 148     7692   7372   8160    287   -605    164       N  
ATOM   1158  CA  LEU A 148      34.784  15.481  24.021  1.00 63.74           C  
ANISOU 1158  CA  LEU A 148     8028   7583   8608    425   -689    209       C  
ATOM   1159  C   LEU A 148      34.464  16.669  23.076  1.00 73.37           C  
ANISOU 1159  C   LEU A 148     9400   8736   9742    545   -781    407       C  
ATOM   1160  O   LEU A 148      35.365  17.163  22.392  1.00 74.82           O  
ANISOU 1160  O   LEU A 148     9747   8827   9855    470   -693    556       O  
ATOM   1161  CB  LEU A 148      35.627  15.931  25.230  1.00 63.18           C  
ANISOU 1161  CB  LEU A 148     7966   7318   8721    375   -604    169       C  
ATOM   1162  CG  LEU A 148      35.010  16.922  26.220  1.00 69.06           C  
ANISOU 1162  CG  LEU A 148     8697   7928   9615    501   -662    145       C  
ATOM   1163  CD1 LEU A 148      33.753  16.358  26.866  1.00 69.34           C  
ANISOU 1163  CD1 LEU A 148     8588   8095   9663    578   -708      4       C  
ATOM   1164  CD2 LEU A 148      36.014  17.303  27.303  1.00 70.78           C  
ANISOU 1164  CD2 LEU A 148     8940   7971   9982    438   -594     78       C  
ATOM   1165  N   ILE A 149      33.185  17.122  23.050  1.00 73.39           N  
ANISOU 1165  N   ILE A 149     9351   8773   9761    733   -953    404       N  
ATOM   1166  CA  ILE A 149      32.694  18.214  22.185  1.00 77.55           C  
ANISOU 1166  CA  ILE A 149    10035   9225  10206    904  -1104    593       C  
ATOM   1167  C   ILE A 149      32.089  19.408  22.974  1.00 87.62           C  
ANISOU 1167  C   ILE A 149    11293  10297  11701   1079  -1195    602       C  
ATOM   1168  O   ILE A 149      32.245  19.499  24.192  1.00 86.05           O  
ANISOU 1168  O   ILE A 149    10991  10006  11698   1040  -1105    471       O  
ATOM   1169  CB  ILE A 149      31.715  17.727  21.065  1.00 82.30           C  
ANISOU 1169  CB  ILE A 149    10612  10063  10596   1024  -1301    585       C  
ATOM   1170  CG1 ILE A 149      30.629  16.778  21.590  1.00 81.86           C  
ANISOU 1170  CG1 ILE A 149    10257  10205  10641   1057  -1377    320       C  
ATOM   1171  CG2 ILE A 149      32.456  17.122  19.895  1.00 83.55           C  
ANISOU 1171  CG2 ILE A 149    10922  10349  10474    896  -1227    669       C  
ATOM   1172  CD1 ILE A 149      29.235  16.903  20.922  1.00 91.97           C  
ANISOU 1172  CD1 ILE A 149    11430  11636  11878   1282  -1658    259       C  
ATOM   1173  N   ASP A 150      31.404  20.314  22.233  1.00 91.00           N  
ANISOU 1173  N   ASP A 150    11842  10655  12078   1288  -1390    752       N  
ATOM   1174  CA  ASP A 150      30.695  21.555  22.604  1.00 94.51           C  
ANISOU 1174  CA  ASP A 150    12305  10892  12712   1519  -1539    789       C  
ATOM   1175  C   ASP A 150      31.135  22.174  23.929  1.00 98.61           C  
ANISOU 1175  C   ASP A 150    12777  11187  13503   1470  -1402    694       C  
ATOM   1176  O   ASP A 150      30.430  22.074  24.935  1.00 97.26           O  
ANISOU 1176  O   ASP A 150    12389  11062  13503   1543  -1414    471       O  
ATOM   1177  CB  ASP A 150      29.157  21.378  22.577  1.00 98.61           C  
ANISOU 1177  CB  ASP A 150    12595  11586  13287   1755  -1779    621       C  
ATOM   1178  CG  ASP A 150      28.586  20.479  21.485  1.00116.89           C  
ANISOU 1178  CG  ASP A 150    14858  14191  15364   1790  -1934    595       C  
ATOM   1179  OD1 ASP A 150      29.097  20.528  20.338  1.00119.27           O  
ANISOU 1179  OD1 ASP A 150    15419  14506  15393   1767  -1972    812       O  
ATOM   1180  OD2 ASP A 150      27.599  19.759  21.765  1.00125.48           O1-
ANISOU 1180  OD2 ASP A 150    15648  15491  16538   1839  -2013    345       O1-
ATOM   1181  N   PHE A 151      32.299  22.830  23.912  1.00 97.14           N  
ANISOU 1181  N   PHE A 151    12794  10760  13355   1340  -1263    847       N  
ATOM   1182  CA  PHE A 151      32.897  23.483  25.079  1.00 97.43           C  
ANISOU 1182  CA  PHE A 151    12811  10565  13643   1278  -1148    749       C  
ATOM   1183  C   PHE A 151      32.162  24.747  25.545  1.00105.79           C  
ANISOU 1183  C   PHE A 151    13884  11381  14931   1510  -1282    731       C  
ATOM   1184  O   PHE A 151      32.512  25.295  26.597  1.00105.10           O  
ANISOU 1184  O   PHE A 151    13758  11116  15059   1483  -1207    597       O  
ATOM   1185  CB  PHE A 151      34.380  23.761  24.823  1.00 99.43           C  
ANISOU 1185  CB  PHE A 151    13237  10640  13902   1050   -960    884       C  
ATOM   1186  CG  PHE A 151      35.193  22.498  24.972  1.00 98.25           C  
ANISOU 1186  CG  PHE A 151    12977  10703  13650    830   -811    768       C  
ATOM   1187  CD1 PHE A 151      35.202  21.534  23.967  1.00100.44           C  
ANISOU 1187  CD1 PHE A 151    13270  11218  13674    766   -796    834       C  
ATOM   1188  CD2 PHE A 151      35.935  22.264  26.123  1.00 98.26           C  
ANISOU 1188  CD2 PHE A 151    12864  10663  13807    710   -711    576       C  
ATOM   1189  CE1 PHE A 151      35.941  20.364  24.108  1.00 99.07           C  
ANISOU 1189  CE1 PHE A 151    12990  11213  13439    585   -670    710       C  
ATOM   1190  CE2 PHE A 151      36.672  21.094  26.264  1.00 99.01           C  
ANISOU 1190  CE2 PHE A 151    12866  10930  13823    545   -611    470       C  
ATOM   1191  CZ  PHE A 151      36.674  20.153  25.253  1.00 96.84           C  
ANISOU 1191  CZ  PHE A 151    12598  10866  13330    483   -584    538       C  
ATOM   1192  N   GLY A 152      31.163  25.165  24.750  1.00105.98           N  
ANISOU 1192  N   GLY A 152    13959  11405  14903   1748  -1498    844       N  
ATOM   1193  CA  GLY A 152      30.240  26.283  24.939  1.00108.76           C  
ANISOU 1193  CA  GLY A 152    14311  11551  15462   2036  -1691    830       C  
ATOM   1194  C   GLY A 152      30.377  27.136  26.183  1.00113.55           C  
ANISOU 1194  C   GLY A 152    14857  11907  16380   2067  -1620    657       C  
ATOM   1195  O   GLY A 152      30.677  28.329  26.074  1.00116.07           O  
ANISOU 1195  O   GLY A 152    15376  11867  16859   2137  -1655    797       O  
ATOM   1196  N   LEU A 153      30.148  26.527  27.372  1.00107.53           N  
ANISOU 1196  N   LEU A 153    13840  11323  15694   2010  -1515    350       N  
ATOM   1197  CA  LEU A 153      30.263  27.195  28.672  1.00130.56           C  
ANISOU 1197  CA  LEU A 153    16689  14062  18856   2031  -1437    128       C  
ATOM   1198  C   LEU A 153      31.605  26.897  29.343  1.00134.43           C  
ANISOU 1198  C   LEU A 153    17237  14513  19327   1755  -1238     79       C  
ATOM   1199  O   LEU A 153      32.315  27.817  29.754  1.00 84.81           O  
ANISOU 1199  O   LEU A 153    11063   7934  13227   1715  -1198     69       O  
ATOM   1200  CB  LEU A 153      29.088  26.816  29.597  1.00130.39           C  
ANISOU 1200  CB  LEU A 153    16375  14256  18911   2167  -1442   -191       C  
ATOM   1201  CG  LEU A 153      27.901  27.785  29.593  1.00137.95           C  
ANISOU 1201  CG  LEU A 153    17234  15081  20100   2494  -1627   -287       C  
ATOM   1202  CD1 LEU A 153      26.590  27.042  29.447  1.00138.26           C  
ANISOU 1202  CD1 LEU A 153    16986  15438  20109   2625  -1705   -451       C  
ATOM   1203  CD2 LEU A 153      27.904  28.677  30.831  1.00140.37           C  
ANISOU 1203  CD2 LEU A 153    17497  15177  20660   2567  -1555   -532       C  
ATOM   1204  N   CYS A 169      20.498  24.360  29.488  1.00131.33           N  
ANISOU 1204  N   CYS A 169    14403  15822  19675   3120  -1905  -1654       N  
ATOM   1205  CA  CYS A 169      19.131  24.464  30.008  1.00134.19           C  
ANISOU 1205  CA  CYS A 169    14320  16318  20347   3290  -1886  -2054       C  
ATOM   1206  C   CYS A 169      18.787  23.225  30.855  1.00134.94           C  
ANISOU 1206  C   CYS A 169    14168  16697  20406   2984  -1504  -2305       C  
ATOM   1207  O   CYS A 169      18.403  23.362  32.023  1.00135.63           O  
ANISOU 1207  O   CYS A 169    14095  16809  20630   2946  -1225  -2576       O  
ATOM   1208  CB  CYS A 169      18.125  24.671  28.874  1.00138.23           C  
ANISOU 1208  CB  CYS A 169    14610  16903  21008   3600  -2294  -2106       C  
ATOM   1209  SG  CYS A 169      18.511  26.058  27.768  1.00144.64           S  
ANISOU 1209  SG  CYS A 169    15795  17357  21804   3965  -2759  -1743       S  
ATOM   1210  N   GLY A 170      18.932  22.043  30.245  1.00127.59           N  
ANISOU 1210  N   GLY A 170    13234  15962  19283   2769  -1487  -2210       N  
ATOM   1211  CA  GLY A 170      18.788  20.740  30.886  1.00124.86           C  
ANISOU 1211  CA  GLY A 170    12745  15836  18860   2437  -1132  -2361       C  
ATOM   1212  C   GLY A 170      20.132  20.168  31.290  1.00122.20           C  
ANISOU 1212  C   GLY A 170    12795  15428  18207   2148   -918  -2105       C  
ATOM   1213  O   GLY A 170      20.318  18.946  31.341  1.00120.02           O  
ANISOU 1213  O   GLY A 170    12523  15293  17785   1877   -737  -2088       O  
ATOM   1214  N   SER A 171      21.081  21.080  31.565  1.00115.28           N  
ANISOU 1214  N   SER A 171    12235  14312  17254   2217   -958  -1918       N  
ATOM   1215  CA  SER A 171      22.394  20.826  32.157  1.00110.46           C  
ANISOU 1215  CA  SER A 171    11968  13597  16404   1997   -778  -1732       C  
ATOM   1216  C   SER A 171      22.306  21.150  33.651  1.00108.91           C  
ANISOU 1216  C   SER A 171    11763  13364  16253   1962   -501  -1944       C  
ATOM   1217  O   SER A 171      23.296  21.034  34.378  1.00106.63           O  
ANISOU 1217  O   SER A 171    11738  12993  15783   1813   -358  -1855       O  
ATOM   1218  CB  SER A 171      23.444  21.709  31.487  1.00114.73           C  
ANISOU 1218  CB  SER A 171    12825  13893  16875   2096  -1002  -1438       C  
ATOM   1219  OG  SER A 171      23.099  23.083  31.590  1.00128.24           O  
ANISOU 1219  OG  SER A 171    14518  15402  18806   2370  -1151  -1497       O  
ATOM   1220  N   LEU A 172      21.100  21.561  34.091  1.00103.66           N  
ANISOU 1220  N   LEU A 172    10782  12771  15832   2113   -438  -2251       N  
ATOM   1221  CA  LEU A 172      20.723  21.838  35.469  1.00102.78           C  
ANISOU 1221  CA  LEU A 172    10596  12679  15776   2097   -144  -2525       C  
ATOM   1222  C   LEU A 172      20.915  20.605  36.360  1.00101.11           C  
ANISOU 1222  C   LEU A 172    10468  12628  15322   1772    227  -2557       C  
ATOM   1223  O   LEU A 172      21.326  20.752  37.510  1.00100.54           O  
ANISOU 1223  O   LEU A 172    10580  12515  15106   1698    445  -2624       O  
ATOM   1224  CB  LEU A 172      19.264  22.310  35.503  1.00106.68           C  
ANISOU 1224  CB  LEU A 172    10656  13266  16611   2311   -150  -2870       C  
ATOM   1225  CG  LEU A 172      18.780  22.901  36.811  1.00113.58           C  
ANISOU 1225  CG  LEU A 172    11423  14138  17595   2368    124  -3198       C  
ATOM   1226  CD1 LEU A 172      19.138  24.364  36.912  1.00114.76           C  
ANISOU 1226  CD1 LEU A 172    11706  14011  17886   2646    -88  -3199       C  
ATOM   1227  CD2 LEU A 172      17.302  22.730  36.948  1.00119.65           C  
ANISOU 1227  CD2 LEU A 172    11700  15108  18653   2434    267  -3576       C  
ATOM   1228  N   ALA A 173      20.619  19.400  35.829  1.00 94.32           N  
ANISOU 1228  N   ALA A 173     9494  11934  14409   1587    285  -2510       N  
ATOM   1229  CA  ALA A 173      20.844  18.116  36.509  1.00 91.71           C  
ANISOU 1229  CA  ALA A 173     9285  11711  13850   1270    610  -2481       C  
ATOM   1230  C   ALA A 173      22.334  17.846  36.779  1.00 89.00           C  
ANISOU 1230  C   ALA A 173     9384  11236  13195   1148    584  -2198       C  
ATOM   1231  O   ALA A 173      22.669  17.285  37.824  1.00 88.88           O  
ANISOU 1231  O   ALA A 173     9569  11238  12964    975    846  -2202       O  
ATOM   1232  CB  ALA A 173      20.244  16.980  35.698  1.00 92.44           C  
ANISOU 1232  CB  ALA A 173     9152  11961  14010   1121    617  -2493       C  
ATOM   1233  N   TYR A 174      23.215  18.251  35.843  1.00 79.96           N  
ANISOU 1233  N   TYR A 174     8392   9961  12028   1242    271  -1963       N  
ATOM   1234  CA  TYR A 174      24.666  18.082  35.937  1.00 75.37           C  
ANISOU 1234  CA  TYR A 174     8168   9251  11219   1148    207  -1724       C  
ATOM   1235  C   TYR A 174      25.369  19.267  36.590  1.00 77.22           C  
ANISOU 1235  C   TYR A 174     8588   9301  11451   1278    141  -1735       C  
ATOM   1236  O   TYR A 174      26.595  19.254  36.688  1.00 75.01           O  
ANISOU 1236  O   TYR A 174     8567   8906  11028   1215     68  -1577       O  
ATOM   1237  CB  TYR A 174      25.275  17.787  34.551  1.00 74.28           C  
ANISOU 1237  CB  TYR A 174     8082   9084  11057   1137    -39  -1486       C  
ATOM   1238  CG  TYR A 174      24.835  16.463  33.968  1.00 74.45           C  
ANISOU 1238  CG  TYR A 174     7974   9271  11042    972     22  -1478       C  
ATOM   1239  CD1 TYR A 174      23.652  16.359  33.239  1.00 77.54           C  
ANISOU 1239  CD1 TYR A 174     8046   9799  11616   1043    -48  -1614       C  
ATOM   1240  CD2 TYR A 174      25.601  15.315  34.139  1.00 73.17           C  
ANISOU 1240  CD2 TYR A 174     7999   9116  10687    757    129  -1357       C  
ATOM   1241  CE1 TYR A 174      23.240  15.144  32.705  1.00 77.32           C  
ANISOU 1241  CE1 TYR A 174     7881   9915  11582    880      2  -1645       C  
ATOM   1242  CE2 TYR A 174      25.194  14.090  33.615  1.00 74.04           C  
ANISOU 1242  CE2 TYR A 174     7993   9346  10792    599    191  -1369       C  
ATOM   1243  CZ  TYR A 174      24.012  14.011  32.900  1.00 83.35           C  
ANISOU 1243  CZ  TYR A 174     8848  10663  12158    649    135  -1520       C  
ATOM   1244  OH  TYR A 174      23.610  12.811  32.374  1.00 87.23           O  
ANISOU 1244  OH  TYR A 174     9208  11264  12671    483    187  -1567       O  
ATOM   1245  N   ALA A 175      24.608  20.284  37.045  1.00 75.19           N  
ANISOU 1245  N   ALA A 175     8180   9010  11378   1460    163  -1953       N  
ATOM   1246  CA  ALA A 175      25.167  21.511  37.630  1.00 74.62           C  
ANISOU 1246  CA  ALA A 175     8255   8740  11357   1601     87  -2010       C  
ATOM   1247  C   ALA A 175      25.526  21.364  39.098  1.00 76.91           C  
ANISOU 1247  C   ALA A 175     8728   9057  11438   1505    315  -2152       C  
ATOM   1248  O   ALA A 175      24.739  20.823  39.879  1.00 77.62           O  
ANISOU 1248  O   ALA A 175     8732   9316  11445   1427    589  -2331       O  
ATOM   1249  CB  ALA A 175      24.217  22.678  37.434  1.00 77.97           C  
ANISOU 1249  CB  ALA A 175     8447   9089  12089   1864    -14  -2193       C  
ATOM   1250  N   ALA A 176      26.727  21.851  39.460  1.00 71.86           N  
ANISOU 1250  N   ALA A 176     8346   8250  10707   1507    201  -2081       N  
ATOM   1251  CA  ALA A 176      27.262  21.873  40.824  1.00 72.46           C  
ANISOU 1251  CA  ALA A 176     8644   8327  10561   1456    329  -2217       C  
ATOM   1252  C   ALA A 176      26.399  22.729  41.758  1.00 80.83           C  
ANISOU 1252  C   ALA A 176     9599   9404  11708   1598    481  -2546       C  
ATOM   1253  O   ALA A 176      25.852  23.734  41.292  1.00 81.84           O  
ANISOU 1253  O   ALA A 176     9534   9420  12142   1787    370  -2644       O  
ATOM   1254  CB  ALA A 176      28.688  22.395  40.807  1.00 71.71           C  
ANISOU 1254  CB  ALA A 176     8769   8029  10449   1461    109  -2112       C  
ATOM   1255  N   PRO A 177      26.259  22.384  43.069  1.00 79.67           N  
ANISOU 1255  N   PRO A 177     9591   9387  11294   1526    731  -2726       N  
ATOM   1256  CA  PRO A 177      25.351  23.165  43.936  1.00 83.13           C  
ANISOU 1256  CA  PRO A 177     9904   9870  11811   1656    921  -3077       C  
ATOM   1257  C   PRO A 177      25.783  24.623  44.105  1.00 89.38           C  
ANISOU 1257  C   PRO A 177    10721  10429  12810   1861    715  -3236       C  
ATOM   1258  O   PRO A 177      24.919  25.500  44.166  1.00 92.51           O  
ANISOU 1258  O   PRO A 177    10894  10784  13472   2040    753  -3482       O  
ATOM   1259  CB  PRO A 177      25.364  22.410  45.273  1.00 86.02           C  
ANISOU 1259  CB  PRO A 177    10513  10414  11757   1507   1224  -3179       C  
ATOM   1260  CG  PRO A 177      26.028  21.128  45.012  1.00 87.81           C  
ANISOU 1260  CG  PRO A 177    10939  10691  11734   1307   1203  -2871       C  
ATOM   1261  CD  PRO A 177      26.916  21.302  43.826  1.00 80.15           C  
ANISOU 1261  CD  PRO A 177     9949   9548  10956   1340    849  -2622       C  
ATOM   1262  N   GLU A 178      27.109  24.882  44.173  1.00 84.20           N  
ANISOU 1262  N   GLU A 178    10315   9607  12070   1835    495  -3119       N  
ATOM   1263  CA  GLU A 178      27.669  26.234  44.286  1.00 85.36           C  
ANISOU 1263  CA  GLU A 178    10501   9490  12442   1990    290  -3257       C  
ATOM   1264  C   GLU A 178      27.538  27.037  42.961  1.00 91.02           C  
ANISOU 1264  C   GLU A 178    11040   9970  13574   2120     63  -3105       C  
ATOM   1265  O   GLU A 178      27.586  28.275  42.965  1.00 92.74           O  
ANISOU 1265  O   GLU A 178    11227   9940  14071   2284    -64  -3246       O  
ATOM   1266  CB  GLU A 178      29.115  26.198  44.826  1.00 85.10           C  
ANISOU 1266  CB  GLU A 178    10759   9368  12207   1901    139  -3220       C  
ATOM   1267  CG  GLU A 178      30.191  25.944  43.781  1.00 88.57           C  
ANISOU 1267  CG  GLU A 178    11252   9666  12734   1802    -93  -2896       C  
ATOM   1268  CD  GLU A 178      30.619  24.517  43.489  1.00 99.58           C  
ANISOU 1268  CD  GLU A 178    12744  11232  13860   1620    -63  -2633       C  
ATOM   1269  OE1 GLU A 178      29.860  23.570  43.800  1.00 91.06           O  
ANISOU 1269  OE1 GLU A 178    11657  10380  12562   1551    153  -2622       O  
ATOM   1270  OE2 GLU A 178      31.737  24.348  42.951  1.00 87.51           O1-
ANISOU 1270  OE2 GLU A 178    11296   9594  12361   1538   -245  -2451       O1-
ATOM   1271  N   LEU A 179      27.374  26.310  41.840  1.00 85.96           N  
ANISOU 1271  N   LEU A 179    10309   9398  12955   2047     12  -2817       N  
ATOM   1272  CA  LEU A 179      27.153  26.851  40.506  1.00 85.94           C  
ANISOU 1272  CA  LEU A 179    10176   9224  13252   2162   -193  -2628       C  
ATOM   1273  C   LEU A 179      25.697  27.327  40.420  1.00 95.05           C  
ANISOU 1273  C   LEU A 179    11041  10425  14648   2372   -140  -2839       C  
ATOM   1274  O   LEU A 179      25.438  28.414  39.896  1.00 96.46           O  
ANISOU 1274  O   LEU A 179    11145  10365  15140   2583   -322  -2856       O  
ATOM   1275  CB  LEU A 179      27.436  25.736  39.473  1.00 82.72           C  
ANISOU 1275  CB  LEU A 179     9783   8940  12707   2002   -239  -2299       C  
ATOM   1276  CG  LEU A 179      27.932  26.093  38.076  1.00 85.78           C  
ANISOU 1276  CG  LEU A 179    10207   9138  13248   2029   -475  -1999       C  
ATOM   1277  CD1 LEU A 179      26.817  26.624  37.193  1.00 88.14           C  
ANISOU 1277  CD1 LEU A 179    10302   9395  13792   2243   -593  -1985       C  
ATOM   1278  CD2 LEU A 179      29.127  26.991  38.110  1.00 87.17           C  
ANISOU 1278  CD2 LEU A 179    10578   9017  13525   2016   -603  -1940       C  
ATOM   1279  N   ILE A 180      24.752  26.503  40.945  1.00 93.60           N  
ANISOU 1279  N   ILE A 180    10694  10535  14335   2312    116  -3005       N  
ATOM   1280  CA  ILE A 180      23.318  26.797  41.070  1.00 96.64           C  
ANISOU 1280  CA  ILE A 180    10748  11025  14946   2481    232  -3288       C  
ATOM   1281  C   ILE A 180      23.105  28.141  41.777  1.00104.04           C  
ANISOU 1281  C   ILE A 180    11651  11770  16109   2707    215  -3604       C  
ATOM   1282  O   ILE A 180      22.513  29.046  41.186  1.00106.44           O  
ANISOU 1282  O   ILE A 180    11771  11900  16772   2959     31  -3671       O  
ATOM   1283  CB  ILE A 180      22.560  25.629  41.792  1.00100.28           C  
ANISOU 1283  CB  ILE A 180    11091  11827  15184   2298    600  -3442       C  
ATOM   1284  CG1 ILE A 180      22.622  24.294  40.991  1.00 97.94           C  
ANISOU 1284  CG1 ILE A 180    10785  11692  14736   2088    606  -3156       C  
ATOM   1285  CG2 ILE A 180      21.113  25.999  42.179  1.00104.87           C  
ANISOU 1285  CG2 ILE A 180    11302  12531  16013   2452    794  -3828       C  
ATOM   1286  CD1 ILE A 180      21.822  24.201  39.686  1.00106.89           C  
ANISOU 1286  CD1 ILE A 180    11617  12859  16138   2196    421  -3078       C  
ATOM   1287  N   GLN A 181      23.598  28.274  43.026  1.00100.72           N  
ANISOU 1287  N   GLN A 181    11423  11370  15476   2634    384  -3804       N  
ATOM   1288  CA  GLN A 181      23.292  29.423  43.885  1.00103.90           C  
ANISOU 1288  CA  GLN A 181    11780  11643  16054   2830    431  -4187       C  
ATOM   1289  C   GLN A 181      24.244  30.646  43.700  1.00107.44           C  
ANISOU 1289  C   GLN A 181    12409  11697  16716   2952    139  -4145       C  
ATOM   1290  O   GLN A 181      24.363  31.467  44.617  1.00108.83           O  
ANISOU 1290  O   GLN A 181    12645  11760  16945   3049    181  -4463       O  
ATOM   1291  CB  GLN A 181      23.199  28.994  45.363  1.00106.68           C  
ANISOU 1291  CB  GLN A 181    12243  12237  16053   2708    778  -4478       C  
ATOM   1292  CG  GLN A 181      24.440  28.303  45.928  1.00118.89           C  
ANISOU 1292  CG  GLN A 181    14171  13840  17161   2481    784  -4303       C  
ATOM   1293  CD  GLN A 181      24.250  27.899  47.369  1.00140.73           C  
ANISOU 1293  CD  GLN A 181    17088  16847  19536   2390   1116  -4575       C  
ATOM   1294  NE2 GLN A 181      24.653  26.683  47.690  1.00128.87           N  
ANISOU 1294  NE2 GLN A 181    15810  15539  17615   2162   1248  -4375       N  
ATOM   1295  OE1 GLN A 181      23.768  28.671  48.212  1.00141.05           O  
ANISOU 1295  OE1 GLN A 181    17072  16891  19630   2527   1256  -4965       O  
ATOM   1296  N   GLY A 182      24.889  30.745  42.527  1.00102.03           N  
ANISOU 1296  N   GLY A 182    11810  10806  16151   2934   -130  -3773       N  
ATOM   1297  CA  GLY A 182      25.730  31.873  42.123  1.00102.70           C  
ANISOU 1297  CA  GLY A 182    12050  10482  16489   3020   -386  -3677       C  
ATOM   1298  C   GLY A 182      26.790  32.297  43.123  1.00108.53           C  
ANISOU 1298  C   GLY A 182    13017  11099  17121   2928   -375  -3852       C  
ATOM   1299  O   GLY A 182      27.025  33.493  43.326  1.00110.22           O  
ANISOU 1299  O   GLY A 182    13270  10989  17620   3065   -493  -4024       O  
ATOM   1300  N   LYS A 183      27.427  31.305  43.760  1.00104.46           N  
ANISOU 1300  N   LYS A 183    12655  10833  16202   2706   -252  -3822       N  
ATOM   1301  CA  LYS A 183      28.521  31.481  44.715  1.00104.59           C  
ANISOU 1301  CA  LYS A 183    12899  10796  16045   2605   -279  -3978       C  
ATOM   1302  C   LYS A 183      29.852  31.459  43.958  1.00104.92           C  
ANISOU 1302  C   LYS A 183    13089  10632  16143   2454   -493  -3667       C  
ATOM   1303  O   LYS A 183      29.882  31.057  42.788  1.00102.52           O  
ANISOU 1303  O   LYS A 183    12744  10308  15901   2397   -560  -3315       O  
ATOM   1304  CB  LYS A 183      28.483  30.358  45.776  1.00107.19           C  
ANISOU 1304  CB  LYS A 183    13341  11504  15882   2467    -56  -4087       C  
ATOM   1305  CG  LYS A 183      27.406  30.543  46.849  1.00126.38           C  
ANISOU 1305  CG  LYS A 183    15684  14120  18215   2584    205  -4487       C  
ATOM   1306  CD  LYS A 183      27.537  29.516  47.982  1.00136.12           C  
ANISOU 1306  CD  LYS A 183    17127  15684  18908   2432    429  -4571       C  
ATOM   1307  CE  LYS A 183      26.926  30.007  49.278  1.00146.72           C  
ANISOU 1307  CE  LYS A 183    18491  17144  20111   2539    654  -5033       C  
ATOM   1308  NZ  LYS A 183      27.247  29.114  50.425  1.00151.96           N1+
ANISOU 1308  NZ  LYS A 183    19457  18088  20194   2398    833  -5091       N1+
ATOM   1309  N   SER A 184      30.950  31.892  44.619  1.00100.82           N  
ANISOU 1309  N   SER A 184    12728   9970  15608   2387   -595  -3822       N  
ATOM   1310  CA  SER A 184      32.296  31.808  44.043  1.00 97.83           C  
ANISOU 1310  CA  SER A 184    12459   9426  15286   2215   -763  -3589       C  
ATOM   1311  C   SER A 184      32.703  30.337  43.836  1.00 95.62           C  
ANISOU 1311  C   SER A 184    12244   9446  14641   2035   -718  -3331       C  
ATOM   1312  O   SER A 184      32.856  29.572  44.797  1.00 95.15           O  
ANISOU 1312  O   SER A 184    12292   9641  14220   1982   -650  -3459       O  
ATOM   1313  CB  SER A 184      33.309  32.582  44.888  1.00103.48           C  
ANISOU 1313  CB  SER A 184    13280   9943  16095   2190   -889  -3887       C  
ATOM   1314  OG  SER A 184      33.406  32.104  46.221  1.00113.14           O  
ANISOU 1314  OG  SER A 184    14613  11433  16943   2189   -834  -4178       O  
ATOM   1315  N   TYR A 185      32.855  29.946  42.573  1.00 87.59           N  
ANISOU 1315  N   TYR A 185    11182   8389  13709   1951   -758  -2967       N  
ATOM   1316  CA  TYR A 185      33.127  28.554  42.253  1.00 83.95           C  
ANISOU 1316  CA  TYR A 185    10758   8191  12948   1798   -712  -2727       C  
ATOM   1317  C   TYR A 185      34.469  28.381  41.560  1.00 83.46           C  
ANISOU 1317  C   TYR A 185    10755   7996  12959   1632   -843  -2519       C  
ATOM   1318  O   TYR A 185      34.902  29.273  40.824  1.00 83.33           O  
ANISOU 1318  O   TYR A 185    10720   7684  13257   1621   -926  -2428       O  
ATOM   1319  CB  TYR A 185      31.973  27.943  41.418  1.00 84.65           C  
ANISOU 1319  CB  TYR A 185    10713   8447  13003   1836   -605  -2522       C  
ATOM   1320  CG  TYR A 185      32.005  28.294  39.948  1.00 86.74           C  
ANISOU 1320  CG  TYR A 185    10920   8527  13510   1843   -709  -2225       C  
ATOM   1321  CD1 TYR A 185      31.518  29.515  39.493  1.00 91.52           C  
ANISOU 1321  CD1 TYR A 185    11469   8861  14444   2012   -789  -2244       C  
ATOM   1322  CD2 TYR A 185      32.532  27.410  39.011  1.00 85.38           C  
ANISOU 1322  CD2 TYR A 185    10775   8441  13224   1691   -731  -1926       C  
ATOM   1323  CE1 TYR A 185      31.555  29.849  38.141  1.00 94.06           C  
ANISOU 1323  CE1 TYR A 185    11799   9002  14937   2029   -892  -1941       C  
ATOM   1324  CE2 TYR A 185      32.577  27.732  37.657  1.00 86.64           C  
ANISOU 1324  CE2 TYR A 185    10923   8448  13549   1695   -814  -1650       C  
ATOM   1325  CZ  TYR A 185      32.083  28.952  37.225  1.00102.26           C  
ANISOU 1325  CZ  TYR A 185    12882  10158  15814   1864   -896  -1643       C  
ATOM   1326  OH  TYR A 185      32.119  29.280  35.888  1.00109.99           O  
ANISOU 1326  OH  TYR A 185    13907  10977  16907   1880   -984  -1342       O  
ATOM   1327  N   LEU A 186      35.126  27.234  41.792  1.00 76.04           N  
ANISOU 1327  N   LEU A 186     9890   7261  11741   1502   -847  -2446       N  
ATOM   1328  CA  LEU A 186      36.249  26.848  40.955  1.00 73.07           C  
ANISOU 1328  CA  LEU A 186     9517   6813  11433   1345   -934  -2231       C  
ATOM   1329  C   LEU A 186      35.764  25.960  39.837  1.00 75.46           C  
ANISOU 1329  C   LEU A 186     9765   7260  11646   1291   -853  -1918       C  
ATOM   1330  O   LEU A 186      34.943  25.071  40.072  1.00 74.56           O  
ANISOU 1330  O   LEU A 186     9645   7391  11293   1312   -749  -1894       O  
ATOM   1331  CB  LEU A 186      37.322  26.144  41.762  1.00 72.27           C  
ANISOU 1331  CB  LEU A 186     9508   6820  11131   1263  -1030  -2349       C  
ATOM   1332  CG  LEU A 186      38.355  27.051  42.348  1.00 78.51           C  
ANISOU 1332  CG  LEU A 186    10310   7398  12122   1251  -1185  -2605       C  
ATOM   1333  CD1 LEU A 186      38.809  26.540  43.679  1.00 79.52           C  
ANISOU 1333  CD1 LEU A 186    10565   7693  11956   1289  -1292  -2850       C  
ATOM   1334  CD2 LEU A 186      39.520  27.225  41.400  1.00 80.83           C  
ANISOU 1334  CD2 LEU A 186    10518   7502  12692   1093  -1254  -2471       C  
ATOM   1335  N   GLY A 187      36.276  26.209  38.634  1.00 72.09           N  
ANISOU 1335  N   GLY A 187     9305   6677  11409   1208   -888  -1694       N  
ATOM   1336  CA  GLY A 187      35.906  25.487  37.419  1.00 70.56           C  
ANISOU 1336  CA  GLY A 187     9070   6599  11141   1159   -836  -1404       C  
ATOM   1337  C   GLY A 187      36.233  24.004  37.397  1.00 72.43           C  
ANISOU 1337  C   GLY A 187     9318   7088  11114   1045   -802  -1321       C  
ATOM   1338  O   GLY A 187      35.630  23.256  36.625  1.00 70.60           O  
ANISOU 1338  O   GLY A 187     9042   7008  10775   1028   -745  -1149       O  
ATOM   1339  N   SER A 188      37.193  23.574  38.239  1.00 68.74           N  
ANISOU 1339  N   SER A 188     8912   6654  10552    981   -860  -1459       N  
ATOM   1340  CA  SER A 188      37.649  22.186  38.369  1.00 66.39           C  
ANISOU 1340  CA  SER A 188     8653   6549  10023    896   -863  -1403       C  
ATOM   1341  C   SER A 188      36.803  21.424  39.372  1.00 70.20           C  
ANISOU 1341  C   SER A 188     9220   7234  10219    958   -787  -1488       C  
ATOM   1342  O   SER A 188      36.553  20.225  39.189  1.00 68.75           O  
ANISOU 1342  O   SER A 188     9059   7213   9849    901   -722  -1368       O  
ATOM   1343  CB  SER A 188      39.116  22.141  38.789  1.00 68.86           C  
ANISOU 1343  CB  SER A 188     8990   6778  10396    828  -1001  -1522       C  
ATOM   1344  OG  SER A 188      39.365  22.960  39.918  1.00 79.41           O  
ANISOU 1344  OG  SER A 188    10378   8018  11777    905  -1095  -1785       O  
ATOM   1345  N   GLU A 189      36.367  22.124  40.438  1.00 67.38           N  
ANISOU 1345  N   GLU A 189     8917   6856   9829   1063   -775  -1705       N  
ATOM   1346  CA  GLU A 189      35.546  21.550  41.495  1.00 67.39           C  
ANISOU 1346  CA  GLU A 189     9023   7041   9541   1110   -653  -1810       C  
ATOM   1347  C   GLU A 189      34.152  21.344  40.945  1.00 71.91           C  
ANISOU 1347  C   GLU A 189     9469   7724  10129   1127   -472  -1721       C  
ATOM   1348  O   GLU A 189      33.449  20.436  41.376  1.00 72.29           O  
ANISOU 1348  O   GLU A 189     9562   7951   9954   1091   -316  -1711       O  
ATOM   1349  CB  GLU A 189      35.510  22.467  42.712  1.00 70.90           C  
ANISOU 1349  CB  GLU A 189     9552   7432   9954   1219   -681  -2099       C  
ATOM   1350  CG  GLU A 189      36.876  22.774  43.308  1.00 80.43           C  
ANISOU 1350  CG  GLU A 189    10856   8529  11175   1218   -900  -2248       C  
ATOM   1351  CD  GLU A 189      36.853  23.593  44.586  1.00 99.43           C  
ANISOU 1351  CD  GLU A 189    13368  10908  13504   1331   -946  -2572       C  
ATOM   1352  OE1 GLU A 189      36.114  24.607  44.643  1.00 88.07           O  
ANISOU 1352  OE1 GLU A 189    11845   9382  12236   1414   -864  -2708       O  
ATOM   1353  OE2 GLU A 189      37.587  23.222  45.532  1.00 91.43           O1-
ANISOU 1353  OE2 GLU A 189    12527   9957  12255   1352  -1085  -2705       O1-
ATOM   1354  N   ALA A 190      33.755  22.189  39.988  1.00 68.32           N  
ANISOU 1354  N   ALA A 190     8860   7151   9947   1181   -498  -1659       N  
ATOM   1355  CA  ALA A 190      32.509  22.038  39.242  1.00 68.00           C  
ANISOU 1355  CA  ALA A 190     8659   7206   9972   1219   -397  -1575       C  
ATOM   1356  C   ALA A 190      32.623  20.844  38.262  1.00 68.42           C  
ANISOU 1356  C   ALA A 190     8681   7378   9937   1092   -388  -1344       C  
ATOM   1357  O   ALA A 190      31.709  20.011  38.186  1.00 67.74           O  
ANISOU 1357  O   ALA A 190     8519   7467   9751   1058   -259  -1327       O  
ATOM   1358  CB  ALA A 190      32.195  23.327  38.487  1.00 69.80           C  
ANISOU 1358  CB  ALA A 190     8779   7239  10502   1345   -489  -1559       C  
ATOM   1359  N   ASP A 191      33.755  20.774  37.524  1.00 62.03           N  
ANISOU 1359  N   ASP A 191     7917   6468   9184   1014   -509  -1195       N  
ATOM   1360  CA  ASP A 191      34.040  19.721  36.561  1.00 59.21           C  
ANISOU 1360  CA  ASP A 191     7537   6204   8756    899   -511  -1006       C  
ATOM   1361  C   ASP A 191      34.048  18.374  37.270  1.00 64.59           C  
ANISOU 1361  C   ASP A 191     8303   7040   9199    813   -426  -1027       C  
ATOM   1362  O   ASP A 191      33.637  17.378  36.670  1.00 64.44           O  
ANISOU 1362  O   ASP A 191     8231   7141   9112    738   -364   -925       O  
ATOM   1363  CB  ASP A 191      35.352  19.999  35.782  1.00 59.31           C  
ANISOU 1363  CB  ASP A 191     7580   6071   8883    825   -620   -892       C  
ATOM   1364  CG  ASP A 191      35.205  20.973  34.607  1.00 66.22           C  
ANISOU 1364  CG  ASP A 191     8403   6812   9945    866   -661   -758       C  
ATOM   1365  OD1 ASP A 191      34.057  21.210  34.161  1.00 70.64           O  
ANISOU 1365  OD1 ASP A 191     8888   7422  10530    965   -650   -721       O  
ATOM   1366  OD2 ASP A 191      36.228  21.481  34.124  1.00 58.84           O1-
ANISOU 1366  OD2 ASP A 191     7506   5718   9133    799   -704   -691       O1-
ATOM   1367  N   VAL A 192      34.489  18.346  38.556  1.00 61.28           N  
ANISOU 1367  N   VAL A 192     8034   6606   8644    830   -432  -1161       N  
ATOM   1368  CA  VAL A 192      34.469  17.126  39.361  1.00 60.50           C  
ANISOU 1368  CA  VAL A 192     8084   6620   8283    768   -353  -1160       C  
ATOM   1369  C   VAL A 192      33.026  16.737  39.725  1.00 63.64           C  
ANISOU 1369  C   VAL A 192     8439   7161   8580    754   -124  -1203       C  
ATOM   1370  O   VAL A 192      32.689  15.562  39.584  1.00 63.67           O  
ANISOU 1370  O   VAL A 192     8466   7255   8471    649    -16  -1111       O  
ATOM   1371  CB  VAL A 192      35.430  17.177  40.576  1.00 65.77           C  
ANISOU 1371  CB  VAL A 192     8963   7233   8793    809   -466  -1277       C  
ATOM   1372  CG1 VAL A 192      35.186  16.018  41.535  1.00 66.41           C  
ANISOU 1372  CG1 VAL A 192     9263   7418   8553    772   -364  -1258       C  
ATOM   1373  CG2 VAL A 192      36.885  17.174  40.116  1.00 64.75           C  
ANISOU 1373  CG2 VAL A 192     8825   6990   8787    786   -678  -1242       C  
ATOM   1374  N   TRP A 193      32.179  17.699  40.174  1.00 59.68           N  
ANISOU 1374  N   TRP A 193     7858   6669   8148    851    -38  -1363       N  
ATOM   1375  CA  TRP A 193      30.765  17.426  40.471  1.00 60.00           C  
ANISOU 1375  CA  TRP A 193     7792   6853   8152    835    204  -1450       C  
ATOM   1376  C   TRP A 193      30.092  16.759  39.248  1.00 64.69           C  
ANISOU 1376  C   TRP A 193     8176   7528   8876    762    237  -1328       C  
ATOM   1377  O   TRP A 193      29.494  15.680  39.379  1.00 64.20           O  
ANISOU 1377  O   TRP A 193     8105   7578   8710    638    417  -1306       O  
ATOM   1378  CB  TRP A 193      30.001  18.703  40.896  1.00 59.87           C  
ANISOU 1378  CB  TRP A 193     7654   6816   8278    982    256  -1666       C  
ATOM   1379  CG  TRP A 193      28.522  18.463  41.054  1.00 62.42           C  
ANISOU 1379  CG  TRP A 193     7788   7294   8635    968    508  -1790       C  
ATOM   1380  CD1 TRP A 193      27.578  18.453  40.062  1.00 65.41           C  
ANISOU 1380  CD1 TRP A 193     7880   7733   9240    991    517  -1781       C  
ATOM   1381  CD2 TRP A 193      27.827  18.156  42.270  1.00 64.43           C  
ANISOU 1381  CD2 TRP A 193     8119   7672   8689    919    798  -1958       C  
ATOM   1382  CE2 TRP A 193      26.462  17.983  41.943  1.00 69.77           C  
ANISOU 1382  CE2 TRP A 193     8504   8476   9530    897    997  -2064       C  
ATOM   1383  CE3 TRP A 193      28.224  18.005  43.609  1.00 66.94           C  
ANISOU 1383  CE3 TRP A 193     8734   8012   8688    892    910  -2038       C  
ATOM   1384  NE1 TRP A 193      26.339  18.170  40.589  1.00 66.84           N  
ANISOU 1384  NE1 TRP A 193     7907   8065   9424    955    791  -1961       N  
ATOM   1385  CZ2 TRP A 193      25.492  17.681  42.910  1.00 71.94           C  
ANISOU 1385  CZ2 TRP A 193     8753   8894   9688    823   1352  -2253       C  
ATOM   1386  CZ3 TRP A 193      27.262  17.702  44.564  1.00 71.13           C  
ANISOU 1386  CZ3 TRP A 193     9293   8687   9047    828   1257  -2196       C  
ATOM   1387  CH2 TRP A 193      25.915  17.545  44.212  1.00 73.09           C  
ANISOU 1387  CH2 TRP A 193     9226   9055   9490    780   1498  -2304       C  
ATOM   1388  N   SER A 194      30.208  17.424  38.065  1.00 60.61           N  
ANISOU 1388  N   SER A 194     7508   6941   8580    837     61  -1253       N  
ATOM   1389  CA  SER A 194      29.704  16.973  36.766  1.00 59.09           C  
ANISOU 1389  CA  SER A 194     7134   6820   8497    805     19  -1146       C  
ATOM   1390  C   SER A 194      30.109  15.533  36.477  1.00 60.76           C  
ANISOU 1390  C   SER A 194     7420   7097   8569    636     60  -1024       C  
ATOM   1391  O   SER A 194      29.274  14.747  36.031  1.00 60.56           O  
ANISOU 1391  O   SER A 194     7253   7190   8566    559    154  -1032       O  
ATOM   1392  CB  SER A 194      30.196  17.893  35.651  1.00 61.49           C  
ANISOU 1392  CB  SER A 194     7399   7001   8963    903   -197  -1033       C  
ATOM   1393  OG  SER A 194      29.804  19.236  35.890  1.00 74.00           O  
ANISOU 1393  OG  SER A 194     8928   8479  10709   1070   -247  -1139       O  
ATOM   1394  N   MET A 195      31.378  15.186  36.742  1.00 55.49           N  
ANISOU 1394  N   MET A 195     6956   6342   7785    586    -20   -937       N  
ATOM   1395  CA  MET A 195      31.880  13.839  36.504  1.00 54.03           C  
ANISOU 1395  CA  MET A 195     6857   6182   7490    453     -6   -832       C  
ATOM   1396  C   MET A 195      31.298  12.818  37.451  1.00 60.50           C  
ANISOU 1396  C   MET A 195     7781   7061   8145    350    200   -866       C  
ATOM   1397  O   MET A 195      31.139  11.670  37.049  1.00 60.83           O  
ANISOU 1397  O   MET A 195     7813   7136   8164    229    264   -801       O  
ATOM   1398  CB  MET A 195      33.394  13.795  36.495  1.00 55.00           C  
ANISOU 1398  CB  MET A 195     7129   6189   7580    454   -170   -761       C  
ATOM   1399  CG  MET A 195      33.973  14.614  35.393  1.00 58.12           C  
ANISOU 1399  CG  MET A 195     7423   6520   8140    497   -312   -701       C  
ATOM   1400  SD  MET A 195      35.760  14.539  35.297  1.00 62.30           S  
ANISOU 1400  SD  MET A 195     8053   6925   8693    468   -465   -665       S  
ATOM   1401  CE  MET A 195      36.216  15.078  36.896  1.00 60.38           C  
ANISOU 1401  CE  MET A 195     7972   6599   8370    547   -517   -805       C  
ATOM   1402  N   GLY A 196      30.981  13.232  38.681  1.00 58.14           N  
ANISOU 1402  N   GLY A 196     7595   6767   7729    390    319   -972       N  
ATOM   1403  CA  GLY A 196      30.204  12.426  39.617  1.00 59.49           C  
ANISOU 1403  CA  GLY A 196     7872   7002   7729    281    586  -1010       C  
ATOM   1404  C   GLY A 196      28.823  12.082  39.081  1.00 64.16           C  
ANISOU 1404  C   GLY A 196     8190   7714   8474    191    782  -1082       C  
ATOM   1405  O   GLY A 196      28.416  10.918  39.126  1.00 65.48           O  
ANISOU 1405  O   GLY A 196     8386   7903   8590     26    956  -1038       O  
ATOM   1406  N   ILE A 197      28.089  13.091  38.555  1.00 59.37           N  
ANISOU 1406  N   ILE A 197     7307   7169   8083    304    741  -1205       N  
ATOM   1407  CA  ILE A 197      26.736  12.915  37.997  1.00 59.36           C  
ANISOU 1407  CA  ILE A 197     6982   7295   8277    260    872  -1326       C  
ATOM   1408  C   ILE A 197      26.779  11.970  36.794  1.00 64.15           C  
ANISOU 1408  C   ILE A 197     7479   7927   8967    160    775  -1225       C  
ATOM   1409  O   ILE A 197      25.902  11.112  36.632  1.00 65.92           O  
ANISOU 1409  O   ILE A 197     7546   8234   9266     16    947  -1298       O  
ATOM   1410  CB  ILE A 197      26.069  14.276  37.654  1.00 61.77           C  
ANISOU 1410  CB  ILE A 197     7034   7632   8804    460    769  -1476       C  
ATOM   1411  CG1 ILE A 197      26.149  15.268  38.827  1.00 63.33           C  
ANISOU 1411  CG1 ILE A 197     7351   7783   8929    573    844  -1602       C  
ATOM   1412  CG2 ILE A 197      24.641  14.099  37.170  1.00 63.23           C  
ANISOU 1412  CG2 ILE A 197     6853   7962   9210    442    877  -1647       C  
ATOM   1413  CD1 ILE A 197      25.237  14.989  40.074  1.00 70.93           C  
ANISOU 1413  CD1 ILE A 197     8314   8848   9788    480   1214  -1790       C  
ATOM   1414  N   LEU A 198      27.816  12.136  35.967  1.00 58.49           N  
ANISOU 1414  N   LEU A 198     6841   7137   8245    225    516  -1080       N  
ATOM   1415  CA  LEU A 198      28.066  11.364  34.764  1.00 56.92           C  
ANISOU 1415  CA  LEU A 198     6573   6961   8093    157    394   -992       C  
ATOM   1416  C   LEU A 198      28.401   9.934  35.142  1.00 59.43           C  
ANISOU 1416  C   LEU A 198     7057   7232   8292    -30    529   -926       C  
ATOM   1417  O   LEU A 198      27.885   9.008  34.517  1.00 60.07           O  
ANISOU 1417  O   LEU A 198     7006   7367   8452   -152    582   -958       O  
ATOM   1418  CB  LEU A 198      29.241  12.001  34.022  1.00 55.50           C  
ANISOU 1418  CB  LEU A 198     6487   6699   7902    263    144   -861       C  
ATOM   1419  CG  LEU A 198      29.154  12.225  32.519  1.00 60.30           C  
ANISOU 1419  CG  LEU A 198     6941   7366   8604    322    -40   -817       C  
ATOM   1420  CD1 LEU A 198      30.401  11.680  31.849  1.00 58.92           C  
ANISOU 1420  CD1 LEU A 198     6904   7135   8348    260   -141   -685       C  
ATOM   1421  CD2 LEU A 198      27.888  11.618  31.902  1.00 64.10           C  
ANISOU 1421  CD2 LEU A 198     7168   8000   9187    273      1   -935       C  
ATOM   1422  N   LEU A 199      29.258   9.752  36.173  1.00 53.73           N  
ANISOU 1422  N   LEU A 199     6632   6397   7385    -41    564   -845       N  
ATOM   1423  CA  LEU A 199      29.604   8.436  36.721  1.00 52.84           C  
ANISOU 1423  CA  LEU A 199     6746   6196   7135   -186    680   -759       C  
ATOM   1424  C   LEU A 199      28.371   7.699  37.220  1.00 57.71           C  
ANISOU 1424  C   LEU A 199     7305   6858   7764   -359    994   -835       C  
ATOM   1425  O   LEU A 199      28.231   6.512  36.947  1.00 56.64           O  
ANISOU 1425  O   LEU A 199     7188   6672   7660   -516   1083   -797       O  
ATOM   1426  CB  LEU A 199      30.643   8.575  37.841  1.00 52.67           C  
ANISOU 1426  CB  LEU A 199     7061   6058   6893   -115    622   -679       C  
ATOM   1427  CG  LEU A 199      31.240   7.302  38.416  1.00 57.81           C  
ANISOU 1427  CG  LEU A 199     8012   6575   7379   -204    658   -555       C  
ATOM   1428  CD1 LEU A 199      32.036   6.530  37.375  1.00 55.88           C  
ANISOU 1428  CD1 LEU A 199     7725   6262   7245   -224    479   -485       C  
ATOM   1429  CD2 LEU A 199      32.094   7.618  39.638  1.00 61.55           C  
ANISOU 1429  CD2 LEU A 199     8811   6965   7610    -93    572   -512       C  
ATOM   1430  N   TYR A 200      27.479   8.405  37.952  1.00 56.89           N  
ANISOU 1430  N   TYR A 200     7118   6839   7658   -338   1181   -964       N  
ATOM   1431  CA  TYR A 200      26.199   7.855  38.372  1.00 59.52           C  
ANISOU 1431  CA  TYR A 200     7323   7239   8053   -516   1524  -1083       C  
ATOM   1432  C   TYR A 200      25.404   7.384  37.150  1.00 65.98           C  
ANISOU 1432  C   TYR A 200     7774   8145   9151   -602   1499  -1189       C  
ATOM   1433  O   TYR A 200      24.991   6.220  37.142  1.00 67.94           O  
ANISOU 1433  O   TYR A 200     8019   8350   9445   -816   1692  -1191       O  
ATOM   1434  CB  TYR A 200      25.389   8.862  39.207  1.00 62.02           C  
ANISOU 1434  CB  TYR A 200     7541   7658   8366   -447   1710  -1256       C  
ATOM   1435  CG  TYR A 200      24.185   8.259  39.918  1.00 66.36           C  
ANISOU 1435  CG  TYR A 200     8012   8266   8935   -661   2144  -1383       C  
ATOM   1436  CD1 TYR A 200      22.994   8.016  39.236  1.00 69.72           C  
ANISOU 1436  CD1 TYR A 200     8016   8806   9668   -766   2267  -1574       C  
ATOM   1437  CD2 TYR A 200      24.231   7.954  41.276  1.00 68.22           C  
ANISOU 1437  CD2 TYR A 200     8595   8448   8878   -762   2438  -1328       C  
ATOM   1438  CE1 TYR A 200      21.884   7.473  39.882  1.00 72.91           C  
ANISOU 1438  CE1 TYR A 200     8307   9261  10135   -992   2704  -1722       C  
ATOM   1439  CE2 TYR A 200      23.125   7.418  41.934  1.00 72.31           C  
ANISOU 1439  CE2 TYR A 200     9054   9015   9406   -989   2896  -1441       C  
ATOM   1440  CZ  TYR A 200      21.951   7.177  41.233  1.00 79.43           C  
ANISOU 1440  CZ  TYR A 200     9494  10022  10663  -1117   3045  -1646       C  
ATOM   1441  OH  TYR A 200      20.843   6.646  41.861  1.00 80.53           O  
ANISOU 1441  OH  TYR A 200     9528  10208  10862  -1371   3532  -1789       O  
ATOM   1442  N   VAL A 201      25.198   8.255  36.116  1.00 61.28           N  
ANISOU 1442  N   VAL A 201     6892   7657   8735   -436   1251  -1277       N  
ATOM   1443  CA  VAL A 201      24.311   7.875  35.006  1.00 61.90           C  
ANISOU 1443  CA  VAL A 201     6610   7850   9059   -491   1203  -1420       C  
ATOM   1444  C   VAL A 201      24.921   6.723  34.193  1.00 65.16           C  
ANISOU 1444  C   VAL A 201     7104   8194   9460   -608   1097  -1317       C  
ATOM   1445  O   VAL A 201      24.177   5.923  33.630  1.00 66.32           O  
ANISOU 1445  O   VAL A 201     7029   8394   9775   -752   1165  -1446       O  
ATOM   1446  CB  VAL A 201      23.772   9.028  34.110  1.00 65.25           C  
ANISOU 1446  CB  VAL A 201     6722   8409   9661   -270    957  -1544       C  
ATOM   1447  CG1 VAL A 201      23.340  10.224  34.943  1.00 66.50           C  
ANISOU 1447  CG1 VAL A 201     6831   8594   9842   -123   1035  -1645       C  
ATOM   1448  CG2 VAL A 201      24.743   9.439  33.016  1.00 62.39           C  
ANISOU 1448  CG2 VAL A 201     6448   8020   9237   -116    606  -1391       C  
ATOM   1449  N   LEU A 202      26.258   6.632  34.154  1.00 59.79           N  
ANISOU 1449  N   LEU A 202     6718   7393   8606   -547    935  -1122       N  
ATOM   1450  CA  LEU A 202      26.965   5.561  33.451  1.00 58.74           C  
ANISOU 1450  CA  LEU A 202     6679   7179   8461   -634    837  -1041       C  
ATOM   1451  C   LEU A 202      26.640   4.181  34.037  1.00 63.99           C  
ANISOU 1451  C   LEU A 202     7455   7721   9137   -875   1100  -1038       C  
ATOM   1452  O   LEU A 202      26.394   3.246  33.285  1.00 62.69           O  
ANISOU 1452  O   LEU A 202     7169   7545   9106  -1002   1097  -1108       O  
ATOM   1453  CB  LEU A 202      28.490   5.810  33.479  1.00 56.29           C  
ANISOU 1453  CB  LEU A 202     6644   6757   7987   -512    639   -864       C  
ATOM   1454  CG  LEU A 202      29.108   6.701  32.405  1.00 58.50           C  
ANISOU 1454  CG  LEU A 202     6836   7108   8283   -344    367   -837       C  
ATOM   1455  CD1 LEU A 202      30.565   6.958  32.719  1.00 57.43           C  
ANISOU 1455  CD1 LEU A 202     6949   6849   8023   -259    243   -700       C  
ATOM   1456  CD2 LEU A 202      29.034   6.059  31.048  1.00 59.40           C  
ANISOU 1456  CD2 LEU A 202     6793   7297   8480   -391    254   -892       C  
ATOM   1457  N   MET A 203      26.639   4.066  35.374  1.00 64.01           N  
ANISOU 1457  N   MET A 203     7711   7621   8990   -940   1330   -957       N  
ATOM   1458  CA  MET A 203      26.447   2.798  36.090  1.00 67.11           C  
ANISOU 1458  CA  MET A 203     8316   7844   9339  -1167   1604   -891       C  
ATOM   1459  C   MET A 203      24.981   2.457  36.345  1.00 72.68           C  
ANISOU 1459  C   MET A 203     8783   8614  10218  -1386   1952  -1065       C  
ATOM   1460  O   MET A 203      24.658   1.280  36.490  1.00 73.33           O  
ANISOU 1460  O   MET A 203     8935   8555  10372  -1621   2171  -1052       O  
ATOM   1461  CB  MET A 203      27.191   2.814  37.426  1.00 70.53           C  
ANISOU 1461  CB  MET A 203     9195   8131   9472  -1123   1677   -700       C  
ATOM   1462  CG  MET A 203      28.685   2.804  37.283  1.00 72.97           C  
ANISOU 1462  CG  MET A 203     9748   8328   9649   -952   1360   -546       C  
ATOM   1463  SD  MET A 203      29.503   2.790  38.889  1.00 79.92           S  
ANISOU 1463  SD  MET A 203    11151   9049  10166   -874   1392   -356       S  
ATOM   1464  CE  MET A 203      29.029   4.425  39.534  1.00 76.55           C  
ANISOU 1464  CE  MET A 203    10614   8824   9647   -739   1444   -480       C  
ATOM   1465  N   CYS A 204      24.110   3.481  36.398  1.00 69.62           N  
ANISOU 1465  N   CYS A 204     8103   8422   9928  -1312   2008  -1241       N  
ATOM   1466  CA  CYS A 204      22.710   3.336  36.758  1.00 73.15           C  
ANISOU 1466  CA  CYS A 204     8277   8956  10561  -1500   2359  -1452       C  
ATOM   1467  C   CYS A 204      21.761   3.441  35.588  1.00 78.91           C  
ANISOU 1467  C   CYS A 204     8488   9862  11633  -1502   2241  -1721       C  
ATOM   1468  O   CYS A 204      20.754   2.727  35.574  1.00 82.18           O  
ANISOU 1468  O   CYS A 204     8658  10289  12277  -1740   2503  -1904       O  
ATOM   1469  CB  CYS A 204      22.342   4.316  37.859  1.00 75.01           C  
ANISOU 1469  CB  CYS A 204     8562   9274  10665  -1423   2556  -1499       C  
ATOM   1470  SG  CYS A 204      23.362   4.150  39.343  1.00 79.23           S  
ANISOU 1470  SG  CYS A 204     9734   9622  10748  -1421   2694  -1214       S  
ATOM   1471  N   GLY A 205      22.075   4.311  34.629  1.00 73.20           N  
ANISOU 1471  N   GLY A 205     7608   9263  10942  -1245   1852  -1747       N  
ATOM   1472  CA  GLY A 205      21.217   4.566  33.475  1.00 74.04           C  
ANISOU 1472  CA  GLY A 205     7253   9555  11323  -1178   1658  -1993       C  
ATOM   1473  C   GLY A 205      20.096   5.548  33.756  1.00 81.03           C  
ANISOU 1473  C   GLY A 205     7791  10609  12387  -1077   1738  -2229       C  
ATOM   1474  O   GLY A 205      19.120   5.617  32.999  1.00 83.43           O  
ANISOU 1474  O   GLY A 205     7663  11068  12969  -1054   1637  -2491       O  
ATOM   1475  N   PHE A 206      20.231   6.310  34.860  1.00 76.60           N  
ANISOU 1475  N   PHE A 206     7409  10021  11675  -1001   1903  -2163       N  
ATOM   1476  CA  PHE A 206      19.332   7.394  35.271  1.00 77.66           C  
ANISOU 1476  CA  PHE A 206     7263  10292  11953   -862   1980  -2381       C  
ATOM   1477  C   PHE A 206      20.095   8.397  36.139  1.00 78.40           C  
ANISOU 1477  C   PHE A 206     7683  10319  11787   -681   1962  -2224       C  
ATOM   1478  O   PHE A 206      21.178   8.080  36.639  1.00 76.63           O  
ANISOU 1478  O   PHE A 206     7889   9950  11276   -721   1973  -1972       O  
ATOM   1479  CB  PHE A 206      18.068   6.867  35.978  1.00 83.46           C  
ANISOU 1479  CB  PHE A 206     7723  11089  12899  -1117   2440  -2644       C  
ATOM   1480  CG  PHE A 206      18.326   5.870  37.079  1.00 86.39           C  
ANISOU 1480  CG  PHE A 206     8458  11302  13064  -1421   2876  -2491       C  
ATOM   1481  CD1 PHE A 206      18.572   6.292  38.377  1.00 90.30           C  
ANISOU 1481  CD1 PHE A 206     9267  11751  13292  -1418   3141  -2397       C  
ATOM   1482  CD2 PHE A 206      18.315   4.506  36.819  1.00 89.96           C  
ANISOU 1482  CD2 PHE A 206     8964  11638  13578  -1703   3014  -2441       C  
ATOM   1483  CE1 PHE A 206      18.811   5.366  39.394  1.00 93.04           C  
ANISOU 1483  CE1 PHE A 206    10010  11944  13397  -1681   3526  -2227       C  
ATOM   1484  CE2 PHE A 206      18.553   3.581  37.837  1.00 94.16           C  
ANISOU 1484  CE2 PHE A 206     9883  11984  13909  -1973   3409  -2265       C  
ATOM   1485  CZ  PHE A 206      18.798   4.017  39.117  1.00 93.00           C  
ANISOU 1485  CZ  PHE A 206    10076  11800  13460  -1956   3658  -2145       C  
ATOM   1486  N   LEU A 207      19.534   9.600  36.310  1.00 73.94           N  
ANISOU 1486  N   LEU A 207     6900   9851  11343   -469   1911  -2397       N  
ATOM   1487  CA  LEU A 207      20.175  10.693  37.024  1.00 72.14           C  
ANISOU 1487  CA  LEU A 207     6923   9561  10926   -272   1852  -2306       C  
ATOM   1488  C   LEU A 207      20.116  10.502  38.550  1.00 77.31           C  
ANISOU 1488  C   LEU A 207     7821  10181  11372   -426   2282  -2321       C  
ATOM   1489  O   LEU A 207      19.148   9.918  39.029  1.00 79.86           O  
ANISOU 1489  O   LEU A 207     7966  10576  11802   -637   2661  -2498       O  
ATOM   1490  CB  LEU A 207      19.517  12.028  36.618  1.00 73.39           C  
ANISOU 1490  CB  LEU A 207     6750   9808  11327     20   1639  -2508       C  
ATOM   1491  CG  LEU A 207      19.791  12.533  35.195  1.00 75.87           C  
ANISOU 1491  CG  LEU A 207     6957  10124  11747    246   1161  -2426       C  
ATOM   1492  CD1 LEU A 207      18.782  13.552  34.793  1.00 78.14           C  
ANISOU 1492  CD1 LEU A 207     6854  10505  12331    498    995  -2673       C  
ATOM   1493  CD2 LEU A 207      21.181  13.137  35.072  1.00 74.64           C  
ANISOU 1493  CD2 LEU A 207     7191   9814  11355    382    914  -2138       C  
ATOM   1494  N   PRO A 208      21.123  10.972  39.336  1.00 72.55           N  
ANISOU 1494  N   PRO A 208     7626   9475  10465   -335   2242  -2152       N  
ATOM   1495  CA  PRO A 208      20.998  10.894  40.807  1.00 74.64           C  
ANISOU 1495  CA  PRO A 208     8141   9734  10485   -449   2633  -2191       C  
ATOM   1496  C   PRO A 208      19.963  11.848  41.380  1.00 82.70           C  
ANISOU 1496  C   PRO A 208     8876  10885  11661   -353   2844  -2509       C  
ATOM   1497  O   PRO A 208      19.245  11.468  42.305  1.00 86.49           O  
ANISOU 1497  O   PRO A 208     9356  11432  12075   -541   3296  -2647       O  
ATOM   1498  CB  PRO A 208      22.402  11.215  41.316  1.00 73.89           C  
ANISOU 1498  CB  PRO A 208     8516   9506  10053   -330   2428  -1959       C  
ATOM   1499  CG  PRO A 208      23.034  11.987  40.224  1.00 75.43           C  
ANISOU 1499  CG  PRO A 208     8600   9659  10400   -102   1971  -1892       C  
ATOM   1500  CD  PRO A 208      22.407  11.582  38.929  1.00 70.64           C  
ANISOU 1500  CD  PRO A 208     7630   9121  10089   -136   1850  -1941       C  
ATOM   1501  N   PHE A 209      19.895  13.083  40.834  1.00 78.78           N  
ANISOU 1501  N   PHE A 209     8151  10410  11372    -62   2531  -2627       N  
ATOM   1502  CA  PHE A 209      18.912  14.116  41.179  1.00 81.63           C  
ANISOU 1502  CA  PHE A 209     8179  10874  11962     97   2643  -2961       C  
ATOM   1503  C   PHE A 209      18.154  14.449  39.898  1.00 91.61           C  
ANISOU 1503  C   PHE A 209     8956  12207  13645    251   2362  -3107       C  
ATOM   1504  O   PHE A 209      18.776  14.854  38.907  1.00 89.20           O  
ANISOU 1504  O   PHE A 209     8690  11820  13382    432   1928  -2937       O  
ATOM   1505  CB  PHE A 209      19.592  15.374  41.759  1.00 81.24           C  
ANISOU 1505  CB  PHE A 209     8353  10738  11777    345   2481  -2966       C  
ATOM   1506  CG  PHE A 209      20.758  15.086  42.673  1.00 80.31           C  
ANISOU 1506  CG  PHE A 209     8778  10520  11216    262   2535  -2743       C  
ATOM   1507  CD1 PHE A 209      20.553  14.749  44.006  1.00 85.97           C  
ANISOU 1507  CD1 PHE A 209     9727  11294  11643    109   2953  -2822       C  
ATOM   1508  CD2 PHE A 209      22.063  15.147  42.202  1.00 77.58           C  
ANISOU 1508  CD2 PHE A 209     8713  10028  10736    342   2165  -2466       C  
ATOM   1509  CE1 PHE A 209      21.633  14.478  44.848  1.00 85.66           C  
ANISOU 1509  CE1 PHE A 209    10210  11167  11170     66   2948  -2620       C  
ATOM   1510  CE2 PHE A 209      23.140  14.875  43.043  1.00 79.16           C  
ANISOU 1510  CE2 PHE A 209     9379  10142  10556    291   2170  -2295       C  
ATOM   1511  CZ  PHE A 209      22.918  14.542  44.359  1.00 80.39           C  
ANISOU 1511  CZ  PHE A 209     9777  10356  10412    168   2535  -2369       C  
ATOM   1512  N   ASP A 210      16.813  14.264  39.912  1.00 94.80           N  
ANISOU 1512  N   ASP A 210     8903  12764  14353    178   2609  -3431       N  
ATOM   1513  CA  ASP A 210      15.954  14.436  38.737  1.00 96.90           C  
ANISOU 1513  CA  ASP A 210     8667  13122  15028    317   2341  -3619       C  
ATOM   1514  C   ASP A 210      14.527  14.746  39.151  1.00107.02           C  
ANISOU 1514  C   ASP A 210     9438  14564  16661    333   2624  -4068       C  
ATOM   1515  O   ASP A 210      13.951  14.016  39.962  1.00109.36           O  
ANISOU 1515  O   ASP A 210     9665  14944  16943     41   3129  -4219       O  
ATOM   1516  CB  ASP A 210      15.994  13.171  37.851  1.00 98.15           C  
ANISOU 1516  CB  ASP A 210     8778  13302  15212     98   2272  -3490       C  
ATOM   1517  CG  ASP A 210      15.149  13.240  36.592  1.00111.42           C  
ANISOU 1517  CG  ASP A 210     9966  15097  17272    237   1955  -3690       C  
ATOM   1518  OD1 ASP A 210      15.510  14.014  35.673  1.00110.67           O  
ANISOU 1518  OD1 ASP A 210     9884  14957  17208    535   1478  -3582       O  
ATOM   1519  OD2 ASP A 210      14.146  12.498  36.511  1.00120.06           O1-
ANISOU 1519  OD2 ASP A 210    10677  16318  18623     42   2179  -3951       O1-
ATOM   1520  N   ASP A 211      13.957  15.828  38.586  1.00106.22           N  
ANISOU 1520  N   ASP A 211     8982  14492  16885    677   2305  -4283       N  
ATOM   1521  CA  ASP A 211      12.583  16.254  38.861  1.00111.63           C  
ANISOU 1521  CA  ASP A 211     9107  15328  17979    763   2498  -4760       C  
ATOM   1522  C   ASP A 211      11.952  17.043  37.714  1.00116.57           C  
ANISOU 1522  C   ASP A 211     9302  15982  19007   1137   1986  -4937       C  
ATOM   1523  O   ASP A 211      12.642  17.778  37.005  1.00113.37           O  
ANISOU 1523  O   ASP A 211     9116  15435  18524   1418   1509  -4695       O  
ATOM   1524  CB  ASP A 211      12.505  17.058  40.172  1.00116.18           C  
ANISOU 1524  CB  ASP A 211     9785  15893  18465    825   2834  -4940       C  
ATOM   1525  CG  ASP A 211      11.354  16.667  41.080  1.00136.63           C  
ANISOU 1525  CG  ASP A 211    12016  18664  21233    597   3433  -5348       C  
ATOM   1526  OD1 ASP A 211      10.225  16.480  40.569  1.00141.90           O  
ANISOU 1526  OD1 ASP A 211    12098  19474  22344    601   3448  -5686       O  
ATOM   1527  OD2 ASP A 211      11.569  16.583  42.304  1.00145.03           O1-
ANISOU 1527  OD2 ASP A 211    13376  19733  21995    422   3887  -5351       O1-
ATOM   1528  N   ASP A 212      10.625  16.876  37.550  1.00117.90           N  
ANISOU 1528  N   ASP A 212     8857  16328  19611   1135   2096  -5369       N  
ATOM   1529  CA  ASP A 212       9.756  17.550  36.571  1.00120.56           C  
ANISOU 1529  CA  ASP A 212     8684  16730  20394   1501   1637  -5641       C  
ATOM   1530  C   ASP A 212       9.693  19.085  36.760  1.00125.91           C  
ANISOU 1530  C   ASP A 212     9336  17290  21214   1943   1389  -5750       C  
ATOM   1531  O   ASP A 212       9.811  19.825  35.780  1.00125.31           O  
ANISOU 1531  O   ASP A 212     9258  17114  21240   2308    821  -5641       O  
ATOM   1532  CB  ASP A 212       8.341  16.926  36.561  1.00127.32           C  
ANISOU 1532  CB  ASP A 212     8853  17815  21707   1349   1893  -6141       C  
ATOM   1533  CG  ASP A 212       7.991  16.097  37.788  1.00135.61           C  
ANISOU 1533  CG  ASP A 212     9865  18959  22702    896   2654  -6311       C  
ATOM   1534  OD1 ASP A 212       8.401  14.916  37.843  1.00132.69           O  
ANISOU 1534  OD1 ASP A 212     9745  18578  22094    509   2898  -6087       O  
ATOM   1535  OD2 ASP A 212       7.314  16.633  38.694  1.00144.73           O1-
ANISOU 1535  OD2 ASP A 212    10761  20186  24044    931   3014  -6666       O1-
ATOM   1536  N   THR A 213       9.500  19.554  38.009  1.00123.73           N  
ANISOU 1536  N   THR A 213     9060  17015  20937   1910   1819  -5968       N  
ATOM   1537  CA  THR A 213       9.644  20.970  38.360  1.00123.82           C  
ANISOU 1537  CA  THR A 213     9152  16870  21023   2285   1641  -6043       C  
ATOM   1538  C   THR A 213      11.135  21.232  38.631  1.00121.92           C  
ANISOU 1538  C   THR A 213     9622  16411  20292   2248   1560  -5566       C  
ATOM   1539  O   THR A 213      11.780  20.443  39.333  1.00119.49           O  
ANISOU 1539  O   THR A 213     9674  16126  19600   1899   1927  -5373       O  
ATOM   1540  CB  THR A 213       8.698  21.384  39.519  1.00135.78           C  
ANISOU 1540  CB  THR A 213    10296  18503  22791   2289   2124  -6559       C  
ATOM   1541  CG2 THR A 213       7.482  20.465  39.672  1.00137.88           C  
ANISOU 1541  CG2 THR A 213     9982  19037  23369   2023   2533  -6970       C  
ATOM   1542  OG1 THR A 213       9.410  21.477  40.754  1.00134.32           O  
ANISOU 1542  OG1 THR A 213    10571  18260  22205   2107   2540  -6453       O  
ATOM   1543  N   ALA A 214      11.682  22.324  38.075  1.00115.95           N  
ANISOU 1543  N   ALA A 214     9066  15430  19560   2605   1078  -5381       N  
ATOM   1544  CA  ALA A 214      13.113  22.618  38.186  1.00110.65           C  
ANISOU 1544  CA  ALA A 214     9016  14538  18488   2577    953  -4948       C  
ATOM   1545  C   ALA A 214      13.536  23.168  39.553  1.00113.75           C  
ANISOU 1545  C   ALA A 214     9667  14854  18699   2536   1291  -5050       C  
ATOM   1546  O   ALA A 214      14.718  23.100  39.884  1.00109.64           O  
ANISOU 1546  O   ALA A 214     9644  14209  17805   2408   1304  -4739       O  
ATOM   1547  CB  ALA A 214      13.551  23.555  37.076  1.00110.33           C  
ANISOU 1547  CB  ALA A 214     9112  14266  18543   2932    358  -4704       C  
ATOM   1548  N   ALA A 215      12.587  23.715  40.344  1.00114.39           N  
ANISOU 1548  N   ALA A 215     9400  15017  19046   2652   1555  -5511       N  
ATOM   1549  CA  ALA A 215      12.859  24.192  41.706  1.00114.86           C  
ANISOU 1549  CA  ALA A 215     9676  15047  18918   2607   1919  -5680       C  
ATOM   1550  C   ALA A 215      13.160  23.012  42.647  1.00117.38           C  
ANISOU 1550  C   ALA A 215    10256  15540  18803   2162   2448  -5599       C  
ATOM   1551  O   ALA A 215      14.120  23.075  43.421  1.00115.04           O  
ANISOU 1551  O   ALA A 215    10439  15161  18109   2059   2563  -5428       O  
ATOM   1552  CB  ALA A 215      11.685  25.004  42.224  1.00120.98           C  
ANISOU 1552  CB  ALA A 215     9970  15888  20108   2844   2083  -6229       C  
ATOM   1553  N   ALA A 216      12.339  21.939  42.567  1.00114.84           N  
ANISOU 1553  N   ALA A 216     9623  15443  18568   1904   2754  -5725       N  
ATOM   1554  CA  ALA A 216      12.498  20.697  43.331  1.00113.63           C  
ANISOU 1554  CA  ALA A 216     9703  15430  18041   1465   3262  -5622       C  
ATOM   1555  C   ALA A 216      13.772  19.945  42.943  1.00110.71           C  
ANISOU 1555  C   ALA A 216     9857  14944  17264   1288   3060  -5094       C  
ATOM   1556  O   ALA A 216      14.347  19.253  43.784  1.00108.69           O  
ANISOU 1556  O   ALA A 216    10007  14706  16584   1016   3381  -4927       O  
ATOM   1557  CB  ALA A 216      11.284  19.808  43.131  1.00117.65           C  
ANISOU 1557  CB  ALA A 216     9702  16157  18842   1249   3577  -5889       C  
ATOM   1558  N   LEU A 217      14.201  20.079  41.666  1.00104.01           N  
ANISOU 1558  N   LEU A 217     9002  13977  16540   1453   2529  -4840       N  
ATOM   1559  CA  LEU A 217      15.497  19.604  41.161  1.00 98.84           C  
ANISOU 1559  CA  LEU A 217     8813  13186  15556   1358   2263  -4364       C  
ATOM   1560  C   LEU A 217      16.622  20.327  41.912  1.00 99.33           C  
ANISOU 1560  C   LEU A 217     9351  13080  15310   1443   2206  -4217       C  
ATOM   1561  O   LEU A 217      17.561  19.687  42.384  1.00 96.21           O  
ANISOU 1561  O   LEU A 217     9386  12650  14520   1237   2310  -3961       O  
ATOM   1562  CB  LEU A 217      15.619  19.898  39.645  1.00 97.10           C  
ANISOU 1562  CB  LEU A 217     8457  12876  15561   1580   1711  -4191       C  
ATOM   1563  CG  LEU A 217      16.233  18.830  38.725  1.00 98.28           C  
ANISOU 1563  CG  LEU A 217     8774  13026  15541   1390   1540  -3846       C  
ATOM   1564  CD1 LEU A 217      16.082  19.234  37.276  1.00 97.82           C  
ANISOU 1564  CD1 LEU A 217     8525  12924  15718   1640   1035  -3765       C  
ATOM   1565  CD2 LEU A 217      17.708  18.575  39.025  1.00 96.28           C  
ANISOU 1565  CD2 LEU A 217     9085  12629  14868   1263   1507  -3473       C  
ATOM   1566  N   VAL A 218      16.507  21.664  42.019  1.00 96.52           N  
ANISOU 1566  N   VAL A 218     8904  12608  15162   1757   2023  -4403       N  
ATOM   1567  CA  VAL A 218      17.459  22.534  42.702  1.00 94.98           C  
ANISOU 1567  CA  VAL A 218     9085  12237  14766   1871   1938  -4348       C  
ATOM   1568  C   VAL A 218      17.515  22.189  44.199  1.00 99.55           C  
ANISOU 1568  C   VAL A 218     9894  12937  14993   1671   2416  -4503       C  
ATOM   1569  O   VAL A 218      18.593  22.220  44.788  1.00 96.76           O  
ANISOU 1569  O   VAL A 218     9986  12492  14287   1613   2386  -4331       O  
ATOM   1570  CB  VAL A 218      17.159  24.027  42.380  1.00100.78           C  
ANISOU 1570  CB  VAL A 218     9618  12794  15881   2259   1634  -4544       C  
ATOM   1571  CG1 VAL A 218      17.602  24.971  43.494  1.00102.15           C  
ANISOU 1571  CG1 VAL A 218    10020  12851  15941   2364   1732  -4728       C  
ATOM   1572  CG2 VAL A 218      17.783  24.432  41.047  1.00 97.59           C  
ANISOU 1572  CG2 VAL A 218     9298  12177  15605   2427   1113  -4213       C  
ATOM   1573  N   ALA A 219      16.357  21.848  44.795  1.00100.13           N  
ANISOU 1573  N   ALA A 219     9667  13220  15158   1563   2856  -4834       N  
ATOM   1574  CA  ALA A 219      16.236  21.392  46.184  1.00102.39           C  
ANISOU 1574  CA  ALA A 219    10169  13654  15080   1337   3386  -4980       C  
ATOM   1575  C   ALA A 219      17.051  20.115  46.475  1.00103.07           C  
ANISOU 1575  C   ALA A 219    10716  13761  14685   1014   3527  -4606       C  
ATOM   1576  O   ALA A 219      17.789  20.085  47.462  1.00102.86           O  
ANISOU 1576  O   ALA A 219    11142  13716  14224    948   3649  -4533       O  
ATOM   1577  CB  ALA A 219      14.772  21.170  46.531  1.00108.01           C  
ANISOU 1577  CB  ALA A 219    10406  14586  16047   1250   3847  -5389       C  
ATOM   1578  N   LYS A 220      16.914  19.076  45.611  1.00 96.48           N  
ANISOU 1578  N   LYS A 220     9766  12956  13936    833   3482  -4388       N  
ATOM   1579  CA  LYS A 220      17.574  17.770  45.743  1.00 93.11           C  
ANISOU 1579  CA  LYS A 220     9721  12523  13134    534   3602  -4041       C  
ATOM   1580  C   LYS A 220      19.083  17.877  45.621  1.00 92.32           C  
ANISOU 1580  C   LYS A 220    10091  12242  12744    610   3211  -3692       C  
ATOM   1581  O   LYS A 220      19.790  17.143  46.311  1.00 91.40           O  
ANISOU 1581  O   LYS A 220    10417  12108  12203    436   3344  -3486       O  
ATOM   1582  CB  LYS A 220      17.043  16.782  44.699  1.00 93.52           C  
ANISOU 1582  CB  LYS A 220     9474  12623  13436    367   3582  -3946       C  
ATOM   1583  CG  LYS A 220      15.660  16.232  45.004  1.00 99.97           C  
ANISOU 1583  CG  LYS A 220     9896  13625  14463    158   4080  -4255       C  
ATOM   1584  CD  LYS A 220      14.939  15.853  43.720  1.00101.85           C  
ANISOU 1584  CD  LYS A 220     9636  13911  15151    156   3886  -4320       C  
ATOM   1585  CE  LYS A 220      13.916  14.767  43.936  1.00106.58           C  
ANISOU 1585  CE  LYS A 220     9966  14650  15879   -190   4384  -4491       C  
ATOM   1586  NZ  LYS A 220      13.260  14.366  42.662  1.00111.01           N1+
ANISOU 1586  NZ  LYS A 220    10037  15263  16879   -189   4148  -4581       N1+
ATOM   1587  N   ILE A 221      19.575  18.783  44.743  1.00 86.27           N  
ANISOU 1587  N   ILE A 221     9231  11333  12214    870   2733  -3628       N  
ATOM   1588  CA  ILE A 221      21.013  19.031  44.523  1.00 82.31           C  
ANISOU 1588  CA  ILE A 221     9102  10649  11523    951   2353  -3340       C  
ATOM   1589  C   ILE A 221      21.652  19.624  45.793  1.00 86.52           C  
ANISOU 1589  C   ILE A 221     9991  11143  11740   1011   2428  -3441       C  
ATOM   1590  O   ILE A 221      22.734  19.188  46.199  1.00 84.28           O  
ANISOU 1590  O   ILE A 221    10117  10796  11109    931   2340  -3225       O  
ATOM   1591  CB  ILE A 221      21.302  19.874  43.231  1.00 82.89           C  
ANISOU 1591  CB  ILE A 221     8985  10568  11941   1185   1878  -3247       C  
ATOM   1592  CG1 ILE A 221      20.793  19.159  41.960  1.00 81.64           C  
ANISOU 1592  CG1 ILE A 221     8544  10469  12007   1120   1768  -3125       C  
ATOM   1593  CG2 ILE A 221      22.803  20.217  43.095  1.00 80.95           C  
ANISOU 1593  CG2 ILE A 221     9103  10128  11527   1243   1547  -2993       C  
ATOM   1594  CD1 ILE A 221      20.623  20.054  40.756  1.00 86.44           C  
ANISOU 1594  CD1 ILE A 221     8903  10974  12966   1378   1375  -3113       C  
ATOM   1595  N   MET A 222      20.978  20.607  46.409  1.00 85.65           N  
ANISOU 1595  N   MET A 222     9711  11072  11760   1167   2571  -3795       N  
ATOM   1596  CA  MET A 222      21.439  21.215  47.651  1.00 87.82           C  
ANISOU 1596  CA  MET A 222    10292  11335  11740   1233   2664  -3966       C  
ATOM   1597  C   MET A 222      21.378  20.215  48.805  1.00 92.96           C  
ANISOU 1597  C   MET A 222    11275  12150  11895    989   3087  -3945       C  
ATOM   1598  O   MET A 222      22.307  20.166  49.611  1.00 91.62           O  
ANISOU 1598  O   MET A 222    11547  11946  11318    980   3028  -3864       O  
ATOM   1599  CB  MET A 222      20.634  22.481  47.995  1.00 94.11           C  
ANISOU 1599  CB  MET A 222    10797  12135  12826   1463   2739  -4390       C  
ATOM   1600  CG  MET A 222      20.510  23.483  46.864  1.00 97.13           C  
ANISOU 1600  CG  MET A 222    10853  12333  13719   1722   2345  -4413       C  
ATOM   1601  SD  MET A 222      22.063  23.926  46.069  1.00 97.60           S  
ANISOU 1601  SD  MET A 222    11189  12104  13790   1814   1797  -4056       S  
ATOM   1602  CE  MET A 222      21.807  25.653  45.859  1.00 96.20           C  
ANISOU 1602  CE  MET A 222    10794  11698  14060   2159   1555  -4330       C  
ATOM   1603  N   ARG A 223      20.286  19.416  48.878  1.00 92.35           N  
ANISOU 1603  N   ARG A 223    10993  12241  11855    791   3510  -4020       N  
ATOM   1604  CA  ARG A 223      20.086  18.390  49.909  1.00 95.17           C  
ANISOU 1604  CA  ARG A 223    11668  12734  11757    521   3981  -3971       C  
ATOM   1605  C   ARG A 223      21.205  17.348  49.854  1.00 97.00           C  
ANISOU 1605  C   ARG A 223    12362  12866  11627    379   3804  -3540       C  
ATOM   1606  O   ARG A 223      21.570  16.789  50.890  1.00 99.92           O  
ANISOU 1606  O   ARG A 223    13197  13274  11494    256   4016  -3446       O  
ATOM   1607  CB  ARG A 223      18.720  17.702  49.749  1.00 97.96           C  
ANISOU 1607  CB  ARG A 223    11644  13244  12332    306   4444  -4115       C  
ATOM   1608  CG  ARG A 223      17.948  17.537  51.067  1.00112.18           C  
ANISOU 1608  CG  ARG A 223    13558  15229  13836    142   5070  -4374       C  
ATOM   1609  CD  ARG A 223      16.918  16.399  51.070  1.00123.73           C  
ANISOU 1609  CD  ARG A 223    14835  16812  15364   -199   5597  -4382       C  
ATOM   1610  NE  ARG A 223      16.109  16.326  49.846  1.00130.02           N  
ANISOU 1610  NE  ARG A 223    15009  17622  16771   -192   5484  -4486       N  
ATOM   1611  CZ  ARG A 223      14.780  16.276  49.812  1.00143.35           C  
ANISOU 1611  CZ  ARG A 223    16185  19464  18817   -298   5881  -4833       C  
ATOM   1612  NH1 ARG A 223      14.077  16.292  50.940  1.00131.67           N1+
ANISOU 1612  NH1 ARG A 223    14733  18143  17153   -445   6479  -5112       N1+
ATOM   1613  NH2 ARG A 223      14.143  16.211  48.651  1.00127.39           N  
ANISOU 1613  NH2 ARG A 223    13614  17451  17337   -257   5684  -4924       N  
ATOM   1614  N   GLY A 224      21.724  17.101  48.650  1.00 87.63           N  
ANISOU 1614  N   GLY A 224    11052  11552  10691    409   3416  -3292       N  
ATOM   1615  CA  GLY A 224      22.851  16.210  48.417  1.00 83.66           C  
ANISOU 1615  CA  GLY A 224    10914  10932   9940    320   3179  -2913       C  
ATOM   1616  C   GLY A 224      22.535  14.735  48.538  1.00 87.14           C  
ANISOU 1616  C   GLY A 224    11509  11408  10192     25   3498  -2708       C  
ATOM   1617  O   GLY A 224      23.394  13.898  48.239  1.00 84.49           O  
ANISOU 1617  O   GLY A 224    11438  10958   9707    -47   3299  -2398       O  
ATOM   1618  N   LYS A 225      21.309  14.407  48.974  1.00 86.53           N  
ANISOU 1618  N   LYS A 225    11259  11472  10147   -154   4005  -2894       N  
ATOM   1619  CA  LYS A 225      20.846  13.033  49.130  1.00 88.08           C  
ANISOU 1619  CA  LYS A 225    11574  11681  10211   -474   4390  -2732       C  
ATOM   1620  C   LYS A 225      20.391  12.459  47.783  1.00 88.89           C  
ANISOU 1620  C   LYS A 225    11245  11754  10775   -571   4281  -2674       C  
ATOM   1621  O   LYS A 225      19.642  13.117  47.062  1.00 88.45           O  
ANISOU 1621  O   LYS A 225    10670  11777  11160   -462   4208  -2917       O  
ATOM   1622  CB  LYS A 225      19.737  12.957  50.198  1.00 96.43           C  
ANISOU 1622  CB  LYS A 225    12623  12900  11115   -654   5027  -2981       C  
ATOM   1623  CG  LYS A 225      20.267  13.051  51.637  1.00113.83           C  
ANISOU 1623  CG  LYS A 225    15426  15128  12696   -642   5202  -2944       C  
ATOM   1624  CD  LYS A 225      19.820  14.325  52.370  1.00126.74           C  
ANISOU 1624  CD  LYS A 225    16931  16913  14312   -460   5343  -3350       C  
ATOM   1625  CE  LYS A 225      18.761  14.049  53.418  1.00139.61           C  
ANISOU 1625  CE  LYS A 225    18616  18716  15713   -689   6052  -3563       C  
ATOM   1626  NZ  LYS A 225      18.262  15.296  54.059  1.00146.24           N1+
ANISOU 1626  NZ  LYS A 225    19268  19709  16588   -502   6201  -4010       N1+
ATOM   1627  N   TYR A 226      20.854  11.244  47.442  1.00 83.84           N  
ANISOU 1627  N   TYR A 226    10829  10995  10031   -753   4243  -2365       N  
ATOM   1628  CA  TYR A 226      20.477  10.549  46.200  1.00 82.47           C  
ANISOU 1628  CA  TYR A 226    10297  10791  10247   -869   4148  -2312       C  
ATOM   1629  C   TYR A 226      20.246   9.055  46.415  1.00 90.67           C  
ANISOU 1629  C   TYR A 226    11544  11747  11160  -1211   4496  -2126       C  
ATOM   1630  O   TYR A 226      20.750   8.491  47.389  1.00 92.31           O  
ANISOU 1630  O   TYR A 226    12286  11865  10923  -1314   4674  -1921       O  
ATOM   1631  CB  TYR A 226      21.512  10.765  45.076  1.00 77.87           C  
ANISOU 1631  CB  TYR A 226     9691  10098   9798   -669   3558  -2128       C  
ATOM   1632  CG  TYR A 226      22.940  10.428  45.457  1.00 76.10           C  
ANISOU 1632  CG  TYR A 226    10004   9720   9191   -613   3307  -1826       C  
ATOM   1633  CD1 TYR A 226      23.419   9.121  45.372  1.00 76.90           C  
ANISOU 1633  CD1 TYR A 226    10389   9686   9143   -792   3328  -1555       C  
ATOM   1634  CD2 TYR A 226      23.818  11.419  45.888  1.00 75.56           C  
ANISOU 1634  CD2 TYR A 226    10137   9626   8946   -370   3028  -1837       C  
ATOM   1635  CE1 TYR A 226      24.735   8.809  45.719  1.00 75.62           C  
ANISOU 1635  CE1 TYR A 226    10692   9379   8661   -707   3061  -1304       C  
ATOM   1636  CE2 TYR A 226      25.134  11.122  46.237  1.00 74.75           C  
ANISOU 1636  CE2 TYR A 226    10480   9392   8529   -304   2767  -1603       C  
ATOM   1637  CZ  TYR A 226      25.592   9.816  46.148  1.00 80.97           C  
ANISOU 1637  CZ  TYR A 226    11535  10058   9171   -461   2774  -1338       C  
ATOM   1638  OH  TYR A 226      26.897   9.548  46.492  1.00 78.85           O  
ANISOU 1638  OH  TYR A 226    11676   9660   8623   -360   2480  -1137       O  
ATOM   1639  N   ASP A 227      19.492   8.419  45.498  1.00 88.61           N  
ANISOU 1639  N   ASP A 227    10875  11500  11292  -1379   4572  -2202       N  
ATOM   1640  CA  ASP A 227      19.240   6.977  45.503  1.00 91.44           C  
ANISOU 1640  CA  ASP A 227    11367  11741  11634  -1719   4875  -2045       C  
ATOM   1641  C   ASP A 227      20.535   6.208  45.227  1.00 93.05           C  
ANISOU 1641  C   ASP A 227    12016  11728  11611  -1690   4534  -1668       C  
ATOM   1642  O   ASP A 227      21.383   6.684  44.468  1.00 88.16           O  
ANISOU 1642  O   ASP A 227    11355  11085  11057  -1444   4029  -1595       O  
ATOM   1643  CB  ASP A 227      18.197   6.627  44.429  1.00 94.71           C  
ANISOU 1643  CB  ASP A 227    11168  12231  12586  -1857   4929  -2274       C  
ATOM   1644  CG  ASP A 227      17.255   5.493  44.793  1.00111.36           C  
ANISOU 1644  CG  ASP A 227    13219  14299  14794  -2270   5501  -2332       C  
ATOM   1645  OD1 ASP A 227      16.306   5.738  45.582  1.00116.14           O  
ANISOU 1645  OD1 ASP A 227    13678  15030  15420  -2410   5994  -2570       O  
ATOM   1646  OD2 ASP A 227      17.413   4.381  44.225  1.00116.66           O1-
ANISOU 1646  OD2 ASP A 227    13942  14813  15570  -2461   5470  -2176       O1-
ATOM   1647  N   VAL A 228      20.688   5.025  45.853  1.00 92.42           N  
ANISOU 1647  N   VAL A 228    12367  11477  11271  -1941   4823  -1433       N  
ATOM   1648  CA  VAL A 228      21.800   4.105  45.591  1.00 90.04           C  
ANISOU 1648  CA  VAL A 228    12463  10940  10808  -1935   4538  -1096       C  
ATOM   1649  C   VAL A 228      21.235   2.726  45.189  1.00 96.76           C  
ANISOU 1649  C   VAL A 228    13252  11636  11877  -2275   4817  -1031       C  
ATOM   1650  O   VAL A 228      20.741   1.986  46.042  1.00101.62           O  
ANISOU 1650  O   VAL A 228    14142  12150  12319  -2552   5305   -947       O  
ATOM   1651  CB  VAL A 228      22.865   4.069  46.734  1.00 94.23           C  
ANISOU 1651  CB  VAL A 228    13678  11351  10775  -1815   4458   -828       C  
ATOM   1652  CG1 VAL A 228      23.774   2.842  46.640  1.00 93.25           C  
ANISOU 1652  CG1 VAL A 228    13984  10947  10500  -1871   4289   -489       C  
ATOM   1653  CG2 VAL A 228      23.702   5.347  46.738  1.00 90.93           C  
ANISOU 1653  CG2 VAL A 228    13253  11040  10256  -1455   4012   -896       C  
ATOM   1654  N   PRO A 229      21.275   2.382  43.883  1.00 90.91           N  
ANISOU 1654  N   PRO A 229    12153  10870  11519  -2268   4528  -1084       N  
ATOM   1655  CA  PRO A 229      20.896   1.016  43.466  1.00 92.66           C  
ANISOU 1655  CA  PRO A 229    12348  10905  11953  -2579   4735  -1026       C  
ATOM   1656  C   PRO A 229      21.710  -0.096  44.112  1.00 97.65           C  
ANISOU 1656  C   PRO A 229    13629  11222  12252  -2683   4797   -657       C  
ATOM   1657  O   PRO A 229      22.909   0.067  44.357  1.00 93.96           O  
ANISOU 1657  O   PRO A 229    13554  10669  11478  -2438   4442   -436       O  
ATOM   1658  CB  PRO A 229      21.122   1.031  41.956  1.00 90.52           C  
ANISOU 1658  CB  PRO A 229    11664  10682  12048  -2451   4281  -1134       C  
ATOM   1659  CG  PRO A 229      21.060   2.470  41.575  1.00 92.47           C  
ANISOU 1659  CG  PRO A 229    11571  11188  12376  -2155   3999  -1331       C  
ATOM   1660  CD  PRO A 229      21.643   3.216  42.720  1.00 88.06           C  
ANISOU 1660  CD  PRO A 229    11413  10642  11403  -1988   4018  -1207       C  
ATOM   1661  N   LYS A 230      21.036  -1.233  44.381  1.00 99.33           N  
ANISOU 1661  N   LYS A 230    13941  11248  12553  -3049   5249   -605       N  
ATOM   1662  CA  LYS A 230      21.609  -2.448  44.972  1.00101.69           C  
ANISOU 1662  CA  LYS A 230    14859  11190  12588  -3197   5373   -249       C  
ATOM   1663  C   LYS A 230      22.823  -2.976  44.182  1.00103.20           C  
ANISOU 1663  C   LYS A 230    15201  11188  12822  -2997   4830    -69       C  
ATOM   1664  O   LYS A 230      23.724  -3.561  44.793  1.00104.60           O  
ANISOU 1664  O   LYS A 230    15966  11111  12666  -2925   4724    250       O  
ATOM   1665  CB  LYS A 230      20.533  -3.540  45.097  1.00108.44           C  
ANISOU 1665  CB  LYS A 230    15652  11868  13681  -3658   5950   -287       C  
ATOM   1666  CG  LYS A 230      20.862  -4.629  46.117  1.00124.38           C  
ANISOU 1666  CG  LYS A 230    18412  13516  15331  -3853   6258    102       C  
ATOM   1667  CD  LYS A 230      19.822  -5.749  46.114  1.00135.90           C  
ANISOU 1667  CD  LYS A 230    19784  14755  17097  -4342   6833     60       C  
ATOM   1668  CE  LYS A 230      20.283  -6.967  46.876  1.00144.20           C  
ANISOU 1668  CE  LYS A 230    21594  15353  17842  -4515   7044    491       C  
ATOM   1669  NZ  LYS A 230      19.422  -8.146  46.598  1.00154.42           N1+
ANISOU 1669  NZ  LYS A 230    22760  16369  19544  -4984   7508    443       N1+
ATOM   1670  N   TRP A 231      22.853  -2.763  42.840  1.00 94.88           N  
ANISOU 1670  N   TRP A 231    13628  10260  12163  -2895   4483   -282       N  
ATOM   1671  CA  TRP A 231      23.894  -3.324  41.983  1.00 91.05           C  
ANISOU 1671  CA  TRP A 231    13217   9610  11768  -2745   4031   -169       C  
ATOM   1672  C   TRP A 231      25.257  -2.628  42.128  1.00 91.61           C  
ANISOU 1672  C   TRP A 231    13551   9717  11540  -2362   3553    -17       C  
ATOM   1673  O   TRP A 231      26.271  -3.207  41.734  1.00 90.26           O  
ANISOU 1673  O   TRP A 231    13573   9359  11363  -2238   3228    125       O  
ATOM   1674  CB  TRP A 231      23.443  -3.391  40.516  1.00 87.70           C  
ANISOU 1674  CB  TRP A 231    12189   9313  11820  -2785   3857   -453       C  
ATOM   1675  CG  TRP A 231      23.172  -2.077  39.846  1.00 85.80           C  
ANISOU 1675  CG  TRP A 231    11461   9431  11708  -2572   3621   -706       C  
ATOM   1676  CD1 TRP A 231      24.095  -1.183  39.386  1.00 84.49           C  
ANISOU 1676  CD1 TRP A 231    11268   9397  11438  -2238   3168   -682       C  
ATOM   1677  CD2 TRP A 231      21.888  -1.535  39.510  1.00 87.02           C  
ANISOU 1677  CD2 TRP A 231    11078   9834  12152  -2678   3816  -1027       C  
ATOM   1678  CE2 TRP A 231      22.110  -0.298  38.861  1.00 86.77           C  
ANISOU 1678  CE2 TRP A 231    10756  10061  12152  -2371   3440  -1156       C  
ATOM   1679  CE3 TRP A 231      20.565  -1.974  39.696  1.00 92.43           C  
ANISOU 1679  CE3 TRP A 231    11485  10538  13097  -3003   4276  -1233       C  
ATOM   1680  NE1 TRP A 231      23.465  -0.106  38.807  1.00 82.31           N  
ANISOU 1680  NE1 TRP A 231    10522   9412  11340  -2127   3074   -932       N  
ATOM   1681  CZ2 TRP A 231      21.062   0.507  38.404  1.00 86.43           C  
ANISOU 1681  CZ2 TRP A 231    10182  10284  12373  -2343   3469  -1467       C  
ATOM   1682  CZ3 TRP A 231      19.528  -1.170  39.244  1.00 94.25           C  
ANISOU 1682  CZ3 TRP A 231    11137  11059  13614  -2981   4308  -1580       C  
ATOM   1683  CH2 TRP A 231      19.782   0.055  38.608  1.00 91.23           C  
ANISOU 1683  CH2 TRP A 231    10500  10922  13240  -2635   3888  -1687       C  
ATOM   1684  N   LEU A 232      25.279  -1.402  42.691  1.00 86.80           N  
ANISOU 1684  N   LEU A 232    12928   9338  10714  -2180   3516    -77       N  
ATOM   1685  CA  LEU A 232      26.484  -0.602  42.931  1.00 83.21           C  
ANISOU 1685  CA  LEU A 232    12684   8935   9997  -1838   3098     18       C  
ATOM   1686  C   LEU A 232      27.418  -1.241  43.975  1.00 89.27           C  
ANISOU 1686  C   LEU A 232    14116   9446  10357  -1765   3035    326       C  
ATOM   1687  O   LEU A 232      26.981  -1.568  45.082  1.00 92.93           O  
ANISOU 1687  O   LEU A 232    14957   9822  10531  -1911   3395    456       O  
ATOM   1688  CB  LEU A 232      26.071   0.813  43.377  1.00 82.55           C  
ANISOU 1688  CB  LEU A 232    12420   9133   9812  -1712   3152   -157       C  
ATOM   1689  CG  LEU A 232      26.192   1.959  42.365  1.00 82.81           C  
ANISOU 1689  CG  LEU A 232    11976   9393  10095  -1499   2817   -367       C  
ATOM   1690  CD1 LEU A 232      25.732   1.554  40.968  1.00 81.57           C  
ANISOU 1690  CD1 LEU A 232    11364   9273  10356  -1596   2740   -506       C  
ATOM   1691  CD2 LEU A 232      25.425   3.180  42.841  1.00 84.29           C  
ANISOU 1691  CD2 LEU A 232    11953   9815  10259  -1441   2985   -571       C  
ATOM   1692  N   SER A 233      28.707  -1.421  43.610  1.00 83.01           N  
ANISOU 1692  N   SER A 233    13467   8534   9540  -1532   2575    435       N  
ATOM   1693  CA  SER A 233      29.750  -1.951  44.499  1.00 83.79           C  
ANISOU 1693  CA  SER A 233    14159   8396   9281  -1382   2387    700       C  
ATOM   1694  C   SER A 233      30.140  -0.919  45.574  1.00 87.44           C  
ANISOU 1694  C   SER A 233    14876   9007   9340  -1173   2292    710       C  
ATOM   1695  O   SER A 233      29.885   0.279  45.372  1.00 84.18           O  
ANISOU 1695  O   SER A 233    14116   8864   9004  -1091   2258    495       O  
ATOM   1696  CB  SER A 233      30.978  -2.370  43.694  1.00 83.63           C  
ANISOU 1696  CB  SER A 233    14107   8237   9432  -1182   1913    737       C  
ATOM   1697  OG  SER A 233      31.811  -1.269  43.375  1.00 85.78           O  
ANISOU 1697  OG  SER A 233    14170   8705   9718   -910   1531    607       O  
ATOM   1698  N   PRO A 234      30.757  -1.343  46.712  1.00 87.12           N  
ANISOU 1698  N   PRO A 234    15448   8787   8866  -1070   2226    946       N  
ATOM   1699  CA  PRO A 234      31.071  -0.371  47.782  1.00 88.00           C  
ANISOU 1699  CA  PRO A 234    15815   9056   8564   -878   2140    920       C  
ATOM   1700  C   PRO A 234      32.055   0.724  47.374  1.00 86.83           C  
ANISOU 1700  C   PRO A 234    15398   9074   8520   -575   1651    740       C  
ATOM   1701  O   PRO A 234      31.839   1.884  47.734  1.00 86.04           O  
ANISOU 1701  O   PRO A 234    15167   9201   8323   -497   1677    565       O  
ATOM   1702  CB  PRO A 234      31.613  -1.240  48.920  1.00 94.15           C  
ANISOU 1702  CB  PRO A 234    17326   9575   8871   -813   2101   1228       C  
ATOM   1703  CG  PRO A 234      31.209  -2.639  48.573  1.00100.41           C  
ANISOU 1703  CG  PRO A 234    18248  10070   9833  -1058   2341   1423       C  
ATOM   1704  CD  PRO A 234      31.197  -2.700  47.091  1.00 91.52           C  
ANISOU 1704  CD  PRO A 234    16514   8983   9277  -1104   2203   1238       C  
ATOM   1705  N   SER A 235      33.121   0.352  46.621  1.00 79.38           N  
ANISOU 1705  N   SER A 235    14363   8003   7795   -417   1230    768       N  
ATOM   1706  CA  SER A 235      34.112   1.282  46.075  1.00 74.87           C  
ANISOU 1706  CA  SER A 235    13495   7557   7395   -171    793    594       C  
ATOM   1707  C   SER A 235      33.453   2.322  45.198  1.00 74.53           C  
ANISOU 1707  C   SER A 235    12891   7760   7667   -244    907    360       C  
ATOM   1708  O   SER A 235      33.843   3.484  45.269  1.00 73.49           O  
ANISOU 1708  O   SER A 235    12609   7780   7534    -85    719    206       O  
ATOM   1709  CB  SER A 235      35.197   0.542  45.294  1.00 76.24           C  
ANISOU 1709  CB  SER A 235    13614   7549   7805    -51    426    644       C  
ATOM   1710  OG  SER A 235      34.711  -0.117  44.135  1.00 78.86           O  
ANISOU 1710  OG  SER A 235    13630   7831   8503   -238    575    623       O  
ATOM   1711  N   SER A 236      32.456   1.907  44.377  1.00 68.79           N  
ANISOU 1711  N   SER A 236    11863   7057   7217   -475   1197    325       N  
ATOM   1712  CA  SER A 236      31.650   2.795  43.540  1.00 65.75           C  
ANISOU 1712  CA  SER A 236    10965   6895   7122   -543   1315    113       C  
ATOM   1713  C   SER A 236      30.943   3.847  44.395  1.00 71.36           C  
ANISOU 1713  C   SER A 236    11678   7787   7648   -532   1529     -8       C  
ATOM   1714  O   SER A 236      31.207   5.035  44.226  1.00 68.19           O  
ANISOU 1714  O   SER A 236    11067   7525   7317   -374   1346   -159       O  
ATOM   1715  CB  SER A 236      30.650   2.004  42.700  1.00 67.74           C  
ANISOU 1715  CB  SER A 236    10953   7128   7657   -793   1585     88       C  
ATOM   1716  OG  SER A 236      31.295   1.244  41.695  1.00 69.59           O  
ANISOU 1716  OG  SER A 236    11086   7238   8117   -781   1359    127       O  
ATOM   1717  N   ILE A 237      30.064   3.400  45.317  1.00 73.21           N  
ANISOU 1717  N   ILE A 237    12161   8002   7653   -707   1933     52       N  
ATOM   1718  CA  ILE A 237      29.325   4.214  46.299  1.00 75.82           C  
ANISOU 1718  CA  ILE A 237    12559   8494   7755   -723   2216    -69       C  
ATOM   1719  C   ILE A 237      30.268   5.186  47.006  1.00 80.31           C  
ANISOU 1719  C   ILE A 237    13331   9120   8063   -451   1901   -121       C  
ATOM   1720  O   ILE A 237      29.954   6.374  47.134  1.00 79.28           O  
ANISOU 1720  O   ILE A 237    12983   9163   7977   -364   1918   -333       O  
ATOM   1721  CB  ILE A 237      28.593   3.273  47.296  1.00 83.78           C  
ANISOU 1721  CB  ILE A 237    13965   9404   8463   -956   2679     81       C  
ATOM   1722  CG1 ILE A 237      27.474   2.500  46.584  1.00 85.55           C  
ANISOU 1722  CG1 ILE A 237    13880   9599   9026  -1260   3043     48       C  
ATOM   1723  CG2 ILE A 237      28.046   4.027  48.498  1.00 87.71           C  
ANISOU 1723  CG2 ILE A 237    14651  10059   8616   -951   2967    -26       C  
ATOM   1724  CD1 ILE A 237      27.194   1.119  47.125  1.00 99.28           C  
ANISOU 1724  CD1 ILE A 237    16032  11098  10592  -1506   3369    287       C  
ATOM   1725  N   LEU A 238      31.427   4.661  47.452  1.00 78.34           N  
ANISOU 1725  N   LEU A 238    13487   8709   7569   -309   1593     54       N  
ATOM   1726  CA  LEU A 238      32.494   5.408  48.106  1.00 78.21           C  
ANISOU 1726  CA  LEU A 238    13678   8717   7321    -42   1222     -3       C  
ATOM   1727  C   LEU A 238      33.111   6.487  47.207  1.00 77.38           C  
ANISOU 1727  C   LEU A 238    13131   8699   7571    115    883   -196       C  
ATOM   1728  O   LEU A 238      33.329   7.597  47.696  1.00 77.66           O  
ANISOU 1728  O   LEU A 238    13145   8842   7520    257    770   -370       O  
ATOM   1729  CB  LEU A 238      33.565   4.456  48.643  1.00 80.09           C  
ANISOU 1729  CB  LEU A 238    14401   8746   7283     81    936    219       C  
ATOM   1730  CG  LEU A 238      34.423   5.014  49.763  1.00 86.86           C  
ANISOU 1730  CG  LEU A 238    15625   9633   7745    328    639    173       C  
ATOM   1731  CD1 LEU A 238      34.518   4.028  50.914  1.00 91.09           C  
ANISOU 1731  CD1 LEU A 238    16828  10020   7762    338    705    424       C  
ATOM   1732  CD2 LEU A 238      35.806   5.448  49.236  1.00 86.87           C  
ANISOU 1732  CD2 LEU A 238    15429   9599   7978    569     86     65       C  
ATOM   1733  N   LEU A 239      33.394   6.180  45.913  1.00 69.70           N  
ANISOU 1733  N   LEU A 239    11826   7672   6984     83    737   -174       N  
ATOM   1734  CA  LEU A 239      33.899   7.192  44.971  1.00 65.33           C  
ANISOU 1734  CA  LEU A 239    10868   7192   6763    195    479   -331       C  
ATOM   1735  C   LEU A 239      32.835   8.231  44.672  1.00 66.84           C  
ANISOU 1735  C   LEU A 239    10720   7550   7126    143    701   -505       C  
ATOM   1736  O   LEU A 239      33.150   9.414  44.648  1.00 64.90           O  
ANISOU 1736  O   LEU A 239    10327   7364   6969    276    541   -657       O  
ATOM   1737  CB  LEU A 239      34.443   6.586  43.671  1.00 62.82           C  
ANISOU 1737  CB  LEU A 239    10315   6791   6763    168    304   -266       C  
ATOM   1738  CG  LEU A 239      34.928   7.592  42.597  1.00 65.14           C  
ANISOU 1738  CG  LEU A 239    10215   7153   7383    250     92   -399       C  
ATOM   1739  CD1 LEU A 239      36.054   8.496  43.116  1.00 65.95           C  
ANISOU 1739  CD1 LEU A 239    10389   7238   7430    443   -215   -503       C  
ATOM   1740  CD2 LEU A 239      35.373   6.891  41.349  1.00 64.07           C  
ANISOU 1740  CD2 LEU A 239     9885   6956   7502    202    -18   -339       C  
ATOM   1741  N   LEU A 240      31.584   7.786  44.446  1.00 63.56           N  
ANISOU 1741  N   LEU A 240    10171   7192   6787    -47   1059   -499       N  
ATOM   1742  CA  LEU A 240      30.425   8.652  44.263  1.00 62.91           C  
ANISOU 1742  CA  LEU A 240     9764   7267   6871    -89   1291   -685       C  
ATOM   1743  C   LEU A 240      30.268   9.654  45.406  1.00 69.90           C  
ANISOU 1743  C   LEU A 240    10792   8238   7528     18   1368   -838       C  
ATOM   1744  O   LEU A 240      30.055  10.842  45.132  1.00 68.29           O  
ANISOU 1744  O   LEU A 240    10317   8114   7516    126   1300  -1020       O  
ATOM   1745  CB  LEU A 240      29.137   7.832  44.091  1.00 64.05           C  
ANISOU 1745  CB  LEU A 240     9785   7451   7100   -326   1686   -677       C  
ATOM   1746  CG  LEU A 240      28.825   7.298  42.690  1.00 65.65           C  
ANISOU 1746  CG  LEU A 240     9637   7649   7658   -426   1642   -662       C  
ATOM   1747  CD1 LEU A 240      27.634   6.349  42.735  1.00 67.61           C  
ANISOU 1747  CD1 LEU A 240     9813   7907   7969   -684   2039   -670       C  
ATOM   1748  CD2 LEU A 240      28.554   8.430  41.689  1.00 63.89           C  
ANISOU 1748  CD2 LEU A 240     8982   7548   7746   -306   1478   -823       C  
ATOM   1749  N   GLN A 241      30.379   9.196  46.676  1.00 70.49           N  
ANISOU 1749  N   GLN A 241    11312   8286   7185     -1   1500   -769       N  
ATOM   1750  CA  GLN A 241      30.192  10.122  47.793  1.00 73.67           C  
ANISOU 1750  CA  GLN A 241    11869   8791   7331     99   1592   -946       C  
ATOM   1751  C   GLN A 241      31.380  11.078  47.953  1.00 77.31           C  
ANISOU 1751  C   GLN A 241    12376   9221   7777    338   1163  -1046       C  
ATOM   1752  O   GLN A 241      31.188  12.176  48.487  1.00 78.92           O  
ANISOU 1752  O   GLN A 241    12534   9511   7942    443   1181  -1269       O  
ATOM   1753  CB  GLN A 241      29.798   9.442  49.120  1.00 79.56           C  
ANISOU 1753  CB  GLN A 241    13089   9550   7590     -3   1918   -864       C  
ATOM   1754  CG  GLN A 241      30.749   8.398  49.701  1.00 97.95           C  
ANISOU 1754  CG  GLN A 241    15940  11722   9555     27   1739   -604       C  
ATOM   1755  CD  GLN A 241      30.176   7.759  50.958  1.00119.76           C  
ANISOU 1755  CD  GLN A 241    19193  14492  11818    -98   2128   -498       C  
ATOM   1756  NE2 GLN A 241      30.871   7.932  52.077  1.00116.39           N  
ANISOU 1756  NE2 GLN A 241    19239  14066  10918     66   1956   -482       N  
ATOM   1757  OE1 GLN A 241      29.115   7.105  50.946  1.00112.70           O  
ANISOU 1757  OE1 GLN A 241    18268  13604  10950   -349   2589   -436       O  
ATOM   1758  N   GLN A 242      32.586  10.678  47.488  1.00 70.49           N  
ANISOU 1758  N   GLN A 242    11576   8229   6977    418    790   -915       N  
ATOM   1759  CA  GLN A 242      33.741  11.580  47.417  1.00 68.60           C  
ANISOU 1759  CA  GLN A 242    11278   7948   6839    612    384  -1036       C  
ATOM   1760  C   GLN A 242      33.519  12.704  46.383  1.00 71.18           C  
ANISOU 1760  C   GLN A 242    11140   8300   7606    638    332  -1180       C  
ATOM   1761  O   GLN A 242      33.947  13.834  46.605  1.00 71.37           O  
ANISOU 1761  O   GLN A 242    11096   8317   7705    768    160  -1363       O  
ATOM   1762  CB  GLN A 242      35.012  10.799  47.074  1.00 68.24           C  
ANISOU 1762  CB  GLN A 242    11350   7764   6814    671     40   -883       C  
ATOM   1763  CG  GLN A 242      35.693  10.164  48.268  1.00 75.95           C  
ANISOU 1763  CG  GLN A 242    12821   8685   7352    772   -114   -807       C  
ATOM   1764  CD  GLN A 242      36.844   9.292  47.828  1.00 87.50           C  
ANISOU 1764  CD  GLN A 242    14348   9999   8899    840   -445   -667       C  
ATOM   1765  NE2 GLN A 242      38.044   9.845  47.788  1.00 71.81           N  
ANISOU 1765  NE2 GLN A 242    12277   7973   7034   1007   -842   -803       N  
ATOM   1766  OE1 GLN A 242      36.673   8.114  47.516  1.00 85.94           O  
ANISOU 1766  OE1 GLN A 242    14255   9710   8688    740   -345   -460       O  
ATOM   1767  N   MET A 243      32.843  12.375  45.264  1.00 66.47           N  
ANISOU 1767  N   MET A 243    10247   7719   7290    518    472  -1098       N  
ATOM   1768  CA  MET A 243      32.630  13.210  44.078  1.00 63.50           C  
ANISOU 1768  CA  MET A 243     9468   7348   7311    541    401  -1164       C  
ATOM   1769  C   MET A 243      31.422  14.127  44.211  1.00 68.71           C  
ANISOU 1769  C   MET A 243     9920   8107   8080    560    625  -1346       C  
ATOM   1770  O   MET A 243      31.444  15.215  43.644  1.00 67.77           O  
ANISOU 1770  O   MET A 243     9569   7956   8224    659    498  -1446       O  
ATOM   1771  CB  MET A 243      32.438  12.333  42.829  1.00 63.64           C  
ANISOU 1771  CB  MET A 243     9294   7354   7532    420    423  -1004       C  
ATOM   1772  CG  MET A 243      33.693  11.640  42.357  1.00 65.87           C  
ANISOU 1772  CG  MET A 243     9668   7528   7832    429    166   -867       C  
ATOM   1773  SD  MET A 243      33.585  11.130  40.627  1.00 67.78           S  
ANISOU 1773  SD  MET A 243     9599   7771   8383    333    135   -762       S  
ATOM   1774  CE  MET A 243      34.278  12.547  39.843  1.00 62.45           C  
ANISOU 1774  CE  MET A 243     8706   7060   7962    452    -94   -838       C  
ATOM   1775  N   LEU A 244      30.364  13.699  44.932  1.00 66.94           N  
ANISOU 1775  N   LEU A 244     9772   7987   7676    465    968  -1394       N  
ATOM   1776  CA  LEU A 244      29.147  14.508  45.088  1.00 67.58           C  
ANISOU 1776  CA  LEU A 244     9613   8175   7889    486   1208  -1610       C  
ATOM   1777  C   LEU A 244      29.008  15.102  46.498  1.00 75.93           C  
ANISOU 1777  C   LEU A 244    10900   9291   8659    559   1349  -1805       C  
ATOM   1778  O   LEU A 244      27.948  15.020  47.140  1.00 79.17           O  
ANISOU 1778  O   LEU A 244    11299   9822   8960    484   1713  -1934       O  
ATOM   1779  CB  LEU A 244      27.884  13.743  44.658  1.00 67.67           C  
ANISOU 1779  CB  LEU A 244     9408   8285   8019    315   1527  -1596       C  
ATOM   1780  CG  LEU A 244      27.887  13.126  43.274  1.00 68.88           C  
ANISOU 1780  CG  LEU A 244     9328   8406   8437    242   1400  -1447       C  
ATOM   1781  CD1 LEU A 244      26.627  12.339  43.047  1.00 70.43           C  
ANISOU 1781  CD1 LEU A 244     9322   8702   8736     60   1725  -1486       C  
ATOM   1782  CD2 LEU A 244      28.051  14.174  42.200  1.00 68.58           C  
ANISOU 1782  CD2 LEU A 244     9000   8335   8722    397   1125  -1495       C  
ATOM   1783  N   GLN A 245      30.101  15.701  46.976  1.00 72.14           N  
ANISOU 1783  N   GLN A 245    10618   8732   8060    700   1064  -1853       N  
ATOM   1784  CA  GLN A 245      30.093  16.541  48.167  1.00 74.56           C  
ANISOU 1784  CA  GLN A 245    11098   9085   8146    814   1109  -2095       C  
ATOM   1785  C   GLN A 245      29.493  17.861  47.750  1.00 78.51           C  
ANISOU 1785  C   GLN A 245    11240   9575   9015    928   1110  -2330       C  
ATOM   1786  O   GLN A 245      29.950  18.430  46.764  1.00 75.39           O  
ANISOU 1786  O   GLN A 245    10628   9056   8961    998    849  -2287       O  
ATOM   1787  CB  GLN A 245      31.525  16.766  48.696  1.00 75.34           C  
ANISOU 1787  CB  GLN A 245    11478   9089   8059    936    741  -2101       C  
ATOM   1788  CG  GLN A 245      32.131  15.559  49.386  1.00 80.35           C  
ANISOU 1788  CG  GLN A 245    12537   9727   8265    884    705  -1908       C  
ATOM   1789  CD  GLN A 245      31.297  15.108  50.547  1.00 95.87           C  
ANISOU 1789  CD  GLN A 245    14807  11825   9794    810   1081  -1943       C  
ATOM   1790  NE2 GLN A 245      31.061  15.997  51.493  1.00 92.24           N  
ANISOU 1790  NE2 GLN A 245    14444  11452   9152    910   1160  -2215       N  
ATOM   1791  OE1 GLN A 245      30.806  13.982  50.578  1.00 92.48           O  
ANISOU 1791  OE1 GLN A 245    14517  11417   9205    649   1334  -1740       O  
ATOM   1792  N   VAL A 246      28.471  18.346  48.480  1.00 78.20           N  
ANISOU 1792  N   VAL A 246    11147   9652   8913    951   1412  -2577       N  
ATOM   1793  CA  VAL A 246      27.872  19.659  48.224  1.00 78.27           C  
ANISOU 1793  CA  VAL A 246    10833   9631   9275   1098   1404  -2840       C  
ATOM   1794  C   VAL A 246      28.952  20.747  48.361  1.00 81.61           C  
ANISOU 1794  C   VAL A 246    11333   9890   9785   1266   1045  -2954       C  
ATOM   1795  O   VAL A 246      29.167  21.495  47.404  1.00 79.22           O  
ANISOU 1795  O   VAL A 246    10790   9433   9876   1350    822  -2933       O  
ATOM   1796  CB  VAL A 246      26.609  19.915  49.092  1.00 85.60           C  
ANISOU 1796  CB  VAL A 246    11689  10726  10109   1094   1821  -3128       C  
ATOM   1797  CG1 VAL A 246      26.038  21.313  48.855  1.00 86.27           C  
ANISOU 1797  CG1 VAL A 246    11439  10750  10590   1287   1773  -3427       C  
ATOM   1798  CG2 VAL A 246      25.545  18.850  48.832  1.00 86.05           C  
ANISOU 1798  CG2 VAL A 246    11606  10922  10167    896   2185  -3031       C  
ATOM   1799  N   ASP A 247      29.637  20.808  49.536  1.00 80.13           N  
ANISOU 1799  N   ASP A 247    11494   9728   9224   1307    986  -3071       N  
ATOM   1800  CA  ASP A 247      30.698  21.771  49.835  1.00 80.11           C  
ANISOU 1800  CA  ASP A 247    11576   9581   9281   1447    650  -3231       C  
ATOM   1801  C   ASP A 247      31.956  21.517  48.992  1.00 81.79           C  
ANISOU 1801  C   ASP A 247    11784   9635   9657   1420    288  -2996       C  
ATOM   1802  O   ASP A 247      32.558  20.449  49.119  1.00 80.67           O  
ANISOU 1802  O   ASP A 247    11863   9537   9251   1341    219  -2792       O  
ATOM   1803  CB  ASP A 247      31.033  21.788  51.331  1.00 85.41           C  
ANISOU 1803  CB  ASP A 247    12627  10357   9467   1501    674  -3439       C  
ATOM   1804  CG  ASP A 247      31.857  22.999  51.723  1.00 99.94           C  
ANISOU 1804  CG  ASP A 247    14482  12060  11431   1657    369  -3724       C  
ATOM   1805  OD1 ASP A 247      31.255  24.055  52.035  1.00102.45           O  
ANISOU 1805  OD1 ASP A 247    14660  12357  11910   1761    474  -4036       O  
ATOM   1806  OD2 ASP A 247      33.099  22.913  51.660  1.00105.99           O1-
ANISOU 1806  OD2 ASP A 247    15363  12722  12187   1675     21  -3657       O1-
ATOM   1807  N   PRO A 248      32.374  22.488  48.138  1.00 77.41           N  
ANISOU 1807  N   PRO A 248    10989   8882   9541   1486     68  -3026       N  
ATOM   1808  CA  PRO A 248      33.458  22.219  47.176  1.00 74.95           C  
ANISOU 1808  CA  PRO A 248    10624   8432   9422   1427   -201  -2796       C  
ATOM   1809  C   PRO A 248      34.796  21.903  47.832  1.00 82.79           C  
ANISOU 1809  C   PRO A 248    11862   9400  10195   1436   -464  -2828       C  
ATOM   1810  O   PRO A 248      35.593  21.157  47.250  1.00 80.46           O  
ANISOU 1810  O   PRO A 248    11578   9071   9923   1364   -614  -2616       O  
ATOM   1811  CB  PRO A 248      33.539  23.513  46.361  1.00 75.95           C  
ANISOU 1811  CB  PRO A 248    10497   8338  10022   1498   -326  -2869       C  
ATOM   1812  CG  PRO A 248      32.283  24.245  46.636  1.00 81.68           C  
ANISOU 1812  CG  PRO A 248    11093   9096  10846   1598   -117  -3071       C  
ATOM   1813  CD  PRO A 248      31.890  23.876  48.013  1.00 79.81           C  
ANISOU 1813  CD  PRO A 248    11077   9059  10188   1613     69  -3269       C  
ATOM   1814  N   LYS A 249      35.040  22.475  49.049  1.00 84.27           N  
ANISOU 1814  N   LYS A 249    12235   9611  10173   1540   -534  -3123       N  
ATOM   1815  CA  LYS A 249      36.209  22.180  49.889  1.00 85.71           C  
ANISOU 1815  CA  LYS A 249    12678   9805  10082   1588   -812  -3214       C  
ATOM   1816  C   LYS A 249      36.266  20.685  50.159  1.00 89.47           C  
ANISOU 1816  C   LYS A 249    13418  10425  10151   1527   -760  -2959       C  
ATOM   1817  O   LYS A 249      37.351  20.107  50.129  1.00 89.28           O  
ANISOU 1817  O   LYS A 249    13494  10359  10069   1536  -1035  -2869       O  
ATOM   1818  CB  LYS A 249      36.161  22.937  51.237  1.00 92.40           C  
ANISOU 1818  CB  LYS A 249    13720  10710  10677   1718   -842  -3588       C  
ATOM   1819  CG  LYS A 249      36.367  24.434  51.141  1.00111.03           C  
ANISOU 1819  CG  LYS A 249    15864  12880  13442   1794   -967  -3892       C  
ATOM   1820  CD  LYS A 249      37.250  24.961  52.273  1.00127.94           C  
ANISOU 1820  CD  LYS A 249    18197  15014  15400   1908  -1249  -4247       C  
ATOM   1821  CE  LYS A 249      37.979  26.227  51.860  1.00140.15           C  
ANISOU 1821  CE  LYS A 249    19492  16289  17470   1928  -1482  -4475       C  
ATOM   1822  NZ  LYS A 249      38.468  27.021  53.024  1.00147.59           N1+
ANISOU 1822  NZ  LYS A 249    20568  17221  18288   2051  -1690  -4926       N1+
ATOM   1823  N   LYS A 250      35.096  20.065  50.415  1.00 85.80           N  
ANISOU 1823  N   LYS A 250    13052  10112   9436   1462   -402  -2855       N  
ATOM   1824  CA  LYS A 250      34.980  18.642  50.710  1.00 85.68           C  
ANISOU 1824  CA  LYS A 250    13316  10202   9036   1380   -286  -2601       C  
ATOM   1825  C   LYS A 250      35.121  17.740  49.467  1.00 86.86           C  
ANISOU 1825  C   LYS A 250    13292  10285   9425   1258   -300  -2282       C  
ATOM   1826  O   LYS A 250      35.500  16.576  49.628  1.00 88.35           O  
ANISOU 1826  O   LYS A 250    13717  10486   9366   1218   -347  -2076       O  
ATOM   1827  CB  LYS A 250      33.687  18.339  51.482  1.00 90.36           C  
ANISOU 1827  CB  LYS A 250    14076  10966   9291   1322    147  -2633       C  
ATOM   1828  CG  LYS A 250      33.639  18.975  52.862  1.00102.74           C  
ANISOU 1828  CG  LYS A 250    15918  12633  10486   1440    173  -2935       C  
ATOM   1829  CD  LYS A 250      32.292  18.794  53.527  1.00113.47           C  
ANISOU 1829  CD  LYS A 250    17380  14167  11566   1361    668  -3002       C  
ATOM   1830  CE  LYS A 250      32.178  19.675  54.743  1.00130.77           C  
ANISOU 1830  CE  LYS A 250    19764  16458  13465   1490    711  -3369       C  
ATOM   1831  NZ  LYS A 250      31.025  19.295  55.596  1.00146.16           N1+
ANISOU 1831  NZ  LYS A 250    21920  18603  15011   1398   1218  -3421       N1+
ATOM   1832  N   ARG A 251      34.827  18.246  48.242  1.00 78.92           N  
ANISOU 1832  N   ARG A 251    11905   9202   8879   1211   -269  -2241       N  
ATOM   1833  CA  ARG A 251      34.922  17.416  47.030  1.00 74.82           C  
ANISOU 1833  CA  ARG A 251    11224   8642   8562   1099   -274  -1968       C  
ATOM   1834  C   ARG A 251      36.331  16.957  46.725  1.00 77.83           C  
ANISOU 1834  C   ARG A 251    11660   8921   8991   1116   -604  -1873       C  
ATOM   1835  O   ARG A 251      37.287  17.725  46.843  1.00 77.77           O  
ANISOU 1835  O   ARG A 251    11607   8819   9123   1201   -869  -2032       O  
ATOM   1836  CB  ARG A 251      34.325  18.093  45.786  1.00 69.47           C  
ANISOU 1836  CB  ARG A 251    10168   7913   8315   1067   -198  -1945       C  
ATOM   1837  CG  ARG A 251      32.916  17.628  45.461  1.00 68.08           C  
ANISOU 1837  CG  ARG A 251     9867   7856   8144    978    131  -1872       C  
ATOM   1838  CD  ARG A 251      32.368  18.099  44.119  1.00 65.01           C  
ANISOU 1838  CD  ARG A 251     9126   7426   8149    968    143  -1815       C  
ATOM   1839  NE  ARG A 251      32.533  19.530  43.856  1.00 67.66           N  
ANISOU 1839  NE  ARG A 251     9306   7633   8768   1091      3  -1963       N  
ATOM   1840  CZ  ARG A 251      31.669  20.487  44.190  1.00 80.82           C  
ANISOU 1840  CZ  ARG A 251    10858   9304  10546   1191    116  -2168       C  
ATOM   1841  NH1 ARG A 251      30.544  20.189  44.821  1.00 56.04           N1+
ANISOU 1841  NH1 ARG A 251     7713   6324   7256   1174    399  -2277       N1+
ATOM   1842  NH2 ARG A 251      31.928  21.750  43.899  1.00 77.25           N  
ANISOU 1842  NH2 ARG A 251    10293   8683  10376   1302    -36  -2278       N  
ATOM   1843  N   ILE A 252      36.434  15.685  46.336  1.00 73.80           N  
ANISOU 1843  N   ILE A 252    11228   8422   8391   1032   -577  -1638       N  
ATOM   1844  CA  ILE A 252      37.612  15.022  45.776  1.00 72.51           C  
ANISOU 1844  CA  ILE A 252    11050   8167   8334   1032   -839  -1522       C  
ATOM   1845  C   ILE A 252      38.314  15.933  44.713  1.00 76.09           C  
ANISOU 1845  C   ILE A 252    11168   8514   9228   1029  -1002  -1590       C  
ATOM   1846  O   ILE A 252      37.659  16.431  43.793  1.00 74.41           O  
ANISOU 1846  O   ILE A 252    10716   8295   9261    965   -851  -1546       O  
ATOM   1847  CB  ILE A 252      37.161  13.591  45.270  1.00 73.57           C  
ANISOU 1847  CB  ILE A 252    11243   8324   8386    910   -674  -1263       C  
ATOM   1848  CG1 ILE A 252      38.251  12.508  45.518  1.00 73.82           C  
ANISOU 1848  CG1 ILE A 252    11495   8278   8275    962   -922  -1158       C  
ATOM   1849  CG2 ILE A 252      36.620  13.541  43.838  1.00 70.07           C  
ANISOU 1849  CG2 ILE A 252    10469   7885   8270    792   -534  -1156       C  
ATOM   1850  CD1 ILE A 252      39.432  12.459  44.608  1.00 76.35           C  
ANISOU 1850  CD1 ILE A 252    11597   8504   8908    984  -1186  -1164       C  
ATOM   1851  N   SER A 253      39.629  16.167  44.867  1.00 73.81           N  
ANISOU 1851  N   SER A 253    10872   8137   9036   1099  -1306  -1705       N  
ATOM   1852  CA  SER A 253      40.375  16.966  43.892  1.00 73.01           C  
ANISOU 1852  CA  SER A 253    10474   7917   9350   1061  -1418  -1765       C  
ATOM   1853  C   SER A 253      40.694  16.170  42.635  1.00 76.87           C  
ANISOU 1853  C   SER A 253    10803   8388  10016    957  -1390  -1566       C  
ATOM   1854  O   SER A 253      40.748  14.937  42.677  1.00 76.83           O  
ANISOU 1854  O   SER A 253    10925   8428   9838    948  -1396  -1434       O  
ATOM   1855  CB  SER A 253      41.652  17.537  44.504  1.00 78.99           C  
ANISOU 1855  CB  SER A 253    11229   8588  10197   1150  -1730  -2008       C  
ATOM   1856  OG  SER A 253      42.661  16.562  44.711  1.00 89.18           O  
ANISOU 1856  OG  SER A 253    12603   9877  11404   1201  -1966  -1994       O  
ATOM   1857  N   MET A 254      40.905  16.878  41.517  1.00 73.40           N  
ANISOU 1857  N   MET A 254    10108   7869   9912    879  -1352  -1547       N  
ATOM   1858  CA  MET A 254      41.296  16.294  40.234  1.00 72.10           C  
ANISOU 1858  CA  MET A 254     9780   7692   9923    776  -1315  -1394       C  
ATOM   1859  C   MET A 254      42.604  15.463  40.369  1.00 71.14           C  
ANISOU 1859  C   MET A 254     9664   7542   9824    802  -1533  -1450       C  
ATOM   1860  O   MET A 254      42.721  14.381  39.800  1.00 68.76           O  
ANISOU 1860  O   MET A 254     9353   7277   9496    761  -1507  -1324       O  
ATOM   1861  CB  MET A 254      41.440  17.428  39.203  1.00 75.51           C  
ANISOU 1861  CB  MET A 254     9995   8020  10675    701  -1251  -1389       C  
ATOM   1862  CG  MET A 254      41.794  16.958  37.787  1.00 80.08           C  
ANISOU 1862  CG  MET A 254    10421   8602  11404    585  -1175  -1234       C  
ATOM   1863  SD  MET A 254      40.478  16.066  36.903  1.00 84.41           S  
ANISOU 1863  SD  MET A 254    10979   9298  11795    536   -973  -1001       S  
ATOM   1864  CE  MET A 254      39.129  17.253  37.084  1.00 81.69           C  
ANISOU 1864  CE  MET A 254    10637   8944  11457    598   -860  -1003       C  
ATOM   1865  N   LYS A 255      43.563  15.992  41.128  1.00 67.13           N  
ANISOU 1865  N   LYS A 255     9156   6964   9386    880  -1762  -1670       N  
ATOM   1866  CA  LYS A 255      44.840  15.378  41.454  1.00 67.37           C  
ANISOU 1866  CA  LYS A 255     9170   6962   9465    951  -2033  -1795       C  
ATOM   1867  C   LYS A 255      44.627  14.022  42.125  1.00 73.35           C  
ANISOU 1867  C   LYS A 255    10202   7786   9882   1052  -2112  -1683       C  
ATOM   1868  O   LYS A 255      45.272  13.045  41.727  1.00 73.87           O  
ANISOU 1868  O   LYS A 255    10225   7832  10010   1065  -2209  -1637       O  
ATOM   1869  CB  LYS A 255      45.661  16.335  42.336  1.00 70.36           C  
ANISOU 1869  CB  LYS A 255     9515   7269   9950   1036  -2278  -2093       C  
ATOM   1870  CG  LYS A 255      46.904  15.746  42.954  1.00 72.85           C  
ANISOU 1870  CG  LYS A 255     9835   7568  10277   1165  -2629  -2276       C  
ATOM   1871  CD  LYS A 255      47.856  16.831  43.434  1.00 81.74           C  
ANISOU 1871  CD  LYS A 255    10792   8607  11658   1196  -2857  -2615       C  
ATOM   1872  CE  LYS A 255      48.998  16.264  44.247  1.00 86.70           C  
ANISOU 1872  CE  LYS A 255    11444   9241  12257   1374  -3271  -2840       C  
ATOM   1873  NZ  LYS A 255      49.867  15.350  43.455  1.00 92.38           N1+
ANISOU 1873  NZ  LYS A 255    11954   9940  13206   1356  -3340  -2815       N1+
ATOM   1874  N   ASN A 256      43.724  13.957  43.128  1.00 69.81           N  
ANISOU 1874  N   ASN A 256    10043   7401   9080   1117  -2051  -1639       N  
ATOM   1875  CA  ASN A 256      43.429  12.707  43.840  1.00 69.94           C  
ANISOU 1875  CA  ASN A 256    10385   7453   8736   1193  -2080  -1498       C  
ATOM   1876  C   ASN A 256      42.619  11.722  43.017  1.00 70.91           C  
ANISOU 1876  C   ASN A 256    10507   7601   8835   1068  -1821  -1247       C  
ATOM   1877  O   ASN A 256      42.632  10.523  43.311  1.00 72.02           O  
ANISOU 1877  O   ASN A 256    10866   7713   8785   1105  -1860  -1117       O  
ATOM   1878  CB  ASN A 256      42.721  12.970  45.154  1.00 69.48           C  
ANISOU 1878  CB  ASN A 256    10650   7460   8290   1274  -2042  -1534       C  
ATOM   1879  CG  ASN A 256      43.466  13.845  46.104  1.00 84.48           C  
ANISOU 1879  CG  ASN A 256    12600   9348  10151   1415  -2324  -1809       C  
ATOM   1880  ND2 ASN A 256      44.771  13.626  46.238  1.00 69.63           N  
ANISOU 1880  ND2 ASN A 256    10661   7403   8392   1528  -2683  -1948       N  
ATOM   1881  OD1 ASN A 256      42.877  14.738  46.717  1.00 87.39           O  
ANISOU 1881  OD1 ASN A 256    13037   9765  10402   1429  -2229  -1929       O  
ATOM   1882  N   LEU A 257      41.918  12.227  41.995  1.00 63.78           N  
ANISOU 1882  N   LEU A 257     9371   6735   8128    930  -1577  -1187       N  
ATOM   1883  CA  LEU A 257      41.063  11.431  41.120  1.00 61.30           C  
ANISOU 1883  CA  LEU A 257     9007   6463   7821    805  -1337   -994       C  
ATOM   1884  C   LEU A 257      41.870  10.597  40.104  1.00 62.28           C  
ANISOU 1884  C   LEU A 257     8978   6539   8147    767  -1418   -948       C  
ATOM   1885  O   LEU A 257      41.504   9.460  39.835  1.00 61.13           O  
ANISOU 1885  O   LEU A 257     8913   6389   7924    719  -1332   -816       O  
ATOM   1886  CB  LEU A 257      40.029  12.351  40.432  1.00 60.01           C  
ANISOU 1886  CB  LEU A 257     8654   6366   7780    712  -1104   -975       C  
ATOM   1887  CG  LEU A 257      38.785  11.698  39.802  1.00 63.74           C  
ANISOU 1887  CG  LEU A 257     9090   6919   8209    599   -846   -825       C  
ATOM   1888  CD1 LEU A 257      37.975  10.892  40.822  1.00 65.58           C  
ANISOU 1888  CD1 LEU A 257     9591   7186   8141    588   -707   -761       C  
ATOM   1889  CD2 LEU A 257      37.898  12.750  39.168  1.00 64.37           C  
ANISOU 1889  CD2 LEU A 257     8969   7055   8433    564   -700   -843       C  
ATOM   1890  N   LEU A 258      42.964  11.157  39.558  1.00 57.95           N  
ANISOU 1890  N   LEU A 258     8203   5945   7870    777  -1562  -1078       N  
ATOM   1891  CA  LEU A 258      43.827  10.515  38.563  1.00 56.63           C  
ANISOU 1891  CA  LEU A 258     7848   5745   7923    738  -1615  -1087       C  
ATOM   1892  C   LEU A 258      44.412   9.184  39.012  1.00 60.95           C  
ANISOU 1892  C   LEU A 258     8549   6226   8383    842  -1797  -1076       C  
ATOM   1893  O   LEU A 258      44.604   8.287  38.195  1.00 59.86           O  
ANISOU 1893  O   LEU A 258     8323   6071   8349    797  -1755  -1028       O  
ATOM   1894  CB  LEU A 258      44.960  11.458  38.144  1.00 57.21           C  
ANISOU 1894  CB  LEU A 258     7663   5773   8301    724  -1720  -1268       C  
ATOM   1895  CG  LEU A 258      44.532  12.722  37.419  1.00 61.59           C  
ANISOU 1895  CG  LEU A 258     8061   6341   9000    607  -1532  -1249       C  
ATOM   1896  CD1 LEU A 258      45.513  13.845  37.678  1.00 63.77           C  
ANISOU 1896  CD1 LEU A 258     8192   6527   9511    615  -1660  -1454       C  
ATOM   1897  CD2 LEU A 258      44.363  12.480  35.938  1.00 61.91           C  
ANISOU 1897  CD2 LEU A 258     7939   6427   9157    472  -1335  -1132       C  
ATOM   1898  N   ASN A 259      44.696   9.057  40.302  1.00 59.36           N  
ANISOU 1898  N   ASN A 259     8594   5979   7981    994  -2011  -1125       N  
ATOM   1899  CA  ASN A 259      45.282   7.850  40.872  1.00 60.14           C  
ANISOU 1899  CA  ASN A 259     8900   5981   7969   1137  -2239  -1100       C  
ATOM   1900  C   ASN A 259      44.373   7.189  41.968  1.00 63.64           C  
ANISOU 1900  C   ASN A 259     9784   6401   7995   1183  -2182   -916       C  
ATOM   1901  O   ASN A 259      44.875   6.511  42.862  1.00 65.45           O  
ANISOU 1901  O   ASN A 259    10293   6537   8038   1352  -2430   -899       O  
ATOM   1902  CB  ASN A 259      46.699   8.182  41.367  1.00 59.80           C  
ANISOU 1902  CB  ASN A 259     8758   5885   8078   1309  -2613  -1343       C  
ATOM   1903  CG  ASN A 259      46.771   8.948  42.663  1.00 83.02           C  
ANISOU 1903  CG  ASN A 259    11898   8845  10801   1437  -2802  -1454       C  
ATOM   1904  ND2 ASN A 259      45.814   9.829  42.934  1.00 75.78           N  
ANISOU 1904  ND2 ASN A 259    11049   8007   9737   1348  -2585  -1416       N  
ATOM   1905  OD1 ASN A 259      47.682   8.738  43.459  1.00 83.29           O  
ANISOU 1905  OD1 ASN A 259    12030   8825  10791   1636  -3164  -1595       O  
ATOM   1906  N   HIS A 260      43.043   7.395  41.879  1.00 57.93           N  
ANISOU 1906  N   HIS A 260     9120   5759   7132   1034  -1851   -785       N  
ATOM   1907  CA  HIS A 260      42.063   6.898  42.837  1.00 59.16           C  
ANISOU 1907  CA  HIS A 260     9652   5909   6917   1020  -1697   -627       C  
ATOM   1908  C   HIS A 260      41.987   5.350  42.885  1.00 66.59           C  
ANISOU 1908  C   HIS A 260    10839   6710   7752   1017  -1686   -439       C  
ATOM   1909  O   HIS A 260      42.072   4.711  41.836  1.00 65.17           O  
ANISOU 1909  O   HIS A 260    10461   6487   7814    935  -1629   -409       O  
ATOM   1910  CB  HIS A 260      40.685   7.488  42.542  1.00 58.17           C  
ANISOU 1910  CB  HIS A 260     9426   5908   6768    848  -1330   -581       C  
ATOM   1911  CG  HIS A 260      39.699   7.254  43.644  1.00 63.82           C  
ANISOU 1911  CG  HIS A 260    10488   6647   7114    820  -1131   -480       C  
ATOM   1912  CD2 HIS A 260      39.323   8.067  44.655  1.00 67.02           C  
ANISOU 1912  CD2 HIS A 260    11053   7132   7280    872  -1083   -560       C  
ATOM   1913  ND1 HIS A 260      39.016   6.056  43.761  1.00 66.69           N  
ANISOU 1913  ND1 HIS A 260    11072   6939   7329    717   -930   -289       N  
ATOM   1914  CE1 HIS A 260      38.247   6.181  44.828  1.00 68.01           C  
ANISOU 1914  CE1 HIS A 260    11527   7150   7164    694   -742   -245       C  
ATOM   1915  NE2 HIS A 260      38.394   7.375  45.396  1.00 68.72           N  
ANISOU 1915  NE2 HIS A 260    11591   7343   7176    793   -827   -412       N  
ATOM   1916  N   PRO A 261      41.841   4.735  44.091  1.00 67.11           N  
ANISOU 1916  N   PRO A 261    11361   6688   7450   1106  -1738   -312       N  
ATOM   1917  CA  PRO A 261      41.605   3.280  44.167  1.00 68.56           C  
ANISOU 1917  CA  PRO A 261    11826   6695   7528   1074  -1673    -98       C  
ATOM   1918  C   PRO A 261      40.622   2.682  43.159  1.00 70.65           C  
ANISOU 1918  C   PRO A 261    11914   6957   7973    831  -1318      0       C  
ATOM   1919  O   PRO A 261      40.937   1.637  42.574  1.00 71.76           O  
ANISOU 1919  O   PRO A 261    12039   6948   8278    822  -1371     60       O  
ATOM   1920  CB  PRO A 261      41.109   3.085  45.599  1.00 73.79           C  
ANISOU 1920  CB  PRO A 261    13011   7321   7705   1121  -1610     48       C  
ATOM   1921  CG  PRO A 261      41.784   4.154  46.368  1.00 79.15           C  
ANISOU 1921  CG  PRO A 261    13718   8105   8250   1309  -1887   -137       C  
ATOM   1922  CD  PRO A 261      41.918   5.330  45.445  1.00 71.37           C  
ANISOU 1922  CD  PRO A 261    12210   7272   7635   1243  -1863   -359       C  
ATOM   1923  N   TRP A 262      39.452   3.326  42.954  1.00 63.82           N  
ANISOU 1923  N   TRP A 262    10902   6250   7097    650   -980    -11       N  
ATOM   1924  CA  TRP A 262      38.408   2.829  42.056  1.00 61.74           C  
ANISOU 1924  CA  TRP A 262    10450   6010   6998    422   -657     45       C  
ATOM   1925  C   TRP A 262      38.893   2.896  40.630  1.00 63.22           C  
ANISOU 1925  C   TRP A 262    10228   6240   7553    403   -752    -68       C  
ATOM   1926  O   TRP A 262      38.739   1.929  39.906  1.00 62.37           O  
ANISOU 1926  O   TRP A 262    10058   6046   7593    309   -681    -24       O  
ATOM   1927  CB  TRP A 262      37.107   3.628  42.239  1.00 60.19           C  
ANISOU 1927  CB  TRP A 262    10159   5989   6721    278   -326     12       C  
ATOM   1928  CG  TRP A 262      35.935   3.181  41.407  1.00 60.57           C  
ANISOU 1928  CG  TRP A 262     9989   6083   6942     52     -9     30       C  
ATOM   1929  CD1 TRP A 262      34.948   2.310  41.778  1.00 65.70           C  
ANISOU 1929  CD1 TRP A 262    10816   6659   7488   -128    299    142       C  
ATOM   1930  CD2 TRP A 262      35.605   3.620  40.080  1.00 57.59           C  
ANISOU 1930  CD2 TRP A 262     9176   5838   6867    -21     27    -85       C  
ATOM   1931  CE2 TRP A 262      34.412   2.963  39.705  1.00 61.98           C  
ANISOU 1931  CE2 TRP A 262     9641   6408   7500   -228    323    -63       C  
ATOM   1932  CE3 TRP A 262      36.208   4.503  39.165  1.00 56.28           C  
ANISOU 1932  CE3 TRP A 262     8704   5773   6906     64   -158   -202       C  
ATOM   1933  NE1 TRP A 262      34.035   2.165  40.757  1.00 63.68           N  
ANISOU 1933  NE1 TRP A 262    10220   6488   7488   -306    504     71       N  
ATOM   1934  CZ2 TRP A 262      33.809   3.164  38.458  1.00 59.53           C  
ANISOU 1934  CZ2 TRP A 262     8945   6228   7446   -320    389   -168       C  
ATOM   1935  CZ3 TRP A 262      35.609   4.703  37.934  1.00 56.07           C  
ANISOU 1935  CZ3 TRP A 262     8343   5864   7098    -34    -64   -266       C  
ATOM   1936  CH2 TRP A 262      34.431   4.028  37.586  1.00 57.39           C  
ANISOU 1936  CH2 TRP A 262     8427   6060   7319   -208    181   -256       C  
ATOM   1937  N   ILE A 263      39.484   4.040  40.235  1.00 59.62           N  
ANISOU 1937  N   ILE A 263     9509   5906   7238    483   -899   -219       N  
ATOM   1938  CA  ILE A 263      40.034   4.363  38.901  1.00 57.29           C  
ANISOU 1938  CA  ILE A 263     8837   5675   7256    465   -970   -334       C  
ATOM   1939  C   ILE A 263      41.099   3.330  38.495  1.00 61.24           C  
ANISOU 1939  C   ILE A 263     9335   6030   7903    544  -1173   -355       C  
ATOM   1940  O   ILE A 263      41.222   2.989  37.323  1.00 59.25           O  
ANISOU 1940  O   ILE A 263     8843   5802   7867    470  -1126   -407       O  
ATOM   1941  CB  ILE A 263      40.584   5.844  38.940  1.00 59.73           C  
ANISOU 1941  CB  ILE A 263     8970   6086   7638    547  -1092   -473       C  
ATOM   1942  CG1 ILE A 263      39.430   6.906  39.029  1.00 59.91           C  
ANISOU 1942  CG1 ILE A 263     8919   6247   7597    467   -873   -478       C  
ATOM   1943  CG2 ILE A 263      41.576   6.190  37.821  1.00 58.43           C  
ANISOU 1943  CG2 ILE A 263     8492   5942   7767    557  -1212   -593       C  
ATOM   1944  CD1 ILE A 263      38.458   7.112  37.789  1.00 60.22           C  
ANISOU 1944  CD1 ILE A 263     8685   6403   7793    321   -655   -462       C  
ATOM   1945  N   MET A 264      41.854   2.838  39.477  1.00 60.42           N  
ANISOU 1945  N   MET A 264     9507   5779   7672    710  -1408   -328       N  
ATOM   1946  CA  MET A 264      42.935   1.892  39.271  1.00 61.47           C  
ANISOU 1946  CA  MET A 264     9652   5750   7954    839  -1654   -370       C  
ATOM   1947  C   MET A 264      42.536   0.437  39.610  1.00 68.18           C  
ANISOU 1947  C   MET A 264    10825   6386   8694    823  -1603   -194       C  
ATOM   1948  O   MET A 264      43.404  -0.447  39.603  1.00 70.16           O  
ANISOU 1948  O   MET A 264    11150   6454   9053    966  -1835   -214       O  
ATOM   1949  CB  MET A 264      44.159   2.348  40.064  1.00 65.28           C  
ANISOU 1949  CB  MET A 264    10190   6195   8418   1073  -2018   -492       C  
ATOM   1950  CG  MET A 264      44.975   3.376  39.331  1.00 67.65           C  
ANISOU 1950  CG  MET A 264    10082   6622   8999   1079  -2100   -715       C  
ATOM   1951  SD  MET A 264      46.230   4.241  40.322  1.00 74.45           S  
ANISOU 1951  SD  MET A 264    10939   7480   9869   1308  -2493   -919       S  
ATOM   1952  CE  MET A 264      47.323   2.858  40.823  1.00 74.31           C  
ANISOU 1952  CE  MET A 264    11110   7239   9885   1571  -2889   -945       C  
ATOM   1953  N   GLN A 265      41.229   0.190  39.893  1.00 63.29           N  
ANISOU 1953  N   GLN A 265    10384   5771   7892    644  -1293    -35       N  
ATOM   1954  CA  GLN A 265      40.714  -1.107  40.336  1.00 64.67           C  
ANISOU 1954  CA  GLN A 265    10907   5719   7946    582  -1179    155       C  
ATOM   1955  C   GLN A 265      40.937  -2.243  39.336  1.00 70.85           C  
ANISOU 1955  C   GLN A 265    11558   6347   9014    535  -1186    122       C  
ATOM   1956  O   GLN A 265      41.074  -3.388  39.767  1.00 75.26           O  
ANISOU 1956  O   GLN A 265    12432   6634   9530    582  -1247    254       O  
ATOM   1957  CB  GLN A 265      39.239  -1.004  40.713  1.00 65.50           C  
ANISOU 1957  CB  GLN A 265    11132   5893   7862    357   -788    276       C  
ATOM   1958  CG  GLN A 265      38.775  -2.021  41.728  1.00 68.29           C  
ANISOU 1958  CG  GLN A 265    11982   6009   7957    310   -662    509       C  
ATOM   1959  CD  GLN A 265      37.563  -1.534  42.485  1.00 90.51           C  
ANISOU 1959  CD  GLN A 265    14943   8941  10506    143   -310    590       C  
ATOM   1960  NE2 GLN A 265      37.779  -0.684  43.483  1.00 78.81           N  
ANISOU 1960  NE2 GLN A 265    13652   7563   8730    278   -404    589       N  
ATOM   1961  OE1 GLN A 265      36.425  -1.935  42.209  1.00 91.14           O  
ANISOU 1961  OE1 GLN A 265    14959   9020  10650   -108     51    628       O  
ATOM   1962  N   ASP A 266      40.975  -1.951  38.019  1.00 64.39           N  
ANISOU 1962  N   ASP A 266    10309   5686   8470    448  -1126    -51       N  
ATOM   1963  CA  ASP A 266      41.182  -2.989  36.997  1.00 64.24           C  
ANISOU 1963  CA  ASP A 266    10142   5550   8716    401  -1122   -130       C  
ATOM   1964  C   ASP A 266      42.525  -2.849  36.286  1.00 67.53           C  
ANISOU 1964  C   ASP A 266    10286   5999   9374    567  -1380   -336       C  
ATOM   1965  O   ASP A 266      43.293  -3.796  36.267  1.00 69.47           O  
ANISOU 1965  O   ASP A 266    10607   6031   9758    700  -1568   -376       O  
ATOM   1966  CB  ASP A 266      40.026  -3.024  35.980  1.00 64.48           C  
ANISOU 1966  CB  ASP A 266     9926   5724   8850    146   -813   -179       C  
ATOM   1967  CG  ASP A 266      38.665  -3.379  36.548  1.00 73.21           C  
ANISOU 1967  CG  ASP A 266    11235   6774   9807    -52   -521    -26       C  
ATOM   1968  OD1 ASP A 266      38.601  -4.294  37.420  1.00 75.69           O  
ANISOU 1968  OD1 ASP A 266    11927   6820  10012    -45   -506    140       O  
ATOM   1969  OD2 ASP A 266      37.648  -2.797  36.068  1.00 74.53           O1-
ANISOU 1969  OD2 ASP A 266    11178   7154   9987   -219   -299    -79       O1-
ATOM   1970  N   TYR A 267      42.798  -1.675  35.705  1.00 61.77           N  
ANISOU 1970  N   TYR A 267     9241   5519   8709    554  -1374   -472       N  
ATOM   1971  CA  TYR A 267      44.068  -1.288  35.098  1.00 60.95           C  
ANISOU 1971  CA  TYR A 267     8853   5481   8825    677  -1562   -680       C  
ATOM   1972  C   TYR A 267      44.810  -0.430  36.146  1.00 67.33           C  
ANISOU 1972  C   TYR A 267     9748   6299   9535    852  -1798   -696       C  
ATOM   1973  O   TYR A 267      44.471   0.740  36.356  1.00 65.59           O  
ANISOU 1973  O   TYR A 267     9471   6244   9207    797  -1720   -683       O  
ATOM   1974  CB  TYR A 267      43.785  -0.508  33.798  1.00 59.26           C  
ANISOU 1974  CB  TYR A 267     8284   5518   8715    516  -1360   -790       C  
ATOM   1975  CG  TYR A 267      44.983  -0.231  32.918  1.00 60.55           C  
ANISOU 1975  CG  TYR A 267     8133   5756   9118    574  -1446  -1010       C  
ATOM   1976  CD1 TYR A 267      45.712  -1.272  32.347  1.00 63.10           C  
ANISOU 1976  CD1 TYR A 267     8359   5964   9652    639  -1525  -1159       C  
ATOM   1977  CD2 TYR A 267      45.376   1.072  32.638  1.00 61.12           C  
ANISOU 1977  CD2 TYR A 267     8000   6000   9223    549  -1421  -1082       C  
ATOM   1978  CE1 TYR A 267      46.813  -1.021  31.531  1.00 64.69           C  
ANISOU 1978  CE1 TYR A 267     8248   6249  10083    676  -1559  -1390       C  
ATOM   1979  CE2 TYR A 267      46.471   1.336  31.820  1.00 63.21           C  
ANISOU 1979  CE2 TYR A 267     7973   6329   9715    565  -1443  -1287       C  
ATOM   1980  CZ  TYR A 267      47.187   0.287  31.268  1.00 75.45           C  
ANISOU 1980  CZ  TYR A 267     9412   7792  11464    625  -1501  -1449       C  
ATOM   1981  OH  TYR A 267      48.272   0.555  30.467  1.00 83.36           O  
ANISOU 1981  OH  TYR A 267    10104   8871  12698    627  -1481  -1678       O  
ATOM   1982  N   ASN A 268      45.825  -1.033  36.802  1.00 67.20           N  
ANISOU 1982  N   ASN A 268     9867   6095   9571   1079  -2112   -742       N  
ATOM   1983  CA  ASN A 268      46.486  -0.517  38.007  1.00 68.54           C  
ANISOU 1983  CA  ASN A 268    10208   6228   9606   1284  -2405   -753       C  
ATOM   1984  C   ASN A 268      47.570   0.529  37.698  1.00 71.81           C  
ANISOU 1984  C   ASN A 268    10256   6784  10245   1354  -2558  -1010       C  
ATOM   1985  O   ASN A 268      48.703   0.449  38.188  1.00 73.44           O  
ANISOU 1985  O   ASN A 268    10429   6907  10568   1576  -2899  -1164       O  
ATOM   1986  CB  ASN A 268      47.017  -1.688  38.846  1.00 71.85           C  
ANISOU 1986  CB  ASN A 268    10967   6366   9966   1516  -2703   -678       C  
ATOM   1987  CG  ASN A 268      47.420  -1.353  40.259  1.00 94.33           C  
ANISOU 1987  CG  ASN A 268    14130   9159  12552   1735  -3009   -627       C  
ATOM   1988  ND2 ASN A 268      46.613  -0.564  40.959  1.00 85.87           N  
ANISOU 1988  ND2 ASN A 268    13250   8211  11167   1642  -2858   -502       N  
ATOM   1989  OD1 ASN A 268      48.453  -1.817  40.745  1.00 88.69           O  
ANISOU 1989  OD1 ASN A 268    13495   8292  11911   2005  -3398   -715       O  
ATOM   1990  N   TYR A 269      47.198   1.517  36.876  1.00 65.98           N  
ANISOU 1990  N   TYR A 269     9242   6250   9577   1160  -2304  -1060       N  
ATOM   1991  CA  TYR A 269      48.038   2.645  36.486  1.00 65.68           C  
ANISOU 1991  CA  TYR A 269     8865   6341   9750   1152  -2348  -1271       C  
ATOM   1992  C   TYR A 269      47.219   3.933  36.619  1.00 69.39           C  
ANISOU 1992  C   TYR A 269     9343   6959  10063   1013  -2156  -1187       C  
ATOM   1993  O   TYR A 269      45.999   3.885  36.436  1.00 66.69           O  
ANISOU 1993  O   TYR A 269     9124   6672   9543    876  -1913  -1009       O  
ATOM   1994  CB  TYR A 269      48.517   2.477  35.039  1.00 65.87           C  
ANISOU 1994  CB  TYR A 269     8525   6434  10068   1042  -2193  -1424       C  
ATOM   1995  CG  TYR A 269      49.250   1.180  34.793  1.00 70.38           C  
ANISOU 1995  CG  TYR A 269     9056   6857  10829   1176  -2349  -1539       C  
ATOM   1996  CD1 TYR A 269      50.626   1.085  34.985  1.00 73.78           C  
ANISOU 1996  CD1 TYR A 269     9287   7219  11527   1362  -2630  -1791       C  
ATOM   1997  CD2 TYR A 269      48.571   0.041  34.372  1.00 72.38           C  
ANISOU 1997  CD2 TYR A 269     9448   7024  11028   1123  -2226  -1425       C  
ATOM   1998  CE1 TYR A 269      51.309  -0.112  34.762  1.00 76.64           C  
ANISOU 1998  CE1 TYR A 269     9595   7429  12096   1515  -2793  -1922       C  
ATOM   1999  CE2 TYR A 269      49.241  -1.158  34.144  1.00 76.16           C  
ANISOU 1999  CE2 TYR A 269     9895   7335  11708   1259  -2375  -1544       C  
ATOM   2000  CZ  TYR A 269      50.612  -1.231  34.341  1.00 84.21           C  
ANISOU 2000  CZ  TYR A 269    10721   8286  12990   1467  -2663  -1790       C  
ATOM   2001  OH  TYR A 269      51.275  -2.413  34.112  1.00 87.05           O  
ANISOU 2001  OH  TYR A 269    11031   8466  13578   1627  -2825  -1931       O  
ATOM   2002  N   PRO A 270      47.824   5.104  36.929  1.00 67.68           N  
ANISOU 2002  N   PRO A 270     8982   6799   9934   1042  -2258  -1330       N  
ATOM   2003  CA  PRO A 270      47.007   6.327  37.003  1.00 66.53           C  
ANISOU 2003  CA  PRO A 270     8846   6764   9668    919  -2071  -1256       C  
ATOM   2004  C   PRO A 270      46.632   6.821  35.603  1.00 70.34           C  
ANISOU 2004  C   PRO A 270     9081   7358  10288    717  -1775  -1230       C  
ATOM   2005  O   PRO A 270      47.208   6.350  34.601  1.00 70.85           O  
ANISOU 2005  O   PRO A 270     8938   7433  10549    669  -1720  -1313       O  
ATOM   2006  CB  PRO A 270      47.882   7.321  37.784  1.00 69.34           C  
ANISOU 2006  CB  PRO A 270     9130   7104  10112   1023  -2303  -1447       C  
ATOM   2007  CG  PRO A 270      49.161   6.605  38.077  1.00 75.28           C  
ANISOU 2007  CG  PRO A 270     9807   7759  11038   1205  -2624  -1631       C  
ATOM   2008  CD  PRO A 270      49.240   5.394  37.213  1.00 70.67           C  
ANISOU 2008  CD  PRO A 270     9160   7133  10558   1184  -2545  -1589       C  
ATOM   2009  N   VAL A 271      45.665   7.755  35.534  1.00 64.75           N  
ANISOU 2009  N   VAL A 271     8408   6731   9463    616  -1592  -1123       N  
ATOM   2010  CA  VAL A 271      45.150   8.276  34.278  1.00 63.25           C  
ANISOU 2010  CA  VAL A 271     8052   6642   9339    454  -1342  -1059       C  
ATOM   2011  C   VAL A 271      46.253   9.026  33.531  1.00 71.42           C  
ANISOU 2011  C   VAL A 271     8819   7676  10641    394  -1325  -1206       C  
ATOM   2012  O   VAL A 271      46.971   9.853  34.113  1.00 71.43           O  
ANISOU 2012  O   VAL A 271     8754   7619  10767    435  -1447  -1336       O  
ATOM   2013  CB  VAL A 271      43.872   9.114  34.490  1.00 65.69           C  
ANISOU 2013  CB  VAL A 271     8464   7014   9481    405  -1199   -927       C  
ATOM   2014  CG1 VAL A 271      43.469   9.860  33.230  1.00 64.51           C  
ANISOU 2014  CG1 VAL A 271     8157   6948   9406    279  -1005   -866       C  
ATOM   2015  CG2 VAL A 271      42.720   8.247  34.975  1.00 65.18           C  
ANISOU 2015  CG2 VAL A 271     8609   6968   9189    410  -1131   -796       C  
ATOM   2016  N   GLU A 272      46.380   8.704  32.236  1.00 70.91           N  
ANISOU 2016  N   GLU A 272     8603   7678  10662    284  -1157  -1201       N  
ATOM   2017  CA  GLU A 272      47.345   9.288  31.307  1.00 72.83           C  
ANISOU 2017  CA  GLU A 272     8602   7935  11135    180  -1049  -1319       C  
ATOM   2018  C   GLU A 272      46.724  10.522  30.633  1.00 73.97           C  
ANISOU 2018  C   GLU A 272     8751   8124  11231     52   -847  -1181       C  
ATOM   2019  O   GLU A 272      46.308  10.468  29.470  1.00 74.03           O  
ANISOU 2019  O   GLU A 272     8740   8224  11163    -49   -657  -1081       O  
ATOM   2020  CB  GLU A 272      47.767   8.239  30.255  1.00 75.71           C  
ANISOU 2020  CB  GLU A 272     8839   8358  11569    134   -953  -1390       C  
ATOM   2021  CG  GLU A 272      48.382   6.970  30.831  1.00101.25           C  
ANISOU 2021  CG  GLU A 272    12073  11513  14884    281  -1165  -1526       C  
ATOM   2022  CD  GLU A 272      47.858   5.683  30.220  1.00145.53           C  
ANISOU 2022  CD  GLU A 272    17744  17154  20397    276  -1099  -1479       C  
ATOM   2023  OE1 GLU A 272      48.322   5.316  29.114  1.00146.03           O  
ANISOU 2023  OE1 GLU A 272    17633  17284  20568    199   -958  -1589       O  
ATOM   2024  OE2 GLU A 272      46.976   5.045  30.843  1.00152.35           O1-
ANISOU 2024  OE2 GLU A 272    18833  17972  21081    335  -1169  -1346       O1-
ATOM   2025  N   TRP A 273      46.663  11.628  31.367  1.00 68.08           N  
ANISOU 2025  N   TRP A 273     8046   7302  10520     73   -906  -1181       N  
ATOM   2026  CA  TRP A 273      46.008  12.833  30.884  1.00 67.17           C  
ANISOU 2026  CA  TRP A 273     7971   7180  10370    -11   -753  -1040       C  
ATOM   2027  C   TRP A 273      46.842  13.622  29.891  1.00 72.52           C  
ANISOU 2027  C   TRP A 273     8497   7813  11244   -165   -576  -1068       C  
ATOM   2028  O   TRP A 273      46.292  14.345  29.063  1.00 72.38           O  
ANISOU 2028  O   TRP A 273     8543   7802  11156   -247   -411   -900       O  
ATOM   2029  CB  TRP A 273      45.606  13.712  32.060  1.00 65.92           C  
ANISOU 2029  CB  TRP A 273     7919   6935  10192     75   -873  -1053       C  
ATOM   2030  CG  TRP A 273      46.754  14.287  32.825  1.00 68.17           C  
ANISOU 2030  CG  TRP A 273     8095   7100  10706     94  -1016  -1269       C  
ATOM   2031  CD1 TRP A 273      47.343  13.769  33.940  1.00 71.86           C  
ANISOU 2031  CD1 TRP A 273     8574   7541  11189    223  -1261  -1441       C  
ATOM   2032  CD2 TRP A 273      47.450  15.499  32.527  1.00 69.39           C  
ANISOU 2032  CD2 TRP A 273     8116   7133  11116    -19   -936  -1347       C  
ATOM   2033  CE2 TRP A 273      48.455  15.657  33.508  1.00 74.91           C  
ANISOU 2033  CE2 TRP A 273     8706   7749  12007     41  -1148  -1608       C  
ATOM   2034  CE3 TRP A 273      47.327  16.469  31.519  1.00 70.91           C  
ANISOU 2034  CE3 TRP A 273     8286   7263  11394   -168   -708  -1219       C  
ATOM   2035  NE1 TRP A 273      48.365  14.588  34.359  1.00 73.13           N  
ANISOU 2035  NE1 TRP A 273     8583   7593  11609    207  -1364  -1656       N  
ATOM   2036  CZ2 TRP A 273      49.329  16.748  33.512  1.00 75.91           C  
ANISOU 2036  CZ2 TRP A 273     8662   7733  12447    -65  -1123  -1773       C  
ATOM   2037  CZ3 TRP A 273      48.197  17.544  31.524  1.00 74.21           C  
ANISOU 2037  CZ3 TRP A 273     8575   7516  12106   -281   -658  -1343       C  
ATOM   2038  CH2 TRP A 273      49.177  17.681  32.514  1.00 76.23           C  
ANISOU 2038  CH2 TRP A 273     8684   7692  12588   -241   -855  -1631       C  
ATOM   2039  N   GLN A 274      48.169  13.493  29.991  1.00 70.83           N  
ANISOU 2039  N   GLN A 274     8086   7546  11281   -201   -612  -1285       N  
ATOM   2040  CA  GLN A 274      49.166  14.170  29.161  1.00 72.17           C  
ANISOU 2040  CA  GLN A 274     8070   7660  11691   -378   -412  -1366       C  
ATOM   2041  C   GLN A 274      48.853  13.922  27.705  1.00 74.98           C  
ANISOU 2041  C   GLN A 274     8464   8130  11896   -500   -148  -1208       C  
ATOM   2042  O   GLN A 274      48.551  12.781  27.361  1.00 75.30           O  
ANISOU 2042  O   GLN A 274     8526   8300  11785   -445   -166  -1201       O  
ATOM   2043  CB  GLN A 274      50.556  13.600  29.482  1.00 75.00           C  
ANISOU 2043  CB  GLN A 274     8166   7996  12335   -364   -516  -1674       C  
ATOM   2044  CG  GLN A 274      51.063  13.921  30.880  1.00 86.05           C  
ANISOU 2044  CG  GLN A 274     9510   9285  13900   -239   -810  -1876       C  
ATOM   2045  CD  GLN A 274      51.735  15.266  30.963  1.00105.76           C  
ANISOU 2045  CD  GLN A 274    11861  11636  16687   -378   -731  -1996       C  
ATOM   2046  NE2 GLN A 274      52.210  15.596  32.152  1.00102.86           N  
ANISOU 2046  NE2 GLN A 274    11429  11181  16472   -272  -1004  -2214       N  
ATOM   2047  OE1 GLN A 274      51.841  16.017  29.981  1.00 99.53           O  
ANISOU 2047  OE1 GLN A 274    11033  10801  15983   -583   -431  -1900       O  
ATOM   2048  N   SER A 275      48.908  14.955  26.852  1.00104.84           N  
ANISOU 2048  N   SER A 275    14666  15495   9673     33   -821   1119       N  
ATOM   2049  CA  SER A 275      48.662  14.747  25.424  1.00 99.10           C  
ANISOU 2049  CA  SER A 275    13895  14181   9578     57   -680   1131       C  
ATOM   2050  C   SER A 275      49.685  13.752  24.857  1.00104.90           C  
ANISOU 2050  C   SER A 275    14552  14849  10456    384   -804   1573       C  
ATOM   2051  O   SER A 275      50.895  13.962  24.992  1.00107.00           O  
ANISOU 2051  O   SER A 275    14579  15471  10605    499  -1130   1611       O  
ATOM   2052  CB  SER A 275      48.680  16.066  24.657  1.00 96.74           C  
ANISOU 2052  CB  SER A 275    13348  13754   9654   -191   -750    634       C  
ATOM   2053  OG  SER A 275      48.477  15.862  23.268  1.00 92.49           O  
ANISOU 2053  OG  SER A 275    12770  12732   9640   -158   -641    678       O  
ATOM   2054  N   LYS A 276      49.182  12.658  24.248  1.00100.08           N  
ANISOU 2054  N   LYS A 276    14121  13777  10128    518   -513   1876       N  
ATOM   2055  CA  LYS A 276      50.001  11.630  23.606  1.00100.12           C  
ANISOU 2055  CA  LYS A 276    14067  13593  10382    804   -512   2269       C  
ATOM   2056  C   LYS A 276      50.388  12.038  22.189  1.00102.01           C  
ANISOU 2056  C   LYS A 276    14092  13550  11117    716   -566   2026       C  
ATOM   2057  O   LYS A 276      51.257  11.412  21.589  1.00101.81           O  
ANISOU 2057  O   LYS A 276    13952  13407  11325    913   -599   2254       O  
ATOM   2058  CB  LYS A 276      49.307  10.258  23.633  1.00102.48           C  
ANISOU 2058  CB  LYS A 276    14644  13505  10789    957   -103   2659       C  
ATOM   2059  CG  LYS A 276      49.342   9.595  24.998  1.00110.28           C  
ANISOU 2059  CG  LYS A 276    15828  14790  11283   1174    -58   3102       C  
ATOM   2060  CD  LYS A 276      48.792   8.183  24.955  1.00117.53           C  
ANISOU 2060  CD  LYS A 276    17000  15249  12407   1355    411   3530       C  
ATOM   2061  CE  LYS A 276      48.624   7.593  26.339  1.00132.65           C  
ANISOU 2061  CE  LYS A 276    19164  17429  13809   1553    528   3992       C  
ATOM   2062  NZ  LYS A 276      49.924   7.251  26.978  1.00144.50           N1+
ANISOU 2062  NZ  LYS A 276    20528  19391  14984   1928    201   4496       N1+
ATOM   2063  N   ASN A 277      49.750  13.093  21.659  1.00 97.80           N  
ANISOU 2063  N   ASN A 277    13502  12907  10751    431   -552   1585       N  
ATOM   2064  CA  ASN A 277      50.033  13.651  20.329  1.00 95.45           C  
ANISOU 2064  CA  ASN A 277    13018  12384  10865    330   -595   1357       C  
ATOM   2065  C   ASN A 277      50.324  15.179  20.349  1.00100.45           C  
ANISOU 2065  C   ASN A 277    13434  13228  11505    131   -805    957       C  
ATOM   2066  O   ASN A 277      49.633  15.910  19.628  1.00 97.09           O  
ANISOU 2066  O   ASN A 277    12980  12578  11332    -54   -702    705       O  
ATOM   2067  CB  ASN A 277      48.897  13.297  19.329  1.00 95.55           C  
ANISOU 2067  CB  ASN A 277    13156  11958  11191    208   -298   1280       C  
ATOM   2068  CG  ASN A 277      47.455  13.446  19.812  1.00118.64           C  
ANISOU 2068  CG  ASN A 277    16253  14793  14031     40    -90   1135       C  
ATOM   2069  ND2 ASN A 277      47.157  14.423  20.663  1.00110.04           N  
ANISOU 2069  ND2 ASN A 277    15144  13938  12728    -96   -178    914       N  
ATOM   2070  OD1 ASN A 277      46.578  12.680  19.411  1.00113.43           O  
ANISOU 2070  OD1 ASN A 277    15726  13842  13530      9    182   1180       O  
ATOM   2071  N   PRO A 278      51.324  15.699  21.134  1.00101.00           N  
ANISOU 2071  N   PRO A 278    13321  13724  11330    162  -1078    882       N  
ATOM   2072  CA  PRO A 278      51.502  17.162  21.211  1.00100.45           C  
ANISOU 2072  CA  PRO A 278    13042  13805  11320    -72  -1186    435       C  
ATOM   2073  C   PRO A 278      51.921  17.781  19.879  1.00102.34           C  
ANISOU 2073  C   PRO A 278    13099  13760  12026   -133  -1169    288       C  
ATOM   2074  O   PRO A 278      52.579  17.131  19.064  1.00101.18           O  
ANISOU 2074  O   PRO A 278    12907  13466  12071     22  -1187    502       O  
ATOM   2075  CB  PRO A 278      52.576  17.342  22.294  1.00106.28           C  
ANISOU 2075  CB  PRO A 278    13598  15100  11683    -16  -1482    393       C  
ATOM   2076  CG  PRO A 278      52.656  16.040  23.000  1.00113.60           C  
ANISOU 2076  CG  PRO A 278    14702  16203  12259    250  -1518    863       C  
ATOM   2077  CD  PRO A 278      52.333  15.014  21.967  1.00106.64           C  
ANISOU 2077  CD  PRO A 278    13974  14818  11726    405  -1292   1184       C  
ATOM   2078  N   PHE A 279      51.531  19.043  19.670  1.00 98.43           N  
ANISOU 2078  N   PHE A 279    12500  13172  11727   -358  -1094    -66       N  
ATOM   2079  CA  PHE A 279      51.739  19.803  18.439  1.00 96.41           C  
ANISOU 2079  CA  PHE A 279    12099  12629  11904   -429  -1020   -187       C  
ATOM   2080  C   PHE A 279      53.219  20.124  18.093  1.00100.96           C  
ANISOU 2080  C   PHE A 279    12409  13318  12633   -386  -1174   -261       C  
ATOM   2081  O   PHE A 279      53.467  20.583  16.970  1.00100.12           O  
ANISOU 2081  O   PHE A 279    12216  12948  12878   -415  -1077   -289       O  
ATOM   2082  CB  PHE A 279      50.902  21.094  18.493  1.00 98.24           C  
ANISOU 2082  CB  PHE A 279    12278  12724  12326   -653   -856   -504       C  
ATOM   2083  CG  PHE A 279      49.682  21.157  17.594  1.00 97.92           C  
ANISOU 2083  CG  PHE A 279    12357  12322  12526   -677   -657   -406       C  
ATOM   2084  CD1 PHE A 279      49.054  19.990  17.150  1.00 99.49           C  
ANISOU 2084  CD1 PHE A 279    12756  12401  12645   -564   -611   -130       C  
ATOM   2085  CD2 PHE A 279      49.152  22.383  17.199  1.00 99.98           C  
ANISOU 2085  CD2 PHE A 279    12499  12372  13116   -810   -501   -595       C  
ATOM   2086  CE1 PHE A 279      47.930  20.054  16.321  1.00 98.20           C  
ANISOU 2086  CE1 PHE A 279    12650  11985  12677   -602   -464    -81       C  
ATOM   2087  CE2 PHE A 279      48.019  22.443  16.376  1.00100.82           C  
ANISOU 2087  CE2 PHE A 279    12671  12211  13425   -802   -361   -467       C  
ATOM   2088  CZ  PHE A 279      47.418  21.278  15.945  1.00 97.22           C  
ANISOU 2088  CZ  PHE A 279    12392  11712  12835   -706   -369   -230       C  
ATOM   2089  N   ILE A 280      54.179  19.880  19.047  1.00 98.14           N  
ANISOU 2089  N   ILE A 280    11910  13374  12004   -312  -1408   -282       N  
ATOM   2090  CA  ILE A 280      55.653  20.088  19.015  1.00 98.69           C  
ANISOU 2090  CA  ILE A 280    11667  13663  12167   -263  -1603   -382       C  
ATOM   2091  C   ILE A 280      56.187  20.802  17.719  1.00 97.82           C  
ANISOU 2091  C   ILE A 280    11396  13212  12560   -337  -1464   -516       C  
ATOM   2092  O   ILE A 280      56.200  22.038  17.647  1.00 97.38           O  
ANISOU 2092  O   ILE A 280    11188  13087  12725   -546  -1356   -866       O  
ATOM   2093  CB  ILE A 280      56.422  18.751  19.297  1.00103.21           C  
ANISOU 2093  CB  ILE A 280    12232  14446  12537     33  -1800     11       C  
ATOM   2094  CG1 ILE A 280      55.894  18.060  20.573  1.00106.07           C  
ANISOU 2094  CG1 ILE A 280    12777  15141  12383    131  -1899    212       C  
ATOM   2095  CG2 ILE A 280      57.951  18.976  19.385  1.00105.84           C  
ANISOU 2095  CG2 ILE A 280    12180  15067  12967     93  -2036   -110       C  
ATOM   2096  CD1 ILE A 280      55.947  16.544  20.552  1.00114.92           C  
ANISOU 2096  CD1 ILE A 280    14067  16185  13412    443  -1885    746       C  
ATOM   2097  N   HIS A 281      56.626  20.013  16.729  1.00 90.37           N  
ANISOU 2097  N   HIS A 281    10489  12046  11802   -174  -1424   -237       N  
ATOM   2098  CA  HIS A 281      57.110  20.486  15.442  1.00 87.47           C  
ANISOU 2098  CA  HIS A 281    10025  11364  11845   -222  -1265   -290       C  
ATOM   2099  C   HIS A 281      56.141  20.019  14.364  1.00 83.69           C  
ANISOU 2099  C   HIS A 281     9823  10532  11444   -199  -1056    -55       C  
ATOM   2100  O   HIS A 281      55.289  19.165  14.617  1.00 82.80           O  
ANISOU 2100  O   HIS A 281     9934  10412  11114   -128  -1045    140       O  
ATOM   2101  CB  HIS A 281      58.535  19.950  15.182  1.00 90.49           C  
ANISOU 2101  CB  HIS A 281    10181  11830  12371    -77  -1379   -215       C  
ATOM   2102  CG  HIS A 281      59.629  20.708  15.888  1.00 98.01           C  
ANISOU 2102  CG  HIS A 281    10761  13105  13373   -153  -1557   -544       C  
ATOM   2103  CD2 HIS A 281      60.911  20.930  15.507  1.00101.75           C  
ANISOU 2103  CD2 HIS A 281    10923  13596  14142   -143  -1587   -679       C  
ATOM   2104  ND1 HIS A 281      59.425  21.308  17.132  1.00102.50           N  
ANISOU 2104  ND1 HIS A 281    11233  14047  13666   -279  -1710   -815       N  
ATOM   2105  CE1 HIS A 281      60.580  21.877  17.452  1.00105.02           C  
ANISOU 2105  CE1 HIS A 281    11170  14623  14109   -352  -1843  -1127       C  
ATOM   2106  NE2 HIS A 281      61.505  21.677  16.509  1.00105.02           N  
ANISOU 2106  NE2 HIS A 281    11020  14411  14472   -267  -1777  -1053       N  
ATOM   2107  N   LEU A 282      56.259  20.584  13.166  1.00 74.78           N  
ANISOU 2107  N   LEU A 282     8668   9134  10611   -270   -878    -83       N  
ATOM   2108  CA  LEU A 282      55.476  20.138  12.023  1.00 69.86           C  
ANISOU 2108  CA  LEU A 282     8262   8262  10020   -258   -711    121       C  
ATOM   2109  C   LEU A 282      56.029  18.818  11.486  1.00 69.92           C  
ANISOU 2109  C   LEU A 282     8329   8218  10020   -123   -690    324       C  
ATOM   2110  O   LEU A 282      57.244  18.631  11.526  1.00 71.19           O  
ANISOU 2110  O   LEU A 282     8307   8430  10311    -49   -747    304       O  
ATOM   2111  CB  LEU A 282      55.482  21.222  10.939  1.00 68.63           C  
ANISOU 2111  CB  LEU A 282     8054   7889  10133   -363   -527     64       C  
ATOM   2112  CG  LEU A 282      54.376  22.291  10.954  1.00 71.04           C  
ANISOU 2112  CG  LEU A 282     8395   8097  10499   -465   -428      7       C  
ATOM   2113  CD1 LEU A 282      53.549  22.285  12.218  1.00 70.48           C  
ANISOU 2113  CD1 LEU A 282     8370   8175  10233   -498   -527    -98       C  
ATOM   2114  CD2 LEU A 282      54.954  23.656  10.686  1.00 74.00           C  
ANISOU 2114  CD2 LEU A 282     8577   8329  11211   -558   -275   -156       C  
ATOM   2115  N   ASP A 283      55.150  17.904  10.999  1.00 62.67           N  
ANISOU 2115  N   ASP A 283     7632   7190   8989   -102   -585    487       N  
ATOM   2116  CA  ASP A 283      55.579  16.640  10.399  1.00 62.32           C  
ANISOU 2116  CA  ASP A 283     7647   7033   8998    -11   -476    636       C  
ATOM   2117  C   ASP A 283      56.187  16.877   9.047  1.00 68.01           C  
ANISOU 2117  C   ASP A 283     8318   7601   9921    -81   -316    596       C  
ATOM   2118  O   ASP A 283      55.605  17.580   8.218  1.00 65.84           O  
ANISOU 2118  O   ASP A 283     8108   7271   9638   -202   -229    559       O  
ATOM   2119  CB  ASP A 283      54.440  15.628  10.281  1.00 62.89           C  
ANISOU 2119  CB  ASP A 283     7945   7025   8925    -18   -355    741       C  
ATOM   2120  CG  ASP A 283      54.854  14.317   9.624  1.00 72.75           C  
ANISOU 2120  CG  ASP A 283     9243   8107  10293     42   -160    841       C  
ATOM   2121  OD1 ASP A 283      55.562  13.523  10.279  1.00 79.45           O  
ANISOU 2121  OD1 ASP A 283    10031   8950  11206    216   -176    983       O  
ATOM   2122  OD2 ASP A 283      54.508  14.109   8.433  1.00 72.11           O1-
ANISOU 2122  OD2 ASP A 283     9239   7913  10246    -85     22    776       O1-
ATOM   2123  N   ASP A 284      57.363  16.275   8.825  1.00 68.54           N  
ANISOU 2123  N   ASP A 284     8264   7607  10172      9   -265    629       N  
ATOM   2124  CA  ASP A 284      58.154  16.464   7.619  1.00 69.69           C  
ANISOU 2124  CA  ASP A 284     8344   7604  10531    -60    -81    570       C  
ATOM   2125  C   ASP A 284      57.406  16.114   6.352  1.00 69.74           C  
ANISOU 2125  C   ASP A 284     8555   7503  10440   -190    138    587       C  
ATOM   2126  O   ASP A 284      57.318  16.960   5.466  1.00 68.16           O  
ANISOU 2126  O   ASP A 284     8378   7284  10236   -305    225    550       O  
ATOM   2127  CB  ASP A 284      59.475  15.691   7.725  1.00 75.57           C  
ANISOU 2127  CB  ASP A 284     8903   8288  11522     77    -47    605       C  
ATOM   2128  CG  ASP A 284      60.480  16.305   8.695  1.00 98.40           C  
ANISOU 2128  CG  ASP A 284    11500  11353  14535    171   -277    529       C  
ATOM   2129  OD1 ASP A 284      60.043  17.021   9.640  1.00107.60           O  
ANISOU 2129  OD1 ASP A 284    12637  12721  15525    151   -486    461       O  
ATOM   2130  OD2 ASP A 284      61.707  16.077   8.507  1.00101.50           O1-
ANISOU 2130  OD2 ASP A 284    11664  11694  15207    246   -237    502       O1-
ATOM   2131  N   ASP A 285      56.857  14.886   6.279  1.00 65.68           N  
ANISOU 2131  N   ASP A 285     8177   6937   9841   -178    242    641       N  
ATOM   2132  CA  ASP A 285      56.178  14.307   5.114  1.00 65.31           C  
ANISOU 2132  CA  ASP A 285     8292   6839   9684   -331    463    587       C  
ATOM   2133  C   ASP A 285      54.961  15.122   4.680  1.00 66.08           C  
ANISOU 2133  C   ASP A 285     8493   7085   9529   -457    385    571       C  
ATOM   2134  O   ASP A 285      54.722  15.273   3.478  1.00 65.95           O  
ANISOU 2134  O   ASP A 285     8539   7122   9397   -593    508    531       O  
ATOM   2135  CB  ASP A 285      55.787  12.846   5.382  1.00 68.78           C  
ANISOU 2135  CB  ASP A 285     8820   7170  10144   -299    612    604       C  
ATOM   2136  CG  ASP A 285      56.883  12.004   6.022  1.00 86.34           C  
ANISOU 2136  CG  ASP A 285    10919   9239  12646   -102    673    715       C  
ATOM   2137  OD1 ASP A 285      57.031  12.064   7.268  1.00 95.48           O  
ANISOU 2137  OD1 ASP A 285    12009  10477  13792     80    461    861       O  
ATOM   2138  OD2 ASP A 285      57.585  11.281   5.282  1.00 88.66           O1-
ANISOU 2138  OD2 ASP A 285    11172   9351  13164   -127    938    662       O1-
ATOM   2139  N   CYS A 286      54.199  15.645   5.662  1.00 60.06           N  
ANISOU 2139  N   CYS A 286     7734   6411   8676   -404    187    612       N  
ATOM   2140  CA  CYS A 286      53.044  16.518   5.444  1.00 58.16           C  
ANISOU 2140  CA  CYS A 286     7537   6288   8274   -479     99    627       C  
ATOM   2141  C   CYS A 286      53.475  17.833   4.809  1.00 61.02           C  
ANISOU 2141  C   CYS A 286     7820   6652   8713   -499    103    673       C  
ATOM   2142  O   CYS A 286      52.858  18.275   3.832  1.00 61.01           O  
ANISOU 2142  O   CYS A 286     7866   6736   8579   -570    145    742       O  
ATOM   2143  CB  CYS A 286      52.290  16.747   6.750  1.00 57.89           C  
ANISOU 2143  CB  CYS A 286     7505   6297   8194   -420    -59    632       C  
ATOM   2144  SG  CYS A 286      51.593  15.238   7.470  1.00 62.51           S  
ANISOU 2144  SG  CYS A 286     8217   6849   8686   -396      5    624       S  
ATOM   2145  N   VAL A 287      54.538  18.457   5.370  1.00 56.13           N  
ANISOU 2145  N   VAL A 287     7064   5952   8311   -434     71    642       N  
ATOM   2146  CA  VAL A 287      55.135  19.693   4.865  1.00 55.02           C  
ANISOU 2146  CA  VAL A 287     6826   5739   8340   -457    150    659       C  
ATOM   2147  C   VAL A 287      55.669  19.464   3.459  1.00 58.71           C  
ANISOU 2147  C   VAL A 287     7354   6167   8786   -524    358    707       C  
ATOM   2148  O   VAL A 287      55.417  20.309   2.605  1.00 59.81           O  
ANISOU 2148  O   VAL A 287     7527   6314   8884   -562    452    827       O  
ATOM   2149  CB  VAL A 287      56.198  20.282   5.826  1.00 58.81           C  
ANISOU 2149  CB  VAL A 287     7104   6162   9079   -410     91    528       C  
ATOM   2150  CG1 VAL A 287      56.949  21.456   5.192  1.00 59.63           C  
ANISOU 2150  CG1 VAL A 287     7095   6127   9435   -458    264    508       C  
ATOM   2151  CG2 VAL A 287      55.565  20.697   7.146  1.00 57.99           C  
ANISOU 2151  CG2 VAL A 287     6953   6148   8933   -388    -87    451       C  
ATOM   2152  N   THR A 288      56.383  18.340   3.196  1.00 54.16           N  
ANISOU 2152  N   THR A 288     6792   5545   8242   -535    459    632       N  
ATOM   2153  CA  THR A 288      56.893  18.127   1.839  1.00 54.96           C  
ANISOU 2153  CA  THR A 288     6958   5614   8311   -636    702    631       C  
ATOM   2154  C   THR A 288      55.712  17.964   0.839  1.00 59.91           C  
ANISOU 2154  C   THR A 288     7755   6440   8568   -748    732    701       C  
ATOM   2155  O   THR A 288      55.745  18.590  -0.222  1.00 61.10           O  
ANISOU 2155  O   THR A 288     7960   6661   8595   -812    853    803       O  
ATOM   2156  CB  THR A 288      58.013  17.041   1.683  1.00 56.24           C  
ANISOU 2156  CB  THR A 288     7064   5636   8669   -638    875    509       C  
ATOM   2157  CG2 THR A 288      58.377  16.307   2.943  1.00 50.52           C  
ANISOU 2157  CG2 THR A 288     6222   4851   8122   -493    736    480       C  
ATOM   2158  OG1 THR A 288      57.680  16.120   0.658  1.00 54.24           O  
ANISOU 2158  OG1 THR A 288     6955   5429   8225   -775   1073    446       O  
ATOM   2159  N   GLU A 289      54.682  17.163   1.169  1.00 55.63           N  
ANISOU 2159  N   GLU A 289     7280   6012   7845   -771    628    651       N  
ATOM   2160  CA  GLU A 289      53.532  17.026   0.276  1.00 56.18           C  
ANISOU 2160  CA  GLU A 289     7448   6334   7564   -889    618    670       C  
ATOM   2161  C   GLU A 289      52.779  18.364   0.041  1.00 60.84           C  
ANISOU 2161  C   GLU A 289     8016   7064   8036   -831    478    896       C  
ATOM   2162  O   GLU A 289      52.319  18.600  -1.074  1.00 63.34           O  
ANISOU 2162  O   GLU A 289     8384   7614   8068   -902    507   1000       O  
ATOM   2163  CB  GLU A 289      52.593  15.902   0.741  1.00 57.02           C  
ANISOU 2163  CB  GLU A 289     7593   6501   7571   -941    571    524       C  
ATOM   2164  CG  GLU A 289      51.491  15.525  -0.244  1.00 74.03           C  
ANISOU 2164  CG  GLU A 289     9800   8958   9370  -1112    580    440       C  
ATOM   2165  CD  GLU A 289      51.840  15.100  -1.667  1.00107.46           C  
ANISOU 2165  CD  GLU A 289    14094  13363  13373  -1304    790    319       C  
ATOM   2166  OE1 GLU A 289      53.025  14.804  -1.950  1.00 98.36           O  
ANISOU 2166  OE1 GLU A 289    12963  12020  12389  -1328   1012    254       O  
ATOM   2167  OE2 GLU A 289      50.903  15.030  -2.497  1.00107.90           O1-
ANISOU 2167  OE2 GLU A 289    14159  13773  13066  -1442    736    266       O1-
ATOM   2168  N   LEU A 290      52.660  19.229   1.066  1.00 55.23           N  
ANISOU 2168  N   LEU A 290     7217   6225   7543   -703    347    977       N  
ATOM   2169  CA  LEU A 290      52.008  20.530   0.902  1.00 55.80           C  
ANISOU 2169  CA  LEU A 290     7239   6343   7619   -628    282   1203       C  
ATOM   2170  C   LEU A 290      52.858  21.509   0.112  1.00 63.02           C  
ANISOU 2170  C   LEU A 290     8143   7156   8645   -602    467   1376       C  
ATOM   2171  O   LEU A 290      52.311  22.374  -0.569  1.00 65.86           O  
ANISOU 2171  O   LEU A 290     8504   7609   8911   -547    486   1643       O  
ATOM   2172  CB  LEU A 290      51.621  21.144   2.248  1.00 54.58           C  
ANISOU 2172  CB  LEU A 290     6985   6051   7702   -537    156   1175       C  
ATOM   2173  CG  LEU A 290      50.378  20.572   2.921  1.00 57.68           C  
ANISOU 2173  CG  LEU A 290     7389   6559   7968   -546     -6   1098       C  
ATOM   2174  CD1 LEU A 290      50.508  20.625   4.434  1.00 57.89           C  
ANISOU 2174  CD1 LEU A 290     7365   6439   8192   -503    -75    955       C  
ATOM   2175  CD2 LEU A 290      49.131  21.303   2.475  1.00 57.90           C  
ANISOU 2175  CD2 LEU A 290     7363   6732   7904   -505    -86   1292       C  
ATOM   2176  N   SER A 291      54.191  21.380   0.202  1.00 59.57           N  
ANISOU 2176  N   SER A 291     7680   6522   8431   -627    622   1246       N  
ATOM   2177  CA  SER A 291      55.145  22.149  -0.596  1.00 60.63           C  
ANISOU 2177  CA  SER A 291     7811   6523   8703   -635    869   1358       C  
ATOM   2178  C   SER A 291      55.042  21.823  -2.084  1.00 69.20           C  
ANISOU 2178  C   SER A 291     9049   7827   9417   -725   1008   1489       C  
ATOM   2179  O   SER A 291      54.998  22.757  -2.886  1.00 72.12           O  
ANISOU 2179  O   SER A 291     9458   8221   9723   -684   1141   1768       O  
ATOM   2180  CB  SER A 291      56.561  21.908  -0.108  1.00 60.55           C  
ANISOU 2180  CB  SER A 291     7697   6281   9028   -657    986   1129       C  
ATOM   2181  OG  SER A 291      56.689  22.429   1.199  1.00 64.13           O  
ANISOU 2181  OG  SER A 291     7987   6604   9775   -588    857   1014       O  
ATOM   2182  N   VAL A 292      54.998  20.517  -2.458  1.00 66.58           N  
ANISOU 2182  N   VAL A 292     8800   7659   8838   -853   1008   1291       N  
ATOM   2183  CA  VAL A 292      54.878  20.094  -3.863  1.00 69.61           C  
ANISOU 2183  CA  VAL A 292     9323   8318   8808   -995   1149   1325       C  
ATOM   2184  C   VAL A 292      53.552  20.592  -4.450  1.00 79.91           C  
ANISOU 2184  C   VAL A 292    10660   9992   9711   -958    970   1591       C  
ATOM   2185  O   VAL A 292      53.513  21.086  -5.586  1.00 83.19           O  
ANISOU 2185  O   VAL A 292    11158  10627   9823   -975   1075   1831       O  
ATOM   2186  CB  VAL A 292      55.135  18.579  -4.136  1.00 72.40           C  
ANISOU 2186  CB  VAL A 292     9731   8732   9045  -1177   1259    985       C  
ATOM   2187  CG1 VAL A 292      56.424  18.101  -3.484  1.00 70.91           C  
ANISOU 2187  CG1 VAL A 292     9460   8173   9309  -1156   1413    785       C  
ATOM   2188  CG2 VAL A 292      53.972  17.706  -3.705  1.00 71.23           C  
ANISOU 2188  CG2 VAL A 292     9574   8774   8717  -1224   1054    836       C  
ATOM   2189  N   HIS A 293      52.473  20.472  -3.653  1.00 77.15           N  
ANISOU 2189  N   HIS A 293    10230   9720   9363   -893    704   1568       N  
ATOM   2190  CA  HIS A 293      51.129  20.872  -4.034  1.00 78.96           C  
ANISOU 2190  CA  HIS A 293    10421  10297   9283   -837    491   1794       C  
ATOM   2191  C   HIS A 293      51.038  22.389  -4.187  1.00 86.11           C  
ANISOU 2191  C   HIS A 293    11276  11109  10332   -634    516   2232       C  
ATOM   2192  O   HIS A 293      50.767  22.869  -5.293  1.00 89.24           O  
ANISOU 2192  O   HIS A 293    11716  11791  10400   -597    544   2549       O  
ATOM   2193  CB  HIS A 293      50.097  20.347  -3.029  1.00 77.14           C  
ANISOU 2193  CB  HIS A 293    10099  10091   9120   -827    258   1617       C  
ATOM   2194  CG  HIS A 293      48.697  20.598  -3.472  1.00 82.13           C  
ANISOU 2194  CG  HIS A 293    10645  11115   9446   -790     35   1791       C  
ATOM   2195  CD2 HIS A 293      47.902  19.855  -4.276  1.00 85.57           C  
ANISOU 2195  CD2 HIS A 293    11066  12012   9435   -940    -72   1670       C  
ATOM   2196  ND1 HIS A 293      48.012  21.736  -3.084  1.00 83.96           N  
ANISOU 2196  ND1 HIS A 293    10755  11287   9859   -586    -88   2105       N  
ATOM   2197  CE1 HIS A 293      46.824  21.645  -3.655  1.00 85.51           C  
ANISOU 2197  CE1 HIS A 293    10855  11913   9722   -585   -293   2206       C  
ATOM   2198  NE2 HIS A 293      46.711  20.527  -4.379  1.00 87.04           N  
ANISOU 2198  NE2 HIS A 293    11103  12461   9508   -807   -308   1933       N  
ATOM   2199  N   HIS A 294      51.282  23.141  -3.098  1.00 81.69           N  
ANISOU 2199  N   HIS A 294    10620  10160  10258   -507    536   2251       N  
ATOM   2200  CA  HIS A 294      51.131  24.588  -3.135  1.00 84.39           C  
ANISOU 2200  CA  HIS A 294    10886  10333  10845   -321    624   2631       C  
ATOM   2201  C   HIS A 294      52.283  25.290  -3.852  1.00 90.75           C  
ANISOU 2201  C   HIS A 294    11764  10935  11783   -307    958   2812       C  
ATOM   2202  O   HIS A 294      52.354  26.526  -3.815  1.00 93.07           O  
ANISOU 2202  O   HIS A 294    11991  10976  12395   -159   1130   3105       O  
ATOM   2203  CB  HIS A 294      50.881  25.159  -1.735  1.00 83.76           C  
ANISOU 2203  CB  HIS A 294    10659   9931  11235   -236    569   2524       C  
ATOM   2204  CG  HIS A 294      49.537  24.788  -1.207  1.00 86.69           C  
ANISOU 2204  CG  HIS A 294    10954  10500  11484   -211    294   2474       C  
ATOM   2205  CD2 HIS A 294      48.306  25.100  -1.678  1.00 91.03           C  
ANISOU 2205  CD2 HIS A 294    11426  11318  11843   -106    140   2755       C  
ATOM   2206  ND1 HIS A 294      49.399  23.995  -0.093  1.00 85.90           N  
ANISOU 2206  ND1 HIS A 294    10839  10336  11463   -296    167   2112       N  
ATOM   2207  CE1 HIS A 294      48.094  23.853   0.092  1.00 85.61           C  
ANISOU 2207  CE1 HIS A 294    10729  10491  11308   -263    -25   2149       C  
ATOM   2208  NE2 HIS A 294      47.397  24.499  -0.840  1.00 88.89           N  
ANISOU 2208  NE2 HIS A 294    11084  11120  11571   -149    -65   2517       N  
ATOM   2209  N   ARG A 295      53.178  24.499  -4.516  1.00 86.10           N  
ANISOU 2209  N   ARG A 295    11303  10421  10990   -469   1101   2627       N  
ATOM   2210  CA  ARG A 295      54.259  24.958  -5.404  1.00 87.36           C  
ANISOU 2210  CA  ARG A 295    11561  10447  11185   -499   1452   2769       C  
ATOM   2211  C   ARG A 295      55.058  26.098  -4.773  1.00 89.67           C  
ANISOU 2211  C   ARG A 295    11742  10235  12093   -406   1701   2815       C  
ATOM   2212  O   ARG A 295      55.227  27.164  -5.377  1.00 93.49           O  
ANISOU 2212  O   ARG A 295    12252  10579  12690   -301   1964   3184       O  
ATOM   2213  CB  ARG A 295      53.723  25.328  -6.811  1.00 90.74           C  
ANISOU 2213  CB  ARG A 295    12115  11262  11100   -449   1502   3217       C  
ATOM   2214  CG  ARG A 295      53.636  24.154  -7.783  1.00103.39           C  
ANISOU 2214  CG  ARG A 295    13858  13335  12091   -657   1452   3037       C  
ATOM   2215  CD  ARG A 295      52.616  24.404  -8.888  1.00119.01           C  
ANISOU 2215  CD  ARG A 295    15888  15882  13448   -594   1305   3444       C  
ATOM   2216  NE  ARG A 295      53.184  24.239 -10.233  1.00133.82           N  
ANISOU 2216  NE  ARG A 295    17957  18044  14845   -730   1551   3545       N  
ATOM   2217  CZ  ARG A 295      52.539  24.514 -11.366  1.00155.58           C  
ANISOU 2217  CZ  ARG A 295    20784  21355  16975   -684   1476   3941       C  
ATOM   2218  NH1 ARG A 295      51.295  24.979 -11.336  1.00146.97           N1+
ANISOU 2218  NH1 ARG A 295    19555  20584  15703   -480   1145   4297       N1+
ATOM   2219  NH2 ARG A 295      53.138  24.336 -12.539  1.00144.18           N  
ANISOU 2219  NH2 ARG A 295    19536  20174  15073   -837   1735   3991       N  
ATOM   2220  N   ASN A 296      55.521  25.875  -3.534  1.00 80.45           N  
ANISOU 2220  N   ASN A 296    10436   8810  11321   -446   1628   2437       N  
ATOM   2221  CA  ASN A 296      56.541  26.708  -2.904  1.00 79.42           C  
ANISOU 2221  CA  ASN A 296    10162   8247  11767   -441   1872   2301       C  
ATOM   2222  C   ASN A 296      57.452  25.854  -2.035  1.00 77.67           C  
ANISOU 2222  C   ASN A 296     9835   7936  11740   -553   1786   1830       C  
ATOM   2223  O   ASN A 296      57.152  24.691  -1.792  1.00 74.53           O  
ANISOU 2223  O   ASN A 296     9483   7756  11079   -599   1546   1659       O  
ATOM   2224  CB  ASN A 296      55.973  27.948  -2.179  1.00 81.12           C  
ANISOU 2224  CB  ASN A 296    10230   8226  12366   -314   1906   2442       C  
ATOM   2225  CG  ASN A 296      54.868  27.681  -1.199  1.00110.97           C  
ANISOU 2225  CG  ASN A 296    13937  12145  16082   -269   1561   2342       C  
ATOM   2226  ND2 ASN A 296      55.234  27.291   0.012  1.00103.68           N  
ANISOU 2226  ND2 ASN A 296    12895  11142  15357   -346   1423   1933       N  
ATOM   2227  OD1 ASN A 296      53.686  27.884  -1.492  1.00107.40           O  
ANISOU 2227  OD1 ASN A 296    13514  11874  15420   -158   1428   2640       O  
ATOM   2228  N   ASN A 297      58.566  26.426  -1.590  1.00 73.97           N  
ANISOU 2228  N   ASN A 297     9205   7152  11749   -590   1999   1631       N  
ATOM   2229  CA  ASN A 297      59.634  25.725  -0.882  1.00 72.39           C  
ANISOU 2229  CA  ASN A 297     8853   6883  11769   -670   1943   1228       C  
ATOM   2230  C   ASN A 297      59.261  25.306   0.553  1.00 71.86           C  
ANISOU 2230  C   ASN A 297     8650   6916  11738   -639   1586    986       C  
ATOM   2231  O   ASN A 297      58.231  25.739   1.073  1.00 70.29           O  
ANISOU 2231  O   ASN A 297     8457   6772  11478   -581   1436   1079       O  
ATOM   2232  CB  ASN A 297      60.907  26.576  -0.902  1.00 76.73           C  
ANISOU 2232  CB  ASN A 297     9225   7102  12827   -729   2287   1078       C  
ATOM   2233  CG  ASN A 297      60.714  27.979  -0.371  1.00 99.10           C  
ANISOU 2233  CG  ASN A 297    11913   9689  16051   -700   2438   1102       C  
ATOM   2234  ND2 ASN A 297      61.173  28.207   0.855  1.00 92.17           N  
ANISOU 2234  ND2 ASN A 297    10770   8740  15511   -752   2331    721       N  
ATOM   2235  OD1 ASN A 297      60.160  28.860  -1.048  1.00 90.01           O  
ANISOU 2235  OD1 ASN A 297    10872   8421  14906   -632   2664   1459       O  
ATOM   2236  N   ARG A 298      60.106  24.465   1.181  1.00 66.30           N  
ANISOU 2236  N   ARG A 298     7816   6240  11135   -668   1468    700       N  
ATOM   2237  CA  ARG A 298      59.906  23.958   2.539  1.00 63.66           C  
ANISOU 2237  CA  ARG A 298     7361   6041  10785   -626   1140    503       C  
ATOM   2238  C   ARG A 298      59.746  25.079   3.578  1.00 66.81           C  
ANISOU 2238  C   ARG A 298     7577   6370  11438   -635   1096    358       C  
ATOM   2239  O   ARG A 298      58.828  25.017   4.390  1.00 64.80           O  
ANISOU 2239  O   ARG A 298     7349   6247  11025   -602    875    351       O  
ATOM   2240  CB  ARG A 298      61.035  22.977   2.946  1.00 61.19           C  
ANISOU 2240  CB  ARG A 298     6896   5760  10594   -616   1064    286       C  
ATOM   2241  CG  ARG A 298      60.770  22.315   4.295  1.00 59.70           C  
ANISOU 2241  CG  ARG A 298     6620   5766  10297   -537    718    176       C  
ATOM   2242  CD  ARG A 298      61.741  21.223   4.690  1.00 63.36           C  
ANISOU 2242  CD  ARG A 298     6936   6287  10851   -465    619     73       C  
ATOM   2243  NE  ARG A 298      61.784  20.110   3.740  1.00 69.10           N  
ANISOU 2243  NE  ARG A 298     7830   6958  11467   -460    765    189       N  
ATOM   2244  CZ  ARG A 298      60.878  19.141   3.642  1.00 76.62           C  
ANISOU 2244  CZ  ARG A 298     8991   7997  12124   -434    698    311       C  
ATOM   2245  NH1 ARG A 298      59.820  19.122   4.443  1.00 61.10           N1+
ANISOU 2245  NH1 ARG A 298     7109   6173   9933   -391    475    369       N1+
ATOM   2246  NH2 ARG A 298      61.021  18.186   2.738  1.00 64.82           N  
ANISOU 2246  NH2 ARG A 298     7613   6433  10582   -476    895    338       N  
ATOM   2247  N   GLN A 299      60.621  26.085   3.552  1.00 65.86           N  
ANISOU 2247  N   GLN A 299     7264   6030  11729   -704   1345    207       N  
ATOM   2248  CA  GLN A 299      60.590  27.129   4.572  1.00 67.50           C  
ANISOU 2248  CA  GLN A 299     7256   6162  12230   -762   1358    -33       C  
ATOM   2249  C   GLN A 299      59.362  28.026   4.447  1.00 71.30           C  
ANISOU 2249  C   GLN A 299     7853   6527  12711   -731   1466    191       C  
ATOM   2250  O   GLN A 299      58.683  28.269   5.449  1.00 69.08           O  
ANISOU 2250  O   GLN A 299     7510   6325  12412   -745   1310     58       O  
ATOM   2251  CB  GLN A 299      61.895  27.947   4.609  1.00 71.86           C  
ANISOU 2251  CB  GLN A 299     7524   6496  13283   -878   1637   -331       C  
ATOM   2252  CG  GLN A 299      62.110  28.709   5.924  1.00 86.91           C  
ANISOU 2252  CG  GLN A 299     9125   8438  15459   -992   1578   -756       C  
ATOM   2253  CD  GLN A 299      61.988  27.853   7.172  1.00105.54           C  
ANISOU 2253  CD  GLN A 299    11401  11193  17505   -963   1118   -949       C  
ATOM   2254  NE2 GLN A 299      62.819  26.821   7.292  1.00100.26           N  
ANISOU 2254  NE2 GLN A 299    10643  10726  16726   -903    903  -1005       N  
ATOM   2255  OE1 GLN A 299      61.139  28.101   8.035  1.00 98.71           O  
ANISOU 2255  OE1 GLN A 299    10554  10449  16503   -985    974  -1024       O  
ATOM   2256  N   THR A 300      59.070  28.504   3.223  1.00 69.73           N  
ANISOU 2256  N   THR A 300     7814   6155  12525   -680   1739    550       N  
ATOM   2257  CA  THR A 300      57.872  29.302   2.988  1.00 70.59           C  
ANISOU 2257  CA  THR A 300     8014   6168  12639   -596   1833    857       C  
ATOM   2258  C   THR A 300      56.614  28.475   3.308  1.00 73.84           C  
ANISOU 2258  C   THR A 300     8569   6880  12607   -522   1462    976       C  
ATOM   2259  O   THR A 300      55.656  29.055   3.809  1.00 74.51           O  
ANISOU 2259  O   THR A 300     8617   6919  12774   -483   1439   1028       O  
ATOM   2260  CB  THR A 300      57.864  29.988   1.606  1.00 79.91           C  
ANISOU 2260  CB  THR A 300     9322   7150  13891   -521   2193   1283       C  
ATOM   2261  CG2 THR A 300      59.120  30.843   1.348  1.00 79.34           C  
ANISOU 2261  CG2 THR A 300     9100   6720  14325   -612   2632   1139       C  
ATOM   2262  OG1 THR A 300      57.658  29.038   0.567  1.00 82.07           O  
ANISOU 2262  OG1 THR A 300     9830   7682  13671   -473   2071   1550       O  
ATOM   2263  N   MET A 301      56.616  27.142   3.048  1.00 69.22           N  
ANISOU 2263  N   MET A 301     8126   6562  11613   -514   1221    988       N  
ATOM   2264  CA  MET A 301      55.511  26.266   3.454  1.00 67.42           C  
ANISOU 2264  CA  MET A 301     8009   6592  11016   -474    908   1025       C  
ATOM   2265  C   MET A 301      55.383  26.114   4.967  1.00 69.58           C  
ANISOU 2265  C   MET A 301     8163   6928  11346   -509    706    718       C  
ATOM   2266  O   MET A 301      54.264  26.215   5.473  1.00 69.37           O  
ANISOU 2266  O   MET A 301     8166   6963  11229   -483    592    758       O  
ATOM   2267  CB  MET A 301      55.562  24.897   2.773  1.00 69.24           C  
ANISOU 2267  CB  MET A 301     8406   7040  10862   -482    788   1081       C  
ATOM   2268  CG  MET A 301      54.258  24.104   2.878  1.00 72.41           C  
ANISOU 2268  CG  MET A 301     8930   7677  10906   -455    554   1161       C  
ATOM   2269  SD  MET A 301      52.928  24.707   1.790  1.00 79.15           S  
ANISOU 2269  SD  MET A 301     9870   8652  11552   -384    577   1552       S  
ATOM   2270  CE  MET A 301      52.043  25.747   2.896  1.00 75.62           C  
ANISOU 2270  CE  MET A 301     9278   8058  11396   -317    536   1545       C  
ATOM   2271  N   GLU A 302      56.500  25.873   5.684  1.00 65.09           N  
ANISOU 2271  N   GLU A 302     7447   6374  10910   -567    659    419       N  
ATOM   2272  CA  GLU A 302      56.521  25.797   7.151  1.00 64.77           C  
ANISOU 2272  CA  GLU A 302     7274   6464  10871   -608    463    123       C  
ATOM   2273  C   GLU A 302      55.982  27.082   7.842  1.00 70.03           C  
ANISOU 2273  C   GLU A 302     7812   6995  11801   -679    590    -25       C  
ATOM   2274  O   GLU A 302      55.183  26.986   8.780  1.00 68.44           O  
ANISOU 2274  O   GLU A 302     7628   6917  11460   -696    444   -124       O  
ATOM   2275  CB  GLU A 302      57.926  25.448   7.664  1.00 67.43           C  
ANISOU 2275  CB  GLU A 302     7416   6886  11318   -642    390   -144       C  
ATOM   2276  CG  GLU A 302      58.269  23.978   7.524  1.00 81.71           C  
ANISOU 2276  CG  GLU A 302     9320   8860  12866   -552    210    -46       C  
ATOM   2277  CD  GLU A 302      59.655  23.574   7.985  1.00115.17           C  
ANISOU 2277  CD  GLU A 302    13326  13193  17241   -538    121   -247       C  
ATOM   2278  OE1 GLU A 302      60.652  24.029   7.375  1.00122.81           O  
ANISOU 2278  OE1 GLU A 302    14148  14003  18511   -588    319   -337       O  
ATOM   2279  OE2 GLU A 302      59.741  22.765   8.936  1.00110.53           O1-
ANISOU 2279  OE2 GLU A 302    12695  12841  16460   -462   -137   -287       O1-
ATOM   2280  N   ASP A 303      56.418  28.273   7.374  1.00 68.98           N  
ANISOU 2280  N   ASP A 303     7553   6577  12080   -730    914    -46       N  
ATOM   2281  CA  ASP A 303      55.981  29.563   7.915  1.00 70.73           C  
ANISOU 2281  CA  ASP A 303     7628   6580  12666   -808   1142   -197       C  
ATOM   2282  C   ASP A 303      54.481  29.710   7.780  1.00 72.45           C  
ANISOU 2282  C   ASP A 303     7984   6763  12780   -712   1125     90       C  
ATOM   2283  O   ASP A 303      53.812  30.064   8.753  1.00 73.75           O  
ANISOU 2283  O   ASP A 303     8079   6934  13009   -776   1108   -109       O  
ATOM   2284  CB  ASP A 303      56.670  30.736   7.195  1.00 75.72           C  
ANISOU 2284  CB  ASP A 303     8130   6837  13803   -848   1576   -175       C  
ATOM   2285  CG  ASP A 303      58.183  30.726   7.198  1.00 88.54           C  
ANISOU 2285  CG  ASP A 303     9571   8444  15626   -957   1661   -476       C  
ATOM   2286  OD1 ASP A 303      58.776  29.922   7.963  1.00 92.58           O  
ANISOU 2286  OD1 ASP A 303     9993   9263  15921  -1006   1355   -755       O  
ATOM   2287  OD2 ASP A 303      58.779  31.505   6.417  1.00 91.97           O1-
ANISOU 2287  OD2 ASP A 303     9943   8559  16442   -979   2043   -405       O1-
ATOM   2288  N   LEU A 304      53.965  29.433   6.574  1.00 65.48           N  
ANISOU 2288  N   LEU A 304     7278   5874  11727   -569   1132    534       N  
ATOM   2289  CA  LEU A 304      52.549  29.447   6.244  1.00 64.07           C  
ANISOU 2289  CA  LEU A 304     7202   5732  11409   -452   1067    853       C  
ATOM   2290  C   LEU A 304      51.728  28.548   7.163  1.00 65.87           C  
ANISOU 2290  C   LEU A 304     7497   6216  11314   -477    761    700       C  
ATOM   2291  O   LEU A 304      50.670  28.979   7.626  1.00 66.22           O  
ANISOU 2291  O   LEU A 304     7499   6202  11459   -460    784    715       O  
ATOM   2292  CB  LEU A 304      52.359  29.036   4.781  1.00 63.83           C  
ANISOU 2292  CB  LEU A 304     7337   5803  11113   -327   1048   1290       C  
ATOM   2293  CG  LEU A 304      52.019  30.137   3.786  1.00 70.50           C  
ANISOU 2293  CG  LEU A 304     8157   6427  12202   -195   1333   1712       C  
ATOM   2294  CD1 LEU A 304      53.115  31.198   3.703  1.00 72.68           C  
ANISOU 2294  CD1 LEU A 304     8308   6333  12974   -247   1732   1627       C  
ATOM   2295  CD2 LEU A 304      51.768  29.545   2.429  1.00 73.19           C  
ANISOU 2295  CD2 LEU A 304     8672   7016  12120    -95   1235   2107       C  
ATOM   2296  N   ILE A 305      52.208  27.312   7.433  1.00 60.17           N  
ANISOU 2296  N   ILE A 305     6872   5743  10247   -509    519    568       N  
ATOM   2297  CA  ILE A 305      51.544  26.398   8.366  1.00 58.14           C  
ANISOU 2297  CA  ILE A 305     6695   5702   9694   -530    278    436       C  
ATOM   2298  C   ILE A 305      51.544  26.970   9.788  1.00 62.82           C  
ANISOU 2298  C   ILE A 305     7154   6279  10436   -640    300     86       C  
ATOM   2299  O   ILE A 305      50.471  27.080  10.377  1.00 62.69           O  
ANISOU 2299  O   ILE A 305     7157   6270  10392   -656    287     51       O  
ATOM   2300  CB  ILE A 305      52.081  24.935   8.299  1.00 59.54           C  
ANISOU 2300  CB  ILE A 305     7000   6096   9526   -511     78    429       C  
ATOM   2301  CG1 ILE A 305      51.929  24.353   6.867  1.00 59.47           C  
ANISOU 2301  CG1 ILE A 305     7125   6126   9345   -452     95    710       C  
ATOM   2302  CG2 ILE A 305      51.378  24.031   9.354  1.00 58.79           C  
ANISOU 2302  CG2 ILE A 305     6995   6180   9162   -520   -108    324       C  
ATOM   2303  CD1 ILE A 305      52.537  22.953   6.626  1.00 65.51           C  
ANISOU 2303  CD1 ILE A 305     7997   7025   9869   -450      0    687       C  
ATOM   2304  N   SER A 306      52.733  27.347  10.321  1.00 60.37           N  
ANISOU 2304  N   SER A 306     6688   5968  10282   -735    347   -204       N  
ATOM   2305  CA  SER A 306      52.956  27.783  11.714  1.00 61.59           C  
ANISOU 2305  CA  SER A 306     6691   6221  10490   -884    336   -621       C  
ATOM   2306  C   SER A 306      52.111  28.994  12.158  1.00 66.69           C  
ANISOU 2306  C   SER A 306     7231   6640  11468   -980    593   -769       C  
ATOM   2307  O   SER A 306      52.027  29.312  13.360  1.00 67.52           O  
ANISOU 2307  O   SER A 306     7238   6853  11563  -1135    605  -1143       O  
ATOM   2308  CB  SER A 306      54.436  28.048  11.958  1.00 66.37           C  
ANISOU 2308  CB  SER A 306     7090   6887  11241   -975    350   -909       C  
ATOM   2309  OG  SER A 306      55.141  26.820  12.010  1.00 73.43           O  
ANISOU 2309  OG  SER A 306     8044   8050  11807   -889     74   -840       O  
ATOM   2310  N   LEU A 307      51.490  29.656  11.167  1.00 62.41           N  
ANISOU 2310  N   LEU A 307     6700   5798  11215   -883    813   -460       N  
ATOM   2311  CA  LEU A 307      50.559  30.767  11.316  1.00 63.24           C  
ANISOU 2311  CA  LEU A 307     6700   5610  11718   -903   1099   -462       C  
ATOM   2312  C   LEU A 307      49.228  30.296  11.920  1.00 67.14           C  
ANISOU 2312  C   LEU A 307     7293   6225  11992   -887    964   -440       C  
ATOM   2313  O   LEU A 307      48.530  31.113  12.511  1.00 69.50           O  
ANISOU 2313  O   LEU A 307     7476   6334  12597   -964   1188   -604       O  
ATOM   2314  CB  LEU A 307      50.345  31.396   9.926  1.00 63.49           C  
ANISOU 2314  CB  LEU A 307     6729   5351  12043   -731   1315      0       C  
ATOM   2315  CG  LEU A 307      50.513  32.914   9.749  1.00 70.05           C  
ANISOU 2315  CG  LEU A 307     7353   5732  13531   -758   1787    -24       C  
ATOM   2316  CD1 LEU A 307      51.761  33.456  10.418  1.00 70.91           C  
ANISOU 2316  CD1 LEU A 307     7280   5761  13902   -983   1976   -535       C  
ATOM   2317  CD2 LEU A 307      50.522  33.277   8.285  1.00 72.62           C  
ANISOU 2317  CD2 LEU A 307     7728   5862  14002   -549   1944    525       C  
ATOM   2318  N   TRP A 308      48.894  28.987  11.771  1.00 61.39           N  
ANISOU 2318  N   TRP A 308     6764   5778  10783   -802    650   -264       N  
ATOM   2319  CA  TRP A 308      47.708  28.283  12.274  1.00 60.51           C  
ANISOU 2319  CA  TRP A 308     6770   5806  10415   -789    513   -239       C  
ATOM   2320  C   TRP A 308      46.477  29.151  12.245  1.00 66.01           C  
ANISOU 2320  C   TRP A 308     7358   6257  11466   -762    724   -159       C  
ATOM   2321  O   TRP A 308      46.014  29.608  13.295  1.00 67.78           O  
ANISOU 2321  O   TRP A 308     7510   6413  11830   -894    867   -461       O  
ATOM   2322  CB  TRP A 308      47.930  27.720  13.692  1.00 60.06           C  
ANISOU 2322  CB  TRP A 308     6770   5995  10055   -932    392   -597       C  
ATOM   2323  CG  TRP A 308      49.008  26.688  13.827  1.00 60.40           C  
ANISOU 2323  CG  TRP A 308     6907   6314   9728   -909    149   -612       C  
ATOM   2324  CD1 TRP A 308      50.268  26.878  14.310  1.00 64.62           C  
ANISOU 2324  CD1 TRP A 308     7324   6977  10252   -990    106   -859       C  
ATOM   2325  CD2 TRP A 308      48.907  25.297  13.501  1.00 58.61           C  
ANISOU 2325  CD2 TRP A 308     6875   6259   9136   -796    -61   -381       C  
ATOM   2326  CE2 TRP A 308      50.153  24.705  13.797  1.00 63.09           C  
ANISOU 2326  CE2 TRP A 308     7436   7023   9512   -783   -215   -450       C  
ATOM   2327  CE3 TRP A 308      47.883  24.489  12.974  1.00 58.52           C  
ANISOU 2327  CE3 TRP A 308     7012   6248   8975   -714   -113   -144       C  
ATOM   2328  NE1 TRP A 308      50.966  25.694  14.289  1.00 63.34           N  
ANISOU 2328  NE1 TRP A 308     7264   7054   9748   -899   -137   -743       N  
ATOM   2329  CZ2 TRP A 308      50.400  23.339  13.593  1.00 61.38           C  
ANISOU 2329  CZ2 TRP A 308     7373   6949   9000   -671   -378   -257       C  
ATOM   2330  CZ3 TRP A 308      48.130  23.137  12.769  1.00 58.72           C  
ANISOU 2330  CZ3 TRP A 308     7194   6422   8695   -644   -259    -11       C  
ATOM   2331  CH2 TRP A 308      49.376  22.577  13.071  1.00 59.62           C  
ANISOU 2331  CH2 TRP A 308     7314   6675   8664   -613   -370    -49       C  
ATOM   2332  N   GLN A 309      45.947  29.397  11.048  1.00 63.08           N  
ANISOU 2332  N   GLN A 309     6957   5771  11239   -589    754    248       N  
ATOM   2333  CA  GLN A 309      44.785  30.276  10.879  1.00 65.07           C  
ANISOU 2333  CA  GLN A 309     7053   5781  11890   -502    952    416       C  
ATOM   2334  C   GLN A 309      43.427  29.555  11.002  1.00 67.38           C  
ANISOU 2334  C   GLN A 309     7386   6228  11987   -457    786    496       C  
ATOM   2335  O   GLN A 309      42.388  30.210  11.144  1.00 69.58           O  
ANISOU 2335  O   GLN A 309     7505   6320  12613   -408    945    554       O  
ATOM   2336  CB  GLN A 309      44.879  31.026   9.545  1.00 68.32           C  
ANISOU 2336  CB  GLN A 309     7372   6015  12572   -306   1078    871       C  
ATOM   2337  CG  GLN A 309      45.748  32.271   9.584  1.00 82.10           C  
ANISOU 2337  CG  GLN A 309     8975   7402  14818   -348   1447    784       C  
ATOM   2338  CD  GLN A 309      45.525  33.091   8.341  1.00 99.68           C  
ANISOU 2338  CD  GLN A 309    11107   9406  17361   -112   1634   1322       C  
ATOM   2339  NE2 GLN A 309      46.498  33.084   7.438  1.00 79.17           N  
ANISOU 2339  NE2 GLN A 309     8588   6826  14667    -58   1654   1527       N  
ATOM   2340  OE1 GLN A 309      44.470  33.718   8.165  1.00103.73           O  
ANISOU 2340  OE1 GLN A 309    11470   9742  18201     38   1768   1588       O  
ATOM   2341  N   TYR A 310      43.446  28.218  10.946  1.00 60.42           N  
ANISOU 2341  N   TYR A 310     6694   5656  10608   -478    508    486       N  
ATOM   2342  CA  TYR A 310      42.286  27.318  10.878  1.00 59.40           C  
ANISOU 2342  CA  TYR A 310     6614   5702  10253   -452    348    550       C  
ATOM   2343  C   TYR A 310      41.492  27.534   9.585  1.00 63.96           C  
ANISOU 2343  C   TYR A 310     7058   6328  10916   -271    275    952       C  
ATOM   2344  O   TYR A 310      40.275  27.366   9.545  1.00 63.89           O  
ANISOU 2344  O   TYR A 310     6946   6376  10954   -232    227   1005       O  
ATOM   2345  CB  TYR A 310      41.439  27.324  12.169  1.00 61.03           C  
ANISOU 2345  CB  TYR A 310     6804   5836  10549   -579    465    244       C  
ATOM   2346  CG  TYR A 310      42.184  26.520  13.212  1.00 62.58           C  
ANISOU 2346  CG  TYR A 310     7205   6189  10383   -728    401    -55       C  
ATOM   2347  CD1 TYR A 310      43.272  27.065  13.895  1.00 64.26           C  
ANISOU 2347  CD1 TYR A 310     7409   6369  10638   -830    487   -291       C  
ATOM   2348  CD2 TYR A 310      41.867  25.183  13.451  1.00 62.60           C  
ANISOU 2348  CD2 TYR A 310     7391   6394  10000   -754    255    -79       C  
ATOM   2349  CE1 TYR A 310      43.996  26.316  14.818  1.00 64.58           C  
ANISOU 2349  CE1 TYR A 310     7606   6631  10301   -930    378   -508       C  
ATOM   2350  CE2 TYR A 310      42.580  24.427  14.381  1.00 62.52           C  
ANISOU 2350  CE2 TYR A 310     7565   6535   9654   -839    199   -258       C  
ATOM   2351  CZ  TYR A 310      43.644  25.001  15.065  1.00 70.48           C  
ANISOU 2351  CZ  TYR A 310     8549   7567  10663   -914    233   -452       C  
ATOM   2352  OH  TYR A 310      44.366  24.284  15.992  1.00 72.65           O  
ANISOU 2352  OH  TYR A 310     8969   8061  10574   -968    137   -587       O  
ATOM   2353  N   ASP A 311      42.235  27.896   8.519  1.00 61.25           N  
ANISOU 2353  N   ASP A 311     6710   5994  10569   -162    264   1234       N  
ATOM   2354  CA  ASP A 311      41.808  27.928   7.124  1.00 62.42           C  
ANISOU 2354  CA  ASP A 311     6785   6317  10615     10    141   1657       C  
ATOM   2355  C   ASP A 311      41.984  26.545   6.480  1.00 65.28           C  
ANISOU 2355  C   ASP A 311     7318   7046  10439    -52   -112   1633       C  
ATOM   2356  O   ASP A 311      42.280  25.560   7.168  1.00 61.95           O  
ANISOU 2356  O   ASP A 311     7055   6688   9794   -197   -168   1328       O  
ATOM   2357  CB  ASP A 311      42.592  29.011   6.340  1.00 66.20           C  
ANISOU 2357  CB  ASP A 311     7205   6608  11340    141    321   1971       C  
ATOM   2358  CG  ASP A 311      44.127  28.934   6.300  1.00 75.84           C  
ANISOU 2358  CG  ASP A 311     8580   7761  12476     47    402   1838       C  
ATOM   2359  OD1 ASP A 311      44.708  27.952   6.857  1.00 73.99           O  
ANISOU 2359  OD1 ASP A 311     8502   7661  11950   -104    278   1521       O  
ATOM   2360  OD2 ASP A 311      44.751  29.858   5.719  1.00 79.81           O1-
ANISOU 2360  OD2 ASP A 311     9029   8061  13234    136    611   2067       O1-
ATOM   2361  N   HIS A 312      41.804  26.478   5.160  1.00 65.15           N  
ANISOU 2361  N   HIS A 312     7262   7275  10217     57   -237   1961       N  
ATOM   2362  CA  HIS A 312      41.987  25.263   4.373  1.00 64.83           C  
ANISOU 2362  CA  HIS A 312     7357   7588   9687    -27   -422   1919       C  
ATOM   2363  C   HIS A 312      43.395  24.615   4.502  1.00 63.37           C  
ANISOU 2363  C   HIS A 312     7398   7347   9333   -147   -366   1721       C  
ATOM   2364  O   HIS A 312      43.501  23.400   4.359  1.00 61.44           O  
ANISOU 2364  O   HIS A 312     7276   7289   8779   -264   -454   1539       O  
ATOM   2365  CB  HIS A 312      41.629  25.541   2.912  1.00 69.65           C  
ANISOU 2365  CB  HIS A 312     7866   8505  10092    108   -541   2318       C  
ATOM   2366  CG  HIS A 312      41.587  24.318   2.061  1.00 74.04           C  
ANISOU 2366  CG  HIS A 312     8513   9480  10138    -18   -717   2213       C  
ATOM   2367  CD2 HIS A 312      42.210  24.064   0.885  1.00 78.02           C  
ANISOU 2367  CD2 HIS A 312     9113  10241  10290    -36   -749   2359       C  
ATOM   2368  ND1 HIS A 312      40.832  23.215   2.419  1.00 75.12           N  
ANISOU 2368  ND1 HIS A 312     8641   9788  10114   -169   -827   1889       N  
ATOM   2369  CE1 HIS A 312      41.022  22.329   1.455  1.00 75.82           C  
ANISOU 2369  CE1 HIS A 312     8802  10221   9785   -284   -915   1820       C  
ATOM   2370  NE2 HIS A 312      41.838  22.797   0.508  1.00 77.74           N  
ANISOU 2370  NE2 HIS A 312     9114  10547   9876   -215   -880   2091       N  
ATOM   2371  N   LEU A 313      44.454  25.410   4.769  1.00 56.75           N  
ANISOU 2371  N   LEU A 313     6582   6240   8740   -121   -194   1740       N  
ATOM   2372  CA  LEU A 313      45.800  24.878   4.940  1.00 53.60           C  
ANISOU 2372  CA  LEU A 313     6334   5789   8243   -215   -149   1555       C  
ATOM   2373  C   LEU A 313      45.897  24.050   6.216  1.00 58.45           C  
ANISOU 2373  C   LEU A 313     7028   6374   8806   -326   -196   1208       C  
ATOM   2374  O   LEU A 313      46.518  22.979   6.224  1.00 56.88           O  
ANISOU 2374  O   LEU A 313     6960   6267   8385   -392   -246   1080       O  
ATOM   2375  CB  LEU A 313      46.832  26.013   4.979  1.00 53.61           C  
ANISOU 2375  CB  LEU A 313     6281   5514   8574   -175     60   1615       C  
ATOM   2376  CG  LEU A 313      48.290  25.566   5.139  1.00 55.71           C  
ANISOU 2376  CG  LEU A 313     6640   5732   8796   -262    106   1417       C  
ATOM   2377  CD1 LEU A 313      48.724  24.677   3.997  1.00 55.35           C  
ANISOU 2377  CD1 LEU A 313     6723   5891   8417   -280     53   1522       C  
ATOM   2378  CD2 LEU A 313      49.220  26.740   5.313  1.00 57.96           C  
ANISOU 2378  CD2 LEU A 313     6820   5732   9471   -256    338   1394       C  
ATOM   2379  N   THR A 314      45.283  24.564   7.297  1.00 56.10           N  
ANISOU 2379  N   THR A 314     6650   5940   8725   -339   -150   1076       N  
ATOM   2380  CA  THR A 314      45.286  23.957   8.628  1.00 53.86           C  
ANISOU 2380  CA  THR A 314     6443   5646   8375   -434   -171    783       C  
ATOM   2381  C   THR A 314      44.560  22.621   8.543  1.00 55.20           C  
ANISOU 2381  C   THR A 314     6723   5995   8256   -475   -277    740       C  
ATOM   2382  O   THR A 314      45.087  21.624   9.033  1.00 53.25           O  
ANISOU 2382  O   THR A 314     6613   5793   7827   -522   -301    613       O  
ATOM   2383  CB  THR A 314      44.695  24.940   9.640  1.00 59.29           C  
ANISOU 2383  CB  THR A 314     7010   6157   9360   -461    -48    649       C  
ATOM   2384  CG2 THR A 314      44.853  24.482  11.072  1.00 55.45           C  
ANISOU 2384  CG2 THR A 314     6611   5698   8759   -571    -48    347       C  
ATOM   2385  OG1 THR A 314      45.347  26.195   9.474  1.00 63.30           O  
ANISOU 2385  OG1 THR A 314     7390   6464  10197   -432    112    694       O  
ATOM   2386  N   ALA A 315      43.361  22.616   7.907  1.00 51.04           N  
ANISOU 2386  N   ALA A 315     6107   5570   7716   -452   -325    852       N  
ATOM   2387  CA  ALA A 315      42.577  21.430   7.602  1.00 49.58           C  
ANISOU 2387  CA  ALA A 315     5970   5569   7300   -519   -395    777       C  
ATOM   2388  C   ALA A 315      43.406  20.442   6.780  1.00 52.66           C  
ANISOU 2388  C   ALA A 315     6488   6089   7431   -564   -419    776       C  
ATOM   2389  O   ALA A 315      43.501  19.287   7.182  1.00 51.98           O  
ANISOU 2389  O   ALA A 315     6527   6001   7221   -642   -375    613       O  
ATOM   2390  CB  ALA A 315      41.316  21.815   6.855  1.00 51.89           C  
ANISOU 2390  CB  ALA A 315     6068   6011   7637   -475   -474    912       C  
ATOM   2391  N   THR A 316      44.021  20.881   5.653  1.00 49.89           N  
ANISOU 2391  N   THR A 316     6110   5823   7023   -517   -443    963       N  
ATOM   2392  CA  THR A 316      44.823  19.984   4.806  1.00 49.70           C  
ANISOU 2392  CA  THR A 316     6200   5913   6771   -584   -420    931       C  
ATOM   2393  C   THR A 316      45.992  19.395   5.578  1.00 53.99           C  
ANISOU 2393  C   THR A 316     6872   6276   7366   -597   -336    800       C  
ATOM   2394  O   THR A 316      46.245  18.200   5.448  1.00 55.92           O  
ANISOU 2394  O   THR A 316     7215   6546   7487   -670   -276    679       O  
ATOM   2395  CB  THR A 316      45.264  20.602   3.473  1.00 56.53           C  
ANISOU 2395  CB  THR A 316     7030   6913   7537   -540   -427   1162       C  
ATOM   2396  CG2 THR A 316      45.746  19.563   2.509  1.00 54.26           C  
ANISOU 2396  CG2 THR A 316     6842   6803   6971   -660   -383   1067       C  
ATOM   2397  OG1 THR A 316      44.193  21.319   2.856  1.00 62.10           O  
ANISOU 2397  OG1 THR A 316     7580   7806   8209   -468   -531   1371       O  
ATOM   2398  N   TYR A 317      46.693  20.203   6.380  1.00 48.56           N  
ANISOU 2398  N   TYR A 317     6157   5416   6877   -530   -319    813       N  
ATOM   2399  CA  TYR A 317      47.808  19.692   7.166  1.00 47.76           C  
ANISOU 2399  CA  TYR A 317     6125   5217   6805   -520   -291    706       C  
ATOM   2400  C   TYR A 317      47.326  18.639   8.161  1.00 50.66           C  
ANISOU 2400  C   TYR A 317     6589   5583   7077   -543   -289    587       C  
ATOM   2401  O   TYR A 317      47.834  17.513   8.172  1.00 50.92           O  
ANISOU 2401  O   TYR A 317     6713   5599   7034   -543   -232    560       O  
ATOM   2402  CB  TYR A 317      48.540  20.833   7.897  1.00 49.74           C  
ANISOU 2402  CB  TYR A 317     6279   5350   7271   -478   -287    677       C  
ATOM   2403  CG  TYR A 317      49.612  20.335   8.837  1.00 51.24           C  
ANISOU 2403  CG  TYR A 317     6487   5529   7452   -458   -318    559       C  
ATOM   2404  CD1 TYR A 317      50.862  19.942   8.358  1.00 53.79           C  
ANISOU 2404  CD1 TYR A 317     6799   5835   7803   -431   -293    577       C  
ATOM   2405  CD2 TYR A 317      49.377  20.241  10.204  1.00 52.07           C  
ANISOU 2405  CD2 TYR A 317     6606   5671   7508   -460   -373    442       C  
ATOM   2406  CE1 TYR A 317      51.853  19.470   9.218  1.00 54.96           C  
ANISOU 2406  CE1 TYR A 317     6914   6012   7957   -378   -353    506       C  
ATOM   2407  CE2 TYR A 317      50.356  19.759  11.072  1.00 54.17           C  
ANISOU 2407  CE2 TYR A 317     6867   6008   7707   -414   -442    383       C  
ATOM   2408  CZ  TYR A 317      51.595  19.380  10.575  1.00 59.96           C  
ANISOU 2408  CZ  TYR A 317     7552   6734   8496   -359   -448    427       C  
ATOM   2409  OH  TYR A 317      52.559  18.916  11.426  1.00 57.17           O  
ANISOU 2409  OH  TYR A 317     7144   6485   8093   -282   -546    403       O  
ATOM   2410  N   LEU A 318      46.342  19.008   8.993  1.00 45.08           N  
ANISOU 2410  N   LEU A 318     5860   4863   6406   -556   -306    531       N  
ATOM   2411  CA  LEU A 318      45.861  18.160  10.072  1.00 43.19           C  
ANISOU 2411  CA  LEU A 318     5726   4603   6080   -575   -263    438       C  
ATOM   2412  C   LEU A 318      45.222  16.919   9.535  1.00 50.42           C  
ANISOU 2412  C   LEU A 318     6720   5540   6897   -638   -174    404       C  
ATOM   2413  O   LEU A 318      45.273  15.884  10.210  1.00 52.53           O  
ANISOU 2413  O   LEU A 318     7110   5741   7108   -631    -72    377       O  
ATOM   2414  CB  LEU A 318      44.914  18.906  11.022  1.00 42.32           C  
ANISOU 2414  CB  LEU A 318     5570   4463   6047   -605   -254    354       C  
ATOM   2415  CG  LEU A 318      45.532  20.010  11.908  1.00 45.32           C  
ANISOU 2415  CG  LEU A 318     5878   4814   6527   -592   -279    284       C  
ATOM   2416  CD1 LEU A 318      44.457  20.811  12.596  1.00 45.51           C  
ANISOU 2416  CD1 LEU A 318     5832   4777   6683   -653   -208    171       C  
ATOM   2417  CD2 LEU A 318      46.476  19.440  12.936  1.00 44.68           C  
ANISOU 2417  CD2 LEU A 318     5889   4807   6280   -561   -317    241       C  
ATOM   2418  N   LEU A 319      44.631  16.995   8.321  1.00 47.19           N  
ANISOU 2418  N   LEU A 319     6229   5238   6463   -702   -193    405       N  
ATOM   2419  CA  LEU A 319      44.039  15.806   7.706  1.00 47.42           C  
ANISOU 2419  CA  LEU A 319     6292   5326   6399   -814    -88    285       C  
ATOM   2420  C   LEU A 319      45.057  14.950   6.985  1.00 51.44           C  
ANISOU 2420  C   LEU A 319     6875   5815   6855   -839     13    273       C  
ATOM   2421  O   LEU A 319      44.865  13.743   6.910  1.00 51.48           O  
ANISOU 2421  O   LEU A 319     6946   5759   6855   -925    192    143       O  
ATOM   2422  CB  LEU A 319      42.846  16.132   6.816  1.00 48.30           C  
ANISOU 2422  CB  LEU A 319     6249   5642   6460   -897   -167    238       C  
ATOM   2423  CG  LEU A 319      41.617  16.643   7.551  1.00 52.76           C  
ANISOU 2423  CG  LEU A 319     6717   6188   7141   -894   -199    198       C  
ATOM   2424  CD1 LEU A 319      40.741  17.450   6.637  1.00 54.09           C  
ANISOU 2424  CD1 LEU A 319     6665   6579   7308   -886   -353    275       C  
ATOM   2425  CD2 LEU A 319      40.851  15.518   8.204  1.00 54.62           C  
ANISOU 2425  CD2 LEU A 319     7022   6334   7397  -1000    -24     -7       C  
ATOM   2426  N   LEU A 320      46.136  15.550   6.458  1.00 48.69           N  
ANISOU 2426  N   LEU A 320     6505   5482   6513   -777    -50    388       N  
ATOM   2427  CA  LEU A 320      47.272  14.769   5.965  1.00 49.52           C  
ANISOU 2427  CA  LEU A 320     6671   5513   6631   -785     79    373       C  
ATOM   2428  C   LEU A 320      47.938  14.023   7.112  1.00 52.79           C  
ANISOU 2428  C   LEU A 320     7167   5731   7159   -678    163    408       C  
ATOM   2429  O   LEU A 320      48.367  12.885   6.932  1.00 51.83           O  
ANISOU 2429  O   LEU A 320     7103   5491   7099   -693    355    367       O  
ATOM   2430  CB  LEU A 320      48.304  15.655   5.253  1.00 50.09           C  
ANISOU 2430  CB  LEU A 320     6691   5617   6724   -739     21    486       C  
ATOM   2431  CG  LEU A 320      48.152  15.830   3.741  1.00 56.99           C  
ANISOU 2431  CG  LEU A 320     7537   6687   7430   -849     43    482       C  
ATOM   2432  CD1 LEU A 320      49.108  16.906   3.220  1.00 57.10           C  
ANISOU 2432  CD1 LEU A 320     7512   6686   7497   -779     18    644       C  
ATOM   2433  CD2 LEU A 320      48.405  14.509   2.989  1.00 62.43           C  
ANISOU 2433  CD2 LEU A 320     8288   7387   8046   -995    253    295       C  
ATOM   2434  N   LEU A 321      48.019  14.673   8.294  1.00 50.85           N  
ANISOU 2434  N   LEU A 321     6914   5467   6940   -568     35    489       N  
ATOM   2435  CA  LEU A 321      48.555  14.089   9.534  1.00 51.51           C  
ANISOU 2435  CA  LEU A 321     7064   5462   7046   -442     58    571       C  
ATOM   2436  C   LEU A 321      47.743  12.843   9.924  1.00 56.05           C  
ANISOU 2436  C   LEU A 321     7762   5925   7610   -472    264    546       C  
ATOM   2437  O   LEU A 321      48.329  11.813  10.270  1.00 57.36           O  
ANISOU 2437  O   LEU A 321     7994   5954   7846   -376    414    647       O  
ATOM   2438  CB  LEU A 321      48.530  15.132  10.663  1.00 51.05           C  
ANISOU 2438  CB  LEU A 321     6964   5490   6943   -384   -116    589       C  
ATOM   2439  CG  LEU A 321      49.718  15.144  11.614  1.00 56.93           C  
ANISOU 2439  CG  LEU A 321     7673   6285   7673   -244   -218    677       C  
ATOM   2440  CD1 LEU A 321      50.924  15.795  10.985  1.00 57.26           C  
ANISOU 2440  CD1 LEU A 321     7567   6347   7843   -220   -300    666       C  
ATOM   2441  CD2 LEU A 321      49.403  15.962  12.816  1.00 60.07           C  
ANISOU 2441  CD2 LEU A 321     8052   6809   7963   -249   -338    617       C  
ATOM   2442  N   ALA A 322      46.394  12.948   9.849  1.00 50.78           N  
ANISOU 2442  N   ALA A 322     7102   5294   6897   -598    298    419       N  
ATOM   2443  CA  ALA A 322      45.460  11.856  10.088  1.00 51.14           C  
ANISOU 2443  CA  ALA A 322     7237   5220   6975   -677    538    328       C  
ATOM   2444  C   ALA A 322      45.731  10.687   9.115  1.00 56.77           C  
ANISOU 2444  C   ALA A 322     7960   5818   7791   -766    787    226       C  
ATOM   2445  O   ALA A 322      45.862   9.539   9.551  1.00 58.46           O  
ANISOU 2445  O   ALA A 322     8272   5812   8128   -724   1058    270       O  
ATOM   2446  CB  ALA A 322      44.037  12.363   9.925  1.00 51.44           C  
ANISOU 2446  CB  ALA A 322     7201   5361   6984   -817    496    163       C  
ATOM   2447  N   LYS A 323      45.829  10.999   7.803  1.00 52.06           N  
ANISOU 2447  N   LYS A 323     7263   5369   7149   -889    725     98       N  
ATOM   2448  CA  LYS A 323      46.087  10.051   6.724  1.00 52.45           C  
ANISOU 2448  CA  LYS A 323     7300   5370   7259  -1031    963    -77       C  
ATOM   2449  C   LYS A 323      47.379   9.303   7.021  1.00 57.61           C  
ANISOU 2449  C   LYS A 323     8017   5774   8098   -885   1141     73       C  
ATOM   2450  O   LYS A 323      47.402   8.074   6.898  1.00 59.95           O  
ANISOU 2450  O   LYS A 323     8356   5845   8578   -943   1488    -22       O  
ATOM   2451  CB  LYS A 323      46.166  10.783   5.363  1.00 53.65           C  
ANISOU 2451  CB  LYS A 323     7346   5799   7239  -1153    806   -170       C  
ATOM   2452  CG  LYS A 323      45.454  10.065   4.230  1.00 57.42           C  
ANISOU 2452  CG  LYS A 323     7760   6427   7630  -1420    977   -493       C  
ATOM   2453  CD  LYS A 323      45.708  10.677   2.856  1.00 60.26           C  
ANISOU 2453  CD  LYS A 323     8042   7104   7751  -1527    844   -541       C  
ATOM   2454  CE  LYS A 323      45.297   9.689   1.791  1.00 72.01           C  
ANISOU 2454  CE  LYS A 323     9478   8738   9145  -1821   1084   -920       C  
ATOM   2455  NZ  LYS A 323      45.774  10.051   0.433  1.00 81.85           N1+
ANISOU 2455  NZ  LYS A 323    10688  10290  10121  -1942   1033   -975       N1+
ATOM   2456  N   LYS A 324      48.452  10.037   7.431  1.00 52.08           N  
ANISOU 2456  N   LYS A 324     7294   5101   7393   -694    926    299       N  
ATOM   2457  CA  LYS A 324      49.762   9.444   7.731  1.00 52.42           C  
ANISOU 2457  CA  LYS A 324     7335   4954   7628   -518   1035    472       C  
ATOM   2458  C   LYS A 324      49.671   8.422   8.862  1.00 58.68           C  
ANISOU 2458  C   LYS A 324     8222   5526   8547   -363   1229    650       C  
ATOM   2459  O   LYS A 324      50.335   7.382   8.796  1.00 60.33           O  
ANISOU 2459  O   LYS A 324     8433   5488   9001   -278   1506    734       O  
ATOM   2460  CB  LYS A 324      50.796  10.517   8.094  1.00 52.49           C  
ANISOU 2460  CB  LYS A 324     7255   5089   7599   -359    734    637       C  
ATOM   2461  CG  LYS A 324      52.243  10.026   7.967  1.00 52.82           C  
ANISOU 2461  CG  LYS A 324     7216   4988   7865   -217    828    753       C  
ATOM   2462  CD  LYS A 324      53.014  10.024   9.261  1.00 56.06           C  
ANISOU 2462  CD  LYS A 324     7574   5415   8311     48    668   1016       C  
ATOM   2463  CE  LYS A 324      54.278  10.843   9.163  1.00 58.81           C  
ANISOU 2463  CE  LYS A 324     7743   5873   8729    133    461   1046       C  
ATOM   2464  NZ  LYS A 324      55.394  10.128   8.500  1.00 68.26           N1+
ANISOU 2464  NZ  LYS A 324     8836   6876  10224    196    665   1073       N1+
ATOM   2465  N   ALA A 325      48.844   8.731   9.890  1.00 54.49           N  
ANISOU 2465  N   ALA A 325     7768   5071   7865   -322   1118    723       N  
ATOM   2466  CA  ALA A 325      48.743   7.956  11.118  1.00 55.97           C  
ANISOU 2466  CA  ALA A 325     8071   5105   8089   -148   1268    960       C  
ATOM   2467  C   ALA A 325      48.082   6.577  10.861  1.00 63.66           C  
ANISOU 2467  C   ALA A 325     9131   5762   9295   -248   1744    864       C  
ATOM   2468  O   ALA A 325      48.374   5.599  11.563  1.00 65.43           O  
ANISOU 2468  O   ALA A 325     9438   5740   9683    -66   2007   1119       O  
ATOM   2469  CB  ALA A 325      47.975   8.748  12.157  1.00 55.25           C  
ANISOU 2469  CB  ALA A 325     8043   5199   7750   -136   1057    996       C
[truncated: 15,457 more chars]
