# Supplementary material for: Solvent-Site Prediction for Fragment Docking and Its Implication on Fragment-Based Drug Discovery
Source: J Chem Inf Model. 2025 Nov 24;65(23):12959–77. doi: 10.1021/acs.jcim.5c02352 (PMC12690578; doi:10.1021/acs.jcim.5c02352)
Supplement: Supplementary file 3 [file ci5c02352_si_003.zip › Frag2Lead_dataset/2015-04/rec-lead.pdb]

ATOM      1  N   MET C   1      25.521  29.062  -5.158  1.00 77.48           N  
ANISOU    1  N   MET C   1    10403   9208   9828  -1627    809   2697       N  
ATOM      2  CA  MET C   1      25.221  29.917  -4.005  1.00 76.56           C  
ANISOU    2  CA  MET C   1    10114   8994   9982  -1240    880   2671       C  
ATOM      3  C   MET C   1      26.507  30.530  -3.440  1.00 76.33           C  
ANISOU    3  C   MET C   1    10244   8728  10028  -1152   1058   2393       C  
ATOM      4  O   MET C   1      27.481  29.803  -3.223  1.00 75.32           O  
ANISOU    4  O   MET C   1    10203   8622   9794  -1270   1194   2148       O  
ATOM      5  CB  MET C   1      24.443  29.154  -2.909  1.00 78.10           C  
ANISOU    5  CB  MET C   1    10059   9378  10237  -1065    922   2640       C  
ATOM      6  CG  MET C   1      23.028  28.757  -3.312  1.00 84.45           C  
ANISOU    6  CG  MET C   1    10630  10459  10999  -1136    723   2982       C  
ATOM      7  SD  MET C   1      22.834  26.975  -3.593  1.00 88.31           S  
ANISOU    7  SD  MET C   1    11173  11174  11206  -1536    644   2956       S  
ATOM      8  CE  MET C   1      21.415  26.973  -4.645  1.00 88.32           C  
ANISOU    8  CE  MET C   1    10996  11450  11111  -1764    326   3442       C  
ATOM      9  N   LYS C   2      26.504  31.860  -3.202  1.00 70.20           N  
ANISOU    9  N   LYS C   2     9520   7728   9425   -948   1047   2449       N  
ATOM     10  CA  LYS C   2      27.665  32.632  -2.747  1.00 68.18           C  
ANISOU   10  CA  LYS C   2     9454   7228   9224   -933   1159   2240       C  
ATOM     11  C   LYS C   2      28.146  32.253  -1.333  1.00 67.39           C  
ANISOU   11  C   LYS C   2     9295   7127   9183   -771   1333   1944       C  
ATOM     12  O   LYS C   2      29.328  32.414  -1.033  1.00 63.11           O  
ANISOU   12  O   LYS C   2     8876   6495   8608   -883   1427   1751       O  
ATOM     13  CB  LYS C   2      27.387  34.132  -2.846  1.00 71.64           C  
ANISOU   13  CB  LYS C   2    10032   7377   9811   -765   1069   2395       C  
ATOM     14  N   ASP C   3      27.236  31.754  -0.470  1.00 65.61           N  
ANISOU   14  N   ASP C   3     8866   7035   9029   -531   1368   1936       N  
ATOM     15  CA  ASP C   3      27.577  31.258   0.872  1.00 64.45           C  
ANISOU   15  CA  ASP C   3     8651   6929   8909   -396   1520   1679       C  
ATOM     16  C   ASP C   3      28.338  29.920   0.875  1.00 65.91           C  
ANISOU   16  C   ASP C   3     8813   7288   8941   -616   1590   1518       C  
ATOM     17  O   ASP C   3      28.997  29.609   1.869  1.00 64.91           O  
ANISOU   17  O   ASP C   3     8678   7164   8821   -561   1708   1299       O  
ATOM     18  CB  ASP C   3      26.335  31.175   1.769  1.00 67.33           C  
ANISOU   18  CB  ASP C   3     8795   7412   9375    -76   1545   1748       C  
ATOM     19  CG  ASP C   3      25.824  32.512   2.275  1.00 83.67           C  
ANISOU   19  CG  ASP C   3    10926   9262  11603    276   1569   1794       C  
ATOM     20  OD1 ASP C   3      26.653  33.443   2.455  1.00 83.76           O  
ANISOU   20  OD1 ASP C   3    11208   8970  11647    275   1598   1657       O  
ATOM     21  OD2 ASP C   3      24.608  32.611   2.553  1.00 97.91           O1-
ANISOU   21  OD2 ASP C   3    12518  11199  13484    560   1567   1967       O1-
ATOM     22  N   TYR C   4      28.256  29.144  -0.228  1.00 61.54           N  
ANISOU   22  N   TYR C   4     8282   6865   8236   -854   1517   1628       N  
ATOM     23  CA  TYR C   4      28.860  27.815  -0.323  1.00 59.12           C  
ANISOU   23  CA  TYR C   4     8012   6687   7764  -1017   1587   1489       C  
ATOM     24  C   TYR C   4      30.100  27.756  -1.246  1.00 63.94           C  
ANISOU   24  C   TYR C   4     8799   7266   8229  -1234   1649   1415       C  
ATOM     25  O   TYR C   4      30.819  26.763  -1.229  1.00 63.39           O  
ANISOU   25  O   TYR C   4     8779   7275   8031  -1294   1755   1268       O  
ATOM     26  CB  TYR C   4      27.804  26.764  -0.728  1.00 59.04           C  
ANISOU   26  CB  TYR C   4     7943   6849   7641  -1122   1475   1637       C  
ATOM     27  CG  TYR C   4      26.922  26.350   0.425  1.00 59.50           C  
ANISOU   27  CG  TYR C   4     7793   7028   7787   -945   1478   1647       C  
ATOM     28  CD1 TYR C   4      25.743  27.035   0.710  1.00 62.43           C  
ANISOU   28  CD1 TYR C   4     7959   7469   8293   -762   1402   1851       C  
ATOM     29  CD2 TYR C   4      27.271  25.280   1.246  1.00 58.90           C  
ANISOU   29  CD2 TYR C   4     7716   7012   7651   -940   1566   1471       C  
ATOM     30  CE1 TYR C   4      24.934  26.669   1.785  1.00 63.26           C  
ANISOU   30  CE1 TYR C   4     7841   7738   8456   -591   1434   1875       C  
ATOM     31  CE2 TYR C   4      26.470  24.903   2.323  1.00 60.29           C  
ANISOU   31  CE2 TYR C   4     7699   7323   7885   -805   1571   1496       C  
ATOM     32  CZ  TYR C   4      25.301  25.601   2.592  1.00 71.70           C  
ANISOU   32  CZ  TYR C   4     8919   8873   9450   -639   1515   1696       C  
ATOM     33  OH  TYR C   4      24.505  25.223   3.654  1.00 74.65           O  
ANISOU   33  OH  TYR C   4     9074   9434   9857   -504   1545   1736       O  
ATOM     34  N   ASP C   5      30.347  28.812  -2.043  1.00 61.12           N  
ANISOU   34  N   ASP C   5     8537   6804   7882  -1334   1593   1532       N  
ATOM     35  CA  ASP C   5      31.425  28.856  -3.041  1.00 60.44           C  
ANISOU   35  CA  ASP C   5     8593   6739   7632  -1564   1653   1515       C  
ATOM     36  C   ASP C   5      32.798  28.561  -2.440  1.00 61.37           C  
ANISOU   36  C   ASP C   5     8683   6913   7723  -1551   1835   1296       C  
ATOM     37  O   ASP C   5      33.499  27.709  -2.985  1.00 61.41           O  
ANISOU   37  O   ASP C   5     8739   7048   7546  -1641   1948   1223       O  
ATOM     38  CB  ASP C   5      31.434  30.176  -3.831  1.00 64.48           C  
ANISOU   38  CB  ASP C   5     9206   7118   8176  -1683   1544   1701       C  
ATOM     39  CG  ASP C   5      30.553  30.229  -5.077  1.00 85.43           C  
ANISOU   39  CG  ASP C   5    11934   9800  10726  -1833   1379   1954       C  
ATOM     40  OD1 ASP C   5      30.587  29.266  -5.876  1.00 89.06           O  
ANISOU   40  OD1 ASP C   5    12472  10403  10963  -2006   1394   1953       O  
ATOM     41  OD2 ASP C   5      29.936  31.293  -5.326  1.00 95.98           O1-
ANISOU   41  OD2 ASP C   5    13290  11000  12177  -1793   1232   2158       O1-
ATOM     42  N   GLU C   6      33.185  29.244  -1.324  1.00 55.36           N  
ANISOU   42  N   GLU C   6     7851   6063   7121  -1433   1864   1200       N  
ATOM     43  CA  GLU C   6      34.460  28.989  -0.626  1.00 53.19           C  
ANISOU   43  CA  GLU C   6     7503   5880   6826  -1435   2004   1028       C  
ATOM     44  C   GLU C   6      34.518  27.592   0.006  1.00 57.54           C  
ANISOU   44  C   GLU C   6     7963   6568   7332  -1293   2104    884       C  
ATOM     45  O   GLU C   6      35.496  26.880  -0.193  1.00 60.40           O  
ANISOU   45  O   GLU C   6     8298   7077   7574  -1318   2235    808       O  
ATOM     46  CB  GLU C   6      34.779  30.068   0.416  1.00 54.41           C  
ANISOU   46  CB  GLU C   6     7655   5891   7127  -1397   1971    971       C  
ATOM     47  CG  GLU C   6      36.247  30.080   0.812  1.00 69.04           C  
ANISOU   47  CG  GLU C   6     9430   7876   8925  -1521   2066    880       C  
ATOM     48  CD  GLU C   6      36.676  30.888   2.021  1.00 98.21           C  
ANISOU   48  CD  GLU C   6    13140  11460  12715  -1528   2027    792       C  
ATOM     49  OE1 GLU C   6      35.925  31.801   2.432  1.00105.65           O  
ANISOU   49  OE1 GLU C   6    14233  12144  13765  -1452   1927    802       O  
ATOM     50  OE2 GLU C   6      37.769  30.603   2.564  1.00 84.45           O1-
ANISOU   50  OE2 GLU C   6    11270   9893  10924  -1604   2094    720       O1-
ATOM     51  N   LEU C   7      33.501  27.199   0.758  1.00 51.81           N  
ANISOU   51  N   LEU C   7     7190   5805   6691  -1135   2050    865       N  
ATOM     52  CA  LEU C   7      33.461  25.854   1.329  1.00 52.45           C  
ANISOU   52  CA  LEU C   7     7225   5987   6717  -1033   2114    758       C  
ATOM     53  C   LEU C   7      33.644  24.768   0.232  1.00 57.34           C  
ANISOU   53  C   LEU C   7     7982   6677   7128  -1130   2162    768       C  
ATOM     54  O   LEU C   7      34.479  23.875   0.402  1.00 57.56           O  
ANISOU   54  O   LEU C   7     8024   6780   7067  -1064   2290    651       O  
ATOM     55  CB  LEU C   7      32.131  25.641   2.103  1.00 52.40           C  
ANISOU   55  CB  LEU C   7     7147   5960   6802   -906   2026    797       C  
ATOM     56  CG  LEU C   7      31.961  24.340   2.871  1.00 56.12           C  
ANISOU   56  CG  LEU C   7     7582   6516   7225   -826   2060    712       C  
ATOM     57  CD1 LEU C   7      32.712  24.389   4.220  1.00 57.93           C  
ANISOU   57  CD1 LEU C   7     7708   6770   7532   -696   2145    558       C  
ATOM     58  CD2 LEU C   7      30.471  24.015   3.062  1.00 55.87           C  
ANISOU   58  CD2 LEU C   7     7490   6527   7211   -809   1945    841       C  
ATOM     59  N   LEU C   8      32.884  24.870  -0.887  1.00 53.29           N  
ANISOU   59  N   LEU C   8     7590   6133   6526  -1275   2060    913       N  
ATOM     60  CA  LEU C   8      32.808  23.829  -1.910  1.00 53.46           C  
ANISOU   60  CA  LEU C   8     7817   6184   6312  -1393   2075    920       C  
ATOM     61  C   LEU C   8      34.074  23.719  -2.800  1.00 57.34           C  
ANISOU   61  C   LEU C   8     8418   6742   6626  -1452   2246    853       C  
ATOM     62  O   LEU C   8      34.131  22.809  -3.627  1.00 57.32           O  
ANISOU   62  O   LEU C   8     8641   6745   6392  -1514   2300    820       O  
ATOM     63  CB  LEU C   8      31.524  23.969  -2.753  1.00 54.54           C  
ANISOU   63  CB  LEU C   8     8039   6296   6387  -1567   1878   1123       C  
ATOM     64  CG  LEU C   8      30.200  23.303  -2.236  1.00 60.07           C  
ANISOU   64  CG  LEU C   8     8691   7020   7113  -1568   1727   1210       C  
ATOM     65  CD1 LEU C   8      30.044  23.253  -0.698  1.00 58.41           C  
ANISOU   65  CD1 LEU C   8     8268   6828   7097  -1347   1765   1124       C  
ATOM     66  CD2 LEU C   8      28.993  23.926  -2.879  1.00 64.66           C  
ANISOU   66  CD2 LEU C   8     9217   7636   7715  -1700   1520   1474       C  
ATOM     67  N   LYS C   9      35.083  24.618  -2.622  1.00 54.78           N  
ANISOU   67  N   LYS C   9     7950   6479   6385  -1441   2336    839       N  
ATOM     68  CA  LYS C   9      36.411  24.476  -3.243  1.00 57.32           C  
ANISOU   68  CA  LYS C   9     8280   6951   6549  -1462   2534    790       C  
ATOM     69  C   LYS C   9      37.189  23.347  -2.563  1.00 62.23           C  
ANISOU   69  C   LYS C   9     8850   7662   7132  -1232   2707    629       C  
ATOM     70  O   LYS C   9      38.054  22.717  -3.182  1.00 63.26           O  
ANISOU   70  O   LYS C   9     9047   7914   7074  -1164   2901    573       O  
ATOM     71  CB  LYS C   9      37.240  25.766  -3.108  1.00 62.13           C  
ANISOU   71  CB  LYS C   9     8716   7631   7260  -1567   2544    859       C  
ATOM     72  CG  LYS C   9      36.731  27.000  -3.856  1.00 79.55           C  
ANISOU   72  CG  LYS C   9    11000   9733   9492  -1790   2388   1037       C  
ATOM     73  CD  LYS C   9      37.574  28.238  -3.502  1.00 87.06           C  
ANISOU   73  CD  LYS C   9    11828  10705  10546  -1914   2374   1094       C  
ATOM     74  CE  LYS C   9      37.026  29.528  -4.070  1.00103.83           C  
ANISOU   74  CE  LYS C   9    14073  12652  12726  -2106   2194   1274       C  
ATOM     75  NZ  LYS C   9      37.796  30.717  -3.605  1.00116.46           N1+
ANISOU   75  NZ  LYS C   9    15625  14208  14416  -2253   2149   1322       N1+
ATOM     76  N   TYR C  10      36.866  23.095  -1.274  1.00 57.71           N  
ANISOU   76  N   TYR C  10     8163   7033   6731  -1090   2643    565       N  
ATOM     77  CA  TYR C  10      37.639  22.255  -0.355  1.00 55.21           C  
ANISOU   77  CA  TYR C  10     7741   6800   6437   -867   2767    447       C  
ATOM     78  C   TYR C  10      36.927  20.961   0.028  1.00 55.69           C  
ANISOU   78  C   TYR C  10     7977   6735   6448   -745   2732    373       C  
ATOM     79  O   TYR C  10      37.597  19.953   0.241  1.00 54.39           O  
ANISOU   79  O   TYR C  10     7862   6602   6201   -552   2866    285       O  
ATOM     80  CB  TYR C  10      38.049  23.079   0.890  1.00 54.25           C  
ANISOU   80  CB  TYR C  10     7354   6738   6522   -847   2718    444       C  
ATOM     81  CG  TYR C  10      38.664  24.438   0.569  1.00 55.94           C  
ANISOU   81  CG  TYR C  10     7451   7026   6776  -1036   2703    536       C  
ATOM     82  CD1 TYR C  10      39.732  24.552  -0.323  1.00 59.15           C  
ANISOU   82  CD1 TYR C  10     7802   7629   7042  -1110   2849    589       C  
ATOM     83  CD2 TYR C  10      38.174  25.606   1.153  1.00 55.68           C  
ANISOU   83  CD2 TYR C  10     7389   6865   6902  -1144   2548    575       C  
ATOM     84  CE1 TYR C  10      40.296  25.792  -0.627  1.00 61.45           C  
ANISOU   84  CE1 TYR C  10     8001   7996   7351  -1343   2813    702       C  
ATOM     85  CE2 TYR C  10      38.734  26.853   0.861  1.00 55.44           C  
ANISOU   85  CE2 TYR C  10     7323   6849   6893  -1351   2508    666       C  
ATOM     86  CZ  TYR C  10      39.798  26.937  -0.031  1.00 70.03           C  
ANISOU   86  CZ  TYR C  10     9106   8904   8598  -1480   2627    739       C  
ATOM     87  OH  TYR C  10      40.383  28.140  -0.351  1.00 76.57           O  
ANISOU   87  OH  TYR C  10     9905   9766   9422  -1741   2573    858       O  
ATOM     88  N   TYR C  11      35.574  20.985   0.101  1.00 50.32           N  
ANISOU   88  N   TYR C  11     7388   5924   5808   -858   2547    435       N  
ATOM     89  CA  TYR C  11      34.738  19.896   0.635  1.00 47.68           C  
ANISOU   89  CA  TYR C  11     7185   5488   5442   -820   2461    410       C  
ATOM     90  C   TYR C  11      33.633  19.468  -0.333  1.00 53.24           C  
ANISOU   90  C   TYR C  11     8152   6094   5982  -1027   2325    498       C  
ATOM     91  O   TYR C  11      32.950  20.318  -0.898  1.00 52.71           O  
ANISOU   91  O   TYR C  11     8038   6042   5947  -1192   2207    630       O  
ATOM     92  CB  TYR C  11      34.160  20.244   2.036  1.00 46.16           C  
ANISOU   92  CB  TYR C  11     6767   5314   5458   -762   2358    424       C  
ATOM     93  CG  TYR C  11      35.220  20.656   3.030  1.00 48.31           C  
ANISOU   93  CG  TYR C  11     6815   5682   5858   -612   2455    345       C  
ATOM     94  CD1 TYR C  11      35.920  19.707   3.767  1.00 48.72           C  
ANISOU   94  CD1 TYR C  11     6853   5770   5888   -439   2538    261       C  
ATOM     95  CD2 TYR C  11      35.537  22.000   3.227  1.00 51.42           C  
ANISOU   95  CD2 TYR C  11     7035   6123   6380   -662   2444    372       C  
ATOM     96  CE1 TYR C  11      36.926  20.080   4.664  1.00 49.40           C  
ANISOU   96  CE1 TYR C  11     6711   5985   6073   -336   2601    221       C  
ATOM     97  CE2 TYR C  11      36.543  22.388   4.120  1.00 52.67           C  
ANISOU   97  CE2 TYR C  11     7010   6382   6621   -595   2502    314       C  
ATOM     98  CZ  TYR C  11      37.233  21.423   4.838  1.00 53.66           C  
ANISOU   98  CZ  TYR C  11     7078   6591   6720   -439   2577    248       C  
ATOM     99  OH  TYR C  11      38.212  21.808   5.719  1.00 46.04           O  
ANISOU   99  OH  TYR C  11     5910   5762   5821   -404   2605    226       O  
ATOM    100  N   GLU C  12      33.470  18.153  -0.528  1.00 52.35           N  
ANISOU  100  N   GLU C  12     8338   5870   5683  -1030   2326    439       N  
ATOM    101  CA  GLU C  12      32.316  17.553  -1.192  1.00 53.84           C  
ANISOU  101  CA  GLU C  12     8801   5961   5695  -1283   2146    534       C  
ATOM    102  C   GLU C  12      31.265  17.235  -0.103  1.00 60.86           C  
ANISOU  102  C   GLU C  12     9558   6866   6701  -1333   1973    622       C  
ATOM    103  O   GLU C  12      31.513  16.434   0.795  1.00 60.73           O  
ANISOU  103  O   GLU C  12     9575   6796   6703  -1200   2011    538       O  
ATOM    104  CB  GLU C  12      32.750  16.285  -1.936  1.00 56.94           C  
ANISOU  104  CB  GLU C  12     9660   6186   5788  -1279   2238    412       C  
ATOM    105  CG  GLU C  12      32.141  16.126  -3.317  1.00 70.17           C  
ANISOU  105  CG  GLU C  12    11679   7790   7192  -1580   2131    483       C  
ATOM    106  CD  GLU C  12      30.944  15.199  -3.416  1.00 94.53           C  
ANISOU  106  CD  GLU C  12    15066  10748  10104  -1872   1886    575       C  
ATOM    107  OE1 GLU C  12      31.083  14.008  -3.059  1.00 97.20           O  
ANISOU  107  OE1 GLU C  12    15719  10900  10312  -1811   1908    466       O  
ATOM    108  OE2 GLU C  12      29.874  15.649  -3.889  1.00 88.27           O1-
ANISOU  108  OE2 GLU C  12    14210  10043   9286  -2177   1661    778       O1-
ATOM    109  N   LEU C  13      30.097  17.874  -0.183  1.00 59.87           N  
ANISOU  109  N   LEU C  13     9263   6835   6649  -1513   1789    813       N  
ATOM    110  CA  LEU C  13      28.999  17.730   0.784  1.00 60.00           C  
ANISOU  110  CA  LEU C  13     9081   6948   6769  -1563   1640    941       C  
ATOM    111  C   LEU C  13      28.165  16.436   0.631  1.00 67.35           C  
ANISOU  111  C   LEU C  13    10288   7821   7481  -1825   1468   1029       C  
ATOM    112  O   LEU C  13      27.774  16.077  -0.485  1.00 67.95           O  
ANISOU  112  O   LEU C  13    10645   7836   7338  -2090   1352   1106       O  
ATOM    113  CB  LEU C  13      28.082  18.961   0.694  1.00 59.86           C  
ANISOU  113  CB  LEU C  13     8748   7086   6910  -1604   1532   1141       C  
ATOM    114  CG  LEU C  13      28.179  20.017   1.786  1.00 62.41           C  
ANISOU  114  CG  LEU C  13     8722   7491   7499  -1347   1617   1113       C  
ATOM    115  CD1 LEU C  13      29.629  20.351   2.162  1.00 61.78           C  
ANISOU  115  CD1 LEU C  13     8648   7329   7497  -1142   1815    892       C  
ATOM    116  CD2 LEU C  13      27.460  21.247   1.360  1.00 62.59           C  
ANISOU  116  CD2 LEU C  13     8552   7591   7640  -1347   1536   1295       C  
ATOM    117  N   HIS C  14      27.895  15.741   1.779  1.00 65.21           N  
ANISOU  117  N   HIS C  14     9959   7567   7250  -1787   1438   1026       N  
ATOM    118  CA  HIS C  14      27.016  14.556   1.897  1.00 66.73           C  
ANISOU  118  CA  HIS C  14    10375   7725   7253  -2073   1246   1145       C  
ATOM    119  C   HIS C  14      25.796  14.890   2.800  1.00 70.83           C  
ANISOU  119  C   HIS C  14    10482   8527   7903  -2160   1113   1374       C  
ATOM    120  O   HIS C  14      25.260  16.005   2.705  1.00 70.85           O  
ANISOU  120  O   HIS C  14    10132   8731   8057  -2106   1098   1507       O  
ATOM    121  CB  HIS C  14      27.783  13.340   2.490  1.00 67.67           C  
ANISOU  121  CB  HIS C  14    10815   7619   7277  -1957   1326    968       C  
ATOM    122  CG  HIS C  14      28.958  12.852   1.707  1.00 72.12           C  
ANISOU  122  CG  HIS C  14    11784   7924   7694  -1807   1488    754       C  
ATOM    123  CD2 HIS C  14      29.501  11.616   1.662  1.00 75.77           C  
ANISOU  123  CD2 HIS C  14    12710   8112   7968  -1752   1529    624       C  
ATOM    124  ND1 HIS C  14      29.701  13.697   0.895  1.00 73.71           N  
ANISOU  124  ND1 HIS C  14    11923   8153   7931  -1666   1644    666       N  
ATOM    125  CE1 HIS C  14      30.652  12.948   0.371  1.00 74.60           C  
ANISOU  125  CE1 HIS C  14    12424   8051   7869  -1524   1794    490       C  
ATOM    126  NE2 HIS C  14      30.574  11.689   0.801  1.00 76.51           N  
ANISOU  126  NE2 HIS C  14    13009   8086   7976  -1541   1738    450       N  
ATOM    127  N   GLU C  15      25.402  13.906   3.676  1.00 66.29           N  
ANISOU  127  N   GLU C  15     9968   7963   7257  -2270   1029   1423       N  
ATOM    128  CA  GLU C  15      24.253  13.807   4.581  1.00 67.25           C  
ANISOU  128  CA  GLU C  15     9773   8363   7415  -2409    904   1652       C  
ATOM    129  C   GLU C  15      24.019  15.001   5.489  1.00 69.47           C  
ANISOU  129  C   GLU C  15     9528   8911   7956  -2115   1033   1683       C  
ATOM    130  O   GLU C  15      24.939  15.491   6.125  1.00 66.13           O  
ANISOU  130  O   GLU C  15     9029   8411   7686  -1791   1225   1472       O  
ATOM    131  CB  GLU C  15      24.370  12.538   5.452  1.00 69.76           C  
ANISOU  131  CB  GLU C  15    10325   8565   7616  -2500    859   1616       C  
ATOM    132  CG  GLU C  15      24.406  11.238   4.666  1.00 87.52           C  
ANISOU  132  CG  GLU C  15    13171  10515   9568  -2822    700   1609       C  
ATOM    133  CD  GLU C  15      25.583  10.335   4.982  1.00108.49           C  
ANISOU  133  CD  GLU C  15    16248  12811  12162  -2612    823   1358       C  
ATOM    134  OE1 GLU C  15      25.555   9.665   6.042  1.00 86.34           O  
ANISOU  134  OE1 GLU C  15    13456   9993   9356  -2606    795   1381       O  
ATOM    135  OE2 GLU C  15      26.517  10.272   4.148  1.00104.84           O1-
ANISOU  135  OE2 GLU C  15    16102  12094  11638  -2449    948   1159       O1-
ATOM    136  N   THR C  16      22.767  15.432   5.569  1.00 70.37           N  
ANISOU  136  N   THR C  16     9290   9345   8102  -2233    921   1961       N  
ATOM    137  CA  THR C  16      22.297  16.658   6.225  1.00 71.88           C  
ANISOU  137  CA  THR C  16     9001   9799   8510  -1941   1038   2034       C  
ATOM    138  C   THR C  16      21.960  16.509   7.733  1.00 76.89           C  
ANISOU  138  C   THR C  16     9373  10645   9195  -1811   1127   2050       C  
ATOM    139  O   THR C  16      21.208  17.327   8.271  1.00 77.10           O  
ANISOU  139  O   THR C  16     9001  10959   9336  -1626   1197   2181       O  
ATOM    140  CB  THR C  16      21.095  17.191   5.426  1.00 93.04           C  
ANISOU  140  CB  THR C  16    11424  12744  11184  -2093    880   2362       C  
ATOM    141  CG2 THR C  16      19.888  16.219   5.415  1.00 94.03           C  
ANISOU  141  CG2 THR C  16    11468  13147  11112  -2521    640   2693       C  
ATOM    142  OG1 THR C  16      20.728  18.478   5.924  1.00 99.32           O  
ANISOU  142  OG1 THR C  16    11812  13728  12197  -1729   1020   2412       O  
ATOM    143  N   ILE C  17      22.549  15.481   8.391  1.00 73.85           N  
ANISOU  143  N   ILE C  17     9233  10113   8714  -1882   1135   1914       N  
ATOM    144  CA  ILE C  17      22.342  14.938   9.742  1.00 73.97           C  
ANISOU  144  CA  ILE C  17     9129  10280   8696  -1875   1170   1934       C  
ATOM    145  C   ILE C  17      22.287  15.990  10.917  1.00 79.89           C  
ANISOU  145  C   ILE C  17     9503  11239   9613  -1504   1384   1859       C  
ATOM    146  O   ILE C  17      23.269  16.199  11.628  1.00 77.83           O  
ANISOU  146  O   ILE C  17     9324  10824   9424  -1273   1529   1612       O  
ATOM    147  CB  ILE C  17      23.395  13.805  10.021  1.00 75.68           C  
ANISOU  147  CB  ILE C  17     9773  10171   8811  -1927   1161   1738       C  
ATOM    148  CG1 ILE C  17      24.828  14.274   9.825  1.00 73.43           C  
ANISOU  148  CG1 ILE C  17     9654   9601   8646  -1618   1327   1434       C  
ATOM    149  CG2 ILE C  17      23.142  12.588   9.123  1.00 78.48           C  
ANISOU  149  CG2 ILE C  17    10539  10344   8936  -2328    937   1850       C  
ATOM    150  CD1 ILE C  17      25.552  14.363  11.002  1.00 85.20           C  
ANISOU  150  CD1 ILE C  17    11072  11085  10214  -1385   1462   1277       C  
ATOM    151  N   GLY C  18      21.119  16.619  11.108  1.00 80.64           N  
ANISOU  151  N   GLY C  18     9199  11695   9745  -1452   1400   2088       N  
ATOM    152  CA  GLY C  18      20.819  17.375  12.326  1.00 81.95           C  
ANISOU  152  CA  GLY C  18     9045  12099   9994  -1137   1600   2054       C  
ATOM    153  C   GLY C  18      20.444  18.834  12.174  1.00 89.57           C  
ANISOU  153  C   GLY C  18     9750  13158  11124   -779   1744   2065       C  
ATOM    154  O   GLY C  18      21.319  19.702  12.220  1.00 88.42           O  
ANISOU  154  O   GLY C  18     9741  12751  11104   -508   1875   1807       O  
ATOM    155  N   THR C  19      19.138  19.112  12.001  1.00 90.24           N  
ANISOU  155  N   THR C  19     9461  13622  11203   -775   1711   2385       N  
ATOM    156  CA  THR C  19      18.551  20.464  11.990  1.00 92.56           C  
ANISOU  156  CA  THR C  19     9464  14060  11645   -371   1862   2456       C  
ATOM    157  C   THR C  19      18.628  21.124  13.408  1.00100.98           C  
ANISOU  157  C   THR C  19    10422  15205  12742     31   2143   2267       C  
ATOM    158  O   THR C  19      19.244  20.554  14.321  1.00100.22           O  
ANISOU  158  O   THR C  19    10483  15038  12558    -41   2196   2076       O  
ATOM    159  CB  THR C  19      17.107  20.392  11.445  1.00 99.75           C  
ANISOU  159  CB  THR C  19     9962  15421  12517   -495   1733   2904       C  
ATOM    160  CG2 THR C  19      17.055  20.059   9.961  1.00 98.13           C  
ANISOU  160  CG2 THR C  19     9904  15100  12282   -846   1463   3069       C  
ATOM    161  OG1 THR C  19      16.344  19.432  12.196  1.00 94.10           O  
ANISOU  161  OG1 THR C  19     9011  15111  11631   -743   1691   3125       O  
ATOM    162  N   GLY C  20      18.017  22.307  13.573  1.00101.17           N  
ANISOU  162  N   GLY C  20    10211  15358  12871    454   2314   2322       N  
ATOM    163  CA  GLY C  20      17.868  22.938  14.886  1.00102.79           C  
ANISOU  163  CA  GLY C  20    10319  15680  13058    848   2595   2176       C  
ATOM    164  C   GLY C  20      18.092  24.438  14.959  1.00108.47           C  
ANISOU  164  C   GLY C  20    11157  16139  13918   1345   2790   1983       C  
ATOM    165  O   GLY C  20      18.831  24.910  15.830  1.00106.71           O  
ANISOU  165  O   GLY C  20    11192  15680  13674   1531   2952   1658       O  
ATOM    166  N   GLY C  21      17.449  25.177  14.050  1.00108.42           N  
ANISOU  166  N   GLY C  21    10990  16165  14040   1537   2754   2196       N  
ATOM    167  CA  GLY C  21      17.510  26.636  13.977  1.00110.43           C  
ANISOU  167  CA  GLY C  21    11375  16151  14432   2023   2912   2074       C  
ATOM    168  C   GLY C  21      18.788  27.160  13.348  1.00112.65           C  
ANISOU  168  C   GLY C  21    12127  15865  14810   1928   2818   1797       C  
ATOM    169  O   GLY C  21      19.011  26.971  12.146  1.00110.52           O  
ANISOU  169  O   GLY C  21    11916  15475  14602   1664   2605   1914       O  
ATOM    170  N   PHE C  22      19.637  27.828  14.168  1.00109.60           N  
ANISOU  170  N   PHE C  22    12086  15147  14410   2115   2975   1438       N  
ATOM    171  CA  PHE C  22      20.965  28.323  13.777  1.00107.02           C  
ANISOU  171  CA  PHE C  22    12199  14322  14142   1984   2897   1166       C  
ATOM    172  C   PHE C  22      21.946  27.181  13.459  1.00106.14           C  
ANISOU  172  C   PHE C  22    12200  14157  13971   1496   2720   1088       C  
ATOM    173  O   PHE C  22      22.608  27.244  12.427  1.00105.29           O  
ANISOU  173  O   PHE C  22    12257  13820  13928   1295   2574   1082       O  
ATOM    174  CB  PHE C  22      21.544  29.303  14.835  1.00110.27           C  
ANISOU  174  CB  PHE C  22    12948  14437  14513   2263   3090    832       C  
ATOM    175  CG  PHE C  22      21.985  28.707  16.159  1.00111.40           C  
ANISOU  175  CG  PHE C  22    13154  14686  14487   2168   3191    616       C  
ATOM    176  CD1 PHE C  22      21.070  28.489  17.184  1.00117.16           C  
ANISOU  176  CD1 PHE C  22    13646  15772  15097   2397   3384    671       C  
ATOM    177  CD2 PHE C  22      23.318  28.366  16.382  1.00110.92           C  
ANISOU  177  CD2 PHE C  22    13368  14402  14376   1850   3095    383       C  
ATOM    178  CE1 PHE C  22      21.477  27.934  18.404  1.00117.57           C  
ANISOU  178  CE1 PHE C  22    13770  15929  14972   2283   3465    486       C  
ATOM    179  CE2 PHE C  22      23.723  27.809  17.602  1.00113.13           C  
ANISOU  179  CE2 PHE C  22    13698  14793  14494   1754   3164    217       C  
ATOM    180  CZ  PHE C  22      22.801  27.598  18.604  1.00113.53           C  
ANISOU  180  CZ  PHE C  22    13547  15170  14418   1959   3342    263       C  
ATOM    181  N   ALA C  23      22.023  26.146  14.333  1.00 99.59           N  
ANISOU  181  N   ALA C  23    11287  13544  13007   1327   2742   1041       N  
ATOM    182  CA  ALA C  23      23.008  25.064  14.269  1.00 95.46           C  
ANISOU  182  CA  ALA C  23    10909  12946  12416    950   2611    940       C  
ATOM    183  C   ALA C  23      22.496  23.809  13.548  1.00 96.67           C  
ANISOU  183  C   ALA C  23    10894  13321  12516    630   2435   1194       C  
ATOM    184  O   ALA C  23      21.603  23.107  14.046  1.00 98.47           O  
ANISOU  184  O   ALA C  23    10876  13889  12647    569   2438   1375       O  
ATOM    185  CB  ALA C  23      23.514  24.717  15.664  1.00 95.82           C  
ANISOU  185  CB  ALA C  23    11036  13033  12339    950   2715    734       C  
ATOM    186  N   LYS C  24      23.087  23.556  12.359  1.00 88.61           N  
ANISOU  186  N   LYS C  24    10036  12098  11533    405   2281   1208       N  
ATOM    187  CA  LYS C  24      22.857  22.415  11.450  1.00 85.81           C  
ANISOU  187  CA  LYS C  24     9678  11825  11100     58   2089   1394       C  
ATOM    188  C   LYS C  24      24.198  21.679  11.256  1.00 80.07           C  
ANISOU  188  C   LYS C  24     9257  10843  10323   -140   2039   1190       C  
ATOM    189  O   LYS C  24      25.226  22.342  11.179  1.00 78.30           O  
ANISOU  189  O   LYS C  24     9201  10379  10169    -43   2101    987       O  
ATOM    190  CB  LYS C  24      22.333  22.932  10.082  1.00 89.27           C  
ANISOU  190  CB  LYS C  24    10066  12245  11607     24   1975   1598       C  
ATOM    191  CG  LYS C  24      22.001  21.854   9.048  1.00 94.39           C  
ANISOU  191  CG  LYS C  24    10756  12970  12138   -363   1761   1800       C  
ATOM    192  CD  LYS C  24      20.509  21.636   8.876  1.00100.81           C  
ANISOU  192  CD  LYS C  24    11229  14170  12903   -452   1654   2169       C  
ATOM    193  CE  LYS C  24      19.918  22.453   7.752  1.00108.08           C  
ANISOU  193  CE  LYS C  24    12034  15126  13906   -403   1559   2392       C  
ATOM    194  NZ  LYS C  24      18.437  22.335   7.714  1.00120.09           N1+
ANISOU  194  NZ  LYS C  24    13137  17101  15391   -446   1467   2791       N1+
ATOM    195  N   VAL C  25      24.193  20.331  11.182  1.00 70.81           N  
ANISOU  195  N   VAL C  25     8162   9723   9020   -411   1925   1257       N  
ATOM    196  CA  VAL C  25      25.416  19.552  10.941  1.00 65.88           C  
ANISOU  196  CA  VAL C  25     7830   8862   8340   -540   1891   1088       C  
ATOM    197  C   VAL C  25      25.319  18.736   9.650  1.00 67.24           C  
ANISOU  197  C   VAL C  25     8191   8945   8412   -808   1737   1203       C  
ATOM    198  O   VAL C  25      24.445  17.886   9.548  1.00 69.46           O  
ANISOU  198  O   VAL C  25     8453   9366   8574  -1035   1606   1396       O  
ATOM    199  CB  VAL C  25      25.827  18.687  12.163  1.00 67.38           C  
ANISOU  199  CB  VAL C  25     8063   9089   8449   -556   1922    997       C  
ATOM    200  CG1 VAL C  25      26.998  17.766  11.826  1.00 65.61           C  
ANISOU  200  CG1 VAL C  25     8128   8636   8166   -649   1881    874       C  
ATOM    201  CG2 VAL C  25      26.161  19.553  13.374  1.00 66.55           C  
ANISOU  201  CG2 VAL C  25     7850   9027   8409   -314   2076    837       C  
ATOM    202  N   LYS C  26      26.212  18.992   8.674  1.00 59.23           N  
ANISOU  202  N   LYS C  26     7378   7707   7420   -808   1748   1090       N  
ATOM    203  CA  LYS C  26      26.287  18.276   7.390  1.00 57.85           C  
ANISOU  203  CA  LYS C  26     7457   7409   7114  -1041   1633   1149       C  
ATOM    204  C   LYS C  26      27.565  17.451   7.358  1.00 60.80           C  
ANISOU  204  C   LYS C  26     8119   7569   7413  -1021   1694    952       C  
ATOM    205  O   LYS C  26      28.607  17.918   7.812  1.00 60.19           O  
ANISOU  205  O   LYS C  26     8009   7430   7430   -821   1827    780       O  
ATOM    206  CB  LYS C  26      26.304  19.265   6.207  1.00 59.06           C  
ANISOU  206  CB  LYS C  26     7611   7503   7325  -1035   1622   1193       C  
ATOM    207  CG  LYS C  26      25.261  19.011   5.126  1.00 74.67           C  
ANISOU  207  CG  LYS C  26     9615   9567   9190  -1299   1439   1439       C  
ATOM    208  CD  LYS C  26      24.013  19.927   5.291  1.00 85.45           C  
ANISOU  208  CD  LYS C  26    10615  11183  10669  -1220   1388   1679       C  
ATOM    209  CE  LYS C  26      23.144  20.055   4.054  1.00 76.25           C  
ANISOU  209  CE  LYS C  26     9427  10115   9429  -1447   1201   1947       C  
ATOM    210  NZ  LYS C  26      21.876  20.814   4.306  1.00 68.15           N1+
ANISOU  210  NZ  LYS C  26     7994   9386   8513  -1329   1154   2226       N1+
ATOM    211  N   LEU C  27      27.496  16.226   6.826  1.00 56.67           N  
ANISOU  211  N   LEU C  27     7890   6935   6707  -1222   1595    989       N  
ATOM    212  CA  LEU C  27      28.670  15.380   6.629  1.00 54.68           C  
ANISOU  212  CA  LEU C  27     7953   6459   6364  -1151   1668    818       C  
ATOM    213  C   LEU C  27      29.363  15.741   5.332  1.00 57.62           C  
ANISOU  213  C   LEU C  27     8493   6705   6695  -1131   1738    738       C  
ATOM    214  O   LEU C  27      28.701  16.019   4.339  1.00 57.48           O  
ANISOU  214  O   LEU C  27     8527   6704   6609  -1317   1644    854       O  
ATOM    215  CB  LEU C  27      28.269  13.905   6.637  1.00 56.09           C  
ANISOU  215  CB  LEU C  27     8454   6517   6341  -1358   1535    882       C  
ATOM    216  CG  LEU C  27      28.898  13.044   7.707  1.00 60.18           C  
ANISOU  216  CG  LEU C  27     9067   6949   6849  -1223   1578    795       C  
ATOM    217  CD1 LEU C  27      28.439  13.467   9.090  1.00 59.52           C  
ANISOU  217  CD1 LEU C  27     8621   7103   6890  -1169   1581    857       C  
ATOM    218  CD2 LEU C  27      28.575  11.606   7.466  1.00 64.36           C  
ANISOU  218  CD2 LEU C  27    10029   7271   7153  -1441   1436    854       C  
ATOM    219  N   ALA C  28      30.692  15.743   5.331  1.00 54.21           N  
ANISOU  219  N   ALA C  28     8124   6184   6290   -915   1901    568       N  
ATOM    220  CA  ALA C  28      31.456  16.207   4.173  1.00 54.89           C  
ANISOU  220  CA  ALA C  28     8309   6212   6334   -877   2006    499       C  
ATOM    221  C   ALA C  28      32.722  15.405   3.977  1.00 59.43           C  
ANISOU  221  C   ALA C  28     9104   6666   6811   -686   2161    352       C  
ATOM    222  O   ALA C  28      33.248  14.830   4.931  1.00 58.84           O  
ANISOU  222  O   ALA C  28     9001   6578   6777   -516   2206    294       O  
ATOM    223  CB  ALA C  28      31.807  17.690   4.320  1.00 54.10           C  
ANISOU  223  CB  ALA C  28     7892   6237   6426   -783   2076    490       C  
ATOM    224  N   CYS C  29      33.202  15.368   2.735  1.00 56.69           N  
ANISOU  224  N   CYS C  29     8972   6246   6322   -699   2248    305       N  
ATOM    225  CA  CYS C  29      34.486  14.793   2.424  1.00 59.14           C  
ANISOU  225  CA  CYS C  29     9439   6494   6538   -454   2450    175       C  
ATOM    226  C   CYS C  29      35.450  15.933   2.139  1.00 61.90           C  
ANISOU  226  C   CYS C  29     9495   7031   6994   -352   2602    155       C  
ATOM    227  O   CYS C  29      35.112  16.827   1.364  1.00 61.60           O  
ANISOU  227  O   CYS C  29     9404   7046   6956   -528   2564    216       O  
ATOM    228  CB  CYS C  29      34.362  13.847   1.236  1.00 63.29           C  
ANISOU  228  CB  CYS C  29    10466   6806   6775   -533   2469    127       C  
ATOM    229  SG  CYS C  29      35.842  12.854   0.921  1.00 70.97           S  
ANISOU  229  SG  CYS C  29    11711   7664   7590   -134   2752    -39       S  
ATOM    230  N   HIS C  30      36.638  15.922   2.768  1.00 56.66           N  
ANISOU  230  N   HIS C  30     8631   6483   6414    -97   2751     98       N  
ATOM    231  CA  HIS C  30      37.730  16.848   2.428  1.00 55.41           C  
ANISOU  231  CA  HIS C  30     8212   6532   6310    -29   2903    100       C  
ATOM    232  C   HIS C  30      38.380  16.327   1.164  1.00 60.18           C  
ANISOU  232  C   HIS C  30     9061   7115   6690     74   3093     49       C  
ATOM    233  O   HIS C  30      38.919  15.227   1.178  1.00 63.45           O  
ANISOU  233  O   HIS C  30     9668   7452   6988    329   3222    -23       O  
ATOM    234  CB  HIS C  30      38.724  16.951   3.599  1.00 55.01           C  
ANISOU  234  CB  HIS C  30     7838   6657   6406    169   2964     98       C  
ATOM    235  CG  HIS C  30      39.902  17.845   3.367  1.00 58.18           C  
ANISOU  235  CG  HIS C  30     7941   7315   6849    193   3093    137       C  
ATOM    236  CD2 HIS C  30      40.021  19.185   3.528  1.00 57.69           C  
ANISOU  236  CD2 HIS C  30     7633   7381   6906     -4   3028    196       C  
ATOM    237  ND1 HIS C  30      41.119  17.339   2.961  1.00 61.68           N  
ANISOU  237  ND1 HIS C  30     8326   7917   7192    435   3310    134       N  
ATOM    238  CE1 HIS C  30      41.930  18.381   2.878  1.00 60.93           C  
ANISOU  238  CE1 HIS C  30     7910   8085   7155    338   3359    213       C  
ATOM    239  NE2 HIS C  30      41.312  19.511   3.212  1.00 58.73           N  
ANISOU  239  NE2 HIS C  30     7543   7767   7004     56   3180    246       N  
ATOM    240  N   ILE C  31      38.317  17.109   0.072  1.00 55.65           N  
ANISOU  240  N   ILE C  31     8506   6600   6038   -110   3118     88       N  
ATOM    241  CA  ILE C  31      38.704  16.705  -1.296  1.00 56.98           C  
ANISOU  241  CA  ILE C  31     8964   6745   5940    -81   3290     41       C  
ATOM    242  C   ILE C  31      40.185  16.273  -1.398  1.00 63.36           C  
ANISOU  242  C   ILE C  31     9669   7735   6670    268   3588    -13       C  
ATOM    243  O   ILE C  31      40.445  15.212  -1.979  1.00 66.50           O  
ANISOU  243  O   ILE C  31    10423   8004   6841    478   3749   -113       O  
ATOM    244  CB  ILE C  31      38.324  17.779  -2.388  1.00 58.97           C  
ANISOU  244  CB  ILE C  31     9215   7060   6132   -388   3232    130       C  
ATOM    245  CG1 ILE C  31      36.773  18.025  -2.459  1.00 56.21           C  
ANISOU  245  CG1 ILE C  31     8997   6540   5819   -690   2943    214       C  
ATOM    246  CG2 ILE C  31      38.893  17.413  -3.768  1.00 60.13           C  
ANISOU  246  CG2 ILE C  31     9638   7238   5971   -351   3446     78       C  
ATOM    247  CD1 ILE C  31      36.271  19.123  -3.532  1.00 50.49           C  
ANISOU  247  CD1 ILE C  31     8273   5862   5047   -993   2842    346       C  
ATOM    248  N   LEU C  32      41.140  17.062  -0.845  1.00 58.92           N  
ANISOU  248  N   LEU C  32     8645   7471   6271    335   3660     63       N  
ATOM    249  CA  LEU C  32      42.585  16.758  -1.002  1.00 60.44           C  
ANISOU  249  CA  LEU C  32     8641   7936   6387    655   3948     72       C  
ATOM    250  C   LEU C  32      43.012  15.449  -0.341  1.00 63.77           C  
ANISOU  250  C   LEU C  32     9167   8271   6791   1067   4052      3       C  
ATOM    251  O   LEU C  32      43.685  14.657  -0.984  1.00 68.00           O  
ANISOU  251  O   LEU C  32     9880   8825   7132   1387   4309    -55       O  
ATOM    252  CB  LEU C  32      43.494  17.911  -0.544  1.00 59.48           C  
ANISOU  252  CB  LEU C  32     7984   8187   6427    558   3957    212       C  
ATOM    253  CG  LEU C  32      43.698  19.058  -1.522  1.00 64.35           C  
ANISOU  253  CG  LEU C  32     8493   8983   6973    264   3988    306       C  
ATOM    254  CD1 LEU C  32      44.422  20.199  -0.853  1.00 64.64           C  
ANISOU  254  CD1 LEU C  32     8065   9312   7183     86   3915    451       C  
ATOM    255  CD2 LEU C  32      44.542  18.627  -2.698  1.00 72.15           C  
ANISOU  255  CD2 LEU C  32     9550  10169   7695    452   4305    301       C  
ATOM    256  N   THR C  33      42.618  15.217   0.930  1.00 55.47           N  
ANISOU  256  N   THR C  33     8031   7115   5929   1077   3861     13       N  
ATOM    257  CA  THR C  33      43.028  14.025   1.689  1.00 55.94           C  
ANISOU  257  CA  THR C  33     8172   7087   5996   1453   3922    -17       C  
ATOM    258  C   THR C  33      42.116  12.801   1.457  1.00 62.87           C  
ANISOU  258  C   THR C  33     9650   7523   6715   1501   3857   -136       C  
ATOM    259  O   THR C  33      42.586  11.659   1.546  1.00 65.71           O  
ANISOU  259  O   THR C  33    10252   7742   6974   1874   3990   -188       O  
ATOM    260  CB  THR C  33      43.022  14.312   3.182  1.00 49.01           C  
ANISOU  260  CB  THR C  33     6955   6306   5360   1404   3733     62       C  
ATOM    261  CG2 THR C  33      44.045  15.353   3.597  1.00 38.43           C  
ANISOU  261  CG2 THR C  33     5061   5388   4153   1358   3770    192       C  
ATOM    262  OG1 THR C  33      41.692  14.697   3.547  1.00 53.58           O  
ANISOU  262  OG1 THR C  33     7663   6677   6018   1056   3474     40       O  
ATOM    263  N   GLY C  34      40.828  13.059   1.184  1.00 56.86           N  
ANISOU  263  N   GLY C  34     9125   6550   5928   1117   3640   -157       N  
ATOM    264  CA  GLY C  34      39.783  12.043   1.081  1.00 56.13           C  
ANISOU  264  CA  GLY C  34     9563   6071   5693   1015   3494   -224       C  
ATOM    265  C   GLY C  34      39.190  11.686   2.422  1.00 55.94           C  
ANISOU  265  C   GLY C  34     9472   5951   5832    960   3276   -172       C  
ATOM    266  O   GLY C  34      38.388  10.755   2.509  1.00 55.58           O  
ANISOU  266  O   GLY C  34     9843   5603   5671    867   3138   -197       O  
ATOM    267  N   GLU C  35      39.588  12.438   3.472  1.00 50.79           N  
ANISOU  267  N   GLU C  35     8311   5565   5422    983   3235    -93       N  
ATOM    268  CA  GLU C  35      39.177  12.192   4.847  1.00 49.69           C  
ANISOU  268  CA  GLU C  35     8052   5400   5428    951   3057    -40       C  
ATOM    269  C   GLU C  35      37.805  12.803   5.128  1.00 53.02           C  
ANISOU  269  C   GLU C  35     8435   5790   5920    559   2823      8       C  
ATOM    270  O   GLU C  35      37.529  13.926   4.709  1.00 50.97           O  
ANISOU  270  O   GLU C  35     7978   5664   5724    363   2801     32       O  
ATOM    271  CB  GLU C  35      40.260  12.629   5.864  1.00 50.34           C  
ANISOU  271  CB  GLU C  35     7658   5779   5689   1152   3116     24       C  
ATOM    272  CG  GLU C  35      41.566  11.830   5.787  1.00 56.20           C  
ANISOU  272  CG  GLU C  35     8395   6586   6374   1600   3332     30       C  
ATOM    273  CD  GLU C  35      41.558  10.391   6.290  1.00 78.18           C  
ANISOU  273  CD  GLU C  35    11524   9095   9085   1868   3310     21       C  
ATOM    274  OE1 GLU C  35      41.057  10.158   7.415  1.00 84.15           O  
ANISOU  274  OE1 GLU C  35    12245   9794   9934   1762   3115     76       O  
ATOM    275  OE2 GLU C  35      42.097   9.504   5.589  1.00 70.13           O1-
ANISOU  275  OE2 GLU C  35    10820   7919   7907   2203   3498    -35       O1-
ATOM    276  N   MET C  36      36.947  12.039   5.823  1.00 50.90           N  
ANISOU  276  N   MET C  36     8356   5353   5630    457   2653     40       N  
ATOM    277  CA  MET C  36      35.606  12.420   6.222  1.00 50.71           C  
ANISOU  277  CA  MET C  36     8272   5340   5656    129   2443    118       C  
ATOM    278  C   MET C  36      35.632  13.381   7.410  1.00 54.75           C  
ANISOU  278  C   MET C  36     8330   6094   6379    117   2402    158       C  
ATOM    279  O   MET C  36      36.475  13.286   8.306  1.00 56.69           O  
ANISOU  279  O   MET C  36     8394   6440   6707    311   2453    149       O  
ATOM    280  CB  MET C  36      34.821  11.153   6.592  1.00 55.07           C  
ANISOU  280  CB  MET C  36     9186   5660   6078     21   2290    161       C  
ATOM    281  CG  MET C  36      33.371  11.171   6.136  1.00 58.69           C  
ANISOU  281  CG  MET C  36     9791   6067   6442   -368   2097    254       C  
ATOM    282  SD  MET C  36      33.119  11.388   4.358  1.00 63.54           S  
ANISOU  282  SD  MET C  36    10691   6578   6872   -540   2121    225       S  
ATOM    283  CE  MET C  36      34.151  10.104   3.746  1.00 63.91           C  
ANISOU  283  CE  MET C  36    11274   6312   6698   -261   2285     75       C  
ATOM    284  N   VAL C  37      34.661  14.272   7.445  1.00 48.20           N  
ANISOU  284  N   VAL C  37     7341   5353   5621   -109   2302    212       N  
ATOM    285  CA  VAL C  37      34.629  15.463   8.269  1.00 44.67           C  
ANISOU  285  CA  VAL C  37     6529   5099   5344   -127   2291    221       C  
ATOM    286  C   VAL C  37      33.135  15.711   8.627  1.00 46.55           C  
ANISOU  286  C   VAL C  37     6716   5370   5600   -331   2147    315       C  
ATOM    287  O   VAL C  37      32.238  15.235   7.932  1.00 45.48           O  
ANISOU  287  O   VAL C  37     6772   5152   5357   -500   2056    392       O  
ATOM    288  CB  VAL C  37      35.292  16.555   7.360  1.00 48.57           C  
ANISOU  288  CB  VAL C  37     6907   5663   5884   -119   2396    188       C  
ATOM    289  CG1 VAL C  37      34.395  17.741   7.046  1.00 47.55           C  
ANISOU  289  CG1 VAL C  37     6666   5570   5832   -291   2324    241       C  
ATOM    290  CG2 VAL C  37      36.679  16.958   7.839  1.00 48.20           C  
ANISOU  290  CG2 VAL C  37     6636   5764   5913     43   2506    145       C  
ATOM    291  N   ALA C  38      32.869  16.427   9.711  1.00 43.36           N  
ANISOU  291  N   ALA C  38     6061   5107   5307   -316   2131    320       N  
ATOM    292  CA  ALA C  38      31.531  16.924  10.002  1.00 43.33           C  
ANISOU  292  CA  ALA C  38     5935   5196   5334   -439   2049    414       C  
ATOM    293  C   ALA C  38      31.567  18.454   9.985  1.00 47.30           C  
ANISOU  293  C   ALA C  38     6242   5762   5967   -386   2105    377       C  
ATOM    294  O   ALA C  38      32.498  19.065  10.545  1.00 47.44           O  
ANISOU  294  O   ALA C  38     6167   5804   6054   -287   2175    276       O  
ATOM    295  CB  ALA C  38      31.048  16.406  11.357  1.00 44.04           C  
ANISOU  295  CB  ALA C  38     5944   5388   5402   -445   2001    452       C  
ATOM    296  N   ILE C  39      30.563  19.077   9.329  1.00 42.17           N  
ANISOU  296  N   ILE C  39     5548   5132   5343   -464   2056    479       N  
ATOM    297  CA  ILE C  39      30.511  20.520   9.183  1.00 41.02           C  
ANISOU  297  CA  ILE C  39     5286   4985   5316   -399   2096    463       C  
ATOM    298  C   ILE C  39      29.324  21.072   9.935  1.00 48.12           C  
ANISOU  298  C   ILE C  39     6014   6002   6268   -332   2083    540       C  
ATOM    299  O   ILE C  39      28.181  20.674   9.704  1.00 48.02           O  
ANISOU  299  O   ILE C  39     5940   6094   6212   -410   2008    703       O  
ATOM    300  CB  ILE C  39      30.612  21.025   7.705  1.00 43.97           C  
ANISOU  300  CB  ILE C  39     5751   5267   5688   -481   2077    516       C  
ATOM    301  CG1 ILE C  39      31.691  20.241   6.904  1.00 43.34           C  
ANISOU  301  CG1 ILE C  39     5854   5110   5504   -528   2121    450       C  
ATOM    302  CG2 ILE C  39      30.811  22.567   7.640  1.00 43.11           C  
ANISOU  302  CG2 ILE C  39     5572   5105   5703   -411   2112    490       C  
ATOM    303  CD1 ILE C  39      32.629  21.009   5.937  1.00 57.14           C  
ANISOU  303  CD1 ILE C  39     7640   6809   7261   -547   2190    415       C  
ATOM    304  N   LYS C  40      29.619  22.003  10.857  1.00 46.69           N  
ANISOU  304  N   LYS C  40     5763   5818   6159   -192   2162    429       N  
ATOM    305  CA  LYS C  40      28.654  22.737  11.652  1.00 47.18           C  
ANISOU  305  CA  LYS C  40     5693   5970   6262    -48   2207    456       C  
ATOM    306  C   LYS C  40      28.400  23.997  10.911  1.00 53.41           C  
ANISOU  306  C   LYS C  40     6502   6642   7150     34   2214    493       C  
ATOM    307  O   LYS C  40      29.331  24.743  10.661  1.00 55.51           O  
ANISOU  307  O   LYS C  40     6890   6742   7460     25   2231    385       O  
ATOM    308  CB  LYS C  40      29.248  23.024  13.040  1.00 50.96           C  
ANISOU  308  CB  LYS C  40     6183   6458   6723     45   2287    285       C  
ATOM    309  CG  LYS C  40      28.223  23.133  14.169  1.00 79.09           C  
ANISOU  309  CG  LYS C  40     9618  10191  10242    181   2358    308       C  
ATOM    310  CD  LYS C  40      28.917  23.512  15.475  1.00 87.78           C  
ANISOU  310  CD  LYS C  40    10793  11271  11288    243   2430    117       C  
ATOM    311  CE  LYS C  40      27.958  24.117  16.478  1.00101.68           C  
ANISOU  311  CE  LYS C  40    12488  13146  13000    444   2553     93       C  
ATOM    312  NZ  LYS C  40      28.633  25.069  17.408  1.00108.12           N1+
ANISOU  312  NZ  LYS C  40    13490  13824  13767    520   2625   -126       N1+
ATOM    313  N   ILE C  41      27.153  24.245  10.535  1.00 54.32           N  
ANISOU  313  N   ILE C  41     6488   6856   7296    102   2186    673       N  
ATOM    314  CA  ILE C  41      26.744  25.412   9.740  1.00 57.27           C  
ANISOU  314  CA  ILE C  41     6872   7119   7769    208   2171    764       C  
ATOM    315  C   ILE C  41      25.816  26.350  10.575  1.00 68.16           C  
ANISOU  315  C   ILE C  41     8139   8550   9209    520   2276    785       C  
ATOM    316  O   ILE C  41      24.651  26.000  10.827  1.00 69.15           O  
ANISOU  316  O   ILE C  41     8029   8930   9314    607   2287    959       O  
ATOM    317  CB  ILE C  41      26.098  24.950   8.398  1.00 60.09           C  
ANISOU  317  CB  ILE C  41     7175   7553   8103     39   2035    997       C  
ATOM    318  CG1 ILE C  41      27.073  24.117   7.560  1.00 58.12           C  
ANISOU  318  CG1 ILE C  41     7108   7212   7763   -218   1973    937       C  
ATOM    319  CG2 ILE C  41      25.592  26.150   7.594  1.00 63.25           C  
ANISOU  319  CG2 ILE C  41     7565   7859   8608    158   1999   1136       C  
ATOM    320  CD1 ILE C  41      26.413  23.190   6.573  1.00 63.78           C  
ANISOU  320  CD1 ILE C  41     7830   8032   8371   -443   1838   1129       C  
ATOM    321  N   MET C  42      26.338  27.530  10.991  1.00 67.94           N  
ANISOU  321  N   MET C  42     8293   8285   9236    683   2355    619       N  
ATOM    322  CA  MET C  42      25.598  28.524  11.798  1.00 71.51           C  
ANISOU  322  CA  MET C  42     8743   8707   9721   1031   2487    588       C  
ATOM    323  C   MET C  42      24.883  29.552  10.942  1.00 79.56           C  
ANISOU  323  C   MET C  42     9766   9606  10857   1234   2463    759       C  
ATOM    324  O   MET C  42      25.497  30.081  10.012  1.00 79.90           O  
ANISOU  324  O   MET C  42     9992   9412  10955   1104   2365    766       O  
ATOM    325  CB  MET C  42      26.519  29.242  12.806  1.00 74.08           C  
ANISOU  325  CB  MET C  42     9348   8798  10002   1085   2574    303       C  
ATOM    326  CG  MET C  42      26.476  28.644  14.186  1.00 77.61           C  
ANISOU  326  CG  MET C  42     9730   9432  10326   1125   2679    176       C  
ATOM    327  SD  MET C  42      26.936  26.894  14.181  1.00 79.23           S  
ANISOU  327  SD  MET C  42     9759   9892  10453    793   2578    229       S  
ATOM    328  CE  MET C  42      28.737  27.020  14.095  1.00 74.29           C  
ANISOU  328  CE  MET C  42     9380   9034   9812    543   2501     33       C  
ATOM    329  N   ASP C  43      23.595  29.834  11.243  1.00 78.26           N  
ANISOU  329  N   ASP C  43     9384   9627  10724   1559   2553    920       N  
ATOM    330  CA  ASP C  43      22.884  30.922  10.577  1.00 81.22           C  
ANISOU  330  CA  ASP C  43     9763   9878  11219   1843   2547   1093       C  
ATOM    331  C   ASP C  43      23.207  32.253  11.277  1.00 88.65           C  
ANISOU  331  C   ASP C  43    11058  10444  12180   2158   2684    868       C  
ATOM    332  O   ASP C  43      22.467  32.680  12.171  1.00 92.30           O  
ANISOU  332  O   ASP C  43    11476  10973  12622   2555   2870    836       O  
ATOM    333  CB  ASP C  43      21.368  30.641  10.483  1.00 85.63           C  
ANISOU  333  CB  ASP C  43     9893  10840  11803   2066   2572   1417       C  
ATOM    334  CG  ASP C  43      20.591  31.683   9.687  1.00104.15           C  
ANISOU  334  CG  ASP C  43    12189  13101  14283   2376   2541   1662       C  
ATOM    335  OD1 ASP C  43      20.734  31.711   8.440  1.00108.34           O  
ANISOU  335  OD1 ASP C  43    12747  13551  14866   2147   2345   1831       O  
ATOM    336  OD2 ASP C  43      19.847  32.480  10.314  1.00109.84           O1-
ANISOU  336  OD2 ASP C  43    12858  13831  15045   2868   2720   1689       O1-
ATOM    337  N   LYS C  44      24.327  32.896  10.862  1.00 83.37           N  
ANISOU  337  N   LYS C  44    10762   9385  11531   1962   2594    716       N  
ATOM    338  CA  LYS C  44      24.862  34.168  11.384  1.00 99.45           C  
ANISOU  338  CA  LYS C  44    13248  10982  13557   2124   2659    494       C  
ATOM    339  C   LYS C  44      23.864  35.331  11.226  1.00127.43           C  
ANISOU  339  C   LYS C  44    16887  14333  17198   2618   2738    621       C  
ATOM    340  O   LYS C  44      23.018  35.549  12.097  1.00 87.07           O  
ANISOU  340  O   LYS C  44    11705   9321  12057   3043   2935    593       O  
ATOM    341  CB  LYS C  44      26.222  34.464  10.705  1.00 99.70           C  
ANISOU  341  CB  LYS C  44    13573  10724  13583   1709   2494    405       C  
ATOM    342  CG  LYS C  44      26.802  35.873  10.832  1.00113.40           C  
ANISOU  342  CG  LYS C  44    15817  11956  15314   1755   2475    259       C  
ATOM    343  CD  LYS C  44      27.958  36.054   9.831  1.00120.32           C  
ANISOU  343  CD  LYS C  44    16852  12669  16196   1300   2285    295       C  
ATOM    344  CE  LYS C  44      28.553  37.445   9.797  1.00130.58           C  
ANISOU  344  CE  LYS C  44    18671  13464  17480   1248   2214    205       C  
ATOM    345  NZ  LYS C  44      29.503  37.615   8.661  1.00133.85           N1+
ANISOU  345  NZ  LYS C  44    19162  13794  17901    813   2034    319       N1+
ATOM    346  N   SER C  49      21.741  34.861  17.115  1.00 94.05           N  
ANISOU  346  N   SER C  49    12503  10859  12372   3910   3794    -46       N  
ATOM    347  CA  SER C  49      21.352  33.608  17.764  1.00 92.45           C  
ANISOU  347  CA  SER C  49    11863  11202  12062   3776   3860     28       C  
ATOM    348  C   SER C  49      22.466  33.036  18.690  1.00 95.17           C  
ANISOU  348  C   SER C  49    12431  11504  12226   3373   3816   -257       C  
ATOM    349  O   SER C  49      22.837  31.853  18.606  1.00 90.43           O  
ANISOU  349  O   SER C  49    11577  11172  11610   2969   3676   -180       O  
ATOM    350  CB  SER C  49      20.866  32.595  16.729  1.00 92.35           C  
ANISOU  350  CB  SER C  49    11328  11580  12181   3529   3681    391       C  
ATOM    351  OG  SER C  49      19.628  33.003  16.170  1.00101.20           O  
ANISOU  351  OG  SER C  49    12139  12893  13419   3936   3755    696       O  
ATOM    352  N   ASP C  50      22.980  33.916  19.589  1.00 95.68           N  
ANISOU  352  N   ASP C  50    13006  11211  12138   3499   3932   -581       N  
ATOM    353  CA  ASP C  50      24.059  33.696  20.566  1.00 94.62           C  
ANISOU  353  CA  ASP C  50    13178  10970  11803   3162   3891   -868       C  
ATOM    354  C   ASP C  50      25.379  33.369  19.892  1.00 95.16           C  
ANISOU  354  C   ASP C  50    13340  10866  11951   2616   3595   -884       C  
ATOM    355  O   ASP C  50      25.816  32.221  19.846  1.00 91.07           O  
ANISOU  355  O   ASP C  50    12542  10629  11433   2268   3470   -803       O  
ATOM    356  CB  ASP C  50      23.676  32.680  21.650  1.00 96.07           C  
ANISOU  356  CB  ASP C  50    13070  11628  11804   3133   4022   -872       C  
ATOM    357  CG  ASP C  50      22.354  33.002  22.305  1.00112.04           C  
ANISOU  357  CG  ASP C  50    14949  13892  13729   3687   4346   -832       C  
ATOM    358  OD1 ASP C  50      22.107  34.207  22.596  1.00122.39           O  
ANISOU  358  OD1 ASP C  50    16656  14868  14979   4106   4529  -1004       O  
ATOM    359  OD2 ASP C  50      21.536  32.072  22.469  1.00112.25           O1-
ANISOU  359  OD2 ASP C  50    14470  14443  13737   3717   4421   -607       O1-
ATOM    360  N   LEU C  51      25.999  34.420  19.360  1.00 93.94           N  
ANISOU  360  N   LEU C  51    13597  10242  11854   2564   3492   -976       N  
ATOM    361  CA  LEU C  51      27.270  34.396  18.647  1.00 91.33           C  
ANISOU  361  CA  LEU C  51    13394   9718  11589   2084   3233   -980       C  
ATOM    362  C   LEU C  51      28.474  34.754  19.530  1.00 95.39           C  
ANISOU  362  C   LEU C  51    14331  10008  11906   1761   3154  -1248       C  
ATOM    363  O   LEU C  51      29.597  34.522  19.089  1.00 92.26           O  
ANISOU  363  O   LEU C  51    13937   9580  11538   1328   2947  -1225       O  
ATOM    364  CB  LEU C  51      27.205  35.274  17.392  1.00 92.63           C  
ANISOU  364  CB  LEU C  51    13702   9558  11935   2150   3135   -850       C  
ATOM    365  CG  LEU C  51      26.032  34.971  16.463  1.00 98.17           C  
ANISOU  365  CG  LEU C  51    13985  10494  12821   2432   3175   -551       C  
ATOM    366  CD1 LEU C  51      25.575  36.217  15.733  1.00102.19           C  
ANISOU  366  CD1 LEU C  51    14754  10624  13449   2736   3176   -471       C  
ATOM    367  CD2 LEU C  51      26.329  33.792  15.523  1.00 97.35           C  
ANISOU  367  CD2 LEU C  51    13469  10700  12820   2068   3003   -342       C  
ATOM    368  N   PRO C  52      28.319  35.327  20.756  1.00 95.62           N  
ANISOU  368  N   PRO C  52    14727   9893  11711   1940   3305  -1492       N  
ATOM    369  CA  PRO C  52      29.377  35.141  21.769  1.00 95.19           C  
ANISOU  369  CA  PRO C  52    14898   9842  11429   1554   3212  -1692       C  
ATOM    370  C   PRO C  52      29.661  33.672  22.095  1.00 94.00           C  
ANISOU  370  C   PRO C  52    14270  10183  11263   1310   3156  -1586       C  
ATOM    371  O   PRO C  52      30.812  33.337  22.367  1.00 92.53           O  
ANISOU  371  O   PRO C  52    14122  10038  10997    888   2976  -1626       O  
ATOM    372  CB  PRO C  52      28.847  35.887  22.996  1.00101.57           C  
ANISOU  372  CB  PRO C  52    16143  10467  11982   1871   3433  -1952       C  
ATOM    373  CG  PRO C  52      27.871  36.847  22.460  1.00109.48           C  
ANISOU  373  CG  PRO C  52    17321  11182  13095   2378   3594  -1926       C  
ATOM    374  CD  PRO C  52      27.241  36.194  21.273  1.00102.00           C  
ANISOU  374  CD  PRO C  52    15792  10523  12441   2494   3566  -1600       C  
ATOM    375  N   ARG C  53      28.626  32.805  22.067  1.00 86.82           N  
ANISOU  375  N   ARG C  53    12919   9645  10422   1563   3295  -1428       N  
ATOM    376  CA  ARG C  53      28.763  31.379  22.352  1.00 82.06           C  
ANISOU  376  CA  ARG C  53    11906   9471   9802   1356   3241  -1307       C  
ATOM    377  C   ARG C  53      29.542  30.623  21.264  1.00 78.03           C  
ANISOU  377  C   ARG C  53    11138   9034   9476   1031   3020  -1126       C  
ATOM    378  O   ARG C  53      30.353  29.756  21.589  1.00 74.38           O  
ANISOU  378  O   ARG C  53    10553   8749   8960    741   2901  -1109       O  
ATOM    379  CB  ARG C  53      27.392  30.750  22.599  1.00 83.40           C  
ANISOU  379  CB  ARG C  53    11717  10002   9969   1680   3438  -1168       C  
ATOM    380  CG  ARG C  53      26.969  30.745  24.066  1.00 96.18           C  
ANISOU  380  CG  ARG C  53    13445  11783  11315   1835   3637  -1326       C  
ATOM    381  CD  ARG C  53      25.825  29.777  24.324  1.00107.55           C  
ANISOU  381  CD  ARG C  53    14424  13704  12736   2002   3778  -1125       C  
ATOM    382  NE  ARG C  53      26.278  28.386  24.412  1.00118.30           N  
ANISOU  382  NE  ARG C  53    15504  15352  14093   1633   3609   -986       N  
ATOM    383  CZ  ARG C  53      26.238  27.510  23.412  1.00131.49           C  
ANISOU  383  CZ  ARG C  53    16859  17149  15952   1470   3456   -749       C  
ATOM    384  NH1 ARG C  53      25.765  27.866  22.223  1.00119.38           N1+
ANISOU  384  NH1 ARG C  53    15215  15520  14625   1606   3436   -610       N1+
ATOM    385  NH2 ARG C  53      26.674  26.270  23.590  1.00115.75           N  
ANISOU  385  NH2 ARG C  53    14695  15358  13927   1170   3314   -647       N  
ATOM    386  N   ILE C  54      29.299  30.955  19.983  1.00 72.68           N  
ANISOU  386  N   ILE C  54    10392   8224   9000   1102   2975   -987       N  
ATOM    387  CA  ILE C  54      30.038  30.390  18.839  1.00 69.11           C  
ANISOU  387  CA  ILE C  54     9757   7804   8698    822   2795   -835       C  
ATOM    388  C   ILE C  54      31.506  30.836  18.892  1.00 70.71           C  
ANISOU  388  C   ILE C  54    10204   7818   8845    476   2640   -945       C  
ATOM    389  O   ILE C  54      32.407  30.058  18.575  1.00 68.23           O  
ANISOU  389  O   ILE C  54     9709   7657   8557    209   2518   -867       O  
ATOM    390  CB  ILE C  54      29.395  30.730  17.450  1.00 72.15           C  
ANISOU  390  CB  ILE C  54    10045   8091   9278    961   2780   -655       C  
ATOM    391  CG1 ILE C  54      27.834  30.839  17.501  1.00 74.90           C  
ANISOU  391  CG1 ILE C  54    10228   8567   9664   1368   2946   -547       C  
ATOM    392  CG2 ILE C  54      29.864  29.763  16.340  1.00 68.75           C  
ANISOU  392  CG2 ILE C  54     9357   7810   8955    715   2642   -479       C  
ATOM    393  CD1 ILE C  54      26.988  29.594  17.957  1.00 88.82           C  
ANISOU  393  CD1 ILE C  54    11605  10765  11377   1425   3018   -414       C  
ATOM    394  N   LYS C  55      31.733  32.088  19.304  1.00 69.36           N  
ANISOU  394  N   LYS C  55    10451   7320   8582    483   2645  -1114       N  
ATOM    395  CA  LYS C  55      33.059  32.691  19.345  1.00 69.31           C  
ANISOU  395  CA  LYS C  55    10709   7126   8498    107   2475  -1193       C  
ATOM    396  C   LYS C  55      33.897  32.223  20.553  1.00 72.00           C  
ANISOU  396  C   LYS C  55    11072   7645   8640   -152   2406  -1297       C  
ATOM    397  O   LYS C  55      35.107  32.090  20.413  1.00 70.60           O  
ANISOU  397  O   LYS C  55    10847   7537   8440   -515   2234  -1245       O  
ATOM    398  CB  LYS C  55      32.959  34.219  19.247  1.00 75.11           C  
ANISOU  398  CB  LYS C  55    11948   7395   9196    169   2474  -1313       C  
ATOM    399  CG  LYS C  55      32.471  34.692  17.860  1.00 85.01           C  
ANISOU  399  CG  LYS C  55    13167   8473  10660    318   2466  -1153       C  
ATOM    400  CD  LYS C  55      33.571  35.356  16.992  1.00 93.25           C  
ANISOU  400  CD  LYS C  55    14388   9304  11739    -71   2265  -1084       C  
ATOM    401  CE  LYS C  55      34.187  34.432  15.968  1.00 91.37           C  
ANISOU  401  CE  LYS C  55    13720   9371  11626   -300   2175   -879       C  
ATOM    402  NZ  LYS C  55      35.228  35.105  15.147  1.00 97.41           N1+
ANISOU  402  NZ  LYS C  55    14627   9985  12400   -673   2006   -793       N1+
ATOM    403  N   THR C  56      33.267  31.975  21.722  1.00 69.63           N  
ANISOU  403  N   THR C  56    10821   7454   8182     29   2538  -1418       N  
ATOM    404  CA  THR C  56      33.915  31.333  22.884  1.00 69.43           C  
ANISOU  404  CA  THR C  56    10758   7661   7960   -197   2473  -1479       C  
ATOM    405  C   THR C  56      34.397  29.921  22.494  1.00 69.70           C  
ANISOU  405  C   THR C  56    10317   8053   8113   -328   2381  -1271       C  
ATOM    406  O   THR C  56      35.534  29.568  22.787  1.00 70.33           O  
ANISOU  406  O   THR C  56    10327   8267   8128   -634   2221  -1230       O  
ATOM    407  CB  THR C  56      32.960  31.324  24.115  1.00 79.13           C  
ANISOU  407  CB  THR C  56    12121   8956   8989     66   2668  -1630       C  
ATOM    408  CG2 THR C  56      33.625  30.819  25.382  1.00 77.71           C  
ANISOU  408  CG2 THR C  56    11980   8981   8565   -193   2587  -1703       C  
ATOM    409  OG1 THR C  56      32.491  32.645  24.361  1.00 80.80           O  
ANISOU  409  OG1 THR C  56    12810   8794   9095    262   2784  -1828       O  
ATOM    410  N   GLU C  57      33.534  29.131  21.830  1.00 62.65           N  
ANISOU  410  N   GLU C  57     9115   7308   7380    -95   2476  -1130       N  
ATOM    411  CA  GLU C  57      33.837  27.774  21.396  1.00 59.37           C  
ANISOU  411  CA  GLU C  57     8332   7163   7063   -170   2409   -948       C  
ATOM    412  C   GLU C  57      35.026  27.730  20.421  1.00 63.13           C  
ANISOU  412  C   GLU C  57     8720   7615   7652   -400   2263   -847       C  
ATOM    413  O   GLU C  57      35.980  26.984  20.673  1.00 62.08           O  
ANISOU  413  O   GLU C  57     8428   7674   7485   -574   2160   -776       O  
ATOM    414  CB  GLU C  57      32.586  27.108  20.810  1.00 59.47           C  
ANISOU  414  CB  GLU C  57     8119   7284   7192     81   2521   -820       C  
ATOM    415  CG  GLU C  57      32.879  25.871  19.986  1.00 69.76           C  
ANISOU  415  CG  GLU C  57     9150   8745   8612      0   2441   -638       C  
ATOM    416  CD  GLU C  57      31.779  24.831  19.955  1.00 89.47           C  
ANISOU  416  CD  GLU C  57    11443  11433  11120    129   2501   -507       C  
ATOM    417  OE1 GLU C  57      30.687  25.116  19.405  1.00 75.69           O  
ANISOU  417  OE1 GLU C  57     9644   9669   9445    297   2582   -443       O  
ATOM    418  OE2 GLU C  57      32.027  23.715  20.467  1.00 79.27           O1-
ANISOU  418  OE2 GLU C  57    10042  10316   9761     43   2448   -444       O1-
ATOM    419  N   ILE C  58      34.976  28.528  19.313  1.00 58.86           N  
ANISOU  419  N   ILE C  58     8267   6862   7235   -387   2261   -821       N  
ATOM    420  CA  ILE C  58      36.057  28.605  18.320  1.00 56.49           C  
ANISOU  420  CA  ILE C  58     7885   6559   7020   -606   2151   -717       C  
ATOM    421  C   ILE C  58      37.378  28.979  19.002  1.00 63.50           C  
ANISOU  421  C   ILE C  58     8855   7497   7775   -930   2009   -754       C  
ATOM    422  O   ILE C  58      38.375  28.282  18.790  1.00 64.67           O  
ANISOU  422  O   ILE C  58     8756   7878   7938  -1077   1931   -629       O  
ATOM    423  CB  ILE C  58      35.689  29.511  17.103  1.00 58.56           C  
ANISOU  423  CB  ILE C  58     8273   6574   7404   -558   2166   -679       C  
ATOM    424  CG1 ILE C  58      34.577  28.849  16.254  1.00 56.89           C  
ANISOU  424  CG1 ILE C  58     7875   6417   7323   -308   2260   -568       C  
ATOM    425  CG2 ILE C  58      36.919  29.810  16.231  1.00 57.21           C  
ANISOU  425  CG2 ILE C  58     8061   6410   7266   -844   2054   -582       C  
ATOM    426  CD1 ILE C  58      33.760  29.748  15.336  1.00 64.66           C  
ANISOU  426  CD1 ILE C  58     8988   7168   8411   -166   2293   -525       C  
ATOM    427  N   GLU C  59      37.375  30.054  19.828  1.00 60.95           N  
ANISOU  427  N   GLU C  59     8886   6967   7304  -1031   1977   -914       N  
ATOM    428  CA  GLU C  59      38.518  30.518  20.626  1.00 63.07           C  
ANISOU  428  CA  GLU C  59     9300   7269   7394  -1398   1812   -954       C  
ATOM    429  C   GLU C  59      39.090  29.423  21.552  1.00 66.11           C  
ANISOU  429  C   GLU C  59     9428   8007   7683  -1481   1750   -892       C  
ATOM    430  O   GLU C  59      40.308  29.286  21.623  1.00 66.93           O  
ANISOU  430  O   GLU C  59     9378   8312   7740  -1773   1593   -773       O  
ATOM    431  CB  GLU C  59      38.158  31.816  21.386  1.00 68.08           C  
ANISOU  431  CB  GLU C  59    10462   7553   7852  -1447   1811  -1172       C  
ATOM    432  CG  GLU C  59      38.708  32.011  22.794  1.00 85.00           C  
ANISOU  432  CG  GLU C  59    12830   9745   9722  -1704   1703  -1292       C  
ATOM    433  CD  GLU C  59      40.182  32.307  22.963  1.00120.35           C  
ANISOU  433  CD  GLU C  59    17309  14341  14078  -2219   1449  -1194       C  
ATOM    434  OE1 GLU C  59      40.786  32.907  22.044  1.00125.97           O  
ANISOU  434  OE1 GLU C  59    18034  14960  14869  -2437   1349  -1090       O  
ATOM    435  OE2 GLU C  59      40.717  32.001  24.055  1.00120.79           O1-
ANISOU  435  OE2 GLU C  59    17364  14596  13936  -2432   1338  -1209       O1-
ATOM    436  N   ALA C  60      38.237  28.657  22.245  1.00 61.42           N  
ANISOU  436  N   ALA C  60     8770   7512   7054  -1236   1861   -941       N  
ATOM    437  CA  ALA C  60      38.687  27.557  23.099  1.00 61.13           C  
ANISOU  437  CA  ALA C  60     8506   7788   6932  -1293   1796   -860       C  
ATOM    438  C   ALA C  60      39.249  26.384  22.286  1.00 63.61           C  
ANISOU  438  C   ALA C  60     8420   8335   7414  -1235   1770   -643       C  
ATOM    439  O   ALA C  60      40.293  25.851  22.661  1.00 64.78           O  
ANISOU  439  O   ALA C  60     8375   8725   7514  -1393   1643   -518       O  
ATOM    440  CB  ALA C  60      37.561  27.083  24.019  1.00 61.80           C  
ANISOU  440  CB  ALA C  60     8652   7912   6917  -1067   1928   -954       C  
ATOM    441  N   LEU C  61      38.568  25.988  21.182  1.00 57.59           N  
ANISOU  441  N   LEU C  61     7548   7502   6832  -1002   1889   -591       N  
ATOM    442  CA  LEU C  61      38.997  24.878  20.303  1.00 54.84           C  
ANISOU  442  CA  LEU C  61     6907   7312   6619   -908   1896   -417       C  
ATOM    443  C   LEU C  61      40.265  25.206  19.476  1.00 58.26           C  
ANISOU  443  C   LEU C  61     7203   7827   7106  -1083   1822   -305       C  
ATOM    444  O   LEU C  61      40.983  24.289  19.097  1.00 59.03           O  
ANISOU  444  O   LEU C  61     7048   8125   7255  -1024   1815   -157       O  
ATOM    445  CB  LEU C  61      37.837  24.407  19.381  1.00 52.65           C  
ANISOU  445  CB  LEU C  61     6615   6922   6468   -660   2026   -401       C  
ATOM    446  CG  LEU C  61      36.823  23.369  19.901  1.00 55.59           C  
ANISOU  446  CG  LEU C  61     6947   7362   6813   -487   2083   -382       C  
ATOM    447  CD1 LEU C  61      36.261  23.715  21.202  1.00 58.45           C  
ANISOU  447  CD1 LEU C  61     7437   7743   7028   -496   2102   -493       C  
ATOM    448  CD2 LEU C  61      35.687  23.172  18.935  1.00 53.69           C  
ANISOU  448  CD2 LEU C  61     6707   7017   6676   -330   2175   -347       C  
ATOM    449  N   LYS C  62      40.541  26.496  19.189  1.00 53.67           N  
ANISOU  449  N   LYS C  62     6796   7095   6502  -1290   1774   -360       N  
ATOM    450  CA  LYS C  62      41.798  26.910  18.556  1.00 54.74           C  
ANISOU  450  CA  LYS C  62     6790   7361   6647  -1535   1685   -228       C  
ATOM    451  C   LYS C  62      43.009  26.688  19.477  1.00 62.22           C  
ANISOU  451  C   LYS C  62     7558   8613   7470  -1770   1529   -119       C  
ATOM    452  O   LYS C  62      44.128  26.580  18.974  1.00 65.76           O  
ANISOU  452  O   LYS C  62     7733   9314   7938  -1903   1476     64       O  
ATOM    453  CB  LYS C  62      41.752  28.390  18.121  1.00 57.80           C  
ANISOU  453  CB  LYS C  62     7466   7482   7014  -1755   1640   -300       C  
ATOM    454  CG  LYS C  62      41.086  28.626  16.763  1.00 50.69           C  
ANISOU  454  CG  LYS C  62     6613   6387   6258  -1595   1753   -289       C  
ATOM    455  CD  LYS C  62      41.082  30.101  16.341  1.00 38.49           C  
ANISOU  455  CD  LYS C  62     5383   4551   4691  -1814   1686   -334       C  
ATOM    456  CE  LYS C  62      40.471  30.274  14.968  1.00 48.65           C  
ANISOU  456  CE  LYS C  62     6686   5683   6115  -1666   1780   -282       C  
ATOM    457  NZ  LYS C  62      40.587  31.677  14.472  1.00 72.70           N1+
ANISOU  457  NZ  LYS C  62    10037   8446   9141  -1896   1694   -283       N1+
ATOM    458  N   ASN C  63      42.793  26.621  20.810  1.00 56.76           N  
ANISOU  458  N   ASN C  63     6995   7934   6637  -1825   1458   -208       N  
ATOM    459  CA  ASN C  63      43.876  26.527  21.791  1.00 57.95           C  
ANISOU  459  CA  ASN C  63     7013   8368   6637  -2098   1271    -97       C  
ATOM    460  C   ASN C  63      43.984  25.160  22.450  1.00 60.41           C  
ANISOU  460  C   ASN C  63     7074   8931   6948  -1897   1268     12       C  
ATOM    461  O   ASN C  63      44.969  24.909  23.156  1.00 64.37           O  
ANISOU  461  O   ASN C  63     7381   9729   7347  -2084   1106    167       O  
ATOM    462  CB  ASN C  63      43.741  27.626  22.852  1.00 59.41           C  
ANISOU  462  CB  ASN C  63     7598   8375   6600  -2404   1148   -267       C  
ATOM    463  CG  ASN C  63      44.101  28.997  22.340  1.00 77.58           C  
ANISOU  463  CG  ASN C  63    10147  10474   8856  -2723   1064   -306       C  
ATOM    464  ND2 ASN C  63      43.114  29.811  22.048  1.00 61.80           N  
ANISOU  464  ND2 ASN C  63     8532   8071   6878  -2609   1171   -506       N  
ATOM    465  OD1 ASN C  63      45.270  29.350  22.218  1.00 82.35           O  
ANISOU  465  OD1 ASN C  63    10600  11291   9398  -3084    893   -133       O  
ATOM    466  N   LEU C  64      42.989  24.281  22.228  1.00 50.75           N  
ANISOU  466  N   LEU C  64     5860   7597   5825  -1545   1423    -42       N  
ATOM    467  CA  LEU C  64      42.939  22.954  22.830  1.00 49.57           C  
ANISOU  467  CA  LEU C  64     5551   7615   5669  -1349   1418     57       C  
ATOM    468  C   LEU C  64      43.193  21.871  21.776  1.00 52.13           C  
ANISOU  468  C   LEU C  64     5630   8012   6165  -1060   1517    207       C  
ATOM    469  O   LEU C  64      42.560  21.878  20.706  1.00 50.72           O  
ANISOU  469  O   LEU C  64     5525   7644   6102   -904   1656    144       O  
ATOM    470  CB  LEU C  64      41.591  22.702  23.560  1.00 48.53           C  
ANISOU  470  CB  LEU C  64     5655   7317   5468  -1219   1497   -100       C  
ATOM    471  CG  LEU C  64      41.280  23.508  24.841  1.00 54.51           C  
ANISOU  471  CG  LEU C  64     6682   8028   6001  -1431   1433   -258       C  
ATOM    472  CD1 LEU C  64      39.801  23.484  25.136  1.00 53.47           C  
ANISOU  472  CD1 LEU C  64     6759   7722   5835  -1239   1593   -420       C  
ATOM    473  CD2 LEU C  64      41.981  22.942  26.055  1.00 59.48           C  
ANISOU  473  CD2 LEU C  64     7211   8923   6466  -1582   1266   -142       C  
ATOM    474  N   ARG C  65      44.126  20.941  22.072  1.00 48.86           N  
ANISOU  474  N   ARG C  65     4947   7866   5752   -977   1444    410       N  
ATOM    475  CA  ARG C  65      44.476  19.872  21.127  1.00 48.96           C  
ANISOU  475  CA  ARG C  65     4773   7933   5897   -656   1554    547       C  
ATOM    476  C   ARG C  65      44.717  18.564  21.856  1.00 54.58           C  
ANISOU  476  C   ARG C  65     5382   8768   6588   -453   1494    696       C  
ATOM    477  O   ARG C  65      45.694  18.444  22.598  1.00 58.09           O  
ANISOU  477  O   ARG C  65     5603   9500   6969   -538   1351    869       O  
ATOM    478  CB  ARG C  65      45.703  20.274  20.298  1.00 51.92           C  
ANISOU  478  CB  ARG C  65     4865   8542   6321   -712   1566    696       C  
ATOM    479  CG  ARG C  65      45.801  19.570  18.956  1.00 58.70           C  
ANISOU  479  CG  ARG C  65     5645   9358   7299   -389   1756    744       C  
ATOM    480  CD  ARG C  65      46.932  20.140  18.122  1.00 70.90           C  
ANISOU  480  CD  ARG C  65     6907  11166   8865   -478   1796    883       C  
ATOM    481  NE  ARG C  65      46.363  21.193  17.307  1.00 76.89           N  
ANISOU  481  NE  ARG C  65     7866  11707   9642   -667   1853    734       N  
ATOM    482  CZ  ARG C  65      46.989  21.946  16.416  1.00 90.74           C  
ANISOU  482  CZ  ARG C  65     9490  13585  11402   -823   1895    803       C  
ATOM    483  NH1 ARG C  65      48.289  21.784  16.184  1.00 68.59           N1+
ANISOU  483  NH1 ARG C  65     6296  11186   8581   -816   1905   1036       N1+
ATOM    484  NH2 ARG C  65      46.323  22.868  15.747  1.00 83.59           N  
ANISOU  484  NH2 ARG C  65     8826  12422  10512   -983   1928    665       N  
ATOM    485  N   HIS C  66      43.836  17.580  21.647  1.00 47.20           N  
ANISOU  485  N   HIS C  66     4619   7621   5695   -208   1581    653       N  
ATOM    486  CA  HIS C  66      43.811  16.412  22.514  1.00 47.33           C  
ANISOU  486  CA  HIS C  66     4645   7677   5661    -68   1498    773       C  
ATOM    487  C   HIS C  66      43.111  15.228  21.834  1.00 51.61           C  
ANISOU  487  C   HIS C  66     5374   7967   6268    223   1605    770       C  
ATOM    488  O   HIS C  66      42.176  15.414  21.038  1.00 48.68           O  
ANISOU  488  O   HIS C  66     5191   7369   5936    224   1716    628       O  
ATOM    489  CB  HIS C  66      43.104  16.775  23.831  1.00 47.70           C  
ANISOU  489  CB  HIS C  66     4844   7720   5558   -312   1388    683       C  
ATOM    490  CG  HIS C  66      43.308  15.787  24.940  1.00 52.70           C  
ANISOU  490  CG  HIS C  66     5449   8475   6100   -266   1250    843       C  
ATOM    491  CD2 HIS C  66      44.372  15.613  25.755  1.00 56.65           C  
ANISOU  491  CD2 HIS C  66     5735   9256   6534   -329   1083   1037       C  
ATOM    492  ND1 HIS C  66      42.333  14.871  25.282  1.00 53.32           N  
ANISOU  492  ND1 HIS C  66     5731   8389   6140   -175   1261    838       N  
ATOM    493  CE1 HIS C  66      42.836  14.170  26.283  1.00 54.33           C  
ANISOU  493  CE1 HIS C  66     5788   8674   6181   -171   1107   1018       C  
ATOM    494  NE2 HIS C  66      44.059  14.581  26.601  1.00 56.74           N  
ANISOU  494  NE2 HIS C  66     5835   9254   6469   -250    994   1145       N  
ATOM    495  N   GLN C  67      43.566  14.007  22.171  1.00 50.51           N  
ANISOU  495  N   GLN C  67     5206   7859   6127    454   1552    943       N  
ATOM    496  CA  GLN C  67      43.068  12.752  21.610  1.00 49.99           C  
ANISOU  496  CA  GLN C  67     5380   7524   6090    722   1620    967       C  
ATOM    497  C   GLN C  67      41.601  12.493  21.969  1.00 54.46           C  
ANISOU  497  C   GLN C  67     6242   7868   6582    566   1591    865       C  
ATOM    498  O   GLN C  67      40.924  11.776  21.227  1.00 54.16           O  
ANISOU  498  O   GLN C  67     6450   7571   6557    671   1654    834       O  
ATOM    499  CB  GLN C  67      43.982  11.546  21.963  1.00 53.23           C  
ANISOU  499  CB  GLN C  67     5719   7998   6508   1032   1558   1196       C  
ATOM    500  CG  GLN C  67      44.204  11.282  23.455  1.00 55.87           C  
ANISOU  500  CG  GLN C  67     5967   8511   6750    915   1353   1347       C  
ATOM    501  CD  GLN C  67      45.353  12.032  24.086  1.00 61.95           C  
ANISOU  501  CD  GLN C  67     6352   9683   7502    788   1246   1475       C  
ATOM    502  NE2 GLN C  67      45.822  11.539  25.231  1.00 52.58           N  
ANISOU  502  NE2 GLN C  67     5062   8676   6240    775   1060   1676       N  
ATOM    503  OE1 GLN C  67      45.791  13.083  23.603  1.00 53.75           O  
ANISOU  503  OE1 GLN C  67     5122   8804   6497    649   1302   1410       O  
ATOM    504  N   HIS C  68      41.118  13.082  23.094  1.00 50.03           N  
ANISOU  504  N   HIS C  68     5660   7427   5922    300   1498    820       N  
ATOM    505  CA  HIS C  68      39.750  12.920  23.598  1.00 47.59           C  
ANISOU  505  CA  HIS C  68     5555   7010   5517    142   1484    754       C  
ATOM    506  C   HIS C  68      38.936  14.228  23.587  1.00 52.14           C  
ANISOU  506  C   HIS C  68     6132   7609   6070    -60   1565    562       C  
ATOM    507  O   HIS C  68      37.926  14.328  24.301  1.00 50.98           O  
ANISOU  507  O   HIS C  68     6074   7483   5814   -197   1562    518       O  
ATOM    508  CB  HIS C  68      39.755  12.261  24.984  1.00 48.21           C  
ANISOU  508  CB  HIS C  68     5656   7203   5459     64   1332    887       C  
ATOM    509  CG  HIS C  68      40.280  10.854  24.974  1.00 51.50           C  
ANISOU  509  CG  HIS C  68     6156   7517   5895    291   1249   1088       C  
ATOM    510  CD2 HIS C  68      41.398  10.349  25.536  1.00 54.54           C  
ANISOU  510  CD2 HIS C  68     6403   8039   6281    431   1134   1275       C  
ATOM    511  ND1 HIS C  68      39.600   9.827  24.325  1.00 52.49           N  
ANISOU  511  ND1 HIS C  68     6558   7353   6032    397   1274   1118       N  
ATOM    512  CE1 HIS C  68      40.335   8.739  24.500  1.00 53.67           C  
ANISOU  512  CE1 HIS C  68     6776   7426   6190    626   1188   1301       C  
ATOM    513  NE2 HIS C  68      41.420   8.999  25.234  1.00 55.50           N  
ANISOU  513  NE2 HIS C  68     6738   7925   6425    677   1106   1413       N  
ATOM    514  N   ILE C  69      39.387  15.222  22.767  1.00 48.69           N  
ANISOU  514  N   ILE C  69     5600   7172   5728    -61   1644    465       N  
ATOM    515  CA  ILE C  69      38.652  16.441  22.410  1.00 48.11           C  
ANISOU  515  CA  ILE C  69     5573   7038   5670   -180   1737    294       C  
ATOM    516  C   ILE C  69      38.419  16.450  20.887  1.00 54.69           C  
ANISOU  516  C   ILE C  69     6451   7698   6631    -69   1844    264       C  
ATOM    517  O   ILE C  69      39.386  16.340  20.118  1.00 55.32           O  
ANISOU  517  O   ILE C  69     6441   7791   6787     36   1869    313       O  
ATOM    518  CB  ILE C  69      39.364  17.742  22.895  1.00 51.82           C  
ANISOU  518  CB  ILE C  69     5956   7635   6098   -351   1701    210       C  
ATOM    519  CG1 ILE C  69      39.243  17.917  24.416  1.00 52.59           C  
ANISOU  519  CG1 ILE C  69     6097   7870   6015   -511   1611    188       C  
ATOM    520  CG2 ILE C  69      38.812  18.983  22.168  1.00 51.96           C  
ANISOU  520  CG2 ILE C  69     6058   7514   6170   -409   1803     52       C  
ATOM    521  CD1 ILE C  69      40.188  18.952  24.998  1.00 49.78           C  
ANISOU  521  CD1 ILE C  69     5695   7646   5573   -723   1517    146       C  
ATOM    522  N   CYS C  70      37.136  16.584  20.465  1.00 51.36           N  
ANISOU  522  N   CYS C  70     6150   7150   6215    -96   1909    202       N  
ATOM    523  CA  CYS C  70      36.713  16.642  19.060  1.00 50.19           C  
ANISOU  523  CA  CYS C  70     6071   6844   6154    -41   1987    182       C  
ATOM    524  C   CYS C  70      37.335  17.830  18.381  1.00 52.45           C  
ANISOU  524  C   CYS C  70     6278   7132   6519    -69   2041    105       C  
ATOM    525  O   CYS C  70      36.979  18.966  18.653  1.00 51.90           O  
ANISOU  525  O   CYS C  70     6211   7063   6446   -164   2059     11       O  
ATOM    526  CB  CYS C  70      35.191  16.654  18.956  1.00 50.36           C  
ANISOU  526  CB  CYS C  70     6180   6807   6148   -103   2013    175       C  
ATOM    527  SG  CYS C  70      34.543  16.818  17.283  1.00 54.36           S  
ANISOU  527  SG  CYS C  70     6769   7150   6735    -91   2071    177       S  
ATOM    528  N   GLN C  71      38.275  17.541  17.483  1.00 50.53           N  
ANISOU  528  N   GLN C  71     5987   6882   6330     24   2075    153       N  
ATOM    529  CA  GLN C  71      39.189  18.462  16.803  1.00 49.42           C  
ANISOU  529  CA  GLN C  71     5732   6800   6246    -18   2116    135       C  
ATOM    530  C   GLN C  71      38.518  19.460  15.842  1.00 53.79           C  
ANISOU  530  C   GLN C  71     6369   7218   6851   -100   2174     58       C  
ATOM    531  O   GLN C  71      37.641  19.090  15.045  1.00 51.56           O  
ANISOU  531  O   GLN C  71     6209   6799   6583    -53   2214     61       O  
ATOM    532  CB  GLN C  71      40.256  17.637  16.071  1.00 50.40           C  
ANISOU  532  CB  GLN C  71     5773   6987   6389    158   2172    233       C  
ATOM    533  CG  GLN C  71      41.384  18.432  15.441  1.00 49.61           C  
ANISOU  533  CG  GLN C  71     5485   7042   6323    110   2219    268       C  
ATOM    534  CD  GLN C  71      42.209  19.194  16.419  1.00 65.32           C  
ANISOU  534  CD  GLN C  71     7283   9248   8288    -66   2116    306       C  
ATOM    535  NE2 GLN C  71      42.929  18.492  17.261  1.00 52.81           N  
ANISOU  535  NE2 GLN C  71     5551   7845   6670     16   2048    418       N  
ATOM    536  OE1 GLN C  71      42.254  20.421  16.390  1.00 73.16           O  
ANISOU  536  OE1 GLN C  71     8277  10242   9278   -291   2081    251       O  
ATOM    537  N   LEU C  72      38.949  20.739  15.930  1.00 51.75           N  
ANISOU  537  N   LEU C  72     6062   6992   6608   -248   2156      9       N  
ATOM    538  CA  LEU C  72      38.620  21.766  14.925  1.00 50.62           C  
ANISOU  538  CA  LEU C  72     5995   6718   6520   -324   2198    -30       C  
ATOM    539  C   LEU C  72      39.735  21.843  13.884  1.00 54.23           C  
ANISOU  539  C   LEU C  72     6341   7267   6997   -346   2243     46       C  
ATOM    540  O   LEU C  72      40.922  21.930  14.235  1.00 54.49           O  
ANISOU  540  O   LEU C  72     6204   7495   7005   -410   2212    108       O  
ATOM    541  CB  LEU C  72      38.312  23.147  15.579  1.00 50.46           C  
ANISOU  541  CB  LEU C  72     6072   6615   6485   -467   2152   -129       C  
ATOM    542  CG  LEU C  72      37.948  24.327  14.672  1.00 51.78           C  
ANISOU  542  CG  LEU C  72     6360   6605   6709   -538   2172   -158       C  
ATOM    543  CD1 LEU C  72      36.551  24.213  14.142  1.00 49.43           C  
ANISOU  543  CD1 LEU C  72     6151   6170   6460   -403   2224   -158       C  
ATOM    544  CD2 LEU C  72      38.076  25.601  15.417  1.00 52.90           C  
ANISOU  544  CD2 LEU C  72     6641   6651   6806   -685   2114   -253       C  
ATOM    545  N   TYR C  73      39.339  21.798  12.593  1.00 51.01           N  
ANISOU  545  N   TYR C  73     6015   6750   6617   -306   2315     61       N  
ATOM    546  CA  TYR C  73      40.264  21.849  11.452  1.00 51.67           C  
ANISOU  546  CA  TYR C  73     6014   6926   6692   -314   2395    132       C  
ATOM    547  C   TYR C  73      40.256  23.185  10.713  1.00 59.34           C  
ANISOU  547  C   TYR C  73     7033   7826   7688   -512   2381    135       C  
ATOM    548  O   TYR C  73      41.285  23.584  10.177  1.00 62.80           O  
ANISOU  548  O   TYR C  73     7344   8417   8101   -616   2413    210       O  
ATOM    549  CB  TYR C  73      39.921  20.754  10.433  1.00 51.56           C  
ANISOU  549  CB  TYR C  73     6113   6835   6642   -143   2491    149       C  
ATOM    550  CG  TYR C  73      39.953  19.341  10.955  1.00 52.08           C  
ANISOU  550  CG  TYR C  73     6210   6909   6669     60   2504    160       C  
ATOM    551  CD1 TYR C  73      41.095  18.827  11.563  1.00 54.76           C  
ANISOU  551  CD1 TYR C  73     6365   7445   6997    184   2523    223       C  
ATOM    552  CD2 TYR C  73      38.856  18.503  10.814  1.00 52.28           C  
ANISOU  552  CD2 TYR C  73     6453   6751   6660    116   2482    136       C  
ATOM    553  CE1 TYR C  73      41.136  17.520  12.035  1.00 56.24           C  
ANISOU  553  CE1 TYR C  73     6616   7604   7149    395   2525    249       C  
ATOM    554  CE2 TYR C  73      38.884  17.193  11.284  1.00 53.78           C  
ANISOU  554  CE2 TYR C  73     6731   6903   6800    275   2474    158       C  
ATOM    555  CZ  TYR C  73      40.027  16.706  11.898  1.00 59.63           C  
ANISOU  555  CZ  TYR C  73     7318   7798   7540    434   2499    208       C  
ATOM    556  OH  TYR C  73      40.073  15.420  12.372  1.00 59.70           O  
ANISOU  556  OH  TYR C  73     7444   7738   7501    614   2481    246       O  
ATOM    557  N   HIS C  74      39.114  23.868  10.668  1.00 55.44           N  
ANISOU  557  N   HIS C  74     6711   7119   7235   -557   2335     78       N  
ATOM    558  CA  HIS C  74      38.888  24.911   9.677  1.00 56.45           C  
ANISOU  558  CA  HIS C  74     6939   7120   7389   -687   2327    107       C  
ATOM    559  C   HIS C  74      37.658  25.767  10.062  1.00 61.00           C  
ANISOU  559  C   HIS C  74     7684   7470   8023   -678   2264     48       C  
ATOM    560  O   HIS C  74      36.577  25.233  10.329  1.00 59.45           O  
ANISOU  560  O   HIS C  74     7523   7222   7844   -535   2272     29       O  
ATOM    561  CB  HIS C  74      38.689  24.229   8.297  1.00 56.90           C  
ANISOU  561  CB  HIS C  74     7034   7174   7411   -618   2410    168       C  
ATOM    562  CG  HIS C  74      38.856  25.090   7.080  1.00 60.78           C  
ANISOU  562  CG  HIS C  74     7584   7620   7890   -770   2420    239       C  
ATOM    563  CD2 HIS C  74      39.039  26.427   6.966  1.00 63.44           C  
ANISOU  563  CD2 HIS C  74     7973   7874   8257   -963   2349    270       C  
ATOM    564  ND1 HIS C  74      38.823  24.538   5.806  1.00 62.37           N  
ANISOU  564  ND1 HIS C  74     7840   7843   8016   -744   2500    292       N  
ATOM    565  CE1 HIS C  74      38.998  25.551   4.970  1.00 62.76           C  
ANISOU  565  CE1 HIS C  74     7932   7857   8056   -924   2480    364       C  
ATOM    566  NE2 HIS C  74      39.129  26.705   5.618  1.00 63.58           N  
ANISOU  566  NE2 HIS C  74     8042   7886   8230  -1062   2383    361       N  
ATOM    567  N   VAL C  75      37.846  27.092  10.095  1.00 59.01           N  
ANISOU  567  N   VAL C  75     7542   7092   7787   -830   2205     36       N  
ATOM    568  CA  VAL C  75      36.761  28.047  10.303  1.00 59.84           C  
ANISOU  568  CA  VAL C  75     7841   6950   7946   -770   2169     -9       C  
ATOM    569  C   VAL C  75      36.570  28.875   9.009  1.00 65.07           C  
ANISOU  569  C   VAL C  75     8616   7461   8646   -858   2142     90       C  
ATOM    570  O   VAL C  75      37.544  29.447   8.522  1.00 65.64           O  
ANISOU  570  O   VAL C  75     8705   7551   8684  -1078   2108    143       O  
ATOM    571  CB  VAL C  75      36.988  28.934  11.575  1.00 65.34           C  
ANISOU  571  CB  VAL C  75     8680   7541   8605   -839   2114   -128       C  
ATOM    572  CG1 VAL C  75      35.808  29.876  11.819  1.00 66.37           C  
ANISOU  572  CG1 VAL C  75     9041   7398   8780   -685   2118   -188       C  
ATOM    573  CG2 VAL C  75      37.238  28.072  12.812  1.00 64.29           C  
ANISOU  573  CG2 VAL C  75     8427   7591   8410   -787   2126   -201       C  
ATOM    574  N   LEU C  76      35.326  28.936   8.462  1.00 62.78           N  
ANISOU  574  N   LEU C  76     8384   7053   8416   -707   2145    146       N  
ATOM    575  CA  LEU C  76      34.967  29.749   7.283  1.00 64.02           C  
ANISOU  575  CA  LEU C  76     8661   7052   8612   -767   2097    266       C  
ATOM    576  C   LEU C  76      33.811  30.721   7.601  1.00 69.28           C  
ANISOU  576  C   LEU C  76     9485   7476   9362   -583   2064    270       C  
ATOM    577  O   LEU C  76      32.769  30.288   8.082  1.00 66.89           O  
ANISOU  577  O   LEU C  76     9102   7221   9092   -359   2103    263       O  
ATOM    578  CB  LEU C  76      34.572  28.871   6.079  1.00 63.28           C  
ANISOU  578  CB  LEU C  76     8477   7077   8490   -763   2116    385       C  
ATOM    579  CG  LEU C  76      35.663  28.044   5.413  1.00 68.79           C  
ANISOU  579  CG  LEU C  76     9080   7972   9086   -896   2179    400       C  
ATOM    580  CD1 LEU C  76      35.609  26.604   5.893  1.00 68.40           C  
ANISOU  580  CD1 LEU C  76     8918   8080   8991   -767   2244    337       C  
ATOM    581  CD2 LEU C  76      35.464  28.013   3.925  1.00 71.31           C  
ANISOU  581  CD2 LEU C  76     9459   8288   9348   -993   2170    530       C  
ATOM    582  N   GLU C  77      33.999  32.027   7.327  1.00 69.82           N  
ANISOU  582  N   GLU C  77     9784   7289   9455   -670   1996    296       N  
ATOM    583  CA  GLU C  77      32.976  33.058   7.543  1.00 72.43           C  
ANISOU  583  CA  GLU C  77    10315   7340   9864   -444   1976    309       C  
ATOM    584  C   GLU C  77      32.551  33.727   6.231  1.00 78.80           C  
ANISOU  584  C   GLU C  77    11216   7996  10728   -471   1893    507       C  
ATOM    585  O   GLU C  77      33.325  34.489   5.642  1.00 79.65           O  
ANISOU  585  O   GLU C  77    11503   7955  10805   -719   1811    559       O  
ATOM    586  CB  GLU C  77      33.483  34.116   8.539  1.00 76.31           C  
ANISOU  586  CB  GLU C  77    11108   7569  10317   -491   1953    153       C  
ATOM    587  CG  GLU C  77      33.197  33.814  10.005  1.00 90.56           C  
ANISOU  587  CG  GLU C  77    12908   9423  12078   -302   2041    -33       C  
ATOM    588  CD  GLU C  77      33.199  35.051  10.888  1.00112.86           C  
ANISOU  588  CD  GLU C  77    16137  11892  14852   -242   2030   -183       C  
ATOM    589  OE1 GLU C  77      32.204  35.814  10.844  1.00 90.90           O  
ANISOU  589  OE1 GLU C  77    13543   8860  12135     65   2069   -164       O  
ATOM    590  OE2 GLU C  77      34.208  35.278  11.599  1.00109.29           O1-
ANISOU  590  OE2 GLU C  77    15833  11407  14285   -503   1976   -308       O1-
ATOM    591  N   THR C  78      31.323  33.433   5.770  1.00 76.09           N  
ANISOU  591  N   THR C  78    10741   7717  10453   -245   1896    646       N  
ATOM    592  CA  THR C  78      30.708  34.111   4.618  1.00 77.36           C  
ANISOU  592  CA  THR C  78    10982   7738  10673   -220   1800    866       C  
ATOM    593  C   THR C  78      29.767  35.204   5.145  1.00 86.22           C  
ANISOU  593  C   THR C  78    12281   8579  11900    134   1806    886       C  
ATOM    594  O   THR C  78      29.840  35.543   6.333  1.00 88.07           O  
ANISOU  594  O   THR C  78    12649   8687  12126    288   1887    693       O  
ATOM    595  CB  THR C  78      30.007  33.114   3.655  1.00 79.61           C  
ANISOU  595  CB  THR C  78    11014   8296  10939   -243   1768   1050       C  
ATOM    596  CG2 THR C  78      30.938  32.035   3.123  1.00 71.58           C  
ANISOU  596  CG2 THR C  78     9897   7507   9794   -536   1792   1006       C  
ATOM    597  OG1 THR C  78      28.878  32.533   4.302  1.00 81.21           O  
ANISOU  597  OG1 THR C  78    11009   8661  11187     29   1821   1071       O  
ATOM    598  N   ALA C  79      28.889  35.756   4.270  1.00 84.57           N  
ANISOU  598  N   ALA C  79    12088   8272  11773    280   1723   1122       N  
ATOM    599  CA  ALA C  79      27.949  36.835   4.591  1.00 87.37           C  
ANISOU  599  CA  ALA C  79    12611   8350  12236    684   1735   1189       C  
ATOM    600  C   ALA C  79      27.066  36.507   5.776  1.00 89.05           C  
ANISOU  600  C   ALA C  79    12655   8702  12478   1082   1894   1090       C  
ATOM    601  O   ALA C  79      27.098  37.209   6.787  1.00 89.31           O  
ANISOU  601  O   ALA C  79    12943   8486  12505   1306   1991    904       O  
ATOM    602  CB  ALA C  79      27.082  37.143   3.384  1.00 90.07           C  
ANISOU  602  CB  ALA C  79    12867   8698  12657    773   1611   1518       C  
ATOM    603  N   ASN C  80      26.287  35.428   5.638  1.00 84.32           N  
ANISOU  603  N   ASN C  80    11650   8506  11882   1136   1918   1220       N  
ATOM    604  CA  ASN C  80      25.270  35.013   6.599  1.00 85.03           C  
ANISOU  604  CA  ASN C  80    11489   8828  11990   1491   2061   1210       C  
ATOM    605  C   ASN C  80      25.597  33.693   7.298  1.00 84.28           C  
ANISOU  605  C   ASN C  80    11176   9054  11792   1302   2130   1061       C  
ATOM    606  O   ASN C  80      24.736  33.202   8.031  1.00 84.38           O  
ANISOU  606  O   ASN C  80    10941   9323  11796   1532   2235   1088       O  
ATOM    607  CB  ASN C  80      23.893  34.913   5.916  1.00 87.91           C  
ANISOU  607  CB  ASN C  80    11530   9433  12439   1720   2007   1558       C  
ATOM    608  CG  ASN C  80      23.659  35.931   4.835  1.00109.47           C  
ANISOU  608  CG  ASN C  80    14418  11912  15263   1789   1869   1790       C  
ATOM    609  ND2 ASN C  80      23.282  37.135   5.240  1.00101.69           N  
ANISOU  609  ND2 ASN C  80    13667  10605  14365   2209   1940   1781       N  
ATOM    610  OD1 ASN C  80      23.790  35.651   3.640  1.00101.85           O  
ANISOU  610  OD1 ASN C  80    13394  11027  14278   1482   1701   1980       O  
ATOM    611  N   LYS C  81      26.801  33.101   7.087  1.00 76.23           N  
ANISOU  611  N   LYS C  81    10232   8044  10688    907   2078    928       N  
ATOM    612  CA  LYS C  81      27.158  31.847   7.765  1.00 72.64           C  
ANISOU  612  CA  LYS C  81     9605   7856  10138    761   2136    797       C  
ATOM    613  C   LYS C  81      28.567  31.835   8.400  1.00 72.81           C  
ANISOU  613  C   LYS C  81     9821   7761  10083    546   2163    542       C  
ATOM    614  O   LYS C  81      29.469  32.573   7.971  1.00 73.06           O  
ANISOU  614  O   LYS C  81    10083   7564  10113    367   2101    499       O  
ATOM    615  CB  LYS C  81      26.977  30.600   6.861  1.00 73.49           C  
ANISOU  615  CB  LYS C  81     9486   8242  10195    521   2047    959       C  
ATOM    616  CG  LYS C  81      25.803  30.636   5.866  1.00 87.83           C  
ANISOU  616  CG  LYS C  81    11132  10180  12058    584   1945   1266       C  
ATOM    617  CD  LYS C  81      24.518  30.006   6.397  1.00 92.21           C  
ANISOU  617  CD  LYS C  81    11369  11055  12612    764   1979   1413       C  
ATOM    618  CE  LYS C  81      23.448  29.975   5.332  1.00 96.70           C  
ANISOU  618  CE  LYS C  81    11740  11796  13205    748   1838   1759       C  
ATOM    619  NZ  LYS C  81      22.223  29.277   5.799  1.00105.71           N1+
ANISOU  619  NZ  LYS C  81    12523  13320  14322    849   1848   1950       N1+
ATOM    620  N   ILE C  82      28.722  30.976   9.439  1.00 64.83           N  
ANISOU  620  N   ILE C  82     8692   6941   9000    546   2242    405       N  
ATOM    621  CA  ILE C  82      29.963  30.565  10.109  1.00 61.15           C  
ANISOU  621  CA  ILE C  82     8294   6495   8445    335   2254    214       C  
ATOM    622  C   ILE C  82      30.039  29.036   9.932  1.00 61.84           C  
ANISOU  622  C   ILE C  82     8145   6873   8478    203   2245    267       C  
ATOM    623  O   ILE C  82      29.116  28.329  10.338  1.00 63.47           O  
ANISOU  623  O   ILE C  82     8176   7269   8671    325   2280    329       O  
ATOM    624  CB  ILE C  82      29.929  30.974  11.622  1.00 64.36           C  
ANISOU  624  CB  ILE C  82     8820   6839   8794    498   2352     18       C  
ATOM    625  CG1 ILE C  82      29.833  32.507  11.787  1.00 67.30           C  
ANISOU  625  CG1 ILE C  82     9527   6852   9193    645   2364    -54       C  
ATOM    626  CG2 ILE C  82      31.115  30.399  12.420  1.00 62.99           C  
ANISOU  626  CG2 ILE C  82     8657   6759   8517    272   2341   -139       C  
ATOM    627  CD1 ILE C  82      28.954  33.004  12.979  1.00 69.62           C  
ANISOU  627  CD1 ILE C  82     9923   7084   9445   1010   2513   -171       C  
ATOM    628  N   PHE C  83      31.117  28.530   9.330  1.00 54.31           N  
ANISOU  628  N   PHE C  83     7199   5954   7482    -37   2201    255       N  
ATOM    629  CA  PHE C  83      31.338  27.090   9.161  1.00 51.45           C  
ANISOU  629  CA  PHE C  83     6700   5799   7052   -135   2201    279       C  
ATOM    630  C   PHE C  83      32.462  26.564  10.081  1.00 52.76           C  
ANISOU  630  C   PHE C  83     6850   6043   7153   -205   2235    135       C  
ATOM    631  O   PHE C  83      33.574  27.125  10.118  1.00 51.97           O  
ANISOU  631  O   PHE C  83     6820   5884   7043   -327   2226     68       O  
ATOM    632  CB  PHE C  83      31.649  26.741   7.699  1.00 52.18           C  
ANISOU  632  CB  PHE C  83     6813   5897   7116   -296   2153    391       C  
ATOM    633  CG  PHE C  83      30.613  27.114   6.666  1.00 54.08           C  
ANISOU  633  CG  PHE C  83     7059   6095   7394   -281   2084    572       C  
ATOM    634  CD1 PHE C  83      29.586  26.243   6.344  1.00 55.66           C  
ANISOU  634  CD1 PHE C  83     7157   6437   7555   -281   2036    705       C  
ATOM    635  CD2 PHE C  83      30.690  28.321   5.983  1.00 58.87           C  
ANISOU  635  CD2 PHE C  83     7780   6529   8058   -305   2041    635       C  
ATOM    636  CE1 PHE C  83      28.635  26.577   5.375  1.00 59.81           C  
ANISOU  636  CE1 PHE C  83     7657   6967   8101   -298   1944    911       C  
ATOM    637  CE2 PHE C  83      29.733  28.661   5.012  1.00 60.77           C  
ANISOU  637  CE2 PHE C  83     8012   6746   8332   -287   1957    837       C  
ATOM    638  CZ  PHE C  83      28.713  27.783   4.716  1.00 59.71           C  
ANISOU  638  CZ  PHE C  83     7738   6790   8160   -282   1907    978       C  
ATOM    639  N   MET C  84      32.163  25.493  10.825  1.00 46.25           N  
ANISOU  639  N   MET C  84     5924   5371   6279   -150   2257    119       N  
ATOM    640  CA  MET C  84      33.181  24.820  11.619  1.00 45.31           C  
ANISOU  640  CA  MET C  84     5770   5349   6097   -204   2270     27       C  
ATOM    641  C   MET C  84      33.366  23.417  11.066  1.00 45.76           C  
ANISOU  641  C   MET C  84     5785   5502   6100   -238   2263     93       C  
ATOM    642  O   MET C  84      32.416  22.635  11.056  1.00 43.69           O  
ANISOU  642  O   MET C  84     5503   5290   5808   -209   2242    167       O  
ATOM    643  CB  MET C  84      32.809  24.812  13.113  1.00 48.21           C  
ANISOU  643  CB  MET C  84     6115   5780   6422   -112   2297    -59       C  
ATOM    644  CG  MET C  84      32.947  26.166  13.769  1.00 54.18           C  
ANISOU  644  CG  MET C  84     7002   6400   7184    -87   2314   -174       C  
ATOM    645  SD  MET C  84      32.152  26.223  15.386  1.00 61.39           S  
ANISOU  645  SD  MET C  84     7927   7386   8011     69   2386   -276       S  
ATOM    646  CE  MET C  84      33.338  25.245  16.408  1.00 56.95           C  
ANISOU  646  CE  MET C  84     7303   6998   7339    -84   2335   -334       C  
ATOM    647  N   VAL C  85      34.579  23.114  10.583  1.00 40.36           N  
ANISOU  647  N   VAL C  85     5101   4845   5389   -301   2282     80       N  
ATOM    648  CA  VAL C  85      34.924  21.799  10.070  1.00 39.76           C  
ANISOU  648  CA  VAL C  85     5045   4819   5242   -280   2304    117       C  
ATOM    649  C   VAL C  85      35.539  21.037  11.219  1.00 45.04           C  
ANISOU  649  C   VAL C  85     5647   5589   5877   -212   2307     75       C  
ATOM    650  O   VAL C  85      36.599  21.409  11.727  1.00 45.35           O  
ANISOU  650  O   VAL C  85     5591   5713   5926   -227   2317     39       O  
ATOM    651  CB  VAL C  85      35.868  21.852   8.835  1.00 44.44           C  
ANISOU  651  CB  VAL C  85     5667   5415   5803   -327   2361    141       C  
ATOM    652  CG1 VAL C  85      35.883  20.502   8.131  1.00 43.72           C  
ANISOU  652  CG1 VAL C  85     5695   5306   5610   -268   2400    167       C  
ATOM    653  CG2 VAL C  85      35.490  22.980   7.848  1.00 43.78           C  
ANISOU  653  CG2 VAL C  85     5638   5238   5757   -434   2340    190       C  
ATOM    654  N   LEU C  86      34.866  19.969  11.635  1.00 42.17           N  
ANISOU  654  N   LEU C  86     5329   5230   5463   -167   2276    106       N  
ATOM    655  CA  LEU C  86      35.176  19.245  12.875  1.00 41.16           C  
ANISOU  655  CA  LEU C  86     5154   5187   5297   -112   2252     91       C  
ATOM    656  C   LEU C  86      35.460  17.770  12.581  1.00 45.97           C  
ANISOU  656  C   LEU C  86     5880   5754   5832    -38   2250    141       C  
ATOM    657  O   LEU C  86      35.179  17.304  11.474  1.00 46.41           O  
ANISOU  657  O   LEU C  86     6088   5700   5844    -51   2264    170       O  
ATOM    658  CB  LEU C  86      34.008  19.396  13.880  1.00 40.13           C  
ANISOU  658  CB  LEU C  86     4995   5100   5153   -136   2213     95       C  
ATOM    659  CG  LEU C  86      33.723  20.808  14.398  1.00 43.05           C  
ANISOU  659  CG  LEU C  86     5308   5479   5570   -142   2238     21       C  
ATOM    660  CD1 LEU C  86      32.267  21.008  14.674  1.00 43.66           C  
ANISOU  660  CD1 LEU C  86     5363   5586   5640   -111   2247     65       C  
ATOM    661  CD2 LEU C  86      34.511  21.075  15.653  1.00 43.47           C  
ANISOU  661  CD2 LEU C  86     5319   5614   5584   -153   2229    -60       C  
ATOM    662  N   GLU C  87      36.020  17.051  13.578  1.00 41.48           N  
ANISOU  662  N   GLU C  87     5276   5253   5232     38   2224    152       N  
ATOM    663  CA  GLU C  87      36.338  15.631  13.562  1.00 40.99           C  
ANISOU  663  CA  GLU C  87     5359   5117   5099    151   2211    204       C  
ATOM    664  C   GLU C  87      35.097  14.735  13.359  1.00 43.16           C  
ANISOU  664  C   GLU C  87     5860   5252   5288     54   2135    263       C  
ATOM    665  O   GLU C  87      34.030  14.989  13.931  1.00 40.09           O  
ANISOU  665  O   GLU C  87     5416   4925   4890    -81   2072    297       O  
ATOM    666  CB  GLU C  87      37.040  15.275  14.893  1.00 43.31           C  
ANISOU  666  CB  GLU C  87     5533   5537   5386    226   2165    234       C  
ATOM    667  CG  GLU C  87      37.884  14.006  14.852  1.00 53.30           C  
ANISOU  667  CG  GLU C  87     6901   6744   6607    433   2176    299       C  
ATOM    668  CD  GLU C  87      38.754  13.716  16.063  1.00 68.81           C  
ANISOU  668  CD  GLU C  87     8704   8865   8575    526   2120    367       C  
ATOM    669  OE1 GLU C  87      38.929  14.608  16.922  1.00 57.91           O  
ANISOU  669  OE1 GLU C  87     7118   7668   7217    403   2076    348       O  
ATOM    670  OE2 GLU C  87      39.265  12.578  16.150  1.00 60.45           O1-
ANISOU  670  OE2 GLU C  87     7756   7732   7481    725   2111    447       O1-
ATOM    671  N   TYR C  88      35.266  13.668  12.562  1.00 43.06           N  
ANISOU  671  N   TYR C  88     6110   5060   5190    120   2143    284       N  
ATOM    672  CA  TYR C  88      34.250  12.671  12.211  1.00 43.33           C  
ANISOU  672  CA  TYR C  88     6442   4920   5101    -20   2044    351       C  
ATOM    673  C   TYR C  88      33.978  11.799  13.411  1.00 48.39           C  
ANISOU  673  C   TYR C  88     7136   5562   5689    -51   1938    431       C  
ATOM    674  O   TYR C  88      34.901  11.201  13.938  1.00 49.20           O  
ANISOU  674  O   TYR C  88     7273   5630   5790    138   1953    433       O  
ATOM    675  CB  TYR C  88      34.734  11.868  10.986  1.00 47.18           C  
ANISOU  675  CB  TYR C  88     7265   5176   5485     83   2103    315       C  
ATOM    676  CG  TYR C  88      33.747  10.882  10.382  1.00 50.81           C  
ANISOU  676  CG  TYR C  88     8123   5408   5775   -119   1984    373       C  
ATOM    677  CD1 TYR C  88      32.569  11.323   9.767  1.00 51.68           C  
ANISOU  677  CD1 TYR C  88     8233   5556   5847   -404   1894    435       C  
ATOM    678  CD2 TYR C  88      34.008   9.511  10.386  1.00 53.00           C  
ANISOU  678  CD2 TYR C  88     8799   5422   5916    -33   1946    383       C  
ATOM    679  CE1 TYR C  88      31.669  10.417   9.193  1.00 52.06           C  
ANISOU  679  CE1 TYR C  88     8648   5421   5712   -659   1749    518       C  
ATOM    680  CE2 TYR C  88      33.115   8.596   9.818  1.00 54.98           C  
ANISOU  680  CE2 TYR C  88     9486   5428   5976   -278   1807    439       C  
ATOM    681  CZ  TYR C  88      31.948   9.051   9.226  1.00 63.14           C  
ANISOU  681  CZ  TYR C  88    10491   6539   6960   -620   1699    512       C  
ATOM    682  OH  TYR C  88      31.086   8.115   8.693  1.00 65.72           O  
ANISOU  682  OH  TYR C  88    11252   6647   7071   -922   1528    595       O  
ATOM    683  N   CYS C  89      32.689  11.755  13.868  1.00 45.94           N  
ANISOU  683  N   CYS C  89     6803   5324   5328   -291   1827    524       N  
ATOM    684  CA  CYS C  89      32.212  11.063  15.074  1.00 44.69           C  
ANISOU  684  CA  CYS C  89     6655   5228   5097   -393   1720    629       C  
ATOM    685  C   CYS C  89      30.921  10.280  14.750  1.00 48.49           C  
ANISOU  685  C   CYS C  89     7352   5637   5435   -689   1575    774       C  
ATOM    686  O   CYS C  89      29.845  10.678  15.228  1.00 47.99           O  
ANISOU  686  O   CYS C  89     7080   5800   5354   -877   1532    873       O  
ATOM    687  CB  CYS C  89      32.006  12.037  16.235  1.00 43.96           C  
ANISOU  687  CB  CYS C  89     6212   5420   5071   -400   1757    613       C  
ATOM    688  SG  CYS C  89      33.533  12.814  16.839  1.00 47.70           S  
ANISOU  688  SG  CYS C  89     6475   5990   5658   -157   1858    484       S  
ATOM    689  N   PRO C  90      31.003   9.161  13.968  1.00 44.75           N  
ANISOU  689  N   PRO C  90     7305   4861   4836   -741   1498    801       N  
ATOM    690  CA  PRO C  90      29.774   8.455  13.562  1.00 45.72           C  
ANISOU  690  CA  PRO C  90     7666   4912   4794  -1103   1324    955       C  
ATOM    691  C   PRO C  90      29.079   7.607  14.619  1.00 48.87           C  
ANISOU  691  C   PRO C  90     8129   5368   5072  -1339   1165   1134       C  
ATOM    692  O   PRO C  90      28.016   7.080  14.319  1.00 49.23           O  
ANISOU  692  O   PRO C  90     8328   5408   4968  -1698   1002   1298       O  
ATOM    693  CB  PRO C  90      30.249   7.575  12.402  1.00 49.23           C  
ANISOU  693  CB  PRO C  90     8625   4965   5114  -1066   1306    888       C  
ATOM    694  CG  PRO C  90      31.644   7.240  12.747  1.00 54.05           C  
ANISOU  694  CG  PRO C  90     9318   5428   5790   -672   1428    770       C  
ATOM    695  CD  PRO C  90      32.204   8.485  13.422  1.00 47.05           C  
ANISOU  695  CD  PRO C  90     7901   4866   5108   -472   1568    700       C  
ATOM    696  N   GLY C  91      29.668   7.492  15.813  1.00 45.19           N  
ANISOU  696  N   GLY C  91     7540   4976   4653  -1177   1196   1126       N  
ATOM    697  CA  GLY C  91      29.330   6.469  16.804  1.00 47.10           C  
ANISOU  697  CA  GLY C  91     7944   5193   4760  -1356   1042   1290       C  
ATOM    698  C   GLY C  91      28.209   6.807  17.763  1.00 53.53           C  
ANISOU  698  C   GLY C  91     8422   6397   5521  -1623    994   1452       C  
ATOM    699  O   GLY C  91      27.826   5.977  18.606  1.00 52.06           O  
ANISOU  699  O   GLY C  91     8347   6236   5198  -1830    860   1620       O  
ATOM    700  N   GLY C  92      27.683   8.016  17.630  1.00 49.25           N  
ANISOU  700  N   GLY C  92     7402   6679   4631  -1036   1475   -987       N  
ATOM    701  CA  GLY C  92      26.604   8.519  18.472  1.00 50.01           C  
ANISOU  701  CA  GLY C  92     7229   6928   4844  -1059   1342   -848       C  
ATOM    702  C   GLY C  92      27.075   9.167  19.758  1.00 51.92           C  
ANISOU  702  C   GLY C  92     7440   6882   5404   -789   1402   -643       C  
ATOM    703  O   GLY C  92      28.285   9.286  20.002  1.00 50.85           O  
ANISOU  703  O   GLY C  92     7449   6475   5396   -591   1517   -593       O  
ATOM    704  N   GLU C  93      26.100   9.591  20.585  1.00 46.87           N  
ANISOU  704  N   GLU C  93     6591   6343   4874   -795   1329   -531       N  
ATOM    705  CA  GLU C  93      26.357  10.236  21.878  1.00 44.14           C  
ANISOU  705  CA  GLU C  93     6222   5764   4786   -587   1386   -370       C  
ATOM    706  C   GLU C  93      26.544   9.123  22.899  1.00 48.28           C  
ANISOU  706  C   GLU C  93     6940   5962   5442   -703   1503   -510       C  
ATOM    707  O   GLU C  93      25.962   8.051  22.720  1.00 49.80           O  
ANISOU  707  O   GLU C  93     7211   6152   5559   -975   1535   -695       O  
ATOM    708  CB  GLU C  93      25.148  11.093  22.332  1.00 44.98           C  
ANISOU  708  CB  GLU C  93     6046   6109   4935   -528   1309   -196       C  
ATOM    709  CG  GLU C  93      24.732  12.224  21.414  1.00 48.00           C  
ANISOU  709  CG  GLU C  93     6213   6839   5187   -351   1220     19       C  
ATOM    710  CD  GLU C  93      23.461  12.984  21.765  1.00 70.29           C  
ANISOU  710  CD  GLU C  93     8735   9935   8037   -239   1179    225       C  
ATOM    711  OE1 GLU C  93      22.812  12.663  22.788  1.00 53.93           O  
ANISOU  711  OE1 GLU C  93     6599   7797   6095   -327   1217    183       O  
ATOM    712  OE2 GLU C  93      23.111  13.912  20.999  1.00 75.64           O1-
ANISOU  712  OE2 GLU C  93     9238  10903   8600    -29   1132    457       O1-
ATOM    713  N   LEU C  94      27.343   9.358  23.961  1.00 42.36           N  
ANISOU  713  N   LEU C  94     6276   4951   4867   -515   1581   -420       N  
ATOM    714  CA  LEU C  94      27.400   8.447  25.085  1.00 42.35           C  
ANISOU  714  CA  LEU C  94     6428   4689   4973   -560   1690   -470       C  
ATOM    715  C   LEU C  94      25.977   8.277  25.642  1.00 51.01           C  
ANISOU  715  C   LEU C  94     7398   5893   6090   -750   1673   -485       C  
ATOM    716  O   LEU C  94      25.617   7.169  26.044  1.00 53.58           O  
ANISOU  716  O   LEU C  94     7867   6057   6434   -937   1782   -595       O  
ATOM    717  CB  LEU C  94      28.381   8.956  26.153  1.00 40.77           C  
ANISOU  717  CB  LEU C  94     6260   4335   4896   -325   1722   -342       C  
ATOM    718  CG  LEU C  94      28.584   8.090  27.430  1.00 45.14           C  
ANISOU  718  CG  LEU C  94     6969   4661   5521   -294   1831   -326       C  
ATOM    719  CD1 LEU C  94      29.212   6.724  27.098  1.00 46.05           C  
ANISOU  719  CD1 LEU C  94     7333   4550   5613   -292   1982   -405       C  
ATOM    720  CD2 LEU C  94      29.434   8.832  28.469  1.00 43.89           C  
ANISOU  720  CD2 LEU C  94     6763   4499   5414    -96   1802   -203       C  
ATOM    721  N   PHE C  95      25.164   9.358  25.642  1.00 48.35           N  
ANISOU  721  N   PHE C  95     6799   5819   5753   -693   1573   -360       N  
ATOM    722  CA  PHE C  95      23.732   9.309  25.998  1.00 50.66           C  
ANISOU  722  CA  PHE C  95     6881   6318   6050   -851   1556   -347       C  
ATOM    723  C   PHE C  95      22.941   8.175  25.320  1.00 59.48           C  
ANISOU  723  C   PHE C  95     7975   7583   7042  -1227   1542   -545       C  
ATOM    724  O   PHE C  95      22.217   7.469  26.020  1.00 60.02           O  
ANISOU  724  O   PHE C  95     8045   7589   7171  -1438   1633   -612       O  
ATOM    725  CB  PHE C  95      23.036  10.666  25.746  1.00 51.75           C  
ANISOU  725  CB  PHE C  95     6719   6767   6175   -666   1470   -149       C  
ATOM    726  CG  PHE C  95      21.600  10.681  26.197  1.00 53.78           C  
ANISOU  726  CG  PHE C  95     6704   7277   6452   -767   1474    -94       C  
ATOM    727  CD1 PHE C  95      21.276  10.897  27.528  1.00 55.28           C  
ANISOU  727  CD1 PHE C  95     6905   7308   6790   -683   1601    -23       C  
ATOM    728  CD2 PHE C  95      20.570  10.473  25.295  1.00 58.70           C  
ANISOU  728  CD2 PHE C  95     7036   8346   6921   -956   1352   -113       C  
ATOM    729  CE1 PHE C  95      19.942  10.902  27.951  1.00 57.64           C  
ANISOU  729  CE1 PHE C  95     6928   7857   7115   -765   1638     41       C  
ATOM    730  CE2 PHE C  95      19.232  10.487  25.720  1.00 63.18           C  
ANISOU  730  CE2 PHE C  95     7281   9215   7509  -1052   1359    -44       C  
ATOM    731  CZ  PHE C  95      18.931  10.699  27.046  1.00 59.27           C  
ANISOU  731  CZ  PHE C  95     6804   8522   7194   -946   1518     38       C  
ATOM    732  N   ASP C  96      23.071   8.014  23.973  1.00 58.91           N  
ANISOU  732  N   ASP C  96     7891   7712   6781  -1341   1447   -654       N  
ATOM    733  CA  ASP C  96      22.366   6.990  23.180  1.00 62.18           C  
ANISOU  733  CA  ASP C  96     8296   8313   7017  -1767   1425   -904       C  
ATOM    734  C   ASP C  96      22.787   5.577  23.571  1.00 69.43           C  
ANISOU  734  C   ASP C  96     9605   8770   8005  -1994   1650  -1130       C  
ATOM    735  O   ASP C  96      21.986   4.637  23.517  1.00 70.26           O  
ANISOU  735  O   ASP C  96     9739   8898   8059  -2409   1724  -1339       O  
ATOM    736  CB  ASP C  96      22.594   7.193  21.670  1.00 65.00           C  
ANISOU  736  CB  ASP C  96     8608   8980   7109  -1806   1287   -976       C  
ATOM    737  CG  ASP C  96      22.164   8.534  21.107  1.00 76.54           C  
ANISOU  737  CG  ASP C  96     9710  10911   8461  -1556   1095   -714       C  
ATOM    738  OD1 ASP C  96      20.973   8.882  21.247  1.00 78.65           O  
ANISOU  738  OD1 ASP C  96     9617  11573   8693  -1618    990   -609       O  
ATOM    739  OD2 ASP C  96      23.001   9.201  20.445  1.00 84.49           O1-
ANISOU  739  OD2 ASP C  96    10789  11911   9402  -1299   1069   -602       O1-
ATOM    740  N   TYR C  97      24.061   5.450  23.960  1.00 67.83           N  
ANISOU  740  N   TYR C  97     9697   8160   7916  -1714   1779  -1070       N  
ATOM    741  CA  TYR C  97      24.710   4.223  24.387  1.00 69.94           C  
ANISOU  741  CA  TYR C  97    10365   7940   8268  -1761   2035  -1186       C  
ATOM    742  C   TYR C  97      24.088   3.757  25.723  1.00 75.52           C  
ANISOU  742  C   TYR C  97    11111   8451   9134  -1844   2172  -1123       C  
ATOM    743  O   TYR C  97      23.633   2.620  25.800  1.00 79.34           O  
ANISOU  743  O   TYR C  97    11806   8716   9625  -2166   2369  -1299       O  
ATOM    744  CB  TYR C  97      26.230   4.469  24.457  1.00 69.87           C  
ANISOU  744  CB  TYR C  97    10526   7700   8321  -1354   2090  -1055       C  
ATOM    745  CG  TYR C  97      27.056   3.227  24.624  1.00 75.48           C  
ANISOU  745  CG  TYR C  97    11643   7952   9085  -1303   2371  -1132       C  
ATOM    746  CD1 TYR C  97      27.362   2.739  25.888  1.00 78.26           C  
ANISOU  746  CD1 TYR C  97    12152   7995   9588  -1130   2536   -983       C  
ATOM    747  CD2 TYR C  97      27.546   2.540  23.519  1.00 79.24           C  
ANISOU  747  CD2 TYR C  97    12363   8304   9442  -1392   2504  -1335       C  
ATOM    748  CE1 TYR C  97      28.122   1.581  26.055  1.00 83.38           C  
ANISOU  748  CE1 TYR C  97    13182   8211  10287  -1008   2835   -992       C  
ATOM    749  CE2 TYR C  97      28.317   1.383  23.670  1.00 82.77           C  
ANISOU  749  CE2 TYR C  97    13216   8279   9954  -1285   2830  -1381       C  
ATOM    750  CZ  TYR C  97      28.600   0.904  24.943  1.00 92.09           C  
ANISOU  750  CZ  TYR C  97    14537   9148  11304  -1072   2999  -1188       C  
ATOM    751  OH  TYR C  97      29.357  -0.230  25.123  1.00 95.15           O  
ANISOU  751  OH  TYR C  97    15327   9067  11759   -889   3353  -1167       O  
ATOM    752  N   ILE C  98      24.049   4.641  26.743  1.00 68.40           N  
ANISOU  752  N   ILE C  98    10029   7617   8344  -1580   2098   -887       N  
ATOM    753  CA  ILE C  98      23.442   4.429  28.064  1.00 67.83           C  
ANISOU  753  CA  ILE C  98     9955   7427   8390  -1608   2213   -787       C  
ATOM    754  C   ILE C  98      21.964   4.043  27.960  1.00 74.96           C  
ANISOU  754  C   ILE C  98    10668   8545   9269  -2031   2232   -912       C  
ATOM    755  O   ILE C  98      21.557   3.099  28.628  1.00 79.03           O  
ANISOU  755  O   ILE C  98    11362   8811   9855  -2243   2450   -963       O  
ATOM    756  CB  ILE C  98      23.675   5.680  28.994  1.00 67.89           C  
ANISOU  756  CB  ILE C  98     9786   7544   8466  -1259   2109   -553       C  
ATOM    757  CG1 ILE C  98      25.164   5.822  29.394  1.00 66.21           C  
ANISOU  757  CG1 ILE C  98     9768   7114   8275   -918   2127   -445       C  
ATOM    758  CG2 ILE C  98      22.772   5.666  30.226  1.00 69.27           C  
ANISOU  758  CG2 ILE C  98     9887   7717   8716  -1315   2209   -462       C  
ATOM    759  CD1 ILE C  98      25.581   7.147  30.124  1.00 65.60           C  
ANISOU  759  CD1 ILE C  98     9541   7160   8224   -644   2016   -286       C  
ATOM    760  N   ILE C  99      21.156   4.745  27.137  1.00 70.93           N  
ANISOU  760  N   ILE C  99     9783   8516   8650  -2154   2022   -941       N  
ATOM    761  CA  ILE C  99      19.695   4.510  27.131  1.00 73.74           C  
ANISOU  761  CA  ILE C  99     9838   9204   8976  -2538   2010  -1019       C  
ATOM    762  C   ILE C  99      19.283   3.268  26.285  1.00 81.96           C  
ANISOU  762  C   ILE C  99    11009  10238   9893  -3091   2091  -1353       C  
ATOM    763  O   ILE C  99      18.142   2.815  26.409  1.00 84.16           O  
ANISOU  763  O   ILE C  99    11087  10729  10161  -3506   2137  -1462       O  
ATOM    764  CB  ILE C  99      18.823   5.763  26.790  1.00 76.81           C  
ANISOU  764  CB  ILE C  99     9704  10182   9299  -2410   1777   -851       C  
ATOM    765  CG1 ILE C  99      19.201   6.420  25.451  1.00 76.93           C  
ANISOU  765  CG1 ILE C  99     9596  10505   9129  -2285   1552   -848       C  
ATOM    766  CG2 ILE C  99      18.826   6.771  27.943  1.00 75.26           C  
ANISOU  766  CG2 ILE C  99     9415   9922   9258  -2003   1820   -578       C  
ATOM    767  CD1 ILE C  99      18.047   7.034  24.744  1.00 88.78           C  
ANISOU  767  CD1 ILE C  99    10586  12674  10473  -2369   1349   -770       C  
ATOM    768  N   SER C 100      20.192   2.720  25.443  1.00 80.25           N  
ANISOU  768  N   SER C 100    11127   9784   9579  -3123   2136  -1531       N  
ATOM    769  CA  SER C 100      19.887   1.520  24.641  1.00 85.64           C  
ANISOU  769  CA  SER C 100    12026  10385  10129  -3670   2269  -1900       C  
ATOM    770  C   SER C 100      19.983   0.258  25.487  1.00 91.28           C  
ANISOU  770  C   SER C 100    13188  10481  11012  -3864   2659  -1995       C  
ATOM    771  O   SER C 100      19.061  -0.554  25.485  1.00 94.26           O  
ANISOU  771  O   SER C 100    13577  10862  11375  -4410   2806  -2222       O  
ATOM    772  CB  SER C 100      20.777   1.423  23.402  1.00 91.22           C  
ANISOU  772  CB  SER C 100    12947  11064  10648  -3621   2217  -2064       C  
ATOM    773  OG  SER C 100      22.154   1.309  23.723  1.00 99.22           O  
ANISOU  773  OG  SER C 100    14340  11571  11788  -3180   2381  -1940       O  
ATOM    774  N   GLN C 101      21.099   0.101  26.214  1.00 86.26           N  
ANISOU  774  N   GLN C 101    12908   9337  10530  -3417   2839  -1804       N  
ATOM    775  CA  GLN C 101      21.245  -0.899  27.268  1.00 87.87           C  
ANISOU  775  CA  GLN C 101    13509   8970  10907  -3426   3213  -1747       C  
ATOM    776  C   GLN C 101      20.552  -0.396  28.546  1.00 93.29           C  
ANISOU  776  C   GLN C 101    13932   9796  11718  -3321   3186  -1492       C  
ATOM    777  O   GLN C 101      20.083   0.745  28.559  1.00 91.54           O  
ANISOU  777  O   GLN C 101    13253  10067  11461  -3197   2894  -1370       O  
ATOM    778  CB  GLN C 101      22.731  -1.235  27.512  1.00 87.40           C  
ANISOU  778  CB  GLN C 101    13872   8419  10917  -2931   3394  -1594       C  
ATOM    779  CG  GLN C 101      23.740  -0.138  27.138  1.00 99.32           C  
ANISOU  779  CG  GLN C 101    15191  10176  12370  -2445   3110  -1428       C  
ATOM    780  CD  GLN C 101      24.584  -0.454  25.912  1.00121.51           C  
ANISOU  780  CD  GLN C 101    18221  12881  15065  -2416   3153  -1612       C  
ATOM    781  NE2 GLN C 101      23.984  -0.402  24.739  1.00115.56           N  
ANISOU  781  NE2 GLN C 101    17340  12437  14131  -2806   3020  -1891       N  
ATOM    782  OE1 GLN C 101      25.791  -0.716  25.996  1.00116.76           O  
ANISOU  782  OE1 GLN C 101    17879  11973  14511  -2027   3300  -1491       O  
ATOM    783  N   ASP C 102      20.470  -1.223  29.615  1.00 92.51           N  
ANISOU  783  N   ASP C 102    14137   9259  11755  -3348   3519  -1396       N  
ATOM    784  CA  ASP C 102      19.897  -0.752  30.882  1.00 91.54           C  
ANISOU  784  CA  ASP C 102    13806   9254  11722  -3212   3525  -1143       C  
ATOM    785  C   ASP C 102      20.910   0.081  31.679  1.00 90.41           C  
ANISOU  785  C   ASP C 102    13669   9091  11592  -2577   3400   -829       C  
ATOM    786  O   ASP C 102      20.710   1.288  31.876  1.00 88.08           O  
ANISOU  786  O   ASP C 102    13004   9190  11272  -2376   3140   -711       O  
ATOM    787  CB  ASP C 102      19.302  -1.911  31.712  1.00 97.76           C  
ANISOU  787  CB  ASP C 102    14890   9636  12618  -3524   3939  -1149       C  
ATOM    788  CG  ASP C 102      17.888  -2.307  31.321  1.00112.49           C  
ANISOU  788  CG  ASP C 102    16515  11746  14480  -4213   3998  -1411       C  
ATOM    789  OD1 ASP C 102      17.024  -1.403  31.209  1.00117.08           O  
ANISOU  789  OD1 ASP C 102    16544  12924  15017  -4298   3724  -1393       O  
ATOM    790  OD2 ASP C 102      17.640  -3.522  31.145  1.00117.95           O1-
ANISOU  790  OD2 ASP C 102    17565  12037  15213  -4668   4345  -1628       O1-
ATOM    791  N   ARG C 103      21.996  -0.565  32.120  1.00 84.83           N  
ANISOU  791  N   ARG C 103    13379   7939  10913  -2268   3602   -696       N  
ATOM    792  CA  ARG C 103      23.096   0.069  32.848  1.00 80.51           C  
ANISOU  792  CA  ARG C 103    12846   7404  10341  -1709   3488   -420       C  
ATOM    793  C   ARG C 103      24.395  -0.640  32.440  1.00 81.26           C  
ANISOU  793  C   ARG C 103    13298   7150  10427  -1440   3628   -389       C  
ATOM    794  O   ARG C 103      24.334  -1.782  31.988  1.00 82.69           O  
ANISOU  794  O   ARG C 103    13824   6946  10650  -1656   3924   -529       O  
ATOM    795  CB  ARG C 103      22.851  -0.015  34.371  1.00 80.59           C  
ANISOU  795  CB  ARG C 103    12927   7326  10367  -1554   3640   -167       C  
ATOM    796  CG  ARG C 103      22.693  -1.441  34.900  1.00 88.97           C  
ANISOU  796  CG  ARG C 103    14426   7887  11491  -1679   4075   -105       C  
ATOM    797  CD  ARG C 103      22.627  -1.492  36.403  1.00 97.66           C  
ANISOU  797  CD  ARG C 103    15619   8928  12559  -1445   4219    197       C  
ATOM    798  NE  ARG C 103      23.334  -2.660  36.936  1.00114.30           N  
ANISOU  798  NE  ARG C 103    18211  10547  14671  -1202   4577    416       N  
ATOM    799  CZ  ARG C 103      22.760  -3.641  37.627  1.00132.68           C  
ANISOU  799  CZ  ARG C 103    20852  12507  17053  -1360   4981    526       C  
ATOM    800  NH1 ARG C 103      21.460  -3.605  37.887  1.00121.98           N1+
ANISOU  800  NH1 ARG C 103    19340  11250  15756  -1801   5067    414       N1+
ATOM    801  NH2 ARG C 103      23.483  -4.660  38.069  1.00121.57           N  
ANISOU  801  NH2 ARG C 103    19905  10641  15644  -1057   5328    776       N  
ATOM    802  N   LEU C 104      25.555   0.034  32.588  1.00 73.10           N  
ANISOU  802  N   LEU C 104    12181   6252   9342   -988   3443   -217       N  
ATOM    803  CA  LEU C 104      26.854  -0.569  32.278  1.00 71.72           C  
ANISOU  803  CA  LEU C 104    12274   5819   9158   -656   3577   -131       C  
ATOM    804  C   LEU C 104      27.480  -1.236  33.486  1.00 74.89           C  
ANISOU  804  C   LEU C 104    12929   5970   9556   -279   3805    195       C  
ATOM    805  O   LEU C 104      27.200  -0.874  34.624  1.00 73.59           O  
ANISOU  805  O   LEU C 104    12661   5953   9346   -188   3748    377       O  
ATOM    806  CB  LEU C 104      27.836   0.461  31.706  1.00 67.89           C  
ANISOU  806  CB  LEU C 104    11524   5658   8613   -391   3274   -113       C  
ATOM    807  CG  LEU C 104      27.424   1.271  30.500  1.00 69.51           C  
ANISOU  807  CG  LEU C 104    11468   6155   8787   -645   3032   -354       C  
ATOM    808  CD1 LEU C 104      28.567   2.093  30.016  1.00 66.02           C  
ANISOU  808  CD1 LEU C 104    10858   5926   8300   -350   2835   -293       C  
ATOM    809  CD2 LEU C 104      26.999   0.389  29.384  1.00 75.40           C  
ANISOU  809  CD2 LEU C 104    12427   6697   9525   -986   3203   -627       C  
ATOM    810  N   SER C 105      28.334  -2.220  33.240  1.00 74.28           N  
ANISOU  810  N   SER C 105    13192   5526   9505    -30   4086    285       N  
ATOM    811  CA  SER C 105      29.143  -2.809  34.311  1.00 75.78           C  
ANISOU  811  CA  SER C 105    13587   5549   9657    457   4285    674       C  
ATOM    812  C   SER C 105      30.237  -1.816  34.730  1.00 76.93           C  
ANISOU  812  C   SER C 105    13376   6178   9677    877   3938    883       C  
ATOM    813  O   SER C 105      30.559  -0.916  33.972  1.00 74.73           O  
ANISOU  813  O   SER C 105    12808   6201   9385    818   3651    718       O  
ATOM    814  CB  SER C 105      29.754  -4.135  33.863  1.00 78.12           C  
ANISOU  814  CB  SER C 105    14354   5300  10029    657   4732    738       C  
ATOM    815  OG  SER C 105      30.599  -3.938  32.745  1.00 73.65           O  
ANISOU  815  OG  SER C 105    13714   4807   9462    785   4647    606       O  
ATOM    816  N   GLU C 106      30.797  -1.992  35.933  1.00 73.88           N  
ANISOU  816  N   GLU C 106    13014   5880   9177   1273   3975   1246       N  
ATOM    817  CA  GLU C 106      31.908  -1.214  36.472  1.00 71.39           C  
ANISOU  817  CA  GLU C 106    12374   6052   8699   1654   3677   1458       C  
ATOM    818  C   GLU C 106      33.085  -1.135  35.503  1.00 73.89           C  
ANISOU  818  C   GLU C 106    12568   6461   9046   1894   3617   1443       C  
ATOM    819  O   GLU C 106      33.589  -0.034  35.285  1.00 71.83           O  
ANISOU  819  O   GLU C 106    11934   6635   8725   1873   3277   1356       O  
ATOM    820  CB  GLU C 106      32.343  -1.796  37.827  1.00 75.49           C  
ANISOU  820  CB  GLU C 106    13017   6609   9057   2074   3815   1889       C  
ATOM    821  CG  GLU C 106      33.442  -1.041  38.546  1.00 83.77           C  
ANISOU  821  CG  GLU C 106    13700   8256   9874   2420   3488   2110       C  
ATOM    822  CD  GLU C 106      33.693  -1.547  39.952  1.00119.80           C  
ANISOU  822  CD  GLU C 106    18361  12951  14207   2791   3584   2532       C  
ATOM    823  OE1 GLU C 106      32.707  -1.743  40.699  1.00122.12           O  
ANISOU  823  OE1 GLU C 106    18850  13082  14468   2611   3715   2556       O  
ATOM    824  OE2 GLU C 106      34.876  -1.740  40.313  1.00119.42           O1-
ANISOU  824  OE2 GLU C 106    18168  13212  13994   3274   3529   2859       O1-
ATOM    825  N   GLU C 107      33.514  -2.272  34.924  1.00 72.43           N  
ANISOU  825  N   GLU C 107    12713   5852   8957   2109   3982   1519       N  
ATOM    826  CA  GLU C 107      34.687  -2.333  34.032  1.00 72.78           C  
ANISOU  826  CA  GLU C 107    12670   5957   9026   2403   4002   1544       C  
ATOM    827  C   GLU C 107      34.433  -1.686  32.672  1.00 73.72           C  
ANISOU  827  C   GLU C 107    12665   6122   9223   2019   3847   1137       C  
ATOM    828  O   GLU C 107      35.348  -1.107  32.100  1.00 70.58           O  
ANISOU  828  O   GLU C 107    11997   6019   8801   2173   3680   1131       O  
ATOM    829  CB  GLU C 107      35.259  -3.757  33.877  1.00 79.15           C  
ANISOU  829  CB  GLU C 107    13903   6266   9905   2821   4506   1777       C  
ATOM    830  CG  GLU C 107      34.349  -4.917  34.251  1.00 92.69           C  
ANISOU  830  CG  GLU C 107    16155   7357  11707   2696   4951   1807       C  
ATOM    831  CD  GLU C 107      34.015  -5.078  35.727  1.00107.67           C  
ANISOU  831  CD  GLU C 107    18089   9328  13493   2850   4968   2143       C  
ATOM    832  OE1 GLU C 107      34.945  -5.238  36.554  1.00 97.51           O  
ANISOU  832  OE1 GLU C 107    16695   8288  12066   3419   4966   2589       O  
ATOM    833  OE2 GLU C 107      32.812  -4.993  36.060  1.00 90.82           O1-
ANISOU  833  OE2 GLU C 107    16049   7070  11389   2395   4966   1966       O1-
ATOM    834  N   GLU C 108      33.194  -1.789  32.164  1.00 71.53           N  
ANISOU  834  N   GLU C 108    12563   5595   9019   1519   3905    820       N  
ATOM    835  CA  GLU C 108      32.699  -1.092  30.981  1.00 69.82           C  
ANISOU  835  CA  GLU C 108    12197   5508   8823   1111   3711    453       C  
ATOM    836  C   GLU C 108      32.644   0.425  31.229  1.00 68.88           C  
ANISOU  836  C   GLU C 108    11612   5921   8638   1015   3267    430       C  
ATOM    837  O   GLU C 108      33.024   1.190  30.347  1.00 68.44           O  
ANISOU  837  O   GLU C 108    11343   6092   8570    963   3085    300       O  
ATOM    838  CB  GLU C 108      31.291  -1.600  30.659  1.00 73.07           C  
ANISOU  838  CB  GLU C 108    12849   5625   9288    600   3860    176       C  
ATOM    839  CG  GLU C 108      31.000  -1.900  29.197  1.00 94.63           C  
ANISOU  839  CG  GLU C 108    15731   8202  12022    272   3957   -180       C  
ATOM    840  CD  GLU C 108      29.611  -2.464  28.929  1.00126.64           C  
ANISOU  840  CD  GLU C 108    19983  12037  16098   -292   4098   -471       C  
ATOM    841  OE1 GLU C 108      29.016  -3.076  29.846  1.00118.71           O  
ANISOU  841  OE1 GLU C 108    19164  10783  15156   -375   4300   -372       O  
ATOM    842  OE2 GLU C 108      29.121  -2.300  27.788  1.00128.14           O1-
ANISOU  842  OE2 GLU C 108    20127  12338  16223   -667   4009   -795       O1-
ATOM    843  N   THR C 109      32.170   0.862  32.402  1.00 62.10           N  
ANISOU  843  N   THR C 109    10632   5229   7734    988   3135    551       N  
ATOM    844  CA  THR C 109      32.177   2.274  32.759  1.00 59.17           C  
ANISOU  844  CA  THR C 109     9888   5297   7297    920   2784    527       C  
ATOM    845  C   THR C 109      33.582   2.814  33.034  1.00 62.75           C  
ANISOU  845  C   THR C 109    10096   6081   7665   1251   2623    702       C  
ATOM    846  O   THR C 109      33.777   4.018  32.877  1.00 61.80           O  
ANISOU  846  O   THR C 109     9693   6270   7517   1140   2373    606       O  
ATOM    847  CB  THR C 109      31.217   2.604  33.909  1.00 70.81           C  
ANISOU  847  CB  THR C 109    11331   6845   8729    773   2727    567       C  
ATOM    848  CG2 THR C 109      29.822   2.120  33.661  1.00 66.88           C  
ANISOU  848  CG2 THR C 109    10996   6097   8319    415   2878    402       C  
ATOM    849  OG1 THR C 109      31.719   2.057  35.125  1.00 81.47           O  
ANISOU  849  OG1 THR C 109    12781   8197   9976   1077   2822    853       O  
ATOM    850  N   ARG C 110      34.551   1.958  33.445  1.00 60.10           N  
ANISOU  850  N   ARG C 110     9851   5700   7284   1652   2782    968       N  
ATOM    851  CA  ARG C 110      35.942   2.389  33.664  1.00 60.03           C  
ANISOU  851  CA  ARG C 110     9539   6093   7177   1966   2628   1149       C  
ATOM    852  C   ARG C 110      36.621   2.786  32.343  1.00 63.31           C  
ANISOU  852  C   ARG C 110     9808   6576   7671   1945   2593   1004       C  
ATOM    853  O   ARG C 110      37.226   3.861  32.260  1.00 60.62           O  
ANISOU  853  O   ARG C 110     9131   6618   7285   1884   2352    959       O  
ATOM    854  CB  ARG C 110      36.741   1.324  34.412  1.00 61.59           C  
ANISOU  854  CB  ARG C 110     9840   6270   7292   2456   2823   1524       C  
ATOM    855  CG  ARG C 110      38.183   1.713  34.727  1.00 68.86           C  
ANISOU  855  CG  ARG C 110    10366   7719   8078   2795   2646   1749       C  
ATOM    856  CD  ARG C 110      38.897   0.651  35.550  1.00 80.23           C  
ANISOU  856  CD  ARG C 110    11876   9204   9404   3345   2835   2189       C  
ATOM    857  NE  ARG C 110      38.391   0.570  36.924  1.00 76.51           N  
ANISOU  857  NE  ARG C 110    11471   8847   8752   3367   2773   2363       N  
ATOM    858  CZ  ARG C 110      37.639  -0.417  37.396  1.00 78.73           C  
ANISOU  858  CZ  ARG C 110    12169   8684   9061   3457   3072   2507       C  
ATOM    859  NH1 ARG C 110      37.293  -1.428  36.613  1.00 71.42           N1+
ANISOU  859  NH1 ARG C 110    11651   7142   8343   3500   3464   2470       N1+
ATOM    860  NH2 ARG C 110      37.227  -0.399  38.649  1.00 64.07           N  
ANISOU  860  NH2 ARG C 110    10346   6984   7013   3475   3008   2672       N  
ATOM    861  N   VAL C 111      36.509   1.915  31.317  1.00 62.21           N  
ANISOU  861  N   VAL C 111     9950   6053   7635   1967   2864    915       N  
ATOM    862  CA  VAL C 111      37.017   2.138  29.951  1.00 61.50           C  
ANISOU  862  CA  VAL C 111     9803   5968   7596   1934   2894    757       C  
ATOM    863  C   VAL C 111      36.547   3.539  29.459  1.00 64.97           C  
ANISOU  863  C   VAL C 111     9996   6660   8030   1556   2599    527       C  
ATOM    864  O   VAL C 111      37.340   4.334  28.931  1.00 62.64           O  
ANISOU  864  O   VAL C 111     9439   6634   7727   1580   2477    512       O  
ATOM    865  CB  VAL C 111      36.540   1.003  29.018  1.00 65.81           C  
ANISOU  865  CB  VAL C 111    10781   6011   8213   1870   3238    602       C  
ATOM    866  CG1 VAL C 111      36.762   1.351  27.550  1.00 64.98           C  
ANISOU  866  CG1 VAL C 111    10647   5932   8111   1726   3241    370       C  
ATOM    867  CG2 VAL C 111      37.208  -0.317  29.369  1.00 69.66           C  
ANISOU  867  CG2 VAL C 111    11542   6197   8729   2316   3609    856       C  
ATOM    868  N   VAL C 112      35.251   3.818  29.669  1.00 61.86           N  
ANISOU  868  N   VAL C 112     9686   6171   7647   1230   2518    377       N  
ATOM    869  CA  VAL C 112      34.593   5.044  29.258  1.00 59.60           C  
ANISOU  869  CA  VAL C 112     9219   6064   7363    923   2300    204       C  
ATOM    870  C   VAL C 112      35.002   6.236  30.138  1.00 60.96           C  
ANISOU  870  C   VAL C 112     9100   6568   7493    931   2073    282       C  
ATOM    871  O   VAL C 112      35.301   7.296  29.598  1.00 60.91           O  
ANISOU  871  O   VAL C 112     8904   6742   7496    830   1950    208       O  
ATOM    872  CB  VAL C 112      33.063   4.814  29.170  1.00 63.47           C  
ANISOU  872  CB  VAL C 112     9870   6370   7876    614   2329     47       C  
ATOM    873  CG1 VAL C 112      32.279   6.113  29.334  1.00 60.80           C  
ANISOU  873  CG1 VAL C 112     9314   6251   7535    403   2114    -20       C  
ATOM    874  CG2 VAL C 112      32.701   4.116  27.855  1.00 64.69           C  
ANISOU  874  CG2 VAL C 112    10225   6326   8029    458   2478   -143       C  
ATOM    875  N   PHE C 113      35.026   6.065  31.466  1.00 56.99           N  
ANISOU  875  N   PHE C 113     8590   6139   6925   1033   2042    420       N  
ATOM    876  CA  PHE C 113      35.306   7.162  32.416  1.00 54.93           C  
ANISOU  876  CA  PHE C 113     8099   6194   6578    973   1840    438       C  
ATOM    877  C   PHE C 113      36.748   7.673  32.305  1.00 60.04           C  
ANISOU  877  C   PHE C 113     8469   7170   7174   1091   1737    502       C  
ATOM    878  O   PHE C 113      36.955   8.882  32.327  1.00 58.68           O  
ANISOU  878  O   PHE C 113     8115   7193   6989    896   1600    391       O  
ATOM    879  CB  PHE C 113      34.947   6.781  33.864  1.00 56.07           C  
ANISOU  879  CB  PHE C 113     8325   6372   6607   1044   1842    565       C  
ATOM    880  CG  PHE C 113      34.692   7.954  34.772  1.00 55.22           C  
ANISOU  880  CG  PHE C 113     8087   6491   6403    860   1678    481       C  
ATOM    881  CD1 PHE C 113      33.622   8.808  34.547  1.00 55.68           C  
ANISOU  881  CD1 PHE C 113     8176   6437   6543    603   1665    303       C  
ATOM    882  CD2 PHE C 113      35.506   8.196  35.867  1.00 58.24           C  
ANISOU  882  CD2 PHE C 113     8320   7219   6590    950   1553    580       C  
ATOM    883  CE1 PHE C 113      33.385   9.893  35.387  1.00 55.53           C  
ANISOU  883  CE1 PHE C 113     8093   6566   6440    453   1580    211       C  
ATOM    884  CE2 PHE C 113      35.267   9.289  36.709  1.00 60.36           C  
ANISOU  884  CE2 PHE C 113     8518   7674   6742    733   1434    446       C  
ATOM    885  CZ  PHE C 113      34.208  10.127  36.463  1.00 56.12           C  
ANISOU  885  CZ  PHE C 113     8069   6937   6317    492   1474    256       C  
ATOM    886  N   ARG C 114      37.735   6.758  32.167  1.00 59.32           N  
ANISOU  886  N   ARG C 114     8348   7131   7061   1407   1837    684       N  
ATOM    887  CA  ARG C 114      39.158   7.090  31.998  1.00 61.27           C  
ANISOU  887  CA  ARG C 114     8271   7744   7264   1550   1765    777       C  
ATOM    888  C   ARG C 114      39.445   8.019  30.810  1.00 64.63           C  
ANISOU  888  C   ARG C 114     8567   8202   7787   1344   1741    605       C  
ATOM    889  O   ARG C 114      40.395   8.801  30.882  1.00 67.17           O  
ANISOU  889  O   ARG C 114     8579   8873   8071   1279   1629    606       O  
ATOM    890  CB  ARG C 114      40.004   5.825  31.869  1.00 66.05           C  
ANISOU  890  CB  ARG C 114     8901   8333   7863   1991   1953   1028       C  
ATOM    891  CG  ARG C 114      40.287   5.140  33.190  1.00 80.64           C  
ANISOU  891  CG  ARG C 114    10723  10361   9555   2288   1941   1306       C  
ATOM    892  CD  ARG C 114      41.168   3.930  32.990  1.00 96.94           C  
ANISOU  892  CD  ARG C 114    12814  12391  11629   2799   2178   1604       C  
ATOM    893  NE  ARG C 114      42.519   4.289  32.563  1.00102.99           N  
ANISOU  893  NE  ARG C 114    13164  13592  12375   2959   2114   1697       N  
ATOM    894  CZ  ARG C 114      43.586   4.278  33.353  1.00111.26           C  
ANISOU  894  CZ  ARG C 114    13820  15200  13254   3234   1984   1968       C  
ATOM    895  NH1 ARG C 114      43.475   3.922  34.626  1.00 94.22           N1+
ANISOU  895  NH1 ARG C 114    11660  13236  10903   3406   1899   2188       N1+
ATOM    896  NH2 ARG C 114      44.771   4.621  32.878  1.00 96.31           N  
ANISOU  896  NH2 ARG C 114    11508  13725  11360   3335   1941   2034       N  
ATOM    897  N   GLN C 115      38.645   7.928  29.714  1.00 56.73           N  
ANISOU  897  N   GLN C 115     7792   6872   6890   1225   1852    463       N  
ATOM    898  CA  GLN C 115      38.683   8.882  28.582  1.00 52.37           C  
ANISOU  898  CA  GLN C 115     7167   6330   6401   1024   1838    321       C  
ATOM    899  C   GLN C 115      38.105  10.261  28.961  1.00 53.59           C  
ANISOU  899  C   GLN C 115     7250   6548   6564    722   1694    199       C  
ATOM    900  O   GLN C 115      38.722  11.284  28.611  1.00 53.13           O  
ANISOU  900  O   GLN C 115     7016   6643   6529    588   1662    154       O  
ATOM    901  CB  GLN C 115      37.936   8.337  27.364  1.00 51.58           C  
ANISOU  901  CB  GLN C 115     7324   5931   6343    993   1979    220       C  
ATOM    902  CG  GLN C 115      38.475   7.019  26.842  1.00 43.25           C  
ANISOU  902  CG  GLN C 115     6421   4726   5287   1261   2196    288       C  
ATOM    903  CD  GLN C 115      37.678   6.562  25.672  1.00 47.86           C  
ANISOU  903  CD  GLN C 115     7275   5046   5863   1136   2322    120       C  
ATOM    904  NE2 GLN C 115      36.992   5.460  25.820  1.00 33.99           N  
ANISOU  904  NE2 GLN C 115     5809   3002   4104   1143   2461     76       N  
ATOM    905  OE1 GLN C 115      37.712   7.156  24.594  1.00 55.23           O  
ANISOU  905  OE1 GLN C 115     8169   6043   6772   1020   2314     28       O  
ATOM    906  N   ILE C 116      36.920  10.294  29.653  1.00 46.58           N  
ANISOU  906  N   ILE C 116     6518   5516   5665    618   1655    150       N  
ATOM    907  CA  ILE C 116      36.316  11.551  30.148  1.00 44.47           C  
ANISOU  907  CA  ILE C 116     6224   5268   5406    386   1576     47       C  
ATOM    908  C   ILE C 116      37.324  12.254  31.043  1.00 46.61           C  
ANISOU  908  C   ILE C 116     6288   5824   5597    306   1480     37       C  
ATOM    909  O   ILE C 116      37.531  13.441  30.861  1.00 45.74           O  
ANISOU  909  O   ILE C 116     6107   5749   5524    101   1478    -66       O  
ATOM    910  CB  ILE C 116      34.944  11.343  30.894  1.00 46.04           C  
ANISOU  910  CB  ILE C 116     6592   5306   5594    334   1580     23       C  
ATOM    911  CG1 ILE C 116      33.938  10.564  30.021  1.00 44.67           C  
ANISOU  911  CG1 ILE C 116     6578   4920   5475    345   1663      8       C  
ATOM    912  CG2 ILE C 116      34.358  12.682  31.393  1.00 46.27           C  
ANISOU  912  CG2 ILE C 116     6612   5331   5637    146   1558    -75       C  
ATOM    913  CD1 ILE C 116      32.964   9.722  30.819  1.00 54.84           C  
ANISOU  913  CD1 ILE C 116     8014   6079   6744    345   1709     30       C  
ATOM    914  N   VAL C 117      37.947  11.514  32.002  1.00 44.53           N  
ANISOU  914  N   VAL C 117     5935   5776   5208    462   1414    148       N  
ATOM    915  CA  VAL C 117      38.949  12.043  32.938  1.00 46.44           C  
ANISOU  915  CA  VAL C 117     5928   6412   5304    373   1281    140       C  
ATOM    916  C   VAL C 117      40.194  12.576  32.174  1.00 51.85           C  
ANISOU  916  C   VAL C 117     6337   7328   6035    298   1277    123       C  
ATOM    917  O   VAL C 117      40.630  13.686  32.480  1.00 53.94           O  
ANISOU  917  O   VAL C 117     6460   7772   6263     -1   1219    -23       O  
ATOM    918  CB  VAL C 117      39.298  11.052  34.083  1.00 50.98           C  
ANISOU  918  CB  VAL C 117     6446   7231   5694    615   1205    325       C  
ATOM    919  CG1 VAL C 117      40.571  11.463  34.831  1.00 53.39           C  
ANISOU  919  CG1 VAL C 117     6393   8089   5804    552   1035    348       C  
ATOM    920  CG2 VAL C 117      38.133  10.922  35.054  1.00 49.27           C  
ANISOU  920  CG2 VAL C 117     6472   6847   5402    574   1210    298       C  
ATOM    921  N   SER C 118      40.742  11.808  31.194  1.00 47.49           N  
ANISOU  921  N   SER C 118     5731   6753   5561    543   1374    255       N  
ATOM    922  CA  SER C 118      41.877  12.252  30.359  1.00 48.37           C  
ANISOU  922  CA  SER C 118     5580   7071   5727    494   1415    259       C  
ATOM    923  C   SER C 118      41.640  13.588  29.688  1.00 50.62           C  
ANISOU  923  C   SER C 118     5914   7201   6118    154   1473     81       C  
ATOM    924  O   SER C 118      42.536  14.422  29.715  1.00 51.15           O  
ANISOU  924  O   SER C 118     5737   7519   6180    -76   1456     13       O  
ATOM    925  CB  SER C 118      42.271  11.207  29.324  1.00 51.38           C  
ANISOU  925  CB  SER C 118     5987   7357   6178    826   1573    406       C  
ATOM    926  OG  SER C 118      43.370  11.675  28.558  1.00 59.47           O  
ANISOU  926  OG  SER C 118     6739   8608   7249    779   1634    419       O  
ATOM    927  N   ALA C 119      40.431  13.791  29.099  1.00 45.69           N  
ANISOU  927  N   ALA C 119     5595   6182   5583    119   1555     19       N  
ATOM    928  CA  ALA C 119      40.036  15.013  28.398  1.00 44.11           C  
ANISOU  928  CA  ALA C 119     5494   5785   5481   -114   1652    -83       C  
ATOM    929  C   ALA C 119      39.896  16.210  29.351  1.00 48.70           C  
ANISOU  929  C   ALA C 119     6088   6371   6045   -425   1626   -236       C  
ATOM    930  O   ALA C 119      40.473  17.269  29.070  1.00 49.73           O  
ANISOU  930  O   ALA C 119     6147   6518   6231   -677   1716   -320       O  
ATOM    931  CB  ALA C 119      38.738  14.786  27.634  1.00 42.18           C  
ANISOU  931  CB  ALA C 119     5519   5220   5286    -10   1718    -61       C  
ATOM    932  N   VAL C 120      39.127  16.027  30.471  1.00 43.39           N  
ANISOU  932  N   VAL C 120     5535   5660   5292   -423   1541   -284       N  
ATOM    933  CA  VAL C 120      38.797  17.076  31.431  1.00 43.25           C  
ANISOU  933  CA  VAL C 120     5609   5593   5231   -697   1556   -456       C  
ATOM    934  C   VAL C 120      40.034  17.518  32.161  1.00 49.54           C  
ANISOU  934  C   VAL C 120     6157   6762   5904   -961   1468   -576       C  
ATOM    935  O   VAL C 120      40.145  18.720  32.415  1.00 53.84           O  
ANISOU  935  O   VAL C 120     6768   7226   6463  -1304   1566   -771       O  
ATOM    936  CB  VAL C 120      37.616  16.764  32.391  1.00 45.85           C  
ANISOU  936  CB  VAL C 120     6138   5791   5491   -617   1523   -473       C  
ATOM    937  CG1 VAL C 120      37.356  17.932  33.335  1.00 47.74           C  
ANISOU  937  CG1 VAL C 120     6502   5961   5675   -905   1592   -680       C  
ATOM    938  CG2 VAL C 120      36.351  16.459  31.623  1.00 43.03           C  
ANISOU  938  CG2 VAL C 120     5969   5125   5257   -426   1612   -375       C  
ATOM    939  N   ALA C 121      40.971  16.580  32.492  1.00 44.45           N  
ANISOU  939  N   ALA C 121     5226   6533   5129   -810   1306   -459       N  
ATOM    940  CA  ALA C 121      42.223  16.954  33.180  1.00 47.83           C  
ANISOU  940  CA  ALA C 121     5317   7459   5397  -1068   1182   -554       C  
ATOM    941  C   ALA C 121      43.092  17.879  32.295  1.00 54.71           C  
ANISOU  941  C   ALA C 121     6025   8362   6400  -1358   1308   -646       C  
ATOM    942  O   ALA C 121      43.721  18.811  32.807  1.00 56.34           O  
ANISOU  942  O   ALA C 121     6098   8781   6529  -1792   1299   -861       O  
ATOM    943  CB  ALA C 121      43.000  15.728  33.620  1.00 49.49           C  
ANISOU  943  CB  ALA C 121     5223   8137   5444   -752   1004   -332       C  
ATOM    944  N   TYR C 122      43.103  17.621  30.970  1.00 51.10           N  
ANISOU  944  N   TYR C 122     5601   7691   6124  -1149   1448   -499       N  
ATOM    945  CA  TYR C 122      43.807  18.444  29.988  1.00 53.57           C  
ANISOU  945  CA  TYR C 122     5813   7967   6575  -1376   1620   -540       C  
ATOM    946  C   TYR C 122      43.171  19.840  29.826  1.00 60.84           C  
ANISOU  946  C   TYR C 122     7053   8451   7613  -1712   1831   -721       C  
ATOM    947  O   TYR C 122      43.913  20.827  29.742  1.00 63.80           O  
ANISOU  947  O   TYR C 122     7330   8881   8030  -2113   1955   -869       O  
ATOM    948  CB  TYR C 122      43.938  17.717  28.638  1.00 52.84           C  
ANISOU  948  CB  TYR C 122     5707   7777   6593  -1027   1725   -325       C  
ATOM    949  CG  TYR C 122      44.462  18.595  27.520  1.00 54.24           C  
ANISOU  949  CG  TYR C 122     5856   7843   6910  -1226   1949   -336       C  
ATOM    950  CD1 TYR C 122      45.828  18.840  27.379  1.00 58.69           C  
ANISOU  950  CD1 TYR C 122     6028   8799   7473  -1428   1979   -346       C  
ATOM    951  CD2 TYR C 122      43.591  19.197  26.613  1.00 52.92           C  
ANISOU  951  CD2 TYR C 122     6034   7211   6862  -1211   2143   -313       C  
ATOM    952  CE1 TYR C 122      46.315  19.662  26.363  1.00 59.37           C  
ANISOU  952  CE1 TYR C 122     6100   8768   7690  -1636   2225   -347       C  
ATOM    953  CE2 TYR C 122      44.064  20.022  25.595  1.00 55.29           C  
ANISOU  953  CE2 TYR C 122     6342   7395   7271  -1374   2380   -286       C  
ATOM    954  CZ  TYR C 122      45.430  20.250  25.472  1.00 65.26           C  
ANISOU  954  CZ  TYR C 122     7246   9002   8548  -1600   2435   -310       C  
ATOM    955  OH  TYR C 122      45.903  21.059  24.470  1.00 63.40           O  
ANISOU  955  OH  TYR C 122     7028   8637   8424  -1778   2706   -271       O  
ATOM    956  N   VAL C 123      41.806  19.921  29.782  1.00 54.51           N  
ANISOU  956  N   VAL C 123     6624   7218   6869  -1546   1901   -699       N  
ATOM    957  CA  VAL C 123      41.045  21.189  29.695  1.00 53.05           C  
ANISOU  957  CA  VAL C 123     6777   6583   6796  -1749   2139   -813       C  
ATOM    958  C   VAL C 123      41.503  22.128  30.821  1.00 58.99           C  
ANISOU  958  C   VAL C 123     7533   7416   7464  -2227   2173  -1108       C  
ATOM    959  O   VAL C 123      41.859  23.279  30.563  1.00 60.56           O  
ANISOU  959  O   VAL C 123     7837   7412   7762  -2577   2415  -1246       O  
ATOM    960  CB  VAL C 123      39.503  20.921  29.698  1.00 52.82           C  
ANISOU  960  CB  VAL C 123     7046   6224   6799  -1438   2157   -713       C  
ATOM    961  CG1 VAL C 123      38.692  22.196  29.940  1.00 53.56           C  
ANISOU  961  CG1 VAL C 123     7472   5897   6982  -1591   2410   -819       C  
ATOM    962  CG2 VAL C 123      39.064  20.273  28.389  1.00 50.08           C  
ANISOU  962  CG2 VAL C 123     6722   5783   6523  -1090   2173   -477       C  
ATOM    963  N   HIS C 124      41.500  21.598  32.062  1.00 56.04           N  
ANISOU  963  N   HIS C 124     7061   7348   6884  -2249   1944  -1206       N  
ATOM    964  CA  HIS C 124      41.882  22.266  33.301  1.00 58.43           C  
ANISOU  964  CA  HIS C 124     7352   7841   7007  -2695   1909  -1512       C  
ATOM    965  C   HIS C 124      43.356  22.669  33.327  1.00 67.08           C  
ANISOU  965  C   HIS C 124     8082   9373   8033  -3131   1862  -1662       C  
ATOM    966  O   HIS C 124      43.684  23.697  33.921  1.00 71.31           O  
ANISOU  966  O   HIS C 124     8697   9897   8500  -3658   1976  -1981       O  
ATOM    967  CB  HIS C 124      41.527  21.385  34.519  1.00 57.81           C  
ANISOU  967  CB  HIS C 124     7224   8065   6678  -2522   1646  -1504       C  
ATOM    968  CG  HIS C 124      40.053  21.209  34.762  1.00 57.73           C  
ANISOU  968  CG  HIS C 124     7576   7644   6715  -2236   1730  -1438       C  
ATOM    969  CD2 HIS C 124      38.992  21.602  34.025  1.00 56.18           C  
ANISOU  969  CD2 HIS C 124     7682   6925   6739  -2051   1960  -1347       C  
ATOM    970  ND1 HIS C 124      39.582  20.566  35.889  1.00 59.31           N  
ANISOU  970  ND1 HIS C 124     7810   8024   6700  -2112   1568  -1440       N  
ATOM    971  CE1 HIS C 124      38.267  20.575  35.791  1.00 55.21           C  
ANISOU  971  CE1 HIS C 124     7596   7082   6300  -1882   1715  -1369       C  
ATOM    972  NE2 HIS C 124      37.871  21.193  34.690  1.00 54.01           N  
ANISOU  972  NE2 HIS C 124     7592   6526   6404  -1832   1938  -1308       N  
ATOM    973  N   SER C 125      44.242  21.879  32.694  1.00 63.57           N  
ANISOU  973  N   SER C 125     7238   9317   7599  -2935   1724  -1450       N  
ATOM    974  CA  SER C 125      45.671  22.221  32.567  1.00 68.38           C  
ANISOU  974  CA  SER C 125     7419  10396   8167  -3318   1697  -1545       C  
ATOM    975  C   SER C 125      45.906  23.494  31.725  1.00 75.07           C  
ANISOU  975  C   SER C 125     8440  10841   9241  -3722   2057  -1683       C  
ATOM    976  O   SER C 125      46.833  24.258  32.007  1.00 78.98           O  
ANISOU  976  O   SER C 125     8733  11589   9686  -4288   2113  -1930       O  
ATOM    977  CB  SER C 125      46.470  21.050  31.993  1.00 71.43           C  
ANISOU  977  CB  SER C 125     7363  11235   8543  -2916   1531  -1237       C  
ATOM    978  OG  SER C 125      46.442  20.977  30.572  1.00 75.75           O  
ANISOU  978  OG  SER C 125     7990  11461   9331  -2681   1744  -1042       O  
ATOM    979  N   GLN C 126      45.060  23.707  30.696  1.00 69.04           N  
ANISOU  979  N   GLN C 126     8046   9477   8708  -3437   2307  -1513       N  
ATOM    980  CA  GLN C 126      45.126  24.856  29.792  1.00 70.05           C  
ANISOU  980  CA  GLN C 126     8413   9144   9057  -3695   2696  -1550       C  
ATOM    981  C   GLN C 126      44.430  26.136  30.360  1.00 75.06           C  
ANISOU  981  C   GLN C 126     9536   9236   9747  -4052   2989  -1819       C  
ATOM    982  O   GLN C 126      44.353  27.154  29.666  1.00 76.88           O  
ANISOU  982  O   GLN C 126    10056   8982  10173  -4227   3377  -1824       O  
ATOM    983  CB  GLN C 126      44.579  24.460  28.399  1.00 67.54           C  
ANISOU  983  CB  GLN C 126     8241   8515   8906  -3185   2819  -1203       C  
ATOM    984  CG  GLN C 126      45.412  23.406  27.653  1.00 76.06           C  
ANISOU  984  CG  GLN C 126     8906  10033   9961  -2906   2664   -980       C  
ATOM    985  CD  GLN C 126      46.656  23.972  26.981  1.00 81.70           C  
ANISOU  985  CD  GLN C 126     9352  10927  10763  -3251   2857   -999       C  
ATOM    986  NE2 GLN C 126      46.607  24.179  25.667  1.00 61.64           N  
ANISOU  986  NE2 GLN C 126     6950   8106   8363  -3082   3110   -795       N  
ATOM    987  OE1 GLN C 126      47.692  24.174  27.617  1.00 79.89           O  
ANISOU  987  OE1 GLN C 126     8755  11147  10452  -3668   2771  -1183       O  
ATOM    988  N   GLY C 127      43.950  26.067  31.606  1.00 70.25           N  
ANISOU  988  N   GLY C 127     9034   8700   8958  -4135   2839  -2024       N  
ATOM    989  CA  GLY C 127      43.237  27.150  32.281  1.00 71.85           C  
ANISOU  989  CA  GLY C 127     9719   8402   9178  -4418   3124  -2293       C  
ATOM    990  C   GLY C 127      41.742  27.228  32.019  1.00 71.79           C  
ANISOU  990  C   GLY C 127    10155   7818   9304  -3928   3302  -2096       C  
ATOM    991  O   GLY C 127      41.106  28.219  32.396  1.00 72.30           O  
ANISOU  991  O   GLY C 127    10660   7376   9435  -4086   3635  -2265       O  
ATOM    992  N   TYR C 128      41.162  26.188  31.368  1.00 64.44           N  
ANISOU  992  N   TYR C 128     9107   6968   8409  -3339   3107  -1741       N  
ATOM    993  CA  TYR C 128      39.734  26.173  31.035  1.00 61.07           C  
ANISOU  993  CA  TYR C 128     9002   6111   8091  -2870   3235  -1523       C  
ATOM    994  C   TYR C 128      38.917  25.258  31.968  1.00 66.44           C  
ANISOU  994  C   TYR C 128     9656   6979   8608  -2600   2964  -1514       C  
ATOM    995  O   TYR C 128      39.460  24.317  32.555  1.00 65.14           O  
ANISOU  995  O   TYR C 128     9185   7305   8260  -2613   2631  -1550       O  
ATOM    996  CB  TYR C 128      39.504  25.771  29.572  1.00 57.38           C  
ANISOU  996  CB  TYR C 128     8474   5567   7761  -2455   3257  -1158       C  
ATOM    997  CG  TYR C 128      40.070  26.698  28.515  1.00 58.94           C  
ANISOU  997  CG  TYR C 128     8769   5501   8126  -2619   3588  -1082       C  
ATOM    998  CD1 TYR C 128      39.321  27.755  28.011  1.00 61.56           C  
ANISOU  998  CD1 TYR C 128     9504   5267   8619  -2512   3991   -962       C  
ATOM    999  CD2 TYR C 128      41.328  26.477  27.969  1.00 60.59           C  
ANISOU  999  CD2 TYR C 128     8659   6031   8331  -2824   3523  -1080       C  
ATOM   1000  CE1 TYR C 128      39.830  28.600  27.024  1.00 64.45           C  
ANISOU 1000  CE1 TYR C 128     9994   5362   9131  -2637   4335   -848       C  
ATOM   1001  CE2 TYR C 128      41.845  27.311  26.971  1.00 64.18           C  
ANISOU 1001  CE2 TYR C 128     9208   6240   8937  -2979   3857   -990       C  
ATOM   1002  CZ  TYR C 128      41.094  28.374  26.503  1.00 73.57           C  
ANISOU 1002  CZ  TYR C 128    10840   6834  10279  -2892   4267   -872       C  
ATOM   1003  OH  TYR C 128      41.608  29.189  25.518  1.00 78.67           O  
ANISOU 1003  OH  TYR C 128    11609   7214  11066  -3028   4631   -746       O  
ATOM   1004  N   ALA C 129      37.610  25.559  32.089  1.00 64.80           N  
ANISOU 1004  N   ALA C 129     9765   6382   8474  -2334   3140  -1436       N  
ATOM   1005  CA  ALA C 129      36.579  24.717  32.713  1.00 63.01           C  
ANISOU 1005  CA  ALA C 129     9543   6248   8150  -2006   2959  -1349       C  
ATOM   1006  C   ALA C 129      35.380  24.666  31.749  1.00 65.66           C  
ANISOU 1006  C   ALA C 129     9995   6303   8650  -1547   3083  -1033       C  
ATOM   1007  O   ALA C 129      34.876  25.723  31.364  1.00 69.15           O  
ANISOU 1007  O   ALA C 129    10708   6326   9239  -1496   3428   -977       O  
ATOM   1008  CB  ALA C 129      36.159  25.316  34.060  1.00 65.98           C  
ANISOU 1008  CB  ALA C 129    10175   6484   8411  -2223   3092  -1630       C  
ATOM   1009  N   HIS C 130      34.938  23.451  31.371  1.00 57.44           N  
ANISOU 1009  N   HIS C 130     8751   5507   7567  -1222   2820   -826       N  
ATOM   1010  CA  HIS C 130      33.918  23.157  30.344  1.00 55.97           C  
ANISOU 1010  CA  HIS C 130     8566   5227   7473   -831   2842   -533       C  
ATOM   1011  C   HIS C 130      32.490  23.682  30.693  1.00 62.17           C  
ANISOU 1011  C   HIS C 130     9554   5749   8319   -608   3045   -452       C  
ATOM   1012  O   HIS C 130      31.841  24.297  29.845  1.00 61.31           O  
ANISOU 1012  O   HIS C 130     9537   5436   8322   -375   3245   -235       O  
ATOM   1013  CB  HIS C 130      33.910  21.631  30.055  1.00 54.26           C  
ANISOU 1013  CB  HIS C 130     8099   5356   7161   -654   2515   -425       C  
ATOM   1014  CG  HIS C 130      32.999  21.200  28.945  1.00 56.79           C  
ANISOU 1014  CG  HIS C 130     8379   5679   7520   -347   2489   -181       C  
ATOM   1015  CD2 HIS C 130      33.296  20.837  27.677  1.00 57.73           C  
ANISOU 1015  CD2 HIS C 130     8397   5901   7636   -243   2435    -39       C  
ATOM   1016  ND1 HIS C 130      31.616  21.106  29.128  1.00 58.12           N  
ANISOU 1016  ND1 HIS C 130     8590   5794   7699   -138   2517    -79       N  
ATOM   1017  CE1 HIS C 130      31.129  20.703  27.966  1.00 56.77           C  
ANISOU 1017  CE1 HIS C 130     8321   5731   7518     57   2454    114       C  
ATOM   1018  NE2 HIS C 130      32.098  20.527  27.063  1.00 56.88           N  
ANISOU 1018  NE2 HIS C 130     8272   5828   7512      2   2405    135       N  
ATOM   1019  N   ARG C 131      32.017  23.404  31.945  1.00 61.26           N  
ANISOU 1019  N   ARG C 131     9487   5678   8111   -649   2996   -597       N  
ATOM   1020  CA  ARG C 131      30.788  23.887  32.614  1.00 62.17           C  
ANISOU 1020  CA  ARG C 131     9788   5575   8260   -484   3213   -581       C  
ATOM   1021  C   ARG C 131      29.479  23.218  32.139  1.00 64.04           C  
ANISOU 1021  C   ARG C 131     9874   5928   8531   -107   3136   -309       C  
ATOM   1022  O   ARG C 131      28.414  23.520  32.692  1.00 66.84           O  
ANISOU 1022  O   ARG C 131    10315   6166   8914     60   3308   -265       O  
ATOM   1023  CB  ARG C 131      30.656  25.426  32.555  1.00 65.27           C  
ANISOU 1023  CB  ARG C 131    10503   5508   8789   -513   3653   -616       C  
ATOM   1024  CG  ARG C 131      31.723  26.202  33.348  1.00 74.10           C  
ANISOU 1024  CG  ARG C 131    11831   6474   9849   -980   3799   -978       C  
ATOM   1025  CD  ARG C 131      31.489  27.717  33.327  1.00 80.53           C  
ANISOU 1025  CD  ARG C 131    13051   6731  10817  -1017   4321  -1032       C  
ATOM   1026  NE  ARG C 131      30.386  28.141  34.192  1.00 93.54           N  
ANISOU 1026  NE  ARG C 131    14943   8130  12468   -836   4590  -1070       N  
ATOM   1027  CZ  ARG C 131      29.938  29.390  34.316  1.00108.65           C  
ANISOU 1027  CZ  ARG C 131    17255   9509  14518   -766   5110  -1092       C  
ATOM   1028  NH1 ARG C 131      30.500  30.379  33.626  1.00 96.43           N1+
ANISOU 1028  NH1 ARG C 131    15939   7580  13120   -889   5431  -1078       N1+
ATOM   1029  NH2 ARG C 131      28.924  29.659  35.130  1.00 87.47           N  
ANISOU 1029  NH2 ARG C 131    14765   6644  11826   -560   5354  -1119       N  
ATOM   1030  N   ASP C 132      29.542  22.331  31.130  1.00 56.49           N  
ANISOU 1030  N   ASP C 132     8688   5216   7560      2   2897   -145       N  
ATOM   1031  CA  ASP C 132      28.366  21.616  30.624  1.00 54.27           C  
ANISOU 1031  CA  ASP C 132     8229   5116   7275    262   2789     67       C  
ATOM   1032  C   ASP C 132      28.670  20.148  30.329  1.00 53.02           C  
ANISOU 1032  C   ASP C 132     7876   5253   7017    199   2472     50       C  
ATOM   1033  O   ASP C 132      28.261  19.617  29.291  1.00 52.59           O  
ANISOU 1033  O   ASP C 132     7675   5362   6945    317   2361    197       O  
ATOM   1034  CB  ASP C 132      27.759  22.330  29.392  1.00 58.15           C  
ANISOU 1034  CB  ASP C 132     8691   5555   7848    531   2935    344       C  
ATOM   1035  CG  ASP C 132      26.318  21.946  29.036  1.00 74.03           C  
ANISOU 1035  CG  ASP C 132    10497   7789   9842    803   2886    569       C  
ATOM   1036  OD1 ASP C 132      25.661  21.254  29.850  1.00 72.20           O  
ANISOU 1036  OD1 ASP C 132    10178   7677   9576    775   2805    498       O  
ATOM   1037  OD2 ASP C 132      25.848  22.341  27.944  1.00 86.58           O1-
ANISOU 1037  OD2 ASP C 132    11993   9468  11434   1036   2931    827       O1-
ATOM   1038  N   LEU C 133      29.388  19.488  31.244  1.00 44.87           N  
ANISOU 1038  N   LEU C 133     6856   4293   5899     19   2344   -126       N  
ATOM   1039  CA  LEU C 133      29.671  18.071  31.095  1.00 42.39           C  
ANISOU 1039  CA  LEU C 133     6414   4189   5503      1   2114   -124       C  
ATOM   1040  C   LEU C 133      28.378  17.277  31.332  1.00 46.41           C  
ANISOU 1040  C   LEU C 133     6860   4774   6000     95   2081    -51       C  
ATOM   1041  O   LEU C 133      27.731  17.430  32.369  1.00 47.40           O  
ANISOU 1041  O   LEU C 133     7043   4852   6115    100   2171    -85       O  
ATOM   1042  CB  LEU C 133      30.809  17.608  32.027  1.00 41.51           C  
ANISOU 1042  CB  LEU C 133     6314   4168   5290   -151   2008   -267       C  
ATOM   1043  CG  LEU C 133      32.180  18.231  31.784  1.00 47.55           C  
ANISOU 1043  CG  LEU C 133     7060   4956   6052   -301   2010   -352       C  
ATOM   1044  CD1 LEU C 133      33.079  18.055  32.996  1.00 48.52           C  
ANISOU 1044  CD1 LEU C 133     7159   5244   6031   -465   1916   -498       C  
ATOM   1045  CD2 LEU C 133      32.839  17.660  30.541  1.00 49.96           C  
ANISOU 1045  CD2 LEU C 133     7243   5359   6381   -238   1922   -259       C  
ATOM   1046  N   LYS C 134      28.010  16.453  30.345  1.00 41.92           N  
ANISOU 1046  N   LYS C 134     6174   4334   5419    138   1974     31       N  
ATOM   1047  CA  LYS C 134      26.852  15.567  30.339  1.00 42.10           C  
ANISOU 1047  CA  LYS C 134     6100   4474   5423    144   1930     75       C  
ATOM   1048  C   LYS C 134      27.059  14.496  29.245  1.00 43.11           C  
ANISOU 1048  C   LYS C 134     6172   4716   5491     84   1798     65       C  
ATOM   1049  O   LYS C 134      27.962  14.691  28.448  1.00 41.94           O  
ANISOU 1049  O   LYS C 134     6046   4563   5326    100   1766     63       O  
ATOM   1050  CB  LYS C 134      25.513  16.359  30.205  1.00 46.08           C  
ANISOU 1050  CB  LYS C 134     6491   5036   5982    277   2043    208       C  
ATOM   1051  CG  LYS C 134      25.483  17.402  29.112  1.00 48.12           C  
ANISOU 1051  CG  LYS C 134     6699   5314   6271    431   2101    353       C  
ATOM   1052  CD  LYS C 134      24.140  18.072  29.004  1.00 52.70           C  
ANISOU 1052  CD  LYS C 134     7130   6002   6891    635   2221    542       C  
ATOM   1053  CE  LYS C 134      24.123  19.007  27.831  1.00 55.43           C  
ANISOU 1053  CE  LYS C 134     7430   6394   7236    838   2280    747       C  
ATOM   1054  NZ  LYS C 134      22.802  19.662  27.668  1.00 61.51           N1+
ANISOU 1054  NZ  LYS C 134     8011   7327   8032   1116   2404    999       N1+
ATOM   1055  N   PRO C 135      26.265  13.384  29.164  1.00 39.78           N  
ANISOU 1055  N   PRO C 135     5698   4384   5032    -13   1754     38       N  
ATOM   1056  CA  PRO C 135      26.559  12.333  28.171  1.00 39.22           C  
ANISOU 1056  CA  PRO C 135     5650   4365   4887   -113   1676    -31       C  
ATOM   1057  C   PRO C 135      26.144  12.653  26.735  1.00 43.61           C  
ANISOU 1057  C   PRO C 135     6071   5134   5364   -112   1606     15       C  
ATOM   1058  O   PRO C 135      26.548  11.936  25.832  1.00 43.52           O  
ANISOU 1058  O   PRO C 135     6115   5160   5261   -196   1560    -69       O  
ATOM   1059  CB  PRO C 135      25.792  11.096  28.710  1.00 42.07           C  
ANISOU 1059  CB  PRO C 135     6044   4701   5239   -276   1707   -101       C  
ATOM   1060  CG  PRO C 135      25.070  11.523  29.927  1.00 46.38           C  
ANISOU 1060  CG  PRO C 135     6547   5230   5845   -240   1785    -42       C  
ATOM   1061  CD  PRO C 135      25.061  13.025  29.946  1.00 41.76           C  
ANISOU 1061  CD  PRO C 135     5882   4681   5303    -69   1808     52       C  
ATOM   1062  N   GLU C 136      25.335  13.703  26.518  1.00 42.81           N  
ANISOU 1062  N   GLU C 136     5806   5185   5273      6   1617    160       N  
ATOM   1063  CA  GLU C 136      25.020  14.222  25.170  1.00 43.99           C  
ANISOU 1063  CA  GLU C 136     5815   5587   5312     85   1553    277       C  
ATOM   1064  C   GLU C 136      26.242  14.932  24.528  1.00 46.92           C  
ANISOU 1064  C   GLU C 136     6311   5834   5683    203   1594    325       C  
ATOM   1065  O   GLU C 136      26.331  15.008  23.297  1.00 47.01           O  
ANISOU 1065  O   GLU C 136     6278   6027   5556    230   1539    382       O  
ATOM   1066  CB  GLU C 136      23.793  15.153  25.204  1.00 46.81           C  
ANISOU 1066  CB  GLU C 136     5946   6153   5687    259   1592    486       C  
ATOM   1067  CG  GLU C 136      22.530  14.474  25.730  1.00 62.80           C  
ANISOU 1067  CG  GLU C 136     7777   8378   7706    124   1559    453       C  
ATOM   1068  CD  GLU C 136      22.160  14.714  27.187  1.00 77.59           C  
ANISOU 1068  CD  GLU C 136     9690  10055   9735    178   1709    461       C  
ATOM   1069  OE1 GLU C 136      23.076  14.862  28.027  1.00 50.54           O  
ANISOU 1069  OE1 GLU C 136     6510   6299   6395    192   1795    377       O  
ATOM   1070  OE2 GLU C 136      20.945  14.746  27.489  1.00 73.79           O1-
ANISOU 1070  OE2 GLU C 136     8973   9796   9268    197   1741    551       O1-
ATOM   1071  N   ASN C 137      27.181  15.434  25.387  1.00 41.37           N  
ANISOU 1071  N   ASN C 137     5756   4853   5110    241   1696    293       N  
ATOM   1072  CA  ASN C 137      28.380  16.174  24.998  1.00 40.32           C  
ANISOU 1072  CA  ASN C 137     5722   4590   5008    295   1769    321       C  
ATOM   1073  C   ASN C 137      29.642  15.338  24.833  1.00 43.81           C  
ANISOU 1073  C   ASN C 137     6245   4979   5422    199   1727    187       C  
ATOM   1074  O   ASN C 137      30.746  15.889  24.760  1.00 43.46           O  
ANISOU 1074  O   ASN C 137     6246   4844   5423    206   1795    189       O  
ATOM   1075  CB  ASN C 137      28.637  17.314  25.956  1.00 35.72           C  
ANISOU 1075  CB  ASN C 137     5224   3785   4563    340   1921    343       C  
ATOM   1076  CG  ASN C 137      27.832  18.529  25.638  1.00 55.95           C  
ANISOU 1076  CG  ASN C 137     7764   6327   7168    528   2065    543       C  
ATOM   1077  ND2 ASN C 137      27.164  18.550  24.466  1.00 49.84           N  
ANISOU 1077  ND2 ASN C 137     6859   5792   6285    658   2011    718       N  
ATOM   1078  OD1 ASN C 137      27.842  19.485  26.409  1.00 51.08           O  
ANISOU 1078  OD1 ASN C 137     7259   5485   6663    566   2245    549       O  
ATOM   1079  N   LEU C 138      29.480  14.024  24.763  1.00 40.70           N  
ANISOU 1079  N   LEU C 138     5869   4639   4956    111   1649     78       N  
ATOM   1080  CA  LEU C 138      30.575  13.082  24.587  1.00 40.53           C  
ANISOU 1080  CA  LEU C 138     5940   4554   4906     83   1654    -22       C  
ATOM   1081  C   LEU C 138      30.190  12.188  23.435  1.00 46.53           C  
ANISOU 1081  C   LEU C 138     6735   5426   5518     10   1623    -96       C  
ATOM   1082  O   LEU C 138      29.175  11.477  23.526  1.00 48.39           O  
ANISOU 1082  O   LEU C 138     6966   5715   5704   -114   1581   -168       O  
ATOM   1083  CB  LEU C 138      30.755  12.292  25.883  1.00 40.11           C  
ANISOU 1083  CB  LEU C 138     5952   4375   4913     59   1661    -87       C  
ATOM   1084  CG  LEU C 138      31.361  13.091  27.052  1.00 43.83           C  
ANISOU 1084  CG  LEU C 138     6398   4790   5465     92   1677    -59       C  
ATOM   1085  CD1 LEU C 138      31.078  12.407  28.381  1.00 42.75           C  
ANISOU 1085  CD1 LEU C 138     6315   4595   5333     78   1671    -84       C  
ATOM   1086  CD2 LEU C 138      32.889  13.342  26.837  1.00 43.91           C  
ANISOU 1086  CD2 LEU C 138     6371   4829   5483    130   1698    -55       C  
ATOM   1087  N   LEU C 139      30.964  12.244  22.332  1.00 41.10           N  
ANISOU 1087  N   LEU C 139     6082   4792   4742     53   1657    -94       N  
ATOM   1088  CA  LEU C 139      30.616  11.487  21.123  1.00 41.21           C  
ANISOU 1088  CA  LEU C 139     6156   4943   4558    -42   1639   -195       C  
ATOM   1089  C   LEU C 139      31.630  10.415  20.806  1.00 42.48           C  
ANISOU 1089  C   LEU C 139     6493   4958   4689    -34   1755   -327       C  
ATOM   1090  O   LEU C 139      32.781  10.556  21.207  1.00 41.62           O  
ANISOU 1090  O   LEU C 139     6387   4734   4693    103   1834   -271       O  
ATOM   1091  CB  LEU C 139      30.482  12.392  19.900  1.00 42.11           C  
ANISOU 1091  CB  LEU C 139     6190   5289   4520     20   1610    -71       C  
ATOM   1092  CG  LEU C 139      29.591  13.576  19.967  1.00 46.69           C  
ANISOU 1092  CG  LEU C 139     6607   6017   5115    109   1554    129       C  
ATOM   1093  CD1 LEU C 139      29.834  14.465  18.771  1.00 49.89           C  
ANISOU 1093  CD1 LEU C 139     6988   6588   5380    239   1590    304       C  
ATOM   1094  CD2 LEU C 139      28.149  13.159  20.012  1.00 48.99           C  
ANISOU 1094  CD2 LEU C 139     6769   6537   5307     -9   1427     95       C  
ATOM   1095  N   PHE C 140      31.217   9.357  20.072  1.00 38.29           N  
ANISOU 1095  N   PHE C 140     6106   4449   3995   -187   1784   -508       N  
ATOM   1096  CA  PHE C 140      32.105   8.248  19.715  1.00 39.45           C  
ANISOU 1096  CA  PHE C 140     6482   4399   4108   -157   1964   -646       C  
ATOM   1097  C   PHE C 140      32.589   8.379  18.308  1.00 46.46           C  
ANISOU 1097  C   PHE C 140     7428   5430   4794   -138   2021   -689       C  
ATOM   1098  O   PHE C 140      31.772   8.589  17.418  1.00 48.02           O  
ANISOU 1098  O   PHE C 140     7589   5885   4771   -292   1917   -744       O  
ATOM   1099  CB  PHE C 140      31.395   6.901  19.846  1.00 42.96           C  
ANISOU 1099  CB  PHE C 140     7139   4680   4504   -375   2044   -865       C  
ATOM   1100  CG  PHE C 140      31.292   6.369  21.248  1.00 43.19           C  
ANISOU 1100  CG  PHE C 140     7219   4458   4733   -337   2100   -822       C  
ATOM   1101  CD1 PHE C 140      32.392   5.796  21.872  1.00 44.28           C  
ANISOU 1101  CD1 PHE C 140     7485   4340   4999    -99   2271   -748       C  
ATOM   1102  CD2 PHE C 140      30.088   6.426  21.941  1.00 45.99           C  
ANISOU 1102  CD2 PHE C 140     7476   4871   5127   -520   1993   -829       C  
ATOM   1103  CE1 PHE C 140      32.294   5.300  23.170  1.00 45.65           C  
ANISOU 1103  CE1 PHE C 140     7712   4319   5313    -35   2324   -669       C  
ATOM   1104  CE2 PHE C 140      29.985   5.918  23.231  1.00 48.93           C  
ANISOU 1104  CE2 PHE C 140     7919   5016   5656   -484   2068   -776       C  
ATOM   1105  CZ  PHE C 140      31.093   5.361  23.841  1.00 46.43           C  
ANISOU 1105  CZ  PHE C 140     7754   4446   5441   -238   2228   -690       C  
ATOM   1106  N   ASP C 141      33.912   8.257  18.078  1.00 42.97           N  
ANISOU 1106  N   ASP C 141     7051   4874   4401     58   2190   -649       N  
ATOM   1107  CA  ASP C 141      34.434   8.341  16.722  1.00 44.96           C  
ANISOU 1107  CA  ASP C 141     7379   5255   4449     88   2289   -689       C  
ATOM   1108  C   ASP C 141      34.321   6.951  16.117  1.00 57.73           C  
ANISOU 1108  C   ASP C 141     9310   6724   5900    -37   2462   -966       C  
ATOM   1109  O   ASP C 141      33.771   6.075  16.775  1.00 58.00           O  
ANISOU 1109  O   ASP C 141     9477   6555   6005   -161   2491  -1096       O  
ATOM   1110  CB  ASP C 141      35.874   8.932  16.694  1.00 45.06           C  
ANISOU 1110  CB  ASP C 141     7281   5255   4586    335   2419   -515       C  
ATOM   1111  CG  ASP C 141      37.028   8.045  17.128  1.00 56.45           C  
ANISOU 1111  CG  ASP C 141     8801   6483   6165    538   2635   -526       C  
ATOM   1112  OD1 ASP C 141      36.786   6.886  17.495  1.00 60.50           O  
ANISOU 1112  OD1 ASP C 141     9519   6773   6695    527   2732   -658       O  
ATOM   1113  OD2 ASP C 141      38.170   8.515  17.108  1.00 63.79           O1-
ANISOU 1113  OD2 ASP C 141     9573   7478   7186    713   2726   -383       O1-
ATOM   1114  N   GLU C 142      34.839   6.733  14.895  1.00 62.00           N  
ANISOU 1114  N   GLU C 142    10003   7333   6221    -19   2613  -1067       N  
ATOM   1115  CA  GLU C 142      34.716   5.451  14.162  1.00 66.33           C  
ANISOU 1115  CA  GLU C 142    10913   7728   6562   -181   2823  -1387       C  
ATOM   1116  C   GLU C 142      35.551   4.284  14.765  1.00 72.38           C  
ANISOU 1116  C   GLU C 142    11933   8039   7530     12   3148  -1446       C  
ATOM   1117  O   GLU C 142      35.446   3.159  14.274  1.00 74.94           O  
ANISOU 1117  O   GLU C 142    12624   8129   7721   -118   3392  -1723       O  
ATOM   1118  CB  GLU C 142      34.999   5.632  12.654  1.00 70.30           C  
ANISOU 1118  CB  GLU C 142    11520   8471   6721   -214   2903  -1480       C  
ATOM   1119  CG  GLU C 142      36.248   6.416  12.274  1.00 82.06           C  
ANISOU 1119  CG  GLU C 142    12874  10036   8270    102   3021  -1240       C  
ATOM   1120  CD  GLU C 142      36.460   6.665  10.784  1.00114.62           C  
ANISOU 1120  CD  GLU C 142    17103  14422  12025     71   3107  -1300       C  
ATOM   1121  OE1 GLU C 142      36.009   5.833   9.963  1.00116.48           O  
ANISOU 1121  OE1 GLU C 142    17629  14686  11942   -153   3192  -1612       O  
ATOM   1122  OE2 GLU C 142      37.113   7.678  10.437  1.00104.10           O1-
ANISOU 1122  OE2 GLU C 142    15582  13262  10709    253   3115  -1047       O1-
ATOM   1123  N   TYR C 143      36.348   4.561  15.830  1.00 67.43           N  
ANISOU 1123  N   TYR C 143    11113   7304   7203    317   3162  -1183       N  
ATOM   1124  CA  TYR C 143      37.210   3.626  16.573  1.00 68.43           C  
ANISOU 1124  CA  TYR C 143    11378   7087   7534    608   3435  -1115       C  
ATOM   1125  C   TYR C 143      36.601   3.301  17.975  1.00 69.89           C  
ANISOU 1125  C   TYR C 143    11541   7099   7914    573   3336  -1041       C  
ATOM   1126  O   TYR C 143      37.261   2.667  18.804  1.00 70.43           O  
ANISOU 1126  O   TYR C 143    11666   6939   8155    858   3513   -899       O  
ATOM   1127  CB  TYR C 143      38.598   4.295  16.773  1.00 69.73           C  
ANISOU 1127  CB  TYR C 143    11245   7405   7844    973   3477   -830       C  
ATOM   1128  CG  TYR C 143      39.711   3.995  15.783  1.00 75.61           C  
ANISOU 1128  CG  TYR C 143    12085   8139   8504   1205   3788   -840       C  
ATOM   1129  CD1 TYR C 143      39.437   3.442  14.533  1.00 79.01           C  
ANISOU 1129  CD1 TYR C 143    12859   8489   8673   1055   3981  -1113       C  
ATOM   1130  CD2 TYR C 143      41.041   4.272  16.096  1.00 78.69           C  
ANISOU 1130  CD2 TYR C 143    12203   8643   9054   1558   3896   -586       C  
ATOM   1131  CE1 TYR C 143      40.461   3.162  13.622  1.00 82.86           C  
ANISOU 1131  CE1 TYR C 143    13456   8958   9069   1285   4307  -1128       C  
ATOM   1132  CE2 TYR C 143      42.074   4.000  15.194  1.00 83.36           C  
ANISOU 1132  CE2 TYR C 143    12846   9247   9578   1795   4213   -575       C  
ATOM   1133  CZ  TYR C 143      41.781   3.442  13.958  1.00 91.51           C  
ANISOU 1133  CZ  TYR C 143    14263  10149  10359   1675   4436   -844       C  
ATOM   1134  OH  TYR C 143      42.801   3.172  13.067  1.00 94.70           O  
ANISOU 1134  OH  TYR C 143    14740  10558  10683   1925   4788   -838       O  
ATOM   1135  N   HIS C 144      35.352   3.739  18.239  1.00 64.14           N  
ANISOU 1135  N   HIS C 144    10716   6511   7144    256   3066  -1108       N  
ATOM   1136  CA  HIS C 144      34.700   3.718  19.556  1.00 61.86           C  
ANISOU 1136  CA  HIS C 144    10340   6142   7022    205   2936  -1013       C  
ATOM   1137  C   HIS C 144      35.562   4.422  20.635  1.00 63.81           C  
ANISOU 1137  C   HIS C 144    10296   6485   7464    514   2838   -710       C  
ATOM   1138  O   HIS C 144      35.756   3.892  21.727  1.00 64.49           O  
ANISOU 1138  O   HIS C 144    10422   6398   7683    671   2909   -591       O  
ATOM   1139  CB  HIS C 144      34.287   2.278  19.947  1.00 65.14           C  
ANISOU 1139  CB  HIS C 144    11133   6142   7476    111   3196  -1166       C  
ATOM   1140  CG  HIS C 144      33.169   2.197  20.939  1.00 67.12           C  
ANISOU 1140  CG  HIS C 144    11341   6351   7810   -110   3065  -1165       C  
ATOM   1141  CD2 HIS C 144      33.208   1.962  22.267  1.00 68.36           C  
ANISOU 1141  CD2 HIS C 144    11484   6349   8141     48   3093   -975       C  
ATOM   1142  ND1 HIS C 144      31.845   2.365  20.557  1.00 68.83           N  
ANISOU 1142  ND1 HIS C 144    11507   6749   7896   -534   2895  -1361       N  
ATOM   1143  CE1 HIS C 144      31.128   2.233  21.660  1.00 67.38           C  
ANISOU 1143  CE1 HIS C 144    11276   6484   7842   -623   2846  -1290       C  
ATOM   1144  NE2 HIS C 144      31.898   1.988  22.717  1.00 67.29           N  
ANISOU 1144  NE2 HIS C 144    11308   6255   8006   -285   2965  -1063       N  
ATOM   1145  N   LYS C 145      36.082   5.619  20.305  1.00 58.95           N  
ANISOU 1145  N   LYS C 145     9399   6159   6840    579   2690   -590       N  
ATOM   1146  CA  LYS C 145      36.849   6.498  21.211  1.00 56.63           C  
ANISOU 1146  CA  LYS C 145     8799   6027   6691    754   2570   -363       C  
ATOM   1147  C   LYS C 145      36.082   7.805  21.457  1.00 55.04           C  
ANISOU 1147  C   LYS C 145     8392   6022   6499    562   2315   -326       C  
ATOM   1148  O   LYS C 145      35.697   8.458  20.487  1.00 53.66           O  
ANISOU 1148  O   LYS C 145     8190   5985   6215    441   2258   -367       O  
ATOM   1149  CB  LYS C 145      38.229   6.833  20.587  1.00 59.90           C  
ANISOU 1149  CB  LYS C 145     9070   6580   7108    964   2688   -264       C  
ATOM   1150  CG  LYS C 145      39.101   5.630  20.255  1.00 70.36           C  
ANISOU 1150  CG  LYS C 145    10578   7726   8429   1234   2994   -264       C  
ATOM   1151  CD  LYS C 145      39.793   5.013  21.473  1.00 79.75           C  
ANISOU 1151  CD  LYS C 145    11689   8859   9753   1532   3065    -70       C  
ATOM   1152  CE  LYS C 145      39.902   3.512  21.329  1.00 88.35           C  
ANISOU 1152  CE  LYS C 145    13145   9584  10839   1742   3402   -111       C  
ATOM   1153  NZ  LYS C 145      40.798   2.927  22.366  1.00 97.06           N1+
ANISOU 1153  NZ  LYS C 145    14142  10687  12050   2152   3517    164       N1+
ATOM   1154  N   LEU C 146      35.867   8.182  22.734  1.00 49.73           N  
ANISOU 1154  N   LEU C 146     7592   5365   5938    561   2191   -234       N  
ATOM   1155  CA  LEU C 146      35.145   9.402  23.132  1.00 47.80           C  
ANISOU 1155  CA  LEU C 146     7193   5244   5725    417   2011   -196       C  
ATOM   1156  C   LEU C 146      35.852  10.736  22.741  1.00 51.11           C  
ANISOU 1156  C   LEU C 146     7424   5825   6171    425   1984   -108       C  
ATOM   1157  O   LEU C 146      37.081  10.876  22.840  1.00 50.23           O  
ANISOU 1157  O   LEU C 146     7192   5786   6107    530   2044    -44       O  
ATOM   1158  CB  LEU C 146      34.781   9.412  24.630  1.00 47.06           C  
ANISOU 1158  CB  LEU C 146     7057   5107   5716    410   1931   -147       C  
ATOM   1159  CG  LEU C 146      33.678   8.451  25.121  1.00 52.74           C  
ANISOU 1159  CG  LEU C 146     7947   5667   6426    320   1951   -217       C  
ATOM   1160  CD1 LEU C 146      33.609   8.462  26.619  1.00 53.41           C  
ANISOU 1160  CD1 LEU C 146     7993   5730   6571    368   1907   -132       C  
ATOM   1161  CD2 LEU C 146      32.306   8.841  24.614  1.00 54.56           C  
ANISOU 1161  CD2 LEU C 146     8161   5965   6604    110   1867   -296       C  
ATOM   1162  N   LYS C 147      35.037  11.704  22.288  1.00 46.27           N  
ANISOU 1162  N   LYS C 147     6780   5275   5525    317   1916    -89       N  
ATOM   1163  CA  LYS C 147      35.438  13.052  21.941  1.00 45.89           C  
ANISOU 1163  CA  LYS C 147     6622   5301   5513    301   1938      9       C  
ATOM   1164  C   LYS C 147      34.460  14.048  22.630  1.00 49.59           C  
ANISOU 1164  C   LYS C 147     7058   5734   6049    230   1869     58       C  
ATOM   1165  O   LYS C 147      33.249  14.008  22.397  1.00 48.45           O  
ANISOU 1165  O   LYS C 147     6946   5622   5841    212   1810     67       O  
ATOM   1166  CB  LYS C 147      35.498  13.208  20.419  1.00 48.76           C  
ANISOU 1166  CB  LYS C 147     7035   5755   5737    324   2010     39       C  
ATOM   1167  CG  LYS C 147      36.276  12.079  19.718  1.00 55.74           C  
ANISOU 1167  CG  LYS C 147     8007   6642   6530    402   2120    -44       C  
ATOM   1168  CD  LYS C 147      37.767  12.428  19.523  1.00 59.32           C  
ANISOU 1168  CD  LYS C 147     8337   7149   7053    490   2256     31       C  
ATOM   1169  CE  LYS C 147      38.557  11.334  18.845  1.00 49.10           C  
ANISOU 1169  CE  LYS C 147     7127   5849   5680    629   2416    -27       C  
ATOM   1170  NZ  LYS C 147      39.983  11.730  18.649  1.00 40.13           N1+
ANISOU 1170  NZ  LYS C 147     5803   4827   4617    720   2558     72       N1+
ATOM   1171  N   LEU C 148      35.014  14.907  23.508  1.00 46.21           N  
ANISOU 1171  N   LEU C 148     6558   5261   5738    181   1893     76       N  
ATOM   1172  CA  LEU C 148      34.313  15.985  24.219  1.00 45.98           C  
ANISOU 1172  CA  LEU C 148     6543   5141   5787    123   1907    105       C  
ATOM   1173  C   LEU C 148      33.969  17.127  23.260  1.00 47.53           C  
ANISOU 1173  C   LEU C 148     6776   5301   5984    160   2020    238       C  
ATOM   1174  O   LEU C 148      34.820  17.550  22.486  1.00 47.02           O  
ANISOU 1174  O   LEU C 148     6701   5248   5916    150   2122    290       O  
ATOM   1175  CB  LEU C 148      35.199  16.517  25.383  1.00 46.36           C  
ANISOU 1175  CB  LEU C 148     6535   5163   5918      2   1926     31       C  
ATOM   1176  CG  LEU C 148      34.601  17.562  26.304  1.00 49.74           C  
ANISOU 1176  CG  LEU C 148     7032   5453   6414    -88   1984      0       C  
ATOM   1177  CD1 LEU C 148      33.336  17.043  26.977  1.00 49.44           C  
ANISOU 1177  CD1 LEU C 148     7046   5387   6352    -18   1910     -6       C  
ATOM   1178  CD2 LEU C 148      35.620  18.006  27.316  1.00 51.11           C  
ANISOU 1178  CD2 LEU C 148     7146   5666   6606   -276   1991   -124       C  
ATOM   1179  N   ILE C 149      32.731  17.622  23.320  1.00 43.56           N  
ANISOU 1179  N   ILE C 149     6305   4764   5482    229   2026    324       N  
ATOM   1180  CA  ILE C 149      32.231  18.653  22.408  1.00 44.01           C  
ANISOU 1180  CA  ILE C 149     6396   4810   5517    351   2146    523       C  
ATOM   1181  C   ILE C 149      31.617  19.841  23.183  1.00 50.71           C  
ANISOU 1181  C   ILE C 149     7319   5451   6498    399   2299    598       C  
ATOM   1182  O   ILE C 149      31.624  19.828  24.404  1.00 48.58           O  
ANISOU 1182  O   ILE C 149     7076   5068   6313    296   2295    458       O  
ATOM   1183  CB  ILE C 149      31.264  18.069  21.313  1.00 46.79           C  
ANISOU 1183  CB  ILE C 149     6682   5422   5674    468   2027    623       C  
ATOM   1184  CG1 ILE C 149      29.981  17.444  21.909  1.00 45.59           C  
ANISOU 1184  CG1 ILE C 149     6445   5382   5495    466   1889    579       C  
ATOM   1185  CG2 ILE C 149      31.981  17.083  20.392  1.00 46.25           C  
ANISOU 1185  CG2 ILE C 149     6619   5497   5458    413   1961    530       C  
ATOM   1186  CD1 ILE C 149      28.701  17.630  21.077  1.00 47.59           C  
ANISOU 1186  CD1 ILE C 149     6571   5917   5594    602   1824    762       C  
ATOM   1187  N   ASP C 150      31.102  20.861  22.459  1.00 51.34           N  
ANISOU 1187  N   ASP C 150     7454   5475   6578    577   2463    834       N  
ATOM   1188  CA  ASP C 150      30.387  22.036  22.957  1.00 54.19           C  
ANISOU 1188  CA  ASP C 150     7924   5606   7060    714   2685    968       C  
ATOM   1189  C   ASP C 150      31.072  22.752  24.135  1.00 60.27           C  
ANISOU 1189  C   ASP C 150     8862   6037   8000    505   2869    776       C  
ATOM   1190  O   ASP C 150      30.700  22.554  25.297  1.00 61.57           O  
ANISOU 1190  O   ASP C 150     9035   6153   8206    434   2828    623       O  
ATOM   1191  CB  ASP C 150      28.907  21.737  23.286  1.00 56.57           C  
ANISOU 1191  CB  ASP C 150     8100   6074   7320    895   2589   1059       C  
ATOM   1192  CG  ASP C 150      28.134  22.973  23.715  1.00 76.42           C  
ANISOU 1192  CG  ASP C 150    10726   8350   9960   1118   2872   1242       C  
ATOM   1193  OD1 ASP C 150      28.317  24.039  23.084  1.00 87.44           O  
ANISOU 1193  OD1 ASP C 150    12265   9558  11401   1276   3128   1457       O  
ATOM   1194  OD2 ASP C 150      27.413  22.897  24.726  1.00 79.92           O1-
ANISOU 1194  OD2 ASP C 150    11149   8750  10465   1137   2885   1169       O1-
ATOM   1195  N   PHE C 151      32.057  23.595  23.811  1.00 56.28           N  
ANISOU 1195  N   PHE C 151     8491   5321   7572    380   3085    777       N  
ATOM   1196  CA  PHE C 151      32.754  24.495  24.728  1.00 56.64           C  
ANISOU 1196  CA  PHE C 151     8720   5042   7759    117   3314    586       C  
ATOM   1197  C   PHE C 151      32.109  25.890  24.663  1.00 63.98           C  
ANISOU 1197  C   PHE C 151     9918   5577   8814    288   3711    770       C  
ATOM   1198  O   PHE C 151      32.763  26.871  24.973  1.00 65.63           O  
ANISOU 1198  O   PHE C 151    10353   5440   9144     65   4010    661       O  
ATOM   1199  CB  PHE C 151      34.268  24.559  24.349  1.00 58.54           C  
ANISOU 1199  CB  PHE C 151     8922   5306   8015   -174   3343    470       C  
ATOM   1200  CG  PHE C 151      35.050  23.302  24.659  1.00 56.02           C  
ANISOU 1200  CG  PHE C 151     8357   5328   7601   -327   3023    283       C  
ATOM   1201  CD1 PHE C 151      34.994  22.200  23.806  1.00 56.15           C  
ANISOU 1201  CD1 PHE C 151     8213   5628   7494   -155   2809    382       C  
ATOM   1202  CD2 PHE C 151      35.833  23.216  25.806  1.00 55.86           C  
ANISOU 1202  CD2 PHE C 151     8279   5355   7590   -629   2956     15       C  
ATOM   1203  CE1 PHE C 151      35.704  21.041  24.091  1.00 54.34           C  
ANISOU 1203  CE1 PHE C 151     7802   5651   7194   -236   2584    241       C  
ATOM   1204  CE2 PHE C 151      36.546  22.052  26.091  1.00 56.50           C  
ANISOU 1204  CE2 PHE C 151     8124   5769   7575   -688   2685    -89       C  
ATOM   1205  CZ  PHE C 151      36.476  20.972  25.229  1.00 52.94           C  
ANISOU 1205  CZ  PHE C 151     7549   5524   7043   -468   2525     36       C  
ATOM   1206  N   GLY C 152      30.844  25.960  24.257  1.00 62.45           N  
ANISOU 1206  N   GLY C 152     9694   5449   8586    679   3732   1051       N  
ATOM   1207  CA  GLY C 152      30.093  27.203  24.141  1.00 66.61           C  
ANISOU 1207  CA  GLY C 152    10453   5633   9223    970   4129   1310       C  
ATOM   1208  C   GLY C 152      29.764  27.851  25.467  1.00 75.37           C  
ANISOU 1208  C   GLY C 152    11790   6378  10468    887   4379   1118       C  
ATOM   1209  O   GLY C 152      29.525  29.060  25.513  1.00 79.47           O  
ANISOU 1209  O   GLY C 152    12618   6453  11124   1027   4827   1247       O  
ATOM   1210  N   LEU C 153      29.738  27.055  26.558  1.00 71.75           N  
ANISOU 1210  N   LEU C 153    11218   6086   9958    673   4128    817       N  
ATOM   1211  CA  LEU C 153      29.461  27.537  27.929  1.00 73.34           C  
ANISOU 1211  CA  LEU C 153    11633   6004  10229    552   4331    578       C  
ATOM   1212  C   LEU C 153      30.739  27.526  28.801  1.00 78.04           C  
ANISOU 1212  C   LEU C 153    12324   6529  10799     14   4283    151       C  
ATOM   1213  O   LEU C 153      30.646  27.593  30.031  1.00 77.56           O  
ANISOU 1213  O   LEU C 153    12378   6385  10706   -168   4324   -117       O  
ATOM   1214  CB  LEU C 153      28.313  26.725  28.604  1.00 71.43           C  
ANISOU 1214  CB  LEU C 153    11195   6032   9915    747   4125    595       C  
ATOM   1215  CG  LEU C 153      26.962  26.617  27.849  1.00 76.55           C  
ANISOU 1215  CG  LEU C 153    11641   6892  10552   1241   4113    997       C  
ATOM   1216  CD1 LEU C 153      26.095  25.551  28.431  1.00 73.97           C  
ANISOU 1216  CD1 LEU C 153    11046   6923  10137   1287   3835    953       C  
ATOM   1217  CD2 LEU C 153      26.196  27.924  27.852  1.00 83.95           C  
ANISOU 1217  CD2 LEU C 153    12822   7448  11628   1602   4599   1245       C  
ATOM   1218  N   CYS C 154      31.934  27.448  28.150  1.00 75.33           N  
ANISOU 1218  N   CYS C 154    11906   6269  10445   -239   4199     98       N  
ATOM   1219  CA  CYS C 154      33.220  27.297  28.840  1.00 75.17           C  
ANISOU 1219  CA  CYS C 154    11846   6346  10369   -741   4083   -266       C  
ATOM   1220  C   CYS C 154      33.755  28.640  29.330  1.00 83.96           C  
ANISOU 1220  C   CYS C 154    13315   7001  11585  -1095   4508   -495       C  
ATOM   1221  O   CYS C 154      33.426  29.680  28.758  1.00 86.82           O  
ANISOU 1221  O   CYS C 154    13963   6927  12098   -942   4925   -312       O  
ATOM   1222  CB  CYS C 154      34.241  26.511  28.006  1.00 73.14           C  
ANISOU 1222  CB  CYS C 154    11296   6446  10049   -843   3803   -225       C  
ATOM   1223  SG  CYS C 154      35.401  27.528  27.047  1.00 80.24           S  
ANISOU 1223  SG  CYS C 154    12314   7107  11067  -1098   4119   -191       S  
ATOM   1224  N   ALA C 155      34.569  28.621  30.392  1.00 81.39           N  
ANISOU 1224  N   ALA C 155    12982   6780  11162  -1571   4422   -891       N  
ATOM   1225  CA  ALA C 155      35.126  29.842  30.965  1.00 85.78           C  
ANISOU 1225  CA  ALA C 155    13880   6935  11777  -2027   4815  -1203       C  
ATOM   1226  C   ALA C 155      36.644  29.744  31.122  1.00 91.08           C  
ANISOU 1226  C   ALA C 155    14338   7908  12360  -2601   4649  -1493       C  
ATOM   1227  O   ALA C 155      37.158  28.646  31.353  1.00 88.65           O  
ANISOU 1227  O   ALA C 155    13634   8158  11891  -2641   4196  -1532       O  
ATOM   1228  CB  ALA C 155      34.469  30.124  32.308  1.00 88.06           C  
ANISOU 1228  CB  ALA C 155    14418   7060  11981  -2103   4938  -1466       C  
ATOM   1229  N   LYS C 156      37.360  30.888  30.991  1.00 92.02           N  
ANISOU 1229  N   LYS C 156    14711   7663  12590  -3039   5043  -1681       N  
ATOM   1230  CA  LYS C 156      38.810  30.989  31.224  1.00109.37           C  
ANISOU 1230  CA  LYS C 156    16698  10151  14706  -3681   4948  -2002       C  
ATOM   1231  C   LYS C 156      39.186  32.213  32.066  1.00149.55           C  
ANISOU 1231  C   LYS C 156    22176  14849  19798  -4311   5355  -2457       C  
ATOM   1232  O   LYS C 156      39.531  32.077  33.237  1.00114.08           O  
ANISOU 1232  O   LYS C 156    17610  10655  15080  -4717   5170  -2848       O  
ATOM   1233  CB  LYS C 156      39.616  30.939  29.910  1.00110.97           C  
ANISOU 1233  CB  LYS C 156    16682  10449  15032  -3677   4967  -1760       C  
ATOM   1234  CG  LYS C 156      39.316  32.050  28.906  1.00124.71           C  
ANISOU 1234  CG  LYS C 156    18830  11535  17020  -3550   5521  -1523       C  
ATOM   1235  CD  LYS C 156      40.425  32.158  27.879  1.00134.76           C  
ANISOU 1235  CD  LYS C 156    19900  12931  18372  -3774   5589  -1419       C  
ATOM   1236  CE  LYS C 156      40.374  33.462  27.132  1.00151.39           C  
ANISOU 1236  CE  LYS C 156    22473  14341  20707  -3836   6225  -1276       C  
ATOM   1237  NZ  LYS C 156      41.532  33.605  26.213  1.00163.39           N1+
ANISOU 1237  NZ  LYS C 156    23796  15989  22296  -4131   6326  -1207       N1+
ATOM   1238  N   GLY C 170      23.969  25.278  31.787  1.00 72.28           N  
ANISOU 1238  N   GLY C 170    10910   6616   9937   1372   4104    646       N  
ATOM   1239  CA  GLY C 170      24.023  23.889  31.339  1.00 68.83           C  
ANISOU 1239  CA  GLY C 170    10139   6628   9386   1246   3653    652       C  
ATOM   1240  C   GLY C 170      22.789  23.085  31.703  1.00 72.44           C  
ANISOU 1240  C   GLY C 170    10316   7403   9805   1374   3548    750       C  
ATOM   1241  O   GLY C 170      21.680  23.630  31.736  1.00 76.27           O  
ANISOU 1241  O   GLY C 170    10714   7904  10361   1700   3776    971       O  
ATOM   1242  N   ALA C 171      22.966  21.777  31.969  1.00 63.67           N  
ANISOU 1242  N   ALA C 171     9057   6545   8589   1127   3231    604       N  
ATOM   1243  CA  ALA C 171      21.879  20.908  32.443  1.00 62.60           C  
ANISOU 1243  CA  ALA C 171     8685   6682   8419   1151   3153    648       C  
ATOM   1244  C   ALA C 171      21.862  20.957  33.964  1.00 65.08           C  
ANISOU 1244  C   ALA C 171     9210   6811   8707   1048   3317    450       C  
ATOM   1245  O   ALA C 171      22.934  20.913  34.576  1.00 64.33           O  
ANISOU 1245  O   ALA C 171     9350   6554   8538    812   3271    214       O  
ATOM   1246  CB  ALA C 171      22.092  19.474  31.963  1.00 60.98           C  
ANISOU 1246  CB  ALA C 171     8288   6765   8117    923   2800    588       C  
ATOM   1247  N   LEU C 172      20.665  21.052  34.575  1.00 60.99           N  
ANISOU 1247  N   LEU C 172     8587   6362   8225   1223   3510    550       N  
ATOM   1248  CA  LEU C 172      20.514  21.231  36.019  1.00 61.16           C  
ANISOU 1248  CA  LEU C 172     8830   6208   8199   1171   3731    381       C  
ATOM   1249  C   LEU C 172      20.886  19.950  36.813  1.00 62.66           C  
ANISOU 1249  C   LEU C 172     9029   6539   8241    872   3501    206       C  
ATOM   1250  O   LEU C 172      21.605  20.058  37.808  1.00 63.41           O  
ANISOU 1250  O   LEU C 172     9398   6481   8214    706   3544    -12       O  
ATOM   1251  CB  LEU C 172      19.099  21.712  36.343  1.00 64.18           C  
ANISOU 1251  CB  LEU C 172     9073   6642   8670   1492   4042    578       C  
ATOM   1252  CG  LEU C 172      18.731  22.003  37.812  1.00 70.69           C  
ANISOU 1252  CG  LEU C 172    10131   7289   9439   1500   4353    429       C  
ATOM   1253  CD1 LEU C 172      19.469  23.215  38.360  1.00 71.74           C  
ANISOU 1253  CD1 LEU C 172    10732   6970   9557   1480   4650    216       C  
ATOM   1254  CD2 LEU C 172      17.259  22.267  37.930  1.00 76.39           C  
ANISOU 1254  CD2 LEU C 172    10599   8160  10265   1847   4629    681       C  
ATOM   1255  N   ALA C 173      20.424  18.760  36.367  1.00 55.02           N  
ANISOU 1255  N   ALA C 173     7778   5861   7266    796   3276    304       N  
ATOM   1256  CA  ALA C 173      20.764  17.460  36.974  1.00 53.36           C  
ANISOU 1256  CA  ALA C 173     7598   5739   6937    550   3098    194       C  
ATOM   1257  C   ALA C 173      22.278  17.170  37.094  1.00 52.84           C  
ANISOU 1257  C   ALA C 173     7747   5571   6759    367   2907     26       C  
ATOM   1258  O   ALA C 173      22.676  16.277  37.858  1.00 51.02           O  
ANISOU 1258  O   ALA C 173     7607   5376   6402    231   2822    -44       O  
ATOM   1259  CB  ALA C 173      20.077  16.332  36.218  1.00 53.79           C  
ANISOU 1259  CB  ALA C 173     7350   6058   7029    466   2930    307       C  
ATOM   1260  N   TYR C 174      23.106  17.935  36.339  1.00 46.68           N  
ANISOU 1260  N   TYR C 174     7029   4685   6022    385   2861     -7       N  
ATOM   1261  CA  TYR C 174      24.571  17.870  36.261  1.00 43.03           C  
ANISOU 1261  CA  TYR C 174     6698   4174   5477    227   2695   -145       C  
ATOM   1262  C   TYR C 174      25.243  19.053  36.958  1.00 49.18           C  
ANISOU 1262  C   TYR C 174     7724   4760   6203    155   2858   -323       C  
ATOM   1263  O   TYR C 174      26.452  19.012  37.176  1.00 48.23           O  
ANISOU 1263  O   TYR C 174     7683   4667   5974    -23   2728   -466       O  
ATOM   1264  CB  TYR C 174      25.035  17.740  34.803  1.00 41.44           C  
ANISOU 1264  CB  TYR C 174     6361   4029   5356    243   2534    -62       C  
ATOM   1265  CG  TYR C 174      24.686  16.394  34.226  1.00 40.14           C  
ANISOU 1265  CG  TYR C 174     6023   4048   5181    205   2354     17       C  
ATOM   1266  CD1 TYR C 174      23.425  16.143  33.706  1.00 41.96           C  
ANISOU 1266  CD1 TYR C 174     6046   4423   5473    277   2379    149       C  
ATOM   1267  CD2 TYR C 174      25.607  15.367  34.211  1.00 40.04           C  
ANISOU 1267  CD2 TYR C 174     6049   4074   5090     89   2185    -43       C  
ATOM   1268  CE1 TYR C 174      23.089  14.897  33.195  1.00 39.19           C  
ANISOU 1268  CE1 TYR C 174     5564   4228   5099    156   2240    164       C  
ATOM   1269  CE2 TYR C 174      25.281  14.118  33.709  1.00 42.01           C  
ANISOU 1269  CE2 TYR C 174     6213   4414   5337     31   2087     -2       C  
ATOM   1270  CZ  TYR C 174      24.018  13.886  33.200  1.00 49.27           C  
ANISOU 1270  CZ  TYR C 174     6958   5451   6311     26   2116     75       C  
ATOM   1271  OH  TYR C 174      23.685  12.646  32.707  1.00 54.27           O  
ANISOU 1271  OH  TYR C 174     7533   6160   6927   -112   2044     62       O  
ATOM   1272  N   ALA C 175      24.461  20.100  37.326  1.00 48.60           N  
ANISOU 1272  N   ALA C 175     7769   4502   6195    284   3164   -323       N  
ATOM   1273  CA  ALA C 175      24.997  21.328  37.919  1.00 51.35           C  
ANISOU 1273  CA  ALA C 175     8414   4592   6505    184   3397   -529       C  
ATOM   1274  C   ALA C 175      25.301  21.205  39.415  1.00 56.41           C  
ANISOU 1274  C   ALA C 175     9251   5273   6909    -12   3427   -766       C  
ATOM   1275  O   ALA C 175      24.449  20.786  40.215  1.00 51.99           O  
ANISOU 1275  O   ALA C 175     8693   4784   6277     75   3518   -728       O  
ATOM   1276  CB  ALA C 175      24.077  22.512  37.646  1.00 55.03           C  
ANISOU 1276  CB  ALA C 175     8979   4787   7143    442   3776   -419       C  
ATOM   1277  N   ALA C 176      26.544  21.586  39.770  1.00 56.89           N  
ANISOU 1277  N   ALA C 176     9459   5331   6825   -296   3352  -1009       N  
ATOM   1278  CA  ALA C 176      27.065  21.612  41.134  1.00 59.61           C  
ANISOU 1278  CA  ALA C 176     9987   5788   6874   -540   3343  -1270       C  
ATOM   1279  C   ALA C 176      26.223  22.518  42.061  1.00 66.73           C  
ANISOU 1279  C   ALA C 176    11190   6439   7726   -504   3746  -1419       C  
ATOM   1280  O   ALA C 176      25.624  23.470  41.554  1.00 66.38           O  
ANISOU 1280  O   ALA C 176    11263   6057   7902   -340   4066  -1371       O  
ATOM   1281  CB  ALA C 176      28.509  22.083  41.100  1.00 61.44           C  
ANISOU 1281  CB  ALA C 176    10266   6087   6991   -877   3214  -1505       C  
ATOM   1282  N   PRO C 177      26.158  22.245  43.400  1.00 65.61           N  
ANISOU 1282  N   PRO C 177    11188   6455   7286   -620   3765  -1577       N  
ATOM   1283  CA  PRO C 177      25.334  23.080  44.292  1.00 68.64           C  
ANISOU 1283  CA  PRO C 177    11884   6591   7605   -573   4189  -1734       C  
ATOM   1284  C   PRO C 177      25.733  24.563  44.307  1.00 75.85           C  
ANISOU 1284  C   PRO C 177    13152   7116   8552   -768   4524  -2036       C  
ATOM   1285  O   PRO C 177      24.863  25.442  44.207  1.00 74.97           O  
ANISOU 1285  O   PRO C 177    13244   6614   8628   -547   4964  -2008       O  
ATOM   1286  CB  PRO C 177      25.536  22.425  45.668  1.00 72.23           C  
ANISOU 1286  CB  PRO C 177    12419   7370   7656   -735   4068  -1872       C  
ATOM   1287  CG  PRO C 177      25.962  21.034  45.379  1.00 73.31           C  
ANISOU 1287  CG  PRO C 177    12230   7878   7748   -691   3640  -1632       C  
ATOM   1288  CD  PRO C 177      26.826  21.171  44.163  1.00 66.83           C  
ANISOU 1288  CD  PRO C 177    11238   7026   7128   -763   3432  -1596       C  
ATOM   1289  N   GLU C 178      27.060  24.832  44.415  1.00 75.07           N  
ANISOU 1289  N   GLU C 178    13117   7131   8276  -1183   4337  -2314       N  
ATOM   1290  CA  GLU C 178      27.626  26.177  44.384  1.00 78.30           C  
ANISOU 1290  CA  GLU C 178    13864   7177   8709  -1487   4638  -2647       C  
ATOM   1291  C   GLU C 178      27.346  26.905  43.064  1.00 82.12           C  
ANISOU 1291  C   GLU C 178    14363   7226   9612  -1255   4881  -2438       C  
ATOM   1292  O   GLU C 178      27.275  28.121  43.077  1.00 87.37           O  
ANISOU 1292  O   GLU C 178    15407   7412  10377  -1336   5330  -2624       O  
ATOM   1293  CB  GLU C 178      29.129  26.177  44.740  1.00 80.67           C  
ANISOU 1293  CB  GLU C 178    14125   7809   8717  -2024   4333  -2970       C  
ATOM   1294  CG  GLU C 178      30.076  25.759  43.624  1.00 86.72           C  
ANISOU 1294  CG  GLU C 178    14536   8774   9640  -2080   3981  -2801       C  
ATOM   1295  CD  GLU C 178      30.385  24.283  43.431  1.00 95.68           C  
ANISOU 1295  CD  GLU C 178    15235  10426  10694  -1908   3486  -2509       C  
ATOM   1296  OE1 GLU C 178      29.587  23.423  43.874  1.00 87.68           O  
ANISOU 1296  OE1 GLU C 178    14148   9553   9613  -1626   3419  -2310       O  
ATOM   1297  OE2 GLU C 178      31.431  23.991  42.804  1.00 72.89           O1-
ANISOU 1297  OE2 GLU C 178    12092   7775   7828  -2052   3203  -2472       O1-
ATOM   1298  N   LEU C 179      27.183  26.177  41.939  1.00 72.87           N  
ANISOU 1298  N   LEU C 179    12817   6208   8662   -967   4617  -2054       N  
ATOM   1299  CA  LEU C 179      26.879  26.790  40.649  1.00 72.40           C  
ANISOU 1299  CA  LEU C 179    12738   5822   8948   -704   4814  -1802       C  
ATOM   1300  C   LEU C 179      25.458  27.357  40.655  1.00 77.74           C  
ANISOU 1300  C   LEU C 179    13556   6173   9809   -255   5257  -1599       C  
ATOM   1301  O   LEU C 179      25.258  28.512  40.245  1.00 81.03           O  
ANISOU 1301  O   LEU C 179    14252   6118  10418   -129   5694  -1576       O  
ATOM   1302  CB  LEU C 179      27.090  25.794  39.491  1.00 68.47           C  
ANISOU 1302  CB  LEU C 179    11804   5644   8567   -547   4395  -1479       C  
ATOM   1303  CG  LEU C 179      27.160  26.338  38.035  1.00 73.63           C  
ANISOU 1303  CG  LEU C 179    12402   6079   9495   -366   4491  -1237       C  
ATOM   1304  CD1 LEU C 179      25.783  26.448  37.386  1.00 74.45           C  
ANISOU 1304  CD1 LEU C 179    12400   6084   9805    152   4686   -857       C  
ATOM   1305  CD2 LEU C 179      27.961  27.642  37.911  1.00 79.00           C  
ANISOU 1305  CD2 LEU C 179    13433   6343  10241   -648   4817  -1469       C  
ATOM   1306  N   ILE C 180      24.484  26.554  41.132  1.00 71.06           N  
ANISOU 1306  N   ILE C 180    12517   5577   8905     -4   5180  -1434       N  
ATOM   1307  CA  ILE C 180      23.064  26.897  41.204  1.00 72.75           C  
ANISOU 1307  CA  ILE C 180    12747   5621   9273    450   5557  -1201       C  
ATOM   1308  C   ILE C 180      22.814  28.173  42.045  1.00 80.37           C  
ANISOU 1308  C   ILE C 180    14232   6089  10215    442   6151  -1460       C  
ATOM   1309  O   ILE C 180      22.058  29.038  41.597  1.00 81.55           O  
ANISOU 1309  O   ILE C 180    14506   5877  10602    830   6592  -1253       O  
ATOM   1310  CB  ILE C 180      22.247  25.661  41.681  1.00 74.51           C  
ANISOU 1310  CB  ILE C 180    12644   6268   9399    590   5326  -1035       C  
ATOM   1311  CG1 ILE C 180      22.230  24.573  40.575  1.00 70.95           C  
ANISOU 1311  CG1 ILE C 180    11720   6183   9053    679   4876   -732       C  
ATOM   1312  CG2 ILE C 180      20.815  26.023  42.136  1.00 79.60           C  
ANISOU 1312  CG2 ILE C 180    13314   6794  10135    986   5756   -872       C  
ATOM   1313  CD1 ILE C 180      22.210  23.133  41.087  1.00 76.82           C  
ANISOU 1313  CD1 ILE C 180    12230   7336   9624    545   4515   -718       C  
ATOM   1314  N   GLN C 181      23.438  28.293  43.226  1.00 79.22           N  
ANISOU 1314  N   GLN C 181    14393   5935   9771     22   6180  -1898       N  
ATOM   1315  CA  GLN C 181      23.124  29.350  44.187  1.00 85.20           C  
ANISOU 1315  CA  GLN C 181    15674   6257  10441    -27   6752  -2203       C  
ATOM   1316  C   GLN C 181      24.027  30.629  44.077  1.00 97.05           C  
ANISOU 1316  C   GLN C 181    17659   7244  11972   -389   7087  -2560       C  
ATOM   1317  O   GLN C 181      23.917  31.537  44.910  1.00101.23           O  
ANISOU 1317  O   GLN C 181    18701   7366  12396   -533   7586  -2905       O  
ATOM   1318  CB  GLN C 181      23.121  28.766  45.609  1.00 86.90           C  
ANISOU 1318  CB  GLN C 181    15974   6782  10261   -273   6644  -2485       C  
ATOM   1319  CG  GLN C 181      21.873  27.942  45.923  1.00 91.49           C  
ANISOU 1319  CG  GLN C 181    16271   7628  10863    146   6640  -2162       C  
ATOM   1320  CD  GLN C 181      20.634  28.791  46.150  1.00116.80           C  
ANISOU 1320  CD  GLN C 181    19703  10431  14244    587   7287  -2053       C  
ATOM   1321  NE2 GLN C 181      20.798  29.958  46.762  1.00116.85           N  
ANISOU 1321  NE2 GLN C 181    20280   9946  14171    448   7807  -2415       N  
ATOM   1322  OE1 GLN C 181      19.515  28.413  45.786  1.00109.43           O  
ANISOU 1322  OE1 GLN C 181    18433   9633  13513   1054   7351  -1648       O  
ATOM   1323  N   GLY C 182      24.897  30.679  43.057  1.00 94.58           N  
ANISOU 1323  N   GLY C 182    17198   6940  11799   -553   6846  -2488       N  
ATOM   1324  CA  GLY C 182      25.651  31.886  42.704  1.00 98.82           C  
ANISOU 1324  CA  GLY C 182    18147   6952  12447   -851   7205  -2731       C  
ATOM   1325  C   GLY C 182      27.156  31.885  42.920  1.00103.59           C  
ANISOU 1325  C   GLY C 182    18785   7750  12824  -1568   6903  -3158       C  
ATOM   1326  O   GLY C 182      27.759  32.955  43.064  1.00108.01           O  
ANISOU 1326  O   GLY C 182    19789   7865  13385  -1971   7282  -3522       O  
ATOM   1327  N   LYS C 183      27.766  30.685  42.952  1.00 96.01           N  
ANISOU 1327  N   LYS C 183    17352   7460  11668  -1734   6247  -3113       N  
ATOM   1328  CA  LYS C 183      29.208  30.377  42.906  1.00 95.92           C  
ANISOU 1328  CA  LYS C 183    17146   7833  11467  -2289   5819  -3356       C  
ATOM   1329  C   LYS C 183      30.012  30.883  44.118  1.00105.86           C  
ANISOU 1329  C   LYS C 183    18715   9164  12342  -2955   5889  -3959       C  
ATOM   1330  O   LYS C 183      30.191  30.139  45.089  1.00104.70           O  
ANISOU 1330  O   LYS C 183    18421   9541  11819  -3112   5556  -4103       O  
ATOM   1331  CB  LYS C 183      29.845  30.859  41.579  1.00 98.23           C  
ANISOU 1331  CB  LYS C 183    17374   7888  12061  -2335   5863  -3205       C  
ATOM   1332  CG  LYS C 183      29.160  30.339  40.319  1.00102.53           C  
ANISOU 1332  CG  LYS C 183    17588   8455  12914  -1730   5742  -2630       C  
ATOM   1333  CD  LYS C 183      29.226  31.348  39.183  1.00115.28           C  
ANISOU 1333  CD  LYS C 183    19404   9541  14856  -1611   6130  -2459       C  
ATOM   1334  CE  LYS C 183      30.572  31.407  38.481  1.00125.72           C  
ANISOU 1334  CE  LYS C 183    20584  10986  16197  -2033   5918  -2556       C  
ATOM   1335  NZ  LYS C 183      30.749  30.292  37.513  1.00124.90           N1+
ANISOU 1335  NZ  LYS C 183    19949  11362  16145  -1781   5410  -2183       N1+
ATOM   1336  N   SER C 184      30.492  32.148  44.036  1.00108.60           N  
ANISOU 1336  N   SER C 184    19500   8994  12769  -3356   6337  -4305       N  
ATOM   1337  CA  SER C 184      31.405  32.852  44.947  1.00114.64           C  
ANISOU 1337  CA  SER C 184    20591   9763  13206  -4127   6461  -4945       C  
ATOM   1338  C   SER C 184      32.714  32.061  45.321  1.00118.29           C  
ANISOU 1338  C   SER C 184    20587  11074  13284  -4653   5792  -5146       C  
ATOM   1339  O   SER C 184      33.028  31.984  46.508  1.00121.30           O  
ANISOU 1339  O   SER C 184    21053  11826  13209  -5061   5669  -5544       O  
ATOM   1340  CB  SER C 184      30.675  33.338  46.196  1.00123.19           C  
ANISOU 1340  CB  SER C 184    22176  10592  14038  -4179   6877  -5290       C  
ATOM   1341  OG  SER C 184      31.398  34.384  46.829  1.00139.40           O  
ANISOU 1341  OG  SER C 184    24708  12384  15874  -4922   7214  -5936       O  
ATOM   1342  N   TYR C 185      33.495  31.483  44.358  1.00111.28           N  
ANISOU 1342  N   TYR C 185    19204  10534  12544  -4640   5374  -4873       N  
ATOM   1343  CA  TYR C 185      33.314  31.421  42.903  1.00107.65           C  
ANISOU 1343  CA  TYR C 185    18563   9795  12544  -4209   5410  -4401       C  
ATOM   1344  C   TYR C 185      33.660  30.014  42.344  1.00106.91           C  
ANISOU 1344  C   TYR C 185    17822  10362  12437  -3916   4771  -3995       C  
ATOM   1345  O   TYR C 185      33.822  29.070  43.123  1.00105.90           O  
ANISOU 1345  O   TYR C 185    17427  10826  11984  -3928   4358  -4010       O  
ATOM   1346  CB  TYR C 185      34.065  32.572  42.183  1.00112.95           C  
ANISOU 1346  CB  TYR C 185    19480   9994  13442  -4634   5776  -4600       C  
ATOM   1347  CG  TYR C 185      33.464  33.930  42.479  1.00120.74           C  
ANISOU 1347  CG  TYR C 185    21178  10138  14561  -4728   6530  -4866       C  
ATOM   1348  CD1 TYR C 185      32.311  34.364  41.824  1.00121.89           C  
ANISOU 1348  CD1 TYR C 185    21590   9647  15077  -4074   6991  -4476       C  
ATOM   1349  CD2 TYR C 185      34.028  34.773  43.433  1.00128.81           C  
ANISOU 1349  CD2 TYR C 185    22611  11015  15315  -5460   6805  -5510       C  
ATOM   1350  CE1 TYR C 185      31.738  35.604  42.114  1.00128.65           C  
ANISOU 1350  CE1 TYR C 185    23124   9692  16065  -4081   7744  -4681       C  
ATOM   1351  CE2 TYR C 185      33.465  36.017  43.727  1.00135.71           C  
ANISOU 1351  CE2 TYR C 185    24210  11041  16313  -5541   7570  -5779       C  
ATOM   1352  CZ  TYR C 185      32.320  36.428  43.065  1.00141.12           C  
ANISOU 1352  CZ  TYR C 185    25170  11050  17400  -4816   8058  -5343       C  
ATOM   1353  OH  TYR C 185      31.768  37.654  43.349  1.00146.51           O  
ANISOU 1353  OH  TYR C 185    26587  10860  18220  -4827   8867  -5569       O  
ATOM   1354  N   LEU C 186      33.758  29.872  41.009  1.00 99.92           N  
ANISOU 1354  N   LEU C 186    16720   9357  11888  -3639   4723  -3627       N  
ATOM   1355  CA  LEU C 186      34.015  28.589  40.358  1.00 94.63           C  
ANISOU 1355  CA  LEU C 186    15511   9203  11242  -3333   4208  -3247       C  
ATOM   1356  C   LEU C 186      35.571  28.409  40.057  1.00 99.98           C  
ANISOU 1356  C   LEU C 186    15836  10339  11813  -3794   3886  -3382       C  
ATOM   1357  O   LEU C 186      36.344  29.119  40.709  1.00104.91           O  
ANISOU 1357  O   LEU C 186    16595  11025  12242  -4392   3978  -3818       O  
ATOM   1358  CB  LEU C 186      33.063  28.455  39.144  1.00 90.92           C  
ANISOU 1358  CB  LEU C 186    15008   8398  11139  -2726   4342  -2769       C  
ATOM   1359  CG  LEU C 186      32.179  27.170  39.066  1.00 90.24           C  
ANISOU 1359  CG  LEU C 186    14630   8612  11046  -2200   4037  -2400       C  
ATOM   1360  CD1 LEU C 186      31.066  27.129  40.127  1.00 90.33           C  
ANISOU 1360  CD1 LEU C 186    14854   8531  10936  -2015   4204  -2454       C  
ATOM   1361  CD2 LEU C 186      31.627  26.987  37.671  1.00 87.70           C  
ANISOU 1361  CD2 LEU C 186    14164   8129  11029  -1752   4061  -1975       C  
ATOM   1362  N   GLY C 187      36.051  27.521  39.142  1.00 92.21           N  
ANISOU 1362  N   GLY C 187    14415   9690  10931  -3566   3543  -3054       N  
ATOM   1363  CA  GLY C 187      35.337  26.757  38.112  1.00 86.04           C  
ANISOU 1363  CA  GLY C 187    13465   8836  10390  -2968   3447  -2582       C  
ATOM   1364  C   GLY C 187      35.572  25.261  37.972  1.00 83.69           C  
ANISOU 1364  C   GLY C 187    12730   9082   9987  -2692   2972  -2317       C  
ATOM   1365  O   GLY C 187      34.643  24.533  37.599  1.00 79.88           O  
ANISOU 1365  O   GLY C 187    12198   8542   9610  -2231   2913  -2015       O  
ATOM   1366  N   SER C 188      36.795  24.780  38.257  1.00 78.95           N  
ANISOU 1366  N   SER C 188    11802   9018   9178  -2963   2655  -2417       N  
ATOM   1367  CA  SER C 188      37.166  23.403  37.926  1.00 74.15           C  
ANISOU 1367  CA  SER C 188    10795   8859   8520  -2661   2276  -2125       C  
ATOM   1368  C   SER C 188      36.477  22.336  38.806  1.00 70.43           C  
ANISOU 1368  C   SER C 188    10299   8609   7852  -2361   2083  -1996       C  
ATOM   1369  O   SER C 188      36.240  21.230  38.322  1.00 66.50           O  
ANISOU 1369  O   SER C 188     9629   8214   7424  -1984   1917  -1693       O  
ATOM   1370  CB  SER C 188      38.683  23.228  37.916  1.00 80.52           C  
ANISOU 1370  CB  SER C 188    11225  10191   9179  -2970   2034  -2212       C  
ATOM   1371  OG  SER C 188      39.225  23.330  39.220  1.00 94.65           O  
ANISOU 1371  OG  SER C 188    12947  12411  10604  -3327   1880  -2490       O  
ATOM   1372  N   GLU C 189      36.152  22.666  40.072  1.00 66.11           N  
ANISOU 1372  N   GLU C 189     9954   8109   7056  -2545   2139  -2231       N  
ATOM   1373  CA  GLU C 189      35.519  21.749  41.036  1.00 64.26           C  
ANISOU 1373  CA  GLU C 189     9732   8086   6598  -2302   2000  -2122       C  
ATOM   1374  C   GLU C 189      34.070  21.444  40.668  1.00 65.35           C  
ANISOU 1374  C   GLU C 189    10046   7814   6970  -1890   2182  -1891       C  
ATOM   1375  O   GLU C 189      33.576  20.368  41.005  1.00 63.00           O  
ANISOU 1375  O   GLU C 189     9674   7669   6594  -1609   2048  -1679       O  
ATOM   1376  CB  GLU C 189      35.581  22.258  42.492  1.00 69.64           C  
ANISOU 1376  CB  GLU C 189    10600   8954   6904  -2638   2034  -2458       C  
ATOM   1377  CG  GLU C 189      36.656  23.286  42.829  1.00 86.61           C  
ANISOU 1377  CG  GLU C 189    12754  11280   8874  -3231   2054  -2864       C  
ATOM   1378  CD  GLU C 189      36.410  24.704  42.343  1.00114.76           C  
ANISOU 1378  CD  GLU C 189    16675  14233  12696  -3503   2483  -3122       C  
ATOM   1379  OE1 GLU C 189      35.281  24.999  41.885  1.00107.18           O  
ANISOU 1379  OE1 GLU C 189    15988  12715  12020  -3189   2788  -2984       O  
ATOM   1380  OE2 GLU C 189      37.369  25.509  42.375  1.00113.43           O1-
ANISOU 1380  OE2 GLU C 189    16491  14158  12450  -4025   2525  -3439       O1-
ATOM   1381  N   ALA C 190      33.390  22.391  39.983  1.00 62.08           N  
ANISOU 1381  N   ALA C 190     9855   6897   6835  -1854   2505  -1914       N  
ATOM   1382  CA  ALA C 190      32.057  22.198  39.420  1.00 59.59           C  
ANISOU 1382  CA  ALA C 190     9619   6263   6759  -1461   2668  -1664       C  
ATOM   1383  C   ALA C 190      32.050  21.113  38.361  1.00 62.12           C  
ANISOU 1383  C   ALA C 190     9664   6712   7227  -1178   2447  -1348       C  
ATOM   1384  O   ALA C 190      31.074  20.372  38.295  1.00 59.49           O  
ANISOU 1384  O   ALA C 190     9296   6357   6950   -902   2434  -1151       O  
ATOM   1385  CB  ALA C 190      31.539  23.489  38.829  1.00 61.48           C  
ANISOU 1385  CB  ALA C 190    10111   6006   7242  -1453   3052  -1710       C  
ATOM   1386  N   ASP C 191      33.124  21.020  37.532  1.00 60.27           N  
ANISOU 1386  N   ASP C 191     9238   6614   7048  -1272   2302  -1317       N  
ATOM   1387  CA  ASP C 191      33.311  19.964  36.520  1.00 58.25           C  
ANISOU 1387  CA  ASP C 191     8745   6494   6894  -1038   2108  -1063       C  
ATOM   1388  C   ASP C 191      33.444  18.571  37.144  1.00 60.99           C  
ANISOU 1388  C   ASP C 191     8949   7160   7064   -898   1868   -947       C  
ATOM   1389  O   ASP C 191      32.928  17.598  36.600  1.00 60.53           O  
ANISOU 1389  O   ASP C 191     8828   7077   7093   -651   1812   -744       O  
ATOM   1390  CB  ASP C 191      34.550  20.265  35.626  1.00 61.07           C  
ANISOU 1390  CB  ASP C 191     8941   6943   7320  -1191   2052  -1082       C  
ATOM   1391  CG  ASP C 191      34.323  21.230  34.476  1.00 67.75           C  
ANISOU 1391  CG  ASP C 191     9897   7444   8401  -1180   2285  -1037       C  
ATOM   1392  OD1 ASP C 191      33.154  21.435  34.089  1.00 67.88           O  
ANISOU 1392  OD1 ASP C 191    10046   7198   8547   -953   2440   -906       O  
ATOM   1393  OD2 ASP C 191      35.311  21.727  33.923  1.00 72.46           O1-
ANISOU 1393  OD2 ASP C 191    10418   8069   9044  -1375   2314  -1095       O1-
ATOM   1394  N   VAL C 192      34.140  18.489  38.279  1.00 58.29           N  
ANISOU 1394  N   VAL C 192     8569   7123   6455  -1065   1747  -1076       N  
ATOM   1395  CA  VAL C 192      34.364  17.264  39.054  1.00 56.50           C  
ANISOU 1395  CA  VAL C 192     8232   7225   6011   -913   1549   -938       C  
ATOM   1396  C   VAL C 192      33.018  16.710  39.577  1.00 55.82           C  
ANISOU 1396  C   VAL C 192     8323   6960   5926   -715   1656   -830       C  
ATOM   1397  O   VAL C 192      32.760  15.518  39.423  1.00 54.70           O  
ANISOU 1397  O   VAL C 192     8129   6845   5809   -481   1593   -610       O  
ATOM   1398  CB  VAL C 192      35.413  17.520  40.178  1.00 62.86           C  
ANISOU 1398  CB  VAL C 192     8936   8473   6475  -1163   1393  -1106       C  
ATOM   1399  CG1 VAL C 192      35.731  16.246  40.942  1.00 63.07           C  
ANISOU 1399  CG1 VAL C 192     8832   8882   6251   -935   1195   -888       C  
ATOM   1400  CG2 VAL C 192      36.695  18.130  39.602  1.00 64.09           C  
ANISOU 1400  CG2 VAL C 192     8872   8825   6655  -1417   1312  -1226       C  
ATOM   1401  N   TRP C 193      32.169  17.564  40.184  1.00 51.40           N  
ANISOU 1401  N   TRP C 193     7980   6201   5348   -816   1857   -987       N  
ATOM   1402  CA  TRP C 193      30.790  17.215  40.538  1.00 49.10           C  
ANISOU 1402  CA  TRP C 193     7824   5722   5109   -639   2012   -886       C  
ATOM   1403  C   TRP C 193      30.082  16.563  39.326  1.00 51.93           C  
ANISOU 1403  C   TRP C 193     8084   5901   5746   -423   2027   -668       C  
ATOM   1404  O   TRP C 193      29.527  15.474  39.477  1.00 48.79           O  
ANISOU 1404  O   TRP C 193     7666   5531   5342   -279   2004   -505       O  
ATOM   1405  CB  TRP C 193      30.022  18.453  41.034  1.00 48.03           C  
ANISOU 1405  CB  TRP C 193     7922   5339   4988   -744   2292  -1082       C  
ATOM   1406  CG  TRP C 193      28.551  18.218  41.248  1.00 47.42           C  
ANISOU 1406  CG  TRP C 193     7926   5083   5010   -540   2488   -958       C  
ATOM   1407  CD1 TRP C 193      27.572  18.269  40.302  1.00 48.68           C  
ANISOU 1407  CD1 TRP C 193     8016   5035   5446   -357   2609   -801       C  
ATOM   1408  CD2 TRP C 193      27.898  17.881  42.479  1.00 48.23           C  
ANISOU 1408  CD2 TRP C 193     8153   5260   4912   -508   2586   -965       C  
ATOM   1409  CE2 TRP C 193      26.519  17.749  42.202  1.00 51.27           C  
ANISOU 1409  CE2 TRP C 193     8521   5460   5499   -312   2783   -814       C  
ATOM   1410  CE3 TRP C 193      28.343  17.681  43.796  1.00 51.77           C  
ANISOU 1410  CE3 TRP C 193     8711   5960   4999   -624   2527  -1073       C  
ATOM   1411  NE1 TRP C 193      26.348  17.984  40.868  1.00 48.38           N  
ANISOU 1411  NE1 TRP C 193     8015   4955   5412   -225   2774   -716       N  
ATOM   1412  CZ2 TRP C 193      25.577  17.444  43.194  1.00 52.25           C  
ANISOU 1412  CZ2 TRP C 193     8739   5601   5512   -239   2955   -774       C  
ATOM   1413  CZ3 TRP C 193      27.414  17.363  44.776  1.00 54.83           C  
ANISOU 1413  CZ3 TRP C 193     9231   6351   5250   -535   2692  -1027       C  
ATOM   1414  CH2 TRP C 193      26.047  17.251  44.476  1.00 54.62           C  
ANISOU 1414  CH2 TRP C 193     9191   6096   5466   -349   2919   -882       C  
ATOM   1415  N   SER C 194      30.116  17.230  38.132  1.00 49.42           N  
ANISOU 1415  N   SER C 194     7718   5412   5647   -427   2080   -672       N  
ATOM   1416  CA  SER C 194      29.463  16.766  36.898  1.00 47.24           C  
ANISOU 1416  CA  SER C 194     7339   5027   5583   -264   2082   -498       C  
ATOM   1417  C   SER C 194      29.961  15.421  36.376  1.00 50.33           C  
ANISOU 1417  C   SER C 194     7607   5553   5963   -182   1901   -368       C  
ATOM   1418  O   SER C 194      29.156  14.648  35.853  1.00 48.88           O  
ANISOU 1418  O   SER C 194     7388   5315   5870    -87   1914   -253       O  
ATOM   1419  CB  SER C 194      29.549  17.814  35.800  1.00 49.83           C  
ANISOU 1419  CB  SER C 194     7657   5195   6082   -273   2176   -509       C  
ATOM   1420  OG  SER C 194      28.926  19.019  36.218  1.00 61.95           O  
ANISOU 1420  OG  SER C 194     9354   6523   7662   -288   2421   -593       O  
ATOM   1421  N   MET C 195      31.272  15.144  36.512  1.00 46.56           N  
ANISOU 1421  N   MET C 195     7059   5259   5373   -226   1757   -390       N  
ATOM   1422  CA  MET C 195      31.843  13.840  36.201  1.00 46.05           C  
ANISOU 1422  CA  MET C 195     6913   5304   5280    -94   1640   -249       C  
ATOM   1423  C   MET C 195      31.314  12.778  37.162  1.00 53.17           C  
ANISOU 1423  C   MET C 195     7908   6227   6067     10   1661   -140       C  
ATOM   1424  O   MET C 195      31.119  11.627  36.748  1.00 53.45           O  
ANISOU 1424  O   MET C 195     7969   6180   6159    129   1681    -11       O  
ATOM   1425  CB  MET C 195      33.371  13.893  36.222  1.00 49.70           C  
ANISOU 1425  CB  MET C 195     7229   6016   5638   -124   1505   -264       C  
ATOM   1426  CG  MET C 195      33.955  14.652  35.061  1.00 53.23           C  
ANISOU 1426  CG  MET C 195     7580   6421   6224   -210   1514   -326       C  
ATOM   1427  SD  MET C 195      35.722  14.394  34.865  1.00 59.44           S  
ANISOU 1427  SD  MET C 195     8119   7544   6922   -206   1373   -289       S  
ATOM   1428  CE  MET C 195      36.314  15.504  36.119  1.00 59.14           C  
ANISOU 1428  CE  MET C 195     8030   7760   6681   -510   1312   -498       C  
ATOM   1429  N   GLY C 196      31.078  13.173  38.422  1.00 50.77           N  
ANISOU 1429  N   GLY C 196     7687   6009   5594    -53   1693   -202       N  
ATOM   1430  CA  GLY C 196      30.438  12.340  39.441  1.00 50.88           C  
ANISOU 1430  CA  GLY C 196     7819   6032   5482     32   1760    -92       C  
ATOM   1431  C   GLY C 196      28.994  11.959  39.150  1.00 54.66           C  
ANISOU 1431  C   GLY C 196     8365   6274   6129     47   1924    -39       C  
ATOM   1432  O   GLY C 196      28.612  10.805  39.359  1.00 56.65           O  
ANISOU 1432  O   GLY C 196     8686   6462   6375    124   1987    102       O  
ATOM   1433  N   ILE C 197      28.165  12.920  38.672  1.00 49.19           N  
ANISOU 1433  N   ILE C 197     7644   5459   5587    -27   2017   -138       N  
ATOM   1434  CA  ILE C 197      26.808  12.632  38.168  1.00 48.28           C  
ANISOU 1434  CA  ILE C 197     7488   5216   5640    -20   2140    -78       C  
ATOM   1435  C   ILE C 197      26.846  11.631  36.998  1.00 51.36           C  
ANISOU 1435  C   ILE C 197     7808   5557   6150    -16   2073     -7       C  
ATOM   1436  O   ILE C 197      26.054  10.679  36.979  1.00 50.34           O  
ANISOU 1436  O   ILE C 197     7697   5365   6064    -55   2154     57       O  
ATOM   1437  CB  ILE C 197      26.018  13.914  37.802  1.00 51.62           C  
ANISOU 1437  CB  ILE C 197     7851   5575   6186    -24   2252   -143       C  
ATOM   1438  CG1 ILE C 197      25.960  14.958  38.974  1.00 52.92           C  
ANISOU 1438  CG1 ILE C 197     8156   5720   6230    -44   2391   -259       C  
ATOM   1439  CG2 ILE C 197      24.619  13.579  37.267  1.00 54.08           C  
ANISOU 1439  CG2 ILE C 197     8029   5877   6643     -6   2347    -49       C  
ATOM   1440  CD1 ILE C 197      25.291  14.518  40.252  1.00 61.16           C  
ANISOU 1440  CD1 ILE C 197     9302   6801   7135    -36   2520   -233       C  
ATOM   1441  N   LEU C 198      27.780  11.876  36.035  1.00 45.49           N  
ANISOU 1441  N   LEU C 198     7001   4834   5448      0   1952    -41       N  
ATOM   1442  CA  LEU C 198      28.065  11.077  34.859  1.00 43.69           C  
ANISOU 1442  CA  LEU C 198     6740   4565   5296      7   1898    -13       C  
ATOM   1443  C   LEU C 198      28.448   9.631  35.265  1.00 50.70           C  
ANISOU 1443  C   LEU C 198     7759   5384   6120     68   1935     77       C  
ATOM   1444  O   LEU C 198      27.890   8.674  34.725  1.00 52.62           O  
ANISOU 1444  O   LEU C 198     8061   5502   6430      6   2014     86       O  
ATOM   1445  CB  LEU C 198      29.203  11.768  34.072  1.00 42.50           C  
ANISOU 1445  CB  LEU C 198     6515   4475   5158     35   1795    -56       C  
ATOM   1446  CG  LEU C 198      29.024  12.032  32.570  1.00 45.51           C  
ANISOU 1446  CG  LEU C 198     6809   4843   5640     14   1772    -72       C  
ATOM   1447  CD1 LEU C 198      29.963  13.113  32.112  1.00 43.94           C  
ANISOU 1447  CD1 LEU C 198     6552   4687   5455     21   1732   -106       C  
ATOM   1448  CD2 LEU C 198      29.346  10.770  31.735  1.00 49.32           C  
ANISOU 1448  CD2 LEU C 198     7338   5279   6122     26   1761    -61       C  
ATOM   1449  N   LEU C 199      29.389   9.483  36.220  1.00 46.52           N  
ANISOU 1449  N   LEU C 199     7281   4949   5446    185   1897    147       N  
ATOM   1450  CA  LEU C 199      29.800   8.205  36.808  1.00 46.44           C  
ANISOU 1450  CA  LEU C 199     7409   4887   5348    330   1965    305       C  
ATOM   1451  C   LEU C 199      28.608   7.373  37.367  1.00 47.21           C  
ANISOU 1451  C   LEU C 199     7664   4805   5469    265   2153    368       C  
ATOM   1452  O   LEU C 199      28.548   6.158  37.152  1.00 46.45           O  
ANISOU 1452  O   LEU C 199     7726   4505   5418    302   2293    453       O  
ATOM   1453  CB  LEU C 199      30.839   8.473  37.903  1.00 47.40           C  
ANISOU 1453  CB  LEU C 199     7491   5266   5252    464   1861    387       C  
ATOM   1454  CG  LEU C 199      31.534   7.298  38.503  1.00 53.88           C  
ANISOU 1454  CG  LEU C 199     8409   6121   5942    712   1910    620       C  
ATOM   1455  CD1 LEU C 199      32.456   6.595  37.475  1.00 53.92           C  
ANISOU 1455  CD1 LEU C 199     8388   6055   6044    881   1924    697       C  
ATOM   1456  CD2 LEU C 199      32.297   7.730  39.713  1.00 57.11           C  
ANISOU 1456  CD2 LEU C 199     8730   6896   6073    796   1775    690       C  
ATOM   1457  N   TYR C 200      27.679   8.034  38.058  1.00 42.85           N  
ANISOU 1457  N   TYR C 200     7083   4306   4893    159   2194    319       N  
ATOM   1458  CA  TYR C 200      26.482   7.438  38.645  1.00 44.79           C  
ANISOU 1458  CA  TYR C 200     7425   4433   5161     66   2386    371       C  
ATOM   1459  C   TYR C 200      25.525   6.867  37.566  1.00 49.27           C  
ANISOU 1459  C   TYR C 200     7953   4847   5920   -133   2473    298       C  
ATOM   1460  O   TYR C 200      25.105   5.714  37.679  1.00 51.08           O  
ANISOU 1460  O   TYR C 200     8337   4887   6184   -215   2651    356       O  
ATOM   1461  CB  TYR C 200      25.777   8.465  39.579  1.00 46.86           C  
ANISOU 1461  CB  TYR C 200     7633   4825   5347     24   2423    322       C  
ATOM   1462  CG  TYR C 200      24.630   7.882  40.392  1.00 49.17           C  
ANISOU 1462  CG  TYR C 200     8013   5039   5631    -49   2646    404       C  
ATOM   1463  CD1 TYR C 200      23.363   7.729  39.836  1.00 51.90           C  
ANISOU 1463  CD1 TYR C 200     8239   5327   6155   -232   2761    359       C  
ATOM   1464  CD2 TYR C 200      24.813   7.487  41.712  1.00 49.95           C  
ANISOU 1464  CD2 TYR C 200     8288   5171   5520     54   2743    537       C  
ATOM   1465  CE1 TYR C 200      22.310   7.181  40.567  1.00 54.06           C  
ANISOU 1465  CE1 TYR C 200     8557   5551   6434   -335   2989    434       C  
ATOM   1466  CE2 TYR C 200      23.767   6.936  42.453  1.00 52.90           C  
ANISOU 1466  CE2 TYR C 200     8752   5462   5885    -20   2985    629       C  
ATOM   1467  CZ  TYR C 200      22.514   6.791  41.876  1.00 58.92           C  
ANISOU 1467  CZ  TYR C 200     9383   6142   6861   -227   3118    570       C  
ATOM   1468  OH  TYR C 200      21.458   6.268  42.577  1.00 60.61           O  
ANISOU 1468  OH  TYR C 200     9646   6299   7084   -338   3377    655       O  
ATOM   1469  N   VAL C 201      25.192   7.668  36.534  1.00 44.46           N  
ANISOU 1469  N   VAL C 201     7145   4336   5411   -226   2362    172       N  
ATOM   1470  CA  VAL C 201      24.278   7.303  35.439  1.00 44.45           C  
ANISOU 1470  CA  VAL C 201     7035   4323   5530   -440   2386     83       C  
ATOM   1471  C   VAL C 201      24.815   6.107  34.611  1.00 50.13           C  
ANISOU 1471  C   VAL C 201     7921   4853   6272   -504   2427     41       C  
ATOM   1472  O   VAL C 201      24.063   5.182  34.282  1.00 50.10           O  
ANISOU 1472  O   VAL C 201     7982   4732   6320   -739   2562    -23       O  
ATOM   1473  CB  VAL C 201      23.862   8.516  34.539  1.00 46.77           C  
ANISOU 1473  CB  VAL C 201     7066   4827   5877   -454   2250     16       C  
ATOM   1474  CG1 VAL C 201      23.408   9.729  35.360  1.00 47.02           C  
ANISOU 1474  CG1 VAL C 201     6997   4968   5900   -346   2282     57       C  
ATOM   1475  CG2 VAL C 201      24.948   8.924  33.551  1.00 44.45           C  
ANISOU 1475  CG2 VAL C 201     6763   4553   5573   -357   2099    -27       C  
ATOM   1476  N   LEU C 202      26.119   6.137  34.277  1.00 47.87           N  
ANISOU 1476  N   LEU C 202     7708   4535   5946   -311   2339     64       N  
ATOM   1477  CA  LEU C 202      26.825   5.037  33.615  1.00 48.17           C  
ANISOU 1477  CA  LEU C 202     7945   4361   5996   -280   2429     51       C  
ATOM   1478  C   LEU C 202      26.556   3.700  34.348  1.00 56.67           C  
ANISOU 1478  C   LEU C 202     9305   5146   7082   -305   2695    143       C  
ATOM   1479  O   LEU C 202      26.204   2.693  33.720  1.00 58.31           O  
ANISOU 1479  O   LEU C 202     9692   5114   7349   -496   2871     44       O  
ATOM   1480  CB  LEU C 202      28.340   5.355  33.538  1.00 45.91           C  
ANISOU 1480  CB  LEU C 202     7649   4143   5653      7   2322    131       C  
ATOM   1481  CG  LEU C 202      28.788   6.301  32.422  1.00 45.28           C  
ANISOU 1481  CG  LEU C 202     7380   4236   5589      1   2147     28       C  
ATOM   1482  CD1 LEU C 202      30.102   6.989  32.765  1.00 42.47           C  
ANISOU 1482  CD1 LEU C 202     6925   4040   5171    222   2027    113       C  
ATOM   1483  CD2 LEU C 202      28.912   5.557  31.106  1.00 46.33           C  
ANISOU 1483  CD2 LEU C 202     7616   4237   5751    -82   2217    -85       C  
ATOM   1484  N   MET C 203      26.697   3.703  35.680  1.00 55.04           N  
ANISOU 1484  N   MET C 203     9162   4954   6796   -134   2747    325       N  
ATOM   1485  CA  MET C 203      26.580   2.468  36.466  1.00 57.93           C  
ANISOU 1485  CA  MET C 203     9829   5033   7149    -84   3028    484       C  
ATOM   1486  C   MET C 203      25.143   2.139  36.908  1.00 65.78           C  
ANISOU 1486  C   MET C 203    10853   5938   8203   -393   3210    440       C  
ATOM   1487  O   MET C 203      24.890   0.990  37.254  1.00 69.63           O  
ANISOU 1487  O   MET C 203    11625   6107   8724   -454   3505    525       O  
ATOM   1488  CB  MET C 203      27.538   2.484  37.672  1.00 60.99           C  
ANISOU 1488  CB  MET C 203    10283   5522   7368    290   3009    749       C  
ATOM   1489  CG  MET C 203      28.996   2.330  37.275  1.00 65.07           C  
ANISOU 1489  CG  MET C 203    10803   6084   7836    607   2928    848       C  
ATOM   1490  SD  MET C 203      30.246   2.248  38.583  1.00 72.67           S  
ANISOU 1490  SD  MET C 203    11763   7295   8551   1066   2868   1191       S  
ATOM   1491  CE  MET C 203      30.147   3.885  39.307  1.00 66.93           C  
ANISOU 1491  CE  MET C 203    10727   7037   7665    944   2549   1066       C  
ATOM   1492  N   CYS C 204      24.204   3.112  36.900  1.00 62.41           N  
ANISOU 1492  N   CYS C 204    10139   5775   7799   -577   3078    329       N  
ATOM   1493  CA  CYS C 204      22.845   2.895  37.434  1.00 65.81           C  
ANISOU 1493  CA  CYS C 204    10524   6201   8279   -842   3254    320       C  
ATOM   1494  C   CYS C 204      21.753   2.862  36.373  1.00 71.90           C  
ANISOU 1494  C   CYS C 204    11080   7073   9166  -1235   3238    105       C  
ATOM   1495  O   CYS C 204      20.749   2.157  36.544  1.00 75.17           O  
ANISOU 1495  O   CYS C 204    11517   7398   9646  -1548   3451     66       O  
ATOM   1496  CB  CYS C 204      22.509   3.900  38.534  1.00 65.09           C  
ANISOU 1496  CB  CYS C 204    10283   6353   8097   -708   3199    413       C  
ATOM   1497  SG  CYS C 204      23.603   3.801  39.971  1.00 69.65           S  
ANISOU 1497  SG  CYS C 204    11104   6906   8454   -329   3232    659       S  
ATOM   1498  N   GLY C 205      21.956   3.624  35.311  1.00 66.68           N  
ANISOU 1498  N   GLY C 205    10198   6629   8509  -1227   2991    -20       N  
ATOM   1499  CA  GLY C 205      20.987   3.769  34.239  1.00 67.61           C  
ANISOU 1499  CA  GLY C 205    10041   6975   8672  -1550   2905   -198       C  
ATOM   1500  C   GLY C 205      19.968   4.856  34.487  1.00 71.47           C  
ANISOU 1500  C   GLY C 205    10147   7833   9176  -1551   2814   -152       C  
ATOM   1501  O   GLY C 205      18.880   4.796  33.914  1.00 72.99           O  
ANISOU 1501  O   GLY C 205    10064   8272   9397  -1842   2801   -243       O  
ATOM   1502  N   PHE C 206      20.305   5.849  35.327  1.00 66.37           N  
ANISOU 1502  N   PHE C 206     9471   7247   8499  -1232   2767    -18       N  
ATOM   1503  CA  PHE C 206      19.507   7.058  35.621  1.00 66.58           C  
ANISOU 1503  CA  PHE C 206     9192   7561   8544  -1124   2730     46       C  
ATOM   1504  C   PHE C 206      20.152   7.871  36.762  1.00 64.65           C  
ANISOU 1504  C   PHE C 206     9092   7242   8230   -814   2755    144       C  
ATOM   1505  O   PHE C 206      21.053   7.389  37.428  1.00 63.92           O  
ANISOU 1505  O   PHE C 206     9280   6951   8056   -715   2790    186       O  
ATOM   1506  CB  PHE C 206      17.972   6.785  35.855  1.00 72.41           C  
ANISOU 1506  CB  PHE C 206     9667   8500   9346  -1379   2884     59       C  
ATOM   1507  CG  PHE C 206      17.032   6.862  34.639  1.00 76.41           C  
ANISOU 1507  CG  PHE C 206     9780   9371   9882  -1618   2762    -21       C  
ATOM   1508  CD1 PHE C 206      17.317   7.702  33.559  1.00 78.32           C  
ANISOU 1508  CD1 PHE C 206     9844   9828  10086  -1469   2529    -30       C  
ATOM   1509  CD2 PHE C 206      15.862   6.105  34.590  1.00 81.47           C  
ANISOU 1509  CD2 PHE C 206    10213  10181  10561  -2004   2883    -78       C  
ATOM   1510  CE1 PHE C 206      16.453   7.771  32.453  1.00 81.14           C  
ANISOU 1510  CE1 PHE C 206     9815  10604  10410  -1664   2395    -72       C  
ATOM   1511  CE2 PHE C 206      15.002   6.180  33.483  1.00 86.17           C  
ANISOU 1511  CE2 PHE C 206    10389  11220  11131  -2248   2735   -155       C  
ATOM   1512  CZ  PHE C 206      15.305   7.008  32.424  1.00 82.95           C  
ANISOU 1512  CZ  PHE C 206     9804  11062  10651  -2057   2479   -141       C  
ATOM   1513  N   LEU C 207      19.685   9.082  36.980  1.00 59.06           N  
ANISOU 1513  N   LEU C 207     8197   6707   7536   -663   2754    182       N  
ATOM   1514  CA  LEU C 207      20.366  10.155  37.726  1.00 56.81           C  
ANISOU 1514  CA  LEU C 207     8038   6374   7173   -411   2749    198       C  
ATOM   1515  C   LEU C 207      20.338  10.031  39.284  1.00 60.20           C  
ANISOU 1515  C   LEU C 207     8670   6721   7482   -354   2930    248       C  
ATOM   1516  O   LEU C 207      19.385   9.461  39.822  1.00 62.07           O  
ANISOU 1516  O   LEU C 207     8865   6979   7741   -463   3114    308       O  
ATOM   1517  CB  LEU C 207      19.772  11.494  37.291  1.00 56.99           C  
ANISOU 1517  CB  LEU C 207     7827   6557   7270   -269   2754    219       C  
ATOM   1518  CG  LEU C 207      19.914  11.874  35.826  1.00 60.39           C  
ANISOU 1518  CG  LEU C 207     8077   7104   7764   -252   2575    211       C  
ATOM   1519  CD1 LEU C 207      18.789  12.808  35.420  1.00 63.17           C  
ANISOU 1519  CD1 LEU C 207     8118   7688   8196   -119   2646    321       C  
ATOM   1520  CD2 LEU C 207      21.232  12.542  35.579  1.00 57.64           C  
ANISOU 1520  CD2 LEU C 207     7906   6619   7376   -125   2462    157       C  
ATOM   1521  N   PRO C 208      21.353  10.539  40.040  1.00 53.26           N  
ANISOU 1521  N   PRO C 208     8000   5787   6449   -211   2886    219       N  
ATOM   1522  CA  PRO C 208      21.235  10.516  41.510  1.00 53.49           C  
ANISOU 1522  CA  PRO C 208     8209   5810   6305   -160   3052    259       C  
ATOM   1523  C   PRO C 208      20.194  11.493  42.050  1.00 56.98           C  
ANISOU 1523  C   PRO C 208     8561   6319   6770   -100   3260    240       C  
ATOM   1524  O   PRO C 208      19.673  11.267  43.136  1.00 58.86           O  
ANISOU 1524  O   PRO C 208     8897   6569   6898    -98   3463    292       O  
ATOM   1525  CB  PRO C 208      22.647  10.858  42.003  1.00 54.92           C  
ANISOU 1525  CB  PRO C 208     8580   6006   6282    -65   2902    203       C  
ATOM   1526  CG  PRO C 208      23.298  11.541  40.895  1.00 57.53           C  
ANISOU 1526  CG  PRO C 208     8801   6337   6721    -53   2718    109       C  
ATOM   1527  CD  PRO C 208      22.632  11.144  39.606  1.00 52.37           C  
ANISOU 1527  CD  PRO C 208     7949   5661   6288   -125   2689    142       C  
ATOM   1528  N   PHE C 209      19.896  12.574  41.294  1.00 52.77           N  
ANISOU 1528  N   PHE C 209     7855   5822   6373    -19   3244    192       N  
ATOM   1529  CA  PHE C 209      18.898  13.619  41.629  1.00 53.56           C  
ANISOU 1529  CA  PHE C 209     7856   5962   6533    117   3483    204       C  
ATOM   1530  C   PHE C 209      18.031  13.831  40.394  1.00 60.88           C  
ANISOU 1530  C   PHE C 209     8424   7030   7677    155   3455    300       C  
ATOM   1531  O   PHE C 209      18.525  14.248  39.352  1.00 57.22           O  
ANISOU 1531  O   PHE C 209     7895   6563   7283    197   3282    284       O  
ATOM   1532  CB  PHE C 209      19.544  14.955  42.090  1.00 53.44           C  
ANISOU 1532  CB  PHE C 209     8061   5824   6420    243   3553     65       C  
ATOM   1533  CG  PHE C 209      20.759  14.834  42.988  1.00 53.05           C  
ANISOU 1533  CG  PHE C 209     8315   5733   6109    158   3453    -67       C  
ATOM   1534  CD1 PHE C 209      20.618  14.644  44.366  1.00 55.30           C  
ANISOU 1534  CD1 PHE C 209     8798   6052   6162    143   3613    -93       C  
ATOM   1535  CD2 PHE C 209      22.049  14.907  42.454  1.00 52.25           C  
ANISOU 1535  CD2 PHE C 209     8269   5617   5967     96   3198   -151       C  
ATOM   1536  CE1 PHE C 209      21.743  14.531  45.188  1.00 55.90           C  
ANISOU 1536  CE1 PHE C 209     9108   6191   5941     70   3487   -194       C  
ATOM   1537  CE2 PHE C 209      23.172  14.795  43.276  1.00 54.38           C  
ANISOU 1537  CE2 PHE C 209     8739   5952   5970     18   3081   -251       C  
ATOM   1538  CZ  PHE C 209      23.014  14.609  44.635  1.00 54.95           C  
ANISOU 1538  CZ  PHE C 209     8991   6103   5785      7   3210   -271       C  
ATOM   1539  N   ASP C 210      16.737  13.513  40.513  1.00 63.97           N  
ANISOU 1539  N   ASP C 210     8558   7593   8155    131   3622    412       N  
ATOM   1540  CA  ASP C 210      15.772  13.606  39.422  1.00 66.37           C  
ANISOU 1540  CA  ASP C 210     8439   8161   8618    146   3581    528       C  
ATOM   1541  C   ASP C 210      14.451  13.942  40.054  1.00 75.67           C  
ANISOU 1541  C   ASP C 210     9386   9512   9854    266   3882    652       C  
ATOM   1542  O   ASP C 210      14.192  13.499  41.177  1.00 76.53           O  
ANISOU 1542  O   ASP C 210     9636   9554   9889    192   4079    639       O  
ATOM   1543  CB  ASP C 210      15.668  12.265  38.655  1.00 68.05           C  
ANISOU 1543  CB  ASP C 210     8502   8499   8857   -178   3390    508       C  
ATOM   1544  CG  ASP C 210      15.515  12.388  37.144  1.00 82.70           C  
ANISOU 1544  CG  ASP C 210    10056  10588  10778   -207   3164    535       C  
ATOM   1545  OD1 ASP C 210      14.985  13.421  36.677  1.00 83.46           O  
ANISOU 1545  OD1 ASP C 210     9905  10874  10932     45   3197    660       O  
ATOM   1546  OD2 ASP C 210      15.900  11.434  36.426  1.00 92.60           O1-
ANISOU 1546  OD2 ASP C 210    11334  11841  12009   -465   2979    444       O1-
ATOM   1547  N   ASP C 211      13.620  14.738  39.351  1.00 75.99           N  
ANISOU 1547  N   ASP C 211     9065   9794  10014    488   3937    802       N  
ATOM   1548  CA  ASP C 211      12.256  15.059  39.771  1.00 80.60           C  
ANISOU 1548  CA  ASP C 211     9315  10633  10677    650   4227    971       C  
ATOM   1549  C   ASP C 211      11.378  15.561  38.617  1.00 90.30           C  
ANISOU 1549  C   ASP C 211    10014  12277  12019    841   4164   1187       C  
ATOM   1550  O   ASP C 211      11.889  15.870  37.537  1.00 89.03           O  
ANISOU 1550  O   ASP C 211     9820  12149  11858    901   3924   1205       O  
ATOM   1551  CB  ASP C 211      12.249  16.038  40.952  1.00 83.44           C  
ANISOU 1551  CB  ASP C 211     9976  10730  10998    944   4589    955       C  
ATOM   1552  CG  ASP C 211      11.021  15.862  41.825  1.00 98.34           C  
ANISOU 1552  CG  ASP C 211    11641  12810  12913    991   4928   1070       C  
ATOM   1553  OD1 ASP C 211      11.051  14.991  42.723  1.00101.85           O  
ANISOU 1553  OD1 ASP C 211    12257  13183  13258    741   5000    988       O  
ATOM   1554  OD2 ASP C 211      10.011  16.550  41.571  1.00102.40           O1-
ANISOU 1554  OD2 ASP C 211    11784  13574  13549   1290   5129   1274       O1-
ATOM   1555  N   ASP C 212      10.046  15.623  38.857  1.00 92.66           N  
ANISOU 1555  N   ASP C 212     9872  12942  12392    947   4384   1373       N  
ATOM   1556  CA  ASP C 212       9.031  16.131  37.932  1.00 96.27           C  
ANISOU 1556  CA  ASP C 212     9734  13915  12930   1193   4366   1643       C  
ATOM   1557  C   ASP C 212       9.184  17.631  37.681  1.00101.36           C  
ANISOU 1557  C   ASP C 212    10483  14399  13630   1764   4539   1820       C  
ATOM   1558  O   ASP C 212       9.069  18.053  36.538  1.00103.85           O  
ANISOU 1558  O   ASP C 212    10517  14988  13953   1953   4365   2002       O  
ATOM   1559  CB  ASP C 212       7.610  15.805  38.438  1.00102.67           C  
ANISOU 1559  CB  ASP C 212    10039  15168  13804   1166   4604   1802       C  
ATOM   1560  CG  ASP C 212       7.206  14.341  38.296  1.00113.24           C  
ANISOU 1560  CG  ASP C 212    11116  16799  15111    563   4425   1679       C  
ATOM   1561  OD1 ASP C 212       6.638  13.980  37.243  1.00116.61           O  
ANISOU 1561  OD1 ASP C 212    11022  17762  15523    376   4177   1749       O  
ATOM   1562  OD2 ASP C 212       7.418  13.565  39.258  1.00116.18           O1-
ANISOU 1562  OD2 ASP C 212    11808  16877  15458    271   4559   1516       O1-
ATOM   1563  N   THR C 213       9.436  18.435  38.727  1.00 96.20           N  
ANISOU 1563  N   THR C 213    10257  13299  12997   2031   4904   1769       N  
ATOM   1564  CA  THR C 213       9.614  19.888  38.584  1.00 96.20           C  
ANISOU 1564  CA  THR C 213    10463  13025  13064   2549   5163   1903       C  
ATOM   1565  C   THR C 213      11.082  20.301  38.759  1.00 95.19           C  
ANISOU 1565  C   THR C 213    10994  12305  12869   2447   5104   1630       C  
ATOM   1566  O   THR C 213      11.851  19.560  39.367  1.00 91.73           O  
ANISOU 1566  O   THR C 213    10871  11666  12317   2060   4957   1351       O  
ATOM   1567  CB  THR C 213       8.667  20.639  39.520  1.00101.47           C  
ANISOU 1567  CB  THR C 213    11087  13655  13812   2958   5693   2058       C  
ATOM   1568  CG2 THR C 213       7.202  20.453  39.145  1.00102.84           C  
ANISOU 1568  CG2 THR C 213    10503  14500  14071   3156   5760   2404       C  
ATOM   1569  OG1 THR C 213       8.908  20.206  40.857  1.00 96.35           O  
ANISOU 1569  OG1 THR C 213    10819  12720  13071   2706   5867   1793       O  
ATOM   1570  N   ALA C 214      11.466  21.470  38.227  1.00 92.10           N  
ANISOU 1570  N   ALA C 214    10794  11658  12542   2792   5233   1727       N  
ATOM   1571  CA  ALA C 214      12.826  22.007  38.355  1.00 89.30           C  
ANISOU 1571  CA  ALA C 214    11028  10764  12136   2680   5221   1469       C  
ATOM   1572  C   ALA C 214      13.124  22.536  39.774  1.00 92.01           C  
ANISOU 1572  C   ALA C 214    11891  10652  12416   2671   5601   1217       C  
ATOM   1573  O   ALA C 214      14.262  22.443  40.248  1.00 89.98           O  
ANISOU 1573  O   ALA C 214    12064  10092  12032   2358   5488    902       O  
ATOM   1574  CB  ALA C 214      13.068  23.095  37.320  1.00 91.59           C  
ANISOU 1574  CB  ALA C 214    11364  10913  12524   3030   5297   1671       C  
ATOM   1575  N   ALA C 215      12.102  23.082  40.438  1.00 90.24           N  
ANISOU 1575  N   ALA C 215    11605  10424  12258   3012   6050   1354       N  
ATOM   1576  CA  ALA C 215      12.182  23.597  41.807  1.00 90.68           C  
ANISOU 1576  CA  ALA C 215    12136  10094  12224   3030   6471   1119       C  
ATOM   1577  C   ALA C 215      12.474  22.497  42.868  1.00 87.96           C  
ANISOU 1577  C   ALA C 215    11917   9834  11669   2584   6304    856       C  
ATOM   1578  O   ALA C 215      13.122  22.763  43.891  1.00 85.38           O  
ANISOU 1578  O   ALA C 215    12090   9188  11162   2419   6459    551       O  
ATOM   1579  CB  ALA C 215      10.907  24.352  42.147  1.00 96.56           C  
ANISOU 1579  CB  ALA C 215    12718  10871  13099   3552   7011   1380       C  
ATOM   1580  N   ALA C 216      11.995  21.270  42.611  1.00 82.54           N  
ANISOU 1580  N   ALA C 216    10787   9589  10985   2381   6005    978       N  
ATOM   1581  CA  ALA C 216      12.261  20.106  43.462  1.00 80.12           C  
ANISOU 1581  CA  ALA C 216    10582   9362  10497   1981   5844    802       C  
ATOM   1582  C   ALA C 216      13.634  19.489  43.169  1.00 77.86           C  
ANISOU 1582  C   ALA C 216    10532   8966  10084   1611   5402    593       C  
ATOM   1583  O   ALA C 216      14.236  18.873  44.047  1.00 76.29           O  
ANISOU 1583  O   ALA C 216    10611   8695   9682   1350   5326    408       O  
ATOM   1584  CB  ALA C 216      11.160  19.076  43.304  1.00 81.76           C  
ANISOU 1584  CB  ALA C 216    10255  10028  10782   1894   5782   1013       C  
ATOM   1585  N   LEU C 217      14.130  19.662  41.940  1.00 72.09           N  
ANISOU 1585  N   LEU C 217     9682   8249   9459   1624   5129    650       N  
ATOM   1586  CA  LEU C 217      15.468  19.227  41.541  1.00 67.51           C  
ANISOU 1586  CA  LEU C 217     9305   7561   8785   1335   4750    474       C  
ATOM   1587  C   LEU C 217      16.571  19.983  42.288  1.00 70.17           C  
ANISOU 1587  C   LEU C 217    10158   7538   8965   1261   4846    197       C  
ATOM   1588  O   LEU C 217      17.490  19.341  42.791  1.00 70.61           O  
ANISOU 1588  O   LEU C 217    10412   7583   8833    982   4631     21       O  
ATOM   1589  CB  LEU C 217      15.656  19.355  40.032  1.00 65.95           C  
ANISOU 1589  CB  LEU C 217     8858   7473   8727   1400   4497    611       C  
ATOM   1590  CG  LEU C 217      16.191  18.145  39.245  1.00 66.90           C  
ANISOU 1590  CG  LEU C 217     8820   7783   8816   1097   4065    589       C  
ATOM   1591  CD1 LEU C 217      16.844  18.611  37.976  1.00 65.52           C  
ANISOU 1591  CD1 LEU C 217     8615   7576   8703   1158   3869    630       C  
ATOM   1592  CD2 LEU C 217      17.191  17.315  40.042  1.00 66.10           C  
ANISOU 1592  CD2 LEU C 217     9026   7551   8539    800   3915    375       C  
ATOM   1593  N   VAL C 218      16.476  21.319  42.361  1.00 66.13           N  
ANISOU 1593  N   VAL C 218     9858   6748   8520   1501   5185    165       N  
ATOM   1594  CA  VAL C 218      17.393  22.191  43.101  1.00 67.17           C  
ANISOU 1594  CA  VAL C 218    10497   6524   8501   1385   5355   -144       C  
ATOM   1595  C   VAL C 218      17.518  21.799  44.587  1.00 69.73           C  
ANISOU 1595  C   VAL C 218    11086   6870   8538   1184   5447   -367       C  
ATOM   1596  O   VAL C 218      18.640  21.619  45.082  1.00 68.42           O  
ANISOU 1596  O   VAL C 218    11176   6684   8136    880   5246   -617       O  
ATOM   1597  CB  VAL C 218      16.999  23.683  42.940  1.00 76.05           C  
ANISOU 1597  CB  VAL C 218    11825   7292   9779   1712   5825   -113       C  
ATOM   1598  CG1 VAL C 218      17.865  24.579  43.836  1.00 78.08           C  
ANISOU 1598  CG1 VAL C 218    12657   7155   9855   1508   6066   -503       C  
ATOM   1599  CG2 VAL C 218      17.106  24.124  41.481  1.00 75.57           C  
ANISOU 1599  CG2 VAL C 218    11569   7198   9946   1901   5718    114       C  
ATOM   1600  N   ALA C 219      16.374  21.683  45.289  1.00 65.70           N  
ANISOU 1600  N   ALA C 219    10493   6446   8024   1366   5757   -258       N  
ATOM   1601  CA  ALA C 219      16.315  21.216  46.677  1.00 65.16           C  
ANISOU 1601  CA  ALA C 219    10641   6449   7667   1214   5872   -408       C  
ATOM   1602  C   ALA C 219      17.027  19.864  46.928  1.00 62.58           C  
ANISOU 1602  C   ALA C 219    10261   6377   7140    901   5443   -425       C  
ATOM   1603  O   ALA C 219      17.683  19.709  47.960  1.00 61.26           O  
ANISOU 1603  O   ALA C 219    10402   6229   6646    707   5416   -629       O  
ATOM   1604  CB  ALA C 219      14.867  21.129  47.126  1.00 69.16           C  
ANISOU 1604  CB  ALA C 219    10943   7071   8264   1478   6246   -204       C  
ATOM   1605  N   LYS C 220      16.892  18.893  45.989  1.00 55.80           N  
ANISOU 1605  N   LYS C 220     9027   5718   6456    863   5132   -205       N  
ATOM   1606  CA  LYS C 220      17.617  17.617  46.052  1.00 52.34           C  
ANISOU 1606  CA  LYS C 220     8565   5444   5877    615   4767   -192       C  
ATOM   1607  C   LYS C 220      19.141  17.778  45.910  1.00 54.14           C  
ANISOU 1607  C   LYS C 220     9009   5612   5950    436   4465   -386       C  
ATOM   1608  O   LYS C 220      19.888  17.098  46.617  1.00 52.42           O  
ANISOU 1608  O   LYS C 220     8940   5512   5465    279   4296   -447       O  
ATOM   1609  CB  LYS C 220      17.057  16.618  45.046  1.00 52.09           C  
ANISOU 1609  CB  LYS C 220     8130   5587   6075    592   4579     43       C  
ATOM   1610  CG  LYS C 220      15.861  15.870  45.598  1.00 63.83           C  
ANISOU 1610  CG  LYS C 220     9434   7232   7585    594   4793    205       C  
ATOM   1611  CD  LYS C 220      15.243  14.985  44.549  1.00 80.53           C  
ANISOU 1611  CD  LYS C 220    11138   9534   9925    501   4632    384       C  
ATOM   1612  CE  LYS C 220      14.182  14.099  45.150  1.00 94.76           C  
ANISOU 1612  CE  LYS C 220    12774  11493  11737    403   4840    519       C  
ATOM   1613  NZ  LYS C 220      13.589  13.190  44.130  1.00106.58           N1+
ANISOU 1613  NZ  LYS C 220    13878  13189  13429    215   4685    639       N1+
ATOM   1614  N   ILE C 221      19.599  18.682  45.023  1.00 52.11           N  
ANISOU 1614  N   ILE C 221     8754   5199   5847    475   4417   -459       N  
ATOM   1615  CA  ILE C 221      21.046  18.921  44.803  1.00 52.00           C  
ANISOU 1615  CA  ILE C 221     8895   5148   5715    279   4153   -647       C  
ATOM   1616  C   ILE C 221      21.708  19.551  46.051  1.00 65.35           C  
ANISOU 1616  C   ILE C 221    10959   6802   7069    109   4269   -947       C  
ATOM   1617  O   ILE C 221      22.831  19.169  46.392  1.00 66.17           O  
ANISOU 1617  O   ILE C 221    11133   7078   6930   -101   3995  -1063       O  
ATOM   1618  CB  ILE C 221      21.357  19.686  43.490  1.00 52.56           C  
ANISOU 1618  CB  ILE C 221     8873   5059   6039    342   4099   -626       C  
ATOM   1619  CG1 ILE C 221      20.925  18.843  42.277  1.00 49.08           C  
ANISOU 1619  CG1 ILE C 221     8060   4765   5823    434   3885   -364       C  
ATOM   1620  CG2 ILE C 221      22.849  20.033  43.372  1.00 53.99           C  
ANISOU 1620  CG2 ILE C 221     9213   5208   6093    104   3886   -844       C  
ATOM   1621  CD1 ILE C 221      20.635  19.616  41.017  1.00 52.67           C  
ANISOU 1621  CD1 ILE C 221     8364   5118   6530    613   3938   -242       C  
ATOM   1622  N   MET C 222      21.008  20.490  46.730  1.00 67.90           N  
ANISOU 1622  N   MET C 222    11510   6931   7357    201   4683  -1072       N  
ATOM   1623  CA  MET C 222      21.524  21.170  47.920  1.00 71.94           C  
ANISOU 1623  CA  MET C 222    12417   7397   7520      2   4847  -1411       C  
ATOM   1624  C   MET C 222      21.771  20.209  49.109  1.00 76.28           C  
ANISOU 1624  C   MET C 222    13034   8282   7667   -128   4698  -1426       C  
ATOM   1625  O   MET C 222      22.865  20.226  49.679  1.00 75.14           O  
ANISOU 1625  O   MET C 222    13041   8327   7182   -389   4488  -1642       O  
ATOM   1626  CB  MET C 222      20.633  22.373  48.323  1.00 78.51           C  
ANISOU 1626  CB  MET C 222    13516   7891   8425    169   5398  -1535       C  
ATOM   1627  CG  MET C 222      20.491  23.457  47.235  1.00 82.93           C  
ANISOU 1627  CG  MET C 222    14084   8082   9344    335   5603  -1502       C  
ATOM   1628  SD  MET C 222      22.013  23.975  46.366  1.00 86.38           S  
ANISOU 1628  SD  MET C 222    14590   8410   9820     28   5313  -1695       S  
ATOM   1629  CE  MET C 222      22.853  24.959  47.635  1.00 88.03           C  
ANISOU 1629  CE  MET C 222    15348   8467   9632   -390   5538  -2247       C  
ATOM   1630  N   ARG C 223      20.765  19.376  49.481  1.00 75.24           N  
ANISOU 1630  N   ARG C 223    12774   8257   7556     47   4814  -1181       N  
ATOM   1631  CA  ARG C 223      20.884  18.385  50.574  1.00 76.18           C  
ANISOU 1631  CA  ARG C 223    12967   8670   7308    -22   4725  -1115       C  
ATOM   1632  C   ARG C 223      21.864  17.240  50.178  1.00 78.31           C  
ANISOU 1632  C   ARG C 223    13052   9183   7519   -108   4259   -951       C  
ATOM   1633  O   ARG C 223      22.559  16.661  51.025  1.00 80.32           O  
ANISOU 1633  O   ARG C 223    13415   9715   7388   -199   4088   -951       O  
ATOM   1634  CB  ARG C 223      19.510  17.819  50.970  1.00 73.58           C  
ANISOU 1634  CB  ARG C 223    12540   8346   7071    173   5025   -878       C  
ATOM   1635  CG  ARG C 223      19.573  17.026  52.254  1.00 82.82           C  
ANISOU 1635  CG  ARG C 223    13883   9764   7820    115   5045   -828       C  
ATOM   1636  CD  ARG C 223      18.248  16.399  52.603  1.00100.47           C  
ANISOU 1636  CD  ARG C 223    16003  12005  10166    269   5357   -577       C  
ATOM   1637  NE  ARG C 223      17.915  16.625  54.011  1.00116.98           N  
ANISOU 1637  NE  ARG C 223    18405  14181  11860    273   5675   -685       N  
ATOM   1638  CZ  ARG C 223      17.102  15.850  54.721  1.00139.52           C  
ANISOU 1638  CZ  ARG C 223    21251  17141  14620    345   5907   -468       C  
ATOM   1639  NH1 ARG C 223      16.533  14.786  54.164  1.00128.33           N1+
ANISOU 1639  NH1 ARG C 223    19530  15737  13492    379   5862   -151       N1+
ATOM   1640  NH2 ARG C 223      16.853  16.130  55.994  1.00132.30           N  
ANISOU 1640  NH2 ARG C 223    20647  16314  13307    352   6207   -582       N  
ATOM   1641  N   GLY C 224      21.894  16.925  48.899  1.00 70.02           N  
ANISOU 1641  N   GLY C 224    11730   8042   6832    -47   4082   -795       N  
ATOM   1642  CA  GLY C 224      22.920  16.045  48.356  1.00 67.68           C  
ANISOU 1642  CA  GLY C 224    11289   7906   6520   -108   3689   -681       C  
ATOM   1643  C   GLY C 224      22.864  14.598  48.787  1.00 69.51           C  
ANISOU 1643  C   GLY C 224    11478   8305   6627    -46   3601   -415       C  
ATOM   1644  O   GLY C 224      23.857  13.874  48.634  1.00 68.55           O  
ANISOU 1644  O   GLY C 224    11308   8341   6397    -60   3317   -320       O  
ATOM   1645  N   LYS C 225      21.708  14.170  49.323  1.00 65.37           N  
ANISOU 1645  N   LYS C 225    10976   7737   6123     36   3878   -275       N  
ATOM   1646  CA  LYS C 225      21.517  12.783  49.726  1.00 65.54           C  
ANISOU 1646  CA  LYS C 225    10999   7841   6062     82   3882      0       C  
ATOM   1647  C   LYS C 225      21.014  12.023  48.514  1.00 65.66           C  
ANISOU 1647  C   LYS C 225    10762   7701   6485     87   3840    171       C  
ATOM   1648  O   LYS C 225      20.176  12.543  47.776  1.00 63.50           O  
ANISOU 1648  O   LYS C 225    10302   7315   6510     90   3952    131       O  
ATOM   1649  CB  LYS C 225      20.559  12.675  50.933  1.00 71.59           C  
ANISOU 1649  CB  LYS C 225    11924   8648   6629    122   4229     60       C  
ATOM   1650  CG  LYS C 225      21.076  13.377  52.196  1.00 81.60           C  
ANISOU 1650  CG  LYS C 225    13481  10109   7414     86   4274   -140       C  
ATOM   1651  CD  LYS C 225      20.189  13.111  53.377  1.00 94.18           C  
ANISOU 1651  CD  LYS C 225    15247  11761   8775    142   4622    -45       C  
ATOM   1652  CE  LYS C 225      20.637  13.894  54.581  1.00112.37           C  
ANISOU 1652  CE  LYS C 225    17858  14269  10569     77   4685   -295       C  
ATOM   1653  NZ  LYS C 225      19.714  13.712  55.734  1.00125.54           N1+
ANISOU 1653  NZ  LYS C 225    19715  15991  11993    143   5071   -215       N1+
ATOM   1654  N   TYR C 226      21.538  10.813  48.289  1.00 62.73           N  
ANISOU 1654  N   TYR C 226    10392   7337   6107     95   3691    360       N  
ATOM   1655  CA  TYR C 226      21.181  10.017  47.110  1.00 62.27           C  
ANISOU 1655  CA  TYR C 226    10145   7120   6394     42   3650    471       C  
ATOM   1656  C   TYR C 226      21.060   8.538  47.426  1.00 67.29           C  
ANISOU 1656  C   TYR C 226    10895   7673   6998     38   3759    717       C  
ATOM   1657  O   TYR C 226      21.564   8.085  48.459  1.00 67.04           O  
ANISOU 1657  O   TYR C 226    11083   7733   6656    141   3791    851       O  
ATOM   1658  CB  TYR C 226      22.131  10.273  45.906  1.00 61.74           C  
ANISOU 1658  CB  TYR C 226     9956   7030   6473     36   3348    377       C  
ATOM   1659  CG  TYR C 226      23.605  10.036  46.176  1.00 64.79           C  
ANISOU 1659  CG  TYR C 226    10455   7548   6614    114   3108    400       C  
ATOM   1660  CD1 TYR C 226      24.180   8.778  45.975  1.00 67.49           C  
ANISOU 1660  CD1 TYR C 226    10850   7844   6950    191   3040    604       C  
ATOM   1661  CD2 TYR C 226      24.432  11.073  46.604  1.00 65.54           C  
ANISOU 1661  CD2 TYR C 226    10594   7822   6485    103   2970    219       C  
ATOM   1662  CE1 TYR C 226      25.538   8.556  46.211  1.00 67.41           C  
ANISOU 1662  CE1 TYR C 226    10885   8017   6711    321   2827    675       C  
ATOM   1663  CE2 TYR C 226      25.790  10.861  46.849  1.00 67.16           C  
ANISOU 1663  CE2 TYR C 226    10821   8249   6447    154   2727    249       C  
ATOM   1664  CZ  TYR C 226      26.340   9.599  46.649  1.00 72.76           C  
ANISOU 1664  CZ  TYR C 226    11531   8964   7151    295   2647    501       C  
ATOM   1665  OH  TYR C 226      27.675   9.384  46.903  1.00 72.16           O  
ANISOU 1665  OH  TYR C 226    11423   9166   6828    404   2417    579       O  
ATOM   1666  N   ASP C 227      20.382   7.788  46.535  1.00 64.67           N  
ANISOU 1666  N   ASP C 227    10428   7175   6970    -93   3833    777       N  
ATOM   1667  CA  ASP C 227      20.260   6.330  46.624  1.00 66.20           C  
ANISOU 1667  CA  ASP C 227    10767   7188   7198   -150   3987    982       C  
ATOM   1668  C   ASP C 227      21.546   5.679  46.175  1.00 68.84           C  
ANISOU 1668  C   ASP C 227    11228   7442   7488    -29   3786   1059       C  
ATOM   1669  O   ASP C 227      22.147   6.103  45.173  1.00 64.31           O  
ANISOU 1669  O   ASP C 227    10515   6888   7032    -27   3542    922       O  
ATOM   1670  CB  ASP C 227      19.101   5.808  45.765  1.00 68.78           C  
ANISOU 1670  CB  ASP C 227    10896   7385   7851   -414   4139    953       C  
ATOM   1671  CG  ASP C 227      17.723   5.840  46.407  1.00 86.93           C  
ANISOU 1671  CG  ASP C 227    13093   9741  10195   -545   4456    997       C  
ATOM   1672  OD1 ASP C 227      17.578   6.459  47.490  1.00 90.97           O  
ANISOU 1672  OD1 ASP C 227    13690  10380  10495   -405   4573   1023       O  
ATOM   1673  OD2 ASP C 227      16.785   5.260  45.820  1.00 93.75           O1-
ANISOU 1673  OD2 ASP C 227    13779  10550  11292   -809   4594    988       O1-
ATOM   1674  N   VAL C 228      21.976   4.651  46.936  1.00 68.60           N  
ANISOU 1674  N   VAL C 228    11466   7325   7274    107   3918   1311       N  
ATOM   1675  CA  VAL C 228      23.142   3.833  46.587  1.00 69.05           C  
ANISOU 1675  CA  VAL C 228    11662   7282   7293    293   3811   1463       C  
ATOM   1676  C   VAL C 228      22.651   2.425  46.241  1.00 72.31           C  
ANISOU 1676  C   VAL C 228    12268   7297   7910    185   4116   1614       C  
ATOM   1677  O   VAL C 228      22.473   1.614  47.159  1.00 74.48           O  
ANISOU 1677  O   VAL C 228    12800   7449   8048    276   4391   1873       O  
ATOM   1678  CB  VAL C 228      24.303   3.845  47.630  1.00 75.21           C  
ANISOU 1678  CB  VAL C 228    12577   8330   7668    614   3684   1663       C  
ATOM   1679  CG1 VAL C 228      25.619   4.233  46.961  1.00 73.46           C  
ANISOU 1679  CG1 VAL C 228    12210   8282   7419    754   3344   1590       C  
ATOM   1680  CG2 VAL C 228      23.999   4.783  48.793  1.00 75.84           C  
ANISOU 1680  CG2 VAL C 228    12653   8718   7445    607   3677   1592       C  
ATOM   1681  N   PRO C 229      22.404   2.137  44.931  1.00 65.36           N  
ANISOU 1681  N   PRO C 229    11288   6209   7337    -34   4097   1442       N  
ATOM   1682  CA  PRO C 229      21.949   0.795  44.531  1.00 67.25           C  
ANISOU 1682  CA  PRO C 229    11747   6034   7770   -218   4415   1516       C  
ATOM   1683  C   PRO C 229      22.769  -0.390  45.018  1.00 73.31           C  
ANISOU 1683  C   PRO C 229    12908   6521   8425     69   4632   1838       C  
ATOM   1684  O   PRO C 229      23.986  -0.302  45.147  1.00 70.98           O  
ANISOU 1684  O   PRO C 229    12650   6361   7959    436   4445   1978       O  
ATOM   1685  CB  PRO C 229      21.949   0.863  43.012  1.00 66.86           C  
ANISOU 1685  CB  PRO C 229    11528   5911   7964   -436   4259   1249       C  
ATOM   1686  CG  PRO C 229      21.717   2.303  42.705  1.00 68.24           C  
ANISOU 1686  CG  PRO C 229    11326   6462   8140   -475   3953   1042       C  
ATOM   1687  CD  PRO C 229      22.505   3.027  43.753  1.00 63.61           C  
ANISOU 1687  CD  PRO C 229    10770   6123   7276   -147   3809   1166       C  
ATOM   1688  N   LYS C 230      22.057  -1.506  45.285  1.00 74.34           N  
ANISOU 1688  N   LYS C 230    13319   6268   8659   -104   5058   1968       N  
ATOM   1689  CA  LYS C 230      22.574  -2.783  45.790  1.00 79.04           C  
ANISOU 1689  CA  LYS C 230    14363   6479   9189    152   5408   2322       C  
ATOM   1690  C   LYS C 230      23.771  -3.342  45.014  1.00 85.53           C  
ANISOU 1690  C   LYS C 230    15342   7091  10063    435   5360   2391       C  
ATOM   1691  O   LYS C 230      24.620  -3.987  45.625  1.00 89.05           O  
ANISOU 1691  O   LYS C 230    16057   7438  10338    883   5502   2767       O  
ATOM   1692  CB  LYS C 230      21.450  -3.834  45.863  1.00 84.80           C  
ANISOU 1692  CB  LYS C 230    15358   6744  10118   -234   5913   2342       C  
ATOM   1693  CG  LYS C 230      21.658  -4.861  46.979  1.00105.51           C  
ANISOU 1693  CG  LYS C 230    18443   9063  12582     62   6343   2802       C  
ATOM   1694  CD  LYS C 230      20.886  -6.187  46.757  1.00120.00           C  
ANISOU 1694  CD  LYS C 230    20673  10246  14676   -308   6925   2825       C  
ATOM   1695  CE  LYS C 230      21.037  -7.157  47.917  1.00136.54           C  
ANISOU 1695  CE  LYS C 230    23255  12014  16610     11   7402   3331       C  
ATOM   1696  NZ  LYS C 230      21.061  -8.581  47.470  1.00149.06           N1+
ANISOU 1696  NZ  LYS C 230    25370  12835  18431    -94   7954   3430       N1+
ATOM   1697  N   TRP C 231      23.843  -3.087  43.686  1.00 80.48           N  
ANISOU 1697  N   TRP C 231    14525   6419   9635    210   5172   2055       N  
ATOM   1698  CA  TRP C 231      24.824  -3.652  42.752  1.00 81.35           C  
ANISOU 1698  CA  TRP C 231    14787   6282   9841    401   5184   2052       C  
ATOM   1699  C   TRP C 231      26.139  -2.855  42.612  1.00 84.62           C  
ANISOU 1699  C   TRP C 231    14949   7113  10090    816   4767   2107       C  
ATOM   1700  O   TRP C 231      27.118  -3.385  42.069  1.00 86.52           O  
ANISOU 1700  O   TRP C 231    15322   7189  10363   1102   4815   2208       O  
ATOM   1701  CB  TRP C 231      24.183  -3.864  41.369  1.00 79.59           C  
ANISOU 1701  CB  TRP C 231    14529   5818   9893   -100   5232   1646       C  
ATOM   1702  CG  TRP C 231      23.708  -2.609  40.694  1.00 76.24           C  
ANISOU 1702  CG  TRP C 231    13625   5837   9505   -380   4817   1304       C  
ATOM   1703  CD1 TRP C 231      24.456  -1.749  39.946  1.00 75.56           C  
ANISOU 1703  CD1 TRP C 231    13271   6047   9392   -240   4438   1167       C  
ATOM   1704  CD2 TRP C 231      22.373  -2.080  40.699  1.00 75.48           C  
ANISOU 1704  CD2 TRP C 231    13257   5937   9485   -818   4779   1097       C  
ATOM   1705  CE2 TRP C 231      22.388  -0.896  39.933  1.00 75.39           C  
ANISOU 1705  CE2 TRP C 231    12838   6326   9482   -876   4374    864       C  
ATOM   1706  CE3 TRP C 231      21.162  -2.494  41.279  1.00 79.55           C  
ANISOU 1706  CE3 TRP C 231    13820   6343  10062  -1153   5072   1109       C  
ATOM   1707  NE1 TRP C 231      23.674  -0.712  39.491  1.00 72.28           N  
ANISOU 1707  NE1 TRP C 231    12472   5966   9026   -538   4179    904       N  
ATOM   1708  CZ2 TRP C 231      21.239  -0.126  39.720  1.00 73.52           C  
ANISOU 1708  CZ2 TRP C 231    12238   6386   9310  -1201   4254    672       C  
ATOM   1709  CZ3 TRP C 231      20.027  -1.723  41.075  1.00 79.65           C  
ANISOU 1709  CZ3 TRP C 231    13430   6693  10140  -1504   4935    896       C  
ATOM   1710  CH2 TRP C 231      20.072  -0.554  40.306  1.00 76.17           C  
ANISOU 1710  CH2 TRP C 231    12585   6655   9702  -1498   4529    695       C  
ATOM   1711  N   LEU C 232      26.150  -1.591  43.083  1.00 76.98           N  
ANISOU 1711  N   LEU C 232    13627   6669   8954    828   4397   2028       N  
ATOM   1712  CA  LEU C 232      27.331  -0.731  43.180  1.00 73.35           C  
ANISOU 1712  CA  LEU C 232    12909   6664   8297   1146   4011   2071       C  
ATOM   1713  C   LEU C 232      28.327  -1.336  44.170  1.00 79.16           C  
ANISOU 1713  C   LEU C 232    13811   7505   8762   1662   4089   2514       C  
ATOM   1714  O   LEU C 232      27.954  -1.629  45.307  1.00 81.33           O  
ANISOU 1714  O   LEU C 232    14250   7804   8848   1755   4259   2754       O  
ATOM   1715  CB  LEU C 232      26.881   0.659  43.661  1.00 70.04           C  
ANISOU 1715  CB  LEU C 232    12178   6682   7751    968   3720   1874       C  
ATOM   1716  CG  LEU C 232      26.859   1.785  42.648  1.00 70.53           C  
ANISOU 1716  CG  LEU C 232    11917   6930   7950    747   3418   1526       C  
ATOM   1717  CD1 LEU C 232      26.013   1.438  41.426  1.00 70.36           C  
ANISOU 1717  CD1 LEU C 232    11900   6600   8234    403   3538   1292       C  
ATOM   1718  CD2 LEU C 232      26.336   3.055  43.282  1.00 69.46           C  
ANISOU 1718  CD2 LEU C 232    11573   7126   7692    614   3251   1378       C  
ATOM   1719  N   SER C 233      29.588  -1.527  43.738  1.00 75.85           N  
ANISOU 1719  N   SER C 233    13331   7184   8304   2018   3977   2650       N  
ATOM   1720  CA  SER C 233      30.657  -2.065  44.596  1.00 80.20           C  
ANISOU 1720  CA  SER C 233    13952   7946   8574   2579   4012   3116       C  
ATOM   1721  C   SER C 233      31.024  -1.061  45.687  1.00 85.50           C  
ANISOU 1721  C   SER C 233    14333   9298   8857   2663   3651   3170       C  
ATOM   1722  O   SER C 233      30.762   0.118  45.488  1.00 84.42           O  
ANISOU 1722  O   SER C 233    13923   9427   8725   2331   3356   2810       O  
ATOM   1723  CB  SER C 233      31.896  -2.378  43.767  1.00 84.09           C  
ANISOU 1723  CB  SER C 233    14359   8455   9137   2922   3959   3215       C  
ATOM   1724  OG  SER C 233      32.528  -1.181  43.346  1.00 85.02           O  
ANISOU 1724  OG  SER C 233    14033   9074   9196   2821   3508   2964       O  
ATOM   1725  N   PRO C 234      31.605  -1.456  46.843  1.00 85.00           N  
ANISOU 1725  N   PRO C 234    14329   9539   8429   3086   3674   3603       N  
ATOM   1726  CA  PRO C 234      32.104  -0.443  47.790  1.00 84.58           C  
ANISOU 1726  CA  PRO C 234    13965  10221   7951   3120   3281   3592       C  
ATOM   1727  C   PRO C 234      33.200   0.492  47.252  1.00 86.85           C  
ANISOU 1727  C   PRO C 234    13811  11010   8178   3110   2848   3390       C  
ATOM   1728  O   PRO C 234      33.318   1.609  47.766  1.00 85.58           O  
ANISOU 1728  O   PRO C 234    13402  11345   7768   2891   2530   3164       O  
ATOM   1729  CB  PRO C 234      32.577  -1.273  48.985  1.00 91.72           C  
ANISOU 1729  CB  PRO C 234    15033  11351   8466   3631   3422   4157       C  
ATOM   1730  CG  PRO C 234      31.883  -2.583  48.837  1.00 98.32           C  
ANISOU 1730  CG  PRO C 234    16348  11446   9563   3739   3966   4404       C  
ATOM   1731  CD  PRO C 234      31.802  -2.819  47.377  1.00 91.35           C  
ANISOU 1731  CD  PRO C 234    15502  10050   9157   3545   4076   4126       C  
ATOM   1732  N   SER C 235      33.988   0.061  46.235  1.00 83.42           N  
ANISOU 1732  N   SER C 235    13295  10435   7967   3319   2867   3451       N  
ATOM   1733  CA  SER C 235      34.966   0.946  45.557  1.00 81.61           C  
ANISOU 1733  CA  SER C 235    12642  10620   7746   3251   2503   3231       C  
ATOM   1734  C   SER C 235      34.255   2.064  44.794  1.00 81.38           C  
ANISOU 1734  C   SER C 235    12511  10447   7962   2693   2361   2692       C  
ATOM   1735  O   SER C 235      34.648   3.239  44.899  1.00 79.25           O  
ANISOU 1735  O   SER C 235    11937  10622   7552   2471   2037   2443       O  
ATOM   1736  CB  SER C 235      35.887   0.160  44.622  1.00 85.61           C  
ANISOU 1736  CB  SER C 235    13117  10962   8448   3625   2629   3437       C  
ATOM   1737  OG  SER C 235      35.256  -0.430  43.497  1.00 89.39           O  
ANISOU 1737  OG  SER C 235    13889  10730   9345   3482   2939   3274       O  
ATOM   1738  N   SER C 236      33.200   1.677  44.030  1.00 76.32           N  
ANISOU 1738  N   SER C 236    12132   9190   7676   2462   2626   2523       N  
ATOM   1739  CA  SER C 236      32.309   2.573  43.298  1.00 72.19           C  
ANISOU 1739  CA  SER C 236    11545   8492   7392   1986   2555   2085       C  
ATOM   1740  C   SER C 236      31.659   3.586  44.237  1.00 76.12           C  
ANISOU 1740  C   SER C 236    11976   9253   7692   1732   2425   1914       C  
ATOM   1741  O   SER C 236      31.657   4.781  43.902  1.00 74.79           O  
ANISOU 1741  O   SER C 236    11598   9261   7558   1469   2213   1602       O  
ATOM   1742  CB  SER C 236      31.237   1.787  42.545  1.00 74.76           C  
ANISOU 1742  CB  SER C 236    12153   8207   8046   1803   2877   2002       C  
ATOM   1743  OG  SER C 236      31.677   1.339  41.271  1.00 80.14           O  
ANISOU 1743  OG  SER C 236    12851   8634   8964   1847   2942   1937       O  
ATOM   1744  N   ILE C 237      31.121   3.125  45.400  1.00 72.46           N  
ANISOU 1744  N   ILE C 237    11720   8792   7019   1819   2592   2122       N  
ATOM   1745  CA  ILE C 237      30.465   3.984  46.392  1.00 72.16           C  
ANISOU 1745  CA  ILE C 237    11675   8983   6760   1609   2535   1976       C  
ATOM   1746  C   ILE C 237      31.446   5.025  46.964  1.00 79.29           C  
ANISOU 1746  C   ILE C 237    12320  10492   7315   1601   2187   1867       C  
ATOM   1747  O   ILE C 237      31.083   6.200  47.070  1.00 79.14           O  
ANISOU 1747  O   ILE C 237    12215  10584   7270   1296   2081   1535       O  
ATOM   1748  CB  ILE C 237      29.745   3.181  47.509  1.00 78.65           C  
ANISOU 1748  CB  ILE C 237    12789   9690   7405   1726   2820   2254       C  
ATOM   1749  CG1 ILE C 237      28.736   2.160  46.934  1.00 78.88           C  
ANISOU 1749  CG1 ILE C 237    13076   9104   7791   1635   3198   2315       C  
ATOM   1750  CG2 ILE C 237      29.052   4.127  48.504  1.00 78.82           C  
ANISOU 1750  CG2 ILE C 237    12811   9952   7186   1507   2790   2071       C  
ATOM   1751  CD1 ILE C 237      28.279   1.064  47.908  1.00 86.36           C  
ANISOU 1751  CD1 ILE C 237    14358   9858   8597   1818   3551   2686       C  
ATOM   1752  N   LEU C 238      32.675   4.602  47.321  1.00 79.03           N  
ANISOU 1752  N   LEU C 238    12158  10855   7014   1928   2034   2145       N  
ATOM   1753  CA  LEU C 238      33.699   5.478  47.901  1.00 80.70           C  
ANISOU 1753  CA  LEU C 238    12080  11735   6847   1886   1688   2051       C  
ATOM   1754  C   LEU C 238      34.082   6.603  46.947  1.00 81.20           C  
ANISOU 1754  C   LEU C 238    11891  11842   7119   1568   1484   1656       C  
ATOM   1755  O   LEU C 238      34.120   7.760  47.370  1.00 81.88           O  
ANISOU 1755  O   LEU C 238    11883  12203   7025   1256   1326   1344       O  
ATOM   1756  CB  LEU C 238      34.938   4.684  48.360  1.00 85.71           C  
ANISOU 1756  CB  LEU C 238    12558  12838   7170   2344   1567   2487       C  
ATOM   1757  CG  LEU C 238      36.044   5.493  49.046  1.00 94.11           C  
ANISOU 1757  CG  LEU C 238    13258  14725   7773   2278   1182   2413       C  
ATOM   1758  CD1 LEU C 238      36.022   5.302  50.531  1.00 98.94           C  
ANISOU 1758  CD1 LEU C 238    13953  15808   7832   2418   1139   2638       C  
ATOM   1759  CD2 LEU C 238      37.419   5.106  48.514  1.00100.19           C  
ANISOU 1759  CD2 LEU C 238    13672  15863   8533   2594   1008   2655       C  
ATOM   1760  N   LEU C 239      34.357   6.274  45.668  1.00 73.86           N  
ANISOU 1760  N   LEU C 239    10889  10617   6558   1636   1523   1660       N  
ATOM   1761  CA  LEU C 239      34.673   7.283  44.654  1.00 69.16           C  
ANISOU 1761  CA  LEU C 239    10085  10008   6185   1355   1378   1324       C  
ATOM   1762  C   LEU C 239      33.507   8.240  44.406  1.00 67.52           C  
ANISOU 1762  C   LEU C 239    10007   9475   6172    983   1470    972       C  
ATOM   1763  O   LEU C 239      33.735   9.436  44.241  1.00 65.70           O  
ANISOU 1763  O   LEU C 239     9646   9382   5935    705   1341    674       O  
ATOM   1764  CB  LEU C 239      35.182   6.641  43.338  1.00 67.53           C  
ANISOU 1764  CB  LEU C 239     9804   9558   6296   1539   1436   1429       C  
ATOM   1765  CG  LEU C 239      35.409   7.583  42.141  1.00 68.35           C  
ANISOU 1765  CG  LEU C 239     9734   9579   6657   1272   1341   1119       C  
ATOM   1766  CD1 LEU C 239      36.495   8.614  42.418  1.00 69.79           C  
ANISOU 1766  CD1 LEU C 239     9593  10302   6623   1105   1069    970       C  
ATOM   1767  CD2 LEU C 239      35.738   6.812  40.910  1.00 68.52           C  
ANISOU 1767  CD2 LEU C 239     9757   9323   6955   1466   1453   1229       C  
ATOM   1768  N   LEU C 240      32.268   7.716  44.390  1.00 63.10           N  
ANISOU 1768  N   LEU C 240     9696   8493   5786    981   1719   1018       N  
ATOM   1769  CA  LEU C 240      31.047   8.521  44.240  1.00 60.57           C  
ANISOU 1769  CA  LEU C 240     9466   7909   5639    700   1840    755       C  
ATOM   1770  C   LEU C 240      30.887   9.591  45.316  1.00 66.96           C  
ANISOU 1770  C   LEU C 240    10303   8974   6166    515   1794    556       C  
ATOM   1771  O   LEU C 240      30.563  10.724  44.969  1.00 65.72           O  
ANISOU 1771  O   LEU C 240    10115   8726   6130    283   1800    273       O  
ATOM   1772  CB  LEU C 240      29.789   7.641  44.169  1.00 59.24           C  
ANISOU 1772  CB  LEU C 240     9504   7344   5660    727   2115    876       C  
ATOM   1773  CG  LEU C 240      29.440   7.084  42.812  1.00 60.30           C  
ANISOU 1773  CG  LEU C 240     9634   7120   6157    699   2204    864       C  
ATOM   1774  CD1 LEU C 240      28.407   6.002  42.938  1.00 60.70           C  
ANISOU 1774  CD1 LEU C 240     9892   6848   6323    698   2481   1007       C  
ATOM   1775  CD2 LEU C 240      28.956   8.176  41.869  1.00 57.80           C  
ANISOU 1775  CD2 LEU C 240     9177   6720   6064    467   2147    587       C  
ATOM   1776  N   GLN C 241      31.116   9.246  46.602  1.00 66.34           N  
ANISOU 1776  N   GLN C 241    10306   9204   5696    627   1775    706       N  
ATOM   1777  CA  GLN C 241      30.963  10.218  47.676  1.00 68.57           C  
ANISOU 1777  CA  GLN C 241    10658   9741   5655    426   1754    484       C  
ATOM   1778  C   GLN C 241      32.118  11.232  47.738  1.00 73.76           C  
ANISOU 1778  C   GLN C 241    11117  10806   6102    218   1489    234       C  
ATOM   1779  O   GLN C 241      31.908  12.329  48.248  1.00 76.37           O  
ANISOU 1779  O   GLN C 241    11533  11201   6283    -60   1518    -84       O  
ATOM   1780  CB  GLN C 241      30.687   9.564  49.052  1.00 73.81           C  
ANISOU 1780  CB  GLN C 241    11502  10616   5928    584   1846    710       C  
ATOM   1781  CG  GLN C 241      31.683   8.493  49.528  1.00 96.77           C  
ANISOU 1781  CG  GLN C 241    14336  13892   8540    916   1707   1100       C  
ATOM   1782  CD  GLN C 241      31.410   8.054  50.958  1.00113.23           C  
ANISOU 1782  CD  GLN C 241    16613  16239  10170   1054   1798   1312       C  
ATOM   1783  NE2 GLN C 241      32.131   8.638  51.905  1.00110.18           N  
ANISOU 1783  NE2 GLN C 241    16138  16452   9273    965   1573   1213       N  
ATOM   1784  OE1 GLN C 241      30.542   7.210  51.232  1.00101.58           O  
ANISOU 1784  OE1 GLN C 241    15369  14450   8775   1209   2079   1554       O  
ATOM   1785  N   GLN C 242      33.317  10.888  47.232  1.00 69.75           N  
ANISOU 1785  N   GLN C 242    10356  10562   5582    330   1268    360       N  
ATOM   1786  CA  GLN C 242      34.441  11.841  47.118  1.00 70.58           C  
ANISOU 1786  CA  GLN C 242    10216  11056   5546     76   1026    111       C  
ATOM   1787  C   GLN C 242      34.185  12.910  46.054  1.00 70.97           C  
ANISOU 1787  C   GLN C 242    10267  10727   5972   -204   1108   -210       C  
ATOM   1788  O   GLN C 242      34.576  14.068  46.228  1.00 71.16           O  
ANISOU 1788  O   GLN C 242    10260  10895   5883   -550   1052   -542       O  
ATOM   1789  CB  GLN C 242      35.744  11.106  46.813  1.00 73.67           C  
ANISOU 1789  CB  GLN C 242    10291  11848   5852    319    802    384       C  
ATOM   1790  CG  GLN C 242      36.374  10.502  48.064  1.00 92.58           C  
ANISOU 1790  CG  GLN C 242    12592  14864   7721    526    638    645       C  
ATOM   1791  CD  GLN C 242      37.428   9.485  47.722  1.00112.55           C  
ANISOU 1791  CD  GLN C 242    14843  17692  10229    936    511   1050       C  
ATOM   1792  NE2 GLN C 242      38.691   9.862  47.881  1.00110.11           N  
ANISOU 1792  NE2 GLN C 242    14138  18048   9651    852    220   1018       N  
ATOM   1793  OE1 GLN C 242      37.123   8.349  47.339  1.00104.65           O  
ANISOU 1793  OE1 GLN C 242    13978  16340   9444   1325    695   1393       O  
ATOM   1794  N   MET C 243      33.521  12.506  44.948  1.00 64.72           N  
ANISOU 1794  N   MET C 243     9528   9453   5609    -63   1258   -105       N  
ATOM   1795  CA  MET C 243      33.143  13.378  43.832  1.00 61.87           C  
ANISOU 1795  CA  MET C 243     9175   8719   5613   -239   1359   -318       C  
ATOM   1796  C   MET C 243      31.835  14.145  44.106  1.00 63.94           C  
ANISOU 1796  C   MET C 243     9679   8645   5970   -366   1604   -500       C  
ATOM   1797  O   MET C 243      31.773  15.325  43.800  1.00 61.98           O  
ANISOU 1797  O   MET C 243     9475   8251   5823   -585   1683   -754       O  
ATOM   1798  CB  MET C 243      33.044  12.583  42.527  1.00 61.45           C  
ANISOU 1798  CB  MET C 243     9049   8392   5907    -33   1390   -124       C  
ATOM   1799  CG  MET C 243      34.347  11.963  42.079  1.00 67.12           C  
ANISOU 1799  CG  MET C 243     9531   9384   6587    118   1210     39       C  
ATOM   1800  SD  MET C 243      34.235  11.238  40.410  1.00 70.00           S  
ANISOU 1800  SD  MET C 243     9866   9378   7352    294   1296    171       S  
ATOM   1801  CE  MET C 243      34.411  12.687  39.421  1.00 63.83           C  
ANISOU 1801  CE  MET C 243     8992   8493   6768      4   1287   -111       C  
ATOM   1802  N   LEU C 244      30.796  13.483  44.678  1.00 61.91           N  
ANISOU 1802  N   LEU C 244     9581   8256   5687   -218   1760   -352       N  
ATOM   1803  CA  LEU C 244      29.508  14.122  45.024  1.00 61.80           C  
ANISOU 1803  CA  LEU C 244     9757   7972   5750   -287   2022   -481       C  
ATOM   1804  C   LEU C 244      29.523  14.766  46.448  1.00 70.93           C  
ANISOU 1804  C   LEU C 244    11092   9346   6512   -439   2081   -674       C  
ATOM   1805  O   LEU C 244      28.706  14.431  47.321  1.00 72.96           O  
ANISOU 1805  O   LEU C 244    11507   9589   6625   -360   2247   -600       O  
ATOM   1806  CB  LEU C 244      28.300  13.167  44.810  1.00 59.57           C  
ANISOU 1806  CB  LEU C 244     9519   7442   5672   -106   2195   -253       C  
ATOM   1807  CG  LEU C 244      28.221  12.475  43.445  1.00 61.76           C  
ANISOU 1807  CG  LEU C 244     9657   7526   6284    -11   2150   -109       C  
ATOM   1808  CD1 LEU C 244      26.969  11.615  43.316  1.00 60.96           C  
ANISOU 1808  CD1 LEU C 244     9598   7212   6352     62   2339     50       C  
ATOM   1809  CD2 LEU C 244      28.258  13.477  42.305  1.00 61.79           C  
ANISOU 1809  CD2 LEU C 244     9558   7381   6538   -106   2135   -267       C  
ATOM   1810  N   GLN C 245      30.479  15.690  46.664  1.00 69.19           N  
ANISOU 1810  N   GLN C 245    10848   9340   6101   -691   1960   -942       N  
ATOM   1811  CA  GLN C 245      30.524  16.532  47.859  1.00 71.22           C  
ANISOU 1811  CA  GLN C 245    11305   9771   5984   -934   2038  -1233       C  
ATOM   1812  C   GLN C 245      29.826  17.823  47.553  1.00 74.14           C  
ANISOU 1812  C   GLN C 245    11875   9714   6581  -1091   2339  -1515       C  
ATOM   1813  O   GLN C 245      30.134  18.483  46.559  1.00 72.62           O  
ANISOU 1813  O   GLN C 245    11616   9309   6668  -1187   2351  -1613       O  
ATOM   1814  CB  GLN C 245      31.967  16.803  48.312  1.00 75.01           C  
ANISOU 1814  CB  GLN C 245    11639  10770   6091  -1186   1747  -1398       C  
ATOM   1815  CG  GLN C 245      32.618  15.636  49.038  1.00 79.11           C  
ANISOU 1815  CG  GLN C 245    11998  11823   6237   -991   1487  -1107       C  
ATOM   1816  CD  GLN C 245      32.148  15.432  50.461  1.00 88.02           C  
ANISOU 1816  CD  GLN C 245    13342  13185   6917   -968   1566  -1100       C  
ATOM   1817  NE2 GLN C 245      31.606  16.483  51.095  1.00 70.04           N  
ANISOU 1817  NE2 GLN C 245    11343  10774   4496  -1240   1787  -1466       N  
ATOM   1818  OE1 GLN C 245      32.307  14.338  51.019  1.00 81.37           O  
ANISOU 1818  OE1 GLN C 245    12440  12644   5832   -695   1454   -759       O  
ATOM   1819  N   VAL C 246      28.880  18.180  48.398  1.00 73.62           N  
ANISOU 1819  N   VAL C 246    12068   9509   6395  -1084   2619  -1618       N  
ATOM   1820  CA  VAL C 246      28.117  19.412  48.292  1.00 75.00           C  
ANISOU 1820  CA  VAL C 246    12484   9259   6753  -1165   2987  -1860       C  
ATOM   1821  C   VAL C 246      29.046  20.628  48.527  1.00 84.05           C  
ANISOU 1821  C   VAL C 246    13786  10435   7714  -1576   3003  -2289       C  
ATOM   1822  O   VAL C 246      28.878  21.653  47.862  1.00 83.76           O  
ANISOU 1822  O   VAL C 246    13874   9991   7959  -1654   3241  -2446       O  
ATOM   1823  CB  VAL C 246      26.866  19.309  49.218  1.00 80.53           C  
ANISOU 1823  CB  VAL C 246    13399   9851   7348  -1006   3303  -1820       C  
ATOM   1824  CG1 VAL C 246      26.387  20.664  49.754  1.00 83.89           C  
ANISOU 1824  CG1 VAL C 246    14180   9983   7712  -1154   3707  -2175       C  
ATOM   1825  CG2 VAL C 246      25.735  18.570  48.502  1.00 76.91           C  
ANISOU 1825  CG2 VAL C 246    12771   9177   7273   -670   3407  -1465       C  
ATOM   1826  N   ASP C 247      30.023  20.496  49.459  1.00 84.87           N  
ANISOU 1826  N   ASP C 247    13874  11040   7333  -1843   2759  -2460       N  
ATOM   1827  CA  ASP C 247      31.076  21.486  49.694  1.00 89.09           C  
ANISOU 1827  CA  ASP C 247    14480  11734   7637  -2326   2700  -2884       C  
ATOM   1828  C   ASP C 247      32.202  21.289  48.659  1.00 89.52           C  
ANISOU 1828  C   ASP C 247    14172  11966   7876  -2407   2384  -2785       C  
ATOM   1829  O   ASP C 247      32.872  20.254  48.699  1.00 87.89           O  
ANISOU 1829  O   ASP C 247    13647  12236   7512  -2271   2024  -2527       O  
ATOM   1830  CB  ASP C 247      31.620  21.379  51.141  1.00 96.89           C  
ANISOU 1830  CB  ASP C 247    15544  13303   7967  -2592   2539  -3100       C  
ATOM   1831  CG  ASP C 247      32.646  22.428  51.579  1.00119.03           C  
ANISOU 1831  CG  ASP C 247    18439  16348  10438  -3198   2489  -3619       C  
ATOM   1832  OD1 ASP C 247      32.873  23.404  50.819  1.00121.42           O  
ANISOU 1832  OD1 ASP C 247    18834  16252  11049  -3448   2672  -3859       O  
ATOM   1833  OD2 ASP C 247      33.205  22.283  52.690  1.00129.33           O1-
ANISOU 1833  OD2 ASP C 247    19731  18253  11156  -3442   2283  -3788       O1-
ATOM   1834  N   PRO C 248      32.430  22.268  47.739  1.00 85.43           N  
ANISOU 1834  N   PRO C 248    13711  11064   7685  -2598   2549  -2965       N  
ATOM   1835  CA  PRO C 248      33.410  22.046  46.646  1.00 83.75           C  
ANISOU 1835  CA  PRO C 248    13148  10985   7688  -2630   2293  -2830       C  
ATOM   1836  C   PRO C 248      34.875  22.009  47.081  1.00 90.70           C  
ANISOU 1836  C   PRO C 248    13759  12511   8191  -3015   1945  -3008       C  
ATOM   1837  O   PRO C 248      35.737  21.619  46.287  1.00 88.99           O  
ANISOU 1837  O   PRO C 248    13190  12516   8106  -2985   1705  -2842       O  
ATOM   1838  CB  PRO C 248      33.133  23.190  45.665  1.00 84.69           C  
ANISOU 1838  CB  PRO C 248    13466  10491   8222  -2726   2636  -2966       C  
ATOM   1839  CG  PRO C 248      32.551  24.265  46.507  1.00 92.44           C  
ANISOU 1839  CG  PRO C 248    14904  11150   9070  -2956   3029  -3336       C  
ATOM   1840  CD  PRO C 248      31.817  23.610  47.649  1.00 88.38           C  
ANISOU 1840  CD  PRO C 248    14489  10846   8247  -2762   3018  -3269       C  
ATOM   1841  N   LYS C 249      35.150  22.415  48.341  1.00 90.68           N  
ANISOU 1841  N   LYS C 249    13904  12853   7696  -3378   1923  -3348       N  
ATOM   1842  CA  LYS C 249      36.478  22.353  48.949  1.00 93.47           C  
ANISOU 1842  CA  LYS C 249    13959  13970   7587  -3766   1558  -3525       C  
ATOM   1843  C   LYS C 249      36.807  20.921  49.391  1.00 95.46           C  
ANISOU 1843  C   LYS C 249    13854  14862   7555  -3374   1166  -3093       C  
ATOM   1844  O   LYS C 249      37.971  20.522  49.361  1.00 95.76           O  
ANISOU 1844  O   LYS C 249    13463  15532   7389  -3458    810  -3002       O  
ATOM   1845  CB  LYS C 249      36.587  23.354  50.097  1.00100.49           C  
ANISOU 1845  CB  LYS C 249    15166  14994   8022  -4334   1699  -4079       C  
ATOM   1846  CG  LYS C 249      36.314  24.800  49.663  1.00108.27           C  
ANISOU 1846  CG  LYS C 249    16565  15269   9302  -4723   2164  -4509       C  
ATOM   1847  CD  LYS C 249      37.224  25.833  50.293  1.00127.11           C  
ANISOU 1847  CD  LYS C 249    19055  17934  11307  -5514   2181  -5115       C  
ATOM   1848  CE  LYS C 249      36.480  27.010  50.905  1.00143.17           C  
ANISOU 1848  CE  LYS C 249    21747  19375  13277  -5833   2715  -5608       C  
ATOM   1849  NZ  LYS C 249      35.821  27.875  49.891  1.00151.25           N1+
ANISOU 1849  NZ  LYS C 249    23123  19434  14911  -5711   3233  -5611       N1+
ATOM   1850  N   LYS C 250      35.764  20.156  49.781  1.00 90.53           N  
ANISOU 1850  N   LYS C 250    13407  14057   6933  -2928   1270  -2805       N  
ATOM   1851  CA  LYS C 250      35.792  18.746  50.212  1.00 89.62           C  
ANISOU 1851  CA  LYS C 250    13084  14361   6607  -2476   1026  -2342       C  
ATOM   1852  C   LYS C 250      35.882  17.723  49.044  1.00 87.01           C  
ANISOU 1852  C   LYS C 250    12482  13866   6711  -2017    929  -1875       C  
ATOM   1853  O   LYS C 250      36.248  16.562  49.273  1.00 86.11           O  
ANISOU 1853  O   LYS C 250    12148  14137   6432  -1670    715  -1489       O  
ATOM   1854  CB  LYS C 250      34.549  18.436  51.079  1.00 92.35           C  
ANISOU 1854  CB  LYS C 250    13787  14487   6816  -2248   1265  -2260       C  
ATOM   1855  CG  LYS C 250      34.524  19.130  52.435  1.00111.03           C  
ANISOU 1855  CG  LYS C 250    16413  17156   8617  -2618   1326  -2651       C  
ATOM   1856  CD  LYS C 250      33.512  18.472  53.373  1.00124.85           C  
ANISOU 1856  CD  LYS C 250    18415  18881  10142  -2303   1486  -2439       C  
ATOM   1857  CE  LYS C 250      33.473  19.088  54.748  1.00139.60           C  
ANISOU 1857  CE  LYS C 250    20565  21083  11394  -2644   1557  -2816       C  
ATOM   1858  NZ  LYS C 250      32.572  18.334  55.659  1.00150.19           N1+
ANISOU 1858  NZ  LYS C 250    22114  22464  12488  -2304   1703  -2548       N1+
ATOM   1859  N   ARG C 251      35.543  18.162  47.807  1.00 79.13           N  
ANISOU 1859  N   ARG C 251    11531  12291   6244  -2006   1116  -1910       N  
ATOM   1860  CA  ARG C 251      35.502  17.352  46.583  1.00 73.91           C  
ANISOU 1860  CA  ARG C 251    10686  11387   6009  -1637   1084  -1553       C  
ATOM   1861  C   ARG C 251      36.885  16.906  46.194  1.00 76.94           C  
ANISOU 1861  C   ARG C 251    10648  12274   6312  -1623    776  -1412       C  
ATOM   1862  O   ARG C 251      37.825  17.681  46.371  1.00 78.49           O  
ANISOU 1862  O   ARG C 251    10682  12824   6317  -2024    650  -1690       O  
ATOM   1863  CB  ARG C 251      34.928  18.177  45.426  1.00 71.84           C  
ANISOU 1863  CB  ARG C 251    10569  10495   6232  -1711   1343  -1684       C  
ATOM   1864  CG  ARG C 251      33.525  18.660  45.663  1.00 73.83           C  
ANISOU 1864  CG  ARG C 251    11186  10246   6620  -1660   1681  -1777       C  
ATOM   1865  CD  ARG C 251      32.568  18.242  44.581  1.00 72.64           C  
ANISOU 1865  CD  ARG C 251    11049   9635   6916  -1328   1830  -1519       C  
ATOM   1866  NE  ARG C 251      32.384  19.273  43.565  1.00 76.08           N  
ANISOU 1866  NE  ARG C 251    11558   9657   7692  -1436   2025  -1653       N  
ATOM   1867  CZ  ARG C 251      31.613  20.346  43.712  1.00 85.88           C  
ANISOU 1867  CZ  ARG C 251    13083  10518   9029  -1531   2349  -1853       C  
ATOM   1868  NH1 ARG C 251      30.947  20.547  44.843  1.00 60.56           N1+
ANISOU 1868  NH1 ARG C 251    10113   7295   5602  -1560   2517  -1980       N1+
ATOM   1869  NH2 ARG C 251      31.502  21.227  42.731  1.00 81.19           N  
ANISOU 1869  NH2 ARG C 251    12555   9551   8744  -1569   2541  -1904       N  
ATOM   1870  N   ILE C 252      37.017  15.665  45.657  1.00 71.89           N  
ANISOU 1870  N   ILE C 252     9831  11663   5821  -1177    684   -992       N  
ATOM   1871  CA  ILE C 252      38.310  15.123  45.217  1.00 73.80           C  
ANISOU 1871  CA  ILE C 252     9657  12365   6020  -1057    437   -792       C  
ATOM   1872  C   ILE C 252      38.985  16.055  44.184  1.00 82.65           C  
ANISOU 1872  C   ILE C 252    10611  13394   7399  -1378    447  -1029       C  
ATOM   1873  O   ILE C 252      38.319  16.549  43.260  1.00 80.05           O  
ANISOU 1873  O   ILE C 252    10483  12474   7459  -1421    670  -1125       O  
ATOM   1874  CB  ILE C 252      38.226  13.639  44.736  1.00 73.54           C  
ANISOU 1874  CB  ILE C 252     9560  12231   6151   -495    442   -313       C  
ATOM   1875  CG1 ILE C 252      39.644  13.011  44.608  1.00 75.28           C  
ANISOU 1875  CG1 ILE C 252     9334  13052   6217   -294    198    -58       C  
ATOM   1876  CG2 ILE C 252      37.419  13.511  43.438  1.00 68.34           C  
ANISOU 1876  CG2 ILE C 252     9076  10887   6004   -371    668   -276       C  
ATOM   1877  CD1 ILE C 252      39.719  11.525  44.452  1.00 69.55           C  
ANISOU 1877  CD1 ILE C 252     8576  12310   5540    284    229    426       C  
ATOM   1878  N   SER C 253      40.301  16.299  44.360  1.00 84.61           N  
ANISOU 1878  N   SER C 253    10473  14265   7411  -1602    210  -1103       N  
ATOM   1879  CA  SER C 253      41.098  17.046  43.388  1.00 85.12           C  
ANISOU 1879  CA  SER C 253    10321  14316   7705  -1900    221  -1277       C  
ATOM   1880  C   SER C 253      41.443  16.189  42.169  1.00 88.00           C  
ANISOU 1880  C   SER C 253    10481  14555   8400  -1483    228   -927       C  
ATOM   1881  O   SER C 253      41.496  14.956  42.263  1.00 87.63           O  
ANISOU 1881  O   SER C 253    10339  14657   8299  -1000    151   -549       O  
ATOM   1882  CB  SER C 253      42.351  17.635  44.037  1.00 93.53           C  
ANISOU 1882  CB  SER C 253    11013  16136   8388  -2355    -21  -1511       C  
ATOM   1883  OG  SER C 253      43.181  16.652  44.633  1.00100.62           O  
ANISOU 1883  OG  SER C 253    11496  17798   8936  -2060   -324  -1189       O  
ATOM   1884  N   MET C 254      41.671  16.851  41.018  1.00 84.14           N  
ANISOU 1884  N   MET C 254     9965  13760   8245  -1668    362  -1053       N  
ATOM   1885  CA  MET C 254      42.061  16.195  39.767  1.00 81.39           C  
ANISOU 1885  CA  MET C 254     9440  13291   8193  -1340    401   -783       C  
ATOM   1886  C   MET C 254      43.363  15.391  39.919  1.00 87.10           C  
ANISOU 1886  C   MET C 254     9660  14717   8717  -1119    170   -522       C  
ATOM   1887  O   MET C 254      43.466  14.301  39.353  1.00 85.39           O  
ANISOU 1887  O   MET C 254     9376  14436   8632   -631    201   -180       O  
ATOM   1888  CB  MET C 254      42.172  17.217  38.632  1.00 82.51           C  
ANISOU 1888  CB  MET C 254     9632  13067   8652  -1642    587   -987       C  
ATOM   1889  CG  MET C 254      42.058  16.589  37.233  1.00 82.97           C  
ANISOU 1889  CG  MET C 254     9697  12783   9045  -1277    711   -738       C  
ATOM   1890  SD  MET C 254      40.429  15.910  36.774  1.00 81.92           S  
ANISOU 1890  SD  MET C 254    10008  11983   9134   -896    887   -584       S  
ATOM   1891  CE  MET C 254      39.396  17.346  36.990  1.00 77.89           C  
ANISOU 1891  CE  MET C 254     9863  11025   8708  -1267   1082   -903       C  
ATOM   1892  N   LYS C 255      44.345  15.929  40.692  1.00 87.05           N  
ANISOU 1892  N   LYS C 255     9300  15396   8380  -1480    -43   -686       N  
ATOM   1893  CA  LYS C 255      45.625  15.273  40.998  1.00 89.98           C  
ANISOU 1893  CA  LYS C 255     9104  16593   8492  -1288   -295   -428       C  
ATOM   1894  C   LYS C 255      45.395  13.907  41.652  1.00 91.76           C  
ANISOU 1894  C   LYS C 255     9348  16995   8522   -666   -380      5       C  
ATOM   1895  O   LYS C 255      46.131  12.959  41.372  1.00 92.24           O  
ANISOU 1895  O   LYS C 255     9087  17381   8579   -198   -432    391       O  
ATOM   1896  CB  LYS C 255      46.492  16.178  41.898  1.00 97.80           C  
ANISOU 1896  CB  LYS C 255     9747  18325   9088  -1879   -529   -742       C  
ATOM   1897  CG  LYS C 255      47.930  15.701  42.082  1.00111.53           C  
ANISOU 1897  CG  LYS C 255    10777  21032  10568  -1756   -803   -497       C  
ATOM   1898  CD  LYS C 255      48.527  16.218  43.391  1.00121.59           C  
ANISOU 1898  CD  LYS C 255    11740  23179  11280  -2222  -1113   -729       C  
ATOM   1899  CE  LYS C 255      49.710  15.400  43.831  1.00128.08           C  
ANISOU 1899  CE  LYS C 255    11866  25050  11750  -1877  -1426   -331       C  
ATOM   1900  NZ  LYS C 255      50.927  15.742  43.052  1.00135.60           N1+
ANISOU 1900  NZ  LYS C 255    12226  26459  12837  -2101  -1470   -352       N1+
ATOM   1901  N   ASN C 256      44.368  13.821  42.513  1.00 86.65           N  
ANISOU 1901  N   ASN C 256     9098  16106   7719   -648   -348    -48       N  
ATOM   1902  CA  ASN C 256      43.991  12.597  43.212  1.00 86.72           C  
ANISOU 1902  CA  ASN C 256     9221  16186   7543   -106   -368    348       C  
ATOM   1903  C   ASN C 256      43.011  11.725  42.425  1.00 84.24           C  
ANISOU 1903  C   ASN C 256     9307  15079   7621    317    -86    565       C  
ATOM   1904  O   ASN C 256      42.972  10.517  42.645  1.00 84.88           O  
ANISOU 1904  O   ASN C 256     9430  15175   7646    840    -39    966       O  
ATOM   1905  CB  ASN C 256      43.469  12.906  44.615  1.00 90.10           C  
ANISOU 1905  CB  ASN C 256     9838  16847   7549   -316   -471    196       C  
ATOM   1906  CG  ASN C 256      44.489  13.545  45.522  1.00119.19           C  
ANISOU 1906  CG  ASN C 256    13104  21442  10741   -705   -783     13       C  
ATOM   1907  ND2 ASN C 256      45.722  13.042  45.512  1.00114.10           N  
ANISOU 1907  ND2 ASN C 256    11897  21543   9913   -477  -1004    304       N  
ATOM   1908  OD1 ASN C 256      44.186  14.500  46.240  1.00118.73           O  
ANISOU 1908  OD1 ASN C 256    13213  21452  10446  -1224   -817   -399       O  
ATOM   1909  N   LEU C 257      42.228  12.327  41.514  1.00 75.38           N  
ANISOU 1909  N   LEU C 257     8481  13287   6873     87    115    309       N  
ATOM   1910  CA  LEU C 257      41.324  11.577  40.639  1.00 71.10           C  
ANISOU 1910  CA  LEU C 257     8268  12059   6687    399    361    461       C  
ATOM   1911  C   LEU C 257      42.110  10.716  39.637  1.00 73.83           C  
ANISOU 1911  C   LEU C 257     8408  12423   7222    781    420    741       C  
ATOM   1912  O   LEU C 257      41.800   9.536  39.503  1.00 74.14           O  
ANISOU 1912  O   LEU C 257     8621  12212   7337   1214    562   1032       O  
ATOM   1913  CB  LEU C 257      40.352  12.536  39.919  1.00 67.30           C  
ANISOU 1913  CB  LEU C 257     8082  10986   6503     58    529    135       C  
ATOM   1914  CG  LEU C 257      39.122  11.924  39.252  1.00 67.95           C  
ANISOU 1914  CG  LEU C 257     8522  10424   6872    264    751    219       C  
ATOM   1915  CD1 LEU C 257      38.136  11.390  40.290  1.00 68.30           C  
ANISOU 1915  CD1 LEU C 257     8835  10349   6767    382    806    308       C  
ATOM   1916  CD2 LEU C 257      38.431  12.945  38.372  1.00 65.73           C  
ANISOU 1916  CD2 LEU C 257     8402   9710   6862    -24    882    -44       C  
ATOM   1917  N   LEU C 258      43.118  11.297  38.947  1.00 69.20           N  
ANISOU 1917  N   LEU C 258     7476  12108   6710    611    354    647       N  
ATOM   1918  CA  LEU C 258      43.931  10.629  37.922  1.00 68.83           C  
ANISOU 1918  CA  LEU C 258     7213  12094   6845    945    444    877       C  
ATOM   1919  C   LEU C 258      44.518   9.262  38.339  1.00 76.40           C  
ANISOU 1919  C   LEU C 258     8022  13354   7653   1550    448   1334       C  
ATOM   1920  O   LEU C 258      44.556   8.357  37.508  1.00 75.26           O  
ANISOU 1920  O   LEU C 258     7995  12878   7722   1939    665   1543       O  
ATOM   1921  CB  LEU C 258      45.044  11.557  37.421  1.00 70.73           C  
ANISOU 1921  CB  LEU C 258     7025  12744   7105    621    347    714       C  
ATOM   1922  CG  LEU C 258      44.604  12.793  36.621  1.00 72.49           C  
ANISOU 1922  CG  LEU C 258     7426  12550   7566    127    454    341       C  
ATOM   1923  CD1 LEU C 258      45.599  13.933  36.794  1.00 76.41           C  
ANISOU 1923  CD1 LEU C 258     7536  13548   7948   -367    321    105       C  
ATOM   1924  CD2 LEU C 258      44.423  12.480  35.145  1.00 70.91           C  
ANISOU 1924  CD2 LEU C 258     7377  11864   7701    317    684    406       C  
ATOM   1925  N   ASN C 259      44.966   9.116  39.615  1.00 78.02           N  
ANISOU 1925  N   ASN C 259     7993  14179   7473   1639    234   1495       N  
ATOM   1926  CA  ASN C 259      45.554   7.893  40.192  1.00 81.78           C  
ANISOU 1926  CA  ASN C 259     8304  15028   7741   2258    231   1993       C  
ATOM   1927  C   ASN C 259      44.713   7.253  41.337  1.00 86.35           C  
ANISOU 1927  C   ASN C 259     9227  15491   8090   2467    254   2176       C  
ATOM   1928  O   ASN C 259      45.251   6.511  42.161  1.00 90.71           O  
ANISOU 1928  O   ASN C 259     9596  16530   8341   2901    181   2577       O  
ATOM   1929  CB  ASN C 259      47.005   8.162  40.642  1.00 87.74           C  
ANISOU 1929  CB  ASN C 259     8374  16775   8188   2281    -48   2133       C  
ATOM   1930  CG  ASN C 259      47.191   9.177  41.764  1.00 99.43           C  
ANISOU 1930  CG  ASN C 259     9613  18903   9263   1759   -385   1863       C  
ATOM   1931  ND2 ASN C 259      46.209  10.026  42.015  1.00 78.64           N  
ANISOU 1931  ND2 ASN C 259     7359  15864   6656   1250   -376   1447       N  
ATOM   1932  OD1 ASN C 259      48.237   9.223  42.425  1.00102.59           O  
ANISOU 1932  OD1 ASN C 259     9466  20214   9300   1801   -649   2020       O  
ATOM   1933  N   HIS C 260      43.400   7.539  41.378  1.00 78.95           N  
ANISOU 1933  N   HIS C 260     8770  13939   7289   2183    372   1912       N  
ATOM   1934  CA  HIS C 260      42.460   6.976  42.358  1.00 79.27           C  
ANISOU 1934  CA  HIS C 260     9180  13775   7163   2326    453   2051       C  
ATOM   1935  C   HIS C 260      42.389   5.432  42.247  1.00 86.94           C  
ANISOU 1935  C   HIS C 260    10378  14427   8227   2966    732   2526       C  
ATOM   1936  O   HIS C 260      42.414   4.911  41.127  1.00 86.01           O  
ANISOU 1936  O   HIS C 260    10379  13851   8449   3142    961   2566       O  
ATOM   1937  CB  HIS C 260      41.074   7.596  42.149  1.00 74.54           C  
ANISOU 1937  CB  HIS C 260     9002  12540   6779   1905    577   1673       C  
ATOM   1938  CG  HIS C 260      40.091   7.281  43.224  1.00 77.14           C  
ANISOU 1938  CG  HIS C 260     9662  12729   6918   1935    649   1741       C  
ATOM   1939  CD2 HIS C 260      39.701   8.027  44.276  1.00 78.76           C  
ANISOU 1939  CD2 HIS C 260     9913  13184   6828   1628    517   1542       C  
ATOM   1940  ND1 HIS C 260      39.406   6.085  43.243  1.00 78.21           N  
ANISOU 1940  ND1 HIS C 260    10147  12398   7172   2292    921   2027       N  
ATOM   1941  CE1 HIS C 260      38.630   6.136  44.306  1.00 77.78           C  
ANISOU 1941  CE1 HIS C 260    10310  12348   6895   2204    938   2021       C  
ATOM   1942  NE2 HIS C 260      38.776   7.287  44.957  1.00 78.62           N  
ANISOU 1942  NE2 HIS C 260    10247  12885   6739   1823    698   1732       N  
ATOM   1943  N   PRO C 261      42.316   4.690  43.381  1.00 87.76           N  
ANISOU 1943  N   PRO C 261    10574  14750   8020   3318    748   2887       N  
ATOM   1944  CA  PRO C 261      42.246   3.211  43.309  1.00 89.90           C  
ANISOU 1944  CA  PRO C 261    11125  14642   8390   3938   1085   3362       C  
ATOM   1945  C   PRO C 261      41.148   2.609  42.417  1.00 90.06           C  
ANISOU 1945  C   PRO C 261    11683  13690   8845   3889   1471   3238       C  
ATOM   1946  O   PRO C 261      41.383   1.552  41.831  1.00 90.95           O  
ANISOU 1946  O   PRO C 261    11968  13438   9150   4316   1776   3508       O  
ATOM   1947  CB  PRO C 261      42.073   2.787  44.773  1.00 95.78           C  
ANISOU 1947  CB  PRO C 261    11953  15733   8706   4181   1037   3690       C  
ATOM   1948  CG  PRO C 261      42.638   3.914  45.571  1.00102.06           C  
ANISOU 1948  CG  PRO C 261    12306  17386   9087   3830    596   3488       C  
ATOM   1949  CD  PRO C 261      42.327   5.156  44.786  1.00 92.83           C  
ANISOU 1949  CD  PRO C 261    11096  15997   8179   3173    489   2890       C  
ATOM   1950  N   TRP C 262      39.968   3.260  42.309  1.00 83.55           N  
ANISOU 1950  N   TRP C 262    11116  12469   8160   3375   1475   2834       N  
ATOM   1951  CA  TRP C 262      38.914   2.867  41.357  1.00 79.88           C  
ANISOU 1951  CA  TRP C 262    11063  11201   8086   3214   1774   2643       C  
ATOM   1952  C   TRP C 262      39.359   3.079  39.922  1.00 81.43           C  
ANISOU 1952  C   TRP C 262    11139  11225   8575   3136   1802   2451       C  
ATOM   1953  O   TRP C 262      39.092   2.224  39.076  1.00 82.57           O  
ANISOU 1953  O   TRP C 262    11568  10833   8972   3279   2105   2489       O  
ATOM   1954  CB  TRP C 262      37.613   3.650  41.591  1.00 74.98           C  
ANISOU 1954  CB  TRP C 262    10631  10344   7515   2705   1734   2280       C  
ATOM   1955  CG  TRP C 262      36.430   3.084  40.848  1.00 73.37           C  
ANISOU 1955  CG  TRP C 262    10821   9419   7637   2561   2037   2152       C  
ATOM   1956  CD1 TRP C 262      35.562   2.138  41.301  1.00 77.35           C  
ANISOU 1956  CD1 TRP C 262    11699   9519   8171   2649   2324   2313       C  
ATOM   1957  CD2 TRP C 262      35.994   3.422  39.512  1.00 69.55           C  
ANISOU 1957  CD2 TRP C 262    10375   8584   7467   2272   2083   1833       C  
ATOM   1958  CE2 TRP C 262      34.845   2.643  39.239  1.00 73.06           C  
ANISOU 1958  CE2 TRP C 262    11193   8468   8099   2169   2372   1795       C  
ATOM   1959  CE3 TRP C 262      36.468   4.301  38.518  1.00 67.81           C  
ANISOU 1959  CE3 TRP C 262     9906   8491   7367   2081   1917   1587       C  
ATOM   1960  NE1 TRP C 262      34.604   1.868  40.345  1.00 74.19           N  
ANISOU 1960  NE1 TRP C 262    11543   8562   8084   2387   2532   2084       N  
ATOM   1961  CZ2 TRP C 262      34.157   2.727  38.019  1.00 69.72           C  
ANISOU 1961  CZ2 TRP C 262    10868   7682   7940   1878   2457   1511       C  
ATOM   1962  CZ3 TRP C 262      35.783   4.386  37.315  1.00 66.16           C  
ANISOU 1962  CZ3 TRP C 262     9828   7887   7423   1841   2022   1342       C  
ATOM   1963  CH2 TRP C 262      34.649   3.606  37.072  1.00 66.67           C  
ANISOU 1963  CH2 TRP C 262    10232   7467   7633   1743   2268   1301       C  
ATOM   1964  N   ILE C 263      40.028   4.228  39.657  1.00 74.20           N  
ANISOU 1964  N   ILE C 263     9826  10757   7610   2876   1512   2225       N  
ATOM   1965  CA  ILE C 263      40.532   4.610  38.340  1.00 71.34           C  
ANISOU 1965  CA  ILE C 263     9304  10316   7485   2770   1518   2042       C  
ATOM   1966  C   ILE C 263      41.561   3.613  37.830  1.00 77.87           C  
ANISOU 1966  C   ILE C 263    10034  11188   8365   3293   1697   2374       C  
ATOM   1967  O   ILE C 263      41.653   3.420  36.619  1.00 76.39           O  
ANISOU 1967  O   ILE C 263     9932  10669   8425   3303   1869   2268       O  
ATOM   1968  CB  ILE C 263      41.038   6.089  38.341  1.00 73.24           C  
ANISOU 1968  CB  ILE C 263     9159  11032   7637   2355   1205   1753       C  
ATOM   1969  CG1 ILE C 263      39.852   7.099  38.217  1.00 69.48           C  
ANISOU 1969  CG1 ILE C 263     8892  10235   7271   1843   1171   1359       C  
ATOM   1970  CG2 ILE C 263      42.153   6.363  37.305  1.00 72.47           C  
ANISOU 1970  CG2 ILE C 263     8727  11146   7662   2396   1180   1733       C  
ATOM   1971  CD1 ILE C 263      39.166   7.277  36.742  1.00 72.45           C  
ANISOU 1971  CD1 ILE C 263     9470  10062   7996   1654   1335   1128       C  
ATOM   1972  N   MET C 264      42.310   2.972  38.736  1.00 78.56           N  
ANISOU 1972  N   MET C 264     9956  11686   8208   3753   1679   2788       N  
ATOM   1973  CA  MET C 264      43.388   2.066  38.383  1.00 83.13           C  
ANISOU 1973  CA  MET C 264    10385  12393   8808   4340   1861   3172       C  
ATOM   1974  C   MET C 264      43.096   0.555  38.519  1.00 90.60           C  
ANISOU 1974  C   MET C 264    11787  12811   9825   4874   2289   3548       C  
ATOM   1975  O   MET C 264      43.903  -0.234  38.049  1.00 92.69           O  
ANISOU 1975  O   MET C 264    12012  13037  10169   5384   2534   3844       O  
ATOM   1976  CB  MET C 264      44.614   2.428  39.196  1.00 90.47           C  
ANISOU 1976  CB  MET C 264    10716  14256   9402   4545   1552   3427       C  
ATOM   1977  CG  MET C 264      45.546   3.310  38.439  1.00 94.82           C  
ANISOU 1977  CG  MET C 264    10777  15233  10016   4320   1364   3228       C  
ATOM   1978  SD  MET C 264      46.587   4.350  39.486  1.00103.86           S  
ANISOU 1978  SD  MET C 264    11201  17526  10735   4098    864   3235       S  
ATOM   1979  CE  MET C 264      47.649   3.109  40.251  1.00107.92           C  
ANISOU 1979  CE  MET C 264    11400  18642  10963   4977    921   3959       C  
ATOM   1980  N   GLN C 265      41.964   0.150  39.146  1.00 88.07           N  
ANISOU 1980  N   GLN C 265    11910  12065   9488   4767   2423   3544       N  
ATOM   1981  CA  GLN C 265      41.658  -1.251  39.513  1.00 91.75           C  
ANISOU 1981  CA  GLN C 265    12839  12041   9982   5239   2850   3930       C  
ATOM   1982  C   GLN C 265      42.187  -2.330  38.535  1.00100.14           C  
ANISOU 1982  C   GLN C 265    14128  12632  11288   5702   3297   4122       C  
ATOM   1983  O   GLN C 265      42.877  -3.249  38.981  1.00107.78           O  
ANISOU 1983  O   GLN C 265    15122  13673  12157   6362   3533   4635       O  
ATOM   1984  CB  GLN C 265      40.158  -1.460  39.753  1.00 90.31           C  
ANISOU 1984  CB  GLN C 265    13166  11244   9904   4856   3019   3715       C  
ATOM   1985  CG  GLN C 265      39.784  -1.689  41.213  1.00107.78           C  
ANISOU 1985  CG  GLN C 265    15475  13654  11823   4994   2988   4009       C  
ATOM   1986  CD  GLN C 265      38.285  -1.733  41.410  1.00119.72           C  
ANISOU 1986  CD  GLN C 265    17413  14625  13450   4543   3136   3753       C  
ATOM   1987  NE2 GLN C 265      37.709  -0.603  41.786  1.00101.06           N  
ANISOU 1987  NE2 GLN C 265    14868  12548  10983   4054   2806   3425       N  
ATOM   1988  OE1 GLN C 265      37.631  -2.767  41.211  1.00118.02           O  
ANISOU 1988  OE1 GLN C 265    17689  13730  13423   4614   3571   3838       O  
ATOM   1989  N   ASP C 266      41.889  -2.233  37.235  1.00 92.29           N  
ANISOU 1989  N   ASP C 266    13307  11176  10583   5395   3435   3737       N  
ATOM   1990  CA  ASP C 266      42.297  -3.284  36.303  1.00 94.81           C  
ANISOU 1990  CA  ASP C 266    13930  10977  11117   5789   3913   3861       C  
ATOM   1991  C   ASP C 266      43.478  -2.879  35.413  1.00102.38           C  
ANISOU 1991  C   ASP C 266    14455  12321  12123   5964   3827   3843       C  
ATOM   1992  O   ASP C 266      44.200  -3.748  34.918  1.00106.96           O  
ANISOU 1992  O   ASP C 266    15145  12694  12801   6498   4208   4103       O  
ATOM   1993  CB  ASP C 266      41.090  -3.772  35.481  1.00 93.27           C  
ANISOU 1993  CB  ASP C 266    14344   9917  11178   5370   4241   3475       C  
ATOM   1994  CG  ASP C 266      40.035  -4.519  36.289  1.00 94.52           C  
ANISOU 1994  CG  ASP C 266    14992   9589  11332   5304   4492   3576       C  
ATOM   1995  OD1 ASP C 266      40.242  -4.720  37.498  1.00 96.47           O  
ANISOU 1995  OD1 ASP C 266    15158  10126  11370   5645   4444   3984       O  
ATOM   1996  OD2 ASP C 266      39.011  -4.924  35.701  1.00 94.57           O1-
ANISOU 1996  OD2 ASP C 266    15456   8950  11526   4903   4747   3253       O1-
ATOM   1997  N   TYR C 267      43.668  -1.556  35.218  1.00 96.91           N  
ANISOU 1997  N   TYR C 267    13288  12162  11370   5517   3369   3543       N  
ATOM   1998  CA  TYR C 267      44.728  -0.911  34.415  1.00 96.92           C  
ANISOU 1998  CA  TYR C 267    12811  12608  11406   5537   3228   3470       C  
ATOM   1999  C   TYR C 267      46.000  -0.848  35.275  1.00105.35           C  
ANISOU 1999  C   TYR C 267    13287  14515  12227   6017   3031   3924       C  
ATOM   2000  O   TYR C 267      45.902  -0.432  36.426  1.00106.29           O  
ANISOU 2000  O   TYR C 267    13192  15100  12093   5922   2715   4024       O  
ATOM   2001  CB  TYR C 267      44.275   0.530  34.046  1.00 92.15           C  
ANISOU 2001  CB  TYR C 267    11991  12204  10818   4811   2836   2980       C  
ATOM   2002  CG  TYR C 267      43.193   0.602  32.983  1.00 89.02           C  
ANISOU 2002  CG  TYR C 267    12036  11147  10640   4364   2984   2550       C  
ATOM   2003  CD1 TYR C 267      41.855   0.358  33.296  1.00 87.02           C  
ANISOU 2003  CD1 TYR C 267    12218  10422  10425   4072   3046   2385       C  
ATOM   2004  CD2 TYR C 267      43.506   0.912  31.662  1.00 89.08           C  
ANISOU 2004  CD2 TYR C 267    11998  11058  10790   4230   3063   2320       C  
ATOM   2005  CE1 TYR C 267      40.861   0.409  32.316  1.00 84.02           C  
ANISOU 2005  CE1 TYR C 267    12176   9541  10207   3654   3155   2004       C  
ATOM   2006  CE2 TYR C 267      42.520   0.967  30.677  1.00 84.91           C  
ANISOU 2006  CE2 TYR C 267    11846  10015  10400   3829   3174   1944       C  
ATOM   2007  CZ  TYR C 267      41.200   0.719  31.009  1.00 88.14           C  
ANISOU 2007  CZ  TYR C 267    12641  10015  10833   3538   3203   1786       C  
ATOM   2008  OH  TYR C 267      40.240   0.777  30.030  1.00 86.18           O  
ANISOU 2008  OH  TYR C 267    12692   9366  10686   3134   3282   1427       O  
ATOM   2009  N   ASN C 268      47.170  -1.231  34.781  1.00104.48           N  
ANISOU 2009  N   ASN C 268    12884  14662  12153   6519   3202   4200       N  
ATOM   2010  CA  ASN C 268      48.318  -1.266  35.702  1.00109.75           C  
ANISOU 2010  CA  ASN C 268    12948  16205  12547   7013   3007   4689       C  
ATOM   2011  C   ASN C 268      48.869   0.164  36.080  1.00112.45           C  
ANISOU 2011  C   ASN C 268    12579  17469  12678   6518   2430   4481       C  
ATOM   2012  O   ASN C 268      49.951   0.244  36.669  1.00118.08           O  
ANISOU 2012  O   ASN C 268    12678  19035  13153   6847   2232   4829       O  
ATOM   2013  CB  ASN C 268      49.445  -2.209  35.166  1.00113.44           C  
ANISOU 2013  CB  ASN C 268    13273  16724  13105   7811   3411   5138       C  
ATOM   2014  CG  ASN C 268      49.579  -3.534  35.907  1.00123.14           C  
ANISOU 2014  CG  ASN C 268    14773  17767  14248   8621   3779   5745       C  
ATOM   2015  ND2 ASN C 268      50.685  -3.719  36.609  1.00120.59           N  
ANISOU 2015  ND2 ASN C 268    13863  18276  13680   9231   3666   6296       N  
ATOM   2016  OD1 ASN C 268      48.717  -4.419  35.840  1.00108.76           O  
ANISOU 2016  OD1 ASN C 268    13680  15069  12575   8719   4192   5745       O  
ATOM   2017  N   TYR C 269      48.123   1.272  35.782  1.00101.68           N  
ANISOU 2017  N   TYR C 269    11299  15949  11386   5737   2181   3931       N  
ATOM   2018  CA  TYR C 269      48.742   2.590  35.571  1.00 99.60           C  
ANISOU 2018  CA  TYR C 269    10471  16310  11063   5244   1819   3650       C  
ATOM   2019  C   TYR C 269      47.738   3.780  35.639  1.00 95.63           C  
ANISOU 2019  C   TYR C 269    10151  15605  10579   4443   1561   3120       C  
ATOM   2020  O   TYR C 269      46.575   3.576  35.289  1.00 90.98           O  
ANISOU 2020  O   TYR C 269    10126  14281  10161   4263   1731   2906       O  
ATOM   2021  CB  TYR C 269      49.514   2.574  34.225  1.00101.13           C  
ANISOU 2021  CB  TYR C 269    10492  16438  11495   5368   2046   3613       C  
ATOM   2022  CG  TYR C 269      48.643   2.372  32.999  1.00 98.35           C  
ANISOU 2022  CG  TYR C 269    10740  15181  11448   5173   2360   3290       C  
ATOM   2023  CD1 TYR C 269      48.088   3.459  32.327  1.00 94.74           C  
ANISOU 2023  CD1 TYR C 269    10357  14537  11103   4509   2214   2815       C  
ATOM   2024  CD2 TYR C 269      48.387   1.093  32.502  1.00100.61           C  
ANISOU 2024  CD2 TYR C 269    11527  14814  11886   5651   2824   3465       C  
ATOM   2025  CE1 TYR C 269      47.290   3.282  31.202  1.00 91.69           C  
ANISOU 2025  CE1 TYR C 269    10474  13427  10937   4336   2467   2540       C  
ATOM   2026  CE2 TYR C 269      47.587   0.904  31.374  1.00 98.18           C  
ANISOU 2026  CE2 TYR C 269    11753  13747  11804   5411   3091   3129       C  
ATOM   2027  CZ  TYR C 269      47.042   2.004  30.728  1.00101.02           C  
ANISOU 2027  CZ  TYR C 269    12120  14028  12234   4759   2884   2677       C  
ATOM   2028  OH  TYR C 269      46.249   1.832  29.621  1.00 99.94           O  
ANISOU 2028  OH  TYR C 269    12465  13246  12262   4525   3109   2366       O  
ATOM   2029  N   PRO C 270      48.133   5.014  36.062  1.00 90.90           N  
ANISOU 2029  N   PRO C 270     9102  15625   9811   3951   1186   2895       N  
ATOM   2030  CA  PRO C 270      47.142   6.106  36.142  1.00 85.24           C  
ANISOU 2030  CA  PRO C 270     8628  14632   9128   3263   1022   2422       C  
ATOM   2031  C   PRO C 270      46.719   6.654  34.776  1.00 83.69           C  
ANISOU 2031  C   PRO C 270     8656  13890   9252   2925   1179   2078       C  
ATOM   2032  O   PRO C 270      47.318   6.287  33.767  1.00 83.10           O  
ANISOU 2032  O   PRO C 270     8499  13732   9345   3163   1383   2169       O  
ATOM   2033  CB  PRO C 270      47.834   7.159  37.014  1.00 89.60           C  
ANISOU 2033  CB  PRO C 270     8652  16008   9385   2879    640   2305       C  
ATOM   2034  CG  PRO C 270      49.275   6.949  36.777  1.00 99.61           C  
ANISOU 2034  CG  PRO C 270     9311  17949  10587   3184    606   2579       C  
ATOM   2035  CD  PRO C 270      49.474   5.478  36.480  1.00 97.40           C  
ANISOU 2035  CD  PRO C 270     9185  17418  10404   3974    923   3045       C  
ATOM   2036  N   VAL C 271      45.673   7.529  34.756  1.00 75.93           N  
ANISOU 2036  N   VAL C 271     7962  12553   8334   2402   1102   1706       N  
ATOM   2037  CA  VAL C 271      45.116   8.166  33.560  1.00 71.41           C  
ANISOU 2037  CA  VAL C 271     7618  11498   8016   2067   1221   1399       C  
ATOM   2038  C   VAL C 271      46.171   9.059  32.902  1.00 78.08           C  
ANISOU 2038  C   VAL C 271     8037  12722   8908   1836   1165   1294       C  
ATOM   2039  O   VAL C 271      46.708   9.953  33.556  1.00 80.20           O  
ANISOU 2039  O   VAL C 271     7959  13492   9023   1508    942   1185       O  
ATOM   2040  CB  VAL C 271      43.787   8.925  33.864  1.00 70.63           C  
ANISOU 2040  CB  VAL C 271     7866  11029   7942   1633   1151   1098       C  
ATOM   2041  CG1 VAL C 271      43.401   9.863  32.723  1.00 66.92           C  
ANISOU 2041  CG1 VAL C 271     7509  10238   7679   1275   1224    817       C  
ATOM   2042  CG2 VAL C 271      42.649   7.952  34.143  1.00 68.61           C  
ANISOU 2042  CG2 VAL C 271     8060  10292   7716   1842   1291   1185       C  
ATOM   2043  N   GLU C 272      46.470   8.799  31.613  1.00 74.77           N  
ANISOU 2043  N   GLU C 272     7658  12066   8686   1980   1391   1314       N  
ATOM   2044  CA  GLU C 272      47.391   9.631  30.838  1.00 76.02           C  
ANISOU 2044  CA  GLU C 272     7459  12505   8921   1752   1402   1219       C  
ATOM   2045  C   GLU C 272      46.588  10.782  30.243  1.00 75.08           C  
ANISOU 2045  C   GLU C 272     7600  11999   8927   1242   1412    883       C  
ATOM   2046  O   GLU C 272      45.850  10.599  29.270  1.00 71.52           O  
ANISOU 2046  O   GLU C 272     7518  11034   8622   1277   1590    809       O  
ATOM   2047  CB  GLU C 272      48.117   8.810  29.754  1.00 79.42           C  
ANISOU 2047  CB  GLU C 272     7819  12883   9474   2180   1676   1418       C  
ATOM   2048  CG  GLU C 272      48.970   7.683  30.311  1.00 95.73           C  
ANISOU 2048  CG  GLU C 272     9616  15327  11430   2769   1725   1809       C  
ATOM   2049  CD  GLU C 272      49.213   6.525  29.365  1.00120.60           C  
ANISOU 2049  CD  GLU C 272    12969  18141  14713   3303   2097   2007       C  
ATOM   2050  OE1 GLU C 272      48.287   6.165  28.600  1.00108.90           O  
ANISOU 2050  OE1 GLU C 272    12024  15996  13357   3276   2299   1847       O  
ATOM   2051  OE2 GLU C 272      50.332   5.966  29.397  1.00128.44           O1-
ANISOU 2051  OE2 GLU C 272    13573  19559  15669   3753   2200   2320       O1-
ATOM   2052  N   TRP C 273      46.722  11.965  30.839  1.00 71.94           N  
ANISOU 2052  N   TRP C 273     7020  11859   8454    771   1235    683       N  
ATOM   2053  CA  TRP C 273      45.940  13.119  30.436  1.00 69.06           C  
ANISOU 2053  CA  TRP C 273     6926  11111   8202    325   1278    400       C  
ATOM   2054  C   TRP C 273      46.663  13.970  29.399  1.00 76.29           C  
ANISOU 2054  C   TRP C 273     7658  12079   9249     75   1412    315       C  
ATOM   2055  O   TRP C 273      45.996  14.630  28.607  1.00 74.20           O  
ANISOU 2055  O   TRP C 273     7688  11385   9120   -110   1548    186       O  
ATOM   2056  CB  TRP C 273      45.555  13.957  31.656  1.00 68.13           C  
ANISOU 2056  CB  TRP C 273     6831  11114   7940    -57   1095    199       C  
ATOM   2057  CG  TRP C 273      46.724  14.607  32.330  1.00 73.55           C  
ANISOU 2057  CG  TRP C 273     7041  12439   8467   -371    937    123       C  
ATOM   2058  CD1 TRP C 273      47.452  14.112  33.370  1.00 80.22           C  
ANISOU 2058  CD1 TRP C 273     7515  13908   9058   -247    723    259       C  
ATOM   2059  CD2 TRP C 273      47.302  15.875  31.999  1.00 75.16           C  
ANISOU 2059  CD2 TRP C 273     7073  12750   8734   -890    990   -109       C  
ATOM   2060  CE2 TRP C 273      48.383  16.089  32.883  1.00 84.30           C  
ANISOU 2060  CE2 TRP C 273     7729  14637   9664  -1120    784   -145       C  
ATOM   2061  CE3 TRP C 273      47.012  16.856  31.038  1.00 74.73           C  
ANISOU 2061  CE3 TRP C 273     7245  12254   8895  -1187   1209   -275       C  
ATOM   2062  NE1 TRP C 273      48.454  14.994  33.708  1.00 84.02           N  
ANISOU 2062  NE1 TRP C 273     7560  14944   9420   -694    603     99       N  
ATOM   2063  CZ2 TRP C 273      49.171  17.247  32.835  1.00 86.79           C  
ANISOU 2063  CZ2 TRP C 273     7771  15228   9977  -1706    801   -391       C  
ATOM   2064  CZ3 TRP C 273      47.799  17.991  30.985  1.00 79.57           C  
ANISOU 2064  CZ3 TRP C 273     7628  13080   9524  -1711   1261   -478       C  
ATOM   2065  CH2 TRP C 273      48.858  18.185  31.880  1.00 84.94           C  
ANISOU 2065  CH2 TRP C 273     7819  14462   9993  -2003   1064   -559       C  
ATOM   2066  N   GLN C 274      48.021  13.966  29.405  1.00 77.13           N  
ANISOU 2066  N   GLN C 274     7259  12741   9307     78   1386    414       N  
ATOM   2067  CA  GLN C 274      48.809  14.831  28.522  1.00 78.56           C  
ANISOU 2067  CA  GLN C 274     7214  13029   9606   -219   1531    335       C  
ATOM   2068  C   GLN C 274      48.554  14.526  27.065  1.00 81.01           C  
ANISOU 2068  C   GLN C 274     7786  12913  10082     16   1796    412       C  
ATOM   2069  O   GLN C 274      48.484  13.355  26.670  1.00 80.93           O  
ANISOU 2069  O   GLN C 274     7875  12798  10076    496   1882    596       O  
ATOM   2070  CB  GLN C 274      50.326  14.882  28.842  1.00 84.96           C  
ANISOU 2070  CB  GLN C 274     7357  14601  10323   -292   1449    427       C  
ATOM   2071  CG  GLN C 274      50.927  13.724  29.640  1.00 99.19           C  
ANISOU 2071  CG  GLN C 274     8807  16935  11946    181   1288    709       C  
ATOM   2072  CD  GLN C 274      50.833  13.935  31.127  1.00117.79           C  
ANISOU 2072  CD  GLN C 274    11026  19679  14049    -29    981    627       C  
ATOM   2073  NE2 GLN C 274      50.087  13.063  31.783  1.00110.53           N  
ANISOU 2073  NE2 GLN C 274    10388  18580  13028    343    901    763       N  
ATOM   2074  OE1 GLN C 274      51.454  14.842  31.704  1.00113.86           O  
ANISOU 2074  OE1 GLN C 274    10170  19667  13424   -538    827    438       O  
ATOM   2075  N   SER C 275      48.405  15.603  26.275  1.00 82.94           N  
ANISOU 2075  N   SER C 275     7792  15671   8051   1808   2992   2648       N  
ATOM   2076  CA  SER C 275      48.087  15.584  24.854  1.00 78.36           C  
ANISOU 2076  CA  SER C 275     7610  14264   7900   1509   3007   2519       C  
ATOM   2077  C   SER C 275      49.126  14.823  24.039  1.00 80.46           C  
ANISOU 2077  C   SER C 275     8004  14245   8322   1605   3114   2697       C  
ATOM   2078  O   SER C 275      50.325  14.948  24.291  1.00 82.13           O  
ANISOU 2078  O   SER C 275     8013  14869   8324   1764   3073   2640       O  
ATOM   2079  CB  SER C 275      47.959  17.011  24.338  1.00 80.43           C  
ANISOU 2079  CB  SER C 275     7887  14425   8248   1173   2800   1940       C  
ATOM   2080  OG  SER C 275      47.908  17.074  22.919  1.00 88.63           O  
ANISOU 2080  OG  SER C 275     9252  14798   9626    941   2811   1824       O  
ATOM   2081  N   LYS C 276      48.641  14.029  23.066  1.00 73.23           N  
ANISOU 2081  N   LYS C 276     7391  12650   7783   1509   3253   2863       N  
ATOM   2082  CA  LYS C 276      49.436  13.331  22.062  1.00 71.64           C  
ANISOU 2082  CA  LYS C 276     7327  12073   7820   1529   3343   2945       C  
ATOM   2083  C   LYS C 276      49.257  13.987  20.664  1.00 76.92           C  
ANISOU 2083  C   LYS C 276     8220  12270   8736   1188   3236   2545       C  
ATOM   2084  O   LYS C 276      49.727  13.458  19.641  1.00 77.08           O  
ANISOU 2084  O   LYS C 276     8359  11943   8984   1152   3297   2546       O  
ATOM   2085  CB  LYS C 276      49.113  11.833  22.057  1.00 73.47           C  
ANISOU 2085  CB  LYS C 276     7635  11956   8325   1723   3621   3426       C  
ATOM   2086  CG  LYS C 276      49.862  11.065  23.144  1.00 80.93           C  
ANISOU 2086  CG  LYS C 276     8343  13363   9042   2139   3757   3904       C  
ATOM   2087  CD  LYS C 276      48.909  10.432  24.141  1.00 95.02           C  
ANISOU 2087  CD  LYS C 276    10057  15230  10816   2328   3956   4345       C  
ATOM   2088  CE  LYS C 276      49.636   9.791  25.287  1.00113.14           C  
ANISOU 2088  CE  LYS C 276    12077  18100  12811   2791   4092   4865       C  
ATOM   2089  NZ  LYS C 276      48.709   9.460  26.404  1.00122.97           N1+
ANISOU 2089  NZ  LYS C 276    13195  19602  13926   2977   4250   5276       N1+
ATOM   2090  N   ASN C 277      48.580  15.156  20.636  1.00 72.70           N  
ANISOU 2090  N   ASN C 277     7713  11762   8148    957   3081   2209       N  
ATOM   2091  CA  ASN C 277      48.338  15.978  19.449  1.00 70.06           C  
ANISOU 2091  CA  ASN C 277     7553  11077   7990    674   2984   1870       C  
ATOM   2092  C   ASN C 277      49.119  17.321  19.621  1.00 74.97           C  
ANISOU 2092  C   ASN C 277     8009  12017   8459    571   2823   1536       C  
ATOM   2093  O   ASN C 277      48.622  18.202  20.342  1.00 75.28           O  
ANISOU 2093  O   ASN C 277     7917  12294   8392    499   2725   1341       O  
ATOM   2094  CB  ASN C 277      46.817  16.232  19.291  1.00 67.24           C  
ANISOU 2094  CB  ASN C 277     7346  10449   7753    513   2974   1770       C  
ATOM   2095  CG  ASN C 277      45.918  15.052  18.943  1.00 82.72           C  
ANISOU 2095  CG  ASN C 277     9457  12024   9948    553   3157   1969       C  
ATOM   2096  ND2 ASN C 277      46.417  13.821  18.992  1.00 70.13           N  
ANISOU 2096  ND2 ASN C 277     7829  10342   8475    742   3337   2275       N  
ATOM   2097  OD1 ASN C 277      44.733  15.236  18.643  1.00 77.68           O  
ANISOU 2097  OD1 ASN C 277     8944  11156   9415    416   3156   1826       O  
ATOM   2098  N   PRO C 278      50.327  17.509  18.998  1.00 71.43           N  
ANISOU 2098  N   PRO C 278     7530  11582   8028    553   2809   1431       N  
ATOM   2099  CA  PRO C 278      51.138  18.702  19.318  1.00 71.37           C  
ANISOU 2099  CA  PRO C 278     7304  11896   7918    473   2710   1098       C  
ATOM   2100  C   PRO C 278      50.868  19.948  18.464  1.00 73.22           C  
ANISOU 2100  C   PRO C 278     7624  11830   8366    191   2657    801       C  
ATOM   2101  O   PRO C 278      50.440  19.852  17.303  1.00 71.38           O  
ANISOU 2101  O   PRO C 278     7635  11170   8317     79   2688    865       O  
ATOM   2102  CB  PRO C 278      52.581  18.198  19.166  1.00 74.04           C  
ANISOU 2102  CB  PRO C 278     7549  12420   8163    615   2749   1148       C  
ATOM   2103  CG  PRO C 278      52.489  17.008  18.223  1.00 77.91           C  
ANISOU 2103  CG  PRO C 278     8282  12499   8821    663   2844   1435       C  
ATOM   2104  CD  PRO C 278      51.021  16.668  18.000  1.00 72.70           C  
ANISOU 2104  CD  PRO C 278     7815  11482   8325    593   2888   1564       C  
ATOM   2105  N   PHE C 279      51.127  21.129  19.067  1.00 70.43           N  
ANISOU 2105  N   PHE C 279     7023  11735   8002     99   2596    467       N  
ATOM   2106  CA  PHE C 279      51.072  22.432  18.411  1.00 69.95           C  
ANISOU 2106  CA  PHE C 279     6965  11411   8200   -144   2590    189       C  
ATOM   2107  C   PHE C 279      52.450  22.802  17.829  1.00 80.77           C  
ANISOU 2107  C   PHE C 279     8248  12786   9654   -197   2652     46       C  
ATOM   2108  O   PHE C 279      52.517  23.373  16.736  1.00 80.75           O  
ANISOU 2108  O   PHE C 279     8385  12413   9883   -354   2708     33       O  
ATOM   2109  CB  PHE C 279      50.625  23.530  19.405  1.00 71.67           C  
ANISOU 2109  CB  PHE C 279     6900  11872   8458   -231   2523   -153       C  
ATOM   2110  CG  PHE C 279      49.139  23.771  19.586  1.00 70.82           C  
ANISOU 2110  CG  PHE C 279     6906  11593   8410   -308   2456   -136       C  
ATOM   2111  CD1 PHE C 279      48.392  24.409  18.599  1.00 71.19           C  
ANISOU 2111  CD1 PHE C 279     7179  11153   8717   -478   2471   -137       C  
ATOM   2112  CD2 PHE C 279      48.491  23.387  20.756  1.00 71.89           C  
ANISOU 2112  CD2 PHE C 279     6900  12097   8317   -192   2384   -114       C  
ATOM   2113  CE1 PHE C 279      47.020  24.635  18.775  1.00 70.01           C  
ANISOU 2113  CE1 PHE C 279     7128  10871   8601   -537   2401   -154       C  
ATOM   2114  CE2 PHE C 279      47.122  23.618  20.929  1.00 72.70           C  
ANISOU 2114  CE2 PHE C 279     7102  12053   8466   -276   2316   -132       C  
ATOM   2115  CZ  PHE C 279      46.398  24.240  19.940  1.00 68.90           C  
ANISOU 2115  CZ  PHE C 279     6858  11074   8248   -452   2318   -174       C  
ATOM   2116  N   ILE C 280      53.543  22.471  18.559  1.00 81.48           N  
ANISOU 2116  N   ILE C 280     8092  13330   9537    -45   2654    -51       N  
ATOM   2117  CA  ILE C 280      54.894  22.963  18.288  1.00 83.59           C  
ANISOU 2117  CA  ILE C 280     8186  13710   9864    -99   2712   -306       C  
ATOM   2118  C   ILE C 280      55.727  21.971  17.447  1.00 89.22           C  
ANISOU 2118  C   ILE C 280     9086  14319  10495     -8   2747    -63       C  
ATOM   2119  O   ILE C 280      56.348  22.381  16.462  1.00 88.73           O  
ANISOU 2119  O   ILE C 280     9093  14015  10605   -153   2807   -137       O  
ATOM   2120  CB  ILE C 280      55.609  23.386  19.608  1.00 89.90           C  
ANISOU 2120  CB  ILE C 280     8523  15148  10487      7   2693   -690       C  
ATOM   2121  CG1 ILE C 280      54.762  24.398  20.419  1.00 91.84           C  
ANISOU 2121  CG1 ILE C 280     8524  15518  10853   -102   2651   -999       C  
ATOM   2122  CG2 ILE C 280      57.010  23.958  19.352  1.00 91.89           C  
ANISOU 2122  CG2 ILE C 280     8559  15524  10831    -67   2777  -1046       C  
ATOM   2123  CD1 ILE C 280      54.044  23.796  21.659  1.00103.94           C  
ANISOU 2123  CD1 ILE C 280     9914  17530  12047    118   2552   -880       C  
ATOM   2124  N   HIS C 281      55.753  20.682  17.836  1.00 86.83           N  
ANISOU 2124  N   HIS C 281     8838  14198   9955    235   2723    230       N  
ATOM   2125  CA  HIS C 281      56.492  19.612  17.132  1.00 85.97           C  
ANISOU 2125  CA  HIS C 281     8869  13996   9798    345   2753    453       C  
ATOM   2126  C   HIS C 281      55.679  19.188  15.876  1.00 87.08           C  
ANISOU 2126  C   HIS C 281     9334  13599  10153    230   2776    683       C  
ATOM   2127  O   HIS C 281      54.490  18.880  15.996  1.00 85.89           O  
ANISOU 2127  O   HIS C 281     9310  13274  10050    243   2775    849       O  
ATOM   2128  CB  HIS C 281      56.733  18.400  18.080  1.00 88.46           C  
ANISOU 2128  CB  HIS C 281     9086  14677   9847    674   2758    712       C  
ATOM   2129  CG  HIS C 281      57.157  18.749  19.496  1.00 94.75           C  
ANISOU 2129  CG  HIS C 281     9521  16126  10354    856   2729    528       C  
ATOM   2130  CD2 HIS C 281      56.488  19.416  20.473  1.00 97.18           C  
ANISOU 2130  CD2 HIS C 281     9625  16722  10577    854   2690    371       C  
ATOM   2131  ND1 HIS C 281      58.400  18.371  19.997  1.00 98.75           N  
ANISOU 2131  ND1 HIS C 281     9797  17120  10603   1086   2736    461       N  
ATOM   2132  CE1 HIS C 281      58.444  18.823  21.243  1.00100.05           C  
ANISOU 2132  CE1 HIS C 281     9610  17889  10515   1232   2708    260       C  
ATOM   2133  NE2 HIS C 281      57.321  19.460  21.573  1.00 99.62           N  
ANISOU 2133  NE2 HIS C 281     9548  17740  10563   1090   2676    191       N  
ATOM   2134  N   LEU C 282      56.315  19.177  14.684  1.00 83.17           N  
ANISOU 2134  N   LEU C 282     8936  12897   9768    127   2801    659       N  
ATOM   2135  CA  LEU C 282      55.636  18.952  13.390  1.00 81.46           C  
ANISOU 2135  CA  LEU C 282     8943  12285   9723     23   2823    793       C  
ATOM   2136  C   LEU C 282      56.115  17.683  12.649  1.00 83.78           C  
ANISOU 2136  C   LEU C 282     9298  12507  10028    124   2839    939       C  
ATOM   2137  O   LEU C 282      57.325  17.420  12.624  1.00 85.88           O  
ANISOU 2137  O   LEU C 282     9464  12956  10210    179   2830    874       O  
ATOM   2138  CB  LEU C 282      55.810  20.197  12.485  1.00 81.41           C  
ANISOU 2138  CB  LEU C 282     8955  12115   9862   -194   2855    644       C  
ATOM   2139  CG  LEU C 282      54.651  21.212  12.430  1.00 85.60           C  
ANISOU 2139  CG  LEU C 282     9551  12437  10534   -320   2868    621       C  
ATOM   2140  CD1 LEU C 282      54.521  21.998  13.725  1.00 87.20           C  
ANISOU 2140  CD1 LEU C 282     9573  12825  10734   -342   2847    419       C  
ATOM   2141  CD2 LEU C 282      54.847  22.193  11.302  1.00 87.11           C  
ANISOU 2141  CD2 LEU C 282     9777  12425  10896   -476   2947    603       C  
ATOM   2142  N   ASP C 283      55.173  16.903  12.038  1.00 75.68           N  
ANISOU 2142  N   ASP C 283     8401  11225   9128    146   2869   1083       N  
ATOM   2143  CA  ASP C 283      55.525  15.659  11.335  1.00 74.10           C  
ANISOU 2143  CA  ASP C 283     8199  10935   9020    234   2903   1160       C  
ATOM   2144  C   ASP C 283      56.145  15.961   9.986  1.00 78.62           C  
ANISOU 2144  C   ASP C 283     8763  11486   9623    108   2882   1031       C  
ATOM   2145  O   ASP C 283      55.552  16.688   9.185  1.00 78.18           O  
ANISOU 2145  O   ASP C 283     8770  11331   9604    -17   2886    987       O  
ATOM   2146  CB  ASP C 283      54.314  14.736  11.166  1.00 74.16           C  
ANISOU 2146  CB  ASP C 283     8275  10693   9209    292   2977   1271       C  
ATOM   2147  CG  ASP C 283      54.680  13.301  10.897  1.00 75.45           C  
ANISOU 2147  CG  ASP C 283     8364  10759   9545    427   3055   1351       C  
ATOM   2148  OD1 ASP C 283      55.022  12.591  11.858  1.00 75.29           O  
ANISOU 2148  OD1 ASP C 283     8286  10802   9518    607   3109   1536       O  
ATOM   2149  OD2 ASP C 283      54.587  12.875   9.729  1.00 81.57           O1-
ANISOU 2149  OD2 ASP C 283     9107  11410  10476    369   3073   1227       O1-
ATOM   2150  N   ASP C 284      57.341  15.408   9.729  1.00 75.68           N  
ANISOU 2150  N   ASP C 284     8298  11240   9216    159   2863    987       N  
ATOM   2151  CA  ASP C 284      58.114  15.709   8.520  1.00 74.63           C  
ANISOU 2151  CA  ASP C 284     8122  11162   9072     42   2838    860       C  
ATOM   2152  C   ASP C 284      57.529  15.080   7.271  1.00 75.90           C  
ANISOU 2152  C   ASP C 284     8269  11207   9364     25   2853    840       C  
ATOM   2153  O   ASP C 284      57.523  15.751   6.237  1.00 74.71           O  
ANISOU 2153  O   ASP C 284     8108  11105   9173    -85   2849    787       O  
ATOM   2154  CB  ASP C 284      59.587  15.328   8.695  1.00 77.98           C  
ANISOU 2154  CB  ASP C 284     8436  11794   9399    100   2799    774       C  
ATOM   2155  CG  ASP C 284      60.258  16.125   9.791  1.00 97.96           C  
ANISOU 2155  CG  ASP C 284    10912  14540  11770    109   2791    691       C  
ATOM   2156  OD1 ASP C 284      59.783  16.059  10.955  1.00101.67           O  
ANISOU 2156  OD1 ASP C 284    11374  15069  12186    229   2802    777       O  
ATOM   2157  OD2 ASP C 284      61.239  16.830   9.491  1.00106.38           O1-
ANISOU 2157  OD2 ASP C 284    11909  15742  12769     -1   2786    513       O1-
ATOM   2158  N   ASP C 285      57.037  13.807   7.356  1.00 71.51           N  
ANISOU 2158  N   ASP C 285     7672  10519   8980    146   2895    875       N  
ATOM   2159  CA  ASP C 285      56.403  13.084   6.243  1.00 71.50           C  
ANISOU 2159  CA  ASP C 285     7577  10436   9154    143   2932    759       C  
ATOM   2160  C   ASP C 285      55.252  13.922   5.642  1.00 73.28           C  
ANISOU 2160  C   ASP C 285     7871  10646   9326     63   2944    731       C  
ATOM   2161  O   ASP C 285      55.130  14.038   4.408  1.00 72.77           O  
ANISOU 2161  O   ASP C 285     7701  10719   9229     27   2936    610       O  
ATOM   2162  CB  ASP C 285      55.813  11.736   6.721  1.00 75.64           C  
ANISOU 2162  CB  ASP C 285     8043  10733   9963    276   3037    798       C  
ATOM   2163  CG  ASP C 285      56.720  10.842   7.545  1.00 94.30           C  
ANISOU 2163  CG  ASP C 285    10350  13069  12409    421   3066    926       C  
ATOM   2164  OD1 ASP C 285      57.066  11.234   8.691  1.00 95.33           O  
ANISOU 2164  OD1 ASP C 285    10569  13290  12362    493   3047   1105       O  
ATOM   2165  OD2 ASP C 285      56.987   9.704   7.100  1.00103.33           O1-
ANISOU 2165  OD2 ASP C 285    11332  14109  13819    489   3126    844       O1-
ATOM   2166  N   CYS C 286      54.399  14.483   6.540  1.00 66.87           N  
ANISOU 2166  N   CYS C 286     7209   9713   8485     59   2965    845       N  
ATOM   2167  CA  CYS C 286      53.323  15.395   6.200  1.00 64.64           C  
ANISOU 2167  CA  CYS C 286     7016   9404   8141      0   2972    846       C  
ATOM   2168  C   CYS C 286      53.891  16.652   5.555  1.00 69.15           C  
ANISOU 2168  C   CYS C 286     7598  10117   8559    -96   2941    878       C  
ATOM   2169  O   CYS C 286      53.504  16.957   4.429  1.00 69.27           O  
ANISOU 2169  O   CYS C 286     7562  10237   8520    -97   2958    854       O  
ATOM   2170  CB  CYS C 286      52.463  15.702   7.423  1.00 63.49           C  
ANISOU 2170  CB  CYS C 286     7004   9114   8005      9   2983    939       C  
ATOM   2171  SG  CYS C 286      51.385  14.331   7.916  1.00 67.41           S  
ANISOU 2171  SG  CYS C 286     7486   9402   8724    116   3085    929       S  
ATOM   2172  N   VAL C 287      54.824  17.360   6.250  1.00 66.11           N  
ANISOU 2172  N   VAL C 287     7244   9760   8115   -159   2920    927       N  
ATOM   2173  CA  VAL C 287      55.515  18.578   5.796  1.00 66.27           C  
ANISOU 2173  CA  VAL C 287     7253   9851   8075   -269   2944    954       C  
ATOM   2174  C   VAL C 287      56.093  18.407   4.379  1.00 74.24           C  
ANISOU 2174  C   VAL C 287     8149  11036   9024   -276   2953    940       C  
ATOM   2175  O   VAL C 287      55.909  19.303   3.546  1.00 76.12           O  
ANISOU 2175  O   VAL C 287     8380  11321   9222   -310   3014   1044       O  
ATOM   2176  CB  VAL C 287      56.570  19.066   6.831  1.00 69.59           C  
ANISOU 2176  CB  VAL C 287     7646  10310   8485   -326   2939    895       C  
ATOM   2177  CG1 VAL C 287      57.618  19.984   6.207  1.00 70.36           C  
ANISOU 2177  CG1 VAL C 287     7674  10478   8581   -445   2999    865       C  
ATOM   2178  CG2 VAL C 287      55.900  19.759   8.010  1.00 68.72           C  
ANISOU 2178  CG2 VAL C 287     7589  10104   8418   -346   2945    890       C  
ATOM   2179  N   THR C 288      56.768  17.277   4.090  1.00 71.54           N  
ANISOU 2179  N   THR C 288     7694  10808   8680   -227   2904    828       N  
ATOM   2180  CA  THR C 288      57.342  17.088   2.748  1.00 72.93           C  
ANISOU 2180  CA  THR C 288     7712  11218   8780   -236   2895    771       C  
ATOM   2181  C   THR C 288      56.250  16.794   1.675  1.00 75.07           C  
ANISOU 2181  C   THR C 288     7883  11617   9024   -151   2914    737       C  
ATOM   2182  O   THR C 288      56.525  17.045   0.502  1.00 76.67           O  
ANISOU 2182  O   THR C 288     7939  12093   9099   -143   2925    745       O  
ATOM   2183  CB  THR C 288      58.528  16.080   2.702  1.00 85.44           C  
ANISOU 2183  CB  THR C 288     9166  12917  10379   -223   2827    616       C  
ATOM   2184  CG2 THR C 288      59.646  16.449   3.649  1.00 83.56           C  
ANISOU 2184  CG2 THR C 288     8988  12657  10104   -277   2813    611       C  
ATOM   2185  OG1 THR C 288      58.097  14.734   2.936  1.00 89.80           O  
ANISOU 2185  OG1 THR C 288     9650  13382  11088   -118   2808    510       O  
ATOM   2186  N   GLU C 289      55.046  16.288   2.056  1.00 68.21           N  
ANISOU 2186  N   GLU C 289     7057  10603   8257    -79   2928    684       N  
ATOM   2187  CA  GLU C 289      53.898  16.111   1.130  1.00 67.37           C  
ANISOU 2187  CA  GLU C 289     6834  10652   8112     13   2960    589       C  
ATOM   2188  C   GLU C 289      53.146  17.438   0.823  1.00 68.01           C  
ANISOU 2188  C   GLU C 289     7024  10775   8042     31   3010    792       C  
ATOM   2189  O   GLU C 289      52.750  17.663  -0.324  1.00 67.98           O  
ANISOU 2189  O   GLU C 289     6868  11079   7881    127   3039    793       O  
ATOM   2190  CB  GLU C 289      52.921  15.014   1.633  1.00 67.99           C  
ANISOU 2190  CB  GLU C 289     6890  10545   8398     76   2990    405       C  
ATOM   2191  CG  GLU C 289      51.794  14.649   0.666  1.00 74.67           C  
ANISOU 2191  CG  GLU C 289     7541  11598   9231    176   3035    179       C  
ATOM   2192  CD  GLU C 289      52.168  14.047  -0.679  1.00 92.99           C  
ANISOU 2192  CD  GLU C 289     9506  14325  11501    240   3024    -74       C  
ATOM   2193  OE1 GLU C 289      53.176  13.306  -0.758  1.00 86.12           O  
ANISOU 2193  OE1 GLU C 289     8501  13469  10751    201   2990   -182       O  
ATOM   2194  OE2 GLU C 289      51.431  14.303  -1.657  1.00 78.62           O1-
ANISOU 2194  OE2 GLU C 289     7511  12853   9508    345   3048   -187       O1-
ATOM   2195  N   LEU C 290      52.945  18.297   1.847  1.00 61.49           N  
ANISOU 2195  N   LEU C 290     6422   9671   7270    -41   3025    955       N  
ATOM   2196  CA  LEU C 290      52.418  19.653   1.663  1.00 60.14           C  
ANISOU 2196  CA  LEU C 290     6349   9466   7035    -40   3089   1170       C  
ATOM   2197  C   LEU C 290      53.389  20.495   0.809  1.00 65.66           C  
ANISOU 2197  C   LEU C 290     6967  10328   7651    -68   3161   1362       C  
ATOM   2198  O   LEU C 290      52.922  21.256  -0.041  1.00 68.09           O  
ANISOU 2198  O   LEU C 290     7234  10784   7854     23   3244   1557       O  
ATOM   2199  CB  LEU C 290      52.091  20.331   3.020  1.00 58.57           C  
ANISOU 2199  CB  LEU C 290     6345   8938   6971   -131   3088   1227       C  
ATOM   2200  CG  LEU C 290      50.802  19.890   3.760  1.00 60.51           C  
ANISOU 2200  CG  LEU C 290     6687   9039   7265    -89   3049   1120       C  
ATOM   2201  CD1 LEU C 290      50.964  20.012   5.265  1.00 62.36           C  
ANISOU 2201  CD1 LEU C 290     7028   9057   7610   -179   3012   1102       C  
ATOM   2202  CD2 LEU C 290      49.619  20.739   3.362  1.00 60.17           C  
ANISOU 2202  CD2 LEU C 290     6703   8994   7165    -25   3087   1205       C  
ATOM   2203  N   SER C 291      54.728  20.354   1.016  1.00 61.31           N  
ANISOU 2203  N   SER C 291     6379   9773   7142   -176   3145   1322       N  
ATOM   2204  CA  SER C 291      55.783  21.022   0.196  1.00 62.37           C  
ANISOU 2204  CA  SER C 291     6415  10068   7215   -224   3228   1472       C  
ATOM   2205  C   SER C 291      55.755  20.663  -1.289  1.00 69.28           C  
ANISOU 2205  C   SER C 291     7072  11378   7873    -95   3234   1506       C  
ATOM   2206  O   SER C 291      55.974  21.547  -2.110  1.00 70.32           O  
ANISOU 2206  O   SER C 291     7138  11661   7919    -60   3356   1769       O  
ATOM   2207  CB  SER C 291      57.182  20.781   0.762  1.00 62.90           C  
ANISOU 2207  CB  SER C 291     6468  10080   7350   -359   3194   1335       C  
ATOM   2208  OG  SER C 291      57.573  21.801   1.666  1.00 67.46           O  
ANISOU 2208  OG  SER C 291     7145  10391   8095   -485   3280   1381       O  
ATOM   2209  N   VAL C 292      55.484  19.387  -1.643  1.00 68.01           N  
ANISOU 2209  N   VAL C 292     6758  11437   7646    -13   3125   1237       N  
ATOM   2210  CA  VAL C 292      55.415  18.951  -3.051  1.00 70.78           C  
ANISOU 2210  CA  VAL C 292     6812  12299   7782    125   3115   1166       C  
ATOM   2211  C   VAL C 292      54.135  19.467  -3.738  1.00 76.63           C  
ANISOU 2211  C   VAL C 292     7494  13268   8355    317   3187   1305       C  
ATOM   2212  O   VAL C 292      54.114  19.621  -4.960  1.00 79.22           O  
ANISOU 2212  O   VAL C 292     7573  14094   8433    468   3229   1388       O  
ATOM   2213  CB  VAL C 292      55.635  17.413  -3.276  1.00 75.27           C  
ANISOU 2213  CB  VAL C 292     7150  13049   8401    142   2998    755       C  
ATOM   2214  CG1 VAL C 292      56.900  16.907  -2.571  1.00 74.08           C  
ANISOU 2214  CG1 VAL C 292     7061  12685   8401     -9   2927    649       C  
ATOM   2215  CG2 VAL C 292      54.414  16.571  -2.894  1.00 74.64           C  
ANISOU 2215  CG2 VAL C 292     7055  12847   8459    220   2979    503       C  
ATOM   2216  N   HIS C 293      53.079  19.724  -2.945  1.00 71.42           N  
ANISOU 2216  N   HIS C 293     7040  12293   7802    329   3200   1323       N  
ATOM   2217  CA  HIS C 293      51.791  20.215  -3.414  1.00 70.67           C  
ANISOU 2217  CA  HIS C 293     6923  12369   7560    516   3259   1425       C  
ATOM   2218  C   HIS C 293      51.872  21.726  -3.685  1.00 76.59           C  
ANISOU 2218  C   HIS C 293     7777  13065   8259    558   3405   1903       C  
ATOM   2219  O   HIS C 293      51.437  22.194  -4.743  1.00 77.13           O  
ANISOU 2219  O   HIS C 293     7681  13544   8082    777   3491   2115       O  
ATOM   2220  CB  HIS C 293      50.727  19.893  -2.361  1.00 68.29           C  
ANISOU 2220  CB  HIS C 293     6812  11710   7425    481   3213   1241       C  
ATOM   2221  CG  HIS C 293      49.328  20.253  -2.764  1.00 71.50           C  
ANISOU 2221  CG  HIS C 293     7194  12294   7680    672   3253   1253       C  
ATOM   2222  CD2 HIS C 293      48.485  19.631  -3.623  1.00 73.69           C  
ANISOU 2222  CD2 HIS C 293     7211  13020   7767    869   3248    989       C  
ATOM   2223  ND1 HIS C 293      48.691  21.364  -2.238  1.00 72.30           N  
ANISOU 2223  ND1 HIS C 293     7526  12115   7829    675   3306   1515       N  
ATOM   2224  CE1 HIS C 293      47.490  21.385  -2.792  1.00 72.49           C  
ANISOU 2224  CE1 HIS C 293     7458  12421   7664    882   3323   1438       C  
ATOM   2225  NE2 HIS C 293      47.318  20.362  -3.629  1.00 73.71           N  
ANISOU 2225  NE2 HIS C 293     7310  13038   7658   1009   3292   1108       N  
ATOM   2226  N   HIS C 294      52.433  22.470  -2.723  1.00 74.30           N  
ANISOU 2226  N   HIS C 294     7718  12291   8221    367   3453   2060       N  
ATOM   2227  CA  HIS C 294      52.554  23.913  -2.754  1.00 77.50           C  
ANISOU 2227  CA  HIS C 294     8219  12490   8737    359   3632   2470       C  
ATOM   2228  C   HIS C 294      53.661  24.376  -3.702  1.00 89.02           C  
ANISOU 2228  C   HIS C 294     9521  14183  10120    367   3767   2742       C  
ATOM   2229  O   HIS C 294      53.561  25.471  -4.270  1.00 92.05           O  
ANISOU 2229  O   HIS C 294     9881  14578  10515    474   3968   3166       O  
ATOM   2230  CB  HIS C 294      52.798  24.437  -1.338  1.00 77.08           C  
ANISOU 2230  CB  HIS C 294     8388  11873   9025    133   3639   2412       C  
ATOM   2231  CG  HIS C 294      51.534  24.646  -0.580  1.00 79.65           C  
ANISOU 2231  CG  HIS C 294     8866  11963   9434    164   3594   2346       C  
ATOM   2232  CD2 HIS C 294      50.877  23.810   0.253  1.00 79.15           C  
ANISOU 2232  CD2 HIS C 294     8889  11805   9378    131   3441   2040       C  
ATOM   2233  ND1 HIS C 294      50.826  25.830  -0.675  1.00 83.28           N  
ANISOU 2233  ND1 HIS C 294     9388  12261   9994    243   3729   2632       N  
ATOM   2234  CE1 HIS C 294      49.766  25.678   0.101  1.00 80.77           C  
ANISOU 2234  CE1 HIS C 294     9195  11781   9712    243   3626   2450       C  
ATOM   2235  NE2 HIS C 294      49.754  24.477   0.678  1.00 78.79           N  
ANISOU 2235  NE2 HIS C 294     8963  11569   9404    174   3460   2101       N  
ATOM   2236  N   ARG C 295      54.710  23.538  -3.878  1.00 86.97           N  
ANISOU 2236  N   ARG C 295     9143  14105   9797    266   3672   2515       N  
ATOM   2237  CA  ARG C 295      55.943  23.869  -4.605  1.00 89.61           C  
ANISOU 2237  CA  ARG C 295     9337  14629  10082    215   3778   2697       C  
ATOM   2238  C   ARG C 295      56.653  25.042  -3.889  1.00 97.11           C  
ANISOU 2238  C   ARG C 295    10447  15069  11382     18   3964   2898       C  
ATOM   2239  O   ARG C 295      57.093  26.022  -4.499  1.00100.03           O  
ANISOU 2239  O   ARG C 295    10751  15436  11819     36   4196   3276       O  
ATOM   2240  CB  ARG C 295      55.696  24.066  -6.120  1.00 90.90           C  
ANISOU 2240  CB  ARG C 295     9234  15396   9907    477   3873   2993       C  
ATOM   2241  CG  ARG C 295      55.029  22.844  -6.758  1.00 97.47           C  
ANISOU 2241  CG  ARG C 295     9829  16772  10433    657   3689   2648       C  
ATOM   2242  CD  ARG C 295      54.242  23.173  -8.008  1.00112.14           C  
ANISOU 2242  CD  ARG C 295    11433  19245  11930    992   3783   2911       C  
ATOM   2243  NE  ARG C 295      53.135  22.232  -8.198  1.00126.10           N  
ANISOU 2243  NE  ARG C 295    13042  21349  13521   1158   3638   2511       N  
ATOM   2244  CZ  ARG C 295      52.400  22.142  -9.304  1.00147.90           C  
ANISOU 2244  CZ  ARG C 295    15481  24810  15904   1479   3663   2531       C  
ATOM   2245  NH1 ARG C 295      52.650  22.929 -10.344  1.00141.44           N1+
ANISOU 2245  NH1 ARG C 295    14468  24467  14806   1698   3824   3006       N1+
ATOM   2246  NH2 ARG C 295      51.415  21.255  -9.381  1.00133.32           N  
ANISOU 2246  NH2 ARG C 295    13470  23226  13960   1598   3547   2066       N  
ATOM   2247  N   ASN C 296      56.724  24.897  -2.553  1.00 92.97           N  
ANISOU 2247  N   ASN C 296    10097  14130  11098   -160   3875   2616       N  
ATOM   2248  CA  ASN C 296      57.432  25.712  -1.568  1.00 94.04           C  
ANISOU 2248  CA  ASN C 296    10331  13815  11586   -378   3992   2573       C  
ATOM   2249  C   ASN C 296      58.821  25.081  -1.372  1.00 99.28           C  
ANISOU 2249  C   ASN C 296    10924  14577  12223   -533   3912   2291       C  
ATOM   2250  O   ASN C 296      59.063  23.978  -1.886  1.00 97.28           O  
ANISOU 2250  O   ASN C 296    10576  14674  11711   -469   3746   2135       O  
ATOM   2251  CB  ASN C 296      56.657  25.668  -0.221  1.00 94.15           C  
ANISOU 2251  CB  ASN C 296    10507  13498  11768   -435   3886   2350       C  
ATOM   2252  CG  ASN C 296      55.762  26.861   0.079  1.00116.02           C  
ANISOU 2252  CG  ASN C 296    13356  15942  14784   -413   4042   2571       C  
ATOM   2253  ND2 ASN C 296      55.972  27.477   1.231  1.00106.11           N  
ANISOU 2253  ND2 ASN C 296    12141  14323  13854   -582   4092   2396       N  
ATOM   2254  OD1 ASN C 296      54.837  27.203  -0.670  1.00108.93           O  
ANISOU 2254  OD1 ASN C 296    12459  15144  13784   -228   4109   2862       O  
ATOM   2255  N   ASN C 297      59.734  25.769  -0.638  1.00 98.77           N  
ANISOU 2255  N   ASN C 297    10869  14221  12438   -728   4035   2182       N  
ATOM   2256  CA  ASN C 297      61.022  25.176  -0.259  1.00 98.69           C  
ANISOU 2256  CA  ASN C 297    10799  14306  12393   -863   3946   1851       C  
ATOM   2257  C   ASN C 297      60.808  24.125   0.841  1.00 99.59           C  
ANISOU 2257  C   ASN C 297    10992  14421  12426   -845   3699   1510       C  
ATOM   2258  O   ASN C 297      60.547  22.968   0.494  1.00 97.60           O  
ANISOU 2258  O   ASN C 297    10725  14410  11948   -734   3518   1437       O  
ATOM   2259  CB  ASN C 297      62.127  26.223   0.067  1.00104.58           C  
ANISOU 2259  CB  ASN C 297    11471  14817  13447  -1063   4182   1786       C  
ATOM   2260  CG  ASN C 297      61.721  27.420   0.897  1.00132.78           C  
ANISOU 2260  CG  ASN C 297    15067  17956  17427  -1153   4380   1798       C  
ATOM   2261  ND2 ASN C 297      62.414  27.627   2.011  1.00123.24           N  
ANISOU 2261  ND2 ASN C 297    13796  16611  16417  -1304   4395   1404       N  
ATOM   2262  OD1 ASN C 297      60.858  28.217   0.511  1.00131.37           O  
ANISOU 2262  OD1 ASN C 297    14920  17590  17404  -1081   4539   2141       O  
ATOM   2263  N   ARG C 298      60.899  24.512   2.141  1.00 95.72           N  
ANISOU 2263  N   ARG C 298    10547  13687  12135   -939   3713   1303       N  
ATOM   2264  CA  ARG C 298      60.622  23.642   3.298  1.00 93.27           C  
ANISOU 2264  CA  ARG C 298    10296  13394  11748   -888   3519   1056       C  
ATOM   2265  C   ARG C 298      60.582  24.413   4.615  1.00 95.92           C  
ANISOU 2265  C   ARG C 298    10616  13525  12304   -973   3582    872       C  
ATOM   2266  O   ARG C 298      59.620  24.264   5.366  1.00 94.24           O  
ANISOU 2266  O   ARG C 298    10479  13234  12094   -909   3499    859       O  
ATOM   2267  CB  ARG C 298      61.606  22.456   3.393  1.00 93.02           C  
ANISOU 2267  CB  ARG C 298    10203  13615  11524   -860   3363    833       C  
ATOM   2268  CG  ARG C 298      61.241  21.492   4.499  1.00 99.09           C  
ANISOU 2268  CG  ARG C 298    11026  14406  12219   -754   3201    688       C  
ATOM   2269  CD  ARG C 298      61.469  20.042   4.153  1.00104.30           C  
ANISOU 2269  CD  ARG C 298    11658  15252  12719   -641   3050    633       C  
ATOM   2270  NE  ARG C 298      60.768  19.217   5.125  1.00114.09           N  
ANISOU 2270  NE  ARG C 298    12963  16431  13956   -514   2958    617       N  
ATOM   2271  CZ  ARG C 298      61.266  18.845   6.300  1.00131.75           C  
ANISOU 2271  CZ  ARG C 298    15174  18731  16154   -452   2911    494       C  
ATOM   2272  NH1 ARG C 298      62.494  19.208   6.654  1.00121.71           N1+
ANISOU 2272  NH1 ARG C 298    13804  17608  14833   -507   2930    308       N1+
ATOM   2273  NH2 ARG C 298      60.543  18.105   7.127  1.00117.08           N  
ANISOU 2273  NH2 ARG C 298    13367  16823  14296   -316   2861    555       N  
ATOM   2274  N   GLN C 299      61.626  25.219   4.901  1.00 92.99           N  
ANISOU 2274  N   GLN C 299    10109  13100  12122  -1121   3735    685       N  
ATOM   2275  CA  GLN C 299      61.672  26.089   6.077  1.00 93.17           C  
ANISOU 2275  CA  GLN C 299    10020  12975  12405  -1216   3830    423       C  
ATOM   2276  C   GLN C 299      60.449  27.006   6.068  1.00 96.90           C  
ANISOU 2276  C   GLN C 299    10551  13139  13127  -1226   3937    631       C  
ATOM   2277  O   GLN C 299      59.907  27.297   7.127  1.00 96.21           O  
ANISOU 2277  O   GLN C 299    10421  12986  13150  -1235   3900    449       O  
ATOM   2278  CB  GLN C 299      62.978  26.898   6.094  1.00 97.00           C  
ANISOU 2278  CB  GLN C 299    10304  13428  13123  -1388   4039    170       C  
ATOM   2279  CG  GLN C 299      63.202  27.708   7.368  1.00114.39           C  
ANISOU 2279  CG  GLN C 299    12291  15570  15602  -1488   4140   -248       C  
ATOM   2280  CD  GLN C 299      63.157  29.198   7.110  1.00131.05           C  
ANISOU 2280  CD  GLN C 299    14268  17282  18243  -1661   4469   -226       C  
ATOM   2281  NE2 GLN C 299      61.961  29.772   7.157  1.00112.58           N  
ANISOU 2281  NE2 GLN C 299    12000  14669  16106  -1639   4514     -6       N  
ATOM   2282  OE1 GLN C 299      64.190  29.852   6.883  1.00130.49           O  
ANISOU 2282  OE1 GLN C 299    14016  17129  18437  -1814   4706   -413       O  
ATOM   2283  N   THR C 300      60.014  27.443   4.868  1.00 94.76           N  
ANISOU 2283  N   THR C 300    10356  12728  12919  -1202   4066   1015       N  
ATOM   2284  CA  THR C 300      58.818  28.267   4.647  1.00 95.25           C  
ANISOU 2284  CA  THR C 300    10486  12521  13182  -1163   4172   1287       C  
ATOM   2285  C   THR C 300      57.577  27.473   5.021  1.00 96.53           C  
ANISOU 2285  C   THR C 300    10803  12776  13098  -1021   3936   1313       C  
ATOM   2286  O   THR C 300      56.760  27.962   5.806  1.00 96.52           O  
ANISOU 2286  O   THR C 300    10812  12603  13259  -1036   3926   1234       O  
ATOM   2287  CB  THR C 300      58.757  28.780   3.190  1.00102.97           C  
ANISOU 2287  CB  THR C 300    11481  13447  14194  -1106   4369   1739       C  
ATOM   2288  CG2 THR C 300      57.629  29.785   2.973  1.00103.47           C  
ANISOU 2288  CG2 THR C 300    11587  13219  14508  -1043   4527   2047       C  
ATOM   2289  OG1 THR C 300      60.011  29.368   2.837  1.00101.01           O  
ANISOU 2289  OG1 THR C 300    11086  13132  14161  -1246   4598   1713       O  
ATOM   2290  N   MET C 301      57.449  26.249   4.459  1.00 90.57           N  
ANISOU 2290  N   MET C 301    10137  12291  11984   -892   3760   1387       N  
ATOM   2291  CA  MET C 301      56.351  25.315   4.707  1.00 87.99           C  
ANISOU 2291  CA  MET C 301     9933  12057  11443   -759   3566   1383       C  
ATOM   2292  C   MET C 301      56.058  25.171   6.209  1.00 90.89           C  
ANISOU 2292  C   MET C 301    10303  12369  11861   -791   3459   1126       C  
ATOM   2293  O   MET C 301      54.909  25.342   6.607  1.00 89.37           O  
ANISOU 2293  O   MET C 301    10189  12068  11700   -751   3416   1158       O  
ATOM   2294  CB  MET C 301      56.650  23.946   4.053  1.00 88.92           C  
ANISOU 2294  CB  MET C 301    10053  12460  11273   -658   3428   1369       C  
ATOM   2295  CG  MET C 301      55.489  22.972   4.067  1.00 90.53           C  
ANISOU 2295  CG  MET C 301    10341  12730  11325   -521   3290   1365       C  
ATOM   2296  SD  MET C 301      54.268  23.318   2.790  1.00 95.13           S  
ANISOU 2296  SD  MET C 301    10948  13383  11815   -382   3352   1617       S  
ATOM   2297  CE  MET C 301      53.034  24.126   3.732  1.00 91.51           C  
ANISOU 2297  CE  MET C 301    10616  12639  11516   -397   3363   1632       C  
ATOM   2298  N   GLU C 302      57.098  24.876   7.030  1.00 88.42           N  
ANISOU 2298  N   GLU C 302     9882  12185  11528   -844   3420    870       N  
ATOM   2299  CA  GLU C 302      56.978  24.650   8.480  1.00 88.09           C  
ANISOU 2299  CA  GLU C 302     9781  12229  11460   -828   3320    631       C  
ATOM   2300  C   GLU C 302      56.582  25.928   9.216  1.00 92.67           C  
ANISOU 2300  C   GLU C 302    10252  12634  12324   -938   3417    486       C  
ATOM   2301  O   GLU C 302      55.704  25.879  10.086  1.00 91.85           O  
ANISOU 2301  O   GLU C 302    10158  12545  12197   -900   3325    416       O  
ATOM   2302  CB  GLU C 302      58.279  24.061   9.066  1.00 90.06           C  
ANISOU 2302  CB  GLU C 302     9896  12747  11577   -812   3273    401       C  
ATOM   2303  CG  GLU C 302      58.542  22.618   8.655  1.00 98.19           C  
ANISOU 2303  CG  GLU C 302    11009  13944  12354   -676   3149    504       C  
ATOM   2304  CD  GLU C 302      59.897  22.010   8.973  1.00112.24           C  
ANISOU 2304  CD  GLU C 302    12668  15983  13996   -636   3109    324       C  
ATOM   2305  OE1 GLU C 302      60.850  22.767   9.280  1.00113.37           O  
ANISOU 2305  OE1 GLU C 302    12651  16207  14217   -736   3195     88       O  
ATOM   2306  OE2 GLU C 302      60.013  20.767   8.870  1.00 84.26           O1-
ANISOU 2306  OE2 GLU C 302     9170  12553  10292   -502   3007    399       O1-
ATOM   2307  N   ASP C 303      57.226  27.072   8.851  1.00 89.95           N  
ANISOU 2307  N   ASP C 303     9777  12115  12285  -1080   3622    431       N  
ATOM   2308  CA  ASP C 303      56.936  28.410   9.383  1.00 90.16           C  
ANISOU 2308  CA  ASP C 303     9645  11900  12712  -1208   3774    271       C  
ATOM   2309  C   ASP C 303      55.459  28.779   9.167  1.00 89.69           C  
ANISOU 2309  C   ASP C 303     9736  11611  12731  -1159   3753    508       C  
ATOM   2310  O   ASP C 303      54.856  29.395  10.043  1.00 89.82           O  
ANISOU 2310  O   ASP C 303     9646  11541  12941  -1213   3744    312       O  
ATOM   2311  CB  ASP C 303      57.868  29.476   8.755  1.00 94.65           C  
ANISOU 2311  CB  ASP C 303    10062  12241  13659  -1359   4059    256       C  
ATOM   2312  CG  ASP C 303      59.333  29.442   9.201  1.00107.54           C  
ANISOU 2312  CG  ASP C 303    11466  14077  15317  -1451   4121   -127       C  
ATOM   2313  OD1 ASP C 303      59.803  28.370   9.656  1.00113.49           O  
ANISOU 2313  OD1 ASP C 303    12232  15196  15692  -1353   3925   -267       O  
ATOM   2314  OD2 ASP C 303      60.017  30.481   9.072  1.00110.77           O1-
ANISOU 2314  OD2 ASP C 303    11670  14274  16143  -1610   4386   -286       O1-
ATOM   2315  N   LEU C 304      54.891  28.382   8.008  1.00 82.19           N  
ANISOU 2315  N   LEU C 304     8998  10622  11608  -1047   3738    887       N  
ATOM   2316  CA  LEU C 304      53.522  28.661   7.559  1.00 79.79           C  
ANISOU 2316  CA  LEU C 304     8843  10161  11312   -959   3727   1136       C  
ATOM   2317  C   LEU C 304      52.439  27.858   8.325  1.00 77.42           C  
ANISOU 2317  C   LEU C 304     8653   9989  10773   -876   3500   1030       C  
ATOM   2318  O   LEU C 304      51.420  28.435   8.733  1.00 76.84           O  
ANISOU 2318  O   LEU C 304     8600   9767  10829   -883   3483   1004       O  
ATOM   2319  CB  LEU C 304      53.432  28.408   6.043  1.00 79.79           C  
ANISOU 2319  CB  LEU C 304     8959  10218  11140   -833   3791   1517       C  
ATOM   2320  CG  LEU C 304      52.888  29.544   5.167  1.00 85.95           C  
ANISOU 2320  CG  LEU C 304     9746  10761  12150   -782   4003   1862       C  
ATOM   2321  CD1 LEU C 304      53.843  30.738   5.128  1.00 89.81           C  
ANISOU 2321  CD1 LEU C 304    10060  10971  13092   -932   4287   1884       C  
ATOM   2322  CD2 LEU C 304      52.615  29.047   3.766  1.00 86.16           C  
ANISOU 2322  CD2 LEU C 304     9853  11024  11860   -589   4007   2205       C  
ATOM   2323  N   ILE C 305      52.672  26.532   8.515  1.00 68.37           N  
ANISOU 2323  N   ILE C 305     7566   9100   9312   -797   3346    976       N  
ATOM   2324  CA  ILE C 305      51.819  25.651   9.318  1.00 64.68           C  
ANISOU 2324  CA  ILE C 305     7177   8748   8650   -719   3174    889       C  
ATOM   2325  C   ILE C 305      51.746  26.172  10.760  1.00 70.34           C  
ANISOU 2325  C   ILE C 305     7742   9499   9484   -798   3131    619       C  
ATOM   2326  O   ILE C 305      50.656  26.218  11.347  1.00 70.51           O  
ANISOU 2326  O   ILE C 305     7807   9496   9487   -780   3048    573       O  
ATOM   2327  CB  ILE C 305      52.287  24.177   9.234  1.00 65.14           C  
ANISOU 2327  CB  ILE C 305     7278   9023   8449   -618   3081    907       C  
ATOM   2328  CG1 ILE C 305      52.331  23.681   7.766  1.00 64.12           C  
ANISOU 2328  CG1 ILE C 305     7224   8919   8219   -544   3117   1097       C  
ATOM   2329  CG2 ILE C 305      51.392  23.284  10.092  1.00 62.66           C  
ANISOU 2329  CG2 ILE C 305     7028   8778   8002   -533   2963    865       C  
ATOM   2330  CD1 ILE C 305      53.169  22.439   7.530  1.00 56.61           C  
ANISOU 2330  CD1 ILE C 305     6241   8150   7118   -482   3066   1068       C  
ATOM   2331  N   SER C 306      52.911  26.582  11.306  1.00 68.55           N  
ANISOU 2331  N   SER C 306     7302   9376   9369   -881   3193    400       N  
ATOM   2332  CA  SER C 306      53.113  27.098  12.664  1.00 69.93           C  
ANISOU 2332  CA  SER C 306     7221   9706   9643   -944   3168     52       C  
ATOM   2333  C   SER C 306      52.294  28.356  13.022  1.00 73.95           C  
ANISOU 2333  C   SER C 306     7622   9992  10484  -1058   3223    -91       C  
ATOM   2334  O   SER C 306      52.159  28.650  14.212  1.00 72.05           O  
ANISOU 2334  O   SER C 306     7152   9943  10281  -1091   3160   -407       O  
ATOM   2335  CB  SER C 306      54.597  27.343  12.924  1.00 76.41           C  
ANISOU 2335  CB  SER C 306     7801  10697  10535  -1005   3261   -199       C  
ATOM   2336  OG  SER C 306      55.297  26.127  13.138  1.00 84.93           O  
ANISOU 2336  OG  SER C 306     8904  12094  11271   -871   3162   -169       O  
ATOM   2337  N   LEU C 307      51.760  29.093  12.007  1.00 71.93           N  
ANISOU 2337  N   LEU C 307     7496   9370  10465  -1097   3344    138       N  
ATOM   2338  CA  LEU C 307      50.786  30.173  12.230  1.00 72.14           C  
ANISOU 2338  CA  LEU C 307     7465   9139  10806  -1168   3387     72       C  
ATOM   2339  C   LEU C 307      49.451  29.672  12.850  1.00 71.70           C  
ANISOU 2339  C   LEU C 307     7530   9197  10516  -1095   3180     52       C  
ATOM   2340  O   LEU C 307      48.823  30.423  13.608  1.00 71.87           O  
ANISOU 2340  O   LEU C 307     7398   9163  10746  -1173   3149   -182       O  
ATOM   2341  CB  LEU C 307      50.518  30.995  10.941  1.00 73.33           C  
ANISOU 2341  CB  LEU C 307     7734   8905  11224  -1165   3583    410       C  
ATOM   2342  CG  LEU C 307      51.494  32.131  10.521  1.00 81.18           C  
ANISOU 2342  CG  LEU C 307     8525   9617  12702  -1291   3878    399       C  
ATOM   2343  CD1 LEU C 307      51.999  32.980  11.701  1.00 82.73           C  
ANISOU 2343  CD1 LEU C 307     8340   9785  13309  -1470   3957   -116       C  
ATOM   2344  CD2 LEU C 307      52.619  31.617   9.704  1.00 85.32           C  
ANISOU 2344  CD2 LEU C 307     9104  10245  13069  -1266   3961    572       C  
ATOM   2345  N   TRP C 308      49.034  28.414  12.537  1.00 64.46           N  
ANISOU 2345  N   TRP C 308     6853   8432   9206   -957   3054    261       N  
ATOM   2346  CA  TRP C 308      47.749  27.815  12.965  1.00 61.98           C  
ANISOU 2346  CA  TRP C 308     6680   8194   8675   -885   2896    273       C  
ATOM   2347  C   TRP C 308      46.593  28.804  12.774  1.00 65.76           C  
ANISOU 2347  C   TRP C 308     7201   8419   9366   -923   2907    270       C  
ATOM   2348  O   TRP C 308      45.955  29.238  13.738  1.00 65.62           O  
ANISOU 2348  O   TRP C 308     7062   8442   9429   -988   2819     31       O  
ATOM   2349  CB  TRP C 308      47.793  27.213  14.404  1.00 59.87           C  
ANISOU 2349  CB  TRP C 308     6260   8267   8220   -868   2762     50       C  
ATOM   2350  CG  TRP C 308      48.849  26.164  14.610  1.00 60.78           C  
ANISOU 2350  CG  TRP C 308     6340   8648   8106   -778   2755    102       C  
ATOM   2351  CD1 TRP C 308      49.961  26.259  15.399  1.00 65.32           C  
ANISOU 2351  CD1 TRP C 308     6649   9502   8666   -786   2768   -109       C  
ATOM   2352  CD2 TRP C 308      48.909  24.878  13.985  1.00 59.21           C  
ANISOU 2352  CD2 TRP C 308     6345   8466   7685   -653   2746    354       C  
ATOM   2353  CE2 TRP C 308      50.094  24.245  14.437  1.00 63.71           C  
ANISOU 2353  CE2 TRP C 308     6786   9298   8122   -586   2751    326       C  
ATOM   2354  CE3 TRP C 308      48.080  24.197  13.081  1.00 58.91           C  
ANISOU 2354  CE3 TRP C 308     6546   8270   7567   -584   2745    556       C  
ATOM   2355  NE1 TRP C 308      50.717  25.110  15.298  1.00 64.00           N  
ANISOU 2355  NE1 TRP C 308     6541   9519   8257   -659   2760     42       N  
ATOM   2356  CZ2 TRP C 308      50.459  22.962  14.026  1.00 62.37           C  
ANISOU 2356  CZ2 TRP C 308     6733   9180   7785   -461   2755    524       C  
ATOM   2357  CZ3 TRP C 308      48.452  22.932  12.663  1.00 59.56           C  
ANISOU 2357  CZ3 TRP C 308     6710   8416   7505   -475   2759    700       C  
ATOM   2358  CH2 TRP C 308      49.625  22.326  13.138  1.00 60.97           C  
ANISOU 2358  CH2 TRP C 308     6771   8801   7594   -419   2764    699       C  
ATOM   2359  N   GLN C 309      46.346  29.162  11.512  1.00 62.36           N  
ANISOU 2359  N   GLN C 309     6918   7767   9008   -864   3019    540       N  
ATOM   2360  CA  GLN C 309      45.319  30.133  11.117  1.00 62.73           C  
ANISOU 2360  CA  GLN C 309     7014   7566   9255   -849   3064    617       C  
ATOM   2361  C   GLN C 309      43.915  29.512  11.040  1.00 63.93           C  
ANISOU 2361  C   GLN C 309     7366   7804   9121   -739   2916    635       C  
ATOM   2362  O   GLN C 309      42.918  30.249  10.949  1.00 65.27           O  
ANISOU 2362  O   GLN C 309     7569   7820   9410   -719   2908    631       O  
ATOM   2363  CB  GLN C 309      45.691  30.801   9.782  1.00 66.26           C  
ANISOU 2363  CB  GLN C 309     7499   7805   9872   -779   3277    956       C  
ATOM   2364  CG  GLN C 309      46.987  31.621   9.836  1.00 86.70           C  
ANISOU 2364  CG  GLN C 309     9871  10226  12845   -912   3477    921       C  
ATOM   2365  CD  GLN C 309      47.160  32.522   8.640  1.00106.95           C  
ANISOU 2365  CD  GLN C 309    12445  12521  15670   -844   3733   1296       C  
ATOM   2366  NE2 GLN C 309      48.226  32.304   7.883  1.00 97.15           N  
ANISOU 2366  NE2 GLN C 309    11193  11336  14384   -828   3865   1489       N  
ATOM   2367  OE1 GLN C 309      46.365  33.439   8.402  1.00104.20           O  
ANISOU 2367  OE1 GLN C 309    12096  11921  15575   -796   3826   1431       O  
ATOM   2368  N   TYR C 310      43.841  28.151  11.079  1.00 55.21           N  
ANISOU 2368  N   TYR C 310     6374   6928   7675   -667   2819    637       N  
ATOM   2369  CA  TYR C 310      42.611  27.355  10.958  1.00 50.86           C  
ANISOU 2369  CA  TYR C 310     5989   6466   6869   -570   2718    612       C  
ATOM   2370  C   TYR C 310      41.869  27.666   9.645  1.00 53.81           C  
ANISOU 2370  C   TYR C 310     6482   6782   7181   -421   2786    794       C  
ATOM   2371  O   TYR C 310      40.649  27.860   9.595  1.00 53.00           O  
ANISOU 2371  O   TYR C 310     6460   6664   7013   -362   2729    721       O  
ATOM   2372  CB  TYR C 310      41.733  27.450  12.213  1.00 49.42           C  
ANISOU 2372  CB  TYR C 310     5769   6321   6686   -652   2579    360       C  
ATOM   2373  CG  TYR C 310      42.374  26.755  13.402  1.00 49.08           C  
ANISOU 2373  CG  TYR C 310     5601   6486   6560   -713   2514    236       C  
ATOM   2374  CD1 TYR C 310      43.373  27.378  14.143  1.00 51.50           C  
ANISOU 2374  CD1 TYR C 310     5674   6859   7035   -811   2530    109       C  
ATOM   2375  CD2 TYR C 310      41.995  25.469  13.773  1.00 48.94           C  
ANISOU 2375  CD2 TYR C 310     5666   6620   6309   -648   2466    245       C  
ATOM   2376  CE1 TYR C 310      43.969  26.745  15.237  1.00 52.56           C  
ANISOU 2376  CE1 TYR C 310     5654   7284   7032   -812   2474      5       C  
ATOM   2377  CE2 TYR C 310      42.588  24.826  14.860  1.00 48.19           C  
ANISOU 2377  CE2 TYR C 310     5442   6749   6120   -649   2433    212       C  
ATOM   2378  CZ  TYR C 310      43.568  25.475  15.595  1.00 55.59           C  
ANISOU 2378  CZ  TYR C 310     6142   7828   7152   -716   2424     96       C  
ATOM   2379  OH  TYR C 310      44.169  24.874  16.671  1.00 58.75           O  
ANISOU 2379  OH  TYR C 310     6374   8545   7404   -669   2392     66       O  
ATOM   2380  N   ASP C 311      42.673  27.704   8.582  1.00 52.51           N  
ANISOU 2380  N   ASP C 311     6302   6639   7011   -343   2914   1028       N  
ATOM   2381  CA  ASP C 311      42.269  27.795   7.183  1.00 54.06           C  
ANISOU 2381  CA  ASP C 311     6551   6926   7063   -145   3002   1252       C  
ATOM   2382  C   ASP C 311      42.399  26.402   6.551  1.00 57.03           C  
ANISOU 2382  C   ASP C 311     6944   7573   7152    -45   2979   1211       C  
ATOM   2383  O   ASP C 311      42.430  25.433   7.286  1.00 57.29           O  
ANISOU 2383  O   ASP C 311     6993   7642   7132   -121   2895   1018       O  
ATOM   2384  CB  ASP C 311      43.102  28.880   6.429  1.00 57.73           C  
ANISOU 2384  CB  ASP C 311     6933   7258   7746   -119   3190   1565       C  
ATOM   2385  CG  ASP C 311      44.611  28.698   6.450  1.00 65.46           C  
ANISOU 2385  CG  ASP C 311     7816   8232   8824   -230   3266   1614       C  
ATOM   2386  OD1 ASP C 311      45.095  27.796   7.170  1.00 75.27           O  
ANISOU 2386  OD1 ASP C 311     9047   9570   9981   -327   3161   1406       O  
ATOM   2387  OD2 ASP C 311      45.308  29.458   5.752  1.00 66.45           O1-
ANISOU 2387  OD2 ASP C 311     7868   8263   9115   -207   3444   1873       O1-
ATOM   2388  N   HIS C 312      42.464  26.302   5.217  1.00 55.21           N  
ANISOU 2388  N   HIS C 312     6674   7548   6756    135   3067   1388       N  
ATOM   2389  CA  HIS C 312      42.617  25.054   4.465  1.00 54.99           C  
ANISOU 2389  CA  HIS C 312     6584   7812   6499    238   3063   1298       C  
ATOM   2390  C   HIS C 312      43.935  24.307   4.763  1.00 57.78           C  
ANISOU 2390  C   HIS C 312     6881   8153   6920    113   3059   1275       C  
ATOM   2391  O   HIS C 312      43.935  23.078   4.845  1.00 57.74           O  
ANISOU 2391  O   HIS C 312     6846   8248   6845    117   3018   1086       O  
ATOM   2392  CB  HIS C 312      42.467  25.310   2.946  1.00 57.77           C  
ANISOU 2392  CB  HIS C 312     6832   8479   6639    481   3164   1496       C  
ATOM   2393  CG  HIS C 312      42.218  24.056   2.170  1.00 61.37           C  
ANISOU 2393  CG  HIS C 312     7160   9303   6855    612   3146   1270       C  
ATOM   2394  CD2 HIS C 312      42.826  23.592   1.061  1.00 65.17           C  
ANISOU 2394  CD2 HIS C 312     7457  10132   7173    737   3202   1320       C  
ATOM   2395  ND1 HIS C 312      41.252  23.139   2.563  1.00 62.27           N  
ANISOU 2395  ND1 HIS C 312     7290   9449   6922    609   3077    909       N  
ATOM   2396  CE1 HIS C 312      41.303  22.164   1.677  1.00 62.63           C  
ANISOU 2396  CE1 HIS C 312     7144   9831   6821    728   3110    723       C  
ATOM   2397  NE2 HIS C 312      42.232  22.391   0.755  1.00 64.68           N  
ANISOU 2397  NE2 HIS C 312     7269  10319   6987    811   3170    949       N  
ATOM   2398  N   LEU C 313      45.039  25.054   4.915  1.00 53.21           N  
ANISOU 2398  N   LEU C 313     6270   7440   6507     11   3121   1450       N  
ATOM   2399  CA  LEU C 313      46.354  24.520   5.264  1.00 52.12           C  
ANISOU 2399  CA  LEU C 313     6073   7301   6429   -102   3116   1418       C  
ATOM   2400  C   LEU C 313      46.351  23.844   6.651  1.00 54.17           C  
ANISOU 2400  C   LEU C 313     6369   7471   6743   -214   3011   1203       C  
ATOM   2401  O   LEU C 313      46.976  22.793   6.801  1.00 53.79           O  
ANISOU 2401  O   LEU C 313     6282   7512   6643   -217   2985   1133       O  
ATOM   2402  CB  LEU C 313      47.400  25.642   5.176  1.00 53.87           C  
ANISOU 2402  CB  LEU C 313     6233   7386   6848   -192   3233   1602       C  
ATOM   2403  CG  LEU C 313      48.856  25.332   5.530  1.00 58.69           C  
ANISOU 2403  CG  LEU C 313     6764   8010   7526   -313   3244   1545       C  
ATOM   2404  CD1 LEU C 313      49.560  24.593   4.416  1.00 60.10           C  
ANISOU 2404  CD1 LEU C 313     6873   8433   7529   -231   3269   1628       C  
ATOM   2405  CD2 LEU C 313      49.591  26.595   5.881  1.00 62.26           C  
ANISOU 2405  CD2 LEU C 313     7140   8247   8269   -446   3369   1600       C  
ATOM   2406  N   THR C 314      45.653  24.428   7.653  1.00 49.74           N  
ANISOU 2406  N   THR C 314     5856   6763   6280   -286   2957   1112       N  
ATOM   2407  CA  THR C 314      45.465  23.762   8.960  1.00 48.62           C  
ANISOU 2407  CA  THR C 314     5722   6619   6131   -349   2864    942       C  
ATOM   2408  C   THR C 314      44.620  22.472   8.835  1.00 50.51           C  
ANISOU 2408  C   THR C 314     6023   6929   6240   -258   2839    853       C  
ATOM   2409  O   THR C 314      44.973  21.467   9.454  1.00 47.82           O  
ANISOU 2409  O   THR C 314     5656   6623   5892   -256   2830    818       O  
ATOM   2410  CB  THR C 314      44.939  24.736  10.012  1.00 56.23           C  
ANISOU 2410  CB  THR C 314     6668   7475   7221   -448   2809    834       C  
ATOM   2411  CG2 THR C 314      44.789  24.095  11.381  1.00 54.51           C  
ANISOU 2411  CG2 THR C 314     6414   7350   6949   -486   2718    692       C  
ATOM   2412  OG1 THR C 314      45.843  25.836  10.114  1.00 61.14           O  
ANISOU 2412  OG1 THR C 314     7172   8010   8048   -544   2876    857       O  
ATOM   2413  N   ALA C 315      43.517  22.509   8.046  1.00 49.18           N  
ANISOU 2413  N   ALA C 315     5907   6786   5992   -167   2852    808       N  
ATOM   2414  CA  ALA C 315      42.645  21.350   7.780  1.00 49.61           C  
ANISOU 2414  CA  ALA C 315     5969   6906   5974    -84   2869    643       C  
ATOM   2415  C   ALA C 315      43.444  20.208   7.097  1.00 56.58           C  
ANISOU 2415  C   ALA C 315     6741   7896   6861    -26   2936    630       C  
ATOM   2416  O   ALA C 315      43.386  19.067   7.576  1.00 55.05           O  
ANISOU 2416  O   ALA C 315     6520   7645   6752    -29   2969    535       O  
ATOM   2417  CB  ALA C 315      41.446  21.765   6.926  1.00 50.06           C  
ANISOU 2417  CB  ALA C 315     6050   7056   5915     27   2878    555       C  
ATOM   2418  N   THR C 316      44.209  20.534   5.994  1.00 54.86           N  
ANISOU 2418  N   THR C 316     6440   7828   6576     28   2969    740       N  
ATOM   2419  CA  THR C 316      45.028  19.586   5.206  1.00 54.67           C  
ANISOU 2419  CA  THR C 316     6270   7956   6547     80   3014    700       C  
ATOM   2420  C   THR C 316      46.171  18.974   6.045  1.00 57.64           C  
ANISOU 2420  C   THR C 316     6637   8221   7043     -5   3002    755       C  
ATOM   2421  O   THR C 316      46.359  17.766   5.974  1.00 56.17           O  
ANISOU 2421  O   THR C 316     6359   8039   6944     30   3042    646       O  
ATOM   2422  CB  THR C 316      45.507  20.221   3.896  1.00 59.42           C  
ANISOU 2422  CB  THR C 316     6772   8796   7010    164   3048    829       C  
ATOM   2423  CG2 THR C 316      46.112  19.211   2.947  1.00 54.28           C  
ANISOU 2423  CG2 THR C 316     5916   8386   6321    234   3079    708       C  
ATOM   2424  OG1 THR C 316      44.393  20.848   3.253  1.00 60.59           O  
ANISOU 2424  OG1 THR C 316     6924   9080   7017    289   3066    823       O  
ATOM   2425  N   TYR C 317      46.915  19.785   6.833  1.00 55.05           N  
ANISOU 2425  N   TYR C 317     6369   7810   6738   -100   2963    897       N  
ATOM   2426  CA  TYR C 317      47.950  19.252   7.727  1.00 55.42           C  
ANISOU 2426  CA  TYR C 317     6383   7832   6842   -140   2947    931       C  
ATOM   2427  C   TYR C 317      47.423  18.230   8.733  1.00 60.31           C  
ANISOU 2427  C   TYR C 317     7022   8364   7529   -104   2957    889       C  
ATOM   2428  O   TYR C 317      47.967  17.129   8.820  1.00 60.82           O  
ANISOU 2428  O   TYR C 317     7015   8426   7668    -48   3002    901       O  
ATOM   2429  CB  TYR C 317      48.749  20.360   8.454  1.00 56.92           C  
ANISOU 2429  CB  TYR C 317     6572   8012   7044   -238   2916    997       C  
ATOM   2430  CG  TYR C 317      49.733  19.785   9.460  1.00 60.28           C  
ANISOU 2430  CG  TYR C 317     6929   8507   7468   -233   2895    998       C  
ATOM   2431  CD1 TYR C 317      50.982  19.311   9.057  1.00 63.93           C  
ANISOU 2431  CD1 TYR C 317     7310   9069   7911   -214   2910   1015       C  
ATOM   2432  CD2 TYR C 317      49.397  19.669  10.810  1.00 61.54           C  
ANISOU 2432  CD2 TYR C 317     7084   8688   7611   -220   2859    983       C  
ATOM   2433  CE1 TYR C 317      51.884  18.760   9.978  1.00 66.99           C  
ANISOU 2433  CE1 TYR C 317     7622   9567   8265   -167   2893   1020       C  
ATOM   2434  CE2 TYR C 317      50.287  19.118  11.740  1.00 63.09           C  
ANISOU 2434  CE2 TYR C 317     7183   9036   7753   -156   2851   1015       C  
ATOM   2435  CZ  TYR C 317      51.531  18.671  11.320  1.00 75.32           C  
ANISOU 2435  CZ  TYR C 317     8661  10675   9282   -120   2869   1035       C  
ATOM   2436  OH  TYR C 317      52.411  18.136  12.235  1.00 79.32           O  
ANISOU 2436  OH  TYR C 317     9061  11373   9704    -19   2862   1071       O  
ATOM   2437  N   LEU C 318      46.368  18.598   9.497  1.00 57.36           N  
ANISOU 2437  N   LEU C 318     6732   7913   7149   -130   2931    858       N  
ATOM   2438  CA  LEU C 318      45.811  17.775  10.568  1.00 56.16           C  
ANISOU 2438  CA  LEU C 318     6594   7692   7052    -96   2961    867       C  
ATOM   2439  C   LEU C 318      45.076  16.553  10.034  1.00 59.52           C  
ANISOU 2439  C   LEU C 318     6992   8009   7613    -30   3075    764       C  
ATOM   2440  O   LEU C 318      45.147  15.492  10.650  1.00 60.30           O  
ANISOU 2440  O   LEU C 318     7047   8018   7846     28   3170    835       O  
ATOM   2441  CB  LEU C 318      44.929  18.591  11.531  1.00 55.67           C  
ANISOU 2441  CB  LEU C 318     6597   7624   6931   -157   2889    835       C  
ATOM   2442  CG  LEU C 318      45.609  19.650  12.429  1.00 60.77           C  
ANISOU 2442  CG  LEU C 318     7183   8393   7513   -225   2800    862       C  
ATOM   2443  CD1 LEU C 318      44.573  20.475  13.171  1.00 60.80           C  
ANISOU 2443  CD1 LEU C 318     7214   8393   7494   -295   2723    757       C  
ATOM   2444  CD2 LEU C 318      46.547  19.009  13.452  1.00 63.94           C  
ANISOU 2444  CD2 LEU C 318     7472   8957   7865   -152   2812    972       C  
ATOM   2445  N   LEU C 319      44.373  16.677   8.898  1.00 55.07           N  
ANISOU 2445  N   LEU C 319     6417   7469   7038    -18   3093    587       N  
ATOM   2446  CA  LEU C 319      43.786  15.479   8.288  1.00 54.96           C  
ANISOU 2446  CA  LEU C 319     6293   7394   7195     43   3225    386       C  
ATOM   2447  C   LEU C 319      44.860  14.552   7.700  1.00 57.69           C  
ANISOU 2447  C   LEU C 319     6476   7763   7679     91   3292    382       C  
ATOM   2448  O   LEU C 319      44.646  13.337   7.744  1.00 57.18           O  
ANISOU 2448  O   LEU C 319     6296   7550   7879    131   3437    277       O  
ATOM   2449  CB  LEU C 319      42.673  15.780   7.259  1.00 54.77           C  
ANISOU 2449  CB  LEU C 319     6235   7487   7090     79   3235    123       C  
ATOM   2450  CG  LEU C 319      41.376  16.428   7.793  1.00 57.75           C  
ANISOU 2450  CG  LEU C 319     6750   7815   7378     48   3192     48       C  
ATOM   2451  CD1 LEU C 319      40.724  17.248   6.715  1.00 57.55           C  
ANISOU 2451  CD1 LEU C 319     6708   8003   7154    118   3146    -88       C  
ATOM   2452  CD2 LEU C 319      40.377  15.396   8.354  1.00 56.82           C  
ANISOU 2452  CD2 LEU C 319     6608   7518   7463     40   3328   -135       C  
ATOM   2453  N   LEU C 320      46.010  15.108   7.165  1.00 52.80           N  
ANISOU 2453  N   LEU C 320     5830   7308   6924     80   3204    484       N  
ATOM   2454  CA  LEU C 320      47.166  14.312   6.673  1.00 53.46           C  
ANISOU 2454  CA  LEU C 320     5760   7442   7110    113   3235    478       C  
ATOM   2455  C   LEU C 320      47.814  13.522   7.821  1.00 60.72           C  
ANISOU 2455  C   LEU C 320     6692   8197   8182    144   3286    660       C  
ATOM   2456  O   LEU C 320      48.153  12.346   7.636  1.00 61.06           O  
ANISOU 2456  O   LEU C 320     6588   8143   8469    203   3392    606       O  
ATOM   2457  CB  LEU C 320      48.257  15.176   5.974  1.00 53.00           C  
ANISOU 2457  CB  LEU C 320     5685   7601   6852     82   3134    565       C  
ATOM   2458  CG  LEU C 320      48.404  15.131   4.434  1.00 56.64           C  
ANISOU 2458  CG  LEU C 320     5961   8320   7239    124   3138    400       C  
ATOM   2459  CD1 LEU C 320      49.373  16.219   3.939  1.00 55.23           C  
ANISOU 2459  CD1 LEU C 320     5808   8321   6856     83   3066    574       C  
ATOM   2460  CD2 LEU C 320      48.859  13.741   3.934  1.00 57.73           C  
ANISOU 2460  CD2 LEU C 320     5861   8478   7595    170   3205    195       C  
ATOM   2461  N   LEU C 321      47.979  14.182   9.002  1.00 58.95           N  
ANISOU 2461  N   LEU C 321     6603   7976   7819    124   3220    869       N  
ATOM   2462  CA  LEU C 321      48.368  13.560  10.278  1.00 60.60           C  
ANISOU 2462  CA  LEU C 321     6811   8124   8090    204   3273   1084       C  
ATOM   2463  C   LEU C 321      47.496  12.351  10.692  1.00 65.16           C  
ANISOU 2463  C   LEU C 321     7348   8460   8950    280   3458   1111       C  
ATOM   2464  O   LEU C 321      48.040  11.355  11.170  1.00 68.74           O  
ANISOU 2464  O   LEU C 321     7718   8820   9582    394   3576   1284       O  
ATOM   2465  CB  LEU C 321      48.406  14.618  11.391  1.00 60.41           C  
ANISOU 2465  CB  LEU C 321     6875   8243   7835    172   3165   1204       C  
ATOM   2466  CG  LEU C 321      49.620  14.555  12.329  1.00 66.90           C  
ANISOU 2466  CG  LEU C 321     7625   9253   8540    260   3135   1379       C  
ATOM   2467  CD1 LEU C 321      50.818  15.185  11.704  1.00 66.37           C  
ANISOU 2467  CD1 LEU C 321     7516   9335   8366    202   3047   1296       C  
ATOM   2468  CD2 LEU C 321      49.355  15.314  13.614  1.00 72.03           C  
ANISOU 2468  CD2 LEU C 321     8278  10083   9007    264   3068   1442       C  
ATOM   2469  N   ALA C 322      46.166  12.420  10.501  1.00 59.59           N  
ANISOU 2469  N   ALA C 322     6686   7643   8312    228   3508    943       N
[truncated: 30,545 more chars]
