# Supplementary material for: Solvent-Site Prediction for Fragment Docking and Its Implication on Fragment-Based Drug Discovery
Source: J Chem Inf Model. 2025 Nov 24;65(23):12959–77. doi: 10.1021/acs.jcim.5c02352 (PMC12690578; doi:10.1021/acs.jcim.5c02352)
Supplement: Supplementary file 3 [file ci5c02352_si_003.zip › Frag2Lead_dataset/2015-05/frag.sdf]

frag.A
 OpenBabel08112212003D

 15 16  0  0  0  0  0  0  0  0999 V2000
   43.2760   35.7710   55.4730 C   0  0  0  0  0  0  0  0  0  0  0  0
   41.9350   35.5970   54.8220 C   0  0  0  0  0  0  0  0  0  0  0  0
   41.0470   34.7410   55.6760 C   0  0  0  0  0  0  0  0  0  0  0  0
   41.7690   33.6670   56.4540 C   0  0  0  0  0  0  0  0  0  0  0  0
   41.8050   32.3730   55.9920 C   0  0  0  0  0  0  0  0  0  0  0  0
   42.4600   31.4280   56.7420 C   0  0  0  0  0  0  0  0  0  0  0  0
   43.0690   31.8060   57.9360 C   0  0  0  0  0  0  0  0  0  0  0  0
   43.7330   30.7810   58.6950 C   0  0  0  0  0  0  0  0  0  0  0  0
   43.7630   29.4990   58.2620 C   0  0  0  0  0  0  0  0  0  0  0  0
   43.1190   29.1040   57.0140 C   0  0  0  0  0  0  0  0  0  0  0  0
   43.1280   27.9490   56.5600 O   0  0  0  0  0  0  0  0  0  0  0  0
   42.4890   30.1060   56.3320 N   0  0  0  0  0  0  0  0  0  0  0  0
   43.0030   33.1410   58.3270 C   0  0  0  0  0  0  0  0  0  0  0  0
   42.3560   34.0450   57.5890 N   0  0  0  0  0  0  0  0  0  0  0  0
   43.6760   33.6680   59.5620 C   0  0  0  0  0  0  0  0  0  0  0  0
  1  2  1  0  0  0  0
  2  3  1  0  0  0  0
  3  4  1  0  0  0  0
  4  5  2  0  0  0  0
  4 14  1  0  0  0  0
  5  6  1  0  0  0  0
  6  7  2  0  0  0  0
  6 12  1  0  0  0  0
  7  8  1  0  0  0  0
  7 13  1  0  0  0  0
  8  9  2  0  0  0  0
  9 10  1  0  0  0  0
 10 11  2  0  0  0  0
 10 12  1  0  0  0  0
 13 14  2  0  0  0  0
 13 15  1  0  0  0  0
M  END
$$$$
