# Supplementary material for: Solvent-Site Prediction for Fragment Docking and Its Implication on Fragment-Based Drug Discovery
Source: J Chem Inf Model. 2025 Nov 24;65(23):12959–77. doi: 10.1021/acs.jcim.5c02352 (PMC12690578; doi:10.1021/acs.jcim.5c02352)
Supplement: Supplementary file 3 [file ci5c02352_si_003.zip › Frag2Lead_dataset/2015-05/lead.sdf]

lead.A
 OpenBabel08112212003D

 27 29  0  0  0  0  0  0  0  0999 V2000
   41.1250   36.1790   54.3630 C   0  0  0  0  0  0  0  0  0  0  0  0
   40.2960   35.0460   54.9070 C   0  0  0  0  0  0  0  0  0  0  0  0
   41.1610   34.0790   55.6730 C   0  0  0  0  0  0  0  0  0  0  0  0
   41.1300   32.7640   55.3110 C   0  0  0  0  0  0  0  0  0  0  0  0
   41.9090   31.8800   56.0060 C   0  0  0  0  0  0  0  0  0  0  0  0
   42.7070   32.2890   57.0510 C   0  0  0  0  0  0  0  0  0  0  0  0
   42.6810   33.6430   57.3460 C   0  0  0  0  0  0  0  0  0  0  0  0
   41.9240   34.5230   56.6700 N   0  0  0  0  0  0  0  0  0  0  0  0
   43.4930   34.2660   58.4480 C   0  0  0  0  0  0  0  0  0  0  0  0
   43.5030   31.2900   57.7530 C   0  0  0  0  0  0  0  0  0  0  0  0
   43.4270   30.0100   57.3250 C   0  0  0  0  0  0  0  0  0  0  0  0
   42.5860   29.5810   56.1970 C   0  0  0  0  0  0  0  0  0  0  0  0
   42.5600   28.3960   55.8760 O   0  0  0  0  0  0  0  0  0  0  0  0
   41.8540   30.5620   55.5940 N   0  0  0  0  0  0  0  0  0  0  0  0
   44.1340   28.9530   57.9180 C   0  0  0  0  0  0  0  0  0  0  0  0
   44.7120   28.0830   58.4150 N   0  0  0  0  0  0  0  0  0  0  0  0
   44.3460   31.5270   58.9420 C   0  0  0  0  0  0  0  0  0  0  0  0
   43.7310   31.9080   60.1080 C   0  0  0  0  0  0  0  0  0  0  0  0
   44.4680   32.1150   61.2570 C   0  0  0  0  0  0  0  0  0  0  0  0
   45.8350   31.9370   61.2740 C   0  0  0  0  0  0  0  0  0  0  0  0
   46.4540   31.5560   60.1130 C   0  0  0  0  0  0  0  0  0  0  0  0
   45.7120   31.3570   58.9670 C   0  0  0  0  0  0  0  0  0  0  0  0
   46.4800   32.1650   62.5430 N   0  0  0  0  0  0  0  0  0  0  0  0
   48.1900   32.1500   62.8490 S   0  0  0  0  0  0  0  0  0  0  0  0
   48.3690   32.1430   64.2940 O   0  0  0  0  0  0  0  0  0  0  0  0
   48.8070   33.2160   62.0590 O   0  0  0  0  0  0  0  0  0  0  0  0
   48.7630   30.5720   62.2750 C   0  0  0  0  0  0  0  0  0  0  0  0
  1  2  1  0  0  0  0
  2  3  1  0  0  0  0
  3  4  2  0  0  0  0
  3  8  1  0  0  0  0
  4  5  1  0  0  0  0
  5  6  2  0  0  0  0
  5 14  1  0  0  0  0
  6  7  1  0  0  0  0
  6 10  1  0  0  0  0
  7  8  2  0  0  0  0
  7  9  1  0  0  0  0
 10 11  2  0  0  0  0
 10 17  1  0  0  0  0
 11 12  1  0  0  0  0
 11 15  1  0  0  0  0
 12 13  2  0  0  0  0
 12 14  1  0  0  0  0
 15 16  3  0  0  0  0
 17 18  2  0  0  0  0
 17 22  1  0  0  0  0
 18 19  1  0  0  0  0
 19 20  2  0  0  0  0
 20 21  1  0  0  0  0
 20 23  1  0  0  0  0
 21 22  2  0  0  0  0
 23 24  1  0  0  0  0
 24 25  2  0  0  0  0
 24 26  2  0  0  0  0
 24 27  1  0  0  0  0
M  END
$$$$
