# Supplementary material for: Solvent-Site Prediction for Fragment Docking and Its Implication on Fragment-Based Drug Discovery
Source: J Chem Inf Model. 2025 Nov 24;65(23):12959–77. doi: 10.1021/acs.jcim.5c02352 (PMC12690578; doi:10.1021/acs.jcim.5c02352)
Supplement: Supplementary file 3 [file ci5c02352_si_003.zip › Frag2Lead_dataset/2015-05/rec-frag.pdb]

ATOM      1  N   MET A   1      42.278   7.541  62.379  1.00 53.50           N  
ANISOU    1  N   MET A   1     7682   6103   6543   -501    818     63       N  
ATOM      2  CA  MET A   1      41.452   8.532  63.171  1.00 52.45           C  
ANISOU    2  CA  MET A   1     7300   6166   6464   -568    747     56       C  
ATOM      3  C   MET A   1      41.998   9.965  63.019  1.00 49.37           C  
ANISOU    3  C   MET A   1     6730   5879   6149   -458    743     22       C  
ATOM      4  O   MET A   1      43.071  10.267  63.532  1.00 48.09           O  
ANISOU    4  O   MET A   1     6508   5735   6028   -329    775     42       O  
ATOM      5  CB  MET A   1      41.398   8.151  64.645  1.00 53.21           C  
ANISOU    5  CB  MET A   1     7336   6319   6561   -562    757    103       C  
ATOM      6  CG  MET A   1      40.847   9.281  65.585  1.00 57.39           C  
ANISOU    6  CG  MET A   1     7641   7031   7131   -564    727     98       C  
ATOM      7  SD  MET A   1      39.080   9.383  65.996  1.00 65.69           S  
ANISOU    7  SD  MET A   1     8582   8214   8165   -726    691    134       S  
ATOM      8  CE  MET A   1      38.237   8.102  65.023  1.00 67.01           C  
ANISOU    8  CE  MET A   1     8919   8274   8270   -932    638    174       C  
ATOM      9  N   LEU A   2      41.222  10.822  62.343  1.00 46.96           N  
ANISOU    9  N   LEU A   2     6342   5644   5858   -525    691    -15       N  
ATOM     10  CA  LEU A   2      41.617  12.179  62.010  1.00 44.73           C  
ANISOU   10  CA  LEU A   2     5929   5435   5632   -442    680    -51       C  
ATOM     11  C   LEU A   2      40.814  13.211  62.780  1.00 42.74           C  
ANISOU   11  C   LEU A   2     5503   5329   5407   -456    647    -57       C  
ATOM     12  O   LEU A   2      39.607  13.334  62.618  1.00 42.35           O  
ANISOU   12  O   LEU A   2     5396   5346   5350   -549    615    -41       O  
ATOM     13  CB  LEU A   2      41.479  12.412  60.485  1.00 44.93           C  
ANISOU   13  CB  LEU A   2     6029   5401   5642   -476    662    -85       C  
ATOM     14  CG  LEU A   2      42.120  13.689  59.942  1.00 43.96           C  
ANISOU   14  CG  LEU A   2     5811   5319   5572   -382    662   -117       C  
ATOM     15  CD1 LEU A   2      43.580  13.600  60.214  1.00 43.54           C  
ANISOU   15  CD1 LEU A   2     5766   5227   5550   -247    727    -88       C  
ATOM     16  CD2 LEU A   2      41.828  13.906  58.450  1.00 41.42           C  
ANISOU   16  CD2 LEU A   2     5573   4943   5222   -432    639   -147       C  
ATOM     17  N   ILE A   3      41.516  13.977  63.604  1.00 41.37           N  
ANISOU   17  N   ILE A   3     5255   5204   5259   -361    657    -64       N  
ATOM     18  CA  ILE A   3      40.917  14.955  64.496  1.00 40.02           C  
ANISOU   18  CA  ILE A   3     4981   5138   5086   -343    651    -73       C  
ATOM     19  C   ILE A   3      41.429  16.342  64.128  1.00 39.77           C  
ANISOU   19  C   ILE A   3     4904   5124   5082   -274    628   -115       C  
ATOM     20  O   ILE A   3      42.618  16.571  64.096  1.00 39.04           O  
ANISOU   20  O   ILE A   3     4830   4996   5008   -225    612   -113       O  
ATOM     21  CB  ILE A   3      41.261  14.636  65.947  1.00 40.15           C  
ANISOU   21  CB  ILE A   3     5016   5171   5070   -318    668    -45       C  
ATOM     22  CG1 ILE A   3      40.738  13.234  66.297  1.00 41.69           C  
ANISOU   22  CG1 ILE A   3     5267   5340   5233   -394    691      3       C  
ATOM     23  CG2 ILE A   3      40.680  15.645  66.880  1.00 38.37           C  
ANISOU   23  CG2 ILE A   3     4741   5027   4812   -284    683    -58       C  
ATOM     24  CD1 ILE A   3      41.283  12.667  67.601  1.00 43.88           C  
ANISOU   24  CD1 ILE A   3     5589   5609   5476   -369    705     41       C  
ATOM     25  N   ALA A   4      40.512  17.277  63.846  1.00 39.43           N  
ANISOU   25  N   ALA A   4     4795   5142   5045   -270    625   -134       N  
ATOM     26  CA  ALA A   4      40.889  18.643  63.587  1.00 38.33           C  
ANISOU   26  CA  ALA A   4     4638   5007   4918   -207    604   -173       C  
ATOM     27  C   ALA A   4      40.573  19.476  64.793  1.00 38.96           C  
ANISOU   27  C   ALA A   4     4726   5127   4951   -151    629   -182       C  
ATOM     28  O   ALA A   4      39.453  19.486  65.250  1.00 40.88           O  
ANISOU   28  O   ALA A   4     4927   5432   5172   -137    682   -157       O  
ATOM     29  CB  ALA A   4      40.164  19.170  62.388  1.00 37.23           C  
ANISOU   29  CB  ALA A   4     4450   4887   4807   -219    590   -183       C  
ATOM     30  N   ILE A   5      41.545  20.217  65.314  1.00 39.41           N  
ANISOU   30  N   ILE A   5     4847   5146   4980   -122    594   -205       N  
ATOM     31  CA  ILE A   5      41.250  21.132  66.418  1.00 39.36           C  
ANISOU   31  CA  ILE A   5     4917   5144   4894    -72    617   -225       C  
ATOM     32  C   ILE A   5      41.060  22.543  65.857  1.00 40.40           C  
ANISOU   32  C   ILE A   5     5076   5254   5020    -18    612   -265       C  
ATOM     33  O   ILE A   5      41.905  23.076  65.143  1.00 39.45           O  
ANISOU   33  O   ILE A   5     4967   5092   4931    -41    544   -282       O  
ATOM     34  CB  ILE A   5      42.303  21.068  67.509  1.00 39.52           C  
ANISOU   34  CB  ILE A   5     5036   5126   4855   -104    561   -214       C  
ATOM     35  CG1 ILE A   5      42.565  19.602  67.906  1.00 39.12           C  
ANISOU   35  CG1 ILE A   5     4951   5091   4822   -146    566   -162       C  
ATOM     36  CG2 ILE A   5      41.874  21.872  68.722  1.00 38.95           C  
ANISOU   36  CG2 ILE A   5     5102   5035   4663    -61    596   -239       C  
ATOM     37  CD1 ILE A   5      41.488  18.922  68.697  1.00 40.91           C  
ANISOU   37  CD1 ILE A   5     5179   5360   5006   -139    647   -144       C  
ATOM     38  N   GLU A   6      39.889  23.115  66.120  1.00 41.47           N  
ANISOU   38  N   GLU A   6     5211   5423   5122     66    697   -264       N  
ATOM     39  CA  GLU A   6      39.515  24.369  65.539  1.00 41.53           C  
ANISOU   39  CA  GLU A   6     5242   5410   5128    142    713   -287       C  
ATOM     40  C   GLU A   6      39.198  25.346  66.615  1.00 44.13           C  
ANISOU   40  C   GLU A   6     5736   5690   5343    242    784   -309       C  
ATOM     41  O   GLU A   6      38.952  24.993  67.766  1.00 44.72           O  
ANISOU   41  O   GLU A   6     5878   5771   5341    265    845   -296       O  
ATOM     42  CB  GLU A   6      38.316  24.240  64.639  1.00 41.66           C  
ANISOU   42  CB  GLU A   6     5101   5512   5216    176    762   -237       C  
ATOM     43  CG  GLU A   6      38.497  23.266  63.510  1.00 41.80           C  
ANISOU   43  CG  GLU A   6     5009   5555   5316     67    692   -218       C  
ATOM     44  CD  GLU A   6      39.334  23.801  62.354  1.00 42.33           C  
ANISOU   44  CD  GLU A   6     5100   5562   5421     38    615   -260       C  
ATOM     45  OE1 GLU A   6      39.826  24.960  62.414  1.00 44.58           O  
ANISOU   45  OE1 GLU A   6     5475   5789   5676     86    598   -299       O  
ATOM     46  OE2 GLU A   6      39.480  23.041  61.378  1.00 44.29           O1-
ANISOU   46  OE2 GLU A   6     5299   5812   5716    -38    575   -247       O1-
ATOM     47  N   GLY A   7      39.252  26.608  66.225  1.00 45.92           N  
ANISOU   47  N   GLY A   7     6057   5848   5540    304    778   -344       N  
ATOM     48  CA  GLY A   7      39.015  27.669  67.127  1.00 49.04           C  
ANISOU   48  CA  GLY A   7     6674   6156   5803    409    850   -374       C  
ATOM     49  C   GLY A   7      39.824  28.911  66.860  1.00 51.03           C  
ANISOU   49  C   GLY A   7     7117   6277   5997    384    763   -431       C  
ATOM     50  O   GLY A   7      40.766  28.954  66.061  1.00 50.90           O  
ANISOU   50  O   GLY A   7     7050   6245   6045    268    635   -442       O  
ATOM     51  N   VAL A   8      39.445  29.926  67.602  1.00 54.28           N  
ANISOU   51  N   VAL A   8     7771   6583   6269    498    847   -460       N  
ATOM     52  CA  VAL A   8      39.915  31.286  67.417  1.00 56.48           C  
ANISOU   52  CA  VAL A   8     8289   6711   6461    503    795   -511       C  
ATOM     53  C   VAL A   8      41.154  31.591  68.298  1.00 58.39           C  
ANISOU   53  C   VAL A   8     8797   6825   6565    338    649   -552       C  
ATOM     54  O   VAL A   8      41.927  32.492  67.981  1.00 59.12           O  
ANISOU   54  O   VAL A   8     9044   6808   6613    245    529   -578       O  
ATOM     55  CB  VAL A   8      38.677  32.233  67.660  1.00 58.08           C  
ANISOU   55  CB  VAL A   8     8633   6856   6579    749    992   -503       C  
ATOM     56  CG1 VAL A   8      38.844  33.122  68.877  1.00 60.19           C  
ANISOU   56  CG1 VAL A   8     9320   6933   6617    800   1040   -559       C  
ATOM     57  CG2 VAL A   8      38.318  32.963  66.404  1.00 57.75           C  
ANISOU   57  CG2 VAL A   8     8495   6819   6627    825    998   -486       C  
ATOM     58  N   ASP A   9      41.336  30.817  69.377  1.00 60.69           N  
ANISOU   58  N   ASP A   9     9130   7137   6791    284    645   -542       N  
ATOM     59  CA  ASP A   9      42.443  31.004  70.361  1.00 62.96           C  
ANISOU   59  CA  ASP A   9     9669   7319   6933    111    492   -556       C  
ATOM     60  C   ASP A   9      43.699  30.097  70.139  1.00 62.09           C  
ANISOU   60  C   ASP A   9     9356   7302   6934    -97    303   -495       C  
ATOM     61  O   ASP A   9      43.759  28.950  70.632  1.00 62.39           O  
ANISOU   61  O   ASP A   9     9262   7432   7010   -124    310   -456       O  
ATOM     62  CB  ASP A   9      41.929  30.750  71.778  1.00 64.56           C  
ANISOU   62  CB  ASP A   9    10078   7479   6972    179    598   -568       C  
ATOM     63  CG  ASP A   9      42.962  31.097  72.838  1.00 68.47           C  
ANISOU   63  CG  ASP A   9    10895   7843   7279     -5    430   -581       C  
ATOM     64  OD1 ASP A   9      43.784  32.003  72.576  1.00 72.53           O  
ANISOU   64  OD1 ASP A   9    11576   8246   7736   -140    272   -593       O  
ATOM     65  OD2 ASP A   9      42.946  30.489  73.937  1.00 71.65           O1-
ANISOU   65  OD2 ASP A   9    11393   8249   7581    -29    446   -568       O1-
ATOM     66  N   GLY A  10      44.706  30.640  69.447  1.00 61.26           N  
ANISOU   66  N   GLY A  10     9236   7167   6872   -235    145   -473       N  
ATOM     67  CA  GLY A  10      45.846  29.860  68.957  1.00 59.54           C  
ANISOU   67  CA  GLY A  10     8774   7057   6793   -384      6   -386       C  
ATOM     68  C   GLY A  10      46.687  29.236  70.054  1.00 59.71           C  
ANISOU   68  C   GLY A  10     8841   7097   6750   -526   -116   -318       C  
ATOM     69  O   GLY A  10      47.131  28.081  69.935  1.00 58.47           O  
ANISOU   69  O   GLY A  10     8445   7058   6712   -552   -135   -243       O  
ATOM     70  N   ALA A  11      46.939  30.009  71.108  1.00 60.84           N  
ANISOU   70  N   ALA A  11     9312   7111   6694   -620   -207   -336       N  
ATOM     71  CA  ALA A  11      47.713  29.517  72.255  1.00 61.53           C  
ANISOU   71  CA  ALA A  11     9484   7206   6690   -776   -348   -263       C  
ATOM     72  C   ALA A  11      46.935  28.377  72.958  1.00 60.48           C  
ANISOU   72  C   ALA A  11     9284   7140   6556   -651   -200   -280       C  
ATOM     73  O   ALA A  11      47.518  27.359  73.344  1.00 59.98           O  
ANISOU   73  O   ALA A  11     9073   7170   6548   -724   -269   -192       O  
ATOM     74  CB  ALA A  11      48.012  30.670  73.228  1.00 63.95           C  
ANISOU   74  CB  ALA A  11    10227   7328   6743   -914   -476   -292       C  
ATOM     75  N   GLY A  12      45.610  28.574  73.068  1.00 59.71           N  
ANISOU   75  N   GLY A  12     9283   7001   6404   -457     10   -376       N  
ATOM     76  CA  GLY A  12      44.663  27.619  73.614  1.00 57.99           C  
ANISOU   76  CA  GLY A  12     8993   6851   6189   -324    179   -387       C  
ATOM     77  C   GLY A  12      44.608  26.343  72.814  1.00 54.96           C  
ANISOU   77  C   GLY A  12     8234   6627   6023   -293    219   -334       C  
ATOM     78  O   GLY A  12      44.664  25.275  73.395  1.00 54.70           O  
ANISOU   78  O   GLY A  12     8123   6659   6004   -313    226   -288       O  
ATOM     79  N   LYS A  13      44.473  26.432  71.497  1.00 52.99           N  
ANISOU   79  N   LYS A  13     7783   6426   5925   -246    248   -340       N  
ATOM     80  CA  LYS A  13      44.469  25.209  70.657  1.00 51.14           C  
ANISOU   80  CA  LYS A  13     7243   6314   5872   -229    280   -292       C  
ATOM     81  C   LYS A  13      45.759  24.416  70.780  1.00 49.83           C  
ANISOU   81  C   LYS A  13     6973   6194   5766   -354    143   -198       C  
ATOM     82  O   LYS A  13      45.747  23.200  70.799  1.00 48.77           O  
ANISOU   82  O   LYS A  13     6696   6128   5706   -338    181   -153       O  
ATOM     83  CB  LYS A  13      44.254  25.507  69.170  1.00 49.88           C  
ANISOU   83  CB  LYS A  13     6926   6182   5843   -180    310   -310       C  
ATOM     84  CG  LYS A  13      42.919  26.106  68.847  1.00 52.30           C  
ANISOU   84  CG  LYS A  13     7260   6479   6134    -40    452   -367       C  
ATOM     85  CD  LYS A  13      42.771  26.352  67.327  1.00 54.69           C  
ANISOU   85  CD  LYS A  13     7405   6812   6563    -13    456   -372       C  
ATOM     86  CE  LYS A  13      43.589  27.570  66.838  1.00 56.43           C  
ANISOU   86  CE  LYS A  13     7732   6949   6761    -70    351   -390       C  
ATOM     87  NZ  LYS A  13      45.050  27.217  66.523  1.00 59.37           N1+
ANISOU   87  NZ  LYS A  13     8020   7341   7197   -212    209   -327       N1+
ATOM     88  N   ARG A  14      46.874  25.103  70.785  1.00 49.84           N  
ANISOU   88  N   ARG A  14     7033   6160   5743   -476    -15   -151       N  
ATOM     89  CA  ARG A  14      48.152  24.421  70.812  1.00 50.45           C  
ANISOU   89  CA  ARG A  14     6967   6305   5898   -581   -142    -20       C  
ATOM     90  C   ARG A  14      48.305  23.621  72.058  1.00 50.24           C  
ANISOU   90  C   ARG A  14     6997   6295   5796   -621   -175     31       C  
ATOM     91  O   ARG A  14      48.752  22.474  72.006  1.00 50.28           O  
ANISOU   91  O   ARG A  14     6830   6376   5897   -608   -171    121       O  
ATOM     92  CB  ARG A  14      49.306  25.403  70.783  1.00 52.00           C  
ANISOU   92  CB  ARG A  14     7223   6473   6062   -739   -330     54       C  
ATOM     93  CG  ARG A  14      49.841  25.620  69.409  1.00 55.19           C  
ANISOU   93  CG  ARG A  14     7434   6922   6612   -732   -336    100       C  
ATOM     94  CD  ARG A  14      50.627  26.959  69.349  1.00 60.55           C  
ANISOU   94  CD  ARG A  14     8235   7546   7228   -892   -506    141       C  
ATOM     95  NE  ARG A  14      50.044  27.711  68.254  1.00 63.61           N  
ANISOU   95  NE  ARG A  14     8630   7887   7652   -811   -419     45       N  
ATOM     96  CZ  ARG A  14      49.830  29.024  68.227  1.00 64.67           C  
ANISOU   96  CZ  ARG A  14     8984   7908   7681   -858   -466    -24       C  
ATOM     97  NH1 ARG A  14      50.169  29.808  69.261  1.00 62.36           N1+
ANISOU   97  NH1 ARG A  14     8967   7514   7214  -1005   -609    -18       N1+
ATOM     98  NH2 ARG A  14      49.248  29.541  67.136  1.00 64.86           N  
ANISOU   98  NH2 ARG A  14     8976   7906   7761   -757   -369    -99       N  
ATOM     99  N   THR A  15      47.991  24.244  73.181  1.00 50.54           N  
ANISOU   99  N   THR A  15     7302   6250   5649   -666   -208    -18       N  
ATOM    100  CA  THR A  15      48.025  23.573  74.461  1.00 51.10           C  
ANISOU  100  CA  THR A  15     7476   6324   5617   -706   -234     20       C  
ATOM    101  C   THR A  15      47.074  22.373  74.414  1.00 49.59           C  
ANISOU  101  C   THR A  15     7152   6193   5499   -565    -52     -8       C  
ATOM    102  O   THR A  15      47.452  21.267  74.803  1.00 49.36           O  
ANISOU  102  O   THR A  15     7022   6220   5511   -584    -73     76       O  
ATOM    103  CB  THR A  15      47.707  24.563  75.603  1.00 53.17           C  
ANISOU  103  CB  THR A  15     8109   6456   5636   -760   -270    -49       C  
ATOM    104  CG2 THR A  15      47.354  23.849  76.920  1.00 52.98           C  
ANISOU  104  CG2 THR A  15     8223   6425   5483   -755   -232    -41       C  
ATOM    105  OG1 THR A  15      48.849  25.421  75.798  1.00 56.30           O  
ANISOU  105  OG1 THR A  15     8633   6801   5956   -959   -502     20       O  
ATOM    106  N   LEU A  16      45.883  22.558  73.856  1.00 47.72           N  
ANISOU  106  N   LEU A  16     6895   5949   5287   -434    117   -105       N  
ATOM    107  CA  LEU A  16      44.961  21.448  73.777  1.00 46.81           C  
ANISOU  107  CA  LEU A  16     6651   5896   5237   -339    267   -110       C  
ATOM    108  C   LEU A  16      45.531  20.318  72.925  1.00 46.15           C  
ANISOU  108  C   LEU A  16     6333   5881   5322   -348    248    -38       C  
ATOM    109  O   LEU A  16      45.384  19.162  73.278  1.00 47.02           O  
ANISOU  109  O   LEU A  16     6387   6024   5455   -337    290      5       O  
ATOM    110  CB  LEU A  16      43.595  21.882  73.241  1.00 46.14           C  
ANISOU  110  CB  LEU A  16     6551   5816   5165   -213    432   -189       C  
ATOM    111  CG  LEU A  16      42.592  20.720  73.128  1.00 46.45           C  
ANISOU  111  CG  LEU A  16     6443   5934   5273   -151    566   -168       C  
ATOM    112  CD1 LEU A  16      42.399  20.077  74.522  1.00 44.74           C  
ANISOU  112  CD1 LEU A  16     6338   5718   4942   -165    600   -137       C  
ATOM    113  CD2 LEU A  16      41.251  21.143  72.477  1.00 44.57           C  
ANISOU  113  CD2 LEU A  16     6132   5732   5070    -42    708   -202       C  
ATOM    114  N   VAL A  17      46.163  20.641  71.800  1.00 45.58           N  
ANISOU  114  N   VAL A  17     6144   5817   5356   -358    197    -21       N  
ATOM    115  CA  VAL A  17      46.688  19.628  70.906  1.00 45.04           C  
ANISOU  115  CA  VAL A  17     5891   5791   5429   -337    211     46       C  
ATOM    116  C   VAL A  17      47.706  18.803  71.647  1.00 46.91           C  
ANISOU  116  C   VAL A  17     6100   6054   5670   -383    130    169       C  
ATOM    117  O   VAL A  17      47.767  17.593  71.505  1.00 46.48           O  
ANISOU  117  O   VAL A  17     5965   6016   5679   -338    188    220       O  
ATOM    118  CB  VAL A  17      47.351  20.219  69.630  1.00 44.09           C  
ANISOU  118  CB  VAL A  17     5670   5674   5407   -337    174     61       C  
ATOM    119  CG1 VAL A  17      48.188  19.136  68.911  1.00 42.11           C  
ANISOU  119  CG1 VAL A  17     5268   5456   5278   -301    194    164       C  
ATOM    120  CG2 VAL A  17      46.305  20.756  68.708  1.00 43.18           C  
ANISOU  120  CG2 VAL A  17     5552   5542   5311   -277    265    -43       C  
ATOM    121  N   GLU A  18      48.510  19.462  72.443  1.00 49.58           N  
ANISOU  121  N   GLU A  18     6518   6389   5932   -481    -13    226       N  
ATOM    122  CA  GLU A  18      49.590  18.776  73.083  1.00 52.68           C  
ANISOU  122  CA  GLU A  18     6853   6824   6340   -535   -117    378       C  
ATOM    123  C   GLU A  18      49.117  17.864  74.220  1.00 52.55           C  
ANISOU  123  C   GLU A  18     6924   6802   6242   -526    -81    383       C  
ATOM    124  O   GLU A  18      49.652  16.765  74.431  1.00 52.95           O  
ANISOU  124  O   GLU A  18     6884   6886   6348   -502    -85    496       O  
ATOM    125  CB  GLU A  18      50.586  19.798  73.605  1.00 54.98           C  
ANISOU  125  CB  GLU A  18     7208   7119   6562   -683   -317    460       C  
ATOM    126  CG  GLU A  18      51.877  19.164  74.067  1.00 61.70           C  
ANISOU  126  CG  GLU A  18     7933   8048   7462   -748   -451    670       C  
ATOM    127  CD  GLU A  18      52.913  20.222  74.481  1.00 71.15           C  
ANISOU  127  CD  GLU A  18     9172   9264   8596   -939   -684    784       C  
ATOM    128  OE1 GLU A  18      52.822  21.393  73.970  1.00 73.00           O  
ANISOU  128  OE1 GLU A  18     9482   9452   8801   -997   -720    708       O  
ATOM    129  OE2 GLU A  18      53.799  19.868  75.326  1.00 75.63           O1-
ANISOU  129  OE2 GLU A  18     9706   9890   9139  -1043   -840    959       O1-
ATOM    130  N   LYS A  19      48.137  18.336  74.969  1.00 51.71           N  
ANISOU  130  N   LYS A  19     7002   6647   5996   -535    -35    273       N  
ATOM    131  CA  LYS A  19      47.610  17.539  76.054  1.00 52.09           C  
ANISOU  131  CA  LYS A  19     7146   6692   5956   -527     15    277       C  
ATOM    132  C   LYS A  19      46.754  16.374  75.567  1.00 48.98           C  
ANISOU  132  C   LYS A  19     6647   6316   5648   -430    177    252       C  
ATOM    133  O   LYS A  19      46.724  15.315  76.185  1.00 48.84           O  
ANISOU  133  O   LYS A  19     6633   6307   5617   -427    199    310       O  
ATOM    134  CB  LYS A  19      46.784  18.422  76.973  1.00 53.90           C  
ANISOU  134  CB  LYS A  19     7618   6862   6001   -543     48    178       C  
ATOM    135  CG  LYS A  19      47.616  19.329  77.831  1.00 59.23           C  
ANISOU  135  CG  LYS A  19     8487   7488   6530   -676   -133    214       C  
ATOM    136  CD  LYS A  19      46.714  20.173  78.732  1.00 66.65           C  
ANISOU  136  CD  LYS A  19     9730   8337   7259   -660    -61    104       C  
ATOM    137  CE  LYS A  19      47.523  20.824  79.862  1.00 72.40           C  
ANISOU  137  CE  LYS A  19    10729   8992   7789   -824   -256    149       C  
ATOM    138  NZ  LYS A  19      46.868  22.099  80.331  1.00 77.00           N1+
ANISOU  138  NZ  LYS A  19    11653   9441   8162   -807   -200     27       N1+
ATOM    139  N   LEU A  20      46.044  16.580  74.476  1.00 46.09           N  
ANISOU  139  N   LEU A  20     6203   5950   5360   -368    276    174       N  
ATOM    140  CA  LEU A  20      45.310  15.502  73.822  1.00 45.40           C  
ANISOU  140  CA  LEU A  20     6024   5872   5354   -314    396    164       C  
ATOM    141  C   LEU A  20      46.290  14.465  73.303  1.00 45.05           C  
ANISOU  141  C   LEU A  20     5883   5822   5412   -296    369    262       C  
ATOM    142  O   LEU A  20      46.097  13.278  73.458  1.00 45.73           O  
ANISOU  142  O   LEU A  20     5971   5891   5511   -279    424    302       O  
ATOM    143  CB  LEU A  20      44.529  16.075  72.663  1.00 44.42           C  
ANISOU  143  CB  LEU A  20     5838   5752   5288   -276    467     80       C  
ATOM    144  CG  LEU A  20      43.194  15.578  72.205  1.00 45.96           C  
ANISOU  144  CG  LEU A  20     5989   5966   5506   -254    584     43       C  
ATOM    145  CD1 LEU A  20      42.293  15.062  73.374  1.00 46.44           C  
ANISOU  145  CD1 LEU A  20     6114   6054   5477   -264    657     60       C  
ATOM    146  CD2 LEU A  20      42.559  16.755  71.451  1.00 45.21           C  
ANISOU  146  CD2 LEU A  20     5865   5886   5427   -219    613    -28       C  
ATOM    147  N   SER A  21      47.364  14.909  72.685  1.00 44.63           N  
ANISOU  147  N   SER A  21     5751   5777   5428   -290    295    315       N  
ATOM    148  CA  SER A  21      48.390  13.969  72.242  1.00 45.33           C  
ANISOU  148  CA  SER A  21     5745   5865   5612   -237    294    439       C  
ATOM    149  C   SER A  21      48.891  13.120  73.391  1.00 46.00           C  
ANISOU  149  C   SER A  21     5859   5960   5657   -248    248    552       C  
ATOM    150  O   SER A  21      49.054  11.918  73.249  1.00 47.36           O  
ANISOU  150  O   SER A  21     6018   6102   5873   -181    316    618       O  
ATOM    151  CB  SER A  21      49.568  14.721  71.609  1.00 45.43           C  
ANISOU  151  CB  SER A  21     5647   5914   5699   -235    213    519       C  
ATOM    152  OG  SER A  21      49.089  15.490  70.512  1.00 45.75           O  
ANISOU  152  OG  SER A  21     5672   5939   5773   -223    259    414       O  
ATOM    153  N   GLY A  22      49.145  13.757  74.523  1.00 46.33           N  
ANISOU  153  N   GLY A  22     5967   6033   5603   -337    129    578       N  
ATOM    154  CA  GLY A  22      49.582  13.067  75.727  1.00 46.96           C  
ANISOU  154  CA  GLY A  22     6093   6126   5623   -369     62    688       C  
ATOM    155  C   GLY A  22      48.586  12.069  76.289  1.00 45.97           C  
ANISOU  155  C   GLY A  22     6066   5962   5439   -347    170    639       C  
ATOM    156  O   GLY A  22      48.998  11.017  76.732  1.00 46.36           O  
ANISOU  156  O   GLY A  22     6109   6004   5500   -319    169    746       O  
ATOM    157  N   ALA A  23      47.295  12.423  76.296  1.00 44.40           N  
ANISOU  157  N   ALA A  23     5948   5745   5178   -360    261    498       N  
ATOM    158  CA  ALA A  23      46.222  11.509  76.669  1.00 43.84           C  
ANISOU  158  CA  ALA A  23     5940   5653   5065   -353    375    464       C  
ATOM    159  C   ALA A  23      46.246  10.275  75.777  1.00 43.85           C  
ANISOU  159  C   ALA A  23     5882   5610   5169   -296    452    501       C  
ATOM    160  O   ALA A  23      46.176   9.154  76.261  1.00 43.93           O  
ANISOU  160  O   ALA A  23     5944   5588   5161   -293    484    562       O  
ATOM    161  CB  ALA A  23      44.865  12.166  76.547  1.00 42.68           C  
ANISOU  161  CB  ALA A  23     5828   5518   4868   -360    471    341       C  
ATOM    162  N   PHE A  24      46.292  10.467  74.467  1.00 43.18           N  
ANISOU  162  N   PHE A  24     5723   5506   5177   -255    488    462       N  
ATOM    163  CA  PHE A  24      46.271   9.310  73.579  1.00 43.63           C  
ANISOU  163  CA  PHE A  24     5788   5490   5300   -205    570    487       C  
ATOM    164  C   PHE A  24      47.489   8.456  73.768  1.00 44.56           C  
ANISOU  164  C   PHE A  24     5899   5575   5457   -125    553    628       C  
ATOM    165  O   PHE A  24      47.372   7.233  73.739  1.00 45.60           O  
ANISOU  165  O   PHE A  24     6114   5627   5585    -92    620    670       O  
ATOM    166  CB  PHE A  24      46.133   9.700  72.123  1.00 42.56           C  
ANISOU  166  CB  PHE A  24     5606   5330   5234   -177    611    420       C  
ATOM    167  CG  PHE A  24      44.791  10.214  71.764  1.00 43.31           C  
ANISOU  167  CG  PHE A  24     5703   5449   5303   -244    646    309       C  
ATOM    168  CD1 PHE A  24      43.678   9.427  71.903  1.00 44.11           C  
ANISOU  168  CD1 PHE A  24     5862   5531   5365   -310    701    294       C  
ATOM    169  CD2 PHE A  24      44.643  11.474  71.253  1.00 43.10           C  
ANISOU  169  CD2 PHE A  24     5612   5470   5296   -245    621    240       C  
ATOM    170  CE1 PHE A  24      42.472   9.895  71.558  1.00 45.94           C  
ANISOU  170  CE1 PHE A  24     6057   5811   5587   -369    728    232       C  
ATOM    171  CE2 PHE A  24      43.437  11.939  70.897  1.00 43.38           C  
ANISOU  171  CE2 PHE A  24     5629   5536   5317   -285    659    166       C  
ATOM    172  CZ  PHE A  24      42.341  11.163  71.057  1.00 44.23           C  
ANISOU  172  CZ  PHE A  24     5765   5646   5396   -346    712    171       C  
ATOM    173  N   ARG A  25      48.633   9.079  74.008  1.00 44.93           N  
ANISOU  173  N   ARG A  25     5852   5683   5538    -99    459    719       N  
ATOM    174  CA  ARG A  25      49.852   8.316  74.212  1.00 47.49           C  
ANISOU  174  CA  ARG A  25     6125   6004   5915     -7    442    897       C  
ATOM    175  C   ARG A  25      49.908   7.611  75.533  1.00 48.99           C  
ANISOU  175  C   ARG A  25     6384   6197   6034    -37    396    981       C  
ATOM    176  O   ARG A  25      50.541   6.559  75.635  1.00 51.32           O  
ANISOU  176  O   ARG A  25     6683   6452   6365     60    433   1115       O  
ATOM    177  CB  ARG A  25      51.066   9.198  74.063  1.00 48.14           C  
ANISOU  177  CB  ARG A  25     6052   6176   6063      7    339   1010       C  
ATOM    178  CG  ARG A  25      51.316   9.560  72.624  1.00 48.67           C  
ANISOU  178  CG  ARG A  25     6042   6228   6223     84    414    982       C  
ATOM    179  CD  ARG A  25      52.392  10.631  72.533  1.00 53.13           C  
ANISOU  179  CD  ARG A  25     6444   6898   6844     56    295   1090       C  
ATOM    180  NE  ARG A  25      52.671  10.974  71.145  1.00 53.80           N  
ANISOU  180  NE  ARG A  25     6453   6972   7016    136    378   1076       N  
ATOM    181  CZ  ARG A  25      52.954  12.198  70.696  1.00 53.87           C  
ANISOU  181  CZ  ARG A  25     6374   7042   7050     71    303   1058       C  
ATOM    182  NH1 ARG A  25      53.005  13.243  71.511  1.00 54.00           N1+
ANISOU  182  NH1 ARG A  25     6390   7122   7006    -81    137   1046       N1+
ATOM    183  NH2 ARG A  25      53.172  12.380  69.399  1.00 53.70           N  
ANISOU  183  NH2 ARG A  25     6299   7002   7103    156    399   1049       N  
ATOM    184  N   ALA A  26      49.247   8.174  76.548  1.00 49.55           N  
ANISOU  184  N   ALA A  26     6525   6308   5996   -157    329    908       N  
ATOM    185  CA  ALA A  26      49.096   7.501  77.837  1.00 50.34           C  
ANISOU  185  CA  ALA A  26     6722   6402   6002   -200    298    967       C  
ATOM    186  C   ALA A  26      48.289   6.211  77.651  1.00 50.42           C  
ANISOU  186  C   ALA A  26     6833   6319   6006   -168    432    938       C  
ATOM    187  O   ALA A  26      48.564   5.212  78.336  1.00 52.17           O  
ANISOU  187  O   ALA A  26     7117   6504   6201   -143    432   1043       O  
ATOM    188  CB  ALA A  26      48.442   8.417  78.871  1.00 50.18           C  
ANISOU  188  CB  ALA A  26     6796   6426   5846   -321    234    881       C  
ATOM    189  N   ALA A  27      47.332   6.236  76.712  1.00 48.56           N  
ANISOU  189  N   ALA A  27     6619   6041   5790   -182    529    811       N  
ATOM    190  CA  ALA A  27      46.515   5.058  76.367  1.00 48.90           C  
ANISOU  190  CA  ALA A  27     6773   5986   5821   -192    635    786       C  
ATOM    191  C   ALA A  27      47.282   4.073  75.505  1.00 50.60           C  
ANISOU  191  C   ALA A  27     7029   6089   6107    -69    698    866       C  
ATOM    192  O   ALA A  27      46.759   3.039  75.140  1.00 50.88           O  
ANISOU  192  O   ALA A  27     7203   6010   6120    -78    777    854       O  
ATOM    193  CB  ALA A  27      45.216   5.461  75.664  1.00 45.75           C  
ANISOU  193  CB  ALA A  27     6377   5594   5413   -276    691    650       C  
ATOM    194  N   GLY A  28      48.522   4.395  75.160  1.00 52.62           N  
ANISOU  194  N   GLY A  28     7178   6374   6442     47    670    959       N  
ATOM    195  CA  GLY A  28      49.325   3.525  74.294  1.00 54.52           C  
ANISOU  195  CA  GLY A  28     7458   6509   6749    210    767   1054       C  
ATOM    196  C   GLY A  28      49.136   3.737  72.792  1.00 54.57           C  
ANISOU  196  C   GLY A  28     7489   6448   6797    251    853    963       C  
ATOM    197  O   GLY A  28      49.557   2.905  71.997  1.00 55.71           O  
ANISOU  197  O   GLY A  28     7741   6464   6960    382    967   1014       O  
ATOM    198  N   ARG A  29      48.494   4.830  72.397  1.00 53.66           N  
ANISOU  198  N   ARG A  29     7301   6406   6683    148    809    833       N  
ATOM    199  CA  ARG A  29      48.290   5.118  70.977  1.00 53.95           C  
ANISOU  199  CA  ARG A  29     7359   6387   6751    171    873    748       C  
ATOM    200  C   ARG A  29      49.496   5.896  70.397  1.00 53.19           C  
ANISOU  200  C   ARG A  29     7103   6359   6748    290    868    825       C  
ATOM    201  O   ARG A  29      50.207   6.627  71.117  1.00 53.68           O  
ANISOU  201  O   ARG A  29     7005   6547   6845    285    768    907       O  
ATOM    202  CB  ARG A  29      46.997   5.897  70.769  1.00 53.21           C  
ANISOU  202  CB  ARG A  29     7252   6344   6621     13    832    594       C  
ATOM    203  CG  ARG A  29      45.773   5.258  71.431  1.00 57.98           C  
ANISOU  203  CG  ARG A  29     7960   6926   7144   -120    832    551       C  
ATOM    204  CD  ARG A  29      45.061   4.331  70.499  1.00 66.48           C  
ANISOU  204  CD  ARG A  29     9213   7864   8183   -175    895    510       C  
ATOM    205  NE  ARG A  29      43.876   4.937  69.885  1.00 73.95           N  
ANISOU  205  NE  ARG A  29    10124   8858   9117   -311    867    410       N  
ATOM    206  CZ  ARG A  29      43.180   4.389  68.876  1.00 80.92           C  
ANISOU  206  CZ  ARG A  29    11144   9637   9963   -401    885    370       C  
ATOM    207  NH1 ARG A  29      43.547   3.207  68.340  1.00 83.60           N1+
ANISOU  207  NH1 ARG A  29    11716   9792  10258   -365    944    403       N1+
ATOM    208  NH2 ARG A  29      42.113   5.033  68.384  1.00 82.06           N  
ANISOU  208  NH2 ARG A  29    11213   9858  10108   -528    841    309       N  
ATOM    209  N   SER A  30      49.751   5.717  69.111  1.00 51.68           N  
ANISOU  209  N   SER A  30     6969   6081   6587    387    971    815       N  
ATOM    210  CA  SER A  30      50.720   6.560  68.448  1.00 51.40           C  
ANISOU  210  CA  SER A  30     6772   6121   6637    479    975    879       C  
ATOM    211  C   SER A  30      49.981   7.789  67.871  1.00 48.59           C  
ANISOU  211  C   SER A  30     6361   5823   6277    352    912    724       C  
ATOM    212  O   SER A  30      48.918   7.657  67.275  1.00 48.26           O  
ANISOU  212  O   SER A  30     6446   5708   6182    272    939    591       O  
ATOM    213  CB  SER A  30      51.387   5.783  67.337  1.00 52.39           C  
ANISOU  213  CB  SER A  30     7001   6118   6785    670   1144    953       C  
ATOM    214  OG  SER A  30      50.421   5.583  66.326  1.00 53.77           O  
ANISOU  214  OG  SER A  30     7375   6165   6890    605   1203    796       O  
ATOM    215  N   VAL A  31      50.536   8.977  68.071  1.00 47.20           N  
ANISOU  215  N   VAL A  31     6003   5778   6152    325    816    757       N  
ATOM    216  CA  VAL A  31      49.903  10.222  67.630  1.00 44.90           C  
ANISOU  216  CA  VAL A  31     5666   5539   5855    219    753    624       C  
ATOM    217  C   VAL A  31      50.895  10.970  66.768  1.00 45.81           C  
ANISOU  217  C   VAL A  31     5655   5702   6050    291    762    695       C  
ATOM    218  O   VAL A  31      52.058  11.000  67.127  1.00 46.47           O  
ANISOU  218  O   VAL A  31     5609   5855   6193    356    734    863       O  
ATOM    219  CB  VAL A  31      49.508  11.098  68.829  1.00 43.59           C  
ANISOU  219  CB  VAL A  31     5448   5470   5644     89    618    583       C  
ATOM    220  CG1 VAL A  31      48.806  12.320  68.344  1.00 40.69           C  
ANISOU  220  CG1 VAL A  31     5062   5135   5263     11    580    452       C  
ATOM    221  CG2 VAL A  31      48.634  10.274  69.821  1.00 40.76           C  
ANISOU  221  CG2 VAL A  31     5201   5079   5206     32    625    548       C  
ATOM    222  N   ALA A  32      50.451  11.512  65.621  1.00 45.97           N  
ANISOU  222  N   ALA A  32     5705   5688   6072    278    801    590       N  
ATOM    223  CA  ALA A  32      51.202  12.553  64.854  1.00 46.04           C  
ANISOU  223  CA  ALA A  32     5586   5761   6147    304    784    633       C  
ATOM    224  C   ALA A  32      50.365  13.818  64.824  1.00 45.73           C  
ANISOU  224  C   ALA A  32     5534   5764   6076    169    684    490       C  
ATOM    225  O   ALA A  32      49.128  13.737  64.779  1.00 45.21           O  
ANISOU  225  O   ALA A  32     5570   5656   5952    102    690    355       O  
ATOM    226  CB  ALA A  32      51.470  12.120  63.449  1.00 45.61           C  
ANISOU  226  CB  ALA A  32     5602   5617   6110    426    932    642       C  
ATOM    227  N   THR A  33      51.031  14.973  64.853  1.00 45.88           N  
ANISOU  227  N   THR A  33     5431   5868   6134    129    594    539       N  
ATOM    228  CA  THR A  33      50.370  16.271  64.824  1.00 45.08           C  
ANISOU  228  CA  THR A  33     5338   5792   5998     22    507    419       C  
ATOM    229  C   THR A  33      50.877  17.084  63.644  1.00 45.18           C  
ANISOU  229  C   THR A  33     5287   5817   6064     43    521    434       C  
ATOM    230  O   THR A  33      52.066  17.003  63.282  1.00 45.89           O  
ANISOU  230  O   THR A  33     5266   5946   6224    107    545    585       O  
ATOM    231  CB  THR A  33      50.637  17.097  66.115  1.00 45.65           C  
ANISOU  231  CB  THR A  33     5385   5931   6030    -85    356    450       C  
ATOM    232  CG2 THR A  33      50.329  16.284  67.373  1.00 46.88           C  
ANISOU  232  CG2 THR A  33     5601   6083   6127   -103    340    463       C  
ATOM    233  OG1 THR A  33      52.011  17.461  66.189  1.00 47.52           O  
ANISOU  233  OG1 THR A  33     5489   6239   6326    -97    279    620       O  
ATOM    234  N   LEU A  34      49.992  17.905  63.089  1.00 43.27           N  
ANISOU  234  N   LEU A  34     5099   5551   5791     -7    507    299       N  
ATOM    235  CA  LEU A  34      50.317  18.748  61.970  1.00 43.51           C  
ANISOU  235  CA  LEU A  34     5090   5585   5858      0    514    297       C  
ATOM    236  C   LEU A  34      49.528  20.046  62.089  1.00 41.48           C  
ANISOU  236  C   LEU A  34     4874   5331   5555    -89    427    181       C  
ATOM    237  O   LEU A  34      48.337  20.000  62.329  1.00 41.20           O  
ANISOU  237  O   LEU A  34     4915   5270   5468   -106    438     71       O  
ATOM    238  CB  LEU A  34      49.971  18.016  60.677  1.00 44.13           C  
ANISOU  238  CB  LEU A  34     5242   5586   5940     81    646    255       C  
ATOM    239  CG  LEU A  34      50.599  18.522  59.384  1.00 49.54           C  
ANISOU  239  CG  LEU A  34     5894   6265   6664    129    699    294       C  
ATOM    240  CD1 LEU A  34      52.199  18.651  59.479  1.00 52.88           C  
ANISOU  240  CD1 LEU A  34     6157   6767   7169    185    707    495       C  
ATOM    241  CD2 LEU A  34      50.106  17.635  58.216  1.00 52.26           C  
ANISOU  241  CD2 LEU A  34     6384   6503   6969    198    828    237       C  
ATOM    242  N   ALA A  35      50.184  21.190  61.960  1.00 39.78           N  
ANISOU  242  N   ALA A  35     4611   5147   5356   -142    345    222       N  
ATOM    243  CA  ALA A  35      49.503  22.506  62.055  1.00 38.82           C  
ANISOU  243  CA  ALA A  35     4566   5005   5181   -210    271    118       C  
ATOM    244  C   ALA A  35      49.414  23.178  60.700  1.00 38.26           C  
ANISOU  244  C   ALA A  35     4486   4912   5140   -192    302     83       C  
ATOM    245  O   ALA A  35      50.418  23.246  59.964  1.00 37.99           O  
ANISOU  245  O   ALA A  35     4368   4901   5164   -179    317    182       O  
ATOM    246  CB  ALA A  35      50.253  23.451  63.023  1.00 38.88           C  
ANISOU  246  CB  ALA A  35     4588   5035   5150   -320    126    182       C  
ATOM    247  N   PHE A  36      48.238  23.718  60.423  1.00 37.47           N  
ANISOU  247  N   PHE A  36     4464   4776   4998   -187    314    -37       N  
ATOM    248  CA  PHE A  36      47.940  24.482  59.237  1.00 37.67           C  
ANISOU  248  CA  PHE A  36     4502   4775   5034   -176    327    -82       C  
ATOM    249  C   PHE A  36      47.599  25.909  59.585  1.00 38.30           C  
ANISOU  249  C   PHE A  36     4661   4829   5064   -218    249   -134       C  
ATOM    250  O   PHE A  36      47.028  26.192  60.640  1.00 40.34           O  
ANISOU  250  O   PHE A  36     4998   5073   5258   -225    224   -180       O  
ATOM    251  CB  PHE A  36      46.733  23.890  58.499  1.00 37.28           C  
ANISOU  251  CB  PHE A  36     4482   4706   4976   -131    401   -158       C  
ATOM    252  CG  PHE A  36      47.042  22.590  57.811  1.00 39.51           C  
ANISOU  252  CG  PHE A  36     4757   4972   5284    -94    485   -120       C  
ATOM    253  CD1 PHE A  36      47.817  22.577  56.668  1.00 39.78           C  
ANISOU  253  CD1 PHE A  36     4783   4984   5347    -63    532    -72       C  
ATOM    254  CD2 PHE A  36      46.572  21.390  58.323  1.00 41.25           C  
ANISOU  254  CD2 PHE A  36     5004   5184   5485    -85    526   -126       C  
ATOM    255  CE1 PHE A  36      48.137  21.402  56.046  1.00 40.81           C  
ANISOU  255  CE1 PHE A  36     4956   5073   5477     -5    633    -36       C  
ATOM    256  CE2 PHE A  36      46.880  20.183  57.707  1.00 42.32           C  
ANISOU  256  CE2 PHE A  36     5187   5272   5622    -46    609    -92       C  
ATOM    257  CZ  PHE A  36      47.662  20.185  56.565  1.00 43.31           C  
ANISOU  257  CZ  PHE A  36     5329   5361   5765      3    670    -50       C  
ATOM    258  N   PRO A  37      47.965  26.846  58.713  1.00 38.14           N  
ANISOU  258  N   PRO A  37     4644   4788   5060   -240    220   -125       N  
ATOM    259  CA  PRO A  37      48.832  26.714  57.538  1.00 37.30           C  
ANISOU  259  CA  PRO A  37     4457   4698   5017   -236    251    -51       C  
ATOM    260  C   PRO A  37      50.253  26.298  57.877  1.00 37.18           C  
ANISOU  260  C   PRO A  37     4337   4738   5051   -269    229     95       C  
ATOM    261  O   PRO A  37      50.712  26.502  58.987  1.00 36.89           O  
ANISOU  261  O   PRO A  37     4302   4723   4994   -342    137    144       O  
ATOM    262  CB  PRO A  37      48.837  28.138  56.969  1.00 37.92           C  
ANISOU  262  CB  PRO A  37     4593   4738   5078   -278    191    -73       C  
ATOM    263  CG  PRO A  37      47.554  28.729  57.464  1.00 38.01           C  
ANISOU  263  CG  PRO A  37     4716   4703   5022   -249    180   -184       C  
ATOM    264  CD  PRO A  37      47.463  28.220  58.860  1.00 38.75           C  
ANISOU  264  CD  PRO A  37     4834   4811   5077   -260    164   -187       C  
ATOM    265  N   ARG A  38      50.966  25.720  56.927  1.00 37.23           N  
ANISOU  265  N   ARG A  38     4258   4769   5119   -214    316    181       N  
ATOM    266  CA  ARG A  38      52.295  25.264  57.226  1.00 38.19           C  
ANISOU  266  CA  ARG A  38     4245   4962   5301   -215    318    356       C  
ATOM    267  C   ARG A  38      53.280  26.355  56.888  1.00 39.76           C  
ANISOU  267  C   ARG A  38     4367   5205   5534   -306    238    474       C  
ATOM    268  O   ARG A  38      54.100  26.230  55.975  1.00 40.41           O  
ANISOU  268  O   ARG A  38     4347   5329   5678   -257    320    595       O  
ATOM    269  CB  ARG A  38      52.583  24.009  56.459  1.00 38.94           C  
ANISOU  269  CB  ARG A  38     4304   5056   5436    -78    484    411       C  
ATOM    270  CG  ARG A  38      51.692  22.852  56.924  1.00 39.40           C  
ANISOU  270  CG  ARG A  38     4450   5066   5453    -21    541    316       C  
ATOM    271  CD  ARG A  38      51.950  21.614  56.130  1.00 39.91           C  
ANISOU  271  CD  ARG A  38     4545   5090   5528    111    706    360       C  
ATOM    272  NE  ARG A  38      51.694  21.874  54.716  1.00 43.79           N  
ANISOU  272  NE  ARG A  38     5118   5524   5995    143    781    308       N  
ATOM    273  CZ  ARG A  38      52.187  21.143  53.724  1.00 48.77           C  
ANISOU  273  CZ  ARG A  38     5802   6108   6622    260    938    368       C  
ATOM    274  NH1 ARG A  38      52.957  20.082  54.003  1.00 52.65           N1+
ANISOU  274  NH1 ARG A  38     6263   6602   7140    377   1051    489       N1+
ATOM    275  NH2 ARG A  38      51.910  21.456  52.460  1.00 47.00           N  
ANISOU  275  NH2 ARG A  38     5679   5824   6354    272    992    314       N  
ATOM    276  N   TYR A  39      53.187  27.438  57.632  1.00 40.35           N  
ANISOU  276  N   TYR A  39     4513   5261   5558   -440     83    444       N  
ATOM    277  CA  TYR A  39      54.114  28.545  57.471  1.00 42.29           C  
ANISOU  277  CA  TYR A  39     4713   5537   5819   -575    -32    564       C  
ATOM    278  C   TYR A  39      55.528  28.044  57.613  1.00 44.72           C  
ANISOU  278  C   TYR A  39     4804   5970   6216   -600    -42    809       C  
ATOM    279  O   TYR A  39      55.814  27.230  58.481  1.00 44.25           O  
ANISOU  279  O   TYR A  39     4679   5961   6173   -584    -55    880       O  
ATOM    280  CB  TYR A  39      53.887  29.570  58.548  1.00 42.23           C  
ANISOU  280  CB  TYR A  39     4860   5470   5714   -729   -209    509       C  
ATOM    281  CG  TYR A  39      52.501  30.124  58.556  1.00 40.68           C  
ANISOU  281  CG  TYR A  39     4870   5157   5428   -679   -186    297       C  
ATOM    282  CD1 TYR A  39      52.003  30.743  57.443  1.00 39.61           C  
ANISOU  282  CD1 TYR A  39     4783   4972   5296   -632   -132    223       C  
ATOM    283  CD2 TYR A  39      51.688  30.030  59.686  1.00 39.91           C  
ANISOU  283  CD2 TYR A  39     4914   5006   5243   -669   -210    189       C  
ATOM    284  CE1 TYR A  39      50.711  31.285  57.454  1.00 42.85           C  
ANISOU  284  CE1 TYR A  39     5359   5288   5633   -570   -108     60       C  
ATOM    285  CE2 TYR A  39      50.410  30.576  59.707  1.00 37.90           C  
ANISOU  285  CE2 TYR A  39     4828   4660   4914   -599   -168     28       C  
ATOM    286  CZ  TYR A  39      49.929  31.193  58.585  1.00 40.50           C  
ANISOU  286  CZ  TYR A  39     5180   4949   5258   -546   -118    -29       C  
ATOM    287  OH  TYR A  39      48.654  31.720  58.543  1.00 45.30           O  
ANISOU  287  OH  TYR A  39     5922   5483   5807   -455    -68   -157       O  
ATOM    288  N   GLY A  40      56.398  28.549  56.744  1.00 47.95           N  
ANISOU  288  N   GLY A  40     5094   6437   6688   -634    -32    954       N  
ATOM    289  CA  GLY A  40      57.796  28.116  56.668  1.00 50.93           C  
ANISOU  289  CA  GLY A  40     5219   6961   7172   -632    -10   1235       C  
ATOM    290  C   GLY A  40      58.038  26.827  55.868  1.00 52.49           C  
ANISOU  290  C   GLY A  40     5308   7195   7442   -392    237   1303       C  
ATOM    291  O   GLY A  40      59.185  26.510  55.583  1.00 55.62           O  
ANISOU  291  O   GLY A  40     5488   7713   7934   -342    306   1553       O  
ATOM    292  N   GLN A  41      56.998  26.070  55.520  1.00 51.71           N  
ANISOU  292  N   GLN A  41     5364   6990   7293   -246    373   1103       N  
ATOM    293  CA  GLN A  41      57.149  24.884  54.661  1.00 53.29           C  
ANISOU  293  CA  GLN A  41     5546   7177   7524    -27    612   1143       C  
ATOM    294  C   GLN A  41      56.394  25.014  53.357  1.00 51.01           C  
ANISOU  294  C   GLN A  41     5422   6782   7179     46    729    984       C  
ATOM    295  O   GLN A  41      56.695  24.312  52.404  1.00 53.29           O  
ANISOU  295  O   GLN A  41     5725   7048   7474    205    926   1039       O  
ATOM    296  CB  GLN A  41      56.622  23.608  55.335  1.00 53.98           C  
ANISOU  296  CB  GLN A  41     5708   7216   7584     76    676   1068       C  
ATOM    297  CG  GLN A  41      57.180  23.352  56.733  1.00 61.13           C  
ANISOU  297  CG  GLN A  41     6488   8212   8526      8    552   1198       C  
ATOM    298  CD  GLN A  41      56.349  22.314  57.506  1.00 68.52           C  
ANISOU  298  CD  GLN A  41     7549   9076   9408     66    577   1067       C  
ATOM    299  NE2 GLN A  41      55.607  22.764  58.552  1.00 67.08           N  
ANISOU  299  NE2 GLN A  41     7461   8867   9160    -72    414    935       N  
ATOM    300  OE1 GLN A  41      56.363  21.120  57.151  1.00 74.51           O  
ANISOU  300  OE1 GLN A  41     8341   9793  10174    239    752   1086       O  
ATOM    301  N   SER A  42      55.373  25.858  53.330  1.00 47.34           N  
ANISOU  301  N   SER A  42     5100   6241   6646    -60    616    792       N  
ATOM    302  CA  SER A  42      54.580  25.993  52.176  1.00 44.53           C  
ANISOU  302  CA  SER A  42     4894   5792   6232    -11    695    652       C  
ATOM    303  C   SER A  42      54.684  27.409  51.721  1.00 42.75           C  
ANISOU  303  C   SER A  42     4667   5572   6004   -128    595    653       C  
ATOM    304  O   SER A  42      54.299  28.332  52.453  1.00 42.42           O  
ANISOU  304  O   SER A  42     4664   5516   5936   -258    429    586       O  
ATOM    305  CB  SER A  42      53.127  25.640  52.495  1.00 43.40           C  
ANISOU  305  CB  SER A  42     4917   5560   6014    -14    661    439       C  
ATOM    306  OG  SER A  42      52.239  26.164  51.503  1.00 43.71           O  
ANISOU  306  OG  SER A  42     5086   5525   5996    -25    664    310       O  
ATOM    307  N   VAL A  43      55.144  27.584  50.491  1.00 41.47           N  
ANISOU  307  N   VAL A  43     4494   5410   5852    -73    706    722       N  
ATOM    308  CA  VAL A  43      55.306  28.909  49.969  1.00 42.09           C  
ANISOU  308  CA  VAL A  43     4575   5490   5927   -183    620    739       C  
ATOM    309  C   VAL A  43      53.933  29.537  49.743  1.00 40.09           C  
ANISOU  309  C   VAL A  43     4512   5129   5593   -224    540    519       C  
ATOM    310  O   VAL A  43      53.800  30.723  49.878  1.00 40.67           O  
ANISOU  310  O   VAL A  43     4622   5182   5649   -338    411    494       O  
ATOM    311  CB  VAL A  43      56.244  28.999  48.727  1.00 43.48           C  
ANISOU  311  CB  VAL A  43     4675   5709   6137   -118    765    897       C  
ATOM    312  CG1 VAL A  43      55.688  28.183  47.516  1.00 42.79           C  
ANISOU  312  CG1 VAL A  43     4754   5527   5979     43    957    799       C  
ATOM    313  CG2 VAL A  43      56.368  30.437  48.337  1.00 44.70           C  
ANISOU  313  CG2 VAL A  43     4839   5862   6286   -262    646    913       C  
ATOM    314  N   ALA A  44      52.888  28.756  49.475  1.00 38.85           N  
ANISOU  314  N   ALA A  44     4478   4903   5382   -138    606    375       N  
ATOM    315  CA  ALA A  44      51.537  29.326  49.351  1.00 37.20           C  
ANISOU  315  CA  ALA A  44     4406   4619   5109   -173    523    204       C  
ATOM    316  C   ALA A  44      51.035  29.975  50.648  1.00 36.93           C  
ANISOU  316  C   ALA A  44     4383   4584   5067   -251    379    141       C  
ATOM    317  O   ALA A  44      50.516  31.085  50.625  1.00 36.56           O  
ANISOU  317  O   ALA A  44     4412   4491   4987   -303    291     80       O  
ATOM    318  CB  ALA A  44      50.538  28.263  48.893  1.00 36.92           C  
ANISOU  318  CB  ALA A  44     4478   4529   5019    -96    600     99       C  
ATOM    319  N   ALA A  45      51.159  29.265  51.768  1.00 37.10           N  
ANISOU  319  N   ALA A  45     4352   4639   5104   -247    367    157       N  
ATOM    320  CA  ALA A  45      50.823  29.788  53.124  1.00 36.31           C  
ANISOU  320  CA  ALA A  45     4286   4532   4977   -318    245    111       C  
ATOM    321  C   ALA A  45      51.600  31.077  53.419  1.00 37.59           C  
ANISOU  321  C   ALA A  45     4456   4692   5136   -446    120    186       C  
ATOM    322  O   ALA A  45      51.027  32.094  53.852  1.00 36.98           O  
ANISOU  322  O   ALA A  45     4511   4544   4997   -498     29    107       O  
ATOM    323  CB  ALA A  45      51.217  28.758  54.172  1.00 36.40           C  
ANISOU  323  CB  ALA A  45     4223   4595   5012   -305    257    164       C  
ATOM    324  N   ASP A  46      52.920  30.999  53.252  1.00 37.69           N  
ANISOU  324  N   ASP A  46     4333   4779   5209   -498    118    357       N  
ATOM    325  CA  ASP A  46      53.744  32.156  53.480  1.00 39.69           C  
ANISOU  325  CA  ASP A  46     4582   5040   5459   -658    -19    460       C  
ATOM    326  C   ASP A  46      53.321  33.349  52.640  1.00 39.46           C  
ANISOU  326  C   ASP A  46     4679   4926   5387   -691    -49    392       C  
ATOM    327  O   ASP A  46      53.218  34.453  53.158  1.00 40.88           O  
ANISOU  327  O   ASP A  46     4995   5033   5503   -806   -182    362       O  
ATOM    328  CB  ASP A  46      55.201  31.843  53.174  1.00 41.30           C  
ANISOU  328  CB  ASP A  46     4573   5366   5754   -695      7    694       C  
ATOM    329  CG  ASP A  46      55.833  30.930  54.190  1.00 45.40           C  
ANISOU  329  CG  ASP A  46     4958   5976   6317   -698    -10    812       C  
ATOM    330  OD1 ASP A  46      55.326  30.826  55.352  1.00 48.28           O  
ANISOU  330  OD1 ASP A  46     5415   6303   6625   -738    -99    724       O  
ATOM    331  OD2 ASP A  46      56.882  30.336  53.819  1.00 53.96           O1-
ANISOU  331  OD2 ASP A  46     5839   7172   7490   -651     75   1012       O1-
ATOM    332  N   ILE A  47      53.086  33.152  51.340  1.00 38.93           N  
ANISOU  332  N   ILE A  47     4596   4855   5339   -594     71    370       N  
ATOM    333  CA  ILE A  47      52.646  34.269  50.505  1.00 38.42           C  
ANISOU  333  CA  ILE A  47     4653   4711   5233   -619     40    311       C  
ATOM    334  C   ILE A  47      51.342  34.854  51.031  1.00 38.21           C  
ANISOU  334  C   ILE A  47     4807   4582   5130   -591    -19    144       C  
ATOM    335  O   ILE A  47      51.161  36.071  51.065  1.00 40.42           O  
ANISOU  335  O   ILE A  47     5226   4777   5357   -656   -107    116       O  
ATOM    336  CB  ILE A  47      52.507  33.856  48.995  1.00 37.80           C  
ANISOU  336  CB  ILE A  47     4553   4639   5169   -513    182    309       C  
ATOM    337  CG1 ILE A  47      53.889  33.751  48.356  1.00 37.85           C  
ANISOU  337  CG1 ILE A  47     4412   4730   5238   -542    247    502       C  
ATOM    338  CG2 ILE A  47      51.684  34.858  48.193  1.00 34.20           C  
ANISOU  338  CG2 ILE A  47     4242   4092   4658   -512    149    215       C  
ATOM    339  CD1 ILE A  47      53.894  33.013  47.043  1.00 39.60           C  
ANISOU  339  CD1 ILE A  47     4630   4957   5458   -412    426    513       C  
ATOM    340  N   ALA A  48      50.428  33.994  51.441  1.00 37.85           N  
ANISOU  340  N   ALA A  48     4765   4542   5076   -487     40     47       N  
ATOM    341  CA  ALA A  48      49.124  34.420  51.904  1.00 37.53           C  
ANISOU  341  CA  ALA A  48     4856   4429   4974   -426     19    -82       C  
ATOM    342  C   ALA A  48      49.278  35.306  53.144  1.00 38.88           C  
ANISOU  342  C   ALA A  48     5161   4532   5079   -508    -90    -92       C  
ATOM    343  O   ALA A  48      48.660  36.351  53.233  1.00 39.04           O  
ANISOU  343  O   ALA A  48     5348   4453   5033   -492   -125   -154       O  
ATOM    344  CB  ALA A  48      48.257  33.231  52.190  1.00 35.79           C  
ANISOU  344  CB  ALA A  48     4583   4251   4763   -326     98   -145       C  
ATOM    345  N   ALA A  49      50.148  34.902  54.066  1.00 39.40           N  
ANISOU  345  N   ALA A  49     5174   4644   5154   -599   -145    -19       N  
ATOM    346  CA  ALA A  49      50.315  35.629  55.308  1.00 40.88           C  
ANISOU  346  CA  ALA A  49     5524   4755   5253   -701   -262    -27       C  
ATOM    347  C   ALA A  49      51.012  36.947  55.012  1.00 42.32           C  
ANISOU  347  C   ALA A  49     5825   4860   5393   -850   -380     34       C  
ATOM    348  O   ALA A  49      50.593  37.980  55.523  1.00 42.63           O  
ANISOU  348  O   ALA A  49     6112   4763   5323   -880   -445    -33       O  
ATOM    349  CB  ALA A  49      51.112  34.807  56.318  1.00 41.18           C  
ANISOU  349  CB  ALA A  49     5463   4873   5310   -781   -311     58       C  
ATOM    350  N   GLU A  50      52.060  36.909  54.181  1.00 42.59           N  
ANISOU  350  N   GLU A  50     5700   4976   5507   -937   -397    170       N  
ATOM    351  CA  GLU A  50      52.753  38.134  53.750  1.00 43.58           C  
ANISOU  351  CA  GLU A  50     5915   5041   5602  -1097   -509    251       C  
ATOM    352  C   GLU A  50      51.800  39.097  53.092  1.00 43.59           C  
ANISOU  352  C   GLU A  50     6110   4911   5543  -1013   -478    132       C  
ATOM    353  O   GLU A  50      51.746  40.257  53.443  1.00 45.45           O  
ANISOU  353  O   GLU A  50     6585   5007   5677  -1104   -580    107       O  
ATOM    354  CB  GLU A  50      53.890  37.818  52.801  1.00 43.72           C  
ANISOU  354  CB  GLU A  50     5692   5191   5730  -1157   -482    427       C  
ATOM    355  CG  GLU A  50      54.947  36.979  53.471  1.00 46.01           C  
ANISOU  355  CG  GLU A  50     5775   5619   6086  -1238   -518    591       C  
ATOM    356  CD  GLU A  50      55.819  36.177  52.516  1.00 48.17           C  
ANISOU  356  CD  GLU A  50     5769   6047   6487  -1179   -394    756       C  
ATOM    357  OE1 GLU A  50      55.849  36.490  51.302  1.00 48.60           O  
ANISOU  357  OE1 GLU A  50     5804   6098   6566  -1134   -311    771       O  
ATOM    358  OE2 GLU A  50      56.517  35.248  53.003  1.00 51.81           O1-
ANISOU  358  OE2 GLU A  50     6039   6630   7016  -1172   -373    886       O1-
ATOM    359  N   ALA A  51      51.003  38.620  52.162  1.00 43.31           N  
ANISOU  359  N   ALA A  51     5992   4907   5555   -840   -343     63       N  
ATOM    360  CA  ALA A  51      49.992  39.476  51.509  1.00 43.95           C  
ANISOU  360  CA  ALA A  51     6232   4880   5588   -740   -312    -33       C  
ATOM    361  C   ALA A  51      49.064  40.130  52.481  1.00 44.98           C  
ANISOU  361  C   ALA A  51     6599   4879   5613   -673   -331   -140       C  
ATOM    362  O   ALA A  51      48.676  41.275  52.294  1.00 48.13           O  
ANISOU  362  O   ALA A  51     7206   5143   5938   -656   -359   -175       O  
ATOM    363  CB  ALA A  51      49.154  38.683  50.519  1.00 41.78           C  
ANISOU  363  CB  ALA A  51     5827   4674   5371   -575   -182    -82       C  
ATOM    364  N   LEU A  52      48.628  39.381  53.476  1.00 45.50           N  
ANISOU  364  N   LEU A  52     6643   4977   5666   -607   -294   -189       N  
ATOM    365  CA  LEU A  52      47.713  39.906  54.460  1.00 46.59           C  
ANISOU  365  CA  LEU A  52     7009   4997   5697   -513   -277   -282       C  
ATOM    366  C   LEU A  52      48.314  41.110  55.180  1.00 47.89           C  
ANISOU  366  C   LEU A  52     7471   4995   5730   -664   -406   -271       C  
ATOM    367  O   LEU A  52      47.601  42.064  55.513  1.00 48.19           O  
ANISOU  367  O   LEU A  52     7786   4871   5655   -576   -384   -340       O  
ATOM    368  CB  LEU A  52      47.367  38.822  55.438  1.00 47.03           C  
ANISOU  368  CB  LEU A  52     6978   5130   5762   -452   -222   -313       C  
ATOM    369  CG  LEU A  52      46.304  39.169  56.444  1.00 49.86           C  
ANISOU  369  CG  LEU A  52     7540   5391   6015   -314   -158   -399       C  
ATOM    370  CD1 LEU A  52      45.080  39.661  55.690  1.00 51.77           C  
ANISOU  370  CD1 LEU A  52     7800   5602   6267   -118    -53   -437       C  
ATOM    371  CD2 LEU A  52      46.053  37.868  57.241  1.00 53.71           C  
ANISOU  371  CD2 LEU A  52     7877   5993   6537   -270   -100   -410       C  
ATOM    372  N   HIS A  53      49.640  41.090  55.327  1.00 47.53           N  
ANISOU  372  N   HIS A  53     7372   4989   5699   -893   -540   -165       N  
ATOM    373  CA  HIS A  53      50.379  42.187  55.924  1.00 48.44           C  
ANISOU  373  CA  HIS A  53     7762   4957   5687  -1106   -706   -123       C  
ATOM    374  C   HIS A  53      50.899  43.242  54.951  1.00 49.48           C  
ANISOU  374  C   HIS A  53     7969   5017   5813  -1225   -784    -58       C  
ATOM    375  O   HIS A  53      51.778  44.018  55.278  1.00 50.68           O  
ANISOU  375  O   HIS A  53     8288   5083   5885  -1465   -952     22       O  
ATOM    376  CB  HIS A  53      51.486  41.616  56.786  1.00 48.58           C  
ANISOU  376  CB  HIS A  53     7684   5063   5710  -1315   -838    -14       C  
ATOM    377  CG  HIS A  53      50.969  40.916  58.001  1.00 47.92           C  
ANISOU  377  CG  HIS A  53     7654   4981   5570  -1231   -795    -88       C  
ATOM    378  CD2 HIS A  53      50.706  41.373  59.250  1.00 50.82           C  
ANISOU  378  CD2 HIS A  53     8348   5196   5765  -1270   -852   -154       C  
ATOM    379  ND1 HIS A  53      50.622  39.589  58.003  1.00 47.58           N  
ANISOU  379  ND1 HIS A  53     7340   5099   5641  -1087   -672   -102       N  
ATOM    380  CE1 HIS A  53      50.177  39.251  59.202  1.00 50.07           C  
ANISOU  380  CE1 HIS A  53     7781   5375   5867  -1043   -658   -166       C  
ATOM    381  NE2 HIS A  53      50.239  40.312  59.986  1.00 49.52           N  
ANISOU  381  NE2 HIS A  53     8076   5119   5622  -1150   -762   -198       N  
ATOM    382  N   GLY A  54      50.327  43.313  53.761  1.00 49.19           N  
ANISOU  382  N   GLY A  54     7832   5008   5850  -1074   -673    -86       N  
ATOM    383  CA  GLY A  54      50.628  44.432  52.855  1.00 50.14           C  
ANISOU  383  CA  GLY A  54     8075   5030   5945  -1159   -732    -42       C  
ATOM    384  C   GLY A  54      51.569  44.153  51.694  1.00 49.81           C  
ANISOU  384  C   GLY A  54     7760   5137   6028  -1268   -745     93       C  
ATOM    385  O   GLY A  54      51.801  45.042  50.879  1.00 50.59           O  
ANISOU  385  O   GLY A  54     7947   5165   6110  -1336   -785    136       O  
ATOM    386  N   GLU A  55      52.125  42.941  51.625  1.00 48.66           N  
ANISOU  386  N   GLU A  55     7303   5187   6000  -1274   -700    169       N  
ATOM    387  CA  GLU A  55      52.992  42.530  50.513  1.00 48.20           C  
ANISOU  387  CA  GLU A  55     6977   5278   6059  -1327   -662    307       C  
ATOM    388  C   GLU A  55      52.178  42.021  49.312  1.00 45.52           C  
ANISOU  388  C   GLU A  55     6529   4986   5780  -1112   -496    235       C  
ATOM    389  O   GLU A  55      50.990  41.740  49.411  1.00 44.87           O  
ANISOU  389  O   GLU A  55     6503   4868   5678   -931   -418    101       O  
ATOM    390  CB  GLU A  55      53.914  41.386  50.950  1.00 48.62           C  
ANISOU  390  CB  GLU A  55     6758   5510   6205  -1387   -657    432       C  
ATOM    391  CG  GLU A  55      54.798  41.650  52.146  1.00 53.19           C  
ANISOU  391  CG  GLU A  55     7386   6085   6737  -1618   -837    539       C  
ATOM    392  CD  GLU A  55      55.873  42.676  51.861  1.00 59.62           C  
ANISOU  392  CD  GLU A  55     8238   6882   7534  -1882   -994    711       C  
ATOM    393  OE1 GLU A  55      56.605  42.491  50.867  1.00 64.30           O  
ANISOU  393  OE1 GLU A  55     8596   7604   8230  -1905   -937    862       O  
ATOM    394  OE2 GLU A  55      55.976  43.676  52.611  1.00 66.42           O1-
ANISOU  394  OE2 GLU A  55     9381   7590   8266  -2069  -1170    703       O1-
ATOM    395  N   HIS A  56      52.859  41.870  48.188  1.00 44.16           N  
ANISOU  395  N   HIS A  56     6197   4904   5678  -1144   -447    345       N  
ATOM    396  CA  HIS A  56      52.327  41.235  47.000  1.00 41.92           C  
ANISOU  396  CA  HIS A  56     5811   4677   5441   -978   -299    306       C  
ATOM    397  C   HIS A  56      51.158  42.021  46.452  1.00 41.94           C  
ANISOU  397  C   HIS A  56     6001   4554   5379   -873   -294    188       C  
ATOM    398  O   HIS A  56      50.127  41.469  46.166  1.00 39.77           O  
ANISOU  398  O   HIS A  56     5709   4293   5108   -713   -214     93       O  
ATOM    399  CB  HIS A  56      51.961  39.776  47.265  1.00 40.37           C  
ANISOU  399  CB  HIS A  56     5462   4582   5295   -842   -189    257       C  
ATOM    400  CG  HIS A  56      53.050  39.020  47.935  1.00 38.22           C  
ANISOU  400  CG  HIS A  56     5013   4425   5084   -921   -194    380       C  
ATOM    401  CD2 HIS A  56      53.094  38.360  49.117  1.00 39.59           C  
ANISOU  401  CD2 HIS A  56     5140   4636   5265   -925   -222    368       C  
ATOM    402  ND1 HIS A  56      54.296  38.886  47.379  1.00 39.53           N  
ANISOU  402  ND1 HIS A  56     5012   4693   5313  -1003   -165    563       N  
ATOM    403  CE1 HIS A  56      55.070  38.183  48.187  1.00 40.43           C  
ANISOU  403  CE1 HIS A  56     4970   4910   5482  -1049   -178    671       C  
ATOM    404  NE2 HIS A  56      54.374  37.871  49.261  1.00 39.54           N  
ANISOU  404  NE2 HIS A  56     4938   4755   5332  -1014   -223    549       N  
ATOM    405  N   GLY A  57      51.369  43.316  46.268  1.00 43.74           N  
ANISOU  405  N   GLY A  57     6404   4665   5549   -976   -386    216       N  
ATOM    406  CA  GLY A  57      50.417  44.172  45.570  1.00 45.21           C  
ANISOU  406  CA  GLY A  57     6763   4734   5681   -876   -378    143       C  
ATOM    407  C   GLY A  57      49.031  44.164  46.192  1.00 45.94           C  
ANISOU  407  C   GLY A  57     6966   4758   5732   -694   -346      9       C  
ATOM    408  O   GLY A  57      48.880  44.335  47.389  1.00 47.20           O  
ANISOU  408  O   GLY A  57     7240   4852   5842   -699   -386    -37       O  
ATOM    409  N   ASP A  58      48.023  43.914  45.368  1.00 46.37           N  
ANISOU  409  N   ASP A  58     6976   4838   5803   -535   -272    -36       N  
ATOM    410  CA  ASP A  58      46.627  43.959  45.779  1.00 46.67           C  
ANISOU  410  CA  ASP A  58     7078   4838   5817   -347   -232   -121       C  
ATOM    411  C   ASP A  58      46.098  42.552  46.126  1.00 44.47           C  
ANISOU  411  C   ASP A  58     6604   4696   5595   -263   -160   -158       C  
ATOM    412  O   ASP A  58      44.908  42.370  46.142  1.00 44.03           O  
ANISOU  412  O   ASP A  58     6527   4660   5543   -115   -118   -193       O  
ATOM    413  CB  ASP A  58      45.772  44.541  44.625  1.00 47.35           C  
ANISOU  413  CB  ASP A  58     7211   4888   5892   -238   -217   -113       C  
ATOM    414  CG  ASP A  58      45.791  43.655  43.347  1.00 50.51           C  
ANISOU  414  CG  ASP A  58     7433   5415   6343   -248   -178    -78       C  
ATOM    415  OD1 ASP A  58      46.439  42.575  43.346  1.00 53.48           O  
ANISOU  415  OD1 ASP A  58     7662   5896   6762   -313   -141    -66       O  
ATOM    416  OD2 ASP A  58      45.165  44.038  42.314  1.00 56.94           O1-
ANISOU  416  OD2 ASP A  58     8278   6214   7144   -186   -183    -58       O1-
ATOM    417  N   LEU A  59      46.966  41.570  46.359  1.00 42.96           N  
ANISOU  417  N   LEU A  59     6269   4604   5451   -355   -146   -131       N  
ATOM    418  CA  LEU A  59      46.507  40.214  46.625  1.00 41.78           C  
ANISOU  418  CA  LEU A  59     5962   4568   5347   -286    -80   -163       C  
ATOM    419  C   LEU A  59      45.506  40.158  47.776  1.00 42.33           C  
ANISOU  419  C   LEU A  59     6074   4617   5393   -175    -64   -229       C  
ATOM    420  O   LEU A  59      44.482  39.507  47.683  1.00 42.44           O  
ANISOU  420  O   LEU A  59     6001   4696   5429    -69    -16   -252       O  
ATOM    421  CB  LEU A  59      47.688  39.279  46.885  1.00 41.20           C  
ANISOU  421  CB  LEU A  59     5755   4580   5318   -386    -61   -111       C  
ATOM    422  CG  LEU A  59      47.412  37.768  46.813  1.00 39.93           C  
ANISOU  422  CG  LEU A  59     5448   4524   5200   -327     21   -129       C  
ATOM    423  CD1 LEU A  59      48.691  37.037  46.543  1.00 39.37           C  
ANISOU  423  CD1 LEU A  59     5263   4523   5171   -397     68    -43       C  
ATOM    424  CD2 LEU A  59      46.785  37.216  48.079  1.00 36.95           C  
ANISOU  424  CD2 LEU A  59     5050   4167   4821   -272     27   -187       C  
ATOM    425  N   ALA A  60      45.777  40.854  48.863  1.00 43.47           N  
ANISOU  425  N   ALA A  60     6366   4669   5483   -206   -106   -247       N  
ATOM    426  CA  ALA A  60      44.911  40.767  50.036  1.00 44.88           C  
ANISOU  426  CA  ALA A  60     6606   4823   5624    -91    -66   -304       C  
ATOM    427  C   ALA A  60      43.637  41.602  49.893  1.00 45.71           C  
ANISOU  427  C   ALA A  60     6823   4854   5691     89    -19   -322       C  
ATOM    428  O   ALA A  60      42.790  41.585  50.768  1.00 45.02           O  
ANISOU  428  O   ALA A  60     6779   4752   5573    223     45   -350       O  
ATOM    429  CB  ALA A  60      45.667  41.123  51.307  1.00 45.58           C  
ANISOU  429  CB  ALA A  60     6848   4828   5643   -194   -125   -317       C  
ATOM    430  N   SER A  61      43.478  42.257  48.748  1.00 47.02           N  
ANISOU  430  N   SER A  61     7013   4989   5864    107    -38   -289       N  
ATOM    431  CA  SER A  61      42.195  42.883  48.403  1.00 48.64           C  
ANISOU  431  CA  SER A  61     7260   5163   6058    298     12   -272       C  
ATOM    432  C   SER A  61      41.114  41.824  48.169  1.00 47.86           C  
ANISOU  432  C   SER A  61     6926   5227   6031    398     65   -244       C  
ATOM    433  O   SER A  61      39.941  42.153  48.235  1.00 50.38           O  
ANISOU  433  O   SER A  61     7230   5558   6353    573    119   -204       O  
ATOM    434  CB  SER A  61      42.328  43.831  47.203  1.00 49.31           C  
ANISOU  434  CB  SER A  61     7429   5175   6130    279    -36   -232       C  
ATOM    435  OG  SER A  61      41.885  43.250  45.983  1.00 51.60           O  
ANISOU  435  OG  SER A  61     7536   5586   6482    286    -43   -186       O  
ATOM    436  N   SER A  62      41.505  40.564  47.946  1.00 45.15           N  
ANISOU  436  N   SER A  62     6409   5006   5742    288     52   -250       N  
ATOM    437  CA  SER A  62      40.566  39.468  47.710  1.00 43.75           C  
ANISOU  437  CA  SER A  62     6035   4972   5618    333     78   -220       C  
ATOM    438  C   SER A  62      40.638  38.382  48.783  1.00 41.83           C  
ANISOU  438  C   SER A  62     5706   4796   5391    310    118   -254       C  
ATOM    439  O   SER A  62      41.667  37.734  48.964  1.00 39.83           O  
ANISOU  439  O   SER A  62     5438   4551   5144    190    103   -285       O  
ATOM    440  CB  SER A  62      40.886  38.814  46.355  1.00 43.69           C  
ANISOU  440  CB  SER A  62     5941   5025   5634    218     30   -197       C  
ATOM    441  OG  SER A  62      40.229  37.570  46.210  1.00 45.39           O  
ANISOU  441  OG  SER A  62     6007   5359   5881    200     34   -177       O  
ATOM    442  N   VAL A  63      39.526  38.157  49.469  1.00 41.07           N  
ANISOU  442  N   VAL A  63     5540   4759   5306    435    175   -229       N  
ATOM    443  CA  VAL A  63      39.488  37.178  50.526  1.00 40.04           C  
ANISOU  443  CA  VAL A  63     5338   4689   5184    423    219   -254       C  
ATOM    444  C   VAL A  63      39.590  35.782  49.915  1.00 38.72           C  
ANISOU  444  C   VAL A  63     5018   4631   5064    303    186   -243       C  
ATOM    445  O   VAL A  63      40.257  34.935  50.464  1.00 37.64           O  
ANISOU  445  O   VAL A  63     4863   4509   4930    227    196   -281       O  
ATOM    446  CB  VAL A  63      38.224  37.332  51.413  1.00 41.73           C  
ANISOU  446  CB  VAL A  63     5515   4946   5396    600    309   -209       C  
ATOM    447  CG1 VAL A  63      38.023  36.093  52.368  1.00 39.80           C  
ANISOU  447  CG1 VAL A  63     5156   4796   5169    573    352   -217       C  
ATOM    448  CG2 VAL A  63      38.294  38.639  52.205  1.00 41.09           C  
ANISOU  448  CG2 VAL A  63     5664   4715   5234    727    366   -239       C  
ATOM    449  N   TYR A  64      38.960  35.578  48.772  1.00 38.87           N  
ANISOU  449  N   TYR A  64     4955   4709   5105    284    143   -187       N  
ATOM    450  CA  TYR A  64      39.022  34.313  48.052  1.00 38.73           C  
ANISOU  450  CA  TYR A  64     4860   4757   5098    160    106   -178       C  
ATOM    451  C   TYR A  64      40.445  33.937  47.593  1.00 37.53           C  
ANISOU  451  C   TYR A  64     4788   4543   4927     51    104   -232       C  
ATOM    452  O   TYR A  64      40.800  32.758  47.615  1.00 36.33           O  
ANISOU  452  O   TYR A  64     4612   4417   4774    -21    121   -248       O  
ATOM    453  CB  TYR A  64      38.112  34.358  46.823  1.00 39.12           C  
ANISOU  453  CB  TYR A  64     4856   4861   5149    139     35    -98       C  
ATOM    454  CG  TYR A  64      36.670  34.157  47.173  1.00 40.93           C  
ANISOU  454  CG  TYR A  64     4932   5208   5413    204     28      1       C  
ATOM    455  CD1 TYR A  64      35.908  35.172  47.754  1.00 42.53           C  
ANISOU  455  CD1 TYR A  64     5096   5424   5639    380     81     61       C  
ATOM    456  CD2 TYR A  64      36.071  32.944  46.954  1.00 41.25           C  
ANISOU  456  CD2 TYR A  64     4873   5342   5457     93    -22     52       C  
ATOM    457  CE1 TYR A  64      34.581  34.965  48.086  1.00 43.28           C  
ANISOU  457  CE1 TYR A  64     5014   5652   5777    458     96    189       C  
ATOM    458  CE2 TYR A  64      34.767  32.726  47.283  1.00 42.94           C  
ANISOU  458  CE2 TYR A  64     4916   5688   5713    131    -36    175       C  
ATOM    459  CZ  TYR A  64      34.023  33.732  47.842  1.00 44.57           C  
ANISOU  459  CZ  TYR A  64     5043   5933   5958    320     29    253       C  
ATOM    460  OH  TYR A  64      32.720  33.460  48.131  1.00 43.53           O  
ANISOU  460  OH  TYR A  64     4706   5957   5878    365     27    410       O  
ATOM    461  N   ALA A  65      41.219  34.943  47.167  1.00 36.89           N  
ANISOU  461  N   ALA A  65     4804   4383   4831     47     92   -243       N  
ATOM    462  CA  ALA A  65      42.608  34.730  46.760  1.00 36.38           C  
ANISOU  462  CA  ALA A  65     4788   4277   4759    -41    105   -257       C  
ATOM    463  C   ALA A  65      43.403  34.125  47.894  1.00 36.72           C  
ANISOU  463  C   ALA A  65     4801   4329   4819    -65    143   -279       C  
ATOM    464  O   ALA A  65      44.075  33.147  47.730  1.00 36.06           O  
ANISOU  464  O   ALA A  65     4688   4269   4745   -112    179   -272       O  
ATOM    465  CB  ALA A  65      43.219  36.013  46.333  1.00 36.32           C  
ANISOU  465  CB  ALA A  65     4873   4192   4736    -49     78   -245       C  
ATOM    466  N   MET A  66      43.275  34.689  49.082  1.00 38.70           N  
ANISOU  466  N   MET A  66     5079   4558   5066    -22    138   -300       N  
ATOM    467  CA  MET A  66      43.951  34.147  50.264  1.00 39.28           C  
ANISOU  467  CA  MET A  66     5135   4643   5146    -54    154   -313       C  
ATOM    468  C   MET A  66      43.428  32.830  50.774  1.00 37.72           C  
ANISOU  468  C   MET A  66     4848   4519   4966    -38    195   -323       C  
ATOM    469  O   MET A  66      44.224  31.977  51.120  1.00 37.26           O  
ANISOU  469  O   MET A  66     4752   4481   4923    -85    217   -313       O  
ATOM    470  CB  MET A  66      43.859  35.138  51.377  1.00 41.46           C  
ANISOU  470  CB  MET A  66     5517   4853   5381    -19    134   -336       C  
ATOM    471  CG  MET A  66      43.987  36.568  50.860  1.00 48.58           C  
ANISOU  471  CG  MET A  66     6549   5660   6249    -17     91   -330       C  
ATOM    472  SD  MET A  66      44.746  37.610  52.094  1.00 59.10           S  
ANISOU  472  SD  MET A  66     8076   6873   7505    -75     34   -345       S  
ATOM    473  CE  MET A  66      46.220  36.578  52.119  1.00 56.55           C  
ANISOU  473  CE  MET A  66     7612   6636   7240   -229      3   -288       C  
ATOM    474  N   ALA A  67      42.113  32.627  50.785  1.00 36.84           N  
ANISOU  474  N   ALA A  67     4691   4451   4855     23    206   -322       N  
ATOM    475  CA  ALA A  67      41.584  31.312  51.084  1.00 35.91           C  
ANISOU  475  CA  ALA A  67     4489   4404   4750      7    232   -317       C  
ATOM    476  C   ALA A  67      42.115  30.287  50.099  1.00 35.51           C  
ANISOU  476  C   ALA A  67     4441   4354   4698    -73    236   -309       C  
ATOM    477  O   ALA A  67      42.371  29.141  50.482  1.00 34.77           O  
ANISOU  477  O   ALA A  67     4329   4276   4606   -104    269   -312       O  
ATOM    478  CB  ALA A  67      40.108  31.303  51.055  1.00 35.96           C  
ANISOU  478  CB  ALA A  67     4423   4476   4763     61    228   -279       C  
ATOM    479  N   THR A  68      42.275  30.685  48.828  1.00 34.76           N  
ANISOU  479  N   THR A  68     4393   4227   4587    -98    213   -296       N  
ATOM    480  CA  THR A  68      42.707  29.751  47.806  1.00 33.43           C  
ANISOU  480  CA  THR A  68     4277   4036   4389   -158    236   -288       C  
ATOM    481  C   THR A  68      44.129  29.311  48.097  1.00 32.76           C  
ANISOU  481  C   THR A  68     4204   3925   4318   -157    307   -281       C  
ATOM    482  O   THR A  68      44.443  28.152  47.983  1.00 31.01           O  
ANISOU  482  O   THR A  68     4011   3691   4079   -169    363   -276       O  
ATOM    483  CB  THR A  68      42.607  30.381  46.410  1.00 34.18           C  
ANISOU  483  CB  THR A  68     4442   4097   4449   -180    201   -271       C  
ATOM    484  CG2 THR A  68      43.160  29.400  45.331  1.00 31.38           C  
ANISOU  484  CG2 THR A  68     4198   3691   4033   -231    249   -267       C  
ATOM    485  OG1 THR A  68      41.232  30.643  46.152  1.00 35.05           O  
ANISOU  485  OG1 THR A  68     4515   4251   4552   -182    126   -247       O  
ATOM    486  N   LEU A  69      44.976  30.246  48.501  1.00 31.73           N  
ANISOU  486  N   LEU A  69     4055   3785   4218   -146    300   -265       N  
ATOM    487  CA  LEU A  69      46.350  29.921  48.831  1.00 32.55           C  
ANISOU  487  CA  LEU A  69     4125   3892   4350   -155    351   -216       C  
ATOM    488  C   LEU A  69      46.465  28.977  50.057  1.00 33.34           C  
ANISOU  488  C   LEU A  69     4170   4026   4470   -144    374   -217       C  
ATOM    489  O   LEU A  69      47.288  28.033  50.074  1.00 33.95           O  
ANISOU  489  O   LEU A  69     4225   4111   4562   -128    446   -168       O  
ATOM    490  CB  LEU A  69      47.128  31.210  49.073  1.00 33.59           C  
ANISOU  490  CB  LEU A  69     4249   4011   4502   -187    301   -179       C  
ATOM    491  CG  LEU A  69      47.418  32.127  47.858  1.00 32.96           C  
ANISOU  491  CG  LEU A  69     4219   3896   4408   -208    291   -152       C  
ATOM    492  CD1 LEU A  69      48.179  33.349  48.371  1.00 34.74           C  
ANISOU  492  CD1 LEU A  69     4449   4103   4648   -269    220   -108       C  
ATOM    493  CD2 LEU A  69      48.231  31.421  46.786  1.00 32.83           C  
ANISOU  493  CD2 LEU A  69     4201   3883   4389   -196    391    -91       C  
ATOM    494  N   PHE A  70      45.638  29.199  51.077  1.00 33.59           N  
ANISOU  494  N   PHE A  70     4189   4075   4498   -136    327   -260       N  
ATOM    495  CA  PHE A  70      45.611  28.275  52.214  1.00 33.10           C  
ANISOU  495  CA  PHE A  70     4088   4044   4444   -130    347   -263       C  
ATOM    496  C   PHE A  70      45.072  26.922  51.817  1.00 34.16           C  
ANISOU  496  C   PHE A  70     4236   4182   4563   -127    398   -273       C  
ATOM    497  O   PHE A  70      45.588  25.883  52.264  1.00 33.12           O  
ANISOU  497  O   PHE A  70     4094   4052   4437   -119    447   -249       O  
ATOM    498  CB  PHE A  70      44.812  28.850  53.341  1.00 33.35           C  
ANISOU  498  CB  PHE A  70     4125   4087   4459   -111    307   -301       C  
ATOM    499  CG  PHE A  70      45.448  30.057  53.971  1.00 31.69           C  
ANISOU  499  CG  PHE A  70     3963   3842   4234   -132    252   -294       C  
ATOM    500  CD1 PHE A  70      46.749  30.014  54.381  1.00 33.38           C  
ANISOU  500  CD1 PHE A  70     4156   4061   4466   -192    225   -235       C  
ATOM    501  CD2 PHE A  70      44.722  31.190  54.205  1.00 34.87           C  
ANISOU  501  CD2 PHE A  70     4444   4205   4600    -95    224   -331       C  
ATOM    502  CE1 PHE A  70      47.338  31.063  54.990  1.00 36.50           C  
ANISOU  502  CE1 PHE A  70     4616   4419   4833   -253    146   -215       C  
ATOM    503  CE2 PHE A  70      45.309  32.281  54.810  1.00 36.67           C  
ANISOU  503  CE2 PHE A  70     4775   4369   4787   -132    165   -330       C  
ATOM    504  CZ  PHE A  70      46.612  32.209  55.220  1.00 38.35           C  
ANISOU  504  CZ  PHE A  70     4977   4585   5008   -230    113   -274       C  
ATOM    505  N   ALA A  71      44.070  26.925  50.946  1.00 34.81           N  
ANISOU  505  N   ALA A  71     4354   4257   4615   -143    376   -296       N  
ATOM    506  CA  ALA A  71      43.586  25.662  50.351  1.00 36.28           C  
ANISOU  506  CA  ALA A  71     4603   4422   4759   -181    400   -299       C  
ATOM    507  C   ALA A  71      44.685  24.914  49.530  1.00 36.96           C  
ANISOU  507  C   ALA A  71     4785   4440   4818   -165    488   -275       C  
ATOM    508  O   ALA A  71      44.777  23.697  49.580  1.00 38.58           O  
ANISOU  508  O   ALA A  71     5062   4606   4990   -167    542   -270       O  
ATOM    509  CB  ALA A  71      42.326  25.950  49.492  1.00 35.47           C  
ANISOU  509  CB  ALA A  71     4521   4334   4624   -230    327   -302       C  
ATOM    510  N   LEU A  72      45.566  25.625  48.832  1.00 37.86           N  
ANISOU  510  N   LEU A  72     4909   4534   4942   -136    518   -247       N  
ATOM    511  CA  LEU A  72      46.620  24.945  48.039  1.00 39.09           C  
ANISOU  511  CA  LEU A  72     5151   4632   5069    -88    637   -200       C  
ATOM    512  C   LEU A  72      47.717  24.341  48.898  1.00 39.50           C  
ANISOU  512  C   LEU A  72     5127   4708   5174    -21    719   -133       C  
ATOM    513  O   LEU A  72      48.298  23.298  48.579  1.00 40.75           O  
ANISOU  513  O   LEU A  72     5367   4814   5304     45    840    -92       O  
ATOM    514  CB  LEU A  72      47.230  25.877  46.985  1.00 39.51           C  
ANISOU  514  CB  LEU A  72     5224   4670   5118    -75    659   -167       C  
ATOM    515  CG  LEU A  72      46.232  26.264  45.882  1.00 40.42           C  
ANISOU  515  CG  LEU A  72     5451   4746   5162   -134    592   -216       C  
ATOM    516  CD1 LEU A  72      46.812  27.372  44.994  1.00 40.18           C  
ANISOU  516  CD1 LEU A  72     5425   4708   5133   -126    600   -182       C  
ATOM    517  CD2 LEU A  72      45.837  25.057  45.048  1.00 37.39           C  
ANISOU  517  CD2 LEU A  72     5264   4273   4669   -159    638   -239       C  
ATOM    518  N   ASP A  73      48.009  25.021  49.984  1.00 39.71           N  
ANISOU  518  N   ASP A  73     5013   4805   5268    -36    654   -111       N  
ATOM    519  CA  ASP A  73      48.869  24.478  51.029  1.00 39.66           C  
ANISOU  519  CA  ASP A  73     4916   4841   5313      0    688    -38       C  
ATOM    520  C   ASP A  73      48.345  23.151  51.489  1.00 39.46           C  
ANISOU  520  C   ASP A  73     4955   4783   5255     20    728    -71       C  
ATOM    521  O   ASP A  73      49.062  22.143  51.430  1.00 39.84           O  
ANISOU  521  O   ASP A  73     5033   4802   5302     96    838     -6       O  
ATOM    522  CB  ASP A  73      48.944  25.486  52.195  1.00 39.41           C  
ANISOU  522  CB  ASP A  73     4780   4871   5322    -59    570    -35       C  
ATOM    523  CG  ASP A  73      49.557  24.910  53.444  1.00 40.40           C  
ANISOU  523  CG  ASP A  73     4825   5042   5483    -52    565     30       C  
ATOM    524  OD1 ASP A  73      50.413  23.993  53.362  1.00 43.40           O  
ANISOU  524  OD1 ASP A  73     5169   5431   5889     15    659    124       O  
ATOM    525  OD2 ASP A  73      49.181  25.406  54.513  1.00 37.17           O1-
ANISOU  525  OD2 ASP A  73     4402   4656   5067   -105    471     -7       O1-
ATOM    526  N   ARG A  74      47.095  23.126  51.952  1.00 39.25           N  
ANISOU  526  N   ARG A  74     4951   4762   5201    -41    648   -155       N  
ATOM    527  CA  ARG A  74      46.486  21.859  52.351  1.00 40.05           C  
ANISOU  527  CA  ARG A  74     5122   4832   5265    -51    673   -180       C  
ATOM    528  C   ARG A  74      46.452  20.836  51.240  1.00 40.96           C  
ANISOU  528  C   ARG A  74     5416   4844   5304    -38    756   -184       C  
ATOM    529  O   ARG A  74      46.689  19.668  51.488  1.00 42.01           O  
ANISOU  529  O   ARG A  74     5632   4922   5409     -3    829   -162       O  
ATOM    530  CB  ARG A  74      45.076  22.079  52.905  1.00 40.23           C  
ANISOU  530  CB  ARG A  74     5116   4895   5273   -125    578   -241       C  
ATOM    531  CG  ARG A  74      45.141  22.476  54.343  1.00 42.21           C  
ANISOU  531  CG  ARG A  74     5260   5213   5565   -116    541   -235       C  
ATOM    532  CD  ARG A  74      43.802  22.525  54.998  1.00 45.62           C  
ANISOU  532  CD  ARG A  74     5663   5690   5981   -155    492   -272       C  
ATOM    533  NE  ARG A  74      43.075  23.688  54.528  1.00 47.17           N  
ANISOU  533  NE  ARG A  74     5832   5912   6179   -159    441   -295       N  
ATOM    534  CZ  ARG A  74      43.174  24.901  55.050  1.00 48.14           C  
ANISOU  534  CZ  ARG A  74     5920   6054   6315   -125    412   -306       C  
ATOM    535  NH1 ARG A  74      43.935  25.136  56.120  1.00 47.72           N1+
ANISOU  535  NH1 ARG A  74     5859   6004   6268   -110    409   -297       N1+
ATOM    536  NH2 ARG A  74      42.443  25.883  54.521  1.00 50.03           N  
ANISOU  536  NH2 ARG A  74     6152   6304   6552   -110    380   -319       N  
ATOM    537  N   ALA A  75      46.168  21.253  50.011  1.00 42.05           N  
ANISOU  537  N   ALA A  75     5646   4939   5393    -67    747   -210       N  
ATOM    538  CA  ALA A  75      46.183  20.308  48.867  1.00 43.85           C  
ANISOU  538  CA  ALA A  75     6108   5040   5514    -62    829   -217       C  
ATOM    539  C   ALA A  75      47.544  19.650  48.700  1.00 45.49           C  
ANISOU  539  C   ALA A  75     6374   5189   5721     83   1004   -141       C  
ATOM    540  O   ALA A  75      47.632  18.467  48.310  1.00 47.57           O  
ANISOU  540  O   ALA A  75     6853   5328   5893    123   1105   -139       O  
ATOM    541  CB  ALA A  75      45.727  21.009  47.522  1.00 43.99           C  
ANISOU  541  CB  ALA A  75     6223   5023   5468   -121    782   -248       C  
ATOM    542  N   GLY A  76      48.614  20.396  48.992  1.00 45.72           N  
ANISOU  542  N   GLY A  76     6221   5303   5847    164   1044    -60       N  
ATOM    543  CA  GLY A  76      49.976  19.853  48.925  1.00 46.26           C  
ANISOU  543  CA  GLY A  76     6276   5357   5944    319   1216     62       C  
ATOM    544  C   GLY A  76      50.295  18.875  50.055  1.00 47.07           C  
ANISOU  544  C   GLY A  76     6332   5470   6082    379   1255    113       C  
ATOM    545  O   GLY A  76      51.348  18.214  50.030  1.00 48.70           O  
ANISOU  545  O   GLY A  76     6539   5657   6308    530   1414    232       O  
ATOM    546  N   ALA A  77      49.396  18.764  51.037  1.00 46.06           N  
ANISOU  546  N   ALA A  77     6163   5374   5963    274   1126     40       N  
ATOM    547  CA  ALA A  77      49.565  17.871  52.169  1.00 46.62           C  
ANISOU  547  CA  ALA A  77     6199   5455   6059    309   1143     79       C  
ATOM    548  C   ALA A  77      48.641  16.665  52.110  1.00 47.83           C  
ANISOU  548  C   ALA A  77     6575   5488   6111    263   1154      3       C  
ATOM    549  O   ALA A  77      48.644  15.862  53.039  1.00 49.69           O  
ANISOU  549  O   ALA A  77     6806   5717   6354    280   1163     26       O  
ATOM    550  CB  ALA A  77      49.335  18.636  53.460  1.00 44.54           C  
ANISOU  550  CB  ALA A  77     5732   5318   5872    226    997     70       C  
ATOM    551  N   VAL A  78      47.819  16.518  51.071  1.00 49.01           N  
ANISOU  551  N   VAL A  78     6925   5540   6156    184   1135    -78       N  
ATOM    552  CA  VAL A  78      46.902  15.378  51.034  1.00 50.36           C  
ANISOU  552  CA  VAL A  78     7320   5595   6219     93   1113   -135       C  
ATOM    553  C   VAL A  78      47.648  14.039  51.232  1.00 53.08           C  
ANISOU  553  C   VAL A  78     7835   5815   6517    227   1273    -75       C  
ATOM    554  O   VAL A  78      47.205  13.175  52.023  1.00 52.36           O  
ANISOU  554  O   VAL A  78     7798   5692   6405    178   1244    -83       O  
ATOM    555  CB  VAL A  78      46.116  15.312  49.747  1.00 51.18           C  
ANISOU  555  CB  VAL A  78     7658   5593   6196    -18   1071   -201       C  
ATOM    556  CG1 VAL A  78      45.510  13.872  49.563  1.00 52.13           C  
ANISOU  556  CG1 VAL A  78     8094   5541   6171   -102   1080   -229       C  
ATOM    557  CG2 VAL A  78      45.030  16.346  49.759  1.00 49.67           C  
ANISOU  557  CG2 VAL A  78     7308   5521   6042   -170    891   -249       C  
ATOM    558  N  AHIS A  79      48.766  13.890  50.517  0.50 54.80           N  
ANISOU  558  N  AHIS A  79     8135   5966   6720    404   1451     -2       N  
ATOM    559  N  BHIS A  79      48.780  13.880  50.546  0.50 54.60           N  
ANISOU  559  N  BHIS A  79     8106   5942   6697    407   1452      0       N  
ATOM    560  CA AHIS A  79      49.606  12.690  50.578  0.50 57.37           C  
ANISOU  560  CA AHIS A  79     8630   6166   7004    588   1646     82       C  
ATOM    561  CA BHIS A  79      49.551  12.634  50.619  0.50 57.01           C  
ANISOU  561  CA BHIS A  79     8592   6116   6954    580   1641     78       C  
ATOM    562  C  AHIS A  79      50.238  12.501  51.956  0.50 56.99           C  
ANISOU  562  C  AHIS A  79     8335   6234   7082    671   1650    183       C  
ATOM    563  C  BHIS A  79      50.339  12.474  51.926  0.50 56.91           C  
ANISOU  563  C  BHIS A  79     8327   6221   7074    690   1667    193       C  
ATOM    564  O  AHIS A  79      50.223  11.395  52.503  0.50 57.77           O  
ANISOU  564  O  AHIS A  79     8564   6244   7142    716   1704    205       O  
ATOM    565  O  BHIS A  79      50.529  11.351  52.399  0.50 57.87           O  
ANISOU  565  O  BHIS A  79     8578   6250   7160    772   1753    236       O  
ATOM    566  CB AHIS A  79      50.719  12.772  49.527  0.50 59.05           C  
ANISOU  566  CB AHIS A  79     8926   6317   7191    791   1858    172       C  
ATOM    567  CB BHIS A  79      50.443  12.457  49.376  0.50 58.77           C  
ANISOU  567  CB BHIS A  79     9010   6218   7101    764   1858    138       C  
ATOM    568  CG AHIS A  79      51.668  13.902  49.766  0.50 61.09           C  
ANISOU  568  CG AHIS A  79     8826   6774   7611    869   1863    285       C  
ATOM    569  CG BHIS A  79      49.658  12.185  48.128  0.50 61.28           C  
ANISOU  569  CG BHIS A  79     9697   6354   7232    657   1848     27       C  
ATOM    570  CD2AHIS A  79      51.441  15.181  50.161  0.50 60.40           C  
ANISOU  570  CD2AHIS A  79     8460   6860   7629    737   1686    260       C  
ATOM    571  CD2BHIS A  79      49.848  12.572  46.843  0.50 64.29           C  
ANISOU  571  CD2BHIS A  79    10244   6660   7524    691   1927     12       C  
ATOM    572  ND1AHIS A  79      53.037  13.773  49.637  0.50 65.16           N  
ANISOU  572  ND1AHIS A  79     9243   7324   8192   1100   2064    464       N  
ATOM    573  ND1BHIS A  79      48.500  11.432  48.132  0.50 62.80           N  
ANISOU  573  ND1BHIS A  79    10144   6421   7297    466   1727    -76       N  
ATOM    574  CE1AHIS A  79      53.609  14.933  49.923  0.50 65.35           C  
ANISOU  574  CE1AHIS A  79     8933   7540   8355   1076   1988    548       C  
ATOM    575  CE1BHIS A  79      48.008  11.370  46.908  0.50 63.91           C  
ANISOU  575  CE1BHIS A  79    10594   6417   7273    373   1714   -146       C  
ATOM    576  NE2AHIS A  79      52.663  15.797  50.265  0.50 62.56           N  
ANISOU  576  NE2AHIS A  79     8489   7260   8021    857   1759    416       N  
ATOM    577  NE2BHIS A  79      48.812  12.045  46.104  0.50 65.70           N  
ANISOU  577  NE2BHIS A  79    10785   6664   7515    516   1842   -101       N  
ATOM    578  N   THR A  80      50.782  13.580  52.518  1.00 55.96           N  
ANISOU  578  N   THR A  80     7874   6295   7094    677   1581    249       N  
ATOM    579  CA  THR A  80      51.389  13.539  53.849  1.00 55.37           C  
ANISOU  579  CA  THR A  80     7561   6345   7133    722   1548    354       C  
ATOM    580  C   THR A  80      50.342  13.108  54.896  1.00 53.62           C  
ANISOU  580  C   THR A  80     7364   6125   6886    577   1412    262       C  
ATOM    581  O   THR A  80      50.632  12.311  55.771  1.00 53.27           O  
ANISOU  581  O   THR A  80     7311   6073   6858    635   1443    328       O  
ATOM    582  CB  THR A  80      51.911  14.912  54.248  1.00 54.87           C  
ANISOU  582  CB  THR A  80     7187   6471   7191    677   1440    414       C  
ATOM    583  CG2 THR A  80      52.565  14.864  55.634  1.00 55.20           C  
ANISOU  583  CG2 THR A  80     7009   6635   7330    696   1382    535       C  
ATOM    584  OG1 THR A  80      52.836  15.368  53.257  1.00 56.78           O  
ANISOU  584  OG1 THR A  80     7387   6727   7461    792   1560    511       O  
ATOM    585  N   ILE A  81      49.126  13.631  54.783  1.00 51.50           N  
ANISOU  585  N   ILE A  81     7118   5871   6578    396   1270    129       N  
ATOM    586  CA  ILE A  81      48.070  13.301  55.731  1.00 50.14           C  
ANISOU  586  CA  ILE A  81     6945   5720   6386    259   1153     62       C  
ATOM    587  C   ILE A  81      47.698  11.836  55.623  1.00 52.03           C  
ANISOU  587  C   ILE A  81     7453   5796   6522    255   1221     49       C  
ATOM    588  O   ILE A  81      47.473  11.170  56.634  1.00 51.85           O  
ANISOU  588  O   ILE A  81     7424   5777   6500    229   1196     67       O  
ATOM    589  CB  ILE A  81      46.824  14.185  55.523  1.00 49.06           C  
ANISOU  589  CB  ILE A  81     6759   5645   6235     89   1008    -44       C  
ATOM    590  CG1 ILE A  81      47.136  15.639  55.931  1.00 46.80           C  
ANISOU  590  CG1 ILE A  81     6230   5508   6044     89    931    -34       C  
ATOM    591  CG2 ILE A  81      45.644  13.667  56.322  1.00 46.08           C  
ANISOU  591  CG2 ILE A  81     6403   5281   5824    -45    919    -88       C  
ATOM    592  CD1 ILE A  81      46.016  16.595  55.624  1.00 46.40           C  
ANISOU  592  CD1 ILE A  81     6136   5511   5983    -30    820   -118       C  
ATOM    593  N   GLN A  82      47.652  11.312  54.404  1.00 53.70           N  
ANISOU  593  N   GLN A  82     7932   5846   6625    276   1308     21       N  
ATOM    594  CA  GLN A  82      47.280   9.912  54.215  1.00 55.27           C  
ANISOU  594  CA  GLN A  82     8457   5851   6693    252   1365      4       C  
ATOM    595  C   GLN A  82      48.365   8.997  54.788  1.00 55.39           C  
ANISOU  595  C   GLN A  82     8514   5801   6729    461   1527    115       C  
ATOM    596  O   GLN A  82      48.077   7.996  55.451  1.00 54.85           O  
ANISOU  596  O   GLN A  82     8572   5654   6615    434   1528    123       O  
ATOM    597  CB  GLN A  82      47.024   9.624  52.738  1.00 57.57           C  
ANISOU  597  CB  GLN A  82     9076   5963   6836    219   1417    -52       C  
ATOM    598  CG  GLN A  82      45.715  10.281  52.152  1.00 60.14           C  
ANISOU  598  CG  GLN A  82     9403   6333   7116    -29   1227   -147       C  
ATOM    599  CD  GLN A  82      45.677  10.296  50.600  1.00 65.27           C  
ANISOU  599  CD  GLN A  82    10342   6832   7627    -49   1269   -189       C  
ATOM    600  NE2 GLN A  82      44.525  10.694  50.044  1.00 66.16           N  
ANISOU  600  NE2 GLN A  82    10489   6968   7682   -275   1094   -248       N  
ATOM    601  OE1 GLN A  82      46.672   9.961  49.917  1.00 69.09           O  
ANISOU  601  OE1 GLN A  82    11014   7185   8053    143   1461   -154       O  
ATOM    602  N   GLY A  83      49.614   9.373  54.566  1.00 55.05           N  
ANISOU  602  N   GLY A  83     8343   5809   6764    669   1659    221       N  
ATOM    603  CA  GLY A  83      50.741   8.665  55.152  1.00 55.92           C  
ANISOU  603  CA  GLY A  83     8414   5905   6926    890   1810    372       C  
ATOM    604  C   GLY A  83      50.736   8.656  56.663  1.00 55.38           C  
ANISOU  604  C   GLY A  83     8110   5977   6955    842   1697    421       C  
ATOM    605  O   GLY A  83      51.076   7.663  57.284  1.00 56.94           O  
ANISOU  605  O   GLY A  83     8386   6108   7141    942   1772    499       O  
ATOM    606  N   LEU A  84      50.354   9.770  57.267  1.00 53.96           N  
ANISOU  606  N   LEU A  84     7664   5981   6858    696   1522    378       N  
ATOM    607  CA  LEU A  84      50.284   9.865  58.720  1.00 52.85           C  
ANISOU  607  CA  LEU A  84     7329   5967   6786    633   1405    412       C  
ATOM    608  C   LEU A  84      49.200   8.939  59.275  1.00 53.67           C  
ANISOU  608  C   LEU A  84     7610   5980   6802    507   1353    331       C  
ATOM    609  O   LEU A  84      49.402   8.313  60.305  1.00 53.62           O  
ANISOU  609  O   LEU A  84     7577   5986   6811    537   1351    397       O  
ATOM    610  CB  LEU A  84      50.052  11.324  59.155  1.00 50.82           C  
ANISOU  610  CB  LEU A  84     6814   5892   6603    506   1243    371       C  
ATOM    611  CG  LEU A  84      51.244  12.263  58.981  1.00 48.42           C  
ANISOU  611  CG  LEU A  84     6290   5707   6399    597   1256    488       C  
ATOM    612  CD1 LEU A  84      50.876  13.616  59.444  1.00 44.52           C  
ANISOU  612  CD1 LEU A  84     5624   5347   5944    451   1089    428       C  
ATOM    613  CD2 LEU A  84      52.433  11.766  59.735  1.00 46.11           C  
ANISOU  613  CD2 LEU A  84     5871   5471   6178    734   1310    679       C  
ATOM    614  N   CYS A  85      48.064   8.857  58.582  1.00 54.76           N  
ANISOU  614  N   CYS A  85     7922   6036   6848    355   1303    206       N  
ATOM    615  CA  CYS A  85      46.951   7.972  58.965  1.00 56.72           C  
ANISOU  615  CA  CYS A  85     8343   6201   7007    200   1241    147       C  
ATOM    616  C   CYS A  85      47.289   6.491  58.861  1.00 58.53           C  
ANISOU  616  C   CYS A  85     8872   6224   7145    292   1369    195       C  
ATOM    617  O   CYS A  85      46.867   5.707  59.695  1.00 59.68           O  
ANISOU  617  O   CYS A  85     9083   6335   7258    225   1337    208       O  
ATOM    618  CB  CYS A  85      45.697   8.258  58.140  1.00 56.42           C  
ANISOU  618  CB  CYS A  85     8405   6137   6895     -1   1141     40       C  
ATOM    619  SG  CYS A  85      44.824   9.804  58.648  1.00 59.21           S  
ANISOU  619  SG  CYS A  85     8426   6730   7342   -139    975    -13       S  
ATOM    620  N   ARG A  86      48.038   6.118  57.838  1.00 60.26           N  
ANISOU  620  N   ARG A  86     9290   6296   7311    453   1525    227       N  
ATOM    621  CA  ARG A  86      48.603   4.778  57.755  1.00 62.49           C  
ANISOU  621  CA  ARG A  86     9866   6369   7508    613   1692    297       C  
ATOM    622  C   ARG A  86      49.606   4.572  58.871  1.00 61.93           C  
ANISOU  622  C   ARG A  86     9584   6395   7550    796   1753    443       C  
ATOM    623  O   ARG A  86      49.512   3.603  59.568  1.00 63.34           O  
ANISOU  623  O   ARG A  86     9889   6489   7690    806   1772    479       O  
ATOM    624  CB  ARG A  86      49.276   4.534  56.400  1.00 64.42           C  
ANISOU  624  CB  ARG A  86    10370   6439   7667    790   1882    314       C  
ATOM    625  CG  ARG A  86      48.284   4.469  55.234  1.00 67.65           C  
ANISOU  625  CG  ARG A  86    11091   6695   7917    596   1821    178       C  
ATOM    626  CD  ARG A  86      48.949   3.839  53.991  1.00 74.12           C  
ANISOU  626  CD  ARG A  86    12306   7264   8593    790   2046    197       C  
ATOM    627  NE  ARG A  86      50.053   4.674  53.505  1.00 76.10           N  
ANISOU  627  NE  ARG A  86    12338   7627   8948   1018   2184    282       N  
ATOM    628  CZ  ARG A  86      49.907   5.750  52.722  1.00 76.96           C  
ANISOU  628  CZ  ARG A  86    12329   7832   9080    945   2124    226       C  
ATOM    629  NH1 ARG A  86      48.689   6.141  52.298  1.00 75.68           N1+
ANISOU  629  NH1 ARG A  86    12239   7669   8845    661   1927     89       N1+
ATOM    630  NH2 ARG A  86      50.988   6.451  52.353  1.00 76.81           N  
ANISOU  630  NH2 ARG A  86    12104   7920   9162   1155   2258    328       N  
ATOM    631  N   GLY A  87      50.545   5.494  59.069  1.00 60.66           N  
ANISOU  631  N   GLY A  87     9100   6418   7528    919   1766    539       N  
ATOM    632  CA  GLY A  87      51.625   5.277  60.048  1.00 60.72           C  
ANISOU  632  CA  GLY A  87     8904   6525   7643   1094   1817    718       C  
ATOM    633  C   GLY A  87      51.271   5.394  61.542  1.00 59.17           C  
ANISOU  633  C   GLY A  87     8513   6469   7500    959   1648    727       C  
ATOM    634  O   GLY A  87      52.056   4.942  62.397  1.00 60.22           O  
ANISOU  634  O   GLY A  87     8545   6646   7690   1086   1682    879       O  
ATOM    635  N   TYR A  88      50.118   6.006  61.856  1.00 55.83           N  
ANISOU  635  N   TYR A  88     8038   6120   7056    717   1478    582       N  
ATOM    636  CA  TYR A  88      49.757   6.368  63.232  1.00 53.22           C  
ANISOU  636  CA  TYR A  88     7517   5939   6767    592   1328    581       C  
ATOM    637  C   TYR A  88      48.307   6.058  63.558  1.00 51.96           C  
ANISOU  637  C   TYR A  88     7481   5739   6522    379   1236    452       C  
ATOM    638  O   TYR A  88      47.435   5.968  62.688  1.00 51.91           O  
ANISOU  638  O   TYR A  88     7635   5645   6443    268   1229    348       O  
ATOM    639  CB  TYR A  88      50.016   7.855  63.499  1.00 51.85           C  
ANISOU  639  CB  TYR A  88     7053   5965   6684    537   1211    580       C  
ATOM    640  CG  TYR A  88      51.469   8.283  63.387  1.00 52.29           C  
ANISOU  640  CG  TYR A  88     6919   6109   6840    702   1260    746       C  
ATOM    641  CD1 TYR A  88      52.044   8.623  62.167  1.00 52.46           C  
ANISOU  641  CD1 TYR A  88     6939   6104   6888    812   1364    774       C  
ATOM    642  CD2 TYR A  88      52.263   8.340  64.508  1.00 54.95           C  
ANISOU  642  CD2 TYR A  88     7074   6564   7242    738   1197    893       C  
ATOM    643  CE1 TYR A  88      53.400   9.021  62.090  1.00 55.17           C  
ANISOU  643  CE1 TYR A  88     7072   6556   7336    959   1412    964       C  
ATOM    644  CE2 TYR A  88      53.602   8.725  64.449  1.00 56.34           C  
ANISOU  644  CE2 TYR A  88     7041   6848   7519    865   1219   1086       C  
ATOM    645  CZ  TYR A  88      54.164   9.060  63.250  1.00 56.77           C  
ANISOU  645  CZ  TYR A  88     7067   6890   7612    977   1331   1128       C  
ATOM    646  OH  TYR A  88      55.482   9.427  63.281  1.00 55.80           O  
ANISOU  646  OH  TYR A  88     6703   6899   7599   1091   1348   1353       O  
ATOM    647  N   ASP A  89      48.049   5.907  64.842  1.00 50.89           N  
ANISOU  647  N   ASP A  89     7264   5680   6393    312   1159    478       N  
ATOM    648  CA  ASP A  89      46.724   5.567  65.282  1.00 50.61           C  
ANISOU  648  CA  ASP A  89     7313   5630   6286    121   1087    394       C  
ATOM    649  C   ASP A  89      45.889   6.828  65.239  1.00 48.03           C  
ANISOU  649  C   ASP A  89     6819   5447   5984    -14    983    300       C  
ATOM    650  O   ASP A  89      44.752   6.778  64.784  1.00 48.02           O  
ANISOU  650  O   ASP A  89     6890   5423   5932   -160    946    225       O  
ATOM    651  CB  ASP A  89      46.732   4.938  66.685  1.00 51.29           C  
ANISOU  651  CB  ASP A  89     7384   5743   6360    108   1060    463       C  
ATOM    652  CG  ASP A  89      47.602   3.666  66.771  1.00 55.84           C  
ANISOU  652  CG  ASP A  89     8129   6172   6916    268   1171    577       C  
ATOM    653  OD1 ASP A  89      47.710   2.910  65.770  1.00 61.79           O  
ANISOU  653  OD1 ASP A  89     9120   6744   7614    335   1278    570       O  
ATOM    654  OD2 ASP A  89      48.204   3.419  67.845  1.00 59.17           O1-
ANISOU  654  OD2 ASP A  89     8465   6650   7368    336   1157    682       O1-
ATOM    655  N   VAL A  90      46.458   7.956  65.690  1.00 45.87           N  
ANISOU  655  N   VAL A  90     6331   5316   5782     31    933    319       N  
ATOM    656  CA  VAL A  90      45.723   9.237  65.778  1.00 43.38           C  
ANISOU  656  CA  VAL A  90     5875   5126   5481    -68    847    236       C  
ATOM    657  C   VAL A  90      46.497  10.341  65.089  1.00 42.22           C  
ANISOU  657  C   VAL A  90     5613   5031   5397      2    837    235       C  
ATOM    658  O   VAL A  90      47.678  10.551  65.343  1.00 42.91           O  
ANISOU  658  O   VAL A  90     5613   5154   5536    100    839    326       O  
ATOM    659  CB  VAL A  90      45.446   9.659  67.250  1.00 43.01           C  
ANISOU  659  CB  VAL A  90     5728   5192   5422   -120    779    247       C  
ATOM    660  CG1 VAL A  90      44.435  10.809  67.310  1.00 40.99           C  
ANISOU  660  CG1 VAL A  90     5385   5033   5157   -206    729    162       C  
ATOM    661  CG2 VAL A  90      44.916   8.471  68.006  1.00 43.42           C  
ANISOU  661  CG2 VAL A  90     5887   5193   5416   -172    800    278       C  
ATOM    662  N   VAL A  91      45.830  11.049  64.198  1.00 41.38           N  
ANISOU  662  N   VAL A  91     5498   4935   5288    -56    818    150       N  
ATOM    663  CA  VAL A  91      46.403  12.242  63.559  1.00 40.02           C  
ANISOU  663  CA  VAL A  91     5219   4818   5170    -13    797    140       C  
ATOM    664  C   VAL A  91      45.592  13.458  63.993  1.00 39.16           C  
ANISOU  664  C   VAL A  91     5010   4810   5057    -96    713     68       C  
ATOM    665  O   VAL A  91      44.343  13.532  63.764  1.00 38.67           O  
ANISOU  665  O   VAL A  91     4970   4758   4962   -180    701      4       O  
ATOM    666  CB  VAL A  91      46.468  12.101  62.000  1.00 40.23           C  
ANISOU  666  CB  VAL A  91     5345   4751   5188     19    862    111       C  
ATOM    667  CG1 VAL A  91      47.165  13.347  61.350  1.00 38.63           C  
ANISOU  667  CG1 VAL A  91     5024   4610   5045     67    845    116       C  
ATOM    668  CG2 VAL A  91      47.190  10.805  61.623  1.00 38.11           C  
ANISOU  668  CG2 VAL A  91     5233   4350   4896    128    977    182       C  
ATOM    669  N   ILE A  92      46.275  14.374  64.672  1.00 38.16           N  
ANISOU  669  N   ILE A  92     4785   4758   4955    -77    656     98       N  
ATOM    670  CA  ILE A  92      45.644  15.603  65.155  1.00 37.86           C  
ANISOU  670  CA  ILE A  92     4702   4790   4895   -129    593     34       C  
ATOM    671  C   ILE A  92      46.120  16.805  64.332  1.00 38.95           C  
ANISOU  671  C   ILE A  92     4787   4943   5071   -114    559     16       C  
ATOM    672  O   ILE A  92      47.329  17.071  64.235  1.00 38.61           O  
ANISOU  672  O   ILE A  92     4691   4911   5069    -83    533     90       O  
ATOM    673  CB  ILE A  92      45.957  15.901  66.650  1.00 37.63           C  
ANISOU  673  CB  ILE A  92     4666   4808   4825   -149    533     69       C  
ATOM    674  CG1 ILE A  92      45.624  14.688  67.533  1.00 35.88           C  
ANISOU  674  CG1 ILE A  92     4496   4571   4564   -161    566    103       C  
ATOM    675  CG2 ILE A  92      45.152  17.147  67.134  1.00 37.45           C  
ANISOU  675  CG2 ILE A  92     4659   4823   4748   -182    501     -8       C  
ATOM    676  CD1 ILE A  92      46.014  14.859  69.000  1.00 31.98           C  
ANISOU  676  CD1 ILE A  92     4021   4115   4015   -184    505    147       C  
ATOM    677  N   LEU A  93      45.166  17.527  63.754  1.00 38.88           N  
ANISOU  677  N   LEU A  93     4779   4943   5051   -139    558    -63       N  
ATOM    678  CA  LEU A  93      45.460  18.688  62.950  1.00 39.43           C  
ANISOU  678  CA  LEU A  93     4816   5018   5147   -130    527    -88       C  
ATOM    679  C   LEU A  93      45.081  19.917  63.726  1.00 40.42           C  
ANISOU  679  C   LEU A  93     4950   5177   5230   -149    475   -129       C  
ATOM    680  O   LEU A  93      43.932  20.028  64.191  1.00 43.70           O  
ANISOU  680  O   LEU A  93     5386   5614   5605   -150    501   -171       O  
ATOM    681  CB  LEU A  93      44.686  18.648  61.657  1.00 39.08           C  
ANISOU  681  CB  LEU A  93     4788   4947   5112   -138    560   -136       C  
ATOM    682  CG  LEU A  93      44.896  17.414  60.802  1.00 39.94           C  
ANISOU  682  CG  LEU A  93     4963   4987   5224   -128    620   -111       C  
ATOM    683  CD1 LEU A  93      43.943  17.427  59.617  1.00 39.58           C  
ANISOU  683  CD1 LEU A  93     4965   4914   5159   -176    621   -159       C  
ATOM    684  CD2 LEU A  93      46.352  17.247  60.385  1.00 40.17           C  
ANISOU  684  CD2 LEU A  93     4984   4985   5293    -52    659    -39       C  
ATOM    685  N   ASP A  94      46.042  20.808  63.922  1.00 40.13           N  
ANISOU  685  N   ASP A  94     4911   5142   5196   -163    405   -100       N  
ATOM    686  CA  ASP A  94      45.815  22.101  64.541  1.00 40.65           C  
ANISOU  686  CA  ASP A  94     5046   5201   5199   -186    350   -143       C  
ATOM    687  C   ASP A  94      45.370  23.079  63.417  1.00 39.79           C  
ANISOU  687  C   ASP A  94     4933   5074   5111   -164    360   -197       C  
ATOM    688  O   ASP A  94      46.187  23.542  62.621  1.00 38.21           O  
ANISOU  688  O   ASP A  94     4701   4863   4953   -182    322   -169       O  
ATOM    689  CB  ASP A  94      47.104  22.530  65.211  1.00 42.12           C  
ANISOU  689  CB  ASP A  94     5249   5387   5367   -251    243    -69       C  
ATOM    690  CG  ASP A  94      46.980  23.841  66.001  1.00 46.72           C  
ANISOU  690  CG  ASP A  94     5978   5928   5846   -300    169   -113       C  
ATOM    691  OD1 ASP A  94      45.938  24.535  65.907  1.00 51.90           O  
ANISOU  691  OD1 ASP A  94     6714   6551   6455   -248    224   -201       O  
ATOM    692  OD2 ASP A  94      47.970  24.184  66.698  1.00 50.44           O1-
ANISOU  692  OD2 ASP A  94     6494   6395   6278   -393     51    -44       O1-
ATOM    693  N   ARG A  95      44.056  23.302  63.342  1.00 38.62           N  
ANISOU  693  N   ARG A  95     4801   4933   4937   -121    417   -255       N  
ATOM    694  CA  ARG A  95      43.368  24.005  62.271  1.00 39.04           C  
ANISOU  694  CA  ARG A  95     4834   4984   5015    -88    436   -290       C  
ATOM    695  C   ARG A  95      43.391  23.235  60.990  1.00 38.08           C  
ANISOU  695  C   ARG A  95     4643   4869   4958   -104    453   -275       C  
ATOM    696  O   ARG A  95      44.373  22.611  60.668  1.00 39.21           O  
ANISOU  696  O   ARG A  95     4771   4994   5132   -123    448   -237       O  
ATOM    697  CB  ARG A  95      43.894  25.398  62.000  1.00 39.31           C  
ANISOU  697  CB  ARG A  95     4933   4971   5031    -90    379   -309       C  
ATOM    698  CG  ARG A  95      43.662  26.325  63.153  1.00 44.28           C  
ANISOU  698  CG  ARG A  95     5701   5559   5563    -70    369   -339       C  
ATOM    699  CD  ARG A  95      43.824  27.820  62.781  1.00 46.71           C  
ANISOU  699  CD  ARG A  95     6118   5795   5834    -63    326   -369       C  
ATOM    700  NE  ARG A  95      45.203  28.083  62.382  1.00 47.52           N  
ANISOU  700  NE  ARG A  95     6212   5878   5967   -166    222   -326       N  
ATOM    701  CZ  ARG A  95      45.744  29.295  62.319  1.00 50.21           C  
ANISOU  701  CZ  ARG A  95     6670   6146   6260   -219    143   -329       C  
ATOM    702  NH1 ARG A  95      45.045  30.378  62.650  1.00 51.96           N1+
ANISOU  702  NH1 ARG A  95     7069   6285   6390   -162    165   -389       N1+
ATOM    703  NH2 ARG A  95      47.008  29.421  61.943  1.00 50.45           N  
ANISOU  703  NH2 ARG A  95     6650   6186   6332   -327     47   -256       N  
ATOM    704  N   TYR A  96      42.285  23.304  60.271  1.00 37.53           N  
ANISOU  704  N   TYR A  96     4540   4821   4897    -91    477   -291       N  
ATOM    705  CA  TYR A  96      42.082  22.544  59.075  1.00 37.21           C  
ANISOU  705  CA  TYR A  96     4479   4773   4885   -129    483   -279       C  
ATOM    706  C   TYR A  96      41.070  23.295  58.210  1.00 37.40           C  
ANISOU  706  C   TYR A  96     4471   4824   4916   -121    467   -286       C  
ATOM    707  O   TYR A  96      40.959  24.528  58.315  1.00 39.26           O  
ANISOU  707  O   TYR A  96     4710   5060   5146    -66    459   -303       O  
ATOM    708  CB  TYR A  96      41.614  21.142  59.462  1.00 36.97           C  
ANISOU  708  CB  TYR A  96     4449   4756   4843   -174    511   -254       C  
ATOM    709  CG  TYR A  96      41.729  20.108  58.374  1.00 37.34           C  
ANISOU  709  CG  TYR A  96     4551   4750   4887   -228    515   -243       C  
ATOM    710  CD1 TYR A  96      42.860  20.030  57.563  1.00 37.60           C  
ANISOU  710  CD1 TYR A  96     4641   4715   4930   -202    533   -243       C  
ATOM    711  CD2 TYR A  96      40.715  19.177  58.162  1.00 36.60           C  
ANISOU  711  CD2 TYR A  96     4473   4665   4768   -311    506   -220       C  
ATOM    712  CE1 TYR A  96      42.964  19.071  56.556  1.00 38.52           C  
ANISOU  712  CE1 TYR A  96     4864   4754   5016   -233    561   -236       C  
ATOM    713  CE2 TYR A  96      40.836  18.207  57.180  1.00 38.20           C  
ANISOU  713  CE2 TYR A  96     4793   4784   4935   -376    505   -216       C  
ATOM    714  CZ  TYR A  96      41.939  18.166  56.377  1.00 36.41           C  
ANISOU  714  CZ  TYR A  96     4658   4472   4704   -326    541   -232       C  
ATOM    715  OH  TYR A  96      42.031  17.222  55.393  1.00 37.90           O  
ANISOU  715  OH  TYR A  96     5013   4554   4833   -373    561   -232       O  
ATOM    716  N   VAL A  97      40.324  22.600  57.378  1.00 36.46           N  
ANISOU  716  N   VAL A  97     4333   4720   4799   -181    454   -263       N  
ATOM    717  CA  VAL A  97      39.493  23.269  56.395  1.00 36.24           C  
ANISOU  717  CA  VAL A  97     4266   4723   4781   -188    417   -246       C  
ATOM    718  C   VAL A  97      38.441  24.219  57.006  1.00 38.27           C  
ANISOU  718  C   VAL A  97     4434   5058   5048   -109    438   -213       C  
ATOM    719  O   VAL A  97      38.185  25.285  56.449  1.00 39.28           O  
ANISOU  719  O   VAL A  97     4548   5189   5186    -55    423   -209       O  
ATOM    720  CB  VAL A  97      38.760  22.229  55.492  1.00 37.05           C  
ANISOU  720  CB  VAL A  97     4379   4833   4866   -307    373   -205       C  
ATOM    721  CG1 VAL A  97      37.852  22.937  54.572  1.00 34.74           C  
ANISOU  721  CG1 VAL A  97     4026   4590   4582   -326    315   -162       C  
ATOM    722  CG2 VAL A  97      39.778  21.341  54.722  1.00 32.42           C  
ANISOU  722  CG2 VAL A  97     3937   4135   4244   -355    381   -237       C  
ATOM    723  N   ALA A  98      37.841  23.856  58.145  1.00 38.59           N  
ANISOU  723  N   ALA A  98     4425   5158   5080    -84    487   -181       N  
ATOM    724  CA  ALA A  98      36.783  24.694  58.754  1.00 39.05           C  
ANISOU  724  CA  ALA A  98     4404   5292   5140     25    545   -129       C  
ATOM    725  C   ALA A  98      37.286  26.073  59.062  1.00 39.27           C  
ANISOU  725  C   ALA A  98     4528   5253   5141    144    575   -185       C  
ATOM    726  O   ALA A  98      36.517  27.022  59.038  1.00 39.83           O  
ANISOU  726  O   ALA A  98     4569   5352   5212    255    619   -145       O  
ATOM    727  CB  ALA A  98      36.248  24.062  60.021  1.00 38.63           C  
ANISOU  727  CB  ALA A  98     4311   5300   5068     43    617    -87       C  
ATOM    728  N  ASER A  99      38.583  26.167  59.350  0.50 38.81           N  
ANISOU  728  N  ASER A  99     4589   5102   5056    116    548   -260       N  
ATOM    729  N  BSER A  99      38.570  26.226  59.368  0.50 38.87           N  
ANISOU  729  N  BSER A  99     4599   5108   5061    122    550   -260       N  
ATOM    730  CA ASER A  99      39.233  27.429  59.646  0.50 39.55           C  
ANISOU  730  CA ASER A  99     4810   5112   5107    179    544   -310       C  
ATOM    731  CA BSER A  99      39.067  27.558  59.692  0.50 39.81           C  
ANISOU  731  CA BSER A  99     4842   5148   5136    197    554   -306       C  
ATOM    732  C  ASER A  99      39.134  28.398  58.477  0.50 39.41           C  
ANISOU  732  C  ASER A  99     4794   5067   5113    205    510   -310       C  
ATOM    733  C  BSER A  99      39.156  28.455  58.458  0.50 39.44           C  
ANISOU  733  C  BSER A  99     4803   5068   5116    207    509   -311       C  
ATOM    734  O  ASER A  99      38.883  29.591  58.661  0.50 40.31           O  
ANISOU  734  O  ASER A  99     4990   5135   5191    304    539   -319       O  
ATOM    735  O  BSER A  99      39.073  29.679  58.582  0.50 40.32           O  
ANISOU  735  O  BSER A  99     5007   5121   5190    293    526   -327       O  
ATOM    736  CB ASER A  99      40.698  27.176  59.935  0.50 39.42           C  
ANISOU  736  CB ASER A  99     4872   5029   5076     96    487   -349       C  
ATOM    737  CB BSER A  99      40.424  27.482  60.343  0.50 39.62           C  
ANISOU  737  CB BSER A  99     4926   5050   5076    135    510   -352       C  
ATOM    738  OG ASER A  99      41.070  27.723  61.188  0.50 41.55           O  
ANISOU  738  OG ASER A  99     5271   5247   5269    122    495   -374       O  
ATOM    739  OG BSER A  99      41.361  26.986  59.402  0.50 41.43           O  
ANISOU  739  OG BSER A  99     5120   5267   5356     45    448   -351       O  
ATOM    740  N   ASN A 100      39.333  27.864  57.279  1.00 38.43           N  
ANISOU  740  N   ASN A 100     4608   4958   5036    122    455   -299       N  
ATOM    741  CA  ASN A 100      39.311  28.641  56.066  1.00 38.38           C  
ANISOU  741  CA  ASN A 100     4607   4928   5048    127    414   -295       C  
ATOM    742  C   ASN A 100      37.888  29.140  55.852  1.00 39.66           C  
ANISOU  742  C   ASN A 100     4683   5162   5226    215    441   -226       C  
ATOM    743  O   ASN A 100      37.709  30.248  55.444  1.00 40.01           O  
ANISOU  743  O   ASN A 100     4765   5173   5265    291    441   -220       O  
ATOM    744  CB  ASN A 100      39.759  27.794  54.881  1.00 37.96           C  
ANISOU  744  CB  ASN A 100     4535   4871   5019     18    364   -292       C  
ATOM    745  CG  ASN A 100      40.450  28.582  53.828  1.00 38.22           C  
ANISOU  745  CG  ASN A 100     4627   4842   5053      6    326   -310       C  
ATOM    746  ND2 ASN A 100      40.566  28.026  52.626  1.00 36.00           N  
ANISOU  746  ND2 ASN A 100     4351   4553   4773    -64    297   -299       N  
ATOM    747  OD1 ASN A 100      40.898  29.690  54.088  1.00 43.17           O  
ANISOU  747  OD1 ASN A 100     5320   5418   5666     52    322   -332       O  
ATOM    748  N   ALA A 101      36.884  28.308  56.133  1.00 39.93           N  
ANISOU  748  N   ALA A 101     4592   5299   5280    203    465   -156       N  
ATOM    749  CA  ALA A 101      35.486  28.722  56.055  1.00 41.27           C  
ANISOU  749  CA  ALA A 101     4632   5572   5478    295    501    -44       C  
ATOM    750  C   ALA A 101      35.161  29.821  57.049  1.00 42.09           C  
ANISOU  750  C   ALA A 101     4797   5649   5548    488    616    -40       C  
ATOM    751  O   ALA A 101      34.532  30.820  56.693  1.00 44.90           O  
ANISOU  751  O   ALA A 101     5133   6013   5912    615    649     18       O  
ATOM    752  CB  ALA A 101      34.542  27.507  56.255  1.00 41.31           C  
ANISOU  752  CB  ALA A 101     4477   5706   5513    213    496     56       C  
ATOM    753  N   ALA A 102      35.598  29.665  58.284  1.00 41.14           N  
ANISOU  753  N   ALA A 102     4777   5482   5374    518    681    -97       N  
ATOM    754  CA  ALA A 102      35.199  30.570  59.360  1.00 41.74           C  
ANISOU  754  CA  ALA A 102     4958   5517   5384    703    810    -91       C  
ATOM    755  C   ALA A 102      35.843  31.934  59.208  1.00 42.06           C  
ANISOU  755  C   ALA A 102     5210   5406   5364    773    801   -166       C  
ATOM    756  O   ALA A 102      35.187  32.947  59.342  1.00 42.89           O  
ANISOU  756  O   ALA A 102     5379   5480   5438    951    894   -124       O  
ATOM    757  CB  ALA A 102      35.555  29.943  60.732  1.00 41.06           C  
ANISOU  757  CB  ALA A 102     4957   5411   5235    684    864   -136       C  
ATOM    758  N   TYR A 103      37.146  31.960  58.957  1.00 41.64           N  
ANISOU  758  N   TYR A 103     5274   5256   5292    636    695   -261       N  
ATOM    759  CA  TYR A 103      37.863  33.226  58.822  1.00 42.73           C  
ANISOU  759  CA  TYR A 103     5623   5246   5367    657    662   -322       C  
ATOM    760  C   TYR A 103      37.450  33.959  57.561  1.00 42.85           C  
ANISOU  760  C   TYR A 103     5587   5265   5431    706    636   -281       C  
ATOM    761  O   TYR A 103      37.294  35.173  57.581  1.00 43.54           O  
ANISOU  761  O   TYR A 103     5830   5250   5463    824    676   -286       O  
ATOM    762  CB  TYR A 103      39.387  33.036  58.839  1.00 42.33           C  
ANISOU  762  CB  TYR A 103     5665   5121   5298    480    545   -394       C  
ATOM    763  CG  TYR A 103      39.974  32.914  60.241  1.00 45.32           C  
ANISOU  763  CG  TYR A 103     6199   5437   5584    445    550   -437       C  
ATOM    764  CD1 TYR A 103      40.275  34.048  60.967  1.00 47.45           C  
ANISOU  764  CD1 TYR A 103     6740   5558   5730    482    553   -479       C  
ATOM    765  CD2 TYR A 103      40.256  31.662  60.821  1.00 46.69           C  
ANISOU  765  CD2 TYR A 103     6276   5685   5781    363    540   -431       C  
ATOM    766  CE1 TYR A 103      40.807  33.965  62.216  1.00 49.61           C  
ANISOU  766  CE1 TYR A 103     7185   5766   5900    428    537   -512       C  
ATOM    767  CE2 TYR A 103      40.790  31.568  62.085  1.00 48.52           C  
ANISOU  767  CE2 TYR A 103     6652   5862   5922    324    531   -459       C  
ATOM    768  CZ  TYR A 103      41.061  32.729  62.790  1.00 51.68           C  
ANISOU  768  CZ  TYR A 103     7325   6120   6193    350    523   -499       C  
ATOM    769  OH  TYR A 103      41.595  32.684  64.085  1.00 54.55           O  
ANISOU  769  OH  TYR A 103     7874   6414   6438    289    495   -523       O  
ATOM    770  N   SER A 104      37.253  33.230  56.474  1.00 41.74           N  
ANISOU  770  N   SER A 104     5256   5227   5378    616    570   -237       N  
ATOM    771  CA  SER A 104      36.842  33.867  55.240  1.00 42.96           C  
ANISOU  771  CA  SER A 104     5360   5391   5571    647    531   -188       C  
ATOM    772  C   SER A 104      35.437  34.474  55.339  1.00 44.86           C  
ANISOU  772  C   SER A 104     5523   5697   5827    846    629    -75       C  
ATOM    773  O   SER A 104      35.202  35.594  54.891  1.00 46.50           O  
ANISOU  773  O   SER A 104     5806   5840   6020    959    646    -50       O  
ATOM    774  CB  SER A 104      36.919  32.888  54.061  1.00 41.81           C  
ANISOU  774  CB  SER A 104     5066   5328   5490    491    434   -162       C  
ATOM    775  OG  SER A 104      38.270  32.610  53.793  1.00 41.13           O  
ANISOU  775  OG  SER A 104     5070   5168   5390    358    372   -245       O  
ATOM    776  N   ALA A 105      34.508  33.713  55.908  1.00 45.88           N  
ANISOU  776  N   ALA A 105     5487   5957   5988    890    697     11       N  
ATOM    777  CA  ALA A 105      33.146  34.161  56.083  1.00 47.13           C  
ANISOU  777  CA  ALA A 105     5520   6213   6175   1091    810    159       C  
ATOM    778  C   ALA A 105      33.182  35.390  56.942  1.00 48.69           C  
ANISOU  778  C   ALA A 105     5954   6266   6279   1307    949    121       C  
ATOM    779  O   ALA A 105      32.568  36.389  56.623  1.00 50.40           O  
ANISOU  779  O   ALA A 105     6195   6460   6496   1489   1017    199       O  
ATOM    780  CB  ALA A 105      32.346  33.109  56.730  1.00 47.10           C  
ANISOU  780  CB  ALA A 105     5321   6365   6210   1081    866    256       C  
ATOM    781  N   ALA A 106      33.941  35.334  58.026  1.00 49.16           N  
ANISOU  781  N   ALA A 106     6220   6213   6246   1282    985      4       N  
ATOM    782  CA  ALA A 106      34.076  36.490  58.931  1.00 50.71           C  
ANISOU  782  CA  ALA A 106     6726   6230   6312   1459   1106    -51       C  
ATOM    783  C   ALA A 106      34.664  37.730  58.241  1.00 50.95           C  
ANISOU  783  C   ALA A 106     6971   6092   6295   1468   1043   -110       C  
ATOM    784  O   ALA A 106      34.180  38.814  58.442  1.00 53.52           O  
ANISOU  784  O   ALA A 106     7469   6314   6554   1681   1160    -78       O  
ATOM    785  CB  ALA A 106      34.894  36.105  60.205  1.00 49.67           C  
ANISOU  785  CB  ALA A 106     6794   6005   6073   1372   1113   -165       C  
ATOM    786  N   ARG A 107      35.666  37.574  57.389  1.00 50.37           N  
ANISOU  786  N   ARG A 107     6890   5991   6257   1252    872   -180       N  
ATOM    787  CA  ARG A 107      36.248  38.718  56.682  1.00 51.03           C  
ANISOU  787  CA  ARG A 107     7163   5925   6300   1238    804   -223       C  
ATOM    788  C   ARG A 107      35.272  39.289  55.686  1.00 51.82           C  
ANISOU  788  C   ARG A 107     7139   6084   6468   1388    838   -108       C  
ATOM    789  O   ARG A 107      35.311  40.449  55.397  1.00 52.44           O  
ANISOU  789  O   ARG A 107     7408   6025   6492   1486    855   -112       O  
ATOM    790  CB  ARG A 107      37.501  38.311  55.923  1.00 49.93           C  
ANISOU  790  CB  ARG A 107     6994   5779   6199    978    630   -292       C  
ATOM    791  CG  ARG A 107      38.662  37.952  56.773  1.00 50.84           C  
ANISOU  791  CG  ARG A 107     7240   5825   6252    817    569   -381       C  
ATOM    792  CD  ARG A 107      39.800  38.896  56.576  1.00 54.95           C  
ANISOU  792  CD  ARG A 107     7992   6184   6702    697    466   -437       C  
ATOM    793  NE  ARG A 107      40.870  38.579  57.508  1.00 58.33           N  
ANISOU  793  NE  ARG A 107     8536   6561   7067    537    394   -490       N  
ATOM    794  CZ  ARG A 107      41.795  39.432  57.933  1.00 60.82           C  
ANISOU  794  CZ  ARG A 107     9120   6715   7274    426    309   -528       C  
ATOM    795  NH1 ARG A 107      41.822  40.678  57.505  1.00 62.46           N1+
ANISOU  795  NH1 ARG A 107     9537   6777   7418    458    290   -534       N1+
ATOM    796  NH2 ARG A 107      42.708  39.025  58.798  1.00 63.84           N  
ANISOU  796  NH2 ARG A 107     9568   7082   7606    267    227   -547       N  
ATOM    797  N   LEU A 108      34.409  38.446  55.140  1.00 52.22           N  
ANISOU  797  N   LEU A 108     6872   6338   6632   1388    832      5       N  
ATOM    798  CA  LEU A 108      33.414  38.892  54.174  1.00 53.33           C  
ANISOU  798  CA  LEU A 108     6851   6566   6845   1512    840    149       C  
ATOM    799  C   LEU A 108      32.141  39.396  54.861  1.00 56.50           C  
ANISOU  799  C   LEU A 108     7210   7015   7241   1816   1037    291       C  
ATOM    800  O   LEU A 108      31.195  39.805  54.189  1.00 57.89           O  
ANISOU  800  O   LEU A 108     7226   7285   7485   1959   1065    452       O  
ATOM    801  CB  LEU A 108      33.100  37.763  53.172  1.00 51.81           C  
ANISOU  801  CB  LEU A 108     6355   6568   6763   1332    709    225       C  
ATOM    802  CG  LEU A 108      34.253  37.369  52.235  1.00 49.84           C  
ANISOU  802  CG  LEU A 108     6153   6268   6515   1079    544    116       C  
ATOM    803  CD1 LEU A 108      34.111  35.954  51.571  1.00 46.07           C  
ANISOU  803  CD1 LEU A 108     5459   5943   6104    877    435    153       C  
ATOM    804  CD2 LEU A 108      34.455  38.450  51.180  1.00 48.61           C  
ANISOU  804  CD2 LEU A 108     6100   6022   6349   1105    486    123       C  
ATOM    805  N   HIS A 109      32.118  39.381  56.193  1.00 58.10           N  
ANISOU  805  N   HIS A 109     7559   7157   7362   1926   1181    248       N  
ATOM    806  CA  HIS A 109      30.883  39.644  56.954  1.00 61.75           C  
ANISOU  806  CA  HIS A 109     7955   7688   7818   2228   1405    401       C  
ATOM    807  C   HIS A 109      29.713  38.747  56.562  1.00 62.46           C  
ANISOU  807  C   HIS A 109     7608   8067   8056   2237   1407    613       C  
ATOM    808  O   HIS A 109      28.560  39.184  56.527  1.00 65.50           O  
ANISOU  808  O   HIS A 109     7838   8559   8492   2488   1547    817       O  
ATOM    809  CB  HIS A 109      30.474  41.118  56.857  1.00 63.81           C  
ANISOU  809  CB  HIS A 109     8432   7799   8014   2516   1540    456       C  
ATOM    810  CG  HIS A 109      31.370  42.016  57.628  1.00 65.65           C  
ANISOU  810  CG  HIS A 109     9145   7736   8065   2549   1588    278       C  
ATOM    811  CD2 HIS A 109      31.311  42.436  58.912  1.00 69.50           C  
ANISOU  811  CD2 HIS A 109     9938   8070   8400   2726   1773    231       C  
ATOM    812  ND1 HIS A 109      32.518  42.564  57.092  1.00 67.80           N  
ANISOU  812  ND1 HIS A 109     9653   7830   8279   2358   1421    132       N  
ATOM    813  CE1 HIS A 109      33.120  43.297  58.013  1.00 69.09           C  
ANISOU  813  CE1 HIS A 109    10243   7743   8264   2397   1482      8       C  
ATOM    814  NE2 HIS A 109      32.410  43.231  59.127  1.00 70.28           N  
ANISOU  814  NE2 HIS A 109    10465   7894   8345   2620   1694     56       N  
ATOM    815  N   GLU A 110      30.024  37.494  56.285  1.00 61.00           N  
ANISOU  815  N   GLU A 110     7237   8005   7936   1962   1254    580       N  
ATOM    816  CA  GLU A 110      29.035  36.493  55.981  1.00 62.17           C  
ANISOU  816  CA  GLU A 110     7007   8411   8204   1896   1218    768       C  
ATOM    817  C   GLU A 110      28.902  35.581  57.176  1.00 62.24           C  
ANISOU  817  C   GLU A 110     6971   8485   8191   1878   1313    761       C  
ATOM    818  O   GLU A 110      29.706  35.640  58.110  1.00 61.24           O  
ANISOU  818  O   GLU A 110     7107   8202   7958   1877   1371    592       O  
ATOM    819  CB  GLU A 110      29.448  35.676  54.756  1.00 60.78           C  
ANISOU  819  CB  GLU A 110     6700   8303   8092   1585    972    738       C  
ATOM    820  CG  GLU A 110      29.506  36.479  53.438  1.00 62.57           C  
ANISOU  820  CG  GLU A 110     6943   8488   8341   1578    860    766       C  
ATOM    821  CD  GLU A 110      29.899  35.615  52.220  1.00 62.88           C  
ANISOU  821  CD  GLU A 110     6891   8582   8418   1270    631    737       C  
ATOM    822  OE1 GLU A 110      30.133  34.378  52.374  1.00 60.03           O  
ANISOU  822  OE1 GLU A 110     6465   8281   8064   1065    559    694       O  
ATOM    823  OE2 GLU A 110      29.972  36.195  51.109  1.00 65.16           O1-
ANISOU  823  OE2 GLU A 110     7202   8839   8715   1244    531    759       O1-
ATOM    824  N   ASN A 111      27.859  34.760  57.153  1.00 63.83           N  
ANISOU  824  N   ASN A 111     6839   8924   8490   1853   1321    963       N  
ATOM    825  CA  ASN A 111      27.739  33.685  58.098  1.00 64.35           C  
ANISOU  825  CA  ASN A 111     6825   9075   8550   1771   1370    969       C  
ATOM    826  C   ASN A 111      27.904  32.305  57.441  1.00 62.80           C  
ANISOU  826  C   ASN A 111     6451   8990   8418   1430   1152    968       C  
ATOM    827  O   ASN A 111      28.196  32.193  56.242  1.00 61.91           O  
ANISOU  827  O   ASN A 111     6312   8872   8339   1254    965    944       O  
ATOM    828  CB  ASN A 111      26.450  33.821  58.906  1.00 67.94           C  
ANISOU  828  CB  ASN A 111     7086   9691   9037   2033   1598   1204       C  
ATOM    829  CG  ASN A 111      25.214  33.973  58.039  1.00 71.81           C  
ANISOU  829  CG  ASN A 111     7216  10409   9660   2102   1574   1499       C  
ATOM    830  ND2 ASN A 111      24.396  34.956  58.385  1.00 74.57           N  
ANISOU  830  ND2 ASN A 111     7526  10792  10016   2455   1800   1670       N  
ATOM    831  OD1 ASN A 111      24.983  33.207  57.083  1.00 74.56           O  
ANISOU  831  OD1 ASN A 111     7333  10901  10096   1842   1357   1588       O  
ATOM    832  N   ALA A 112      27.762  31.265  58.260  1.00 62.50           N  
ANISOU  832  N   ALA A 112     6338   9031   8378   1340   1186    984       N  
ATOM    833  CA  ALA A 112      28.049  29.874  57.883  1.00 60.98           C  
ANISOU  833  CA  ALA A 112     6063   8895   8212   1024   1006    952       C  
ATOM    834  C   ALA A 112      27.239  29.369  56.707  1.00 61.62           C  
ANISOU  834  C   ALA A 112     5882   9149   8383    848    835   1139       C  
ATOM    835  O   ALA A 112      27.623  28.394  56.077  1.00 60.01           O  
ANISOU  835  O   ALA A 112     5693   8932   8174    574    657   1082       O  
ATOM    836  CB  ALA A 112      27.818  28.950  59.079  1.00 61.06           C  
ANISOU  836  CB  ALA A 112     6024   8973   8203    999   1102    980       C  
ATOM    837  N   ALA A 113      26.104  30.015  56.440  1.00 63.58           N  
ANISOU  837  N   ALA A 113     5899   9553   8704   1007    892   1376       N  
ATOM    838  CA  ALA A 113      25.160  29.535  55.449  1.00 64.17           C  
ANISOU  838  CA  ALA A 113     5685   9830   8867    832    721   1612       C  
ATOM    839  C   ALA A 113      25.416  30.241  54.144  1.00 62.92           C  
ANISOU  839  C   ALA A 113     5591   9604   8711    798    579   1582       C  
ATOM    840  O   ALA A 113      24.728  29.982  53.157  1.00 64.40           O  
ANISOU  840  O   ALA A 113     5583   9933   8954    639    405   1766       O  
ATOM    841  CB  ALA A 113      23.706  29.778  55.936  1.00 67.61           C  
ANISOU  841  CB  ALA A 113     5776  10517   9396   1025    864   1945       C  
ATOM    842  N   GLY A 114      26.408  31.130  54.138  1.00 60.36           N  
ANISOU  842  N   GLY A 114     5550   9064   8322    929    641   1362       N  
ATOM    843  CA  GLY A 114      26.710  31.960  52.964  1.00 59.43           C  
ANISOU  843  CA  GLY A 114     5518   8863   8198    932    535   1327       C  
ATOM    844  C   GLY A 114      27.631  31.360  51.902  1.00 56.74           C  
ANISOU  844  C   GLY A 114     5337   8412   7809    640    323   1165       C  
ATOM    845  O   GLY A 114      28.030  30.185  51.981  1.00 55.18           O  
ANISOU  845  O   GLY A 114     5185   8200   7582    416    241   1084       O  
ATOM    846  N   LYS A 115      27.984  32.200  50.924  1.00 55.66           N  
ANISOU  846  N   LYS A 115     5307   8186   7657    664    253   1121       N  
ATOM    847  CA  LYS A 115      28.680  31.768  49.702  1.00 53.84           C  
ANISOU  847  CA  LYS A 115     5210   7870   7378    415     61   1017       C  
ATOM    848  C   LYS A 115      30.081  31.217  50.000  1.00 50.43           C  
ANISOU  848  C   LYS A 115     5033   7256   6870    310     77    759       C  
ATOM    849  O   LYS A 115      30.428  30.103  49.583  1.00 49.22           O  
ANISOU  849  O   LYS A 115     4936   7085   6681     79    -32    706       O  
ATOM    850  CB  LYS A 115      28.745  32.914  48.655  1.00 54.68           C  
ANISOU  850  CB  LYS A 115     5377   7918   7480    493      7   1037       C  
ATOM    851  CG  LYS A 115      27.481  33.067  47.766  1.00 57.75           C  
ANISOU  851  CG  LYS A 115     5515   8496   7931    459   -121   1311       C  
ATOM    852  N   ALA A 116      30.861  31.981  50.754  1.00 48.33           N  
ANISOU  852  N   ALA A 116     4930   6856   6577    481    214    616       N  
ATOM    853  CA  ALA A 116      32.241  31.616  51.054  1.00 45.78           C  
ANISOU  853  CA  ALA A 116     4824   6377   6195    398    226    404       C  
ATOM    854  C   ALA A 116      32.397  30.223  51.722  1.00 44.85           C  
ANISOU  854  C   ALA A 116     4681   6292   6066    261    226    370       C  
ATOM    855  O   ALA A 116      33.193  29.407  51.265  1.00 45.26           O  
ANISOU  855  O   ALA A 116     4842   6273   6081     93    154    274       O  
ATOM    856  CB  ALA A 116      32.915  32.715  51.878  1.00 44.31           C  
ANISOU  856  CB  ALA A 116     4806   6057   5974    586    353    295       C  
ATOM    857  N   ALA A 117      31.683  29.964  52.803  1.00 45.33           N  
ANISOU  857  N   ALA A 117     4619   6450   6154    345    321    450       N  
ATOM    858  CA  ALA A 117      31.726  28.655  53.454  1.00 44.72           C  
ANISOU  858  CA  ALA A 117     4513   6411   6068    215    319    435       C  
ATOM    859  C   ALA A 117      31.375  27.528  52.502  1.00 44.65           C  
ANISOU  859  C   ALA A 117     4445   6462   6057    -32    160    504       C  
ATOM    860  O   ALA A 117      32.023  26.510  52.505  1.00 44.63           O  
ANISOU  860  O   ALA A 117     4556   6389   6013   -179    122    413       O  
ATOM    861  CB  ALA A 117      30.787  28.618  54.675  1.00 44.71           C  
ANISOU  861  CB  ALA A 117     4357   6533   6098    351    451    554       C  
ATOM    862  N   ALA A 118      30.335  27.709  51.705  1.00 46.14           N  
ANISOU  862  N   ALA A 118     4471   6776   6284    -79     66    678       N  
ATOM    863  CA  ALA A 118      29.897  26.692  50.748  1.00 46.95           C  
ANISOU  863  CA  ALA A 118     4545   6930   6362   -347   -116    764       C  
ATOM    864  C   ALA A 118      31.000  26.459  49.722  1.00 45.42           C  
ANISOU  864  C   ALA A 118     4612   6560   6086   -471   -198    600       C  
ATOM    865  O   ALA A 118      31.277  25.321  49.328  1.00 45.97           O  
ANISOU  865  O   ALA A 118     4810   6568   6089   -675   -283    559       O  
ATOM    866  CB  ALA A 118      28.595  27.118  50.038  1.00 46.99           C  
ANISOU  866  CB  ALA A 118     4319   7112   6424   -373   -223   1008       C  
ATOM    867  N   TRP A 119      31.618  27.544  49.281  1.00 45.10           N  
ANISOU  867  N   TRP A 119     4662   6432   6042   -342   -162    517       N  
ATOM    868  CA  TRP A 119      32.727  27.464  48.318  1.00 43.88           C  
ANISOU  868  CA  TRP A 119     4743   6117   5813   -426   -208    375       C  
ATOM    869  C   TRP A 119      33.916  26.730  48.923  1.00 42.20           C  
ANISOU  869  C   TRP A 119     4690   5781   5562   -438   -122    215       C  
ATOM    870  O   TRP A 119      34.530  25.909  48.250  1.00 41.99           O  
ANISOU  870  O   TRP A 119     4835   5657   5464   -571   -164    150       O  
ATOM    871  CB  TRP A 119      33.079  28.857  47.814  1.00 43.22           C  
ANISOU  871  CB  TRP A 119     4699   5981   5743   -281   -182    344       C  
ATOM    872  CG  TRP A 119      34.281  28.904  46.986  1.00 44.01           C  
ANISOU  872  CG  TRP A 119     5016   5928   5776   -333   -192    210       C  
ATOM    873  CD1 TRP A 119      34.376  28.622  45.671  1.00 44.94           C  
ANISOU  873  CD1 TRP A 119     5254   5997   5823   -477   -300    216       C  
ATOM    874  CD2 TRP A 119      35.593  29.258  47.419  1.00 41.74           C  
ANISOU  874  CD2 TRP A 119     4856   5522   5481   -243    -86     67       C  
ATOM    875  CE2 TRP A 119      36.433  29.174  46.306  1.00 41.42           C  
ANISOU  875  CE2 TRP A 119     4983   5378   5378   -323   -118      6       C  
ATOM    876  CE3 TRP A 119      36.133  29.647  48.645  1.00 42.51           C  
ANISOU  876  CE3 TRP A 119     4947   5593   5611   -114     26      1       C  
ATOM    877  NE1 TRP A 119      35.666  28.788  45.250  1.00 42.82           N  
ANISOU  877  NE1 TRP A 119     5172   5589   5508   -457   -241     87       N  
ATOM    878  CZ2 TRP A 119      37.784  29.460  46.374  1.00 41.63           C  
ANISOU  878  CZ2 TRP A 119     5127   5298   5394   -272    -36    -98       C  
ATOM    879  CZ3 TRP A 119      37.463  29.927  48.719  1.00 41.69           C  
ANISOU  879  CZ3 TRP A 119     4973   5378   5488    -91     78   -106       C  
ATOM    880  CH2 TRP A 119      38.282  29.825  47.589  1.00 41.73           C  
ANISOU  880  CH2 TRP A 119     5103   5303   5451   -168     49   -145       C  
ATOM    881  N   VAL A 120      34.219  26.966  50.203  1.00 41.95           N  
ANISOU  881  N   VAL A 120     4618   5752   5569   -298      2    166       N  
ATOM    882  CA  VAL A 120      35.395  26.325  50.821  1.00 41.08           C  
ANISOU  882  CA  VAL A 120     4640   5537   5429   -303     74     37       C  
ATOM    883  C   VAL A 120      35.138  24.830  50.847  1.00 43.15           C  
ANISOU  883  C   VAL A 120     4931   5809   5656   -467     30     62       C  
ATOM    884  O   VAL A 120      36.014  24.039  50.555  1.00 42.46           O  
ANISOU  884  O   VAL A 120     5006   5612   5515   -536     38    -17       O  
ATOM    885  CB  VAL A 120      35.712  26.885  52.257  1.00 40.37           C  
ANISOU  885  CB  VAL A 120     4519   5449   5371   -142    194     -8       C  
ATOM    886  CG1 VAL A 120      36.706  25.999  52.995  1.00 39.59           C  
ANISOU  886  CG1 VAL A 120     4513   5282   5249   -176    243    -95       C  
ATOM    887  CG2 VAL A 120      36.281  28.269  52.166  1.00 38.97           C  
ANISOU  887  CG2 VAL A 120     4405   5205   5198    -15    228    -60       C  
ATOM    888  N   GLN A 121      33.902  24.454  51.180  1.00 46.26           N  
ANISOU  888  N   GLN A 121     5167   6334   6077   -527    -14    191       N  
ATOM    889  CA  GLN A 121      33.527  23.057  51.256  1.00 48.84           C  
ANISOU  889  CA  GLN A 121     5522   6671   6363   -708    -73    234       C  
ATOM    890  C   GLN A 121      33.656  22.324  49.909  1.00 49.10           C  
ANISOU  890  C   GLN A 121     5746   6609   6303   -907   -198    225       C  
ATOM    891  O   GLN A 121      34.102  21.200  49.894  1.00 48.51           O  
ANISOU  891  O   GLN A 121     5842   6432   6158  -1013   -199    172       O  
ATOM    892  CB  GLN A 121      32.094  22.890  51.805  1.00 51.42           C  
ANISOU  892  CB  GLN A 121     5611   7183   6744   -751   -108    415       C  
ATOM    893  CG  GLN A 121      31.922  21.633  52.649  1.00 55.65           C  
ANISOU  893  CG  GLN A 121     6152   7733   7261   -858    -93    435       C  
ATOM    894  CD  GLN A 121      30.477  21.281  52.988  1.00 61.93           C  
ANISOU  894  CD  GLN A 121     6710   8719   8101   -959   -153    648       C  
ATOM    895  NE2 GLN A 121      30.052  21.582  54.205  1.00 65.12           N  
ANISOU  895  NE2 GLN A 121     6939   9234   8568   -807    -24    708       N  
ATOM    896  OE1 GLN A 121      29.782  20.700  52.181  1.00 67.32           O  
ANISOU  896  OE1 GLN A 121     7381   9446   8752  -1181   -313    765       O  
ATOM    897  N   ARG A 122      33.254  22.953  48.810  1.00 49.99           N  
ANISOU  897  N   ARG A 122     5850   6743   6401   -952   -298    282       N  
ATOM    898  CA  ARG A 122      33.391  22.349  47.471  1.00 52.12           C  
ANISOU  898  CA  ARG A 122     6347   6904   6554  -1141   -417    268       C  
ATOM    899  C   ARG A 122      34.858  22.308  47.072  1.00 50.34           C  
ANISOU  899  C   ARG A 122     6365   6493   6267  -1058   -311    103       C  
ATOM    900  O   ARG A 122      35.350  21.326  46.575  1.00 50.78           O  
ANISOU  900  O   ARG A 122     6667   6412   6216  -1162   -314     48       O  
ATOM    901  CB  ARG A 122      32.720  23.197  46.377  1.00 53.67           C  
ANISOU  901  CB  ARG A 122     6483   7165   6747  -1188   -545    367       C  
ATOM    902  CG  ARG A 122      31.215  23.247  46.336  1.00 58.99           C  
ANISOU  902  CG  ARG A 122     6915   8031   7467  -1306   -691    584       C  
ATOM    903  CD  ARG A 122      30.758  23.900  44.997  1.00 65.36           C  
ANISOU  903  CD  ARG A 122     7737   8861   8235  -1390   -844    674       C  
ATOM    904  NE  ARG A 122      31.001  25.354  44.926  1.00 67.01           N  
ANISOU  904  NE  ARG A 122     7842   9095   8523  -1154   -759    652       N  
ATOM    905  CZ  ARG A 122      30.241  26.263  45.538  1.00 69.60           C  
ANISOU  905  CZ  ARG A 122     7888   9584   8973   -986   -713    779       C  
ATOM    906  NH1 ARG A 122      29.204  25.877  46.291  1.00 72.56           N1+
ANISOU  906  NH1 ARG A 122     8022  10131   9418  -1017   -731    945       N1+
ATOM    907  NH2 ARG A 122      30.521  27.559  45.423  1.00 68.61           N  
ANISOU  907  NH2 ARG A 122     7731   9442   8895   -778   -635    748       N  
ATOM    908  N   ILE A 123      35.548  23.409  47.238  1.00 49.04           N  
ANISOU  908  N   ILE A 123     6144   6323   6165   -871   -216     40       N  
ATOM    909  CA  ILE A 123      36.912  23.456  46.753  1.00 48.73           C  
ANISOU  909  CA  ILE A 123     6299   6139   6079   -802   -123    -76       C  
ATOM    910  C   ILE A 123      37.858  22.514  47.521  1.00 46.98           C  
ANISOU  910  C   ILE A 123     6171   5834   5846   -758     -5   -150       C  
ATOM    911  O   ILE A 123      38.583  21.771  46.909  1.00 46.24           O  
ANISOU  911  O   ILE A 123     6295   5609   5665   -789     40   -197       O  
ATOM    912  CB  ILE A 123      37.403  24.874  46.727  1.00 48.32           C  
ANISOU  912  CB  ILE A 123     6162   6103   6092   -646    -72   -104       C  
ATOM    913  CG1 ILE A 123      37.441  25.369  45.311  1.00 51.70           C  
ANISOU  913  CG1 ILE A 123     6707   6481   6458   -695   -138    -94       C  
ATOM    914  CG2 ILE A 123      38.829  24.950  47.150  1.00 49.57           C  
ANISOU  914  CG2 ILE A 123     6388   6179   6267   -531     60   -194       C  
ATOM    915  CD1 ILE A 123      38.893  25.545  44.900  1.00 54.32           C  
ANISOU  915  CD1 ILE A 123     7188   6692   6759   -614    -24   -182       C  
ATOM    916  N   GLU A 124      37.817  22.503  48.846  1.00 45.70           N  
ANISOU  916  N   GLU A 124     5859   5742   5761   -680     51   -149       N  
ATOM    917  CA  GLU A 124      38.779  21.723  49.578  1.00 45.08           C  
ANISOU  917  CA  GLU A 124     5856   5594   5679   -627    157   -205       C  
ATOM    918  C   GLU A 124      38.372  20.263  49.646  1.00 46.03           C  
ANISOU  918  C   GLU A 124     6098   5665   5728   -761    129   -185       C  
ATOM    919  O   GLU A 124      39.204  19.372  49.483  1.00 46.17           O  
ANISOU  919  O   GLU A 124     6304   5556   5683   -752    203   -227       O  
ATOM    920  CB  GLU A 124      39.035  22.298  50.970  1.00 44.21           C  
ANISOU  920  CB  GLU A 124     5580   5558   5658   -499    223   -217       C  
ATOM    921  CG  GLU A 124      39.417  23.788  50.979  1.00 46.22           C  
ANISOU  921  CG  GLU A 124     5756   5839   5966   -384    239   -237       C  
ATOM    922  CD  GLU A 124      40.471  24.199  52.058  1.00 47.38           C  
ANISOU  922  CD  GLU A 124     5873   5976   6156   -276    316   -276       C  
ATOM    923  OE1 GLU A 124      41.377  23.390  52.406  1.00 49.63           O  
ANISOU  923  OE1 GLU A 124     6214   6210   6432   -269    372   -291       O  
ATOM    924  OE2 GLU A 124      40.395  25.350  52.566  1.00 48.27           O1-
ANISOU  924  OE2 GLU A 124     5916   6122   6301   -200    315   -281       O1-
ATOM    925  N   PHE A 125      37.101  19.994  49.859  1.00 47.66           N  
ANISOU  925  N   PHE A 125     6206   5965   5937   -885     27   -104       N  
ATOM    926  CA  PHE A 125      36.681  18.607  50.074  1.00 49.01           C  
ANISOU  926  CA  PHE A 125     6490   6091   6040  -1037    -12    -73       C  
ATOM    927  C   PHE A 125      36.345  17.892  48.774  1.00 51.65           C  
ANISOU  927  C   PHE A 125     7074   6314   6238  -1232   -121    -54       C  
ATOM    928  O   PHE A 125      36.705  16.754  48.611  1.00 53.29           O  
ANISOU  928  O   PHE A 125     7531   6376   6343  -1305    -97    -87       O  
ATOM    929  CB  PHE A 125      35.484  18.506  51.050  1.00 49.27           C  
ANISOU  929  CB  PHE A 125     6296   6287   6138  -1100    -66     31       C  
ATOM    930  CG  PHE A 125      35.852  18.704  52.476  1.00 46.62           C  
ANISOU  930  CG  PHE A 125     5821   6009   5883   -944     52      3       C  
ATOM    931  CD1 PHE A 125      36.934  18.025  53.020  1.00 44.54           C  
ANISOU  931  CD1 PHE A 125     5689   5636   5599   -875    153    -76       C  
ATOM    932  CD2 PHE A 125      35.116  19.555  53.289  1.00 46.46           C  
ANISOU  932  CD2 PHE A 125     5555   6148   5952   -858     70     68       C  
ATOM    933  CE1 PHE A 125      37.316  18.205  54.319  1.00 42.99           C  
ANISOU  933  CE1 PHE A 125     5384   5487   5462   -750    242    -96       C  
ATOM    934  CE2 PHE A 125      35.471  19.731  54.617  1.00 46.83           C  
ANISOU  934  CE2 PHE A 125     5522   6226   6043   -722    179     37       C  
ATOM    935  CZ  PHE A 125      36.605  19.046  55.132  1.00 45.81           C  
ANISOU  935  CZ  PHE A 125     5533   5986   5888   -682    252    -49       C  
ATOM    936  N   ALA A 126      35.624  18.518  47.861  1.00 53.39           N  
ANISOU  936  N   ALA A 126     7254   6592   6441  -1326   -247      7       N  
ATOM    937  CA  ALA A 126      35.216  17.799  46.645  1.00 56.25           C  
ANISOU  937  CA  ALA A 126     7884   6843   6647  -1552   -382     36       C  
ATOM    938  C   ALA A 126      36.331  17.883  45.589  1.00 56.48           C  
ANISOU  938  C   ALA A 126     8199   6688   6574  -1473   -295    -70       C  
ATOM    939  O   ALA A 126      36.829  16.850  45.103  1.00 58.88           O  
ANISOU  939  O   ALA A 126     8843   6798   6732  -1533   -254   -123       O  
ATOM    940  CB  ALA A 126      33.877  18.326  46.088  1.00 57.09           C  
ANISOU  940  CB  ALA A 126     7824   7101   6768  -1721   -584    182       C  
ATOM    941  N   ARG A 127      36.737  19.094  45.247  1.00 54.28           N  
ANISOU  941  N   ARG A 127     7802   6459   6363  -1328   -251    -95       N  
ATOM    942  CA  ARG A 127      37.747  19.266  44.221  1.00 54.13           C  
ANISOU  942  CA  ARG A 127     8023   6290   6255  -1252   -162   -171       C  
ATOM    943  C   ARG A 127      39.152  18.817  44.615  1.00 52.85           C  
ANISOU  943  C   ARG A 127     7977   6012   6094  -1066     52   -255       C  
ATOM    944  O   ARG A 127      39.744  17.977  43.945  1.00 54.64           O  
ANISOU  944  O   ARG A 127     8523   6056   6180  -1073    130   -294       O  
ATOM    945  CB  ARG A 127      37.835  20.718  43.810  1.00 53.49           C  
ANISOU  945  CB  ARG A 127     7771   6298   6252  -1149   -171   -163       C  
ATOM    946  CG  ARG A 127      38.706  20.898  42.621  1.00 54.42           C  
ANISOU  946  CG  ARG A 127     8137   6275   6266  -1105   -100   -217       C  
ATOM    947  CD  ARG A 127      38.435  22.220  41.999  1.00 54.86           C  
ANISOU  947  CD  ARG A 127     8064   6414   6366  -1082   -172   -184       C  
ATOM    948  NE  ARG A 127      39.052  22.310  40.694  1.00 52.95           N  
ANISOU  948  NE  ARG A 127     8089   6035   5992  -1086   -132   -218       N  
ATOM    949  CZ  ARG A 127      38.990  23.385  39.927  1.00 50.02           C  
ANISOU  949  CZ  ARG A 127     7679   5698   5628  -1069   -181   -196       C  
ATOM    950  NH1 ARG A 127      38.339  24.476  40.344  1.00 50.25           N1+
ANISOU  950  NH1 ARG A 127     7417   5885   5791  -1034   -267   -140       N1+
ATOM    951  NH2 ARG A 127      39.610  23.372  38.755  1.00 49.20           N  
ANISOU  951  NH2 ARG A 127     7845   5458   5389  -1069   -125   -227       N  
ATOM    952  N   LEU A 128      39.708  19.388  45.675  1.00 50.04           N  
ANISOU  952  N   LEU A 128     7374   5754   5886   -895    149   -268       N  
ATOM    953  CA  LEU A 128      41.070  19.050  46.045  1.00 48.57           C  
ANISOU  953  CA  LEU A 128     7250   5486   5717   -723    334   -310       C  
ATOM    954  C   LEU A 128      41.178  17.712  46.774  1.00 49.30           C  
ANISOU  954  C   LEU A 128     7454   5506   5773   -738    390   -314       C  
ATOM    955  O   LEU A 128      42.275  17.168  46.911  1.00 50.32           O  
ANISOU  955  O   LEU A 128     7691   5541   5888   -601    548   -327       O  
ATOM    956  CB  LEU A 128      41.684  20.161  46.879  1.00 47.18           C  
ANISOU  956  CB  LEU A 128     6798   5434   5695   -568    391   -310       C  
ATOM    957  CG  LEU A 128      41.733  21.519  46.191  1.00 45.42           C  
ANISOU  957  CG  LEU A 128     6489   5261   5506   -537    354   -307       C  
ATOM    958  CD1 LEU A 128      42.245  22.524  47.181  1.00 43.90           C  
ANISOU  958  CD1 LEU A 128     6063   5171   5446   -418    388   -305       C  
ATOM    959  CD2 LEU A 128      42.585  21.475  44.947  1.00 44.39           C  
ANISOU  959  CD2 LEU A 128     6573   5010   5285   -496    442   -320       C  
ATOM    960  N   GLY A 129      40.060  17.161  47.233  1.00 49.53           N  
ANISOU  960  N   GLY A 129     7452   5579   5787   -898    266   -282       N  
ATOM    961  CA  GLY A 129      40.062  15.828  47.819  1.00 49.97           C  
ANISOU  961  CA  GLY A 129     7656   5546   5786   -944    301   -281       C  
ATOM    962  C   GLY A 129      40.733  15.711  49.180  1.00 48.91           C  
ANISOU  962  C   GLY A 129     7347   5471   5766   -789    413   -283       C  
ATOM    963  O   GLY A 129      41.316  14.689  49.525  1.00 48.48           O  
ANISOU  963  O   GLY A 129     7448   5305   5667   -736    512   -289       O  
ATOM    964  N   LEU A 130      40.633  16.758  49.977  1.00 47.84           N  
ANISOU  964  N   LEU A 130     6907   5504   5768   -717    394   -271       N  
ATOM    965  CA  LEU A 130      41.159  16.686  51.323  1.00 47.59           C  
ANISOU  965  CA  LEU A 130     6723   5533   5828   -604    468   -267       C  
ATOM    966  C   LEU A 130      40.334  15.702  52.171  1.00 47.60           C  
ANISOU  966  C   LEU A 130     6726   5550   5808   -717    420   -236       C  
ATOM    967  O   LEU A 130      39.115  15.686  52.120  1.00 46.74           O  
ANISOU  967  O   LEU A 130     6560   5512   5686   -869    302   -196       O  
ATOM    968  CB  LEU A 130      41.280  18.101  51.961  1.00 46.76           C  
ANISOU  968  CB  LEU A 130     6351   5575   5843   -508    458   -267       C  
ATOM    969  CG  LEU A 130      42.592  18.763  51.527  1.00 47.40           C  
ANISOU  969  CG  LEU A 130     6436   5620   5953   -372    546   -281       C  
ATOM    970  CD1 LEU A 130      42.371  20.133  50.972  1.00 49.51           C  
ANISOU  970  CD1 LEU A 130     6605   5952   6256   -367    488   -290       C  
ATOM    971  CD2 LEU A 130      43.602  18.750  52.694  1.00 48.48           C  
ANISOU  971  CD2 LEU A 130     6465   5792   6163   -257    620   -260       C  
ATOM    972  N   PRO A 131      41.025  14.843  52.915  1.00 47.81           N  
ANISOU  972  N   PRO A 131     6820   5514   5832   -644    513   -236       N  
ATOM    973  CA  PRO A 131      40.302  13.876  53.746  1.00 48.99           C  
ANISOU  973  CA  PRO A 131     6987   5669   5958   -752    474   -204       C  
ATOM    974  C   PRO A 131      39.433  14.564  54.779  1.00 48.32           C  
ANISOU  974  C   PRO A 131     6622   5771   5964   -779    411   -169       C  
ATOM    975  O   PRO A 131      39.861  15.552  55.400  1.00 45.69           O  
ANISOU  975  O   PRO A 131     6111   5533   5718   -649    449   -183       O  
ATOM    976  CB  PRO A 131      41.416  13.065  54.442  1.00 49.07           C  
ANISOU  976  CB  PRO A 131     7084   5591   5970   -616    603   -204       C  
ATOM    977  CG  PRO A 131      42.674  13.782  54.187  1.00 48.62           C  
ANISOU  977  CG  PRO A 131     6971   5534   5969   -433    700   -214       C  
ATOM    978  CD  PRO A 131      42.482  14.725  53.044  1.00 47.23           C  
ANISOU  978  CD  PRO A 131     6789   5372   5782   -460    656   -241       C  
ATOM    979  N   LYS A 132      38.224  14.040  54.906  1.00 50.10           N  
ANISOU  979  N   LYS A 132     6834   6043   6158   -953    317   -111       N  
ATOM    980  CA  LYS A 132      37.249  14.509  55.874  1.00 51.59           C  
ANISOU  980  CA  LYS A 132     6771   6411   6420   -978    279    -48       C  
ATOM    981  C   LYS A 132      37.657  14.027  57.248  1.00 50.00           C  
ANISOU  981  C   LYS A 132     6533   6220   6244   -899    362    -50       C  
ATOM    982  O   LYS A 132      37.944  12.834  57.413  1.00 50.38           O  
ANISOU  982  O   LYS A 132     6754   6155   6232   -951    383    -49       O  
ATOM    983  CB  LYS A 132      35.856  13.953  55.559  1.00 54.14           C  
ANISOU  983  CB  LYS A 132     7078   6791   6702  -1207    152     54       C  
ATOM    984  CG  LYS A 132      35.210  14.557  54.270  1.00 59.68           C  
ANISOU  984  CG  LYS A 132     7767   7525   7384  -1311     35     91       C  
ATOM    985  CD  LYS A 132      33.792  15.149  54.538  1.00 64.27           C  
ANISOU  985  CD  LYS A 132     8058   8324   8037  -1388    -51    232       C  
ATOM    986  CE  LYS A 132      33.299  16.139  53.446  1.00 67.40           C  
ANISOU  986  CE  LYS A 132     8370   8789   8452  -1411   -143    276       C  
ATOM    987  NZ  LYS A 132      32.133  15.624  52.657  1.00 70.01           N1+
ANISOU  987  NZ  LYS A 132     8702   9170   8727  -1684   -329    419       N1+
ATOM    988  N   PRO A 133      37.681  14.938  58.234  1.00 47.98           N  
ANISOU  988  N   PRO A 133     6083   6084   6063   -776    408    -51       N  
ATOM    989  CA  PRO A 133      38.064  14.552  59.568  1.00 47.42           C  
ANISOU  989  CA  PRO A 133     5989   6025   6002   -709    474    -49       C  
ATOM    990  C   PRO A 133      36.959  13.733  60.230  1.00 47.99           C  
ANISOU  990  C   PRO A 133     6018   6162   6054   -840    449     34       C  
ATOM    991  O   PRO A 133      35.782  13.945  59.961  1.00 48.75           O  
ANISOU  991  O   PRO A 133     5998   6364   6162   -941    390    111       O  
ATOM    992  CB  PRO A 133      38.297  15.877  60.274  1.00 46.66           C  
ANISOU  992  CB  PRO A 133     5746   6021   5961   -566    514    -74       C  
ATOM    993  CG  PRO A 133      37.623  16.870  59.493  1.00 47.20           C  
ANISOU  993  CG  PRO A 133     5721   6157   6056   -569    472    -64       C  
ATOM    994  CD  PRO A 133      37.450  16.376  58.123  1.00 47.72           C  
ANISOU  994  CD  PRO A 133     5891   6153   6088   -686    403    -58       C  
ATOM    995  N   ASP A 134      37.365  12.778  61.058  1.00 47.21           N  
ANISOU  995  N   ASP A 134     6008   6005   5926   -841    492     38       N  
ATOM    996  CA  ASP A 134      36.432  12.008  61.872  1.00 47.85           C  
ANISOU  996  CA  ASP A 134     6045   6149   5987   -955    482    123       C  
ATOM    997  C   ASP A 134      35.767  12.863  62.925  1.00 46.91           C  
ANISOU  997  C   ASP A 134     5710   6200   5915   -878    531    169       C  
ATOM    998  O   ASP A 134      34.610  12.662  63.238  1.00 49.28           O  
ANISOU  998  O   ASP A 134     5890   6613   6220   -975    517    274       O  
ATOM    999  CB  ASP A 134      37.173  10.836  62.506  1.00 48.53           C  
ANISOU  999  CB  ASP A 134     6299   6113   6026   -949    525    111       C  
ATOM   1000  CG  ASP A 134      37.655   9.835  61.457  1.00 50.99           C  
ANISOU 1000  CG  ASP A 134     6872   6235   6267  -1022    500     85       C  
ATOM   1001  OD1 ASP A 134      36.776   9.128  60.928  1.00 57.06           O  
ANISOU 1001  OD1 ASP A 134     7731   6972   6978  -1220    420    137       O  
ATOM   1002  OD2 ASP A 134      38.868   9.773  61.131  1.00 53.46           O1-
ANISOU 1002  OD2 ASP A 134     7306   6432   6575   -889    560     27       O1-
ATOM   1003  N   TRP A 135      36.502  13.826  63.456  1.00 44.80           N  
ANISOU 1003  N   TRP A 135     5405   5944   5672   -707    591    103       N  
ATOM   1004  CA  TRP A 135      36.007  14.771  64.424  1.00 44.04           C  
ANISOU 1004  CA  TRP A 135     5172   5970   5592   -602    657    126       C  
ATOM   1005  C   TRP A 135      36.604  16.139  64.169  1.00 42.62           C  
ANISOU 1005  C   TRP A 135     4978   5780   5435   -464    669     51       C  
ATOM   1006  O   TRP A 135      37.809  16.282  63.908  1.00 42.13           O  
ANISOU 1006  O   TRP A 135     5013   5622   5372   -417    650    -24       O  
ATOM   1007  CB  TRP A 135      36.443  14.396  65.817  1.00 43.82           C  
ANISOU 1007  CB  TRP A 135     5195   5930   5526   -549    719    121       C  
ATOM   1008  CG  TRP A 135      35.826  13.252  66.416  1.00 43.65           C  
ANISOU 1008  CG  TRP A 135     5177   5932   5475   -657    731    201       C  
ATOM   1009  CD1 TRP A 135      36.344  12.001  66.522  1.00 44.07           C  
ANISOU 1009  CD1 TRP A 135     5368   5882   5496   -736    707    200       C  
ATOM   1010  CD2 TRP A 135      34.601  13.248  67.126  1.00 46.17           C  
ANISOU 1010  CD2 TRP A 135     5362   6389   5791   -684    786    308       C  
ATOM   1011  CE2 TRP A 135      34.394  11.936  67.587  1.00 47.03           C  
ANISOU 1011  CE2 TRP A 135     5530   6474   5866   -812    775    369       C  
ATOM   1012  CE3 TRP A 135      33.626  14.220  67.376  1.00 46.20           C  
ANISOU 1012  CE3 TRP A 135     5199   6536   5818   -601    856    376       C  
ATOM   1013  NE1 TRP A 135      35.479  11.195  67.208  1.00 45.11           N  
ANISOU 1013  NE1 TRP A 135     5468   6071   5600   -838    725    294       N  
ATOM   1014  CZ2 TRP A 135      33.270  11.577  68.324  1.00 49.28           C  
ANISOU 1014  CZ2 TRP A 135     5698   6885   6142   -877    826    499       C  
ATOM   1015  CZ3 TRP A 135      32.533  13.880  68.090  1.00 48.33           C  
ANISOU 1015  CZ3 TRP A 135     5346   6934   6083   -638    924    511       C  
ATOM   1016  CH2 TRP A 135      32.348  12.556  68.563  1.00 49.97           C  
ANISOU 1016  CH2 TRP A 135     5598   7129   6260   -786    904    575       C  
ATOM   1017  N   GLN A 136      35.762  17.148  64.241  1.00 42.71           N  
ANISOU 1017  N   GLN A 136     4869   5893   5466   -395    705     88       N  
ATOM   1018  CA  GLN A 136      36.218  18.508  64.332  1.00 42.50           C  
ANISOU 1018  CA  GLN A 136     4859   5850   5439   -254    734     23       C  
ATOM   1019  C   GLN A 136      35.900  18.992  65.766  1.00 43.17           C  
ANISOU 1019  C   GLN A 136     4949   5980   5472   -142    839     39       C  
ATOM   1020  O   GLN A 136      34.762  18.882  66.205  1.00 44.80           O  
ANISOU 1020  O   GLN A 136     5048   6295   5680   -127    911    136       O  
ATOM   1021  CB  GLN A 136      35.534  19.326  63.243  1.00 42.82           C  
ANISOU 1021  CB  GLN A 136     4803   5943   5525   -238    707     53       C  
ATOM   1022  CG  GLN A 136      36.083  18.979  61.845  1.00 42.70           C  
ANISOU 1022  CG  GLN A 136     4843   5849   5531   -336    608     13       C  
ATOM   1023  CD  GLN A 136      35.325  19.649  60.688  1.00 42.91           C  
ANISOU 1023  CD  GLN A 136     4777   5932   5595   -352    558     60       C  
ATOM   1024  NE2 GLN A 136      34.265  19.026  60.275  1.00 43.40           N  
ANISOU 1024  NE2 GLN A 136     4743   6077   5670   -476    509    168       N  
ATOM   1025  OE1 GLN A 136      35.702  20.723  60.183  1.00 44.89           O  
ANISOU 1025  OE1 GLN A 136     5045   6152   5859   -266    553     10       O  
ATOM   1026  N   VAL A 137      36.905  19.452  66.510  1.00 42.00           N  
ANISOU 1026  N   VAL A 137     4935   5752   5271    -77    845    -38       N  
ATOM   1027  CA  VAL A 137      36.720  19.870  67.901  1.00 42.51           C  
ANISOU 1027  CA  VAL A 137     5074   5827   5252     15    937    -35       C  
ATOM   1028  C   VAL A 137      36.853  21.397  67.992  1.00 43.12           C  
ANISOU 1028  C   VAL A 137     5242   5859   5283    142    969    -89       C  
ATOM   1029  O   VAL A 137      37.900  21.952  67.709  1.00 42.24           O  
ANISOU 1029  O   VAL A 137     5229   5658   5162    128    888   -162       O  
ATOM   1030  CB  VAL A 137      37.753  19.208  68.830  1.00 42.35           C  
ANISOU 1030  CB  VAL A 137     5178   5737   5174    -33    899    -68       C  
ATOM   1031  CG1 VAL A 137      37.547  19.649  70.303  1.00 42.08           C  
ANISOU 1031  CG1 VAL A 137     5264   5700   5024     50    988    -67       C  
ATOM   1032  CG2 VAL A 137      37.691  17.712  68.674  1.00 40.06           C  
ANISOU 1032  CG2 VAL A 137     4834   5463   4922   -147    871    -19       C  
ATOM   1033  N   LEU A 138      35.770  22.081  68.352  1.00 44.92           N  
ANISOU 1033  N   LEU A 138     5438   6147   5482    270   1094    -36       N  
ATOM   1034  CA  LEU A 138      35.802  23.518  68.480  1.00 45.21           C  
ANISOU 1034  CA  LEU A 138     5605   6117   5457    409   1147    -83       C  
ATOM   1035  C   LEU A 138      36.108  23.917  69.909  1.00 47.36           C  
ANISOU 1035  C   LEU A 138     6110   6306   5579    479   1217   -125       C  
ATOM   1036  O   LEU A 138      35.313  23.677  70.798  1.00 48.64           O  
ANISOU 1036  O   LEU A 138     6272   6523   5684    559   1354    -62       O  
ATOM   1037  CB  LEU A 138      34.470  24.121  68.081  1.00 46.41           C  
ANISOU 1037  CB  LEU A 138     5618   6365   5648    547   1266     13       C  
ATOM   1038  CG  LEU A 138      34.367  25.635  68.279  1.00 44.93           C  
ANISOU 1038  CG  LEU A 138     5598   6092   5381    732   1357    -23       C  
ATOM   1039  CD1 LEU A 138      35.427  26.350  67.433  1.00 40.42           C  
ANISOU 1039  CD1 LEU A 138     5134   5402   4821    669   1214   -129       C  
ATOM   1040  CD2 LEU A 138      33.009  26.077  67.901  1.00 43.76           C  
ANISOU 1040  CD2 LEU A 138     5274   6063   5289    887   1490    110       C  
ATOM   1041  N   LEU A 139      37.278  24.500  70.114  1.00 48.83           N  
ANISOU 1041  N   LEU A 139     6497   6363   5694    434   1116   -218       N  
ATOM   1042  CA  LEU A 139      37.642  25.120  71.368  1.00 51.63           C  
ANISOU 1042  CA  LEU A 139     7133   6606   5876    478   1151   -265       C  
ATOM   1043  C   LEU A 139      37.020  26.508  71.444  1.00 55.02           C  
ANISOU 1043  C   LEU A 139     7724   6964   6217    658   1275   -282       C  
ATOM   1044  O   LEU A 139      37.573  27.485  70.911  1.00 54.76           O  
ANISOU 1044  O   LEU A 139     7810   6830   6166    651   1197   -342       O  
ATOM   1045  CB  LEU A 139      39.162  25.212  71.490  1.00 50.95           C  
ANISOU 1045  CB  LEU A 139     7188   6420   5752    325    962   -328       C  
ATOM   1046  CG  LEU A 139      39.690  25.924  72.738  1.00 52.54           C  
ANISOU 1046  CG  LEU A 139     7725   6486   5752    316    941   -374       C  
ATOM   1047  CD1 LEU A 139      39.301  25.131  73.970  1.00 52.18           C  
ANISOU 1047  CD1 LEU A 139     7739   6471   5616    333   1029   -340       C  
ATOM   1048  CD2 LEU A 139      41.186  26.104  72.634  1.00 52.42           C  
ANISOU 1048  CD2 LEU A 139     7790   6398   5727    138    723   -397       C  
ATOM   1049  N   ALA A 140      35.887  26.597  72.143  1.00 59.39           N  
ANISOU 1049  N   ALA A 140     8296   7562   6706    828   1480   -219       N  
ATOM   1050  CA  ALA A 140      35.089  27.839  72.232  1.00 62.98           C  
ANISOU 1050  CA  ALA A 140     8890   7958   7080   1057   1656   -203       C  
ATOM   1051  C   ALA A 140      35.720  28.902  73.145  1.00 66.08           C  
ANISOU 1051  C   ALA A 140     9729   8132   7247   1099   1664   -305       C  
ATOM   1052  O   ALA A 140      36.525  28.576  74.009  1.00 66.26           O  
ANISOU 1052  O   ALA A 140     9942   8077   7156    967   1570   -359       O  
ATOM   1053  CB  ALA A 140      33.652  27.508  72.716  1.00 64.52           C  
ANISOU 1053  CB  ALA A 140     8935   8294   7285   1244   1899    -65       C  
ATOM   1054  N   VAL A 141      35.339  30.170  72.935  1.00 69.69           N  
ANISOU 1054  N   VAL A 141    10366   8481   7631   1276   1769   -320       N  
ATOM   1055  CA  VAL A 141      35.464  31.244  73.972  1.00 73.51           C  
ANISOU 1055  CA  VAL A 141    11334   8741   7854   1393   1870   -390       C  
ATOM   1056  C   VAL A 141      35.245  30.658  75.383  1.00 74.97           C  
ANISOU 1056  C   VAL A 141    11681   8919   7886   1423   1988   -374       C  
ATOM   1057  O   VAL A 141      35.596  31.274  76.392  1.00 77.70           O  
ANISOU 1057  O   VAL A 141    12468   9067   7986   1442   2018   -445       O  
ATOM   1058  CB  VAL A 141      34.415  32.421  73.756  1.00 75.89           C  
ANISOU 1058  CB  VAL A 141    11750   8981   8105   1709   2114   -343       C  
ATOM   1059  CG1 VAL A 141      34.469  33.492  74.924  1.00 79.26           C  
ANISOU 1059  CG1 VAL A 141    12755   9140   8220   1856   2257   -416       C  
ATOM   1060  CG2 VAL A 141      34.572  33.074  72.368  1.00 76.11           C  
ANISOU 1060  CG2 VAL A 141    11639   9007   8272   1692   2005   -352       C  
ATOM   1061  N   ALA A 169      39.794  41.092  66.652  1.00 75.69           N  
ANISOU 1061  N   ALA A 169    12967   7774   8016   1023    925   -778       N  
ATOM   1062  CA  ALA A 169      38.955  40.943  67.887  1.00 77.81           C  
ANISOU 1062  CA  ALA A 169    13435   7993   8137   1241   1147   -783       C  
ATOM   1063  C   ALA A 169      37.413  41.312  67.787  1.00 79.06           C  
ANISOU 1063  C   ALA A 169    13554   8174   8311   1655   1467   -714       C  
ATOM   1064  O   ALA A 169      36.623  40.780  68.619  1.00 80.47           O  
ANISOU 1064  O   ALA A 169    13698   8424   8452   1837   1667   -674       O  
ATOM   1065  CB  ALA A 169      39.621  41.645  69.142  1.00 80.49           C  
ANISOU 1065  CB  ALA A 169    14377   8043   8165   1123   1083   -869       C  
ATOM   1066  N   GLU A 170      37.013  42.221  66.848  1.00 78.28           N  
ANISOU 1066  N   GLU A 170    13470   8015   8258   1805   1520   -682       N  
ATOM   1067  CA  GLU A 170      35.664  42.178  66.193  1.00 77.10           C  
ANISOU 1067  CA  GLU A 170    12996   8032   8264   2124   1740   -554       C  
ATOM   1068  C   GLU A 170      35.714  41.051  65.135  1.00 73.00           C  
ANISOU 1068  C   GLU A 170    11894   7818   8026   1960   1597   -492       C  
ATOM   1069  O   GLU A 170      34.779  40.266  65.036  1.00 72.41           O  
ANISOU 1069  O   GLU A 170    11460   7966   8088   2091   1719   -384       O  
ATOM   1070  CB  GLU A 170      35.237  43.509  65.553  1.00 78.48           C  
ANISOU 1070  CB  GLU A 170    13388   8041   8392   2340   1836   -527       C  
ATOM   1071  N   LEU A 171      36.816  40.944  64.380  1.00 69.84           N  
ANISOU 1071  N   LEU A 171    11417   7421   7697   1666   1342   -550       N  
ATOM   1072  CA  LEU A 171      37.037  39.779  63.486  1.00 66.37           C  
ANISOU 1072  CA  LEU A 171    10500   7235   7484   1487   1205   -510       C  
ATOM   1073  C   LEU A 171      37.039  38.419  64.228  1.00 64.78           C  
ANISOU 1073  C   LEU A 171    10097   7192   7325   1400   1209   -501       C  
ATOM   1074  O   LEU A 171      36.337  37.470  63.832  1.00 63.67           O  
ANISOU 1074  O   LEU A 171     9583   7270   7340   1440   1256   -417       O  
ATOM   1075  CB  LEU A 171      38.344  39.916  62.676  1.00 64.56           C  
ANISOU 1075  CB  LEU A 171    10268   6964   7299   1199    957   -566       C  
ATOM   1076  CG  LEU A 171      38.692  38.725  61.738  1.00 61.48           C  
ANISOU 1076  CG  LEU A 171     9448   6799   7113   1024    831   -531       C  
ATOM   1077  CD1 LEU A 171      37.665  38.530  60.625  1.00 57.43           C  
ANISOU 1077  CD1 LEU A 171     8622   6444   6755   1162    900   -440       C  
ATOM   1078  CD2 LEU A 171      40.075  38.884  61.136  1.00 60.04           C  
ANISOU 1078  CD2 LEU A 171     9298   6566   6950    761    619   -571       C  
ATOM   1079  N   GLN A 172      37.869  38.342  65.266  1.00 64.43           N  
ANISOU 1079  N   GLN A 172    10314   7029   7135   1258   1137   -580       N  
ATOM   1080  CA  GLN A 172      37.959  37.207  66.167  1.00 63.55           C  
ANISOU 1080  CA  GLN A 172    10105   7021   7020   1181   1143   -579       C  
ATOM   1081  C   GLN A 172      36.580  36.725  66.632  1.00 63.17           C  
ANISOU 1081  C   GLN A 172     9901   7101   7000   1432   1383   -493       C  
ATOM   1082  O   GLN A 172      36.320  35.548  66.628  1.00 62.08           O  
ANISOU 1082  O   GLN A 172     9453   7153   6981   1378   1382   -442       O  
ATOM   1083  CB  GLN A 172      38.782  37.652  67.369  1.00 66.27           C  
ANISOU 1083  CB  GLN A 172    10881   7159   7138   1068   1076   -662       C  
ATOM   1084  CG  GLN A 172      39.422  36.577  68.227  1.00 70.55           C  
ANISOU 1084  CG  GLN A 172    11370   7772   7662    883    980   -675       C  
ATOM   1085  CD  GLN A 172      40.900  36.350  67.849  1.00 75.76           C  
ANISOU 1085  CD  GLN A 172    11975   8437   8374    566    704   -692       C  
ATOM   1086  NE2 GLN A 172      41.772  36.363  68.872  1.00 77.17           N  
ANISOU 1086  NE2 GLN A 172    12413   8511   8397    387    577   -720       N  
ATOM   1087  OE1 GLN A 172      41.248  36.156  66.651  1.00 77.86           O  
ANISOU 1087  OE1 GLN A 172    11965   8805   8812    484    610   -663       O  
ATOM   1088  N  AGLN A 173      35.725  37.671  67.026  0.50 64.74           N  
ANISOU 1088  N  AGLN A 173    10330   7187   7081   1709   1594   -464       N  
ATOM   1089  N  BGLN A 173      35.702  37.640  67.028  0.50 65.13           N  
ANISOU 1089  N  BGLN A 173    10370   7243   7135   1711   1597   -462       N  
ATOM   1090  CA AGLN A 173      34.365  37.408  67.501  0.50 65.49           C  
ANISOU 1090  CA AGLN A 173    10292   7400   7192   1990   1859   -347       C  
ATOM   1091  CA BGLN A 173      34.382  37.263  67.527  0.50 66.08           C  
ANISOU 1091  CA BGLN A 173    10336   7494   7277   1971   1851   -346       C  
ATOM   1092  C  AGLN A 173      33.452  36.900  66.385  0.50 64.02           C  
ANISOU 1092  C  AGLN A 173     9618   7465   7242   2061   1887   -204       C  
ATOM   1093  C  BGLN A 173      33.407  36.900  66.388  0.50 64.48           C  
ANISOU 1093  C  BGLN A 173     9671   7528   7302   2070   1894   -199       C  
ATOM   1094  O  AGLN A 173      32.691  35.946  66.562  0.50 63.89           O  
ANISOU 1094  O  AGLN A 173     9296   7655   7325   2100   1970    -95       O  
ATOM   1095  O  BGLN A 173      32.560  36.019  66.551  0.50 64.49           O  
ANISOU 1095  O  BGLN A 173     9367   7735   7402   2134   1995    -80       O  
ATOM   1096  CB AGLN A 173      33.767  38.693  68.107  0.50 68.50           C  
ANISOU 1096  CB AGLN A 173    11080   7569   7377   2297   2093   -341       C  
ATOM   1097  CB BGLN A 173      33.816  38.363  68.441  0.50 69.55           C  
ANISOU 1097  CB BGLN A 173    11205   7725   7495   2264   2096   -347       C  
ATOM   1098  CG AGLN A 173      34.144  38.955  69.580  0.50 69.56           C  
ANISOU 1098  CG AGLN A 173    11701   7487   7240   2309   2168   -435       C  
ATOM   1099  CG BGLN A 173      34.606  38.572  69.779  0.50 71.66           C  
ANISOU 1099  CG BGLN A 173    11963   7764   7500   2164   2070   -475       C  
ATOM   1100  CD AGLN A 173      33.349  40.092  70.230  0.50 71.30           C  
ANISOU 1100  CD AGLN A 173    12335   7503   7255   2670   2464   -409       C  
ATOM   1101  CD BGLN A 173      34.757  37.293  70.649  0.50 72.26           C  
ANISOU 1101  CD BGLN A 173    11900   7974   7583   2029   2045   -473       C  
ATOM   1102  NE2AGLN A 173      32.908  41.050  69.424  0.50 69.82           N  
ANISOU 1102  NE2AGLN A 173    12175   7251   7102   2861   2541   -359       N  
ATOM   1103  NE2BGLN A 173      35.984  36.755  70.709  0.50 70.09           N  
ANISOU 1103  NE2BGLN A 173    11630   7688   7314   1698   1777   -559       N  
ATOM   1104  OE1AGLN A 173      33.151  40.104  71.448  0.50 72.51           O  
ANISOU 1104  OE1AGLN A 173    12796   7545   7207   2783   2628   -429       O  
ATOM   1105  OE1BGLN A 173      33.792  36.817  71.264  0.50 72.97           O  
ANISOU 1105  OE1BGLN A 173    11879   8176   7671   2226   2269   -380       O  
ATOM   1106  N   ARG A 174      33.534  37.553  65.235  1.00 62.82           N  
ANISOU 1106  N   ARG A 174     9410   7292   7169   2058   1802   -195       N  
ATOM   1107  CA  ARG A 174      32.777  37.144  64.043  1.00 61.28           C  
ANISOU 1107  CA  ARG A 174     8782   7318   7183   2081   1779    -60       C  
ATOM   1108  C   ARG A 174      33.166  35.746  63.593  1.00 57.29           C  
ANISOU 1108  C   ARG A 174     7955   6994   6820   1806   1601    -64       C  
ATOM   1109  O   ARG A 174      32.338  34.976  63.136  1.00 56.69           O  
ANISOU 1109  O   ARG A 174     7529   7130   6882   1811   1618     67       O  
ATOM   1110  CB  ARG A 174      33.014  38.132  62.891  1.00 61.85           C  
ANISOU 1110  CB  ARG A 174     8910   7301   7288   2088   1689    -74       C  
ATOM   1111  CG  ARG A 174      31.742  38.649  62.213  1.00 65.27           C  
ANISOU 1111  CG  ARG A 174     9142   7842   7815   2352   1831    105       C  
ATOM   1112  CD  ARG A 174      31.897  40.071  61.623  1.00 67.79           C  
ANISOU 1112  CD  ARG A 174     9720   7968   8070   2477   1837     78       C  
ATOM   1113  NE  ARG A 174      33.083  40.243  60.752  1.00 66.76           N  
ANISOU 1113  NE  ARG A 174     9662   7745   7956   2203   1589    -48       N  
ATOM   1114  CZ  ARG A 174      34.115  41.066  60.988  1.00 67.99           C  
ANISOU 1114  CZ  ARG A 174    10212   7653   7967   2108   1508   -191       C  
ATOM   1115  NH1 ARG A 174      34.156  41.831  62.079  1.00 70.46           N1+
ANISOU 1115  NH1 ARG A 174    10942   7749   8081   2250   1641   -249       N1+
ATOM   1116  NH2 ARG A 174      35.130  41.119  60.124  1.00 66.52           N  
ANISOU 1116  NH2 ARG A 174    10018   7432   7824   1857   1291   -266       N  
ATOM   1117  N   THR A 175      34.441  35.410  63.751  1.00 54.62           N  
ANISOU 1117  N   THR A 175     7749   6565   6438   1564   1429   -201       N  
ATOM   1118  CA  THR A 175      34.953  34.115  63.351  1.00 51.34           C  
ANISOU 1118  CA  THR A 175     7088   6284   6137   1322   1274   -213       C  
ATOM   1119  C   THR A 175      34.487  33.048  64.293  1.00 50.57           C  
ANISOU 1119  C   THR A 175     6877   6300   6038   1325   1359   -166       C  
ATOM   1120  O   THR A 175      34.120  31.953  63.864  1.00 48.63           O  
ANISOU 1120  O   THR A 175     6340   6224   5913   1228   1315    -95       O  
ATOM   1121  CB  THR A 175      36.492  34.113  63.281  1.00 50.59           C  
ANISOU 1121  CB  THR A 175     7155   6066   5999   1090   1084   -340       C  
ATOM   1122  CG2 THR A 175      37.008  32.812  62.697  1.00 44.34           C  
ANISOU 1122  CG2 THR A 175     6112   5404   5332    882    951   -337       C  
ATOM   1123  OG1 THR A 175      36.916  35.215  62.467  1.00 50.88           O  
ANISOU 1123  OG1 THR A 175     7323   5986   6023   1088   1015   -375       O  
ATOM   1124  N   GLY A 176      34.517  33.376  65.578  1.00 51.41           N  
ANISOU 1124  N   GLY A 176     7246   6298   5991   1424   1475   -205       N  
ATOM   1125  CA  GLY A 176      33.960  32.511  66.627  1.00 51.62           C  
ANISOU 1125  CA  GLY A 176     7205   6419   5988   1468   1597   -150       C  
ATOM   1126  C   GLY A 176      32.508  32.146  66.355  1.00 52.47           C  
ANISOU 1126  C   GLY A 176     6994   6733   6211   1626   1747     31       C  
ATOM   1127  O   GLY A 176      32.116  30.989  66.510  1.00 52.55           O  
ANISOU 1127  O   GLY A 176     6765   6904   6299   1538   1743    107       O  
ATOM   1128  N   ALA A 177      31.726  33.136  65.924  1.00 53.22           N  
ANISOU 1128  N   ALA A 177     7080   6823   6316   1849   1870    117       N  
ATOM   1129  CA  ALA A 177      30.306  32.948  65.627  1.00 54.61           C  
ANISOU 1129  CA  ALA A 177     6929   7212   6609   2018   2013    333       C  
ATOM   1130  C   ALA A 177      30.080  32.040  64.412  1.00 52.49           C  
ANISOU 1130  C   ALA A 177     6280   7138   6528   1810   1831    418       C  
ATOM   1131  O   ALA A 177      29.163  31.214  64.403  1.00 53.60           O  
ANISOU 1131  O   ALA A 177     6116   7487   6764   1794   1870    586       O  
ATOM   1132  CB  ALA A 177      29.621  34.316  65.431  1.00 56.51           C  
ANISOU 1132  CB  ALA A 177     7275   7385   6812   2326   2188    415       C  
ATOM   1133  N   VAL A 178      30.927  32.171  63.394  1.00 50.39           N  
ANISOU 1133  N   VAL A 178     6048   6797   6300   1636   1629    311       N  
ATOM   1134  CA  VAL A 178      30.797  31.346  62.205  1.00 48.15           C  
ANISOU 1134  CA  VAL A 178     5478   6657   6157   1433   1454    373       C  
ATOM   1135  C   VAL A 178      31.206  29.957  62.615  1.00 46.87           C  
ANISOU 1135  C   VAL A 178     5254   6547   6007   1217   1372    330       C  
ATOM   1136  O   VAL A 178      30.481  28.992  62.404  1.00 47.18           O  
ANISOU 1136  O   VAL A 178     5039   6756   6129   1123   1345    459       O  
ATOM   1137  CB  VAL A 178      31.595  31.906  61.017  1.00 46.65           C  
ANISOU 1137  CB  VAL A 178     5372   6364   5990   1331   1290    274       C  
ATOM   1138  CG1 VAL A 178      31.520  30.959  59.854  1.00 42.57           C  
ANISOU 1138  CG1 VAL A 178     4620   5970   5585   1110   1117    324       C  
ATOM   1139  CG2 VAL A 178      31.024  33.334  60.628  1.00 48.78           C  
ANISOU 1139  CG2 VAL A 178     5702   6585   6249   1573   1390    343       C  
ATOM   1140  N   TYR A 179      32.329  29.848  63.290  1.00 46.06           N  
ANISOU 1140  N   TYR A 179     5390   6298   5811   1139   1335    168       N  
ATOM   1141  CA  TYR A 179      32.733  28.539  63.801  1.00 45.54           C  
ANISOU 1141  CA  TYR A 179     5284   6271   5748    963   1275    136       C  
ATOM   1142  C   TYR A 179      31.588  27.817  64.513  1.00 47.77           C  
ANISOU 1142  C   TYR A 179     5382   6715   6053   1020   1404    288       C  
ATOM   1143  O   TYR A 179      31.364  26.631  64.271  1.00 47.26           O  
ANISOU 1143  O   TYR A 179     5139   6761   6057    851   1325    348       O  
ATOM   1144  CB  TYR A 179      33.888  28.680  64.766  1.00 44.41           C  
ANISOU 1144  CB  TYR A 179     5423   5966   5484    930   1262    -13       C  
ATOM   1145  CG  TYR A 179      35.272  28.442  64.228  1.00 42.78           C  
ANISOU 1145  CG  TYR A 179     5303   5665   5288    740   1082   -132       C  
ATOM   1146  CD1 TYR A 179      35.558  27.375  63.402  1.00 44.13           C  
ANISOU 1146  CD1 TYR A 179     5313   5901   5552    567    963   -123       C  
ATOM   1147  CD2 TYR A 179      36.310  29.265  64.588  1.00 44.95           C  
ANISOU 1147  CD2 TYR A 179     5832   5780   5469    733   1036   -240       C  
ATOM   1148  CE1 TYR A 179      36.874  27.128  62.956  1.00 44.08           C  
ANISOU 1148  CE1 TYR A 179     5382   5811   5553    426    831   -211       C  
ATOM   1149  CE2 TYR A 179      37.631  29.041  64.126  1.00 43.72           C  
ANISOU 1149  CE2 TYR A 179     5720   5560   5333    561    877   -314       C  
ATOM   1150  CZ  TYR A 179      37.898  27.972  63.321  1.00 42.06           C  
ANISOU 1150  CZ  TYR A 179     5329   5426   5224    428    792   -295       C  
ATOM   1151  OH  TYR A 179      39.203  27.722  62.923  1.00 44.00           O  
ANISOU 1151  OH  TYR A 179     5612   5617   5490    294    671   -343       O  
ATOM   1152  N   ALA A 180      30.881  28.526  65.395  1.00 50.27           N  
ANISOU 1152  N   ALA A 180     5762   7037   6302   1257   1609    356       N  
ATOM   1153  CA  ALA A 180      29.848  27.905  66.222  1.00 52.89           C  
ANISOU 1153  CA  ALA A 180     5931   7522   6641   1334   1763    513       C  
ATOM   1154  C   ALA A 180      28.654  27.435  65.387  1.00 54.66           C  
ANISOU 1154  C   ALA A 180     5775   7977   7015   1297   1743    735       C  
ATOM   1155  O   ALA A 180      28.073  26.397  65.692  1.00 55.33           O  
ANISOU 1155  O   ALA A 180     5667   8210   7145   1194   1749    857       O  
ATOM   1156  CB  ALA A 180      29.384  28.858  67.369  1.00 54.73           C  
ANISOU 1156  CB  ALA A 180     6357   7690   6747   1635   2024    542       C  
ATOM   1157  N   GLU A 181      28.291  28.205  64.354  1.00 56.13           N  
ANISOU 1157  N   GLU A 181     5862   8193   7270   1367   1706    801       N  
ATOM   1158  CA  GLU A 181      27.245  27.823  63.367  1.00 57.68           C  
ANISOU 1158  CA  GLU A 181     5701   8606   7607   1289   1629   1023       C  
ATOM   1159  C   GLU A 181      27.692  26.586  62.566  1.00 55.12           C  
ANISOU 1159  C   GLU A 181     5301   8305   7335    943   1381    974       C  
ATOM   1160  O   GLU A 181      26.886  25.719  62.247  1.00 55.68           O  
ANISOU 1160  O   GLU A 181     5120   8553   7484    793   1310   1149       O  
ATOM   1161  CB  GLU A 181      27.019  28.944  62.337  1.00 59.19           C  
ANISOU 1161  CB  GLU A 181     5858   8785   7845   1411   1602   1068       C  
ATOM   1162  CG  GLU A 181      25.988  30.060  62.599  1.00 66.99           C  
ANISOU 1162  CG  GLU A 181     6760   9848   8846   1755   1831   1255       C  
ATOM   1163  CD  GLU A 181      26.060  31.234  61.521  1.00 72.73           C  
ANISOU 1163  CD  GLU A 181     7534  10501   9599   1861   1776   1247       C  
ATOM   1164  OE1 GLU A 181      27.153  31.864  61.292  1.00 69.52           O  
ANISOU 1164  OE1 GLU A 181     7433   9870   9113   1840   1707   1019       O  
ATOM   1165  OE2 GLU A 181      24.988  31.528  60.911  1.00 79.38           O1-
ANISOU 1165  OE2 GLU A 181     8090  11525  10546   1963   1801   1495       O1-
ATOM   1166  N   LEU A 182      28.965  26.546  62.183  1.00 52.29           N  
ANISOU 1166  N   LEU A 182     5172   7765   6930    819   1249    751       N  
ATOM   1167  CA  LEU A 182      29.519  25.403  61.432  1.00 50.97           C  
ANISOU 1167  CA  LEU A 182     4998   7579   6788    528   1046    688       C  
ATOM   1168  C   LEU A 182      29.455  24.167  62.295  1.00 51.09           C  
ANISOU 1168  C   LEU A 182     4990   7639   6784    408   1063    709       C  
ATOM   1169  O   LEU A 182      29.053  23.102  61.822  1.00 51.81           O  
ANISOU 1169  O   LEU A 182     4952   7817   6917    197    947    799       O  
ATOM   1170  CB  LEU A 182      30.983  25.620  60.998  1.00 49.11           C  
ANISOU 1170  CB  LEU A 182     5014   7143   6504    461    946    463       C  
ATOM   1171  CG  LEU A 182      31.424  26.705  60.002  1.00 47.99           C  
ANISOU 1171  CG  LEU A 182     4953   6912   6368    516    887    396       C  
ATOM   1172  CD1 LEU A 182      32.956  26.754  59.928  1.00 44.55           C  
ANISOU 1172  CD1 LEU A 182     4754   6294   5877    445    817    196       C  
ATOM   1173  CD2 LEU A 182      30.835  26.438  58.634  1.00 49.23           C  
ANISOU 1173  CD2 LEU A 182     4945   7163   6597    383    749    504       C  
ATOM   1174  N   ALA A 183      29.857  24.296  63.558  1.00 51.26           N  
ANISOU 1174  N   ALA A 183     5163   7589   6726    528   1197    628       N  
ATOM   1175  CA  ALA A 183      29.728  23.201  64.523  1.00 52.15           C  
ANISOU 1175  CA  ALA A 183     5257   7747   6811    444   1238    661       C  
ATOM   1176  C   ALA A 183      28.283  22.746  64.651  1.00 54.56           C  
ANISOU 1176  C   ALA A 183     5272   8274   7184    434   1302    912       C  
ATOM   1177  O   ALA A 183      28.008  21.542  64.605  1.00 55.57           O  
ANISOU 1177  O   ALA A 183     5302   8475   7338    223   1214    987       O  
ATOM   1178  CB  ALA A 183      30.266  23.594  65.895  1.00 51.97           C  
ANISOU 1178  CB  ALA A 183     5450   7618   6677    598   1384    557       C  
ATOM   1179  N   ALA A 184      27.361  23.695  64.787  1.00 56.41           N  
ANISOU 1179  N   ALA A 184     5369   8617   7446    657   1453   1060       N  
ATOM   1180  CA  ALA A 184      25.944  23.364  64.960  1.00 58.91           C  
ANISOU 1180  CA  ALA A 184     5365   9178   7841    677   1536   1347       C  
ATOM   1181  C   ALA A 184      25.384  22.647  63.751  1.00 59.75           C  
ANISOU 1181  C   ALA A 184     5238   9418   8048    411   1319   1495       C  
ATOM   1182  O   ALA A 184      24.539  21.769  63.894  1.00 61.83           O  
ANISOU 1182  O   ALA A 184     5280   9854   8359    263   1291   1697       O  
ATOM   1183  CB  ALA A 184      25.123  24.613  65.243  1.00 60.86           C  
ANISOU 1183  CB  ALA A 184     5514   9507   8101   1009   1758   1493       C  
ATOM   1184  N   GLN A 185      25.838  23.001  62.554  1.00 59.44           N  
ANISOU 1184  N   GLN A 185     5260   9297   8029    330   1155   1405       N  
ATOM   1185  CA  GLN A 185      25.332  22.350  61.334  1.00 60.89           C  
ANISOU 1185  CA  GLN A 185     5274   9583   8279     58    928   1538       C  
ATOM   1186  C   GLN A 185      26.031  21.042  60.970  1.00 58.85           C  
ANISOU 1186  C   GLN A 185     5180   9209   7972   -256    740   1411       C  
ATOM   1187  O   GLN A 185      25.690  20.444  59.967  1.00 59.62           O  
ANISOU 1187  O   GLN A 185     5210   9351   8091   -504    543   1499       O  
ATOM   1188  CB  GLN A 185      25.363  23.311  60.140  1.00 61.38           C  
ANISOU 1188  CB  GLN A 185     5322   9621   8377    111    840   1533       C  
ATOM   1189  CG  GLN A 185      24.136  24.250  60.088  1.00 67.61           C  
ANISOU 1189  CG  GLN A 185     5819  10617   9254    327    955   1802       C  
ATOM   1190  CD  GLN A 185      22.780  23.525  59.797  1.00 74.89           C  
ANISOU 1190  CD  GLN A 185     6366  11818  10271    144    860   2148       C  
ATOM   1191  NE2 GLN A 185      21.980  23.329  60.853  1.00 75.98           N  
ANISOU 1191  NE2 GLN A 185     6304  12122  10441    260   1042   2341       N  
ATOM   1192  OE1 GLN A 185      22.459  23.177  58.636  1.00 78.36           O  
ANISOU 1192  OE1 GLN A 185     6703  12323  10746   -104    623   2251       O  
ATOM   1193  N   GLY A 186      26.994  20.595  61.770  1.00 56.89           N  
ANISOU 1193  N   GLY A 186     5161   8805   7648   -245    797   1216       N  
ATOM   1194  CA  GLY A 186      27.811  19.426  61.402  1.00 55.61           C  
ANISOU 1194  CA  GLY A 186     5196   8500   7432   -493    645   1081       C  
ATOM   1195  C   GLY A 186      28.521  19.571  60.051  1.00 54.46           C  
ANISOU 1195  C   GLY A 186     5199   8220   7271   -593    487    956       C  
ATOM   1196  O   GLY A 186      28.539  18.627  59.273  1.00 54.48           O  
ANISOU 1196  O   GLY A 186     5271   8182   7248   -840    327    967       O  
ATOM   1197  N   TRP A 187      29.083  20.758  59.781  1.00 53.33           N  
ANISOU 1197  N   TRP A 187     5129   8003   7132   -403    539    844       N  
ATOM   1198  CA  TRP A 187      29.739  21.091  58.494  1.00 52.10           C  
ANISOU 1198  CA  TRP A 187     5101   7732   6963   -463    415    738       C  
ATOM   1199  C   TRP A 187      30.964  20.207  58.317  1.00 51.21           C  
ANISOU 1199  C   TRP A 187     5243   7433   6783   -584    357    560       C  
ATOM   1200  O   TRP A 187      31.855  20.167  59.175  1.00 49.32           O  
ANISOU 1200  O   TRP A 187     5129   7098   6512   -487    449    433       O  
ATOM   1201  CB  TRP A 187      30.141  22.564  58.500  1.00 51.27           C  
ANISOU 1201  CB  TRP A 187     5033   7579   6869   -220    509    657       C  
ATOM   1202  CG  TRP A 187      30.645  23.172  57.258  1.00 49.03           C  
ANISOU 1202  CG  TRP A 187     4838   7208   6582   -239    412    582       C  
ATOM   1203  CD1 TRP A 187      29.920  23.828  56.342  1.00 49.58           C  
ANISOU 1203  CD1 TRP A 187     4779   7363   6695   -230    347    699       C  
ATOM   1204  CD2 TRP A 187      32.017  23.275  56.842  1.00 47.27           C  
ANISOU 1204  CD2 TRP A 187     4845   6803   6313   -248    382    388       C  
ATOM   1205  CE2 TRP A 187      32.030  23.998  55.635  1.00 47.68           C  
ANISOU 1205  CE2 TRP A 187     4907   6834   6377   -252    303    390       C  
ATOM   1206  CE3 TRP A 187      33.226  22.812  57.364  1.00 44.18           C  
ANISOU 1206  CE3 TRP A 187     4634   6277   5876   -254    416    237       C  
ATOM   1207  NE1 TRP A 187      30.731  24.311  55.342  1.00 50.31           N  
ANISOU 1207  NE1 TRP A 187     5026   7329   6762   -245    274    578       N  
ATOM   1208  CZ2 TRP A 187      33.204  24.265  54.932  1.00 46.14           C  
ANISOU 1208  CZ2 TRP A 187     4898   6489   6146   -262    268    244       C  
ATOM   1209  CZ3 TRP A 187      34.407  23.079  56.665  1.00 43.38           C  
ANISOU 1209  CZ3 TRP A 187     4696   6038   5749   -258    379    108       C  
ATOM   1210  CH2 TRP A 187      34.383  23.790  55.458  1.00 45.40           C  
ANISOU 1210  CH2 TRP A 187     4959   6276   6014   -263    311    111       C  
ATOM   1211  N   GLY A 188      30.966  19.448  57.223  1.00 52.37           N  
ANISOU 1211  N   GLY A 188     5471   7529   6898   -799    206    570       N  
ATOM   1212  CA  GLY A 188      32.100  18.611  56.868  1.00 51.39           C  
ANISOU 1212  CA  GLY A 188     5607   7216   6702   -890    169    420       C  
ATOM   1213  C   GLY A 188      32.225  17.387  57.731  1.00 52.04           C  
ANISOU 1213  C   GLY A 188     5761   7263   6748   -976    196    418       C  
ATOM   1214  O   GLY A 188      33.221  16.661  57.639  1.00 52.58           O  
ANISOU 1214  O   GLY A 188     6046   7172   6760  -1008    200    303       O  
ATOM   1215  N   GLY A 189      31.234  17.125  58.576  1.00 53.34           N  
ANISOU 1215  N   GLY A 189     5748   7576   6945  -1005    227    557       N  
ATOM   1216  CA  GLY A 189      31.306  15.976  59.495  1.00 53.49           C  
ANISOU 1216  CA  GLY A 189     5831   7565   6926  -1086    259    564       C  
ATOM   1217  C   GLY A 189      30.957  16.297  60.939  1.00 53.61           C  
ANISOU 1217  C   GLY A 189     5700   7694   6975   -933    406    615       C  
ATOM   1218  O   GLY A 189      30.392  17.327  61.254  1.00 53.33           O  
ANISOU 1218  O   GLY A 189     5493   7782   6989   -777    488    682       O  
ATOM   1219  N   ARG A 190      31.333  15.402  61.823  1.00 53.52           N  
ANISOU 1219  N   ARG A 190     5787   7624   6922   -965    450    581       N  
ATOM   1220  CA  ARG A 190      30.828  15.433  63.169  1.00 55.44           C  
ANISOU 1220  CA  ARG A 190     5910   7978   7175   -874    576    658       C  
ATOM   1221  C   ARG A 190      31.655  16.382  63.991  1.00 53.04           C  
ANISOU 1221  C   ARG A 190     5676   7620   6856   -632    704    529       C  
ATOM   1222  O   ARG A 190      32.859  16.335  63.936  1.00 51.81           O  
ANISOU 1222  O   ARG A 190     5700   7316   6668   -598    688    382       O  
ATOM   1223  CB  ARG A 190      30.952  14.035  63.736  1.00 56.63           C  
ANISOU 1223  CB  ARG A 190     6171   8072   7276  -1027    555    672       C  
ATOM   1224  CG  ARG A 190      30.199  13.704  65.035  1.00 63.09           C  
ANISOU 1224  CG  ARG A 190     6860   9019   8093  -1011    661    797       C  
ATOM   1225  CD  ARG A 190      30.362  12.164  65.365  1.00 69.51           C  
ANISOU 1225  CD  ARG A 190     7819   9743   8847  -1209    603    811       C  
ATOM   1226  NE  ARG A 190      31.630  11.604  64.809  1.00 72.33           N  
ANISOU 1226  NE  ARG A 190     8451   9877   9153  -1240    537    644       N  
ATOM   1227  CZ  ARG A 190      32.165  10.406  65.088  1.00 76.05           C  
ANISOU 1227  CZ  ARG A 190     9121  10212   9563  -1336    515    608       C  
ATOM   1228  NH1 ARG A 190      31.563   9.561  65.942  1.00 77.49           N1+
ANISOU 1228  NH1 ARG A 190     9274  10448   9720  -1443    535    717       N1+
ATOM   1229  NH2 ARG A 190      33.328  10.053  64.506  1.00 74.60           N  
ANISOU 1229  NH2 ARG A 190     9169   9836   9341  -1311    485    475       N  
ATOM   1230  N   TRP A 191      31.003  17.199  64.792  1.00 53.24           N  
ANISOU 1230  N   TRP A 191     5571   7762   6896   -469    835    602       N  
ATOM   1231  CA  TRP A 191      31.681  18.171  65.617  1.00 52.26           C  
ANISOU 1231  CA  TRP A 191     5554   7573   6729   -255    950    490       C  
ATOM   1232  C   TRP A 191      31.528  17.926  67.125  1.00 52.75           C  
ANISOU 1232  C   TRP A 191     5646   7665   6731   -177   1084    518       C  
ATOM   1233  O   TRP A 191      30.646  17.245  67.565  1.00 54.21           O  
ANISOU 1233  O   TRP A 191     5707   7965   6926   -243   1126    657       O  
ATOM   1234  CB  TRP A 191      31.117  19.553  65.313  1.00 53.00           C  
ANISOU 1234  CB  TRP A 191     5547   7736   6856    -82   1020    533       C  
ATOM   1235  CG  TRP A 191      31.622  20.207  64.044  1.00 51.31           C  
ANISOU 1235  CG  TRP A 191     5374   7449   6674    -90    914    452       C  
ATOM   1236  CD1 TRP A 191      31.177  19.982  62.783  1.00 50.38           C  
ANISOU 1236  CD1 TRP A 191     5155   7376   6610   -224    791    521       C  
ATOM   1237  CD2 TRP A 191      32.624  21.232  63.945  1.00 45.86           C  
ANISOU 1237  CD2 TRP A 191     4843   6630   5952     32    922    304       C  
ATOM   1238  CE2 TRP A 191      32.732  21.576  62.584  1.00 45.36           C  
ANISOU 1238  CE2 TRP A 191     4755   6545   5935    -23    815    289       C  
ATOM   1239  CE3 TRP A 191      33.431  21.901  64.882  1.00 43.26           C  
ANISOU 1239  CE3 TRP A 191     4689   6199   5551    161    995    194       C  
ATOM   1240  NE1 TRP A 191      31.849  20.788  61.897  1.00 50.30           N  
ANISOU 1240  NE1 TRP A 191     5232   7274   6606   -178    736    417       N  
ATOM   1241  CZ2 TRP A 191      33.617  22.554  62.125  1.00 41.45           C  
ANISOU 1241  CZ2 TRP A 191     4384   5939   5427     56    792    172       C  
ATOM   1242  CZ3 TRP A 191      34.291  22.879  64.442  1.00 39.56           C  
ANISOU 1242  CZ3 TRP A 191     4346   5620   5066    221    956     84       C  
ATOM   1243  CH2 TRP A 191      34.397  23.183  63.065  1.00 39.54           C  
ANISOU 1243  CH2 TRP A 191     4297   5604   5121    170    859     74       C  
ATOM   1244  N   LEU A 192      32.394  18.547  67.902  1.00 51.82           N  
ANISOU 1244  N   LEU A 192     5704   7444   6544    -43   1145    394       N  
ATOM   1245  CA  LEU A 192      32.337  18.525  69.328  1.00 52.23           C  
ANISOU 1245  CA  LEU A 192     5835   7499   6511     49   1273    403       C  
ATOM   1246  C   LEU A 192      32.819  19.895  69.756  1.00 51.92           C  
ANISOU 1246  C   LEU A 192     5953   7374   6399    237   1346    305       C  
ATOM   1247  O   LEU A 192      33.882  20.339  69.334  1.00 50.31           O  
ANISOU 1247  O   LEU A 192     5880   7050   6186    224   1249    179       O  
ATOM   1248  CB  LEU A 192      33.308  17.477  69.830  1.00 51.86           C  
ANISOU 1248  CB  LEU A 192     5931   7353   6420    -69   1199    328       C  
ATOM   1249  CG  LEU A 192      33.054  16.958  71.226  1.00 56.03           C  
ANISOU 1249  CG  LEU A 192     6511   7911   6869    -48   1303    377       C  
ATOM   1250  CD1 LEU A 192      31.771  16.099  71.263  1.00 58.83           C  
ANISOU 1250  CD1 LEU A 192     6666   8419   7269   -140   1351    554       C  
ATOM   1251  CD2 LEU A 192      34.244  16.165  71.675  1.00 56.26           C  
ANISOU 1251  CD2 LEU A 192     6707   7819   6852   -133   1216    290       C  
ATOM   1252  N   VAL A 193      32.041  20.562  70.586  1.00 53.58           N  
ANISOU 1252  N   VAL A 193     6168   7641   6551    411   1523    373       N  
ATOM   1253  CA  VAL A 193      32.387  21.866  71.143  1.00 53.86           C  
ANISOU 1253  CA  VAL A 193     6417   7569   6480    597   1615    286       C  
ATOM   1254  C   VAL A 193      32.794  21.751  72.609  1.00 54.90           C  
ANISOU 1254  C   VAL A 193     6779   7622   6461    638   1693    237       C  
ATOM   1255  O   VAL A 193      32.103  21.116  73.368  1.00 55.58           O  
ANISOU 1255  O   VAL A 193     6800   7796   6520    653   1806    337       O  
ATOM   1256  CB  VAL A 193      31.197  22.786  71.063  1.00 55.09           C  
ANISOU 1256  CB  VAL A 193     6465   7817   6648    806   1791    405       C  
ATOM   1257  CG1 VAL A 193      31.596  24.154  71.500  1.00 53.53           C  
ANISOU 1257  CG1 VAL A 193     6542   7469   6326    993   1877    303       C  
ATOM   1258  CG2 VAL A 193      30.682  22.780  69.661  1.00 54.03           C  
ANISOU 1258  CG2 VAL A 193     6080   7786   6662    744   1699    486       C  
ATOM   1259  N   VAL A 194      33.913  22.370  72.980  1.00 55.04           N  
ANISOU 1259  N   VAL A 194     7062   7475   6374    638   1622     97       N  
ATOM   1260  CA  VAL A 194      34.470  22.271  74.318  1.00 56.43           C  
ANISOU 1260  CA  VAL A 194     7492   7558   6392    636   1647     45       C  
ATOM   1261  C   VAL A 194      34.964  23.643  74.801  1.00 59.18           C  
ANISOU 1261  C   VAL A 194     8161   7743   6582    747   1673    -54       C  
ATOM   1262  O   VAL A 194      35.167  24.555  73.987  1.00 58.99           O  
ANISOU 1262  O   VAL A 194     8158   7663   6591    785   1626   -102       O  
ATOM   1263  CB  VAL A 194      35.633  21.236  74.359  1.00 54.44           C  
ANISOU 1263  CB  VAL A 194     7254   7264   6165    430   1454     -6       C  
ATOM   1264  CG1 VAL A 194      35.195  19.936  73.762  1.00 54.62           C  
ANISOU 1264  CG1 VAL A 194     7020   7407   6327    316   1419     78       C  
ATOM   1265  CG2 VAL A 194      36.845  21.720  73.640  1.00 52.05           C  
ANISOU 1265  CG2 VAL A 194     7021   6861   5893    348   1276   -102       C  
ATOM   1266  N   GLY A 195      35.153  23.799  76.115  1.00 62.44           N  
ANISOU 1266  N   GLY A 195     8851   8066   6808    786   1742    -83       N  
ATOM   1267  CA  GLY A 195      35.675  25.054  76.682  1.00 65.17           C  
ANISOU 1267  CA  GLY A 195     9578   8223   6962    856   1748   -180       C  
ATOM   1268  C   GLY A 195      37.143  24.904  77.039  1.00 66.32           C  
ANISOU 1268  C   GLY A 195     9909   8255   7036    645   1508   -265       C  
ATOM   1269  O   GLY A 195      37.693  23.810  76.924  1.00 65.49           O  
ANISOU 1269  O   GLY A 195     9633   8221   7029    488   1376   -241       O  
ATOM   1270  N   ALA A 196      37.781  25.981  77.497  1.00 69.44           N  
ANISOU 1270  N   ALA A 196    10660   8470   7253    637   1450   -347       N  
ATOM   1271  CA  ALA A 196      39.193  25.914  77.935  1.00 70.88           C  
ANISOU 1271  CA  ALA A 196    11024   8556   7353    415   1202   -393       C  
ATOM   1272  C   ALA A 196      39.391  24.993  79.157  1.00 72.96           C  
ANISOU 1272  C   ALA A 196    11380   8832   7508    336   1189   -359       C  
ATOM   1273  O   ALA A 196      40.486  24.413  79.356  1.00 73.11           O  
ANISOU 1273  O   ALA A 196    11381   8853   7543    141    976   -343       O  
ATOM   1274  CB  ALA A 196      39.713  27.321  78.256  1.00 72.81           C  
ANISOU 1274  CB  ALA A 196    11677   8592   7396    402   1139   -473       C  
ATOM   1275  N   ASP A 197      38.324  24.884  79.960  1.00 74.99           N  
ANISOU 1275  N   ASP A 197    11729   9105   7657    501   1427   -329       N  
ATOM   1276  CA  ASP A 197      38.243  24.003  81.127  1.00 76.50           C  
ANISOU 1276  CA  ASP A 197    12002   9321   7742    464   1469   -286       C  
ATOM   1277  C   ASP A 197      38.240  22.487  80.793  1.00 73.90           C  
ANISOU 1277  C   ASP A 197    11298   9166   7615    366   1415   -206       C  
ATOM   1278  O   ASP A 197      38.300  21.648  81.694  1.00 73.73           O  
ANISOU 1278  O   ASP A 197    11324   9167   7523    309   1418   -163       O  
ATOM   1279  CB  ASP A 197      36.997  24.377  81.988  1.00 79.72           C  
ANISOU 1279  CB  ASP A 197    12600   9706   7983    701   1782   -259       C  
ATOM   1280  CG  ASP A 197      35.697  24.629  81.135  1.00 83.30           C  
ANISOU 1280  CG  ASP A 197    12776  10283   8590    925   2015   -193       C  
ATOM   1281  OD1 ASP A 197      35.727  25.422  80.154  1.00 84.76           O  
ANISOU 1281  OD1 ASP A 197    12900  10443   8862    971   1980   -228       O  
ATOM   1282  OD2 ASP A 197      34.630  24.049  81.476  1.00 89.35           O1-
ANISOU 1282  OD2 ASP A 197    13383  11181   9385   1052   2231    -87       O1-
ATOM   1283  N   VAL A 198      38.186  22.134  79.513  1.00 71.34           N  
ANISOU 1283  N   VAL A 198    10637   8946   7523    341   1362   -185       N  
ATOM   1284  CA  VAL A 198      38.027  20.744  79.144  1.00 69.57           C  
ANISOU 1284  CA  VAL A 198    10109   8859   7467    265   1339   -111       C  
ATOM   1285  C   VAL A 198      39.172  19.908  79.703  1.00 68.90           C  
ANISOU 1285  C   VAL A 198    10080   8743   7355     95   1154    -99       C  
ATOM   1286  O   VAL A 198      40.282  20.403  79.833  1.00 69.11           O  
ANISOU 1286  O   VAL A 198    10260   8679   7320     -2    980   -138       O  
ATOM   1287  CB  VAL A 198      37.905  20.558  77.630  1.00 68.04           C  
ANISOU 1287  CB  VAL A 198     9609   8747   7494    246   1289   -100       C  
ATOM   1288  CG1 VAL A 198      39.236  20.760  76.941  1.00 65.52           C  
ANISOU 1288  CG1 VAL A 198     9289   8364   7240    122   1070   -151       C  
ATOM   1289  CG2 VAL A 198      37.357  19.169  77.342  1.00 67.73           C  
ANISOU 1289  CG2 VAL A 198     9312   8835   7588    191   1320    -14       C  
ATOM   1290  N   ASP A 199      38.882  18.668  80.095  1.00 68.23           N  
ANISOU 1290  N   ASP A 199     9880   8737   7308     56   1191    -28       N  
ATOM   1291  CA  ASP A 199      39.910  17.768  80.587  1.00 67.87           C  
ANISOU 1291  CA  ASP A 199     9862   8673   7253    -85   1029      6       C  
ATOM   1292  C   ASP A 199      40.295  16.918  79.387  1.00 65.44           C  
ANISOU 1292  C   ASP A 199     9277   8424   7161   -149    937     36       C  
ATOM   1293  O   ASP A 199      39.431  16.332  78.759  1.00 65.14           O  
ANISOU 1293  O   ASP A 199     9050   8464   7235   -120   1035     68       O  
ATOM   1294  CB  ASP A 199      39.430  16.913  81.767  1.00 69.07           C  
ANISOU 1294  CB  ASP A 199    10094   8850   7298    -87   1124     68       C  
ATOM   1295  CG  ASP A 199      39.036  17.767  82.998  1.00 74.43           C  
ANISOU 1295  CG  ASP A 199    11099   9452   7731     -6   1241     38       C  
ATOM   1296  OD1 ASP A 199      39.758  18.735  83.359  1.00 76.97           O  
ANISOU 1296  OD1 ASP A 199    11680   9655   7911    -38   1137    -24       O  
ATOM   1297  OD2 ASP A 199      37.977  17.478  83.615  1.00 81.14           O1-
ANISOU 1297  OD2 ASP A 199    11962  10352   8513     89   1446     85       O1-
ATOM   1298  N   PRO A 200      41.590  16.897  79.034  1.00 63.98           N  
ANISOU 1298  N   PRO A 200     9081   8201   7030   -238    750     39       N  
ATOM   1299  CA  PRO A 200      42.069  16.226  77.815  1.00 61.22           C  
ANISOU 1299  CA  PRO A 200     8509   7884   6868   -270    682     65       C  
ATOM   1300  C   PRO A 200      41.828  14.730  77.792  1.00 59.37           C  
ANISOU 1300  C   PRO A 200     8163   7689   6707   -297    719    133       C  
ATOM   1301  O   PRO A 200      41.460  14.179  76.744  1.00 57.49           O  
ANISOU 1301  O   PRO A 200     7771   7478   6596   -293    755    138       O  
ATOM   1302  CB  PRO A 200      43.567  16.510  77.828  1.00 61.36           C  
ANISOU 1302  CB  PRO A 200     8566   7860   6890   -348    492     94       C  
ATOM   1303  CG  PRO A 200      43.687  17.795  78.584  1.00 64.15           C  
ANISOU 1303  CG  PRO A 200     9151   8149   7075   -364    451     44       C  
ATOM   1304  CD  PRO A 200      42.632  17.759  79.637  1.00 65.13           C  
ANISOU 1304  CD  PRO A 200     9433   8264   7050   -305    600     22       C  
ATOM   1305  N   GLY A 201      42.055  14.069  78.922  1.00 58.44           N  
ANISOU 1305  N   GLY A 201     8147   7560   6497   -335    701    188       N  
ATOM   1306  CA  GLY A 201      41.802  12.636  78.997  1.00 56.70           C  
ANISOU 1306  CA  GLY A 201     7856   7358   6327   -365    739    257       C  
ATOM   1307  C   GLY A 201      40.340  12.334  78.800  1.00 55.27           C  
ANISOU 1307  C   GLY A 201     7598   7237   6164   -344    896    257       C  
ATOM   1308  O   GLY A 201      39.963  11.316  78.246  1.00 55.37           O  
ANISOU 1308  O   GLY A 201     7513   7264   6263   -386    920    299       O  
ATOM   1309  N  AARG A 202      39.495  13.234  79.272  0.50 55.42           N  
ANISOU 1309  N  AARG A 202     7674   7289   6093   -281   1005    227       N  
ATOM   1310  N  BARG A 202      39.503  13.239  79.276  0.50 55.68           N  
ANISOU 1310  N  BARG A 202     7708   7322   6126   -281   1004    227       N  
ATOM   1311  CA AARG A 202      38.049  13.076  79.147  0.50 55.29           C  
ANISOU 1311  CA AARG A 202     7550   7361   6098   -248   1165    267       C  
ATOM   1312  CA BARG A 202      38.060  13.096  79.154  0.50 55.78           C  
ANISOU 1312  CA BARG A 202     7614   7422   6158   -247   1165    265       C  
ATOM   1313  C  AARG A 202      37.637  13.271  77.681  0.50 53.41           C  
ANISOU 1313  C  AARG A 202     7126   7162   6008   -248   1159    251       C  
ATOM   1314  C  BARG A 202      37.644  13.272  77.687  0.50 53.69           C  
ANISOU 1314  C  BARG A 202     7161   7195   6041   -248   1159    251       C  
ATOM   1315  O  AARG A 202      36.831  12.507  77.139  0.50 53.46           O  
ANISOU 1315  O  AARG A 202     6992   7229   6093   -306   1197    314       O  
ATOM   1316  O  BARG A 202      36.834  12.505  77.156  0.50 53.75           O  
ANISOU 1316  O  BARG A 202     7030   7266   6128   -305   1198    315       O  
ATOM   1317  CB AARG A 202      37.381  14.104  80.056  0.50 56.99           C  
ANISOU 1317  CB AARG A 202     7893   7592   6168   -138   1305    253       C  
ATOM   1318  CB BARG A 202      37.393  14.152  80.030  0.50 57.69           C  
ANISOU 1318  CB BARG A 202     7983   7680   6258   -136   1303    249       C  
ATOM   1319  CG AARG A 202      35.990  13.778  80.543  0.50 58.95           C  
ANISOU 1319  CG AARG A 202     8067   7943   6387    -92   1498    345       C  
ATOM   1320  CG BARG A 202      36.033  13.789  80.536  0.50 60.79           C  
ANISOU 1320  CG BARG A 202     8304   8173   6620    -93   1493    342       C  
ATOM   1321  CD AARG A 202      36.025  13.797  82.055  0.50 61.30           C  
ANISOU 1321  CD AARG A 202     8593   8206   6493    -57   1575    360       C  
ATOM   1322  CD BARG A 202      36.096  13.484  82.019  0.50 64.86           C  
ANISOU 1322  CD BARG A 202     9020   8660   6964    -89   1552    372       C  
ATOM   1323  NE AARG A 202      34.860  14.374  82.746  0.50 63.11           N  
ANISOU 1323  NE AARG A 202     8867   8498   6616     85   1811    412       N  
ATOM   1324  NE BARG A 202      35.351  14.432  82.862  0.50 68.72           N  
ANISOU 1324  NE BARG A 202     9654   9159   7298     61   1745    376       N  
ATOM   1325  CZ AARG A 202      33.589  14.015  82.575  0.50 60.87           C  
ANISOU 1325  CZ AARG A 202     8374   8353   6401    122   1974    533       C  
ATOM   1326  CZ BARG A 202      35.831  15.015  83.965  0.50 69.33           C  
ANISOU 1326  CZ BARG A 202    10036   9134   7171    103   1755    325       C  
ATOM   1327  NH1AARG A 202      33.244  13.114  81.677  0.50 58.07           N1+
ANISOU 1327  NH1AARG A 202     7766   8082   6216      2   1908    603       N1+
ATOM   1328  NH1BARG A 202      37.075  14.783  84.377  0.50 68.45           N1+
ANISOU 1328  NH1BARG A 202    10085   8926   6998    -11   1558    280       N1+
ATOM   1329  NH2AARG A 202      32.655  14.604  83.297  0.50 62.54           N  
ANISOU 1329  NH2AARG A 202     8642   8618   6504    282   2207    597       N  
ATOM   1330  NH2BARG A 202      35.061  15.837  84.657  0.50 70.59           N  
ANISOU 1330  NH2BARG A 202    10353   9289   7181    261   1964    333       N  
ATOM   1331  N   LEU A 203      38.215  14.282  77.037  1.00 51.52           N  
ANISOU 1331  N   LEU A 203     6899   6881   5795   -203   1095    175       N  
ATOM   1332  CA  LEU A 203      37.960  14.544  75.631  1.00 49.21           C  
ANISOU 1332  CA  LEU A 203     6456   6613   5630   -204   1074    154       C  
ATOM   1333  C   LEU A 203      38.445  13.407  74.754  1.00 46.47           C  
ANISOU 1333  C   LEU A 203     6036   6233   5386   -301    983    174       C  
ATOM   1334  O   LEU A 203      37.739  12.947  73.872  1.00 45.95           O  
ANISOU 1334  O   LEU A 203     5857   6204   5397   -352    997    205       O  
ATOM   1335  CB  LEU A 203      38.618  15.866  75.210  1.00 48.92           C  
ANISOU 1335  CB  LEU A 203     6477   6523   5586   -142   1017     70       C  
ATOM   1336  CG  LEU A 203      38.526  16.235  73.725  1.00 48.04           C  
ANISOU 1336  CG  LEU A 203     6232   6424   5597   -140    981     43       C  
ATOM   1337  CD1 LEU A 203      37.078  16.400  73.380  1.00 48.58           C  
ANISOU 1337  CD1 LEU A 203     6168   6592   5700    -99   1098     93       C  
ATOM   1338  CD2 LEU A 203      39.297  17.483  73.455  1.00 46.64           C  
ANISOU 1338  CD2 LEU A 203     6137   6185   5401    -95    916    -31       C  
ATOM   1339  N   ALA A 204      39.632  12.921  75.047  1.00 45.30           N  
ANISOU 1339  N   ALA A 204     5973   6012   5227   -326    893    172       N  
ATOM   1340  CA  ALA A 204      40.231  11.824  74.317  1.00 44.75           C  
ANISOU 1340  CA  ALA A 204     5881   5886   5236   -380    833    199       C  
ATOM   1341  C   ALA A 204      39.347  10.588  74.363  1.00 46.02           C  
ANISOU 1341  C   ALA A 204     6025   6059   5400   -462    884    263       C  
ATOM   1342  O   ALA A 204      39.149   9.888  73.378  1.00 46.34           O  
ANISOU 1342  O   ALA A 204     6040   6064   5502   -523    868    275       O  
ATOM   1343  CB  ALA A 204      41.586  11.506  74.887  1.00 43.70           C  
ANISOU 1343  CB  ALA A 204     5828   5693   5082   -368    750    226       C  
ATOM   1344  N   ALA A 205      38.842  10.308  75.544  1.00 47.72           N  
ANISOU 1344  N   ALA A 205     6283   6315   5534   -475    942    309       N  
ATOM   1345  CA  ALA A 205      37.974   9.179  75.742  1.00 48.98           C  
ANISOU 1345  CA  ALA A 205     6430   6496   5686   -570    989    388       C  
ATOM   1346  C   ALA A 205      36.686   9.371  74.936  1.00 49.47           C  
ANISOU 1346  C   ALA A 205     6348   6647   5802   -625   1034    420       C  
ATOM   1347  O   ALA A 205      36.206   8.414  74.376  1.00 51.46           O  
ANISOU 1347  O   ALA A 205     6583   6884   6087   -747   1010    475       O  
ATOM   1348  CB  ALA A 205      37.690   9.011  77.240  1.00 50.01           C  
ANISOU 1348  CB  ALA A 205     6631   6665   5708   -560   1056    438       C  
ATOM   1349  N   THR A 206      36.137  10.590  74.849  1.00 49.09           N  
ANISOU 1349  N   THR A 206     6208   6684   5758   -541   1092    399       N  
ATOM   1350  CA  THR A 206      34.978  10.838  73.992  1.00 48.98           C  
ANISOU 1350  CA  THR A 206     6029   6771   5812   -583   1120    454       C  
ATOM   1351  C   THR A 206      35.307  10.668  72.522  1.00 48.33           C  
ANISOU 1351  C   THR A 206     5929   6624   5811   -651   1013    412       C  
ATOM   1352  O   THR A 206      34.512  10.159  71.773  1.00 49.68           O  
ANISOU 1352  O   THR A 206     6021   6833   6023   -775    981    480       O  
ATOM   1353  CB  THR A 206      34.398  12.242  74.193  1.00 49.20           C  
ANISOU 1353  CB  THR A 206     5977   6891   5826   -440   1220    448       C  
ATOM   1354  CG2 THR A 206      33.201  12.471  73.267  1.00 48.35           C  
ANISOU 1354  CG2 THR A 206     5664   6904   5802   -479   1240    539       C  
ATOM   1355  OG1 THR A 206      34.003  12.396  75.560  1.00 52.39           O  
ANISOU 1355  OG1 THR A 206     6430   7344   6132   -363   1347    494       O  
ATOM   1356  N   LEU A 207      36.492  11.071  72.114  1.00 47.50           N  
ANISOU 1356  N   LEU A 207     5908   6421   5719   -582    953    312       N  
ATOM   1357  CA  LEU A 207      36.831  11.036  70.715  1.00 47.57           C  
ANISOU 1357  CA  LEU A 207     5915   6367   5792   -620    876    270       C  
ATOM   1358  C   LEU A 207      37.122   9.628  70.190  1.00 48.66           C  
ANISOU 1358  C   LEU A 207     6165   6393   5929   -736    823    292       C  
ATOM   1359  O   LEU A 207      36.640   9.246  69.122  1.00 49.76           O  
ANISOU 1359  O   LEU A 207     6307   6509   6092   -844    776    310       O  
ATOM   1360  CB  LEU A 207      38.021  11.965  70.443  1.00 46.62           C  
ANISOU 1360  CB  LEU A 207     5837   6189   5689   -504    843    177       C  
ATOM   1361  CG  LEU A 207      37.860  13.479  70.681  1.00 45.92           C  
ANISOU 1361  CG  LEU A 207     5693   6164   5589   -395    877    134       C  
ATOM   1362  CD1 LEU A 207      39.166  14.165  70.470  1.00 43.02           C  
ANISOU 1362  CD1 LEU A 207     5391   5725   5231   -329    816     63       C  
ATOM   1363  CD2 LEU A 207      36.817  14.080  69.779  1.00 47.01           C  
ANISOU 1363  CD2 LEU A 207     5703   6381   5778   -402    895    154       C  
ATOM   1364  N   ALA A 208      37.921   8.865  70.924  1.00 49.43           N  
ANISOU 1364  N   ALA A 208     6382   6410   5989   -715    827    298       N  
ATOM   1365  CA  ALA A 208      38.317   7.509  70.514  1.00 50.40           C  
ANISOU 1365  CA  ALA A 208     6658   6395   6096   -788    799    321       C  
ATOM   1366  C   ALA A 208      38.135   6.556  71.671  1.00 52.18           C  
ANISOU 1366  C   ALA A 208     6952   6612   6264   -837    826    391       C  
ATOM   1367  O   ALA A 208      39.098   6.203  72.350  1.00 51.74           O  
ANISOU 1367  O   ALA A 208     6981   6493   6186   -756    833    395       O  
ATOM   1368  CB  ALA A 208      39.759   7.485  70.063  1.00 49.87           C  
ANISOU 1368  CB  ALA A 208     6681   6214   6052   -670    785    275       C  
ATOM   1369  N   PRO A 209      36.883   6.175  71.932  1.00 54.66           N  
ANISOU 1369  N   PRO A 209     7210   7002   6554   -973    840    466       N  
ATOM   1370  CA  PRO A 209      36.603   5.332  73.053  1.00 56.00           C  
ANISOU 1370  CA  PRO A 209     7434   7177   6666  -1030    874    542       C  
ATOM   1371  C   PRO A 209      37.226   3.962  72.775  1.00 57.35           C  
ANISOU 1371  C   PRO A 209     7822   7164   6805  -1086    838    555       C  
ATOM   1372  O   PRO A 209      36.952   3.356  71.730  1.00 58.08           O  
ANISOU 1372  O   PRO A 209     8012   7162   6894  -1202    791    560       O  
ATOM   1373  CB  PRO A 209      35.068   5.215  73.047  1.00 57.00           C  
ANISOU 1373  CB  PRO A 209     7429   7434   6793  -1187    888    645       C  
ATOM   1374  CG  PRO A 209      34.578   6.148  72.056  1.00 56.73           C  
ANISOU 1374  CG  PRO A 209     7253   7481   6821  -1185    864    624       C  
ATOM   1375  CD  PRO A 209      35.681   6.353  71.089  1.00 55.77           C  
ANISOU 1375  CD  PRO A 209     7239   7225   6725  -1105    811    510       C  
ATOM   1376  N   PRO A 210      38.042   3.471  73.710  1.00 57.85           N  
ANISOU 1376  N   PRO A 210     7983   7166   6831  -1004    861    571       N  
ATOM   1377  CA  PRO A 210      38.672   2.159  73.648  1.00 58.80           C  
ANISOU 1377  CA  PRO A 210     8321   7108   6915  -1017    852    603       C  
ATOM   1378  C   PRO A 210      37.694   0.981  73.315  1.00 60.68           C  
ANISOU 1378  C   PRO A 210     8692   7266   7099  -1234    827    669       C  
ATOM   1379  O   PRO A 210      38.049   0.165  72.418  1.00 60.56           O  
ANISOU 1379  O   PRO A 210     8889   7064   7056  -1266    805    655       O  
ATOM   1380  CB  PRO A 210      39.259   1.989  75.053  1.00 59.43           C  
ANISOU 1380  CB  PRO A 210     8416   7207   6956   -929    878    646       C  
ATOM   1381  CG  PRO A 210      39.242   3.339  75.658  1.00 58.66           C  
ANISOU 1381  CG  PRO A 210     8147   7269   6873   -848    890    608       C  
ATOM   1382  CD  PRO A 210      38.117   4.057  75.054  1.00 58.03           C  
ANISOU 1382  CD  PRO A 210     7927   7298   6823   -924    902    586       C  
ATOM   1383  OXT PRO A 210      36.576   0.815  73.916  1.00 60.82           O1-
ANISOU 1383  OXT PRO A 210     8626   7392   7089  -1383    830    747       O1-
TER   
HETATM 1384  C1  TXW A1211      43.276  35.771  55.473  1.00 49.99           C  
HETATM 1385  C2  TXW A1211      41.935  35.597  54.822  1.00 48.88           C  
HETATM 1386  C3  TXW A1211      41.047  34.741  55.676  1.00 47.22           C  
HETATM 1387  C4  TXW A1211      41.769  33.667  56.454  1.00 45.07           C  
HETATM 1388  C5  TXW A1211      41.805  32.373  55.992  1.00 44.03           C  
HETATM 1389  C6  TXW A1211      42.460  31.428  56.742  1.00 42.05           C  
HETATM 1390  C7  TXW A1211      43.069  31.806  57.936  1.00 42.29           C  
HETATM 1391  C8  TXW A1211      43.733  30.781  58.695  1.00 44.15           C  
HETATM 1392  C9  TXW A1211      43.763  29.499  58.262  1.00 44.24           C  
HETATM 1393  C10 TXW A1211      43.119  29.104  57.014  1.00 44.11           C  
HETATM 1394  O11 TXW A1211      43.128  27.949  56.560  1.00 42.47           O  
HETATM 1395  N12 TXW A1211      42.489  30.106  56.332  1.00 41.73           N  
HETATM 1396  C13 TXW A1211      43.003  33.141  58.327  1.00 44.66           C  
HETATM 1397  N14 TXW A1211      42.356  34.045  57.589  1.00 45.23           N  
HETATM 1398  C15 TXW A1211      43.676  33.668  59.562  1.00 48.63           C  
HETATM 1399  O   HOH A2001      38.181  21.435  59.750  1.00 32.44           O  
HETATM 1400  O   HOH A2002      43.086  30.411  64.932  1.00 52.11           O  
HETATM 1401  O   HOH A2003      36.958  29.604  69.164  1.00 35.98           O  
HETATM 1402  O   HOH A2004      46.742  28.395  76.771  1.00 37.85           O  
HETATM 1403  O   HOH A2005      43.592  24.843  76.107  1.00 36.35           O  
HETATM 1404  O   HOH A2006      50.632  21.745  69.907  1.00 43.89           O  
HETATM 1405  O   HOH A2007      51.308  10.340  77.934  1.00 35.26           O  
HETATM 1406  O   HOH A2008      53.265   8.777  69.083  1.00 30.72           O  
HETATM 1407  O   HOH A2009      53.258  15.448  68.882  1.00 50.15           O  
HETATM 1408  O   HOH A2010      51.325   2.186  69.203  1.00 45.46           O  
HETATM 1409  O   HOH A2011      45.790   1.047  67.789  1.00 49.76           O  
HETATM 1410  O   HOH A2012      53.969  15.038  64.929  1.00 38.90           O  
HETATM 1411  O   HOH A2013      54.244  17.487  64.870  1.00 44.17           O  
HETATM 1412  O   HOH A2014      47.687  25.939  63.429  1.00 35.94           O  
HETATM 1413  O   HOH A2015      54.187  18.803  56.379  1.00 39.46           O  
HETATM 1414  O   HOH A2016      55.754  24.873  49.010  1.00 36.80           O  
HETATM 1415  O   HOH A2017      52.882  25.555  48.667  1.00 38.76           O  
HETATM 1416  O   HOH A2018      48.223  42.294  49.550  1.00 31.08           O  
HETATM 1417  O   HOH A2019      45.937  43.603  53.749  1.00 35.86           O  
HETATM 1418  O   HOH A2020      53.539  45.685  54.191  1.00 36.21           O  
HETATM 1419  O   HOH A2021      50.761  45.873  48.902  1.00 43.39           O  
HETATM 1420  O   HOH A2022      55.829  42.277  47.898  1.00 37.28           O  
HETATM 1421  O   HOH A2023      54.089  44.403  46.440  1.00 36.85           O  
HETATM 1422  O   HOH A2024      48.774  47.198  44.486  1.00 50.90           O  
HETATM 1423  O   HOH A2025      31.080  35.283  48.854  1.00 37.08           O  
HETATM 1424  O   HOH A2026      29.952  27.670  70.672  1.00 37.19           O  
HETATM 1425  O   HOH A2027      46.646  25.952  55.000  1.00 36.31           O  
HETATM 1426  O   HOH A2028      48.884  22.147  45.735  1.00 49.21           O  
HETATM 1427  O   HOH A2029      31.540   7.264  73.470  1.00 32.06           O  
HETATM 1428  O   HOH A2030      49.878  22.642  67.107  1.00 36.97           O  
HETATM 1429  O   HOH A2031      39.952  41.339  54.484  1.00 44.36           O  
HETATM 1430  O   HOH A2032      30.030  32.199  53.944  1.00 40.74           O  
HETATM 1431  O   HOH A2033      27.402  28.092  53.471  1.00 33.06           O  
HETATM 1432  O   HOH A2034      29.460  29.694  47.192  1.00 41.08           O  
HETATM 1433  O   HOH A2035      28.441  25.557  53.585  1.00 25.78           O  
HETATM 1434  O   HOH A2036      33.202  26.322  43.301  1.00 43.09           O  
HETATM 1435  O   HOH A2037      35.399  24.367  42.070  1.00 51.57           O  
HETATM 1436  O   HOH A2038      32.773  12.667  60.858  1.00 43.59           O  
HETATM 1437  O   HOH A2039      34.266  16.222  61.304  1.00 40.47           O  
HETATM 1438  O   HOH A2040      30.560  33.032  69.374  1.00 25.78           O  
HETATM 1439  O   HOH A2041      27.639  25.189  68.486  1.00 29.12           O  
HETATM 1440  O   HOH A2042      27.815  17.385  64.684  1.00 36.60           O  
HETATM 1441  O   HOH A2043      34.230  21.339  78.123  1.00 41.38           O  
HETATM 1442  O   HOH A2044      35.809  17.978  80.725  1.00 44.93           O  
HETATM 1443  O   HOH A2045      34.299  11.758  78.307  1.00 43.75           O  
HETATM 1444  O   HOH A2046      33.768   7.614  75.093  1.00 38.57           O  
HETATM 1445  O   HOH A2047      33.978  46.429  48.662  1.00 65.14           O  
CONECT 1384 1385
CONECT 1385 1384 1386
CONECT 1386 1385 1387
CONECT 1387 1386 1397 1388
CONECT 1388 1387 1389
CONECT 1389 1388 1395 1390
CONECT 1390 1389 1391 1396
CONECT 1391 1390 1392
CONECT 1392 1391 1393
CONECT 1393 1392 1394 1395
CONECT 1394 1393
CONECT 1395 1389 1393
CONECT 1396 1390 1397 1398
CONECT 1397 1387 1396
CONECT 1398 1396
END
