# Supplementary material for: Solvent-Site Prediction for Fragment Docking and Its Implication on Fragment-Based Drug Discovery
Source: J Chem Inf Model. 2025 Nov 24;65(23):12959–77. doi: 10.1021/acs.jcim.5c02352 (PMC12690578; doi:10.1021/acs.jcim.5c02352)
Supplement: Supplementary file 3 [file ci5c02352_si_003.zip › Frag2Lead_dataset/2015-05/rec-lead.pdb]

ATOM      1  N   MET A   1      42.341   7.564  62.830  1.00 33.74           N  
ANISOU    1  N   MET A   1     4679   3837   4304    214    115    226       N  
ATOM      2  CA  MET A   1      41.312   8.617  63.072  1.00 32.75           C  
ANISOU    2  CA  MET A   1     4480   3809   4156    138     79    213       C  
ATOM      3  C   MET A   1      41.946   9.977  62.830  1.00 30.37           C  
ANISOU    3  C   MET A   1     4093   3592   3856    184     79    203       C  
ATOM      4  O   MET A   1      43.076  10.203  63.264  1.00 29.96           O  
ANISOU    4  O   MET A   1     4001   3555   3826    253     88    235       O  
ATOM      5  CB  MET A   1      40.802   8.529  64.516  1.00 33.58           C  
ANISOU    5  CB  MET A   1     4555   3945   4259     98     57    266       C  
ATOM      6  CG  MET A   1      39.624   9.485  64.806  1.00 36.47           C  
ANISOU    6  CG  MET A   1     4854   4403   4600     27     34    256       C  
ATOM      7  SD  MET A   1      38.970   9.397  66.473  1.00 44.04           S  
ANISOU    7  SD  MET A   1     5785   5403   5544    -17     22    315       S  
ATOM      8  CE  MET A   1      40.480   9.490  67.426  1.00 42.88           C  
ANISOU    8  CE  MET A   1     5625   5257   5410     73     20    362       C  
ATOM      9  N   LEU A   2      41.222  10.866  62.143  1.00 28.51           N  
ANISOU    9  N   LEU A   2     3828   3410   3597    144     67    164       N  
ATOM     10  CA  LEU A   2      41.692  12.234  61.819  1.00 26.50           C  
ANISOU   10  CA  LEU A   2     3506   3226   3338    175     67    152       C  
ATOM     11  C   LEU A   2      40.863  13.310  62.548  1.00 25.62           C  
ANISOU   11  C   LEU A   2     3329   3194   3210    135     40    160       C  
ATOM     12  O   LEU A   2      39.655  13.401  62.382  1.00 24.86           O  
ANISOU   12  O   LEU A   2     3231   3120   3094     79     25    146       O  
ATOM     13  CB  LEU A   2      41.622  12.488  60.300  1.00 26.47           C  
ANISOU   13  CB  LEU A   2     3531   3212   3315    177     81    102       C  
ATOM     14  CG  LEU A   2      42.130  13.829  59.784  1.00 24.64           C  
ANISOU   14  CG  LEU A   2     3245   3039   3077    207     89     91       C  
ATOM     15  CD1 LEU A   2      43.607  14.023  60.139  1.00 23.01           C  
ANISOU   15  CD1 LEU A   2     3001   2840   2902    275    112    123       C  
ATOM     16  CD2 LEU A   2      41.883  13.950  58.276  1.00 23.41           C  
ANISOU   16  CD2 LEU A   2     3133   2871   2889    199    100     45       C  
ATOM     17  N   ILE A   3      41.537  14.140  63.327  1.00 24.71           N  
ANISOU   17  N   ILE A   3     3165   3125   3101    164     35    183       N  
ATOM     18  CA  ILE A   3      40.888  15.100  64.187  1.00 25.15           C  
ANISOU   18  CA  ILE A   3     3180   3242   3134    138     19    192       C  
ATOM     19  C   ILE A   3      41.533  16.440  63.878  1.00 24.31           C  
ANISOU   19  C   ILE A   3     3040   3175   3025    165     19    178       C  
ATOM     20  O   ILE A   3      42.753  16.511  63.745  1.00 25.62           O  
ANISOU   20  O   ILE A   3     3193   3333   3209    201     23    189       O  
ATOM     21  CB  ILE A   3      41.125  14.749  65.704  1.00 25.72           C  
ANISOU   21  CB  ILE A   3     3248   3320   3203    136      8    237       C  
ATOM     22  CG1 ILE A   3      40.477  13.404  66.052  1.00 26.30           C  
ANISOU   22  CG1 ILE A   3     3363   3348   3280    103     10    258       C  
ATOM     23  CG2 ILE A   3      40.587  15.865  66.622  1.00 27.00           C  
ANISOU   23  CG2 ILE A   3     3381   3544   3334    118     -1    239       C  
ATOM     24  CD1 ILE A   3      40.922  12.812  67.390  1.00 27.13           C  
ANISOU   24  CD1 ILE A   3     3480   3445   3383    111      0    311       C  
ATOM     25  N   ALA A   4      40.722  17.479  63.742  1.00 22.86           N  
ANISOU   25  N   ALA A   4     2838   3030   2818    149     16    159       N  
ATOM     26  CA  ALA A   4      41.196  18.820  63.532  1.00 22.22           C  
ANISOU   26  CA  ALA A   4     2738   2976   2728    167     16    147       C  
ATOM     27  C   ALA A   4      40.799  19.658  64.734  1.00 21.92           C  
ANISOU   27  C   ALA A   4     2694   2972   2665    157      9    156       C  
ATOM     28  O   ALA A   4      39.670  19.593  65.210  1.00 23.20           O  
ANISOU   28  O   ALA A   4     2853   3152   2810    141     14    159       O  
ATOM     29  CB  ALA A   4      40.611  19.394  62.236  1.00 21.71           C  
ANISOU   29  CB  ALA A   4     2677   2917   2653    168     23    118       C  
ATOM     30  N   ILE A   5      41.744  20.417  65.253  1.00 21.87           N  
ANISOU   30  N   ILE A   5     2685   2973   2651    161     -2    164       N  
ATOM     31  CA  ILE A   5      41.495  21.330  66.352  1.00 21.52           C  
ANISOU   31  CA  ILE A   5     2657   2950   2573    150     -8    163       C  
ATOM     32  C   ILE A   5      41.336  22.704  65.733  1.00 21.80           C  
ANISOU   32  C   ILE A   5     2703   2987   2593    159      2    137       C  
ATOM     33  O   ILE A   5      42.185  23.131  64.947  1.00 21.23           O  
ANISOU   33  O   ILE A   5     2625   2903   2537    160     -2    132       O  
ATOM     34  CB  ILE A   5      42.666  21.357  67.351  1.00 21.23           C  
ANISOU   34  CB  ILE A   5     2622   2919   2527    135    -38    188       C  
ATOM     35  CG1 ILE A   5      42.969  19.942  67.886  1.00 20.98           C  
ANISOU   35  CG1 ILE A   5     2579   2881   2512    138    -50    224       C  
ATOM     36  CG2 ILE A   5      42.355  22.280  68.501  1.00 22.70           C  
ANISOU   36  CG2 ILE A   5     2845   3120   2661    117    -44    179       C  
ATOM     37  CD1 ILE A   5      41.806  19.193  68.536  1.00 21.16           C  
ANISOU   37  CD1 ILE A   5     2620   2903   2517    126    -35    234       C  
ATOM     38  N   GLU A   6      40.237  23.378  66.065  1.00 21.97           N  
ANISOU   38  N   GLU A   6     2742   3021   2587    170     21    124       N  
ATOM     39  CA  GLU A   6      39.919  24.668  65.462  1.00 22.19           C  
ANISOU   39  CA  GLU A   6     2790   3040   2602    191     35    103       C  
ATOM     40  C   GLU A   6      39.589  25.706  66.529  1.00 22.78           C  
ANISOU   40  C   GLU A   6     2912   3111   2631    199     49     93       C  
ATOM     41  O   GLU A   6      39.247  25.362  67.647  1.00 22.29           O  
ANISOU   41  O   GLU A   6     2861   3064   2545    193     56    100       O  
ATOM     42  CB  GLU A   6      38.714  24.510  64.535  1.00 22.20           C  
ANISOU   42  CB  GLU A   6     2763   3059   2613    216     51    101       C  
ATOM     43  CG  GLU A   6      38.947  23.563  63.333  1.00 21.75           C  
ANISOU   43  CG  GLU A   6     2681   2998   2585    205     38    102       C  
ATOM     44  CD  GLU A   6      39.711  24.212  62.175  1.00 20.35           C  
ANISOU   44  CD  GLU A   6     2518   2801   2414    214     37     92       C  
ATOM     45  OE1 GLU A   6      40.097  25.373  62.318  1.00 18.92           O  
ANISOU   45  OE1 GLU A   6     2363   2607   2218    221     41     88       O  
ATOM     46  OE2 GLU A   6      39.932  23.555  61.126  1.00 17.44           O1-
ANISOU   46  OE2 GLU A   6     2143   2426   2058    210     34     89       O1-
ATOM     47  N   GLY A   7      39.660  26.979  66.142  1.00 23.84           N  
ANISOU   47  N   GLY A   7     3087   3221   2752    215     59     75       N  
ATOM     48  CA  GLY A   7      39.336  28.113  66.998  1.00 24.76           C  
ANISOU   48  CA  GLY A   7     3272   3314   2821    230     80     57       C  
ATOM     49  C   GLY A   7      40.064  29.363  66.518  1.00 25.74           C  
ANISOU   49  C   GLY A   7     3454   3390   2937    218     74     42       C  
ATOM     50  O   GLY A   7      40.859  29.286  65.603  1.00 24.73           O  
ANISOU   50  O   GLY A   7     3299   3256   2840    194     53     50       O  
ATOM     51  N   VAL A   8      39.782  30.511  67.141  1.00 28.10           N  
ANISOU   51  N   VAL A   8     3837   3650   3190    234     96     20       N  
ATOM     52  CA  VAL A   8      40.471  31.770  66.829  1.00 29.77           C  
ANISOU   52  CA  VAL A   8     4126   3800   3387    211     89      4       C  
ATOM     53  C   VAL A   8      41.870  31.790  67.428  1.00 31.27           C  
ANISOU   53  C   VAL A   8     4338   3981   3564    120     39      2       C  
ATOM     54  O   VAL A   8      42.206  30.971  68.273  1.00 31.67           O  
ANISOU   54  O   VAL A   8     4360   4068   3606     89     13     10       O  
ATOM     55  CB  VAL A   8      39.680  32.999  67.319  1.00 30.48           C  
ANISOU   55  CB  VAL A   8     4318   3835   3428    262    135    -21       C  
ATOM     56  CG1 VAL A   8      38.338  33.052  66.622  1.00 30.29           C  
ANISOU   56  CG1 VAL A   8     4255   3831   3423    358    180     -6       C  
ATOM     57  CG2 VAL A   8      39.522  32.982  68.833  1.00 30.98           C  
ANISOU   57  CG2 VAL A   8     4442   3896   3433    251    146    -42       C  
ATOM     58  N   ASP A   9      42.698  32.718  66.975  1.00 33.39           N  
ANISOU   58  N   ASP A   9     4651   4205   3832     74     22     -2       N  
ATOM     59  CA  ASP A   9      44.088  32.785  67.439  1.00 35.09           C  
ANISOU   59  CA  ASP A   9     4869   4424   4041    -23    -33      4       C  
ATOM     60  C   ASP A   9      44.155  33.147  68.914  1.00 35.85           C  
ANISOU   60  C   ASP A   9     5053   4499   4068    -64    -53    -20       C  
ATOM     61  O   ASP A   9      43.443  34.021  69.359  1.00 36.56           O  
ANISOU   61  O   ASP A   9     5250   4534   4108    -34    -18    -54       O  
ATOM     62  CB  ASP A   9      44.867  33.828  66.640  1.00 36.18           C  
ANISOU   62  CB  ASP A   9     5043   4515   4187    -74    -41      9       C  
ATOM     63  CG  ASP A   9      45.187  33.361  65.247  1.00 37.06           C  
ANISOU   63  CG  ASP A   9     5063   4657   4358    -57    -31     39       C  
ATOM     64  OD1 ASP A   9      45.394  32.141  65.087  1.00 39.09           O  
ANISOU   64  OD1 ASP A   9     5223   4976   4652    -44    -40     61       O  
ATOM     65  OD2 ASP A   9      45.239  34.201  64.323  1.00 40.38           O1-
ANISOU   65  OD2 ASP A   9     5520   5037   4786    -57    -11     43       O1-
ATOM     66  N   GLY A  10      45.010  32.468  69.668  1.00 36.39           N  
ANISOU   66  N   GLY A  10     5081   4614   4130   -127   -108     -2       N  
ATOM     67  CA  GLY A  10      45.128  32.747  71.105  1.00 36.93           C  
ANISOU   67  CA  GLY A  10     5238   4671   4122   -175   -137    -23       C  
ATOM     68  C   GLY A  10      44.110  31.996  71.924  1.00 36.74           C  
ANISOU   68  C   GLY A  10     5217   4676   4068   -112   -103    -28       C  
ATOM     69  O   GLY A  10      44.085  32.110  73.146  1.00 37.69           O  
ANISOU   69  O   GLY A  10     5414   4792   4115   -141   -118    -46       O  
ATOM     70  N   ALA A  11      43.261  31.209  71.258  1.00 36.12           N  
ANISOU   70  N   ALA A  11     5057   4627   4039    -32    -58    -12       N  
ATOM     71  CA  ALA A  11      42.327  30.352  71.963  1.00 35.20           C  
ANISOU   71  CA  ALA A  11     4922   4547   3906     16    -27     -6       C  
ATOM     72  C   ALA A  11      43.096  29.320  72.810  1.00 34.87           C  
ANISOU   72  C   ALA A  11     4840   4554   3855    -36    -84     27       C  
ATOM     73  O   ALA A  11      42.617  28.894  73.854  1.00 34.99           O  
ANISOU   73  O   ALA A  11     4885   4589   3820    -28    -73     29       O  
ATOM     74  CB  ALA A  11      41.384  29.656  70.974  1.00 34.59           C  
ANISOU   74  CB  ALA A  11     4756   4496   3891     90     17     12       C  
ATOM     75  N   GLY A  12      44.285  28.925  72.347  1.00 34.00           N  
ANISOU   75  N   GLY A  12     4660   4468   3792    -83   -141     59       N  
ATOM     76  CA  GLY A  12      45.134  27.974  73.074  1.00 32.54           C  
ANISOU   76  CA  GLY A  12     4427   4333   3605   -124   -202    101       C  
ATOM     77  C   GLY A  12      45.021  26.615  72.431  1.00 30.93           C  
ANISOU   77  C   GLY A  12     4119   4161   3473    -76   -188    139       C  
ATOM     78  O   GLY A  12      45.010  25.588  73.115  1.00 29.88           O  
ANISOU   78  O   GLY A  12     3962   4058   3333    -70   -203    172       O  
ATOM     79  N   LYS A  13      44.957  26.607  71.110  1.00 29.25           N  
ANISOU   79  N   LYS A  13     3854   3937   3322    -43   -159    136       N  
ATOM     80  CA  LYS A  13      44.802  25.363  70.361  1.00 29.12           C  
ANISOU   80  CA  LYS A  13     3758   3939   3369      1   -142    163       C  
ATOM     81  C   LYS A  13      45.969  24.410  70.541  1.00 29.05           C  
ANISOU   81  C   LYS A  13     3683   3961   3393    -14   -187    212       C  
ATOM     82  O   LYS A  13      45.777  23.205  70.633  1.00 28.40           O  
ANISOU   82  O   LYS A  13     3570   3888   3335     17   -181    240       O  
ATOM     83  CB  LYS A  13      44.673  25.638  68.853  1.00 28.00           C  
ANISOU   83  CB  LYS A  13     3587   3777   3277     30   -108    148       C  
ATOM     84  CG  LYS A  13      43.430  26.376  68.455  1.00 28.37           C  
ANISOU   84  CG  LYS A  13     3677   3798   3304     64    -62    113       C  
ATOM     85  CD  LYS A  13      43.278  26.454  66.919  1.00 27.43           C  
ANISOU   85  CD  LYS A  13     3525   3669   3228     94    -37    107       C  
ATOM     86  CE  LYS A  13      44.188  27.507  66.312  1.00 26.83           C  
ANISOU   86  CE  LYS A  13     3464   3572   3157     63    -47    102       C  
ATOM     87  NZ  LYS A  13      45.616  27.139  66.408  1.00 26.83           N1+
ANISOU   87  NZ  LYS A  13     3417   3595   3183     21    -85    133       N1+
ATOM     88  N   ARG A  14      47.186  24.936  70.524  1.00 29.95           N  
ANISOU   88  N   ARG A  14     3774   4092   3514    -60   -231    230       N  
ATOM     89  CA  ARG A  14      48.351  24.052  70.539  1.00 31.06           C  
ANISOU   89  CA  ARG A  14     3831   4273   3699    -59   -270    287       C  
ATOM     90  C   ARG A  14      48.450  23.350  71.889  1.00 30.72           C  
ANISOU   90  C   ARG A  14     3800   4256   3617    -71   -315    323       C  
ATOM     91  O   ARG A  14      48.816  22.178  71.958  1.00 31.84           O  
ANISOU   91  O   ARG A  14     3888   4415   3794    -33   -323    371       O  
ATOM     92  CB  ARG A  14      49.627  24.831  70.221  1.00 32.70           C  
ANISOU   92  CB  ARG A  14     3994   4506   3923   -114   -308    307       C  
ATOM     93  CG  ARG A  14      50.893  23.969  70.219  1.00 36.43           C  
ANISOU   93  CG  ARG A  14     4360   5034   4446   -103   -344    377       C  
ATOM     94  CD  ARG A  14      52.107  24.807  69.924  1.00 41.20           C  
ANISOU   94  CD  ARG A  14     4909   5676   5069   -168   -381    402       C  
ATOM     95  NE  ARG A  14      53.323  24.167  70.428  1.00 45.47           N  
ANISOU   95  NE  ARG A  14     5350   6289   5638   -176   -440    480       N  
ATOM     96  CZ  ARG A  14      54.559  24.602  70.186  1.00 47.54           C  
ANISOU   96  CZ  ARG A  14     5523   6609   5931   -227   -476    525       C  
ATOM     97  NH1 ARG A  14      54.747  25.682  69.432  1.00 48.14           N1+
ANISOU   97  NH1 ARG A  14     5608   6671   6011   -280   -456    498       N1+
ATOM     98  NH2 ARG A  14      55.612  23.948  70.695  1.00 48.27           N  
ANISOU   98  NH2 ARG A  14     5512   6777   6051   -222   -531    606       N  
ATOM     99  N   THR A  15      48.089  24.061  72.956  1.00 30.31           N  
ANISOU   99  N   THR A  15     3829   4202   3487   -117   -338    299       N  
ATOM    100  CA  THR A  15      48.032  23.504  74.302  1.00 29.97           C  
ANISOU  100  CA  THR A  15     3819   4182   3388   -131   -376    328       C  
ATOM    101  C   THR A  15      47.050  22.316  74.335  1.00 28.54           C  
ANISOU  101  C   THR A  15     3635   3984   3223    -69   -326    339       C  
ATOM    102  O   THR A  15      47.343  21.264  74.888  1.00 27.76           O  
ANISOU  102  O   THR A  15     3513   3904   3128    -54   -351    393       O  
ATOM    103  CB  THR A  15      47.583  24.585  75.294  1.00 30.24           C  
ANISOU  103  CB  THR A  15     3965   4201   3324   -185   -387    283       C  
ATOM    104  CG2 THR A  15      47.379  24.025  76.695  1.00 31.15           C  
ANISOU  104  CG2 THR A  15     4130   4340   3366   -199   -416    309       C  
ATOM    105  OG1 THR A  15      48.563  25.624  75.317  1.00 31.93           O  
ANISOU  105  OG1 THR A  15     4189   4423   3521   -261   -444    275       O  
ATOM    106  N   LEU A  16      45.896  22.496  73.708  1.00 27.55           N  
ANISOU  106  N   LEU A  16     3535   3825   3107    -36   -257    294       N  
ATOM    107  CA  LEU A  16      44.887  21.436  73.616  1.00 27.01           C  
ANISOU  107  CA  LEU A  16     3463   3744   3057      7   -211    304       C  
ATOM    108  C   LEU A  16      45.384  20.261  72.757  1.00 26.71           C  
ANISOU  108  C   LEU A  16     3355   3696   3097     46   -208    340       C  
ATOM    109  O   LEU A  16      45.202  19.104  73.115  1.00 26.93           O  
ANISOU  109  O   LEU A  16     3380   3716   3134     64   -206    377       O  
ATOM    110  CB  LEU A  16      43.572  21.987  73.071  1.00 26.05           C  
ANISOU  110  CB  LEU A  16     3368   3600   2931     28   -145    254       C  
ATOM    111  CG  LEU A  16      42.458  20.955  72.869  1.00 26.22           C  
ANISOU  111  CG  LEU A  16     3375   3615   2974     56   -100    265       C  
ATOM    112  CD1 LEU A  16      42.196  20.219  74.169  1.00 25.28           C  
ANISOU  112  CD1 LEU A  16     3287   3511   2808     43   -105    301       C  
ATOM    113  CD2 LEU A  16      41.173  21.613  72.327  1.00 24.61           C  
ANISOU  113  CD2 LEU A  16     3179   3407   2765     78    -43    223       C  
ATOM    114  N   VAL A  17      46.038  20.551  71.644  1.00 26.79           N  
ANISOU  114  N   VAL A  17     3319   3700   3158     57   -206    331       N  
ATOM    115  CA  VAL A  17      46.615  19.481  70.815  1.00 26.65           C  
ANISOU  115  CA  VAL A  17     3247   3671   3209    103   -196    361       C  
ATOM    116  C   VAL A  17      47.566  18.611  71.650  1.00 27.82           C  
ANISOU  116  C   VAL A  17     3365   3841   3364    114   -242    429       C  
ATOM    117  O   VAL A  17      47.572  17.378  71.561  1.00 27.39           O  
ANISOU  117  O   VAL A  17     3304   3761   3342    157   -228    463       O  
ATOM    118  CB  VAL A  17      47.358  20.046  69.610  1.00 26.53           C  
ANISOU  118  CB  VAL A  17     3186   3658   3237    112   -183    347       C  
ATOM    119  CG1 VAL A  17      48.152  18.921  68.898  1.00 27.71           C  
ANISOU  119  CG1 VAL A  17     3281   3798   3450    169   -169    386       C  
ATOM    120  CG2 VAL A  17      46.392  20.759  68.630  1.00 23.57           C  
ANISOU  120  CG2 VAL A  17     2840   3257   2859    113   -138    289       C  
ATOM    121  N   GLU A  18      48.355  19.265  72.484  1.00 28.74           N  
ANISOU  121  N   GLU A  18     3471   4002   3445     72   -301    452       N  
ATOM    122  CA  GLU A  18      49.359  18.579  73.295  1.00 29.78           C  
ANISOU  122  CA  GLU A  18     3564   4170   3580     79   -359    526       C  
ATOM    123  C   GLU A  18      48.699  17.804  74.442  1.00 29.34           C  
ANISOU  123  C   GLU A  18     3567   4104   3475     80   -369    553       C  
ATOM    124  O   GLU A  18      49.075  16.665  74.710  1.00 29.86           O  
ANISOU  124  O   GLU A  18     3614   4165   3567    123   -381    614       O  
ATOM    125  CB  GLU A  18      50.423  19.582  73.788  1.00 30.93           C  
ANISOU  125  CB  GLU A  18     3676   4375   3699     17   -431    544       C  
ATOM    126  CG  GLU A  18      51.267  20.172  72.613  1.00 33.90           C  
ANISOU  126  CG  GLU A  18     3977   4769   4135     18   -419    538       C  
ATOM    127  CD  GLU A  18      52.331  21.202  73.032  1.00 39.18           C  
ANISOU  127  CD  GLU A  18     4607   5498   4781    -63   -493    559       C  
ATOM    128  OE1 GLU A  18      52.524  21.445  74.255  1.00 42.41           O  
ANISOU  128  OE1 GLU A  18     5050   5940   5126   -121   -565    579       O  
ATOM    129  OE2 GLU A  18      52.985  21.773  72.116  1.00 41.94           O1-
ANISOU  129  OE2 GLU A  18     4898   5863   5176    -75   -480    557       O1-
ATOM    130  N   LYS A  19      47.715  18.412  75.096  1.00 28.75           N  
ANISOU  130  N   LYS A  19     3568   4026   3330     38   -356    511       N  
ATOM    131  CA  LYS A  19      46.923  17.733  76.121  1.00 29.70           C  
ANISOU  131  CA  LYS A  19     3749   4137   3398     35   -348    532       C  
ATOM    132  C   LYS A  19      46.204  16.505  75.539  1.00 29.48           C  
ANISOU  132  C   LYS A  19     3720   4059   3423     82   -292    543       C  
ATOM    133  O   LYS A  19      46.222  15.417  76.135  1.00 29.37           O  
ANISOU  133  O   LYS A  19     3722   4031   3406     99   -301    600       O  
ATOM    134  CB  LYS A  19      45.883  18.683  76.737  1.00 30.22           C  
ANISOU  134  CB  LYS A  19     3892   4205   3385     -7   -321    477       C  
ATOM    135  CG  LYS A  19      46.442  19.686  77.747  1.00 31.77           C  
ANISOU  135  CG  LYS A  19     4134   4439   3498    -65   -381    471       C  
ATOM    136  CD  LYS A  19      45.353  20.623  78.261  1.00 34.48           C  
ANISOU  136  CD  LYS A  19     4567   4772   3761    -89   -334    410       C  
ATOM    137  N   LEU A  20      45.594  16.670  74.370  1.00 28.58           N  
ANISOU  137  N   LEU A  20     3594   3913   3352     96   -239    492       N  
ATOM    138  CA  LEU A  20      44.959  15.530  73.690  1.00 29.13           C  
ANISOU  138  CA  LEU A  20     3669   3931   3470    127   -192    497       C  
ATOM    139  C   LEU A  20      45.924  14.418  73.316  1.00 28.88           C  
ANISOU  139  C   LEU A  20     3608   3868   3495    180   -204    548       C  
ATOM    140  O   LEU A  20      45.603  13.265  73.464  1.00 30.06           O  
ANISOU  140  O   LEU A  20     3789   3973   3659    197   -188    580       O  
ATOM    141  CB  LEU A  20      44.248  15.960  72.412  1.00 28.37           C  
ANISOU  141  CB  LEU A  20     3562   3814   3404    129   -144    434       C  
ATOM    142  CG  LEU A  20      42.744  16.041  72.485  1.00 30.56           C  
ANISOU  142  CG  LEU A  20     3870   4087   3654    102   -102    404       C  
ATOM    143  CD1 LEU A  20      42.221  16.187  71.042  1.00 29.73           C  
ANISOU  143  CD1 LEU A  20     3745   3960   3589    112    -69    357       C  
ATOM    144  CD2 LEU A  20      42.147  14.799  73.195  1.00 29.34           C  
ANISOU  144  CD2 LEU A  20     3748   3909   3489     89    -91    448       C  
ATOM    145  N   SER A  21      47.076  14.776  72.777  1.00 29.09           N  
ANISOU  145  N   SER A  21     3576   3916   3559    207   -226    556       N  
ATOM    146  CA  SER A  21      48.090  13.796  72.417  1.00 29.90           C  
ANISOU  146  CA  SER A  21     3643   3999   3720    274   -229    610       C  
ATOM    147  C   SER A  21      48.483  12.933  73.610  1.00 30.83           C  
ANISOU  147  C   SER A  21     3773   4121   3819    292   -271    690       C  
ATOM    148  O   SER A  21      48.537  11.711  73.491  1.00 31.27           O  
ANISOU  148  O   SER A  21     3853   4118   3908    345   -249    729       O  
ATOM    149  CB  SER A  21      49.330  14.484  71.860  1.00 30.09           C  
ANISOU  149  CB  SER A  21     3583   4071   3778    293   -248    619       C  
ATOM    150  OG  SER A  21      48.991  15.259  70.713  1.00 30.00           O  
ANISOU  150  OG  SER A  21     3567   4051   3782    280   -207    550       O  
ATOM    151  N   GLY A  22      48.752  13.572  74.751  1.00 30.59           N  
ANISOU  151  N   GLY A  22     3740   4154   3730    246   -331    715       N  
ATOM    152  CA  GLY A  22      49.102  12.842  75.966  1.00 31.23           C  
ANISOU  152  CA  GLY A  22     3839   4248   3778    256   -381    796       C  
ATOM    153  C   GLY A  22      48.012  11.877  76.384  1.00 31.10           C  
ANISOU  153  C   GLY A  22     3907   4170   3740    252   -342    805       C  
ATOM    154  O   GLY A  22      48.295  10.732  76.749  1.00 31.92           O  
ANISOU  154  O   GLY A  22     4031   4238   3861    298   -350    876       O  
ATOM    155  N   ALA A  23      46.758  12.337  76.322  1.00 30.35           N  
ANISOU  155  N   ALA A  23     3859   4063   3609    198   -299    741       N  
ATOM    156  CA  ALA A  23      45.624  11.521  76.750  1.00 30.20           C  
ANISOU  156  CA  ALA A  23     3910   4000   3566    176   -259    751       C  
ATOM    157  C   ALA A  23      45.465  10.310  75.832  1.00 30.26           C  
ANISOU  157  C   ALA A  23     3935   3920   3644    218   -217    759       C  
ATOM    158  O   ALA A  23      45.299   9.203  76.313  1.00 31.66           O  
ANISOU  158  O   ALA A  23     4163   4046   3821    229   -211    815       O  
ATOM    159  CB  ALA A  23      44.313  12.349  76.812  1.00 29.95           C  
ANISOU  159  CB  ALA A  23     3905   3988   3488    116   -216    684       C  
ATOM    160  N   PHE A  24      45.547  10.513  74.523  1.00 29.39           N  
ANISOU  160  N   PHE A  24     3793   3785   3588    241   -186    706       N  
ATOM    161  CA  PHE A  24      45.441   9.412  73.574  1.00 29.25           C  
ANISOU  161  CA  PHE A  24     3808   3678   3628    279   -144    703       C  
ATOM    162  C   PHE A  24      46.563   8.377  73.780  1.00 30.83           C  
ANISOU  162  C   PHE A  24     4013   3836   3866    361   -161    780       C  
ATOM    163  O   PHE A  24      46.320   7.160  73.759  1.00 31.34           O  
ANISOU  163  O   PHE A  24     4146   3815   3949    383   -136    811       O  
ATOM    164  CB  PHE A  24      45.489   9.928  72.131  1.00 28.44           C  
ANISOU  164  CB  PHE A  24     3672   3568   3566    293   -113    632       C  
ATOM    165  CG  PHE A  24      44.209  10.553  71.650  1.00 26.24           C  
ANISOU  165  CG  PHE A  24     3404   3299   3266    227    -85    562       C  
ATOM    166  CD1 PHE A  24      43.001   9.908  71.782  1.00 25.69           C  
ANISOU  166  CD1 PHE A  24     3387   3193   3181    174    -61    558       C  
ATOM    167  CD2 PHE A  24      44.225  11.775  71.002  1.00 25.49           C  
ANISOU  167  CD2 PHE A  24     3263   3254   3168    217    -84    507       C  
ATOM    168  CE1 PHE A  24      41.826  10.485  71.301  1.00 26.25           C  
ANISOU  168  CE1 PHE A  24     3450   3287   3237    118    -39    503       C  
ATOM    169  CE2 PHE A  24      43.053  12.337  70.512  1.00 24.45           C  
ANISOU  169  CE2 PHE A  24     3135   3135   3019    169    -60    452       C  
ATOM    170  CZ  PHE A  24      41.864  11.706  70.670  1.00 23.10           C  
ANISOU  170  CZ  PHE A  24     3003   2939   2836    123    -39    451       C  
ATOM    171  N   ARG A  25      47.786   8.857  73.998  1.00 31.31           N  
ANISOU  171  N   ARG A  25     4000   3961   3938    407   -204    817       N  
ATOM    172  CA  ARG A  25      48.921   7.962  74.279  1.00 32.20           C  
ANISOU  172  CA  ARG A  25     4095   4053   4087    498   -225    905       C  
ATOM    173  C   ARG A  25      48.784   7.217  75.624  1.00 32.80           C  
ANISOU  173  C   ARG A  25     4225   4117   4119    491   -261    986       C  
ATOM    174  O   ARG A  25      49.151   6.038  75.731  1.00 33.14           O  
ANISOU  174  O   ARG A  25     4308   4089   4194    561   -252   1052       O  
ATOM    175  CB  ARG A  25      50.231   8.751  74.226  1.00 32.65           C  
ANISOU  175  CB  ARG A  25     4040   4201   4163    535   -269    931       C  
ATOM    176  CG  ARG A  25      50.671   9.113  72.812  1.00 33.93           C  
ANISOU  176  CG  ARG A  25     4151   4359   4384    575   -221    879       C  
ATOM    177  CD  ARG A  25      51.694  10.241  72.785  1.00 35.65           C  
ANISOU  177  CD  ARG A  25     4255   4683   4608    566   -265    890       C  
ATOM    178  NE  ARG A  25      52.109  10.519  71.407  1.00 37.39           N  
ANISOU  178  NE  ARG A  25     4428   4895   4881    607   -209    846       N  
ATOM    179  CZ  ARG A  25      52.606  11.674  70.962  1.00 37.81           C  
ANISOU  179  CZ  ARG A  25     4405   5022   4940    573   -220    819       C  
ATOM    180  NH1 ARG A  25      52.762  12.721  71.777  1.00 37.39           N1+
ANISOU  180  NH1 ARG A  25     4315   5050   4840    492   -291    825       N1+
ATOM    181  NH2 ARG A  25      52.943  11.785  69.677  1.00 37.09           N  
ANISOU  181  NH2 ARG A  25     4285   4916   4892    616   -159    786       N  
ATOM    182  N   ALA A  26      48.263   7.904  76.644  1.00 32.69           N  
ANISOU  182  N   ALA A  26     4221   4169   4030    411   -299    983       N  
ATOM    183  CA  ALA A  26      47.940   7.262  77.931  1.00 33.39           C  
ANISOU  183  CA  ALA A  26     4377   4250   4062    389   -326   1055       C  
ATOM    184  C   ALA A  26      46.902   6.155  77.760  1.00 33.92           C  
ANISOU  184  C   ALA A  26     4540   4209   4139    372   -265   1054       C  
ATOM    185  O   ALA A  26      46.873   5.190  78.538  1.00 35.53           O  
ANISOU  185  O   ALA A  26     4807   4367   4324    386   -274   1132       O  
ATOM    186  CB  ALA A  26      47.435   8.300  78.925  1.00 33.38           C  
ANISOU  186  CB  ALA A  26     4382   4333   3969    302   -358   1033       C  
ATOM    187  N   ALA A  27      46.042   6.305  76.754  1.00 32.93           N  
ANISOU  187  N   ALA A  27     4428   4045   4039    336   -208    970       N  
ATOM    188  CA  ALA A  27      45.024   5.316  76.427  1.00 32.78           C  
ANISOU  188  CA  ALA A  27     4494   3926   4034    300   -155    960       C  
ATOM    189  C   ALA A  27      45.522   4.237  75.469  1.00 33.43           C  
ANISOU  189  C   ALA A  27     4619   3896   4186    376   -123    968       C  
ATOM    190  O   ALA A  27      44.732   3.421  75.015  1.00 33.11           O  
ANISOU  190  O   ALA A  27     4658   3761   4161    341    -82    949       O  
ATOM    191  CB  ALA A  27      43.787   6.009  75.851  1.00 31.13           C  
ANISOU  191  CB  ALA A  27     4277   3741   3811    215   -118    871       C  
ATOM    192  N   GLY A  28      46.823   4.223  75.174  1.00 34.61           N  
ANISOU  192  N   GLY A  28     4716   4054   4379    478   -141    999       N  
ATOM    193  CA  GLY A  28      47.414   3.190  74.302  1.00 36.06           C  
ANISOU  193  CA  GLY A  28     4944   4129   4627    574   -100   1011       C  
ATOM    194  C   GLY A  28      47.443   3.488  72.807  1.00 36.04           C  
ANISOU  194  C   GLY A  28     4927   4101   4667    593    -52    923       C  
ATOM    195  O   GLY A  28      47.793   2.616  71.996  1.00 36.62           O  
ANISOU  195  O   GLY A  28     5059   4073   4784    666     -5    919       O  
ATOM    196  N   ARG A  29      47.126   4.724  72.440  1.00 35.46           N  
ANISOU  196  N   ARG A  29     4782   4118   4575    533    -61    853       N  
ATOM    197  CA  ARG A  29      46.986   5.097  71.031  1.00 35.55           C  
ANISOU  197  CA  ARG A  29     4784   4112   4612    534    -18    767       C  
ATOM    198  C   ARG A  29      48.164   5.925  70.538  1.00 34.57           C  
ANISOU  198  C   ARG A  29     4554   4065   4517    603    -25    764       C  
ATOM    199  O   ARG A  29      48.568   6.887  71.195  1.00 34.81           O  
ANISOU  199  O   ARG A  29     4499   4201   4527    583    -73    785       O  
ATOM    200  CB  ARG A  29      45.699   5.895  70.829  1.00 35.13           C  
ANISOU  200  CB  ARG A  29     4728   4099   4519    419    -18    693       C  
ATOM    201  CG  ARG A  29      44.454   5.167  71.300  1.00 38.32           C  
ANISOU  201  CG  ARG A  29     5217   4448   4895    335    -10    699       C  
ATOM    202  CD  ARG A  29      43.202   6.042  71.236  1.00 42.34           C  
ANISOU  202  CD  ARG A  29     5698   5022   5368    231    -11    641       C  
ATOM    203  NE  ARG A  29      42.213   5.552  72.191  1.00 46.56           N  
ANISOU  203  NE  ARG A  29     6277   5547   5866    154    -13    678       N  
ATOM    204  CZ  ARG A  29      41.287   4.627  71.935  1.00 51.28           C  
ANISOU  204  CZ  ARG A  29     6951   6067   6467     89     10    673       C  
ATOM    205  NH1 ARG A  29      41.156   4.092  70.718  1.00 51.67           N1+
ANISOU  205  NH1 ARG A  29     7052   6033   6546     86     33    624       N1+
ATOM    206  NH2 ARG A  29      40.467   4.240  72.916  1.00 54.01           N  
ANISOU  206  NH2 ARG A  29     7326   6418   6780     19     11    718       N  
ATOM    207  N   SER A  30      48.705   5.563  69.380  1.00 33.79           N  
ANISOU  207  N   SER A  30     4466   3911   4459    677     28    738       N  
ATOM    208  CA  SER A  30      49.763   6.360  68.745  1.00 33.00           C  
ANISOU  208  CA  SER A  30     4263   3887   4390    736     36    732       C  
ATOM    209  C   SER A  30      49.168   7.620  68.120  1.00 31.53           C  
ANISOU  209  C   SER A  30     4040   3763   4177    652     33    650       C  
ATOM    210  O   SER A  30      48.036   7.619  67.646  1.00 31.08           O  
ANISOU  210  O   SER A  30     4048   3665   4095    583     50    586       O  
ATOM    211  CB  SER A  30      50.528   5.555  67.685  1.00 33.21           C  
ANISOU  211  CB  SER A  30     4319   3834   4464    852    107    733       C  
ATOM    212  OG  SER A  30      49.649   5.059  66.700  1.00 32.45           O  
ANISOU  212  OG  SER A  30     4337   3637   4356    820    159    654       O  
ATOM    213  N   VAL A  31      49.954   8.689  68.140  1.00 31.21           N  
ANISOU  213  N   VAL A  31     3892   3823   4142    657      9    660       N  
ATOM    214  CA  VAL A  31      49.509  10.007  67.727  1.00 30.35           C  
ANISOU  214  CA  VAL A  31     3745   3777   4007    582     -1    597       C  
ATOM    215  C   VAL A  31      50.604  10.648  66.902  1.00 30.23           C  
ANISOU  215  C   VAL A  31     3646   3815   4025    630     21    597       C  
ATOM    216  O   VAL A  31      51.774  10.535  67.256  1.00 30.24           O  
ANISOU  216  O   VAL A  31     3570   3860   4060    691      6    666       O  
ATOM    217  CB  VAL A  31      49.247  10.914  68.943  1.00 29.82           C  
ANISOU  217  CB  VAL A  31     3642   3790   3896    506    -69    613       C  
ATOM    218  CG1 VAL A  31      48.835  12.340  68.489  1.00 30.09           C  
ANISOU  218  CG1 VAL A  31     3648   3880   3904    439    -72    548       C  
ATOM    219  CG2 VAL A  31      48.172  10.314  69.827  1.00 30.79           C  
ANISOU  219  CG2 VAL A  31     3843   3874   3982    458    -82    621       C  
ATOM    220  N   ALA A  32      50.207  11.291  65.801  1.00 29.79           N  
ANISOU  220  N   ALA A  32     3602   3757   3961    602     56    527       N  
ATOM    221  CA  ALA A  32      51.057  12.202  65.032  1.00 29.89           C  
ANISOU  221  CA  ALA A  32     3535   3831   3992    618     75    520       C  
ATOM    222  C   ALA A  32      50.319  13.527  64.823  1.00 29.69           C  
ANISOU  222  C   ALA A  32     3509   3847   3927    526     54    461       C  
ATOM    223  O   ALA A  32      49.096  13.567  64.764  1.00 29.04           O  
ANISOU  223  O   ALA A  32     3492   3730   3810    474     50    412       O  
ATOM    224  CB  ALA A  32      51.409  11.595  63.702  1.00 30.27           C  
ANISOU  224  CB  ALA A  32     3613   3823   4065    694    156    495       C  
ATOM    225  N   THR A  33      51.055  14.624  64.726  1.00 30.25           N  
ANISOU  225  N   THR A  33     3499   3992   4003    506     38    472       N  
ATOM    226  CA  THR A  33      50.409  15.915  64.537  1.00 29.64           C  
ANISOU  226  CA  THR A  33     3431   3942   3888    427     21    421       C  
ATOM    227  C   THR A  33      51.042  16.734  63.423  1.00 29.75           C  
ANISOU  227  C   THR A  33     3403   3986   3916    430     57    407       C  
ATOM    228  O   THR A  33      52.190  16.497  63.017  1.00 29.76           O  
ANISOU  228  O   THR A  33     3338   4012   3956    485     86    448       O  
ATOM    229  CB  THR A  33      50.382  16.736  65.843  1.00 29.91           C  
ANISOU  229  CB  THR A  33     3442   4030   3893    360    -50    441       C  
ATOM    230  CG2 THR A  33      49.991  15.856  67.016  1.00 30.09           C  
ANISOU  230  CG2 THR A  33     3499   4033   3900    363    -83    473       C  
ATOM    231  OG1 THR A  33      51.668  17.299  66.096  1.00 31.00           O  
ANISOU  231  OG1 THR A  33     3491   4236   4052    354    -80    491       O  
ATOM    232  N   LEU A  34      50.230  17.656  62.913  1.00 29.13           N  
ANISOU  232  N   LEU A  34     3363   3903   3802    379     60    352       N  
ATOM    233  CA  LEU A  34      50.612  18.628  61.906  1.00 29.15           C  
ANISOU  233  CA  LEU A  34     3342   3928   3804    364     88    335       C  
ATOM    234  C   LEU A  34      49.880  19.937  62.216  1.00 27.91           C  
ANISOU  234  C   LEU A  34     3212   3785   3606    289     51    302       C  
ATOM    235  O   LEU A  34      48.754  19.911  62.738  1.00 28.20           O  
ANISOU  235  O   LEU A  34     3302   3799   3613    265     29    274       O  
ATOM    236  CB  LEU A  34      50.167  18.196  60.531  1.00 29.26           C  
ANISOU  236  CB  LEU A  34     3412   3896   3809    401    150    292       C  
ATOM    237  CG  LEU A  34      50.622  16.893  59.919  1.00 32.46           C  
ANISOU  237  CG  LEU A  34     3834   4259   4240    482    206    301       C  
ATOM    238  CD1 LEU A  34      49.936  16.763  58.552  1.00 33.13           C  
ANISOU  238  CD1 LEU A  34     4000   4298   4292    489    254    242       C  
ATOM    239  CD2 LEU A  34      52.170  16.845  59.782  1.00 35.81           C  
ANISOU  239  CD2 LEU A  34     4165   4732   4711    538    240    360       C  
ATOM    240  N   ALA A  35      50.501  21.063  61.881  1.00 26.58           N  
ANISOU  240  N   ALA A  35     3010   3652   3439    254     50    310       N  
ATOM    241  CA  ALA A  35      49.900  22.380  62.095  1.00 26.13           C  
ANISOU  241  CA  ALA A  35     2991   3593   3342    189     23    279       C  
ATOM    242  C   ALA A  35      49.802  23.123  60.758  1.00 25.52           C  
ANISOU  242  C   ALA A  35     2936   3505   3256    187     65    256       C  
ATOM    243  O   ALA A  35      50.725  23.058  59.949  1.00 25.60           O  
ANISOU  243  O   ALA A  35     2901   3535   3292    206    104    278       O  
ATOM    244  CB  ALA A  35      50.735  23.218  63.105  1.00 25.75           C  
ANISOU  244  CB  ALA A  35     2904   3589   3291    127    -31    313       C  
ATOM    245  N   PHE A  36      48.672  23.784  60.520  1.00 24.10           N  
ANISOU  245  N   PHE A  36     2820   3296   3039    171     64    215       N  
ATOM    246  CA  PHE A  36      48.506  24.694  59.389  1.00 24.00           C  
ANISOU  246  CA  PHE A  36     2838   3271   3009    163     92    198       C  
ATOM    247  C   PHE A  36      48.256  26.139  59.889  1.00 24.32           C  
ANISOU  247  C   PHE A  36     2914   3304   3022    109     63    190       C  
ATOM    248  O   PHE A  36      47.779  26.348  61.020  1.00 24.82           O  
ANISOU  248  O   PHE A  36     3001   3361   3069     90     27    180       O  
ATOM    249  CB  PHE A  36      47.341  24.251  58.486  1.00 23.82           C  
ANISOU  249  CB  PHE A  36     2866   3221   2963    199    115    162       C  
ATOM    250  CG  PHE A  36      47.559  22.916  57.825  1.00 23.28           C  
ANISOU  250  CG  PHE A  36     2793   3144   2909    245    149    160       C  
ATOM    251  CD1 PHE A  36      48.332  22.812  56.676  1.00 24.68           C  
ANISOU  251  CD1 PHE A  36     2962   3325   3090    270    200    167       C  
ATOM    252  CD2 PHE A  36      47.002  21.756  58.357  1.00 24.15           C  
ANISOU  252  CD2 PHE A  36     2914   3235   3026    264    136    151       C  
ATOM    253  CE1 PHE A  36      48.545  21.559  56.067  1.00 24.93           C  
ANISOU  253  CE1 PHE A  36     3007   3338   3130    321    241    160       C  
ATOM    254  CE2 PHE A  36      47.210  20.515  57.760  1.00 25.62           C  
ANISOU  254  CE2 PHE A  36     3115   3397   3223    307    171    145       C  
ATOM    255  CZ  PHE A  36      47.998  20.416  56.621  1.00 25.50           C  
ANISOU  255  CZ  PHE A  36     3100   3380   3208    338    224    148       C  
ATOM    256  N   PRO A  37      48.599  27.145  59.063  1.00 24.07           N  
ANISOU  256  N   PRO A  37     2899   3266   2982     86     84    194       N  
ATOM    257  CA  PRO A  37      49.299  26.991  57.793  1.00 24.31           C  
ANISOU  257  CA  PRO A  37     2903   3309   3026    103    132    212       C  
ATOM    258  C   PRO A  37      50.752  26.551  57.952  1.00 24.92           C  
ANISOU  258  C   PRO A  37     2891   3432   3144     93    142    257       C  
ATOM    259  O   PRO A  37      51.381  26.832  58.973  1.00 22.84           O  
ANISOU  259  O   PRO A  37     2589   3194   2897     46    100    282       O  
ATOM    260  CB  PRO A  37      49.242  28.398  57.179  1.00 24.46           C  
ANISOU  260  CB  PRO A  37     2971   3306   3019     65    142    212       C  
ATOM    261  CG  PRO A  37      48.149  29.106  57.901  1.00 24.33           C  
ANISOU  261  CG  PRO A  37     3020   3252   2972     56    107    183       C  
ATOM    262  CD  PRO A  37      48.197  28.543  59.294  1.00 24.43           C  
ANISOU  262  CD  PRO A  37     3006   3279   2996     46     67    182       C  
ATOM    263  N   ARG A  38      51.287  25.894  56.923  1.00 25.93           N  
ANISOU  263  N   ARG A  38     2988   3575   3289    139    200    270       N  
ATOM    264  CA  ARG A  38      52.691  25.448  56.936  1.00 27.43           C  
ANISOU  264  CA  ARG A  38     3081   3819   3523    148    225    322       C  
ATOM    265  C   ARG A  38      53.634  26.566  56.527  1.00 28.78           C  
ANISOU  265  C   ARG A  38     3212   4022   3701     85    241    360       C  
ATOM    266  O   ARG A  38      54.309  26.500  55.492  1.00 29.44           O  
ANISOU  266  O   ARG A  38     3262   4130   3794    107    307    385       O  
ATOM    267  CB  ARG A  38      52.880  24.252  56.026  1.00 27.82           C  
ANISOU  267  CB  ARG A  38     3123   3865   3584    234    294    319       C  
ATOM    268  CG  ARG A  38      52.111  23.061  56.467  1.00 28.11           C  
ANISOU  268  CG  ARG A  38     3196   3866   3619    285    278    291       C  
ATOM    269  CD  ARG A  38      52.392  21.914  55.571  1.00 29.70           C  
ANISOU  269  CD  ARG A  38     3406   4051   3825    366    349    285       C  
ATOM    270  NE  ARG A  38      51.958  22.202  54.211  1.00 31.38           N  
ANISOU  270  NE  ARG A  38     3689   4241   3992    374    397    251       N  
ATOM    271  CZ  ARG A  38      52.515  21.702  53.112  1.00 33.28           C  
ANISOU  271  CZ  ARG A  38     3940   4481   4225    429    477    252       C  
ATOM    272  NH1 ARG A  38      53.548  20.877  53.204  1.00 35.55           N1+
ANISOU  272  NH1 ARG A  38     4163   4789   4556    492    527    289       N1+
ATOM    273  NH2 ARG A  38      52.043  22.039  51.913  1.00 33.11           N  
ANISOU  273  NH2 ARG A  38     3993   4440   4148    425    511    221       N  
ATOM    274  N   TYR A  39      53.680  27.600  57.360  1.00 29.80           N  
ANISOU  274  N   TYR A  39     3350   4149   3822      1    181    366       N  
ATOM    275  CA  TYR A  39      54.585  28.703  57.142  1.00 31.45           C  
ANISOU  275  CA  TYR A  39     3528   4385   4039    -83    182    406       C  
ATOM    276  C   TYR A  39      56.020  28.174  57.206  1.00 33.27           C  
ANISOU  276  C   TYR A  39     3620   4699   4324    -83    201    474       C  
ATOM    277  O   TYR A  39      56.362  27.435  58.118  1.00 34.08           O  
ANISOU  277  O   TYR A  39     3658   4837   4454    -65    161    495       O  
ATOM    278  CB  TYR A  39      54.377  29.773  58.202  1.00 31.41           C  
ANISOU  278  CB  TYR A  39     3572   4353   4010   -176    108    395       C  
ATOM    279  CG  TYR A  39      53.011  30.416  58.186  1.00 29.94           C  
ANISOU  279  CG  TYR A  39     3516   4086   3774   -166     98    337       C  
ATOM    280  CD1 TYR A  39      52.467  30.923  57.009  1.00 28.59           C  
ANISOU  280  CD1 TYR A  39     3409   3876   3577   -143    145    322       C  
ATOM    281  CD2 TYR A  39      52.267  30.549  59.364  1.00 30.37           C  
ANISOU  281  CD2 TYR A  39     3627   4109   3804   -178     42    303       C  
ATOM    282  CE1 TYR A  39      51.208  31.531  56.992  1.00 27.23           C  
ANISOU  282  CE1 TYR A  39     3345   3639   3363   -124    135    279       C  
ATOM    283  CE2 TYR A  39      51.010  31.176  59.353  1.00 29.55           C  
ANISOU  283  CE2 TYR A  39     3632   3939   3658   -158     42    257       C  
ATOM    284  CZ  TYR A  39      50.497  31.661  58.162  1.00 29.21           C  
ANISOU  284  CZ  TYR A  39     3640   3862   3597   -128     86    248       C  
ATOM    285  OH  TYR A  39      49.258  32.272  58.138  1.00 30.60           O  
ANISOU  285  OH  TYR A  39     3913   3979   3736    -97     85    213       O  
ATOM    286  N   GLY A  40      56.834  28.539  56.221  1.00 34.86           N  
ANISOU  286  N   GLY A  40     3772   4935   4538    -99    263    514       N  
ATOM    287  CA  GLY A  40      58.220  28.056  56.110  1.00 36.56           C  
ANISOU  287  CA  GLY A  40     3840   5243   4809    -87    297    588       C  
ATOM    288  C   GLY A  40      58.430  26.882  55.154  1.00 37.05           C  
ANISOU  288  C   GLY A  40     3870   5321   4888     39    395    594       C  
ATOM    289  O   GLY A  40      59.564  26.602  54.783  1.00 38.84           O  
ANISOU  289  O   GLY A  40     3979   5622   5157     63    451    658       O  
ATOM    290  N   GLN A  41      57.347  26.200  54.776  1.00 36.28           N  
ANISOU  290  N   GLN A  41     3875   5154   4756    118    415    529       N  
ATOM    291  CA  GLN A  41      57.379  25.020  53.903  1.00 36.32           C  
ANISOU  291  CA  GLN A  41     3888   5150   4760    235    503    517       C  
ATOM    292  C   GLN A  41      56.518  25.203  52.669  1.00 35.61           C  
ANISOU  292  C   GLN A  41     3919   5001   4607    257    554    463       C  
ATOM    293  O   GLN A  41      56.809  24.640  51.621  1.00 36.65           O  
ANISOU  293  O   GLN A  41     4062   5136   4726    327    645    462       O  
ATOM    294  CB  GLN A  41      56.820  23.788  54.631  1.00 36.44           C  
ANISOU  294  CB  GLN A  41     3927   5130   4788    308    472    488       C  
ATOM    295  CG  GLN A  41      57.475  23.456  55.953  1.00 37.83           C  
ANISOU  295  CG  GLN A  41     4002   5356   5015    298    408    539       C  
ATOM    296  CD  GLN A  41      56.922  22.197  56.618  1.00 39.42           C  
ANISOU  296  CD  GLN A  41     4239   5516   5223    372    385    517       C  
ATOM    297  NE2 GLN A  41      56.006  21.482  55.945  1.00 38.09           N  
ANISOU  297  NE2 GLN A  41     4178   5274   5020    433    426    457       N  
ATOM    298  OE1 GLN A  41      57.341  21.863  57.717  1.00 42.20           O  
ANISOU  298  OE1 GLN A  41     4524   5903   5609    370    328    558       O  
ATOM    299  N   SER A  42      55.411  25.932  52.812  1.00 33.93           N  
ANISOU  299  N   SER A  42     3805   4736   4352    204    496    416       N  
ATOM    300  CA  SER A  42      54.506  26.151  51.703  1.00 32.65           C  
ANISOU  300  CA  SER A  42     3755   4524   4127    221    527    370       C  
ATOM    301  C   SER A  42      54.694  27.567  51.190  1.00 32.12           C  
ANISOU  301  C   SER A  42     3708   4460   4036    144    534    394       C  
ATOM    302  O   SER A  42      54.548  28.543  51.952  1.00 31.21           O  
ANISOU  302  O   SER A  42     3598   4333   3927     67    469    401       O  
ATOM    303  CB  SER A  42      53.057  25.936  52.147  1.00 31.80           C  
ANISOU  303  CB  SER A  42     3737   4357   3988    228    462    310       C  
ATOM    304  OG  SER A  42      52.152  26.438  51.178  1.00 32.24           O  
ANISOU  304  OG  SER A  42     3892   4376   3983    225    470    278       O  
ATOM    305  N   VAL A  43      55.010  27.680  49.899  1.00 31.85           N  
ANISOU  305  N   VAL A  43     3696   4435   3968    165    614    406       N  
ATOM    306  CA  VAL A  43      55.112  28.990  49.276  1.00 31.91           C  
ANISOU  306  CA  VAL A  43     3741   4437   3945     96    628    431       C  
ATOM    307  C   VAL A  43      53.757  29.682  49.310  1.00 30.08           C  
ANISOU  307  C   VAL A  43     3626   4137   3665     75    564    388       C  
ATOM    308  O   VAL A  43      53.697  30.863  49.586  1.00 29.97           O  
ANISOU  308  O   VAL A  43     3639   4102   3648      3    528    405       O  
ATOM    309  CB  VAL A  43      55.684  28.950  47.823  1.00 33.42           C  
ANISOU  309  CB  VAL A  43     3944   4655   4100    124    735    457       C  
ATOM    310  CG1 VAL A  43      54.852  28.110  46.880  1.00 33.25           C  
ANISOU  310  CG1 VAL A  43     4022   4597   4013    207    770    401       C  
ATOM    311  CG2 VAL A  43      55.802  30.377  47.284  1.00 35.19           C  
ANISOU  311  CG2 VAL A  43     4209   4867   4292     41    743    492       C  
ATOM    312  N   ALA A  44      52.672  28.944  49.079  1.00 28.75           N  
ANISOU  312  N   ALA A  44     3526   3936   3461    137    547    334       N  
ATOM    313  CA  ALA A  44      51.312  29.538  49.104  1.00 28.09           C  
ANISOU  313  CA  ALA A  44     3537   3801   3336    129    486    300       C  
ATOM    314  C   ALA A  44      50.991  30.123  50.473  1.00 27.38           C  
ANISOU  314  C   ALA A  44     3433   3690   3280     86    412    296       C  
ATOM    315  O   ALA A  44      50.520  31.255  50.575  1.00 27.30           O  
ANISOU  315  O   ALA A  44     3480   3643   3250     49    382    300       O  
ATOM    316  CB  ALA A  44      50.268  28.516  48.706  1.00 27.35           C  
ANISOU  316  CB  ALA A  44     3496   3690   3206    192    476    250       C  
ATOM    317  N   ALA A  45      51.270  29.347  51.521  1.00 26.98           N  
ANISOU  317  N   ALA A  45     3316   3660   3275     93    386    290       N  
ATOM    318  CA  ALA A  45      51.156  29.812  52.898  1.00 26.81           C  
ANISOU  318  CA  ALA A  45     3279   3626   3279     47    320    288       C  
ATOM    319  C   ALA A  45      51.935  31.097  53.116  1.00 27.23           C  
ANISOU  319  C   ALA A  45     3326   3679   3342    -39    313    326       C  
ATOM    320  O   ALA A  45      51.386  32.078  53.606  1.00 27.75           O  
ANISOU  320  O   ALA A  45     3457   3696   3388    -77    272    314       O  
ATOM    321  CB  ALA A  45      51.646  28.735  53.885  1.00 26.70           C  
ANISOU  321  CB  ALA A  45     3185   3648   3313     65    302    292       C  
ATOM    322  N   ASP A  46      53.216  31.078  52.760  1.00 28.29           N  
ANISOU  322  N   ASP A  46     3383   3862   3504    -70    355    373       N  
ATOM    323  CA  ASP A  46      54.116  32.222  52.976  1.00 28.66           C  
ANISOU  323  CA  ASP A  46     3409   3916   3565   -173    346    419       C  
ATOM    324  C   ASP A  46      53.610  33.481  52.260  1.00 29.00           C  
ANISOU  324  C   ASP A  46     3560   3897   3561   -208    356    419       C  
ATOM    325  O   ASP A  46      53.555  34.559  52.859  1.00 30.01           O  
ANISOU  325  O   ASP A  46     3743   3978   3683   -282    313    421       O  
ATOM    326  CB  ASP A  46      55.535  31.863  52.518  1.00 29.79           C  
ANISOU  326  CB  ASP A  46     3433   4140   3747   -189    403    479       C  
ATOM    327  CG  ASP A  46      56.206  30.854  53.435  1.00 29.70           C  
ANISOU  327  CG  ASP A  46     3304   4190   3790   -168    380    497       C  
ATOM    328  OD1 ASP A  46      55.709  30.641  54.546  1.00 29.99           O  
ANISOU  328  OD1 ASP A  46     3357   4208   3831   -170    310    468       O  
ATOM    329  OD2 ASP A  46      57.226  30.260  53.056  1.00 32.07           O1-
ANISOU  329  OD2 ASP A  46     3498   4561   4126   -142    435    543       O1-
ATOM    330  N   ILE A  47      53.197  33.342  51.004  1.00 28.06           N  
ANISOU  330  N   ILE A  47     3488   3768   3404   -151    410    415       N  
ATOM    331  CA  ILE A  47      52.674  34.474  50.242  1.00 27.61           C  
ANISOU  331  CA  ILE A  47     3538   3653   3298   -170    421    423       C  
ATOM    332  C   ILE A  47      51.421  34.996  50.918  1.00 27.74           C  
ANISOU  332  C   ILE A  47     3646   3601   3295   -152    358    382       C  
ATOM    333  O   ILE A  47      51.232  36.197  51.028  1.00 27.62           O  
ANISOU  333  O   ILE A  47     3710   3524   3262   -198    342    393       O  
ATOM    334  CB  ILE A  47      52.340  34.072  48.804  1.00 27.34           C  
ANISOU  334  CB  ILE A  47     3541   3629   3216   -104    481    423       C  
ATOM    335  CG1 ILE A  47      53.634  33.776  48.032  1.00 28.74           C  
ANISOU  335  CG1 ILE A  47     3643   3871   3407   -123    562    471       C  
ATOM    336  CG2 ILE A  47      51.522  35.172  48.082  1.00 26.77           C  
ANISOU  336  CG2 ILE A  47     3590   3492   3087   -105    475    431       C  
ATOM    337  CD1 ILE A  47      53.424  32.937  46.792  1.00 29.84           C  
ANISOU  337  CD1 ILE A  47     3806   4032   3498    -42    627    458       C  
ATOM    338  N   ALA A  48      50.573  34.086  51.390  1.00 27.96           N  
ANISOU  338  N   ALA A  48     3662   3636   3325    -83    329    338       N  
ATOM    339  CA  ALA A  48      49.374  34.472  52.130  1.00 28.21           C  
ANISOU  339  CA  ALA A  48     3760   3616   3341    -56    277    302       C  
ATOM    340  C   ALA A  48      49.702  35.247  53.424  1.00 28.82           C  
ANISOU  340  C   ALA A  48     3854   3659   3437   -127    235    300       C  
ATOM    341  O   ALA A  48      49.146  36.316  53.669  1.00 29.53           O  
ANISOU  341  O   ALA A  48     4037   3681   3503   -138    218    294       O  
ATOM    342  CB  ALA A  48      48.526  33.255  52.421  1.00 27.47           C  
ANISOU  342  CB  ALA A  48     3637   3550   3252     16    257    263       C  
ATOM    343  N   ALA A  49      50.597  34.730  54.248  1.00 29.58           N  
ANISOU  343  N   ALA A  49     3867   3800   3572   -172    217    307       N  
ATOM    344  CA  ALA A  49      50.978  35.445  55.468  1.00 30.26           C  
ANISOU  344  CA  ALA A  49     3974   3858   3665   -254    169    304       C  
ATOM    345  C   ALA A  49      51.526  36.811  55.086  1.00 31.78           C  
ANISOU  345  C   ALA A  49     4233   4000   3842   -341    179    335       C  
ATOM    346  O   ALA A  49      51.173  37.825  55.678  1.00 31.68           O  
ANISOU  346  O   ALA A  49     4321   3911   3804   -379    151    318       O  
ATOM    347  CB  ALA A  49      52.017  34.669  56.249  1.00 30.35           C  
ANISOU  347  CB  ALA A  49     3872   3942   3717   -296    144    321       C  
ATOM    348  N   GLU A  50      52.391  36.821  54.072  1.00 32.86           N  
ANISOU  348  N   GLU A  50     4318   4175   3991   -371    225    381       N  
ATOM    349  CA  GLU A  50      52.975  38.053  53.587  1.00 34.07           C  
ANISOU  349  CA  GLU A  50     4529   4285   4131   -462    243    421       C  
ATOM    350  C   GLU A  50      51.922  39.040  53.106  1.00 34.37           C  
ANISOU  350  C   GLU A  50     4714   4223   4121   -424    251    407       C  
ATOM    351  O   GLU A  50      52.040  40.229  53.386  1.00 34.80           O  
ANISOU  351  O   GLU A  50     4865   4199   4159   -499    236    416       O  
ATOM    352  CB  GLU A  50      53.998  37.777  52.496  1.00 34.50           C  
ANISOU  352  CB  GLU A  50     4497   4409   4204   -485    306    477       C  
ATOM    353  CG  GLU A  50      55.249  37.083  53.023  1.00 35.25           C  
ANISOU  353  CG  GLU A  50     4441   4601   4351   -538    298    510       C  
ATOM    354  CD  GLU A  50      56.032  36.372  51.911  1.00 36.26           C  
ANISOU  354  CD  GLU A  50     4467   4813   4499   -503    379    555       C  
ATOM    355  OE1 GLU A  50      55.755  36.643  50.720  1.00 35.59           O  
ANISOU  355  OE1 GLU A  50     4440   4706   4378   -471    438    566       O  
ATOM    356  OE2 GLU A  50      56.914  35.537  52.218  1.00 35.45           O1-
ANISOU  356  OE2 GLU A  50     4228   4799   4443   -502    386    582       O1-
ATOM    357  N   ALA A  51      50.892  38.556  52.423  1.00 34.39           N  
ANISOU  357  N   ALA A  51     4738   4228   4102   -311    271    388       N  
ATOM    358  CA  ALA A  51      49.807  39.423  51.942  1.00 35.23           C  
ANISOU  358  CA  ALA A  51     4970   4252   4164   -256    275    384       C  
ATOM    359  C   ALA A  51      49.037  40.094  53.082  1.00 36.26           C  
ANISOU  359  C   ALA A  51     5190   4302   4285   -245    234    345       C  
ATOM    360  O   ALA A  51      48.661  41.261  52.973  1.00 37.15           O  
ANISOU  360  O   ALA A  51     5425   4322   4369   -250    238    355       O  
ATOM    361  CB  ALA A  51      48.839  38.647  51.041  1.00 34.50           C  
ANISOU  361  CB  ALA A  51     4865   4193   4048   -142    292    373       C  
ATOM    362  N   LEU A  52      48.788  39.346  54.153  1.00 36.66           N  
ANISOU  362  N   LEU A  52     5190   4386   4354   -224    201    305       N  
ATOM    363  CA  LEU A  52      48.129  39.880  55.344  1.00 38.23           C  
ANISOU  363  CA  LEU A  52     5468   4519   4537   -214    169    266       C  
ATOM    364  C   LEU A  52      48.938  40.984  56.045  1.00 39.87           C  
ANISOU  364  C   LEU A  52     5757   4655   4736   -335    149    269       C  
ATOM    365  O   LEU A  52      48.366  41.779  56.807  1.00 40.27           O  
ANISOU  365  O   LEU A  52     5925   4617   4758   -327    136    238       O  
ATOM    366  CB  LEU A  52      47.847  38.768  56.369  1.00 37.51           C  
ANISOU  366  CB  LEU A  52     5299   4489   4465   -182    140    228       C  
ATOM    367  CG  LEU A  52      46.803  37.725  56.011  1.00 37.69           C  
ANISOU  367  CG  LEU A  52     5265   4565   4490    -70    148    213       C  
ATOM    368  CD1 LEU A  52      46.792  36.586  57.055  1.00 37.83           C  
ANISOU  368  CD1 LEU A  52     5202   4642   4529    -63    121    185       C  
ATOM    369  CD2 LEU A  52      45.456  38.397  55.880  1.00 39.11           C  
ANISOU  369  CD2 LEU A  52     5534   4687   4641     19    159    203       C  
ATOM    370  N   HIS A  53      50.251  41.009  55.813  1.00 41.05           N  
ANISOU  370  N   HIS A  53     5846   4843   4909   -447    147    305       N  
ATOM    371  CA  HIS A  53      51.108  42.100  56.287  1.00 42.91           C  
ANISOU  371  CA  HIS A  53     6156   5014   5135   -586    123    319       C  
ATOM    372  C   HIS A  53      51.377  43.160  55.201  1.00 43.21           C  
ANISOU  372  C   HIS A  53     6276   4983   5156   -630    162    366       C  
ATOM    373  O   HIS A  53      52.379  43.867  55.253  1.00 44.81           O  
ANISOU  373  O   HIS A  53     6502   5162   5364   -768    152    396       O  
ATOM    374  CB  HIS A  53      52.432  41.537  56.818  1.00 43.76           C  
ANISOU  374  CB  HIS A  53     6134   5214   5278   -698     87    341       C  
ATOM    375  CG  HIS A  53      52.270  40.565  57.948  1.00 46.40           C  
ANISOU  375  CG  HIS A  53     6398   5608   5623   -667     44    303       C  
ATOM    376  CD2 HIS A  53      51.782  40.727  59.203  1.00 49.96           C  
ANISOU  376  CD2 HIS A  53     6921   6015   6045   -669      0    254       C  
ATOM    377  ND1 HIS A  53      52.638  39.240  57.850  1.00 48.63           N  
ANISOU  377  ND1 HIS A  53     6525   6006   5947   -625     47    319       N  
ATOM    378  CE1 HIS A  53      52.388  38.628  58.996  1.00 49.89           C  
ANISOU  378  CE1 HIS A  53     6662   6190   6103   -606      2    285       C  
ATOM    379  NE2 HIS A  53      51.867  39.508  59.833  1.00 50.46           N  
ANISOU  379  NE2 HIS A  53     6870   6172   6131   -634    -25    244       N  
ATOM    380  N   GLY A  54      50.483  43.272  54.220  1.00 42.48           N  
ANISOU  380  N   GLY A  54     6231   4864   5045   -520    203    376       N  
ATOM    381  CA  GLY A  54      50.533  44.366  53.241  1.00 42.64           C  
ANISOU  381  CA  GLY A  54     6359   4802   5039   -544    239    421       C  
ATOM    382  C   GLY A  54      51.347  44.135  51.976  1.00 42.32           C  
ANISOU  382  C   GLY A  54     6240   4830   5009   -583    284    482       C  
ATOM    383  O   GLY A  54      51.300  44.966  51.051  1.00 43.24           O  
ANISOU  383  O   GLY A  54     6447   4884   5098   -591    319    527       O  
ATOM    384  N   GLU A  55      52.109  43.038  51.918  1.00 40.75           N  
ANISOU  384  N   GLU A  55     5881   4754   4845   -603    289    492       N  
ATOM    385  CA  GLU A  55      52.901  42.734  50.729  1.00 40.27           C  
ANISOU  385  CA  GLU A  55     5741   4767   4792   -628    345    549       C  
ATOM    386  C   GLU A  55      51.985  42.231  49.607  1.00 38.07           C  
ANISOU  386  C   GLU A  55     5476   4508   4480   -493    383    548       C  
ATOM    387  O   GLU A  55      50.797  41.983  49.816  1.00 36.79           O  
ANISOU  387  O   GLU A  55     5355   4322   4301   -387    359    507       O  
ATOM    388  CB  GLU A  55      53.985  41.684  51.013  1.00 40.76           C  
ANISOU  388  CB  GLU A  55     5628   4955   4904   -672    347    561       C  
ATOM    389  CG  GLU A  55      54.990  42.018  52.130  1.00 43.59           C  
ANISOU  389  CG  GLU A  55     5943   5325   5297   -813    298    570       C  
ATOM    390  CD  GLU A  55      55.900  43.195  51.791  1.00 48.34           C  
ANISOU  390  CD  GLU A  55     6589   5883   5895   -964    312    629       C  
ATOM    391  OE1 GLU A  55      56.188  43.418  50.594  1.00 51.21           O  
ANISOU  391  OE1 GLU A  55     6952   6259   6245   -966    378    682       O  
ATOM    392  OE2 GLU A  55      56.347  43.896  52.728  1.00 51.61           O1-
ANISOU  392  OE2 GLU A  55     7045   6251   6313  -1088    256    625       O1-
ATOM    393  N   HIS A  56      52.553  42.090  48.419  1.00 36.80           N  
ANISOU  393  N   HIS A  56     5279   4396   4306   -504    442    598       N  
ATOM    394  CA  HIS A  56      51.857  41.506  47.283  1.00 35.39           C  
ANISOU  394  CA  HIS A  56     5108   4253   4087   -393    476    599       C  
ATOM    395  C   HIS A  56      50.617  42.282  46.861  1.00 34.96           C  
ANISOU  395  C   HIS A  56     5193   4108   3981   -318    459    600       C  
ATOM    396  O   HIS A  56      49.584  41.696  46.591  1.00 33.68           O  
ANISOU  396  O   HIS A  56     5034   3967   3796   -210    442    572       O  
ATOM    397  CB  HIS A  56      51.494  40.048  47.568  1.00 34.29           C  
ANISOU  397  CB  HIS A  56     4867   4195   3967   -308    462    548       C  
ATOM    398  CG  HIS A  56      52.644  39.233  48.055  1.00 32.71           C  
ANISOU  398  CG  HIS A  56     4528   4080   3820   -360    476    551       C  
ATOM    399  CD2 HIS A  56      52.816  38.525  49.197  1.00 30.44           C  
ANISOU  399  CD2 HIS A  56     4157   3829   3580   -362    435    516       C  
ATOM    400  ND1 HIS A  56      53.796  39.069  47.320  1.00 31.89           N  
ANISOU  400  ND1 HIS A  56     4351   4041   3724   -408    542    602       N  
ATOM    401  CE1 HIS A  56      54.636  38.304  47.996  1.00 33.76           C  
ANISOU  401  CE1 HIS A  56     4460   4351   4016   -435    539    601       C  
ATOM    402  NE2 HIS A  56      54.062  37.956  49.135  1.00 30.70           N  
ANISOU  402  NE2 HIS A  56     4067   3947   3651   -408    471    550       N  
ATOM    403  N   GLY A  57      50.739  43.603  46.800  1.00 35.54           N  
ANISOU  403  N   GLY A  57     5383   4084   4039   -380    464    637       N  
ATOM    404  CA  GLY A  57      49.724  44.461  46.190  1.00 35.79           C  
ANISOU  404  CA  GLY A  57     5551   4028   4020   -307    461    659       C  
ATOM    405  C   GLY A  57      48.342  44.415  46.808  1.00 34.83           C  
ANISOU  405  C   GLY A  57     5471   3867   3894   -191    411    614       C  
ATOM    406  O   GLY A  57      48.200  44.589  48.012  1.00 34.49           O  
ANISOU  406  O   GLY A  57     5440   3784   3881   -204    379    572       O  
ATOM    407  N   ASP A  58      47.331  44.171  45.966  1.00 34.81           N  
ANISOU  407  N   ASP A  58     5489   3887   3850    -79    406    626       N  
ATOM    408  CA  ASP A  58      45.919  44.104  46.394  1.00 34.44           C  
ANISOU  408  CA  ASP A  58     5465   3823   3799     43    364    596       C  
ATOM    409  C   ASP A  58      45.451  42.650  46.692  1.00 33.09           C  
ANISOU  409  C   ASP A  58     5166   3760   3648     98    337    543       C  
ATOM    410  O   ASP A  58      44.246  42.373  46.809  1.00 32.23           O  
ANISOU  410  O   ASP A  58     5048   3668   3531    198    304    526       O  
ATOM    411  CB  ASP A  58      45.016  44.755  45.322  1.00 35.23           C  
ANISOU  411  CB  ASP A  58     5658   3887   3843    132    362    651       C  
ATOM    412  CG  ASP A  58      45.060  44.015  43.995  1.00 36.69           C  
ANISOU  412  CG  ASP A  58     5797   4164   3979    149    376    678       C  
ATOM    413  OD1 ASP A  58      45.770  42.983  43.958  1.00 35.51           O  
ANISOU  413  OD1 ASP A  58     5547   4099   3846    101    392    647       O  
ATOM    414  OD2 ASP A  58      44.415  44.463  42.997  1.00 38.50           O1-
ANISOU  414  OD2 ASP A  58     6096   4379   4151    212    369    730       O1-
ATOM    415  N   LEU A  59      46.404  41.733  46.836  1.00 32.39           N  
ANISOU  415  N   LEU A  59     4976   3746   3587     33    353    520       N  
ATOM    416  CA  LEU A  59      46.091  40.322  47.089  1.00 31.96           C  
ANISOU  416  CA  LEU A  59     4812   3781   3550     75    333    473       C  
ATOM    417  C   LEU A  59      45.180  40.138  48.300  1.00 31.60           C  
ANISOU  417  C   LEU A  59     4751   3724   3533    127    290    427       C  
ATOM    418  O   LEU A  59      44.115  39.534  48.191  1.00 30.88           O  
ANISOU  418  O   LEU A  59     4630   3671   3431    208    262    410       O  
ATOM    419  CB  LEU A  59      47.382  39.520  47.250  1.00 31.47           C  
ANISOU  419  CB  LEU A  59     4652   3782   3521     -2    363    462       C  
ATOM    420  CG  LEU A  59      47.340  38.003  47.490  1.00 32.04           C  
ANISOU  420  CG  LEU A  59     4619   3939   3616     30    355    418       C  
ATOM    421  CD1 LEU A  59      46.068  37.357  47.001  1.00 30.73           C  
ANISOU  421  CD1 LEU A  59     4460   3802   3416    122    326    397       C  
ATOM    422  CD2 LEU A  59      48.576  37.331  46.851  1.00 33.04           C  
ANISOU  422  CD2 LEU A  59     4677   4128   3748    -14    412    434       C  
ATOM    423  N   ALA A  60      45.582  40.703  49.433  1.00 32.34           N  
ANISOU  423  N   ALA A  60     4869   3761   3659     76    283    409       N  
ATOM    424  CA  ALA A  60      44.835  40.555  50.685  1.00 32.52           C  
ANISOU  424  CA  ALA A  60     4883   3770   3704    118    251    365       C  
ATOM    425  C   ALA A  60      43.432  41.164  50.636  1.00 32.81           C  
ANISOU  425  C   ALA A  60     4990   3762   3717    226    240    373       C  
ATOM    426  O   ALA A  60      42.616  40.865  51.508  1.00 32.41           O  
ANISOU  426  O   ALA A  60     4914   3721   3679    284    221    341       O  
ATOM    427  CB  ALA A  60      45.620  41.147  51.868  1.00 32.92           C  
ANISOU  427  CB  ALA A  60     4969   3762   3777     30    245    346       C  
ATOM    428  N   SER A  61      43.149  41.990  49.629  1.00 33.15           N  
ANISOU  428  N   SER A  61     5112   3761   3723    259    252    423       N  
ATOM    429  CA  SER A  61      41.799  42.528  49.453  1.00 33.63           C  
ANISOU  429  CA  SER A  61     5223   3793   3763    378    240    444       C  
ATOM    430  C   SER A  61      40.783  41.473  48.998  1.00 32.92           C  
ANISOU  430  C   SER A  61     5036   3807   3664    456    209    442       C  
ATOM    431  O   SER A  61      39.593  41.686  49.162  1.00 33.68           O  
ANISOU  431  O   SER A  61     5134   3905   3758    555    192    453       O  
ATOM    432  CB  SER A  61      41.788  43.721  48.471  1.00 34.70           C  
ANISOU  432  CB  SER A  61     5476   3850   3859    396    258    508       C  
ATOM    433  OG  SER A  61      41.589  43.299  47.126  1.00 35.39           O  
ANISOU  433  OG  SER A  61     5533   4005   3909    420    250    548       O  
ATOM    434  N   SER A  62      41.242  40.357  48.408  1.00 31.94           N  
ANISOU  434  N   SER A  62     4831   3768   3538    413    203    429       N  
ATOM    435  CA  SER A  62      40.351  39.265  48.002  1.00 30.06           C  
ANISOU  435  CA  SER A  62     4510   3625   3288    463    167    420       C  
ATOM    436  C   SER A  62      40.324  38.134  49.031  1.00 28.78           C  
ANISOU  436  C   SER A  62     4253   3514   3167    444    155    364       C  
ATOM    437  O   SER A  62      41.333  37.440  49.252  1.00 27.93           O  
ANISOU  437  O   SER A  62     4106   3426   3080    373    171    335       O  
ATOM    438  CB  SER A  62      40.775  38.682  46.666  1.00 30.49           C  
ANISOU  438  CB  SER A  62     4554   3731   3299    432    170    437       C  
ATOM    439  OG  SER A  62      39.901  37.617  46.295  1.00 29.62           O  
ANISOU  439  OG  SER A  62     4377   3705   3172    468    129    422       O  
ATOM    440  N   VAL A  63      39.143  37.931  49.617  1.00 27.50           N  
ANISOU  440  N   VAL A  63     4053   3377   3018    512    129    356       N  
ATOM    441  CA  VAL A  63      38.916  36.876  50.568  1.00 25.65           C  
ANISOU  441  CA  VAL A  63     3735   3192   2818    502    116    312       C  
ATOM    442  C   VAL A  63      39.144  35.541  49.895  1.00 24.91           C  
ANISOU  442  C   VAL A  63     3577   3172   2716    463     99    294       C  
ATOM    443  O   VAL A  63      39.853  34.706  50.425  1.00 23.65           O  
ANISOU  443  O   VAL A  63     3376   3028   2583    412    108    259       O  
ATOM    444  CB  VAL A  63      37.483  36.935  51.175  1.00 25.86           C  
ANISOU  444  CB  VAL A  63     3725   3245   2855    587     96    319       C  
ATOM    445  CG1 VAL A  63      37.270  35.792  52.150  1.00 23.85           C  
ANISOU  445  CG1 VAL A  63     3386   3042   2632    565     86    277       C  
ATOM    446  CG2 VAL A  63      37.265  38.275  51.884  1.00 26.74           C  
ANISOU  446  CG2 VAL A  63     3917   3271   2971    640    125    331       C  
ATOM    447  N   TYR A  64      38.553  35.358  48.719  1.00 25.29           N  
ANISOU  447  N   TYR A  64     3628   3260   2722    488     73    320       N  
ATOM    448  CA  TYR A  64      38.669  34.090  48.014  1.00 25.67           C  
ANISOU  448  CA  TYR A  64     3638   3369   2749    452     56    298       C  
ATOM    449  C   TYR A  64      40.106  33.831  47.544  1.00 25.91           C  
ANISOU  449  C   TYR A  64     3693   3380   2770    392    102    285       C  
ATOM    450  O   TYR A  64      40.515  32.670  47.404  1.00 25.73           O  
ANISOU  450  O   TYR A  64     3638   3389   2750    359    108    252       O  
ATOM    451  CB  TYR A  64      37.715  34.024  46.828  1.00 25.74           C  
ANISOU  451  CB  TYR A  64     3654   3424   2700    484     11    330       C  
ATOM    452  CG  TYR A  64      36.280  33.699  47.194  1.00 26.39           C  
ANISOU  452  CG  TYR A  64     3670   3564   2793    528    -43    339       C  
ATOM    453  CD1 TYR A  64      35.444  34.653  47.771  1.00 26.92           C  
ANISOU  453  CD1 TYR A  64     3728   3619   2882    601    -47    376       C  
ATOM    454  CD2 TYR A  64      35.744  32.442  46.943  1.00 28.57           C  
ANISOU  454  CD2 TYR A  64     3892   3906   3056    495    -85    316       C  
ATOM    455  CE1 TYR A  64      34.128  34.359  48.110  1.00 26.76           C  
ANISOU  455  CE1 TYR A  64     3627   3664   2875    646    -89    393       C  
ATOM    456  CE2 TYR A  64      34.411  32.149  47.262  1.00 27.27           C  
ANISOU  456  CE2 TYR A  64     3653   3805   2903    523   -137    334       C  
ATOM    457  CZ  TYR A  64      33.615  33.111  47.851  1.00 28.31           C  
ANISOU  457  CZ  TYR A  64     3758   3936   3062    601   -136    375       C  
ATOM    458  OH  TYR A  64      32.288  32.822  48.160  1.00 29.53           O  
ANISOU  458  OH  TYR A  64     3821   4167   3232    633   -180    401       O  
ATOM    459  N   ALA A  65      40.859  34.896  47.288  1.00 26.08           N  
ANISOU  459  N   ALA A  65     3775   3351   2786    377    137    314       N  
ATOM    460  CA  ALA A  65      42.268  34.738  46.918  1.00 26.64           C  
ANISOU  460  CA  ALA A  65     3854   3411   2856    318    188    311       C  
ATOM    461  C   ALA A  65      43.040  34.145  48.076  1.00 26.21           C  
ANISOU  461  C   ALA A  65     3737   3358   2862    279    203    276       C  
ATOM    462  O   ALA A  65      43.781  33.169  47.908  1.00 25.97           O  
ANISOU  462  O   ALA A  65     3668   3360   2840    254    227    256       O  
ATOM    463  CB  ALA A  65      42.884  36.075  46.518  1.00 27.23           C  
ANISOU  463  CB  ALA A  65     4002   3431   2915    298    220    356       C  
ATOM    464  N   MET A  66      42.871  34.743  49.254  1.00 25.75           N  
ANISOU  464  N   MET A  66     3678   3264   2840    279    190    271       N  
ATOM    465  CA  MET A  66      43.532  34.259  50.459  1.00 25.48           C  
ANISOU  465  CA  MET A  66     3592   3233   2856    241    193    242       C  
ATOM    466  C   MET A  66      43.079  32.830  50.773  1.00 24.88           C  
ANISOU  466  C   MET A  66     3449   3209   2796    260    173    208       C  
ATOM    467  O   MET A  66      43.894  31.950  51.053  1.00 23.97           O  
ANISOU  467  O   MET A  66     3285   3116   2706    231    187    193       O  
ATOM    468  CB  MET A  66      43.229  35.181  51.630  1.00 26.11           C  
ANISOU  468  CB  MET A  66     3703   3262   2954    243    179    238       C  
ATOM    469  CG  MET A  66      43.719  36.625  51.449  1.00 27.44           C  
ANISOU  469  CG  MET A  66     3957   3359   3109    213    198    269       C  
ATOM    470  SD  MET A  66      45.497  36.723  51.608  1.00 32.02           S  
ANISOU  470  SD  MET A  66     4514   3937   3716    106    224    280       S  
ATOM    471  CE  MET A  66      45.749  35.769  53.112  1.00 27.21           C  
ANISOU  471  CE  MET A  66     3825   3364   3151     84    197    240       C  
ATOM    472  N   ALA A  67      41.773  32.588  50.679  1.00 24.75           N  
ANISOU  472  N   ALA A  67     3429   3212   2761    307    139    202       N  
ATOM    473  CA  ALA A  67      41.245  31.252  50.934  1.00 24.64           C  
ANISOU  473  CA  ALA A  67     3361   3243   2759    313    116    174       C  
ATOM    474  C   ALA A  67      41.851  30.207  49.989  1.00 24.14           C  
ANISOU  474  C   ALA A  67     3292   3202   2676    293    135    160       C  
ATOM    475  O   ALA A  67      42.068  29.046  50.368  1.00 24.20           O  
ANISOU  475  O   ALA A  67     3265   3226   2706    282    136    134       O  
ATOM    476  CB  ALA A  67      39.710  31.241  50.834  1.00 24.56           C  
ANISOU  476  CB  ALA A  67     3340   3263   2731    358     74    181       C  
ATOM    477  N   THR A  68      42.100  30.615  48.758  1.00 23.97           N  
ANISOU  477  N   THR A  68     3319   3179   2610    294    152    179       N  
ATOM    478  CA  THR A  68      42.673  29.731  47.756  1.00 23.83           C  
ANISOU  478  CA  THR A  68     3317   3178   2560    283    182    166       C  
ATOM    479  C   THR A  68      44.102  29.338  48.100  1.00 23.60           C  
ANISOU  479  C   THR A  68     3255   3142   2569    261    237    161       C  
ATOM    480  O   THR A  68      44.462  28.191  47.977  1.00 24.15           O  
ANISOU  480  O   THR A  68     3311   3223   2643    263    257    136       O  
ATOM    481  CB  THR A  68      42.669  30.394  46.366  1.00 23.73           C  
ANISOU  481  CB  THR A  68     3370   3165   2479    289    196    193       C  
ATOM    482  CG2 THR A  68      43.333  29.495  45.321  1.00 23.49           C  
ANISOU  482  CG2 THR A  68     3371   3149   2405    281    239    175       C  
ATOM    483  OG1 THR A  68      41.326  30.633  45.980  1.00 23.79           O  
ANISOU  483  OG1 THR A  68     3400   3192   2449    315    136    204       O  
ATOM    484  N   LEU A  69      44.909  30.320  48.489  1.00 23.87           N  
ANISOU  484  N   LEU A  69     3281   3158   2630    236    260    189       N  
ATOM    485  CA  LEU A  69      46.282  30.104  48.906  1.00 23.23           C  
ANISOU  485  CA  LEU A  69     3151   3083   2592    208    304    198       C  
ATOM    486  C   LEU A  69      46.355  29.138  50.094  1.00 22.86           C  
ANISOU  486  C   LEU A  69     3042   3047   2596    211    283    174       C  
ATOM    487  O   LEU A  69      47.176  28.191  50.095  1.00 21.84           O  
ANISOU  487  O   LEU A  69     2872   2938   2491    219    317    170       O  
ATOM    488  CB  LEU A  69      46.956  31.442  49.258  1.00 23.01           C  
ANISOU  488  CB  LEU A  69     3129   3033   2583    163    313    235       C  
ATOM    489  CG  LEU A  69      47.323  32.329  48.055  1.00 25.01           C  
ANISOU  489  CG  LEU A  69     3437   3275   2791    148    353    272       C  
ATOM    490  CD1 LEU A  69      47.850  33.633  48.538  1.00 26.25           C  
ANISOU  490  CD1 LEU A  69     3611   3395   2968     93    352    305       C  
ATOM    491  CD2 LEU A  69      48.357  31.647  47.135  1.00 26.68           C  
ANISOU  491  CD2 LEU A  69     3623   3524   2991    147    422    283       C  
ATOM    492  N   PHE A  70      45.512  29.361  51.093  1.00 22.12           N  
ANISOU  492  N   PHE A  70     2944   2942   2519    213    233    162       N  
ATOM    493  CA  PHE A  70      45.543  28.496  52.279  1.00 22.51           C  
ANISOU  493  CA  PHE A  70     2942   3001   2610    213    213    144       C  
ATOM    494  C   PHE A  70      45.104  27.085  51.912  1.00 22.34           C  
ANISOU  494  C   PHE A  70     2918   2990   2580    241    213    117       C  
ATOM    495  O   PHE A  70      45.610  26.131  52.469  1.00 21.93           O  
ANISOU  495  O   PHE A  70     2829   2943   2562    244    221    111       O  
ATOM    496  CB  PHE A  70      44.687  29.073  53.407  1.00 22.63           C  
ANISOU  496  CB  PHE A  70     2963   3001   2634    210    169    138       C  
ATOM    497  CG  PHE A  70      45.297  30.285  54.086  1.00 23.15           C  
ANISOU  497  CG  PHE A  70     3042   3042   2712    172    167    156       C  
ATOM    498  CD1 PHE A  70      46.551  30.215  54.664  1.00 23.75           C  
ANISOU  498  CD1 PHE A  70     3074   3130   2821    129    174    171       C  
ATOM    499  CD2 PHE A  70      44.600  31.481  54.170  1.00 24.51           C  
ANISOU  499  CD2 PHE A  70     3272   3180   2862    179    155    161       C  
ATOM    500  CE1 PHE A  70      47.110  31.327  55.315  1.00 24.05           C  
ANISOU  500  CE1 PHE A  70     3131   3143   2863     76    162    186       C  
ATOM    501  CE2 PHE A  70      45.152  32.599  54.808  1.00 23.74           C  
ANISOU  501  CE2 PHE A  70     3208   3043   2769    137    152    171       C  
ATOM    502  CZ  PHE A  70      46.410  32.513  55.374  1.00 24.16           C  
ANISOU  502  CZ  PHE A  70     3221   3108   2850     76    153    181       C  
ATOM    503  N   ALA A  71      44.184  26.980  50.951  1.00 22.50           N  
ANISOU  503  N   ALA A  71     2984   3013   2553    255    201    105       N  
ATOM    504  CA  ALA A  71      43.725  25.702  50.440  1.00 22.87           C  
ANISOU  504  CA  ALA A  71     3050   3062   2579    266    197     75       C  
ATOM    505  C   ALA A  71      44.843  24.981  49.727  1.00 23.65           C  
ANISOU  505  C   ALA A  71     3160   3154   2671    279    257     69       C  
ATOM    506  O   ALA A  71      44.995  23.758  49.864  1.00 23.17           O  
ANISOU  506  O   ALA A  71     3099   3081   2622    292    269     47       O  
ATOM    507  CB  ALA A  71      42.550  25.888  49.473  1.00 22.92           C  
ANISOU  507  CB  ALA A  71     3104   3079   2525    268    162     68       C  
ATOM    508  N   LEU A  72      45.591  25.739  48.931  1.00 24.22           N  
ANISOU  508  N   LEU A  72     3247   3232   2723    279    300     92       N  
ATOM    509  CA  LEU A  72      46.697  25.165  48.171  1.00 25.26           C  
ANISOU  509  CA  LEU A  72     3385   3366   2844    300    374     93       C  
ATOM    510  C   LEU A  72      47.771  24.651  49.111  1.00 24.74           C  
ANISOU  510  C   LEU A  72     3245   3308   2848    311    403    109       C  
ATOM    511  O   LEU A  72      48.398  23.647  48.840  1.00 24.82           O  
ANISOU  511  O   LEU A  72     3254   3313   2865    348    453     99       O  
ATOM    512  CB  LEU A  72      47.263  26.186  47.176  1.00 25.73           C  
ANISOU  512  CB  LEU A  72     3471   3438   2866    291    418    124       C  
ATOM    513  CG  LEU A  72      46.388  26.526  45.952  1.00 26.17           C  
ANISOU  513  CG  LEU A  72     3615   3491   2839    291    403    115       C  
ATOM    514  CD1 LEU A  72      47.018  27.650  45.159  1.00 25.71           C  
ANISOU  514  CD1 LEU A  72     3579   3440   2749    277    447    157       C  
ATOM    515  CD2 LEU A  72      46.181  25.304  45.060  1.00 26.95           C  
ANISOU  515  CD2 LEU A  72     3778   3581   2881    313    425     72       C  
ATOM    516  N   ASP A  73      47.952  25.329  50.231  1.00 24.65           N  
ANISOU  516  N   ASP A  73     3175   3306   2884    283    368    132       N  
ATOM    517  CA  ASP A  73      48.872  24.880  51.255  1.00 25.05           C  
ANISOU  517  CA  ASP A  73     3148   3372   2998    287    374    153       C  
ATOM    518  C   ASP A  73      48.431  23.495  51.718  1.00 25.00           C  
ANISOU  518  C   ASP A  73     3149   3346   3005    320    360    125       C  
ATOM    519  O   ASP A  73      49.196  22.548  51.620  1.00 25.67           O  
ANISOU  519  O   ASP A  73     3213   3427   3110    361    405    130       O  
ATOM    520  CB  ASP A  73      48.915  25.867  52.446  1.00 24.76           C  
ANISOU  520  CB  ASP A  73     3071   3344   2993    238    323    175       C  
ATOM    521  CG  ASP A  73      49.704  25.319  53.649  1.00 25.01           C  
ANISOU  521  CG  ASP A  73     3026   3396   3081    236    308    197       C  
ATOM    522  OD1 ASP A  73      50.533  24.424  53.466  1.00 25.24           O  
ANISOU  522  OD1 ASP A  73     3014   3442   3135    275    351    212       O  
ATOM    523  OD2 ASP A  73      49.527  25.800  54.777  1.00 24.90           O1-
ANISOU  523  OD2 ASP A  73     2995   3384   3082    200    256    202       O1-
ATOM    524  N   ARG A  74      47.200  23.381  52.211  1.00 24.49           N  
ANISOU  524  N   ARG A  74     3114   3264   2927    304    302     99       N  
ATOM    525  CA  ARG A  74      46.691  22.098  52.714  1.00 24.32           C  
ANISOU  525  CA  ARG A  74     3105   3219   2917    320    283     76       C  
ATOM    526  C   ARG A  74      46.710  20.993  51.655  1.00 25.20           C  
ANISOU  526  C   ARG A  74     3279   3299   2998    353    326     46       C  
ATOM    527  O   ARG A  74      47.036  19.836  51.973  1.00 24.81           O  
ANISOU  527  O   ARG A  74     3233   3224   2971    384    346     41       O  
ATOM    528  CB  ARG A  74      45.283  22.241  53.309  1.00 24.10           C  
ANISOU  528  CB  ARG A  74     3092   3189   2877    290    219     59       C  
ATOM    529  CG  ARG A  74      45.282  22.864  54.682  1.00 23.56           C  
ANISOU  529  CG  ARG A  74     2974   3136   2843    270    184     80       C  
ATOM    530  CD  ARG A  74      43.889  23.008  55.234  1.00 23.41           C  
ANISOU  530  CD  ARG A  74     2966   3120   2809    252    138     67       C  
ATOM    531  NE  ARG A  74      43.123  24.032  54.519  1.00 22.88           N  
ANISOU  531  NE  ARG A  74     2926   3061   2706    248    125     63       N  
ATOM    532  CZ  ARG A  74      43.153  25.327  54.798  1.00 21.95           C  
ANISOU  532  CZ  ARG A  74     2806   2948   2586    243    119     79       C  
ATOM    533  NH1 ARG A  74      43.925  25.803  55.774  1.00 22.65           N1+
ANISOU  533  NH1 ARG A  74     2869   3034   2701    227    120     94       N1+
ATOM    534  NH2 ARG A  74      42.415  26.156  54.088  1.00 23.83           N  
ANISOU  534  NH2 ARG A  74     3075   3189   2792    251    111     82       N  
ATOM    535  N   ALA A  75      46.383  21.342  50.409  1.00 24.86           N  
ANISOU  535  N   ALA A  75     3295   3255   2895    348    342     28       N  
ATOM    536  CA  ALA A  75      46.327  20.344  49.337  1.00 25.55           C  
ANISOU  536  CA  ALA A  75     3465   3309   2934    371    379     -9       C  
ATOM    537  C   ALA A  75      47.719  19.792  49.062  1.00 26.27           C  
ANISOU  537  C   ALA A  75     3543   3391   3046    431    468      5       C  
ATOM    538  O   ALA A  75      47.864  18.667  48.627  1.00 26.81           O  
ANISOU  538  O   ALA A  75     3674   3415   3097    467    508    -24       O  
ATOM    539  CB  ALA A  75      45.736  20.935  48.063  1.00 25.19           C  
ANISOU  539  CB  ALA A  75     3487   3272   2810    351    374    -25       C  
ATOM    540  N   GLY A  76      48.739  20.594  49.327  1.00 26.41           N  
ANISOU  540  N   GLY A  76     3479   3451   3104    440    499     52       N  
ATOM    541  CA  GLY A  76      50.115  20.158  49.180  1.00 26.77           C  
ANISOU  541  CA  GLY A  76     3481   3509   3183    498    582     81       C  
ATOM    542  C   GLY A  76      50.481  19.066  50.167  1.00 26.56           C  
ANISOU  542  C   GLY A  76     3416   3459   3214    541    581     90       C  
ATOM    543  O   GLY A  76      51.344  18.224  49.883  1.00 27.63           O  
ANISOU  543  O   GLY A  76     3550   3581   3366    613    656    100       O  
ATOM    544  N   ALA A  77      49.831  19.080  51.325  1.00 25.49           N  
ANISOU  544  N   ALA A  77     3254   3322   3109    502    502     92       N  
ATOM    545  CA  ALA A  77      50.108  18.123  52.389  1.00 24.88           C  
ANISOU  545  CA  ALA A  77     3142   3225   3085    534    489    111       C  
ATOM    546  C   ALA A  77      49.176  16.925  52.366  1.00 24.59           C  
ANISOU  546  C   ALA A  77     3201   3117   3024    540    472     65       C  
ATOM    547  O   ALA A  77      49.244  16.084  53.253  1.00 24.34           O  
ANISOU  547  O   ALA A  77     3159   3059   3031    561    458     79       O  
ATOM    548  CB  ALA A  77      50.057  18.816  53.763  1.00 23.74           C  
ANISOU  548  CB  ALA A  77     2915   3123   2982    487    417    146       C  
ATOM    549  N   VAL A  78      48.322  16.820  51.353  1.00 25.12           N  
ANISOU  549  N   VAL A  78     3365   3152   3025    515    472     14       N  
ATOM    550  CA  VAL A  78      47.350  15.707  51.285  1.00 25.76           C  
ANISOU  550  CA  VAL A  78     3544   3166   3078    496    446    -31       C  
ATOM    551  C   VAL A  78      47.980  14.314  51.413  1.00 26.46           C  
ANISOU  551  C   VAL A  78     3678   3185   3190    566    502    -33       C  
ATOM    552  O   VAL A  78      47.444  13.419  52.115  1.00 26.73           O  
ANISOU  552  O   VAL A  78     3747   3168   3239    550    467    -40       O  
ATOM    553  CB  VAL A  78      46.448  15.790  50.018  1.00 26.41           C  
ANISOU  553  CB  VAL A  78     3728   3230   3076    454    435    -84       C  
ATOM    554  CG1 VAL A  78      47.248  15.576  48.724  1.00 27.96           C  
ANISOU  554  CG1 VAL A  78     3991   3407   3225    509    525   -104       C  
ATOM    555  CG2 VAL A  78      45.290  14.785  50.119  1.00 26.46           C  
ANISOU  555  CG2 VAL A  78     3817   3179   3056    403    384   -125       C  
ATOM    556  N   HIS A  79      49.132  14.120  50.780  1.00 27.13           N  
ANISOU  556  N   HIS A  79     3763   3267   3279    647    592    -22       N  
ATOM    557  CA  HIS A  79      49.787  12.806  50.830  1.00 27.60           C  
ANISOU  557  CA  HIS A  79     3872   3253   3360    735    657    -20       C  
ATOM    558  C   HIS A  79      50.419  12.582  52.205  1.00 27.45           C  
ANISOU  558  C   HIS A  79     3746   3257   3425    772    638     45       C  
ATOM    559  O   HIS A  79      50.329  11.472  52.742  1.00 27.39           O  
ANISOU  559  O   HIS A  79     3788   3179   3440    804    637     48       O  
ATOM    560  CB  HIS A  79      50.779  12.647  49.683  1.00 28.40           C  
ANISOU  560  CB  HIS A  79     4008   3346   3437    822    771    -27       C  
ATOM    561  CG  HIS A  79      50.183  12.957  48.350  1.00 29.01           C  
ANISOU  561  CG  HIS A  79     4193   3412   3420    779    784    -87       C  
ATOM    562  CD2 HIS A  79      50.423  13.963  47.476  1.00 29.69           C  
ANISOU  562  CD2 HIS A  79     4259   3557   3464    765    812    -84       C  
ATOM    563  ND1 HIS A  79      49.174  12.196  47.794  1.00 31.48           N  
ANISOU  563  ND1 HIS A  79     4657   3642   3661    734    759   -156       N  
ATOM    564  CE1 HIS A  79      48.826  12.717  46.630  1.00 31.51           C  
ANISOU  564  CE1 HIS A  79     4727   3660   3582    698    766   -193       C  
ATOM    565  NE2 HIS A  79      49.564  13.793  46.417  1.00 31.46           N  
ANISOU  565  NE2 HIS A  79     4623   3739   3593    720    802   -150       N  
ATOM    566  N   THR A  80      51.005  13.637  52.787  1.00 27.18           N  
ANISOU  566  N   THR A  80     3577   3317   3434    759    614    100       N  
ATOM    567  CA  THR A  80      51.498  13.578  54.169  1.00 27.85           C  
ANISOU  567  CA  THR A  80     3558   3438   3587    771    573    163       C  
ATOM    568  C   THR A  80      50.368  13.188  55.146  1.00 27.67           C  
ANISOU  568  C   THR A  80     3576   3376   3561    707    489    148       C  
ATOM    569  O   THR A  80      50.538  12.283  55.962  1.00 27.88           O  
ANISOU  569  O   THR A  80     3606   3365   3622    744    481    178       O  
ATOM    570  CB  THR A  80      52.181  14.922  54.652  1.00 27.77           C  
ANISOU  570  CB  THR A  80     3408   3534   3609    736    543    216       C  
ATOM    571  CG2 THR A  80      52.758  14.763  56.066  1.00 27.06           C  
ANISOU  571  CG2 THR A  80     3220   3482   3580    748    495    283       C  
ATOM    572  OG1 THR A  80      53.257  15.281  53.783  1.00 29.61           O  
ANISOU  572  OG1 THR A  80     3591   3811   3848    787    623    240       O  
ATOM    573  N   ILE A  81      49.216  13.856  55.048  1.00 27.51           N  
ANISOU  573  N   ILE A  81     3586   3369   3499    616    432    110       N  
ATOM    574  CA  ILE A  81      48.079  13.560  55.916  1.00 27.72           C  
ANISOU  574  CA  ILE A  81     3640   3371   3520    552    362     99       C  
ATOM    575  C   ILE A  81      47.603  12.105  55.768  1.00 29.23           C  
ANISOU  575  C   ILE A  81     3943   3463   3699    566    378     71       C  
ATOM    576  O   ILE A  81      47.388  11.404  56.760  1.00 29.87           O  
ANISOU  576  O   ILE A  81     4031   3513   3806    561    349     96       O  
ATOM    577  CB  ILE A  81      46.870  14.475  55.635  1.00 26.69           C  
ANISOU  577  CB  ILE A  81     3522   3272   3345    465    311     63       C  
ATOM    578  CG1 ILE A  81      47.162  15.928  56.020  1.00 25.72           C  
ANISOU  578  CG1 ILE A  81     3306   3232   3234    441    284     90       C  
ATOM    579  CG2 ILE A  81      45.649  13.993  56.413  1.00 26.59           C  
ANISOU  579  CG2 ILE A  81     3539   3237   3327    404    252     53       C  
ATOM    580  CD1 ILE A  81      46.062  16.894  55.602  1.00 24.85           C  
ANISOU  580  CD1 ILE A  81     3212   3148   3081    378    246     60       C  
ATOM    581  N   GLN A  82      47.432  11.659  54.533  1.00 30.84           N  
ANISOU  581  N   GLN A  82     4247   3612   3858    576    422     20       N  
ATOM    582  CA  GLN A  82      47.007  10.288  54.272  1.00 32.17           C  
ANISOU  582  CA  GLN A  82     4546   3671   4005    580    438    -15       C  
ATOM    583  C   GLN A  82      48.072   9.295  54.784  1.00 33.36           C  
ANISOU  583  C   GLN A  82     4702   3766   4208    687    494     28       C  
ATOM    584  O   GLN A  82      47.725   8.216  55.267  1.00 34.33           O  
ANISOU  584  O   GLN A  82     4901   3805   4339    684    485     29       O  
ATOM    585  CB  GLN A  82      46.670  10.101  52.766  1.00 33.02           C  
ANISOU  585  CB  GLN A  82     4771   3733   4040    567    474    -83       C  
ATOM    586  CG  GLN A  82      45.345  10.807  52.346  1.00 33.76           C  
ANISOU  586  CG  GLN A  82     4877   3870   4080    452    399   -120       C  
ATOM    587  CD  GLN A  82      45.002  10.781  50.825  1.00 37.09           C  
ANISOU  587  CD  GLN A  82     5409   4265   4417    428    419   -183       C  
ATOM    588  NE2 GLN A  82      43.730  10.988  50.515  1.00 38.06           N  
ANISOU  588  NE2 GLN A  82     5563   4407   4494    326    344   -212       N  
ATOM    589  OE1 GLN A  82      45.868  10.620  49.962  1.00 40.31           O  
ANISOU  589  OE1 GLN A  82     5870   4646   4801    500    498   -200       O  
ATOM    590  N   GLY A  83      49.355   9.668  54.716  1.00 33.91           N  
ANISOU  590  N   GLY A  83     4684   3887   4314    777    550     71       N  
ATOM    591  CA  GLY A  83      50.441   8.841  55.278  1.00 34.94           C  
ANISOU  591  CA  GLY A  83     4789   3986   4502    891    598    129       C  
ATOM    592  C   GLY A  83      50.398   8.694  56.803  1.00 35.10           C  
ANISOU  592  C   GLY A  83     4737   4029   4571    875    530    192       C  
ATOM    593  O   GLY A  83      50.584   7.600  57.347  1.00 35.16           O  
ANISOU  593  O   GLY A  83     4793   3961   4603    930    543    221       O  
ATOM    594  N   LEU A  84      50.155   9.801  57.499  1.00 34.58           N  
ANISOU  594  N   LEU A  84     4567   4061   4512    801    459    214       N  
ATOM    595  CA  LEU A  84      49.998   9.764  58.964  1.00 34.58           C  
ANISOU  595  CA  LEU A  84     4511   4089   4540    771    390    268       C  
ATOM    596  C   LEU A  84      48.769   8.957  59.376  1.00 34.32           C  
ANISOU  596  C   LEU A  84     4581   3976   4482    706    353    240       C  
ATOM    597  O   LEU A  84      48.815   8.218  60.362  1.00 34.55           O  
ANISOU  597  O   LEU A  84     4621   3971   4535    723    333    286       O  
ATOM    598  CB  LEU A  84      49.930  11.187  59.549  1.00 33.55           C  
ANISOU  598  CB  LEU A  84     4269   4071   4408    700    329    284       C  
ATOM    599  CG  LEU A  84      51.212  12.022  59.368  1.00 34.78           C  
ANISOU  599  CG  LEU A  84     4307   4313   4594    744    351    326       C  
ATOM    600  CD1 LEU A  84      51.020  13.472  59.828  1.00 32.80           C  
ANISOU  600  CD1 LEU A  84     3979   4153   4331    657    290    328       C  
ATOM    601  CD2 LEU A  84      52.450  11.361  60.052  1.00 35.05           C  
ANISOU  601  CD2 LEU A  84     4270   4363   4685    839    366    409       C  
ATOM    602  N   CYS A  85      47.687   9.066  58.611  1.00 34.09           N  
ANISOU  602  N   CYS A  85     4629   3920   4405    629    344    171       N  
ATOM    603  CA  CYS A  85      46.469   8.318  58.923  1.00 34.81           C  
ANISOU  603  CA  CYS A  85     4811   3944   4472    551    308    149       C  
ATOM    604  C   CYS A  85      46.663   6.802  58.797  1.00 36.92           C  
ANISOU  604  C   CYS A  85     5200   4081   4746    602    352    149       C  
ATOM    605  O   CYS A  85      46.017   6.039  59.525  1.00 36.89           O  
ANISOU  605  O   CYS A  85     5250   4021   4744    556    321    165       O  
ATOM    606  CB  CYS A  85      45.277   8.804  58.088  1.00 34.43           C  
ANISOU  606  CB  CYS A  85     4802   3910   4371    453    281     83       C  
ATOM    607  SG  CYS A  85      44.699  10.480  58.575  1.00 31.34           S  
ANISOU  607  SG  CYS A  85     4283   3653   3972    384    220     92       S  
ATOM    608  N   ARG A  86      47.573   6.383  57.912  1.00 38.25           N  
ANISOU  608  N   ARG A  86     5416   4200   4918    701    427    136       N  
ATOM    609  CA  ARG A  86      47.980   4.977  57.816  1.00 40.01           C  
ANISOU  609  CA  ARG A  86     5758   4291   5154    781    483    142       C  
ATOM    610  C   ARG A  86      48.966   4.599  58.915  1.00 40.38           C  
ANISOU  610  C   ARG A  86     5733   4347   5262    881    490    234       C  
ATOM    611  O   ARG A  86      48.951   3.467  59.413  1.00 41.81           O  
ANISOU  611  O   ARG A  86     6002   4425   5460    914    500    261       O  
ATOM    612  CB  ARG A  86      48.603   4.676  56.439  1.00 41.19           C  
ANISOU  612  CB  ARG A  86     5992   4381   5277    864    575     93       C  
ATOM    613  CG  ARG A  86      47.616   4.801  55.272  1.00 43.60           C  
ANISOU  613  CG  ARG A  86     6405   4655   5507    766    565      1       C  
ATOM    614  CD  ARG A  86      48.177   4.222  53.959  1.00 48.98           C  
ANISOU  614  CD  ARG A  86     7216   5248   6148    849    663    -53       C  
ATOM    615  NE  ARG A  86      49.349   4.960  53.467  1.00 51.91           N  
ANISOU  615  NE  ARG A  86     7483   5702   6537    954    732    -29       N  
ATOM    616  CZ  ARG A  86      49.303   6.116  52.799  1.00 52.93           C  
ANISOU  616  CZ  ARG A  86     7543   5932   6635    914    724    -51       C  
ATOM    617  NH1 ARG A  86      48.139   6.706  52.524  1.00 53.26           N1+
ANISOU  617  NH1 ARG A  86     7601   6008   6627    781    648    -96       N1+
ATOM    618  NH2 ARG A  86      50.436   6.691  52.404  1.00 54.11           N  
ANISOU  618  NH2 ARG A  86     7601   6151   6806   1009    794    -20       N  
ATOM    619  N   GLY A  87      49.833   5.525  59.307  1.00 39.59           N  
ANISOU  619  N   GLY A  87     5477   4367   5197    925    481    285       N  
ATOM    620  CA  GLY A  87      50.926   5.176  60.237  1.00 39.61           C  
ANISOU  620  CA  GLY A  87     5400   4391   5258   1029    486    380       C  
ATOM    621  C   GLY A  87      50.618   5.242  61.731  1.00 38.59           C  
ANISOU  621  C   GLY A  87     5215   4305   5143    976    402    442       C  
ATOM    622  O   GLY A  87      51.421   4.774  62.547  1.00 39.27           O  
ANISOU  622  O   GLY A  87     5254   4395   5270   1059    397    525       O  
ATOM    623  N   TYR A  88      49.480   5.839  62.089  1.00 36.36           N  
ANISOU  623  N   TYR A  88     4932   4057   4824    844    338    407       N  
ATOM    624  CA  TYR A  88      49.195   6.232  63.470  1.00 35.07           C  
ANISOU  624  CA  TYR A  88     4701   3963   4661    785    262    459       C  
ATOM    625  C   TYR A  88      47.702   6.057  63.776  1.00 34.07           C  
ANISOU  625  C   TYR A  88     4652   3800   4493    663    224    420       C  
ATOM    626  O   TYR A  88      46.849   6.171  62.884  1.00 33.16           O  
ANISOU  626  O   TYR A  88     4595   3658   4347    598    235    348       O  
ATOM    627  CB  TYR A  88      49.584   7.691  63.689  1.00 34.54           C  
ANISOU  627  CB  TYR A  88     4496   4034   4593    755    225    467       C  
ATOM    628  CG  TYR A  88      51.067   7.968  63.657  1.00 34.46           C  
ANISOU  628  CG  TYR A  88     4378   4089   4627    853    244    525       C  
ATOM    629  CD1 TYR A  88      51.725   8.224  62.454  1.00 35.04           C  
ANISOU  629  CD1 TYR A  88     4429   4169   4713    911    310    498       C  
ATOM    630  CD2 TYR A  88      51.806   8.008  64.833  1.00 35.93           C  
ANISOU  630  CD2 TYR A  88     4478   4336   4837    881    195    611       C  
ATOM    631  CE1 TYR A  88      53.088   8.475  62.409  1.00 35.27           C  
ANISOU  631  CE1 TYR A  88     4344   4269   4787    998    334    560       C  
ATOM    632  CE2 TYR A  88      53.178   8.260  64.806  1.00 38.48           C  
ANISOU  632  CE2 TYR A  88     4684   4733   5205    965    206    674       C  
ATOM    633  CZ  TYR A  88      53.817   8.490  63.587  1.00 37.57           C  
ANISOU  633  CZ  TYR A  88     4538   4627   5110   1024    279    650       C  
ATOM    634  OH  TYR A  88      55.177   8.730  63.568  1.00 37.59           O  
ANISOU  634  OH  TYR A  88     4409   4712   5160   1104    294    721       O  
ATOM    635  N   ASP A  89      47.382   5.764  65.035  1.00 33.26           N  
ANISOU  635  N   ASP A  89     4546   3703   4389    630    180    473       N  
ATOM    636  CA  ASP A  89      45.994   5.558  65.415  1.00 32.32           C  
ANISOU  636  CA  ASP A  89     4487   3559   4234    515    151    450       C  
ATOM    637  C   ASP A  89      45.188   6.863  65.279  1.00 30.55           C  
ANISOU  637  C   ASP A  89     4195   3435   3978    425    119    402       C  
ATOM    638  O   ASP A  89      44.038   6.847  64.847  1.00 29.86           O  
ANISOU  638  O   ASP A  89     4150   3331   3865    340    116    354       O  
ATOM    639  CB  ASP A  89      45.900   5.039  66.842  1.00 32.95           C  
ANISOU  639  CB  ASP A  89     4573   3633   4313    504    117    525       C  
ATOM    640  CG  ASP A  89      46.661   3.721  67.056  1.00 34.37           C  
ANISOU  640  CG  ASP A  89     4828   3708   4524    600    145    584       C  
ATOM    641  OD1 ASP A  89      46.514   2.785  66.240  1.00 33.68           O  
ANISOU  641  OD1 ASP A  89     4853   3499   4443    620    191    551       O  
ATOM    642  OD2 ASP A  89      47.389   3.630  68.071  1.00 33.74           O1-
ANISOU  642  OD2 ASP A  89     4699   3663   4459    656    118    664       O1-
ATOM    643  N   VAL A  90      45.815   7.976  65.642  1.00 29.38           N  
ANISOU  643  N   VAL A  90     3940   3389   3833    445     97    419       N  
ATOM    644  CA  VAL A  90      45.170   9.281  65.669  1.00 28.12           C  
ANISOU  644  CA  VAL A  90     3721   3319   3645    376     70    384       C  
ATOM    645  C   VAL A  90      46.113  10.326  65.071  1.00 27.38           C  
ANISOU  645  C   VAL A  90     3550   3289   3565    419     77    372       C  
ATOM    646  O   VAL A  90      47.287  10.401  65.433  1.00 27.34           O  
ANISOU  646  O   VAL A  90     3489   3315   3586    480     73    419       O  
ATOM    647  CB  VAL A  90      44.822   9.674  67.124  1.00 28.40           C  
ANISOU  647  CB  VAL A  90     3720   3414   3655    331     26    426       C  
ATOM    648  CG1 VAL A  90      44.259  11.093  67.184  1.00 27.69           C  
ANISOU  648  CG1 VAL A  90     3574   3409   3536    277      7    390       C  
ATOM    649  CG2 VAL A  90      43.847   8.661  67.742  1.00 26.62           C  
ANISOU  649  CG2 VAL A  90     3567   3130   3416    280     25    446       C  
ATOM    650  N   VAL A  91      45.595  11.096  64.125  1.00 26.04           N  
ANISOU  650  N   VAL A  91     3376   3140   3377    383     88    313       N  
ATOM    651  CA  VAL A  91      46.305  12.210  63.544  1.00 24.76           C  
ANISOU  651  CA  VAL A  91     3149   3039   3219    405     95    300       C  
ATOM    652  C   VAL A  91      45.575  13.491  63.988  1.00 23.92           C  
ANISOU  652  C   VAL A  91     3005   3002   3081    336     59    281       C  
ATOM    653  O   VAL A  91      44.410  13.652  63.708  1.00 23.99           O  
ANISOU  653  O   VAL A  91     3044   3008   3065    286     55    245       O  
ATOM    654  CB  VAL A  91      46.343  12.089  62.012  1.00 25.02           C  
ANISOU  654  CB  VAL A  91     3224   3035   3250    428    143    250       C  
ATOM    655  CG1 VAL A  91      47.059  13.291  61.402  1.00 21.86           C  
ANISOU  655  CG1 VAL A  91     2756   2699   2851    442    154    242       C  
ATOM    656  CG2 VAL A  91      47.015  10.749  61.590  1.00 25.05           C  
ANISOU  656  CG2 VAL A  91     3286   2953   3279    505    191    262       C  
ATOM    657  N   ILE A  92      46.248  14.372  64.730  1.00 23.96           N  
ANISOU  657  N   ILE A  92     2947   3071   3086    335     31    311       N  
ATOM    658  CA  ILE A  92      45.638  15.648  65.151  1.00 23.16           C  
ANISOU  658  CA  ILE A  92     2826   3023   2950    280      4    289       C  
ATOM    659  C   ILE A  92      46.203  16.813  64.331  1.00 22.92           C  
ANISOU  659  C   ILE A  92     2760   3026   2923    282     13    268       C  
ATOM    660  O   ILE A  92      47.420  16.989  64.274  1.00 23.23           O  
ANISOU  660  O   ILE A  92     2751   3088   2988    310     13    297       O  
ATOM    661  CB  ILE A  92      45.830  15.902  66.650  1.00 23.15           C  
ANISOU  661  CB  ILE A  92     2807   3059   2930    258    -38    329       C  
ATOM    662  CG1 ILE A  92      45.402  14.672  67.467  1.00 23.92           C  
ANISOU  662  CG1 ILE A  92     2943   3121   3025    260    -44    361       C  
ATOM    663  CG2 ILE A  92      44.997  17.112  67.114  1.00 22.29           C  
ANISOU  663  CG2 ILE A  92     2705   2987   2778    208    -53    299       C  
ATOM    664  CD1 ILE A  92      45.963  14.673  68.942  1.00 25.18           C  
ANISOU  664  CD1 ILE A  92     3085   3316   3165    253    -89    418       C  
ATOM    665  N   LEU A  93      45.317  17.591  63.696  1.00 22.20           N  
ANISOU  665  N   LEU A  93     2687   2939   2807    254     22    224       N  
ATOM    666  CA  LEU A  93      45.698  18.773  62.914  1.00 21.48           C  
ANISOU  666  CA  LEU A  93     2577   2873   2712    250     31    205       C  
ATOM    667  C   LEU A  93      45.369  20.028  63.685  1.00 21.36           C  
ANISOU  667  C   LEU A  93     2558   2891   2667    211      3    200       C  
ATOM    668  O   LEU A  93      44.222  20.239  64.081  1.00 22.01           O  
ANISOU  668  O   LEU A  93     2667   2974   2723    191     -3    182       O  
ATOM    669  CB  LEU A  93      44.970  18.810  61.552  1.00 21.51           C  
ANISOU  669  CB  LEU A  93     2616   2855   2703    253     59    164       C  
ATOM    670  CG  LEU A  93      45.074  17.535  60.698  1.00 21.04           C  
ANISOU  670  CG  LEU A  93     2590   2748   2656    285     90    154       C  
ATOM    671  CD1 LEU A  93      44.297  17.672  59.402  1.00 21.30           C  
ANISOU  671  CD1 LEU A  93     2665   2767   2662    273    105    112       C  
ATOM    672  CD2 LEU A  93      46.537  17.208  60.413  1.00 20.17           C  
ANISOU  672  CD2 LEU A  93     2449   2635   2579    337    121    183       C  
ATOM    673  N   ASP A  94      46.385  20.852  63.937  1.00 21.37           N  
ANISOU  673  N   ASP A  94     2528   2919   2672    197    -13    218       N  
ATOM    674  CA  ASP A  94      46.194  22.175  64.513  1.00 20.64           C  
ANISOU  674  CA  ASP A  94     2453   2842   2546    155    -35    205       C  
ATOM    675  C   ASP A  94      45.802  23.119  63.345  1.00 19.90           C  
ANISOU  675  C   ASP A  94     2380   2736   2443    156     -8    174       C  
ATOM    676  O   ASP A  94      46.648  23.591  62.607  1.00 18.66           O  
ANISOU  676  O   ASP A  94     2202   2585   2301    152      3    182       O  
ATOM    677  CB  ASP A  94      47.481  22.596  65.209  1.00 21.27           C  
ANISOU  677  CB  ASP A  94     2495   2955   2632    125    -72    240       C  
ATOM    678  CG  ASP A  94      47.373  23.912  65.934  1.00 22.94           C  
ANISOU  678  CG  ASP A  94     2746   3170   2800     71   -100    224       C  
ATOM    679  OD1 ASP A  94      46.479  24.735  65.668  1.00 24.22           O  
ANISOU  679  OD1 ASP A  94     2959   3309   2936     69    -81    187       O  
ATOM    680  OD2 ASP A  94      48.232  24.121  66.797  1.00 30.02           O1-
ANISOU  680  OD2 ASP A  94     3623   4094   3688     32   -145    252       O1-
ATOM    681  N   ARG A  95      44.501  23.380  63.236  1.00 19.47           N  
ANISOU  681  N   ARG A  95     2363   2671   2365    162      1    145       N  
ATOM    682  CA  ARG A  95      43.834  23.972  62.058  1.00 19.84           C  
ANISOU  682  CA  ARG A  95     2431   2707   2402    176     24    122       C  
ATOM    683  C   ARG A  95      43.697  23.042  60.862  1.00 20.05           C  
ANISOU  683  C   ARG A  95     2451   2724   2443    199     44    115       C  
ATOM    684  O   ARG A  95      44.631  22.299  60.504  1.00 21.22           O  
ANISOU  684  O   ARG A  95     2582   2868   2616    212     57    128       O  
ATOM    685  CB  ARG A  95      44.496  25.256  61.584  1.00 19.69           C  
ANISOU  685  CB  ARG A  95     2424   2682   2376    160     28    122       C  
ATOM    686  CG  ARG A  95      44.560  26.343  62.629  1.00 20.36           C  
ANISOU  686  CG  ARG A  95     2539   2761   2434    129      8    119       C  
ATOM    687  CD  ARG A  95      44.791  27.683  61.954  1.00 19.41           C  
ANISOU  687  CD  ARG A  95     2454   2618   2301    115     18    113       C  
ATOM    688  NE  ARG A  95      44.669  28.765  62.907  1.00 20.39           N  
ANISOU  688  NE  ARG A  95     2635   2719   2393     87      3    101       N  
ATOM    689  CZ  ARG A  95      43.517  29.246  63.346  1.00 18.43           C  
ANISOU  689  CZ  ARG A  95     2436   2451   2113    118     16     81       C  
ATOM    690  NH1 ARG A  95      42.383  28.729  62.912  1.00 17.58           N1+
ANISOU  690  NH1 ARG A  95     2312   2359   2011    168     35     76       N1+
ATOM    691  NH2 ARG A  95      43.508  30.223  64.235  1.00 17.44           N  
ANISOU  691  NH2 ARG A  95     2379   2296   1953     95      9     66       N  
ATOM    692  N   TYR A  96      42.555  23.127  60.196  1.00 18.99           N  
ANISOU  692  N   TYR A  96     2337   2588   2290    207     48     96       N  
ATOM    693  CA  TYR A  96      42.353  22.383  58.979  1.00 18.87           C  
ANISOU  693  CA  TYR A  96     2334   2562   2272    217     61     83       C  
ATOM    694  C   TYR A  96      41.405  23.192  58.085  1.00 19.17           C  
ANISOU  694  C   TYR A  96     2392   2611   2282    222     57     71       C  
ATOM    695  O   TYR A  96      41.360  24.427  58.180  1.00 19.46           O  
ANISOU  695  O   TYR A  96     2434   2653   2307    227     57     75       O  
ATOM    696  CB  TYR A  96      41.854  20.970  59.330  1.00 18.75           C  
ANISOU  696  CB  TYR A  96     2322   2535   2268    210     53     81       C  
ATOM    697  CG  TYR A  96      41.925  19.918  58.223  1.00 18.68           C  
ANISOU  697  CG  TYR A  96     2346   2496   2255    215     68     64       C  
ATOM    698  CD1 TYR A  96      43.016  19.824  57.374  1.00 20.93           C  
ANISOU  698  CD1 TYR A  96     2643   2764   2544    241    101     61       C  
ATOM    699  CD2 TYR A  96      40.891  19.012  58.042  1.00 19.66           C  
ANISOU  699  CD2 TYR A  96     2493   2609   2368    189     52     51       C  
ATOM    700  CE1 TYR A  96      43.071  18.866  56.358  1.00 21.66           C  
ANISOU  700  CE1 TYR A  96     2783   2822   2625    251    122     39       C  
ATOM    701  CE2 TYR A  96      40.935  18.046  57.021  1.00 22.01           C  
ANISOU  701  CE2 TYR A  96     2842   2869   2653    185     63     28       C  
ATOM    702  CZ  TYR A  96      42.038  17.976  56.189  1.00 22.88           C  
ANISOU  702  CZ  TYR A  96     2977   2955   2761    221    101     19       C  
ATOM    703  OH  TYR A  96      42.086  17.025  55.178  1.00 24.46           O  
ANISOU  703  OH  TYR A  96     3245   3108   2938    223    120    -10       O  
ATOM    704  N   VAL A  97      40.643  22.504  57.246  1.00 19.19           N  
ANISOU  704  N   VAL A  97     2407   2615   2270    217     50     58       N  
ATOM    705  CA  VAL A  97      39.792  23.119  56.267  1.00 18.88           C  
ANISOU  705  CA  VAL A  97     2381   2593   2198    221     37     54       C  
ATOM    706  C   VAL A  97      38.755  24.089  56.861  1.00 19.92           C  
ANISOU  706  C   VAL A  97     2491   2754   2324    235     22     68       C  
ATOM    707  O   VAL A  97      38.418  25.102  56.219  1.00 19.63           O  
ANISOU  707  O   VAL A  97     2466   2726   2267    257     20     76       O  
ATOM    708  CB  VAL A  97      39.052  22.007  55.430  1.00 20.06           C  
ANISOU  708  CB  VAL A  97     2550   2745   2328    197     18     37       C  
ATOM    709  CG1 VAL A  97      38.180  22.626  54.334  1.00 18.18           C  
ANISOU  709  CG1 VAL A  97     2322   2535   2050    198     -7     39       C  
ATOM    710  CG2 VAL A  97      40.053  20.981  54.817  1.00 17.48           C  
ANISOU  710  CG2 VAL A  97     2264   2376   2001    196     44     18       C  
ATOM    711  N   ALA A  98      38.235  23.799  58.063  1.00 19.53           N  
ANISOU  711  N   ALA A  98     2413   2717   2288    229     18     75       N  
ATOM    712  CA  ALA A  98      37.191  24.678  58.649  1.00 19.92           C  
ANISOU  712  CA  ALA A  98     2442   2797   2331    254     18     89       C  
ATOM    713  C   ALA A  98      37.705  26.073  58.999  1.00 19.77           C  
ANISOU  713  C   ALA A  98     2453   2754   2302    284     38     91       C  
ATOM    714  O   ALA A  98      36.917  27.013  59.115  1.00 19.89           O  
ANISOU  714  O   ALA A  98     2470   2781   2306    322     45    101       O  
ATOM    715  CB  ALA A  98      36.546  24.034  59.879  1.00 19.47           C  
ANISOU  715  CB  ALA A  98     2352   2762   2284    241     20     98       C  
ATOM    716  N   SER A  99      39.017  26.209  59.177  1.00 19.90           N  
ANISOU  716  N   SER A  99     2495   2738   2328    267     46     84       N  
ATOM    717  CA  SER A  99      39.610  27.517  59.378  1.00 20.16           C  
ANISOU  717  CA  SER A  99     2567   2742   2351    275     58     84       C  
ATOM    718  C   SER A  99      39.290  28.387  58.174  1.00 21.28           C  
ANISOU  718  C   SER A  99     2733   2876   2474    302     61     92       C  
ATOM    719  O   SER A  99      38.991  29.593  58.296  1.00 21.93           O  
ANISOU  719  O   SER A  99     2855   2937   2543    329     72     99       O  
ATOM    720  CB  SER A  99      41.135  27.421  59.554  1.00 20.60           C  
ANISOU  720  CB  SER A  99     2627   2777   2422    238     59     84       C  
ATOM    721  OG  SER A  99      41.451  27.086  60.875  1.00 17.59           O  
ANISOU  721  OG  SER A  99     2239   2398   2048    217     50     84       O  
ATOM    722  N   ASN A 100      39.328  27.773  56.999  1.00 21.09           N  
ANISOU  722  N   ASN A 100     2699   2866   2448    295     54     93       N  
ATOM    723  CA  ASN A 100      39.067  28.527  55.779  1.00 20.62           C  
ANISOU  723  CA  ASN A 100     2667   2803   2362    318     53    105       C  
ATOM    724  C   ASN A 100      37.580  28.919  55.739  1.00 20.98           C  
ANISOU  724  C   ASN A 100     2696   2879   2395    361     37    122       C  
ATOM    725  O   ASN A 100      37.245  30.045  55.401  1.00 20.39           O  
ANISOU  725  O   ASN A 100     2652   2791   2304    401     42    141       O  
ATOM    726  CB  ASN A 100      39.486  27.716  54.546  1.00 20.13           C  
ANISOU  726  CB  ASN A 100     2611   2750   2288    297     51     99       C  
ATOM    727  CG  ASN A 100      40.003  28.588  53.390  1.00 21.48           C  
ANISOU  727  CG  ASN A 100     2827   2904   2432    304     66    113       C  
ATOM    728  ND2 ASN A 100      40.224  27.964  52.230  1.00 21.75           N  
ANISOU  728  ND2 ASN A 100     2877   2947   2440    294     68    107       N  
ATOM    729  OD1 ASN A 100      40.226  29.787  53.546  1.00 19.80           O  
ANISOU  729  OD1 ASN A 100     2644   2663   2215    315     78    129       O  
ATOM    730  N   ALA A 101      36.684  28.016  56.136  1.00 20.87           N  
ANISOU  730  N   ALA A 101     2631   2908   2391    356     19    121       N  
ATOM    731  CA  ALA A 101      35.238  28.365  56.121  1.00 20.92           C  
ANISOU  731  CA  ALA A 101     2598   2961   2390    399      6    147       C  
ATOM    732  C   ALA A 101      34.918  29.481  57.109  1.00 20.88           C  
ANISOU  732  C   ALA A 101     2609   2937   2389    454     38    157       C  
ATOM    733  O   ALA A 101      34.270  30.447  56.760  1.00 21.95           O  
ANISOU  733  O   ALA A 101     2754   3075   2512    514     43    183       O  
ATOM    734  CB  ALA A 101      34.368  27.149  56.384  1.00 20.76           C  
ANISOU  734  CB  ALA A 101     2513   2994   2381    367    -18    149       C  
ATOM    735  N   ALA A 102      35.405  29.370  58.334  1.00 20.82           N  
ANISOU  735  N   ALA A 102     2614   2904   2391    437     61    138       N  
ATOM    736  CA  ALA A 102      35.115  30.354  59.364  1.00 21.13           C  
ANISOU  736  CA  ALA A 102     2686   2920   2424    485     97    138       C  
ATOM    737  C   ALA A 102      35.731  31.740  59.104  1.00 21.80           C  
ANISOU  737  C   ALA A 102     2857   2935   2491    510    114    136       C  
ATOM    738  O   ALA A 102      35.037  32.763  59.293  1.00 22.10           O  
ANISOU  738  O   ALA A 102     2927   2954   2516    581    141    150       O  
ATOM    739  CB  ALA A 102      35.550  29.839  60.734  1.00 20.62           C  
ANISOU  739  CB  ALA A 102     2626   2847   2362    450    110    117       C  
ATOM    740  N   TYR A 103      37.018  31.796  58.750  1.00 21.07           N  
ANISOU  740  N   TYR A 103     2804   2802   2399    455    105    122       N  
ATOM    741  CA  TYR A 103      37.662  33.098  58.510  1.00 21.99           C  
ANISOU  741  CA  TYR A 103     3006   2848   2500    458    120    123       C  
ATOM    742  C   TYR A 103      37.141  33.782  57.240  1.00 22.81           C  
ANISOU  742  C   TYR A 103     3128   2949   2591    508    118    155       C  
ATOM    743  O   TYR A 103      36.969  34.992  57.215  1.00 22.95           O  
ANISOU  743  O   TYR A 103     3217   2912   2593    552    138    167       O  
ATOM    744  CB  TYR A 103      39.192  33.004  58.491  1.00 22.30           C  
ANISOU  744  CB  TYR A 103     3068   2857   2546    379    112    110       C  
ATOM    745  CG  TYR A 103      39.815  32.932  59.872  1.00 21.90           C  
ANISOU  745  CG  TYR A 103     3035   2789   2495    335    112     86       C  
ATOM    746  CD1 TYR A 103      39.856  31.738  60.562  1.00 20.76           C  
ANISOU  746  CD1 TYR A 103     2831   2691   2367    313     98     78       C  
ATOM    747  CD2 TYR A 103      40.338  34.059  60.483  1.00 22.34           C  
ANISOU  747  CD2 TYR A 103     3177   2781   2531    312    121     75       C  
ATOM    748  CE1 TYR A 103      40.394  31.649  61.799  1.00 20.28           C  
ANISOU  748  CE1 TYR A 103     2787   2620   2298    274     92     62       C  
ATOM    749  CE2 TYR A 103      40.885  33.977  61.753  1.00 22.49           C  
ANISOU  749  CE2 TYR A 103     3217   2788   2539    265    110     53       C  
ATOM    750  CZ  TYR A 103      40.899  32.755  62.400  1.00 20.41           C  
ANISOU  750  CZ  TYR A 103     2885   2582   2290    249     95     50       C  
ATOM    751  OH  TYR A 103      41.424  32.617  63.661  1.00 23.23           O  
ANISOU  751  OH  TYR A 103     3262   2936   2630    203     79     35       O  
ATOM    752  N   SER A 104      36.843  33.012  56.198  1.00 22.94           N  
ANISOU  752  N   SER A 104     3089   3019   2608    502     91    169       N  
ATOM    753  CA  SER A 104      36.298  33.598  54.961  1.00 22.88           C  
ANISOU  753  CA  SER A 104     3096   3018   2580    547     79    204       C  
ATOM    754  C   SER A 104      34.844  34.096  55.123  1.00 24.18           C  
ANISOU  754  C   SER A 104     3233   3212   2741    638     80    237       C  
ATOM    755  O   SER A 104      34.513  35.213  54.709  1.00 24.88           O  
ANISOU  755  O   SER A 104     3374   3265   2815    702     91    268       O  
ATOM    756  CB  SER A 104      36.399  32.592  53.825  1.00 22.88           C  
ANISOU  756  CB  SER A 104     3057   3068   2569    508     46    206       C  
ATOM    757  OG  SER A 104      37.757  32.179  53.629  1.00 22.34           O  
ANISOU  757  OG  SER A 104     3011   2973   2505    442     58    183       O  
ATOM    758  N   ALA A 105      33.978  33.263  55.700  1.00 24.26           N  
ANISOU  758  N   ALA A 105     3161   3288   2768    647     71    235       N  
ATOM    759  CA  ALA A 105      32.590  33.645  56.008  1.00 25.02           C  
ANISOU  759  CA  ALA A 105     3208   3430   2869    734     80    272       C  
ATOM    760  C   ALA A 105      32.536  34.895  56.889  1.00 25.77           C  
ANISOU  760  C   ALA A 105     3378   3454   2960    807    136    270       C  
ATOM    761  O   ALA A 105      31.857  35.874  56.554  1.00 26.52           O  
ANISOU  761  O   ALA A 105     3495   3535   3047    900    152    309       O  
ATOM    762  CB  ALA A 105      31.870  32.509  56.692  1.00 24.74           C  
ANISOU  762  CB  ALA A 105     3074   3472   2854    712     72    268       C  
ATOM    763  N   ALA A 106      33.248  34.850  58.009  1.00 25.61           N  
ANISOU  763  N   ALA A 106     3404   3385   2940    767    166    226       N  
ATOM    764  CA  ALA A 106      33.328  35.991  58.918  1.00 27.29           C  
ANISOU  764  CA  ALA A 106     3714   3516   3137    819    218    212       C  
ATOM    765  C   ALA A 106      33.700  37.280  58.188  1.00 28.57           C  
ANISOU  765  C   ALA A 106     3981   3593   3281    852    227    228       C  
ATOM    766  O   ALA A 106      33.058  38.313  58.393  1.00 29.83           O  
ANISOU  766  O   ALA A 106     4198   3706   3430    950    268    247       O  
ATOM    767  CB  ALA A 106      34.316  35.724  60.069  1.00 26.14           C  
ANISOU  767  CB  ALA A 106     3619   3330   2985    740    229    160       C  
ATOM    768  N   ARG A 107      34.738  37.227  57.360  1.00 29.18           N  
ANISOU  768  N   ARG A 107     4088   3643   3355    775    196    224       N  
ATOM    769  CA  ARG A 107      35.181  38.415  56.620  1.00 30.89           C  
ANISOU  769  CA  ARG A 107     4408   3776   3554    789    206    244       C  
ATOM    770  C   ARG A 107      34.098  38.920  55.695  1.00 31.10           C  
ANISOU  770  C   ARG A 107     4417   3826   3573    894    200    303       C  
ATOM    771  O   ARG A 107      33.902  40.122  55.572  1.00 31.91           O  
ANISOU  771  O   ARG A 107     4614   3850   3661    964    230    326       O  
ATOM    772  CB  ARG A 107      36.449  38.126  55.799  1.00 31.45           C  
ANISOU  772  CB  ARG A 107     4492   3837   3622    686    178    238       C  
ATOM    773  CG  ARG A 107      37.730  38.694  56.396  1.00 35.10           C  
ANISOU  773  CG  ARG A 107     5044   4213   4078    603    193    206       C  
ATOM    774  CD  ARG A 107      38.263  39.891  55.599  1.00 40.09           C  
ANISOU  774  CD  ARG A 107     5782   4758   4690    594    205    233       C  
ATOM    775  NE  ARG A 107      39.493  39.533  54.904  1.00 44.41           N  
ANISOU  775  NE  ARG A 107     6314   5318   5242    492    190    236       N  
ATOM    776  CZ  ARG A 107      40.001  40.170  53.849  1.00 49.07           C  
ANISOU  776  CZ  ARG A 107     6957   5871   5815    468    195    271       C  
ATOM    777  NH1 ARG A 107      39.400  41.231  53.320  1.00 50.72           N1+
ANISOU  777  NH1 ARG A 107     7251   6019   6002    539    209    309       N1+
ATOM    778  NH2 ARG A 107      41.127  39.718  53.297  1.00 50.24           N  
ANISOU  778  NH2 ARG A 107     7074   6046   5969    378    191    273       N  
ATOM    779  N   LEU A 108      33.391  37.988  55.060  1.00 30.63           N  
ANISOU  779  N   LEU A 108     4242   3873   3523    902    161    328       N  
ATOM    780  CA  LEU A 108      32.345  38.317  54.121  1.00 31.43           C  
ANISOU  780  CA  LEU A 108     4304   4022   3616    990    138    391       C  
ATOM    781  C   LEU A 108      30.965  38.527  54.787  1.00 32.48           C  
ANISOU  781  C   LEU A 108     4373   4202   3766   1106    164    422       C  
ATOM    782  O   LEU A 108      29.977  38.714  54.090  1.00 33.07           O  
ANISOU  782  O   LEU A 108     4388   4338   3840   1186    141    485       O  
ATOM    783  CB  LEU A 108      32.254  37.208  53.075  1.00 31.00           C  
ANISOU  783  CB  LEU A 108     4160   4063   3554    929     74    403       C  
ATOM    784  CG  LEU A 108      33.512  37.013  52.215  1.00 30.45           C  
ANISOU  784  CG  LEU A 108     4149   3957   3464    834     58    383       C  
ATOM    785  CD1 LEU A 108      33.451  35.662  51.529  1.00 29.12           C  
ANISOU  785  CD1 LEU A 108     3900   3877   3286    766      8    373       C  
ATOM    786  CD2 LEU A 108      33.649  38.147  51.201  1.00 28.38           C  
ANISOU  786  CD2 LEU A 108     3975   3640   3167    876     59    431       C  
ATOM    787  N   HIS A 109      30.887  38.473  56.113  1.00 32.36           N  
ANISOU  787  N   HIS A 109     4363   4168   3763   1118    213    385       N  
ATOM    788  CA  HIS A 109      29.630  38.703  56.808  1.00 34.09           C  
ANISOU  788  CA  HIS A 109     4524   4432   3996   1234    254    415       C  
ATOM    789  C   HIS A 109      28.585  37.725  56.300  1.00 33.74           C  
ANISOU  789  C   HIS A 109     4313   4535   3973   1239    206    462       C  
ATOM    790  O   HIS A 109      27.421  38.083  56.128  1.00 34.88           O  
ANISOU  790  O   HIS A 109     4385   4740   4127   1350    214    525       O  
ATOM    791  CB  HIS A 109      29.153  40.158  56.632  1.00 36.09           C  
ANISOU  791  CB  HIS A 109     4865   4608   4238   1373    300    459       C  
ATOM    792  CG  HIS A 109      29.915  41.150  57.452  1.00 39.02           C  
ANISOU  792  CG  HIS A 109     5407   4833   4587   1378    362    410       C  
ATOM    793  CD2 HIS A 109      31.244  41.344  57.610  1.00 42.21           C  
ANISOU  793  CD2 HIS A 109     5925   5141   4973   1268    356    355       C  
ATOM    794  ND1 HIS A 109      29.296  42.095  58.240  1.00 44.40           N  
ANISOU  794  ND1 HIS A 109     6160   5450   5260   1506    440    415       N  
ATOM    795  CE1 HIS A 109      30.213  42.831  58.844  1.00 44.63           C  
ANISOU  795  CE1 HIS A 109     6355   5341   5260   1465    475    360       C  
ATOM    796  NE2 HIS A 109      31.403  42.395  58.482  1.00 41.98           N  
ANISOU  796  NE2 HIS A 109     6040   4991   4921   1316    421    326       N  
ATOM    797  N   GLU A 110      29.030  36.495  56.044  1.00 32.18           N  
ANISOU  797  N   GLU A 110     4056   4391   3779   1117    153    433       N  
ATOM    798  CA  GLU A 110      28.168  35.397  55.673  1.00 32.27           C  
ANISOU  798  CA  GLU A 110     3925   4531   3805   1085    100    464       C  
ATOM    799  C   GLU A 110      28.023  34.438  56.853  1.00 32.07           C  
ANISOU  799  C   GLU A 110     3837   4546   3800   1034    125    430       C  
ATOM    800  O   GLU A 110      28.813  34.460  57.805  1.00 30.95           O  
ANISOU  800  O   GLU A 110     3770   4334   3656   1003    168    377       O  
ATOM    801  CB  GLU A 110      28.759  34.625  54.480  1.00 31.43           C  
ANISOU  801  CB  GLU A 110     3816   4446   3680    979     25    454       C  
ATOM    802  CG  GLU A 110      28.813  35.416  53.162  1.00 32.77           C  
ANISOU  802  CG  GLU A 110     4036   4595   3819   1018     -9    496       C  
ATOM    803  CD  GLU A 110      29.371  34.612  51.983  1.00 31.83           C  
ANISOU  803  CD  GLU A 110     3922   4501   3669    916    -75    482       C  
ATOM    804  OE1 GLU A 110      29.649  33.390  52.128  1.00 29.18           O  
ANISOU  804  OE1 GLU A 110     3549   4197   3340    819    -97    440       O  
ATOM    805  OE2 GLU A 110      29.530  35.220  50.901  1.00 32.16           O1-
ANISOU  805  OE2 GLU A 110     4018   4522   3677    937   -100    513       O1-
ATOM    806  N   ASN A 111      27.007  33.590  56.782  1.00 32.95           N  
ANISOU  806  N   ASN A 111     3814   4776   3931   1021     94    467       N  
ATOM    807  CA  ASN A 111      26.870  32.517  57.752  1.00 33.17           C  
ANISOU  807  CA  ASN A 111     3780   4847   3977    953    109    442       C  
ATOM    808  C   ASN A 111      27.391  31.184  57.195  1.00 32.96           C  
ANISOU  808  C   ASN A 111     3733   4842   3947    815     41    412       C  
ATOM    809  O   ASN A 111      27.712  31.070  56.007  1.00 33.56           O  
ANISOU  809  O   ASN A 111     3831   4914   4006    777    -17    414       O  
ATOM    810  CB  ASN A 111      25.423  32.436  58.328  1.00 34.07           C  
ANISOU  810  CB  ASN A 111     3760   5069   4115   1023    139    500       C  
ATOM    811  CG  ASN A 111      24.378  31.967  57.327  1.00 34.92           C  
ANISOU  811  CG  ASN A 111     3731   5302   4235   1010     65    568       C  
ATOM    812  ND2 ASN A 111      23.112  32.348  57.580  1.00 34.83           N  
ANISOU  812  ND2 ASN A 111     3605   5384   4246   1109     93    640       N  
ATOM    813  OD1 ASN A 111      24.678  31.255  56.362  1.00 35.83           O  
ANISOU  813  OD1 ASN A 111     3845   5434   4338    912    -16    558       O  
ATOM    814  N   ALA A 112      27.466  30.191  58.072  1.00 32.99           N  
ANISOU  814  N   ALA A 112     3706   4862   3965    746     54    386       N  
ATOM    815  CA  ALA A 112      27.925  28.855  57.745  1.00 32.47           C  
ANISOU  815  CA  ALA A 112     3633   4805   3900    623      2    356       C  
ATOM    816  C   ALA A 112      27.133  28.210  56.622  1.00 33.23           C  
ANISOU  816  C   ALA A 112     3648   4987   3992    575    -74    392       C  
ATOM    817  O   ALA A 112      27.645  27.329  55.951  1.00 33.28           O  
ANISOU  817  O   ALA A 112     3684   4976   3984    484   -123    363       O  
ATOM    818  CB  ALA A 112      27.879  27.976  58.991  1.00 32.36           C  
ANISOU  818  CB  ALA A 112     3589   4803   3902    575     36    340       C  
ATOM    819  N   ALA A 113      25.894  28.628  56.405  1.00 34.46           N  
ANISOU  819  N   ALA A 113     3703   5233   4157    636    -86    457       N  
ATOM    820  CA  ALA A 113      25.126  28.139  55.249  1.00 35.50           C  
ANISOU  820  CA  ALA A 113     3757   5453   4277    586   -174    498       C  
ATOM    821  C   ALA A 113      25.392  28.981  53.996  1.00 35.86           C  
ANISOU  821  C   ALA A 113     3862   5476   4289    632   -214    512       C  
ATOM    822  O   ALA A 113      24.800  28.749  52.933  1.00 36.71           O  
ANISOU  822  O   ALA A 113     3921   5655   4372    599   -294    549       O  
ATOM    823  CB  ALA A 113      23.621  28.132  55.566  1.00 36.93           C  
ANISOU  823  CB  ALA A 113     3780   5765   4486    622   -179    575       C  
ATOM    824  N   GLY A 114      26.270  29.970  54.120  1.00 35.33           N  
ANISOU  824  N   GLY A 114     3902   5309   4212    701   -162    487       N  
ATOM    825  CA  GLY A 114      26.528  30.896  53.024  1.00 35.28           C  
ANISOU  825  CA  GLY A 114     3960   5272   4173    752   -187    508       C  
ATOM    826  C   GLY A 114      27.392  30.305  51.927  1.00 34.29           C  
ANISOU  826  C   GLY A 114     3911   5113   4006    659   -239    469       C  
ATOM    827  O   GLY A 114      27.772  29.135  51.961  1.00 32.90           O  
ANISOU  827  O   GLY A 114     3740   4933   3827    555   -258    424       O  
ATOM    828  N   LYS A 115      27.718  31.156  50.960  1.00 34.25           N  
ANISOU  828  N   LYS A 115     3974   5074   3966    701   -253    488       N  
ATOM    829  CA  LYS A 115      28.406  30.743  49.745  1.00 33.45           C  
ANISOU  829  CA  LYS A 115     3947   4952   3812    628   -300    464       C  
ATOM    830  C   LYS A 115      29.866  30.339  49.974  1.00 31.46           C  
ANISOU  830  C   LYS A 115     3792   4602   3559    567   -252    390       C  
ATOM    831  O   LYS A 115      30.323  29.333  49.452  1.00 31.07           O  
ANISOU  831  O   LYS A 115     3770   4550   3485    482   -278    352       O  
ATOM    832  CB  LYS A 115      28.337  31.881  48.721  1.00 34.22           C  
ANISOU  832  CB  LYS A 115     4093   5038   3869    700   -318    515       C  
ATOM    833  CG  LYS A 115      26.916  32.219  48.265  1.00 36.04           C  
ANISOU  833  CG  LYS A 115     4222   5378   4093    761   -380    599       C  
ATOM    834  N   ALA A 116      30.588  31.142  50.746  1.00 30.18           N  
ANISOU  834  N   ALA A 116     3683   4363   3423    615   -183    374       N  
ATOM    835  CA  ALA A 116      32.008  30.926  50.986  1.00 28.68           C  
ANISOU  835  CA  ALA A 116     3571   4090   3235    565   -140    318       C  
ATOM    836  C   ALA A 116      32.247  29.584  51.652  1.00 27.68           C  
ANISOU  836  C   ALA A 116     3411   3974   3133    490   -140    272       C  
ATOM    837  O   ALA A 116      33.144  28.835  51.251  1.00 25.86           O  
ANISOU  837  O   ALA A 116     3224   3714   2889    428   -138    234       O  
ATOM    838  CB  ALA A 116      32.594  32.047  51.838  1.00 27.72           C  
ANISOU  838  CB  ALA A 116     3504   3891   3135    618    -77    314       C  
ATOM    839  N   ALA A 117      31.461  29.294  52.684  1.00 27.51           N  
ANISOU  839  N   ALA A 117     3316   3990   3146    501   -133    281       N  
ATOM    840  CA  ALA A 117      31.651  28.053  53.443  1.00 26.96           C  
ANISOU  840  CA  ALA A 117     3218   3924   3100    433   -128    246       C  
ATOM    841  C   ALA A 117      31.388  26.849  52.556  1.00 27.59           C  
ANISOU  841  C   ALA A 117     3285   4042   3156    354   -185    235       C  
ATOM    842  O   ALA A 117      32.089  25.841  52.660  1.00 28.13           O  
ANISOU  842  O   ALA A 117     3386   4075   3227    292   -179    193       O  
ATOM    843  CB  ALA A 117      30.761  28.028  54.632  1.00 27.38           C  
ANISOU  843  CB  ALA A 117     3196   4021   3187    461   -108    265       C  
ATOM    844  N   ALA A 118      30.402  26.968  51.665  1.00 28.10           N  
ANISOU  844  N   ALA A 118     3310   4175   3193    356   -243    273       N  
ATOM    845  CA  ALA A 118      30.093  25.903  50.713  1.00 28.76           C  
ANISOU  845  CA  ALA A 118     3396   4292   3239    271   -308    261       C  
ATOM    846  C   ALA A 118      31.229  25.728  49.692  1.00 28.55           C  
ANISOU  846  C   ALA A 118     3481   4202   3166    244   -302    220       C  
ATOM    847  O   ALA A 118      31.660  24.608  49.403  1.00 27.84           O  
ANISOU  847  O   ALA A 118     3436   4083   3057    173   -309    177       O  
ATOM    848  CB  ALA A 118      28.733  26.208  50.003  1.00 29.86           C  
ANISOU  848  CB  ALA A 118     3457   4533   3354    282   -381    323       C  
ATOM    849  N   TRP A 119      31.715  26.860  49.173  1.00 28.86           N  
ANISOU  849  N   TRP A 119     3567   4214   3184    306   -280    237       N  
ATOM    850  CA  TRP A 119      32.836  26.918  48.239  1.00 28.40           C  
ANISOU  850  CA  TRP A 119     3609   4100   3082    293   -258    209       C  
ATOM    851  C   TRP A 119      34.050  26.195  48.793  1.00 27.12           C  
ANISOU  851  C   TRP A 119     3486   3871   2947    262   -201    157       C  
ATOM    852  O   TRP A 119      34.621  25.326  48.143  1.00 27.43           O  
ANISOU  852  O   TRP A 119     3584   3885   2955    216   -198    119       O  
ATOM    853  CB  TRP A 119      33.172  28.389  47.954  1.00 28.83           C  
ANISOU  853  CB  TRP A 119     3698   4129   3127    366   -229    245       C  
ATOM    854  CG  TRP A 119      34.319  28.585  47.016  1.00 29.98           C  
ANISOU  854  CG  TRP A 119     3939   4225   3229    355   -197    227       C  
ATOM    855  CD1 TRP A 119      34.271  28.554  45.667  1.00 31.69           C  
ANISOU  855  CD1 TRP A 119     4210   4458   3371    338   -230    237       C  
ATOM    856  CD2 TRP A 119      35.685  28.855  47.367  1.00 32.01           C  
ANISOU  856  CD2 TRP A 119     4241   4412   3509    357   -125    204       C  
ATOM    857  CE2 TRP A 119      36.404  28.968  46.166  1.00 32.96           C  
ANISOU  857  CE2 TRP A 119     4436   4514   3572    344   -109    202       C  
ATOM    858  CE3 TRP A 119      36.371  28.999  48.581  1.00 31.56           C  
ANISOU  858  CE3 TRP A 119     4165   4314   3512    363    -77    187       C  
ATOM    859  NE1 TRP A 119      35.513  28.781  45.144  1.00 33.88           N  
ANISOU  859  NE1 TRP A 119     4567   4682   3625    333   -172    219       N  
ATOM    860  CZ2 TRP A 119      37.778  29.229  46.136  1.00 32.54           C  
ANISOU  860  CZ2 TRP A 119     4429   4408   3528    338    -40    189       C  
ATOM    861  CZ3 TRP A 119      37.731  29.257  48.550  1.00 31.81           C  
ANISOU  861  CZ3 TRP A 119     4240   4293   3551    352    -21    173       C  
ATOM    862  CH2 TRP A 119      38.420  29.365  47.337  1.00 31.86           C  
ANISOU  862  CH2 TRP A 119     4310   4288   3509    340     -1    176       C  
ATOM    863  N   VAL A 120      34.425  26.534  50.017  1.00 26.34           N  
ANISOU  863  N   VAL A 120     3360   3744   2904    291   -156    155       N  
ATOM    864  CA  VAL A 120      35.527  25.848  50.697  1.00 25.54           C  
ANISOU  864  CA  VAL A 120     3278   3590   2835    267   -109    116       C  
ATOM    865  C   VAL A 120      35.377  24.339  50.632  1.00 26.44           C  
ANISOU  865  C   VAL A 120     3394   3705   2944    205   -130     84       C  
ATOM    866  O   VAL A 120      36.325  23.642  50.278  1.00 27.18           O  
ANISOU  866  O   VAL A 120     3542   3755   3029    185   -102     51       O  
ATOM    867  CB  VAL A 120      35.649  26.277  52.164  1.00 24.47           C  
ANISOU  867  CB  VAL A 120     3103   3440   2753    293    -78    122       C  
ATOM    868  CG1 VAL A 120      36.586  25.331  52.923  1.00 23.30           C  
ANISOU  868  CG1 VAL A 120     2960   3255   2637    261    -48     90       C  
ATOM    869  CG2 VAL A 120      36.112  27.721  52.251  1.00 21.86           C  
ANISOU  869  CG2 VAL A 120     2802   3080   2425    343    -47    142       C  
ATOM    870  N   GLN A 121      34.203  23.829  50.961  1.00 27.96           N  
ANISOU  870  N   GLN A 121     3533   3946   3146    176   -175     96       N  
ATOM    871  CA  GLN A 121      33.949  22.391  50.821  1.00 29.87           C  
ANISOU  871  CA  GLN A 121     3791   4183   3377    103   -203     68       C  
ATOM    872  C   GLN A 121      34.171  21.844  49.422  1.00 30.78           C  
ANISOU  872  C   GLN A 121     3988   4281   3426     64   -225     39       C  
ATOM    873  O   GLN A 121      34.830  20.810  49.268  1.00 31.03           O  
ANISOU  873  O   GLN A 121     4085   4256   3450     33   -203     -2       O  
ATOM    874  CB  GLN A 121      32.521  22.021  51.251  1.00 31.05           C  
ANISOU  874  CB  GLN A 121     3860   4400   3539     63   -255     96       C  
ATOM    875  CG  GLN A 121      32.326  21.947  52.745  1.00 33.19           C  
ANISOU  875  CG  GLN A 121     4065   4675   3868     76   -224    111       C  
ATOM    876  CD  GLN A 121      31.294  20.912  53.161  1.00 38.03           C  
ANISOU  876  CD  GLN A 121     4627   5329   4494      2   -262    122       C  
ATOM    877  NE2 GLN A 121      31.536  19.665  52.793  1.00 41.94           N  
ANISOU  877  NE2 GLN A 121     5183   5780   4972    -73   -280     86       N  
ATOM    878  OE1 GLN A 121      30.300  21.229  53.816  1.00 41.29           O  
ANISOU  878  OE1 GLN A 121     4947   5808   4930     11   -271    163       O  
ATOM    879  N   ARG A 122      33.573  22.500  48.421  1.00 31.63           N  
ANISOU  879  N   ARG A 122     4100   4435   3483     69   -270     63       N  
ATOM    880  CA  ARG A 122      33.740  22.094  47.030  1.00 32.84           C  
ANISOU  880  CA  ARG A 122     4343   4576   3556     32   -295     37       C  
ATOM    881  C   ARG A 122      35.216  22.045  46.665  1.00 32.03           C  
ANISOU  881  C   ARG A 122     4327   4401   3442     64   -217      2       C  
ATOM    882  O   ARG A 122      35.670  21.121  45.987  1.00 33.08           O  
ANISOU  882  O   ARG A 122     4548   4492   3530     30   -205    -43       O  
ATOM    883  CB  ARG A 122      33.043  23.066  46.053  1.00 33.78           C  
ANISOU  883  CB  ARG A 122     4456   4760   3621     52   -349     80       C  
ATOM    884  CG  ARG A 122      31.546  22.870  45.925  1.00 36.23           C  
ANISOU  884  CG  ARG A 122     4693   5157   3917      3   -443    115       C  
ATOM    885  CD  ARG A 122      30.984  23.530  44.651  1.00 37.78           C  
ANISOU  885  CD  ARG A 122     4908   5410   4036      9   -509    152       C  
ATOM    886  NE  ARG A 122      31.218  24.976  44.606  1.00 37.85           N  
ANISOU  886  NE  ARG A 122     4902   5423   4055    107   -476    199       N  
ATOM    887  CZ  ARG A 122      30.522  25.892  45.286  1.00 38.63           C  
ANISOU  887  CZ  ARG A 122     4904   5568   4207    172   -481    257       C  
ATOM    888  NH1 ARG A 122      29.524  25.551  46.108  1.00 39.52           N1+
ANISOU  888  NH1 ARG A 122     4907   5740   4368    157   -513    281       N1+
ATOM    889  NH2 ARG A 122      30.829  27.170  45.148  1.00 38.11           N  
ANISOU  889  NH2 ARG A 122     4854   5486   4141    258   -448    294       N  
ATOM    890  N   ILE A 123      35.957  23.059  47.097  1.00 30.77           N  
ANISOU  890  N   ILE A 123     4144   4228   3319    127   -164     23       N  
ATOM    891  CA  ILE A 123      37.321  23.207  46.653  1.00 30.04           C  
ANISOU  891  CA  ILE A 123     4114   4086   3215    156    -92      6       C  
ATOM    892  C   ILE A 123      38.260  22.267  47.403  1.00 28.56           C  
ANISOU  892  C   ILE A 123     3931   3845   3075    156    -37    -27       C  
ATOM    893  O   ILE A 123      39.049  21.550  46.787  1.00 28.05           O  
ANISOU  893  O   ILE A 123     3936   3741   2981    155      6    -59       O  
ATOM    894  CB  ILE A 123      37.773  24.673  46.759  1.00 30.25           C  
ANISOU  894  CB  ILE A 123     4120   4117   3258    208    -62     46       C  
ATOM    895  CG1 ILE A 123      36.987  25.548  45.776  1.00 31.65           C  
ANISOU  895  CG1 ILE A 123     4315   4335   3374    220   -108     82       C  
ATOM    896  CG2 ILE A 123      39.276  24.814  46.511  1.00 30.96           C  
ANISOU  896  CG2 ILE A 123     4249   4162   3351    229     19     36       C  
ATOM    897  CD1 ILE A 123      37.224  25.257  44.303  1.00 33.55           C  
ANISOU  897  CD1 ILE A 123     4649   4575   3525    199   -111     66       C  
ATOM    898  N   GLU A 124      38.184  22.244  48.725  1.00 27.29           N  
ANISOU  898  N   GLU A 124     3701   3685   2984    163    -35    -15       N  
ATOM    899  CA  GLU A 124      39.177  21.477  49.483  1.00 26.47           C  
ANISOU  899  CA  GLU A 124     3596   3535   2927    173     15    -33       C  
ATOM    900  C   GLU A 124      38.866  20.002  49.557  1.00 27.30           C  
ANISOU  900  C   GLU A 124     3737   3607   3028    132      1    -66       C  
ATOM    901  O   GLU A 124      39.755  19.184  49.349  1.00 26.77           O  
ANISOU  901  O   GLU A 124     3722   3488   2960    147     49    -92       O  
ATOM    902  CB  GLU A 124      39.393  22.066  50.874  1.00 25.01           C  
ANISOU  902  CB  GLU A 124     3337   3358   2809    195     26     -7       C  
ATOM    903  CG  GLU A 124      39.843  23.499  50.791  1.00 23.03           C  
ANISOU  903  CG  GLU A 124     3073   3118   2559    227     45     21       C  
ATOM    904  CD  GLU A 124      40.633  23.972  51.976  1.00 21.73           C  
ANISOU  904  CD  GLU A 124     2865   2942   2448    242     72     36       C  
ATOM    905  OE1 GLU A 124      41.538  23.236  52.417  1.00 20.76           O  
ANISOU  905  OE1 GLU A 124     2735   2798   2357    243    101     28       O  
ATOM    906  OE2 GLU A 124      40.381  25.120  52.434  1.00 22.46           O1-
ANISOU  906  OE2 GLU A 124     2938   3046   2551    255     63     58       O1-
ATOM    907  N   PHE A 125      37.617  19.656  49.844  1.00 28.04           N  
ANISOU  907  N   PHE A 125     3805   3730   3120     84    -60    -62       N  
ATOM    908  CA  PHE A 125      37.272  18.251  50.002  1.00 29.46           C  
ANISOU  908  CA  PHE A 125     4024   3872   3298     31    -77    -89       C  
ATOM    909  C   PHE A 125      36.984  17.593  48.644  1.00 31.48           C  
ANISOU  909  C   PHE A 125     4378   4108   3474    -16   -103   -127       C  
ATOM    910  O   PHE A 125      37.514  16.523  48.348  1.00 32.44           O  
ANISOU  910  O   PHE A 125     4589   4158   3578    -26    -72   -167       O  
ATOM    911  CB  PHE A 125      36.065  18.048  50.924  1.00 29.17           C  
ANISOU  911  CB  PHE A 125     3914   3878   3292    -16   -130    -65       C  
ATOM    912  CG  PHE A 125      36.265  18.495  52.344  1.00 26.52           C  
ANISOU  912  CG  PHE A 125     3499   3555   3022     21   -104    -34       C  
ATOM    913  CD1 PHE A 125      37.410  18.151  53.067  1.00 26.09           C  
ANISOU  913  CD1 PHE A 125     3457   3449   3007     58    -51    -39       C  
ATOM    914  CD2 PHE A 125      35.255  19.195  52.996  1.00 25.40           C  
ANISOU  914  CD2 PHE A 125     3272   3479   2900     19   -134      2       C  
ATOM    915  CE1 PHE A 125      37.559  18.537  54.389  1.00 23.72           C  
ANISOU  915  CE1 PHE A 125     3094   3164   2755     81    -38    -12       C  
ATOM    916  CE2 PHE A 125      35.390  19.581  54.334  1.00 23.10           C  
ANISOU  916  CE2 PHE A 125     2924   3196   2655     51   -108     25       C  
ATOM    917  CZ  PHE A 125      36.537  19.253  55.031  1.00 23.95           C  
ANISOU  917  CZ  PHE A 125     3054   3253   2794     75    -64     17       C  
ATOM    918  N   ALA A 126      36.144  18.214  47.824  1.00 32.98           N  
ANISOU  918  N   ALA A 126     4563   4355   3612    -42   -160   -115       N  
ATOM    919  CA  ALA A 126      35.703  17.569  46.569  1.00 34.62           C  
ANISOU  919  CA  ALA A 126     4869   4553   3732   -105   -202   -150       C  
ATOM    920  C   ALA A 126      36.790  17.669  45.503  1.00 35.37           C  
ANISOU  920  C   ALA A 126     5067   4605   3769    -60   -140   -181       C  
ATOM    921  O   ALA A 126      37.370  16.660  45.090  1.00 37.15           O  
ANISOU  921  O   ALA A 126     5397   4756   3963    -67   -100   -230       O  
ATOM    922  CB  ALA A 126      34.393  18.179  46.079  1.00 34.89           C  
ANISOU  922  CB  ALA A 126     4851   4677   3727   -150   -295   -116       C  
ATOM    923  N   ARG A 127      37.104  18.888  45.086  1.00 35.05           N  
ANISOU  923  N   ARG A 127     4998   4605   3715     -9   -123   -150       N  
ATOM    924  CA  ARG A 127      38.122  19.113  44.047  1.00 35.22           C  
ANISOU  924  CA  ARG A 127     5107   4597   3679     33    -57   -169       C  
ATOM    925  C   ARG A 127      39.552  18.692  44.428  1.00 34.62           C  
ANISOU  925  C   ARG A 127     5050   4457   3648     94     48   -187       C  
ATOM    926  O   ARG A 127      40.190  17.878  43.725  1.00 35.66           O  
ANISOU  926  O   ARG A 127     5286   4532   3730    104    103   -230       O  
ATOM    927  CB  ARG A 127      38.093  20.585  43.670  1.00 35.07           C  
ANISOU  927  CB  ARG A 127     5045   4635   3646     70    -64   -120       C  
ATOM    928  CG  ARG A 127      38.944  20.961  42.505  1.00 36.80           C  
ANISOU  928  CG  ARG A 127     5350   4841   3794    100     -6   -127       C  
ATOM    929  CD  ARG A 127      38.652  22.389  42.115  1.00 37.05           C  
ANISOU  929  CD  ARG A 127     5346   4925   3806    123    -31    -72       C  
ATOM    930  NE  ARG A 127      39.145  22.665  40.782  1.00 39.43           N  
ANISOU  930  NE  ARG A 127     5746   5225   4011    132      4    -75       N  
ATOM    931  CZ  ARG A 127      38.731  23.662  40.004  1.00 40.16           C  
ANISOU  931  CZ  ARG A 127     5855   5361   4045    136    -33    -34       C  
ATOM    932  NH1 ARG A 127      37.783  24.510  40.404  1.00 38.12           N1+
ANISOU  932  NH1 ARG A 127     5517   5150   3816    141   -106     17       N1+
ATOM    933  NH2 ARG A 127      39.263  23.792  38.801  1.00 42.06           N  
ANISOU  933  NH2 ARG A 127     6196   5593   4191    141      8    -39       N  
ATOM    934  N   LEU A 128      40.050  19.235  45.537  1.00 32.76           N  
ANISOU  934  N   LEU A 128     4715   4233   3500    136     77   -152       N  
ATOM    935  CA  LEU A 128      41.440  19.024  45.950  1.00 31.96           C  
ANISOU  935  CA  LEU A 128     4602   4092   3448    196    168   -151       C  
ATOM    936  C   LEU A 128      41.642  17.682  46.669  1.00 31.61           C  
ANISOU  936  C   LEU A 128     4576   3988   3444    196    186   -178       C  
ATOM    937  O   LEU A 128      42.773  17.241  46.871  1.00 31.92           O  
ANISOU  937  O   LEU A 128     4621   3990   3517    251    261   -179       O  
ATOM    938  CB  LEU A 128      41.948  20.219  46.784  1.00 31.06           C  
ANISOU  938  CB  LEU A 128     4384   4016   3403    229    184   -101       C  
ATOM    939  CG  LEU A 128      42.210  21.503  45.957  1.00 31.45           C  
ANISOU  939  CG  LEU A 128     4438   4099   3412    244    201    -73       C  
ATOM    940  CD1 LEU A 128      42.476  22.764  46.806  1.00 30.42           C  
ANISOU  940  CD1 LEU A 128     4220   3996   3341    260    199    -26       C  
ATOM    941  CD2 LEU A 128      43.379  21.270  45.014  1.00 32.90           C  
ANISOU  941  CD2 LEU A 128     4683   4261   3558    279    288    -85       C  
ATOM    942  N   GLY A 129      40.545  17.023  47.027  1.00 31.02           N  
ANISOU  942  N   GLY A 129     4511   3908   3368    134    117   -192       N  
ATOM    943  CA  GLY A 129      40.603  15.677  47.559  1.00 30.68           C  
ANISOU  943  CA  GLY A 129     4512   3795   3350    121    127   -217       C  
ATOM    944  C   GLY A 129      41.126  15.594  48.981  1.00 29.58           C  
ANISOU  944  C   GLY A 129     4286   3651   3305    159    150   -183       C  
ATOM    945  O   GLY A 129      41.631  14.558  49.375  1.00 29.31           O  
ANISOU  945  O   GLY A 129     4288   3552   3295    181    186   -195       O  
ATOM    946  N   LEU A 130      41.021  16.663  49.760  1.00 27.92           N  
ANISOU  946  N   LEU A 130     3968   3503   3138    167    129   -141       N  
ATOM    947  CA  LEU A 130      41.412  16.568  51.174  1.00 27.54           C  
ANISOU  947  CA  LEU A 130     3844   3454   3166    190    138   -110       C  
ATOM    948  C   LEU A 130      40.431  15.691  51.976  1.00 27.36           C  
ANISOU  948  C   LEU A 130     3822   3413   3159    135     90   -111       C  
ATOM    949  O   LEU A 130      39.227  15.815  51.849  1.00 28.00           O  
ANISOU  949  O   LEU A 130     3893   3528   3217     74     30   -113       O  
ATOM    950  CB  LEU A 130      41.578  17.952  51.806  1.00 26.41           C  
ANISOU  950  CB  LEU A 130     3607   3372   3055    209    130    -70       C  
ATOM    951  CG  LEU A 130      42.895  18.606  51.387  1.00 28.00           C  
ANISOU  951  CG  LEU A 130     3797   3579   3263    261    190    -56       C  
ATOM    952  CD1 LEU A 130      42.766  20.094  51.166  1.00 28.82           C  
ANISOU  952  CD1 LEU A 130     3863   3733   3356    259    176    -34       C  
ATOM    953  CD2 LEU A 130      43.957  18.291  52.423  1.00 29.28           C  
ANISOU  953  CD2 LEU A 130     3906   3730   3488    300    223    -30       C  
ATOM    954  N   PRO A 131      40.951  14.802  52.817  1.00 27.87           N  
ANISOU  954  N   PRO A 131     3892   3430   3268    155    115   -103       N  
ATOM    955  CA  PRO A 131      40.043  13.951  53.567  1.00 28.44           C  
ANISOU  955  CA  PRO A 131     3971   3480   3353     96     74    -99       C  
ATOM    956  C   PRO A 131      39.239  14.730  54.620  1.00 28.10           C  
ANISOU  956  C   PRO A 131     3828   3511   3338     68     32    -62       C  
ATOM    957  O   PRO A 131      39.776  15.619  55.286  1.00 27.91           O  
ANISOU  957  O   PRO A 131     3737   3524   3344    111     46    -34       O  
ATOM    958  CB  PRO A 131      40.987  12.944  54.240  1.00 27.94           C  
ANISOU  958  CB  PRO A 131     3939   3347   3331    144    120    -89       C  
ATOM    959  CG  PRO A 131      42.269  13.663  54.361  1.00 28.14           C  
ANISOU  959  CG  PRO A 131     3910   3398   3386    225    167    -65       C  
ATOM    960  CD  PRO A 131      42.366  14.518  53.139  1.00 27.92           C  
ANISOU  960  CD  PRO A 131     3893   3403   3314    233    179    -87       C  
ATOM    961  N   LYS A 132      37.969  14.378  54.773  1.00 28.72           N  
ANISOU  961  N   LYS A 132     3901   3607   3405     -6    -18    -60       N  
ATOM    962  CA  LYS A 132      37.142  14.958  55.830  1.00 28.73           C  
ANISOU  962  CA  LYS A 132     3809   3675   3430    -26    -45    -22       C  
ATOM    963  C   LYS A 132      37.590  14.420  57.159  1.00 28.05           C  
ANISOU  963  C   LYS A 132     3710   3560   3387    -11    -24      4       C  
ATOM    964  O   LYS A 132      37.871  13.239  57.281  1.00 28.74           O  
ANISOU  964  O   LYS A 132     3859   3577   3483    -25    -11     -3       O  
ATOM    965  CB  LYS A 132      35.666  14.645  55.614  1.00 29.63           C  
ANISOU  965  CB  LYS A 132     3908   3828   3524   -112   -100    -19       C  
ATOM    966  CG  LYS A 132      35.074  15.430  54.469  1.00 31.74           C  
ANISOU  966  CG  LYS A 132     4162   4149   3748   -124   -136    -30       C  
ATOM    967  CD  LYS A 132      33.565  15.292  54.405  1.00 34.19           C  
ANISOU  967  CD  LYS A 132     4421   4525   4045   -205   -197     -9       C  
ATOM    968  CE  LYS A 132      32.998  16.196  53.317  1.00 36.28           C  
ANISOU  968  CE  LYS A 132     4662   4856   4268   -202   -238     -5       C  
ATOM    969  NZ  LYS A 132      31.639  15.771  52.844  1.00 38.62           N1+
ANISOU  969  NZ  LYS A 132     4930   5209   4537   -299   -312      8       N1+
ATOM    970  N   PRO A 133      37.686  15.291  58.163  1.00 27.50           N  
ANISOU  970  N   PRO A 133     3568   3541   3340     20    -17     33       N  
ATOM    971  CA  PRO A 133      38.079  14.801  59.468  1.00 27.35           C  
ANISOU  971  CA  PRO A 133     3539   3502   3352     30     -3     62       C  
ATOM    972  C   PRO A 133      36.945  14.020  60.140  1.00 27.20           C  
ANISOU  972  C   PRO A 133     3514   3488   3335    -39    -23     82       C  
ATOM    973  O   PRO A 133      35.784  14.323  59.938  1.00 26.79           O  
ANISOU  973  O   PRO A 133     3423   3488   3268    -85    -49     85       O  
ATOM    974  CB  PRO A 133      38.441  16.082  60.241  1.00 27.21           C  
ANISOU  974  CB  PRO A 133     3459   3538   3343     72      5     82       C  
ATOM    975  CG  PRO A 133      37.689  17.166  59.599  1.00 27.36           C  
ANISOU  975  CG  PRO A 133     3447   3610   3340     69     -9     72       C  
ATOM    976  CD  PRO A 133      37.466  16.750  58.152  1.00 27.79           C  
ANISOU  976  CD  PRO A 133     3544   3644   3371     48    -22     42       C  
ATOM    977  N   ASP A 134      37.297  12.994  60.906  1.00 27.20           N  
ANISOU  977  N   ASP A 134     3549   3434   3351    -46    -12    102       N  
ATOM    978  CA  ASP A 134      36.311  12.257  61.686  1.00 26.97           C  
ANISOU  978  CA  ASP A 134     3516   3407   3325   -116    -25    130       C  
ATOM    979  C   ASP A 134      35.681  13.158  62.735  1.00 26.26           C  
ANISOU  979  C   ASP A 134     3341   3402   3233   -113    -23    162       C  
ATOM    980  O   ASP A 134      34.479  13.062  62.988  1.00 26.29           O  
ANISOU  980  O   ASP A 134     3306   3453   3231   -173    -34    181       O  
ATOM    981  CB  ASP A 134      36.948  11.032  62.301  1.00 27.41           C  
ANISOU  981  CB  ASP A 134     3638   3378   3398   -112     -9    150       C  
ATOM    982  CG  ASP A 134      37.553  10.138  61.242  1.00 29.95           C  
ANISOU  982  CG  ASP A 134     4055   3606   3717   -100      1    115       C  
ATOM    983  OD1 ASP A 134      36.792   9.605  60.408  1.00 31.42           O  
ANISOU  983  OD1 ASP A 134     4289   3765   3883   -171    -20     87       O  
ATOM    984  OD2 ASP A 134      38.794  10.047  61.192  1.00 32.29           O1-
ANISOU  984  OD2 ASP A 134     4377   3862   4030    -20     29    115       O1-
ATOM    985  N   TRP A 135      36.488  14.053  63.307  1.00 25.33           N  
ANISOU  985  N   TRP A 135     3199   3306   3119    -48     -7    168       N  
ATOM    986  CA  TRP A 135      36.020  15.016  64.321  1.00 24.62           C  
ANISOU  986  CA  TRP A 135     3051   3286   3017    -34      2    190       C  
ATOM    987  C   TRP A 135      36.655  16.356  64.103  1.00 23.59           C  
ANISOU  987  C   TRP A 135     2902   3181   2880     25      8    171       C  
ATOM    988  O   TRP A 135      37.813  16.428  63.706  1.00 23.55           O  
ANISOU  988  O   TRP A 135     2923   3141   2885     59      9    158       O  
ATOM    989  CB  TRP A 135      36.414  14.594  65.728  1.00 24.24           C  
ANISOU  989  CB  TRP A 135     3017   3226   2968    -30     15    226       C  
ATOM    990  CG  TRP A 135      35.720  13.423  66.264  1.00 24.86           C  
ANISOU  990  CG  TRP A 135     3112   3284   3048    -91     17    257       C  
ATOM    991  CD1 TRP A 135      36.181  12.138  66.283  1.00 26.05           C  
ANISOU  991  CD1 TRP A 135     3326   3358   3215   -109     12    271       C  
ATOM    992  CD2 TRP A 135      34.452  13.406  66.924  1.00 26.47           C  
ANISOU  992  CD2 TRP A 135     3273   3545   3238   -140     29    286       C  
ATOM    993  CE2 TRP A 135      34.196  12.072  67.302  1.00 26.32           C  
ANISOU  993  CE2 TRP A 135     3295   3480   3227   -201     28    317       C  
ATOM    994  CE3 TRP A 135      33.491  14.387  67.212  1.00 27.58           C  
ANISOU  994  CE3 TRP A 135     3345   3770   3363   -134     47    292       C  
ATOM    995  NE1 TRP A 135      35.269  11.320  66.901  1.00 27.14           N  
ANISOU  995  NE1 TRP A 135     3469   3495   3348   -178     17    305       N  
ATOM    996  CZ2 TRP A 135      33.025  11.691  67.964  1.00 27.89           C  
ANISOU  996  CZ2 TRP A 135     3461   3721   3417   -267     43    355       C  
ATOM    997  CZ3 TRP A 135      32.329  14.008  67.884  1.00 27.23           C  
ANISOU  997  CZ3 TRP A 135     3262   3774   3311   -188     66    331       C  
ATOM    998  CH2 TRP A 135      32.104  12.672  68.243  1.00 26.26           C  
ANISOU  998  CH2 TRP A 135     3172   3611   3196   -260     64    363       C  
ATOM    999  N   GLN A 136      35.909  17.422  64.370  1.00 23.14           N  
ANISOU  999  N   GLN A 136     2803   3182   2806     37     17    173       N  
ATOM   1000  CA  GLN A 136      36.486  18.745  64.439  1.00 22.68           C  
ANISOU 1000  CA  GLN A 136     2742   3138   2737     88     25    160       C  
ATOM   1001  C   GLN A 136      36.172  19.313  65.808  1.00 22.69           C  
ANISOU 1001  C   GLN A 136     2734   3171   2715     99     45    178       C  
ATOM   1002  O   GLN A 136      35.024  19.356  66.204  1.00 22.79           O  
ANISOU 1002  O   GLN A 136     2714   3228   2718     91     63    194       O  
ATOM   1003  CB  GLN A 136      35.948  19.637  63.325  1.00 22.72           C  
ANISOU 1003  CB  GLN A 136     2727   3169   2737    106     20    142       C  
ATOM   1004  CG  GLN A 136      36.316  19.135  61.970  1.00 22.57           C  
ANISOU 1004  CG  GLN A 136     2731   3120   2726     95      2    121       C  
ATOM   1005  CD  GLN A 136      35.512  19.748  60.841  1.00 23.35           C  
ANISOU 1005  CD  GLN A 136     2808   3252   2811     98    -13    113       C  
ATOM   1006  NE2 GLN A 136      34.415  19.076  60.457  1.00 21.69           N  
ANISOU 1006  NE2 GLN A 136     2574   3070   2598     51    -36    122       N  
ATOM   1007  OE1 GLN A 136      35.891  20.784  60.286  1.00 22.60           O  
ANISOU 1007  OE1 GLN A 136     2722   3159   2706    137     -9    102       O  
ATOM   1008  N   VAL A 137      37.198  19.750  66.533  1.00 21.82           N  
ANISOU 1008  N   VAL A 137     2653   3044   2593    118     44    177       N  
ATOM   1009  CA  VAL A 137      37.007  20.155  67.899  1.00 21.22           C  
ANISOU 1009  CA  VAL A 137     2589   2990   2483    122     61    190       C  
ATOM   1010  C   VAL A 137      37.217  21.634  67.971  1.00 20.76           C  
ANISOU 1010  C   VAL A 137     2553   2937   2401    156     71    166       C  
ATOM   1011  O   VAL A 137      38.325  22.105  67.802  1.00 20.00           O  
ANISOU 1011  O   VAL A 137     2479   2815   2306    159     51    154       O  
ATOM   1012  CB  VAL A 137      38.016  19.459  68.827  1.00 21.69           C  
ANISOU 1012  CB  VAL A 137     2678   3027   2536    107     42    212       C  
ATOM   1013  CG1 VAL A 137      37.902  20.013  70.245  1.00 21.93           C  
ANISOU 1013  CG1 VAL A 137     2738   3079   2515    108     56    222       C  
ATOM   1014  CG2 VAL A 137      37.843  17.936  68.765  1.00 19.83           C  
ANISOU 1014  CG2 VAL A 137     2439   2768   2326     77     36    240       C  
ATOM   1015  N   LEU A 138      36.146  22.374  68.220  1.00 20.37           N  
ANISOU 1015  N   LEU A 138     2494   2919   2328    183    105    163       N  
ATOM   1016  CA  LEU A 138      36.266  23.803  68.405  1.00 20.31           C  
ANISOU 1016  CA  LEU A 138     2526   2900   2290    220    122    140       C  
ATOM   1017  C   LEU A 138      36.634  24.157  69.859  1.00 21.44           C  
ANISOU 1017  C   LEU A 138     2729   3037   2381    214    134    138       C  
ATOM   1018  O   LEU A 138      35.852  23.900  70.778  1.00 21.96           O  
ANISOU 1018  O   LEU A 138     2795   3133   2418    219    168    152       O  
ATOM   1019  CB  LEU A 138      34.940  24.473  68.041  1.00 20.18           C  
ANISOU 1019  CB  LEU A 138     2478   2917   2270    269    162    142       C  
ATOM   1020  CG  LEU A 138      34.821  25.971  68.312  1.00 20.61           C  
ANISOU 1020  CG  LEU A 138     2588   2953   2290    323    194    121       C  
ATOM   1021  CD1 LEU A 138      35.898  26.712  67.528  1.00 19.43           C  
ANISOU 1021  CD1 LEU A 138     2481   2752   2151    318    163     97       C  
ATOM   1022  CD2 LEU A 138      33.412  26.488  67.964  1.00 15.67           C  
ANISOU 1022  CD2 LEU A 138     1915   2369   1669    387    238    137       C  
ATOM   1023  N   LEU A 139      37.788  24.786  70.045  1.00 21.90           N  
ANISOU 1023  N   LEU A 139     2839   3061   2423    199    105    119       N  
ATOM   1024  CA  LEU A 139      38.152  25.417  71.316  1.00 22.91           C  
ANISOU 1024  CA  LEU A 139     3041   3177   2487    188    107    107       C  
ATOM   1025  C   LEU A 139      37.549  26.811  71.393  1.00 24.40           C  
ANISOU 1025  C   LEU A 139     3288   3345   2639    233    152     75       C  
ATOM   1026  O   LEU A 139      38.008  27.735  70.707  1.00 23.68           O  
ANISOU 1026  O   LEU A 139     3225   3218   2556    238    140     54       O  
ATOM   1027  CB  LEU A 139      39.676  25.505  71.446  1.00 22.44           C  
ANISOU 1027  CB  LEU A 139     3005   3094   2425    138     47    106       C  
ATOM   1028  CG  LEU A 139      40.307  26.175  72.676  1.00 22.59           C  
ANISOU 1028  CG  LEU A 139     3108   3100   2373    104     25     92       C  
ATOM   1029  CD1 LEU A 139      39.805  25.561  73.974  1.00 22.45           C  
ANISOU 1029  CD1 LEU A 139     3118   3110   2304     99     42    110       C  
ATOM   1030  CD2 LEU A 139      41.839  26.046  72.584  1.00 21.58           C  
ANISOU 1030  CD2 LEU A 139     2965   2970   2265     49    -46    108       C  
ATOM   1031  N   ALA A 140      36.513  26.977  72.207  1.00 26.30           N  
ANISOU 1031  N   ALA A 140     3549   3608   2838    270    209     76       N  
ATOM   1032  CA  ALA A 140      35.771  28.254  72.240  1.00 28.47           C  
ANISOU 1032  CA  ALA A 140     3877   3861   3080    337    266     50       C  
ATOM   1033  C   ALA A 140      36.078  28.953  73.544  1.00 30.55           C  
ANISOU 1033  C   ALA A 140     4260   4091   3258    328    285     21       C  
ATOM   1034  O   ALA A 140      35.628  28.513  74.609  1.00 30.89           O  
ANISOU 1034  O   ALA A 140     4319   4165   3253    330    318     31       O  
ATOM   1035  CB  ALA A 140      34.269  28.006  72.133  1.00 28.61           C  
ANISOU 1035  CB  ALA A 140     3823   3933   3113    399    331     77       C  
ATOM   1036  N   VAL A 141      36.847  30.031  73.474  1.00 32.89           N  
ANISOU 1036  N   VAL A 141     4647   4323   3526    312    263    -15       N  
ATOM   1037  CA  VAL A 141      37.233  30.774  74.679  1.00 35.31           C  
ANISOU 1037  CA  VAL A 141     5089   4587   3741    288    269    -52       C  
ATOM   1038  C   VAL A 141      36.704  32.223  74.684  1.00 38.06           C  
ANISOU 1038  C   VAL A 141     5547   4868   4047    356    332    -92       C  
ATOM   1039  O   VAL A 141      36.397  32.821  73.631  1.00 37.53           O  
ANISOU 1039  O   VAL A 141     5458   4773   4027    405    349    -92       O  
ATOM   1040  CB  VAL A 141      38.766  30.744  74.861  1.00 35.36           C  
ANISOU 1040  CB  VAL A 141     5129   4571   3735    185    175    -57       C  
ATOM   1041  CG1 VAL A 141      39.272  29.293  74.883  1.00 34.35           C  
ANISOU 1041  CG1 VAL A 141     4896   4505   3650    138    121    -11       C  
ATOM   1042  CG2 VAL A 141      39.463  31.522  73.761  1.00 34.91           C  
ANISOU 1042  CG2 VAL A 141     5075   4465   3723    165    141    -70       C  
ATOM   1043  N   SER A 142      36.616  32.788  75.886  1.00 41.42           N  
ANISOU 1043  N   SER A 142     6104   5259   4377    358    368   -127       N  
ATOM   1044  CA  SER A 142      36.029  34.114  76.070  1.00 44.37           C  
ANISOU 1044  CA  SER A 142     6603   5558   4697    435    443   -168       C  
ATOM   1045  C   SER A 142      36.856  35.188  75.382  1.00 45.96           C  
ANISOU 1045  C   SER A 142     6887   5669   4909    398    400   -199       C  
ATOM   1046  O   SER A 142      36.332  35.934  74.545  1.00 46.73           O  
ANISOU 1046  O   SER A 142     6990   5726   5041    476    443   -199       O  
ATOM   1047  CB  SER A 142      35.908  34.431  77.556  1.00 45.73           C  
ANISOU 1047  CB  SER A 142     6918   5706   4750    432    487   -206       C  
ATOM   1048  OG  SER A 142      37.185  34.562  78.144  1.00 46.89           O  
ANISOU 1048  OG  SER A 142     7159   5818   4841    310    396   -234       O  
ATOM   1049  N   ALA A 143      38.143  35.257  75.744  1.00 47.76           N  
ANISOU 1049  N   ALA A 143     7174   5870   5104    278    313   -218       N  
ATOM   1050  CA  ALA A 143      39.111  36.151  75.080  1.00 48.86           C  
ANISOU 1050  CA  ALA A 143     7374   5932   5256    211    258   -236       C  
ATOM   1051  C   ALA A 143      40.383  35.399  74.692  1.00 48.96           C  
ANISOU 1051  C   ALA A 143     7286   5997   5321     98    152   -204       C  
ATOM   1052  O   ALA A 143      41.010  34.723  75.519  1.00 49.42           O  
ANISOU 1052  O   ALA A 143     7332   6100   5346     24     96   -195       O  
ATOM   1053  CB  ALA A 143      39.459  37.346  75.979  1.00 50.19           C  
ANISOU 1053  CB  ALA A 143     7753   5999   5318    169    263   -298       C  
ATOM   1054  N   GLU A 144      40.760  35.541  73.426  1.00 49.31           N  
ANISOU 1054  N   GLU A 144     7260   6033   5443     90    129   -183       N  
ATOM   1055  CA  GLU A 144      41.971  34.950  72.902  1.00 49.09           C  
ANISOU 1055  CA  GLU A 144     7135   6049   5470     -2     45   -149       C  
ATOM   1056  C   GLU A 144      43.194  35.628  73.523  1.00 50.20           C  
ANISOU 1056  C   GLU A 144     7373   6146   5555   -128    -27   -171       C  
ATOM   1057  O   GLU A 144      43.435  36.818  73.297  1.00 51.36           O  
ANISOU 1057  O   GLU A 144     7630   6207   5677   -158    -24   -201       O  
ATOM   1058  CB  GLU A 144      41.985  35.109  71.384  1.00 48.67           C  
ANISOU 1058  CB  GLU A 144     7006   5987   5500     29     54   -126       C  
ATOM   1059  N   ASP A 168      41.531  42.696  63.812  1.00 56.06           N  
ANISOU 1059  N   ASP A 168     8389   6367   6546    213    228    -57       N  
ATOM   1060  CA  ASP A 168      40.336  43.357  64.343  1.00 56.79           C  
ANISOU 1060  CA  ASP A 168     8587   6391   6601    341    292    -78       C  
ATOM   1061  C   ASP A 168      39.588  42.429  65.308  1.00 55.48           C  
ANISOU 1061  C   ASP A 168     8345   6310   6424    401    309    -98       C  
ATOM   1062  O   ASP A 168      39.415  41.249  65.022  1.00 54.95           O  
ANISOU 1062  O   ASP A 168     8117   6361   6400    410    288    -75       O  
ATOM   1063  CB  ASP A 168      39.416  43.786  63.188  1.00 57.11           C  
ANISOU 1063  CB  ASP A 168     8615   6416   6668    471    332    -31       C  
ATOM   1064  CG  ASP A 168      38.207  44.579  63.667  1.00 59.61           C  
ANISOU 1064  CG  ASP A 168     9038   6660   6953    619    406    -43       C  
ATOM   1065  OD1 ASP A 168      38.289  45.186  64.756  1.00 63.09           O  
ANISOU 1065  OD1 ASP A 168     9622   7012   7337    605    432    -94       O  
ATOM   1066  OD2 ASP A 168      37.176  44.599  62.955  1.00 61.19           O1-
ANISOU 1066  OD2 ASP A 168     9180   6893   7178    752    439      2       O1-
ATOM   1067  N   ALA A 169      39.143  42.968  66.437  1.00 55.16           N  
ANISOU 1067  N   ALA A 169     8429   6204   6325    441    351   -142       N  
ATOM   1068  CA  ALA A 169      38.546  42.159  67.513  1.00 54.06           C  
ANISOU 1068  CA  ALA A 169     8239   6139   6163    480    371   -164       C  
ATOM   1069  C   ALA A 169      37.096  41.741  67.219  1.00 52.66           C  
ANISOU 1069  C   ALA A 169     7960   6033   6017    639    432   -131       C  
ATOM   1070  O   ALA A 169      36.694  40.614  67.531  1.00 51.98           O  
ANISOU 1070  O   ALA A 169     7743   6057   5950    650    427   -119       O  
ATOM   1071  CB  ALA A 169      38.615  42.922  68.852  1.00 55.19           C  
ANISOU 1071  CB  ALA A 169     8569   6183   6219    461    401   -226       C  
ATOM   1072  N   GLU A 170      36.313  42.659  66.650  1.00 51.44           N  
ANISOU 1072  N   GLU A 170     7866   5813   5866    759    488   -111       N  
ATOM   1073  CA  GLU A 170      34.967  42.346  66.163  1.00 49.98           C  
ANISOU 1073  CA  GLU A 170     7566   5706   5719    907    534    -63       C  
ATOM   1074  C   GLU A 170      34.978  41.239  65.085  1.00 47.08           C  
ANISOU 1074  C   GLU A 170     7007   5463   5420    875    475    -14       C  
ATOM   1075  O   GLU A 170      34.058  40.427  65.016  1.00 46.60           O  
ANISOU 1075  O   GLU A 170     6810   5509   5386    939    487     16       O  
ATOM   1076  CB  GLU A 170      34.289  43.610  65.605  1.00 51.02           C  
ANISOU 1076  CB  GLU A 170     7798   5740   5845   1038    593    -39       C  
ATOM   1077  N   LEU A 171      36.012  41.220  64.247  1.00 44.73           N  
ANISOU 1077  N   LEU A 171     6703   5150   5142    774    415     -6       N  
ATOM   1078  CA  LEU A 171      36.175  40.176  63.237  1.00 42.43           C  
ANISOU 1078  CA  LEU A 171     6257   4962   4903    734    362     31       C  
ATOM   1079  C   LEU A 171      36.582  38.858  63.887  1.00 40.51           C  
ANISOU 1079  C   LEU A 171     5915   4807   4670    652    327     13       C  
ATOM   1080  O   LEU A 171      36.064  37.794  63.536  1.00 38.74           O  
ANISOU 1080  O   LEU A 171     5557   4683   4480    669    312     37       O  
ATOM   1081  CB  LEU A 171      37.215  40.596  62.198  1.00 42.48           C  
ANISOU 1081  CB  LEU A 171     6298   4921   4922    655    322     45       C  
ATOM   1082  CG  LEU A 171      37.652  39.561  61.150  1.00 41.77           C  
ANISOU 1082  CG  LEU A 171     6075   4924   4873    598    271     74       C  
ATOM   1083  CD1 LEU A 171      36.458  38.999  60.379  1.00 43.12           C  
ANISOU 1083  CD1 LEU A 171     6134   5179   5068    693    275    115       C  
ATOM   1084  CD2 LEU A 171      38.678  40.180  60.211  1.00 41.86           C  
ANISOU 1084  CD2 LEU A 171     6141   4877   4886    527    251     90       C  
ATOM   1085  N   GLN A 172      37.510  38.933  64.839  1.00 39.63           N  
ANISOU 1085  N   GLN A 172     5876   4654   4526    560    310    -28       N  
ATOM   1086  CA  GLN A 172      37.920  37.753  65.586  1.00 38.88           C  
ANISOU 1086  CA  GLN A 172     5704   4635   4436    490    276    -40       C  
ATOM   1087  C   GLN A 172      36.751  37.123  66.362  1.00 37.20           C  
ANISOU 1087  C   GLN A 172     5435   4485   4213    568    319    -38       C  
ATOM   1088  O   GLN A 172      36.606  35.902  66.357  1.00 35.74           O  
ANISOU 1088  O   GLN A 172     5131   4390   4058    547    296    -22       O  
ATOM   1089  CB  GLN A 172      39.125  38.050  66.492  1.00 39.76           C  
ANISOU 1089  CB  GLN A 172     5907   4694   4506    376    243    -76       C  
ATOM   1090  CG  GLN A 172      40.486  37.928  65.756  1.00 42.57           C  
ANISOU 1090  CG  GLN A 172     6229   5052   4893    264    182    -62       C  
ATOM   1091  CD  GLN A 172      41.187  36.586  65.989  1.00 46.08           C  
ANISOU 1091  CD  GLN A 172     6555   5588   5366    194    132    -50       C  
ATOM   1092  NE2 GLN A 172      41.584  36.350  67.255  1.00 49.27           N  
ANISOU 1092  NE2 GLN A 172     6990   5998   5731    140    109    -73       N  
ATOM   1093  OE1 GLN A 172      41.391  35.776  65.053  1.00 46.04           O  
ANISOU 1093  OE1 GLN A 172     6440   5643   5412    192    115    -20       O  
ATOM   1094  N   GLN A 173      35.917  37.948  66.992  1.00 36.69           N  
ANISOU 1094  N   GLN A 173     5458   4374   4109    658    386    -53       N  
ATOM   1095  CA  GLN A 173      34.739  37.443  67.705  1.00 36.41           C  
ANISOU 1095  CA  GLN A 173     5364   4404   4064    742    440    -44       C  
ATOM   1096  C   GLN A 173      33.655  36.954  66.730  1.00 34.44           C  
ANISOU 1096  C   GLN A 173     4972   4242   3872    822    449     10       C  
ATOM   1097  O   GLN A 173      32.959  35.977  67.015  1.00 33.72           O  
ANISOU 1097  O   GLN A 173     4769   4246   3798    836    458     32       O  
ATOM   1098  CB  GLN A 173      34.187  38.477  68.719  1.00 38.68           C  
ANISOU 1098  CB  GLN A 173     5794   4616   4286    823    520    -76       C  
ATOM   1099  CG  GLN A 173      35.041  38.632  70.018  1.00 42.07           C  
ANISOU 1099  CG  GLN A 173     6351   4989   4642    733    510   -133       C  
ATOM   1100  CD  GLN A 173      35.136  37.347  70.884  1.00 46.76           C  
ANISOU 1100  CD  GLN A 173     6861   5678   5227    673    487   -132       C  
ATOM   1101  NE2 GLN A 173      36.163  37.289  71.745  1.00 49.54           N  
ANISOU 1101  NE2 GLN A 173     7295   5999   5528    565    441   -168       N  
ATOM   1102  OE1 GLN A 173      34.303  36.428  70.782  1.00 49.42           O  
ANISOU 1102  OE1 GLN A 173     7063   6112   5600    717    507    -94       O  
ATOM   1103  N   ARG A 174      33.520  37.607  65.577  1.00 32.39           N  
ANISOU 1103  N   ARG A 174     4716   3953   3637    867    441     37       N  
ATOM   1104  CA  ARG A 174      32.616  37.107  64.541  1.00 30.98           C  
ANISOU 1104  CA  ARG A 174     4400   3864   3505    924    429     92       C  
ATOM   1105  C   ARG A 174      33.084  35.731  63.990  1.00 28.54           C  
ANISOU 1105  C   ARG A 174     3975   3636   3235    822    359    101       C  
ATOM   1106  O   ARG A 174      32.281  34.808  63.765  1.00 27.64           O  
ANISOU 1106  O   ARG A 174     3736   3618   3149    835    350    132       O  
ATOM   1107  CB  ARG A 174      32.481  38.146  63.427  1.00 31.55           C  
ANISOU 1107  CB  ARG A 174     4520   3881   3587    988    429    120       C  
ATOM   1108  CG  ARG A 174      31.504  37.767  62.355  1.00 32.69           C  
ANISOU 1108  CG  ARG A 174     4532   4117   3770   1051    410    181       C  
ATOM   1109  CD  ARG A 174      31.013  38.978  61.532  1.00 35.75           C  
ANISOU 1109  CD  ARG A 174     4976   4452   4156   1161    431    221       C  
ATOM   1110  NE  ARG A 174      29.865  38.531  60.744  1.00 38.42           N  
ANISOU 1110  NE  ARG A 174     5169   4904   4527   1228    412    285       N  
ATOM   1111  CZ  ARG A 174      28.753  39.233  60.496  1.00 40.94           C  
ANISOU 1111  CZ  ARG A 174     5462   5241   4853   1369    449    340       C  
ATOM   1112  NH1 ARG A 174      28.601  40.478  60.944  1.00 42.82           N1+
ANISOU 1112  NH1 ARG A 174     5826   5376   5066   1474    520    336       N1+
ATOM   1113  NH2 ARG A 174      27.778  38.672  59.775  1.00 40.44           N  
ANISOU 1113  NH2 ARG A 174     5246   5300   4818   1405    413    403       N  
ATOM   1114  N   THR A 175      34.391  35.582  63.823  1.00 26.55           N  
ANISOU 1114  N   THR A 175     3765   3342   2981    721    313     75       N  
ATOM   1115  CA  THR A 175      34.984  34.290  63.432  1.00 24.37           C  
ANISOU 1115  CA  THR A 175     3398   3127   2735    632    259     79       C  
ATOM   1116  C   THR A 175      34.710  33.195  64.461  1.00 23.99           C  
ANISOU 1116  C   THR A 175     3291   3137   2686    605    263     72       C  
ATOM   1117  O   THR A 175      34.292  32.094  64.103  1.00 23.61           O  
ANISOU 1117  O   THR A 175     3141   3163   2667    588    241     93       O  
ATOM   1118  CB  THR A 175      36.489  34.444  63.209  1.00 23.93           C  
ANISOU 1118  CB  THR A 175     3398   3016   2678    540    221     57       C  
ATOM   1119  CG2 THR A 175      37.126  33.166  62.584  1.00 21.69           C  
ANISOU 1119  CG2 THR A 175     3025   2788   2429    469    174     66       C  
ATOM   1120  OG1 THR A 175      36.712  35.580  62.372  1.00 23.35           O  
ANISOU 1120  OG1 THR A 175     3397   2879   2598    561    226     66       O  
ATOM   1121  N   GLY A 176      34.910  33.512  65.734  1.00 24.23           N  
ANISOU 1121  N   GLY A 176     3395   3134   2677    599    291     44       N  
ATOM   1122  CA  GLY A 176      34.544  32.608  66.828  1.00 24.21           C  
ANISOU 1122  CA  GLY A 176     3351   3185   2662    583    306     43       C  
ATOM   1123  C   GLY A 176      33.084  32.171  66.732  1.00 24.79           C  
ANISOU 1123  C   GLY A 176     3327   3338   2755    654    344     80       C  
ATOM   1124  O   GLY A 176      32.776  30.986  66.921  1.00 23.91           O  
ANISOU 1124  O   GLY A 176     3129   3294   2664    617    330     98       O  
ATOM   1125  N   ALA A 177      32.193  33.122  66.410  1.00 24.75           N  
ANISOU 1125  N   ALA A 177     3332   3325   2748    755    389     96       N  
ATOM   1126  CA  ALA A 177      30.752  32.829  66.305  1.00 24.84           C  
ANISOU 1126  CA  ALA A 177     3233   3424   2780    831    426    143       C  
ATOM   1127  C   ALA A 177      30.439  31.908  65.120  1.00 24.17           C  
ANISOU 1127  C   ALA A 177     3025   3414   2746    792    366    179       C  
ATOM   1128  O   ALA A 177      29.716  30.928  65.283  1.00 24.06           O  
ANISOU 1128  O   ALA A 177     2908   3484   2751    770    363    207       O  
ATOM   1129  CB  ALA A 177      29.924  34.121  66.229  1.00 25.32           C  
ANISOU 1129  CB  ALA A 177     3335   3458   2828    963    491    159       C  
ATOM   1130  N   VAL A 178      31.023  32.205  63.958  1.00 23.61           N  
ANISOU 1130  N   VAL A 178     2976   3308   2688    773    317    177       N  
ATOM   1131  CA  VAL A 178      30.823  31.403  62.761  1.00 23.67           C  
ANISOU 1131  CA  VAL A 178     2892   3372   2728    732    257    204       C  
ATOM   1132  C   VAL A 178      31.376  29.988  62.971  1.00 23.58           C  
ANISOU 1132  C   VAL A 178     2845   3385   2730    626    219    188       C  
ATOM   1133  O   VAL A 178      30.752  28.997  62.612  1.00 24.06           O  
ANISOU 1133  O   VAL A 178     2816   3515   2813    592    191    212       O  
ATOM   1134  CB  VAL A 178      31.482  32.047  61.511  1.00 23.73           C  
ANISOU 1134  CB  VAL A 178     2951   3329   2735    731    220    202       C  
ATOM   1135  CG1 VAL A 178      31.408  31.098  60.320  1.00 22.94           C  
ANISOU 1135  CG1 VAL A 178     2777   3284   2655    675    157    219       C  
ATOM   1136  CG2 VAL A 178      30.815  33.361  61.166  1.00 22.86           C  
ANISOU 1136  CG2 VAL A 178     2872   3197   2616    841    253    230       C  
ATOM   1137  N   TYR A 179      32.537  29.889  63.592  1.00 23.08           N  
ANISOU 1137  N   TYR A 179     2854   3262   2652    574    216    151       N  
ATOM   1138  CA  TYR A 179      33.015  28.594  64.051  1.00 22.15           C  
ANISOU 1138  CA  TYR A 179     2709   3161   2544    494    191    142       C  
ATOM   1139  C   TYR A 179      31.922  27.824  64.800  1.00 22.63           C  
ANISOU 1139  C   TYR A 179     2696   3292   2609    496    216    168       C  
ATOM   1140  O   TYR A 179      31.608  26.688  64.467  1.00 23.07           O  
ANISOU 1140  O   TYR A 179     2686   3392   2689    443    186    185       O  
ATOM   1141  CB  TYR A 179      34.207  28.789  64.978  1.00 21.62           C  
ANISOU 1141  CB  TYR A 179     2725   3036   2455    458    194    109       C  
ATOM   1142  CG  TYR A 179      35.564  28.605  64.359  1.00 21.77           C  
ANISOU 1142  CG  TYR A 179     2773   3014   2486    401    151     93       C  
ATOM   1143  CD1 TYR A 179      35.855  27.490  63.573  1.00 21.14           C  
ANISOU 1143  CD1 TYR A 179     2642   2954   2436    357    116    100       C  
ATOM   1144  CD2 TYR A 179      36.576  29.509  64.611  1.00 21.77           C  
ANISOU 1144  CD2 TYR A 179     2852   2954   2467    387    149     71       C  
ATOM   1145  CE1 TYR A 179      37.123  27.311  63.030  1.00 22.82           C  
ANISOU 1145  CE1 TYR A 179     2876   3133   2661    317     90     89       C  
ATOM   1146  CE2 TYR A 179      37.835  29.329  64.094  1.00 21.69           C  
ANISOU 1146  CE2 TYR A 179     2852   2919   2471    334    116     65       C  
ATOM   1147  CZ  TYR A 179      38.110  28.236  63.308  1.00 21.51           C  
ANISOU 1147  CZ  TYR A 179     2770   2922   2480    306     90     76       C  
ATOM   1148  OH  TYR A 179      39.383  28.069  62.806  1.00 22.62           O  
ANISOU 1148  OH  TYR A 179     2915   3042   2637    266     69     73       O  
ATOM   1149  N   ALA A 180      31.324  28.460  65.799  1.00 22.86           N  
ANISOU 1149  N   ALA A 180     2744   3330   2613    554    275    173       N  
ATOM   1150  CA  ALA A 180      30.284  27.814  66.591  1.00 23.42           C  
ANISOU 1150  CA  ALA A 180     2743   3472   2684    559    313    203       C  
ATOM   1151  C   ALA A 180      29.137  27.360  65.694  1.00 23.85           C  
ANISOU 1151  C   ALA A 180     2676   3610   2775    564    294    248       C  
ATOM   1152  O   ALA A 180      28.499  26.331  65.948  1.00 24.49           O  
ANISOU 1152  O   ALA A 180     2680   3755   2871    515    291    277       O  
ATOM   1153  CB  ALA A 180      29.772  28.758  67.682  1.00 23.83           C  
ANISOU 1153  CB  ALA A 180     2841   3518   2695    642    394    200       C  
ATOM   1154  N   GLU A 181      28.886  28.127  64.641  1.00 24.13           N  
ANISOU 1154  N   GLU A 181     2701   3646   2821    616    277    259       N  
ATOM   1155  CA  GLU A 181      27.850  27.793  63.700  1.00 25.05           C  
ANISOU 1155  CA  GLU A 181     2705   3846   2966    619    245    306       C  
ATOM   1156  C   GLU A 181      28.194  26.611  62.803  1.00 24.35           C  
ANISOU 1156  C   GLU A 181     2591   3766   2896    512    168    300       C  
ATOM   1157  O   GLU A 181      27.317  25.846  62.429  1.00 25.61           O  
ANISOU 1157  O   GLU A 181     2655   4002   3073    468    138    336       O  
ATOM   1158  CB  GLU A 181      27.517  28.994  62.834  1.00 25.92           C  
ANISOU 1158  CB  GLU A 181     2819   3953   3075    711    244    325       C  
ATOM   1159  CG  GLU A 181      26.115  28.893  62.309  1.00 29.12           C  
ANISOU 1159  CG  GLU A 181     3091   4469   3505    746    233    390       C  
ATOM   1160  CD  GLU A 181      25.861  29.753  61.127  1.00 30.58           C  
ANISOU 1160  CD  GLU A 181     3269   4659   3692    812    201    417       C  
ATOM   1161  OE1 GLU A 181      26.648  30.710  60.917  1.00 29.28           O  
ANISOU 1161  OE1 GLU A 181     3215   4402   3507    858    214    388       O  
ATOM   1162  OE2 GLU A 181      24.859  29.453  60.421  1.00 31.65           O1-
ANISOU 1162  OE2 GLU A 181     3286   4893   3845    811    159    473       O1-
ATOM   1163  N   LEU A 182      29.448  26.493  62.393  1.00 23.47           N  
ANISOU 1163  N   LEU A 182     2564   3577   2776    471    136    257       N  
ATOM   1164  CA  LEU A 182      29.885  25.300  61.677  1.00 22.60           C  
ANISOU 1164  CA  LEU A 182     2450   3459   2677    378     79    244       C  
ATOM   1165  C   LEU A 182      29.708  24.071  62.590  1.00 22.11           C  
ANISOU 1165  C   LEU A 182     2360   3416   2624    309     86    250       C  
ATOM   1166  O   LEU A 182      29.210  23.015  62.164  1.00 22.09           O  
ANISOU 1166  O   LEU A 182     2309   3448   2634    238     49    266       O  
ATOM   1167  CB  LEU A 182      31.353  25.446  61.246  1.00 22.10           C  
ANISOU 1167  CB  LEU A 182     2481   3312   2605    360     63    201       C  
ATOM   1168  CG  LEU A 182      31.654  26.622  60.314  1.00 22.91           C  
ANISOU 1168  CG  LEU A 182     2623   3386   2696    415     57    197       C  
ATOM   1169  CD1 LEU A 182      33.161  26.911  60.279  1.00 22.46           C  
ANISOU 1169  CD1 LEU A 182     2653   3249   2632    399     60    160       C  
ATOM   1170  CD2 LEU A 182      31.091  26.364  58.922  1.00 21.64           C  
ANISOU 1170  CD2 LEU A 182     2422   3266   2533    398      6    216       C  
ATOM   1171  N   ALA A 183      30.076  24.216  63.859  1.00 22.00           N  
ANISOU 1171  N   ALA A 183     2383   3376   2598    326    133    241       N  
ATOM   1172  CA  ALA A 183      29.926  23.115  64.819  1.00 22.48           C  
ANISOU 1172  CA  ALA A 183     2428   3451   2662    266    145    253       C  
ATOM   1173  C   ALA A 183      28.459  22.695  65.017  1.00 23.98           C  
ANISOU 1173  C   ALA A 183     2513   3735   2865    251    162    303       C  
ATOM   1174  O   ALA A 183      28.141  21.498  65.046  1.00 24.22           O  
ANISOU 1174  O   ALA A 183     2508   3784   2910    168    138    321       O  
ATOM   1175  CB  ALA A 183      30.573  23.481  66.164  1.00 21.68           C  
ANISOU 1175  CB  ALA A 183     2394   3312   2533    292    190    237       C  
ATOM   1176  N   ALA A 184      27.569  23.681  65.131  1.00 25.14           N  
ANISOU 1176  N   ALA A 184     2606   3938   3008    333    202    330       N  
ATOM   1177  CA  ALA A 184      26.138  23.416  65.328  1.00 26.34           C  
ANISOU 1177  CA  ALA A 184     2636   4197   3176    330    224    389       C  
ATOM   1178  C   ALA A 184      25.507  22.757  64.108  1.00 27.69           C  
ANISOU 1178  C   ALA A 184     2725   4422   3373    262    151    415       C  
ATOM   1179  O   ALA A 184      24.578  21.959  64.236  1.00 28.08           O  
ANISOU 1179  O   ALA A 184     2681   4547   3439    196    143    460       O  
ATOM   1180  CB  ALA A 184      25.397  24.731  65.675  1.00 27.17           C  
ANISOU 1180  CB  ALA A 184     2705   4345   3272    458    293    414       C  
ATOM   1181  N   GLN A 185      26.018  23.077  62.921  1.00 28.52           N  
ANISOU 1181  N   GLN A 185     2870   4490   3476    267     94    389       N  
ATOM   1182  CA  GLN A 185      25.502  22.497  61.657  1.00 29.65           C  
ANISOU 1182  CA  GLN A 185     2959   4679   3630    197     14    407       C  
ATOM   1183  C   GLN A 185      26.197  21.199  61.221  1.00 29.05           C  
ANISOU 1183  C   GLN A 185     2949   4540   3550     81    -39    370       C  
ATOM   1184  O   GLN A 185      25.860  20.645  60.185  1.00 30.26           O  
ANISOU 1184  O   GLN A 185     3083   4715   3701     11   -107    374       O  
ATOM   1185  CB  GLN A 185      25.675  23.504  60.521  1.00 29.81           C  
ANISOU 1185  CB  GLN A 185     3000   4689   3638    265    -17    400       C  
ATOM   1186  CG  GLN A 185      24.988  24.840  60.765  1.00 34.44           C  
ANISOU 1186  CG  GLN A 185     3534   5325   4226    393     32    439       C  
ATOM   1187  CD  GLN A 185      23.557  24.844  60.302  1.00 38.86           C  
ANISOU 1187  CD  GLN A 185     3947   6012   4804    399      3    512       C  
ATOM   1188  NE2 GLN A 185      23.196  25.873  59.544  1.00 42.49           N  
ANISOU 1188  NE2 GLN A 185     4382   6502   5261    491    -10    542       N  
ATOM   1189  OE1 GLN A 185      22.779  23.926  60.612  1.00 41.43           O  
ANISOU 1189  OE1 GLN A 185     4180   6414   5149    321     -9    547       O  
ATOM   1190  N   GLY A 186      27.191  20.741  61.967  1.00 28.16           N  
ANISOU 1190  N   GLY A 186     2921   4344   3432     64    -11    335       N  
ATOM   1191  CA  GLY A 186      28.006  19.593  61.531  1.00 27.62           C  
ANISOU 1191  CA  GLY A 186     2932   4199   3362    -21    -51    298       C  
ATOM   1192  C   GLY A 186      28.661  19.748  60.157  1.00 26.88           C  
ANISOU 1192  C   GLY A 186     2898   4062   3253    -20    -98    261       C  
ATOM   1193  O   GLY A 186      28.662  18.821  59.347  1.00 27.26           O  
ANISOU 1193  O   GLY A 186     2974   4088   3293    -99   -147    246       O  
ATOM   1194  N   TRP A 187      29.252  20.913  59.924  1.00 25.81           N  
ANISOU 1194  N   TRP A 187     2793   3903   3108     66    -79    244       N  
ATOM   1195  CA  TRP A 187      29.879  21.235  58.662  1.00 24.97           C  
ANISOU 1195  CA  TRP A 187     2743   3762   2983     78   -112    216       C  
ATOM   1196  C   TRP A 187      31.120  20.316  58.447  1.00 24.96           C  
ANISOU 1196  C   TRP A 187     2836   3669   2978     35   -114    171       C  
ATOM   1197  O   TRP A 187      32.035  20.268  59.301  1.00 23.87           O  
ANISOU 1197  O   TRP A 187     2738   3481   2852     56    -77    157       O  
ATOM   1198  CB  TRP A 187      30.254  22.704  58.674  1.00 24.31           C  
ANISOU 1198  CB  TRP A 187     2675   3667   2892    176    -80    215       C  
ATOM   1199  CG  TRP A 187      30.859  23.213  57.415  1.00 24.29           C  
ANISOU 1199  CG  TRP A 187     2727   3634   2867    195   -105    196       C  
ATOM   1200  CD1 TRP A 187      30.217  23.840  56.402  1.00 25.97           C  
ANISOU 1200  CD1 TRP A 187     2914   3892   3061    220   -139    219       C  
ATOM   1201  CD2 TRP A 187      32.249  23.163  57.047  1.00 23.17           C  
ANISOU 1201  CD2 TRP A 187     2672   3415   2717    192    -93    156       C  
ATOM   1202  CE2 TRP A 187      32.373  23.771  55.780  1.00 23.65           C  
ANISOU 1202  CE2 TRP A 187     2762   3475   2750    212   -117    155       C  
ATOM   1203  CE3 TRP A 187      33.392  22.648  57.660  1.00 22.59           C  
ANISOU 1203  CE3 TRP A 187     2648   3278   2656    177    -66    129       C  
ATOM   1204  NE1 TRP A 187      31.128  24.181  55.401  1.00 28.57           N  
ANISOU 1204  NE1 TRP A 187     3320   4171   3364    229   -148    194       N  
ATOM   1205  CZ2 TRP A 187      33.592  23.885  55.123  1.00 24.71           C  
ANISOU 1205  CZ2 TRP A 187     2971   3550   2869    215   -105    126       C  
ATOM   1206  CZ3 TRP A 187      34.612  22.755  56.998  1.00 22.71           C  
ANISOU 1206  CZ3 TRP A 187     2727   3240   2663    184    -59    102       C  
ATOM   1207  CH2 TRP A 187      34.701  23.379  55.749  1.00 23.24           C  
ANISOU 1207  CH2 TRP A 187     2819   3308   2701    202    -72    100       C  
ATOM   1208  N   GLY A 188      31.105  19.573  57.336  1.00 24.59           N  
ANISOU 1208  N   GLY A 188     2823   3608   2911    -24   -159    152       N  
ATOM   1209  CA  GLY A 188      32.170  18.630  56.991  1.00 25.09           C  
ANISOU 1209  CA  GLY A 188     2979   3585   2969    -55   -156    111       C  
ATOM   1210  C   GLY A 188      32.296  17.418  57.900  1.00 26.03           C  
ANISOU 1210  C   GLY A 188     3117   3663   3109   -106   -143    112       C  
ATOM   1211  O   GLY A 188      33.259  16.662  57.801  1.00 26.89           O  
ANISOU 1211  O   GLY A 188     3302   3694   3220   -112   -128     84       O  
ATOM   1212  N   GLY A 189      31.335  17.213  58.796  1.00 26.90           N  
ANISOU 1212  N   GLY A 189     3160   3825   3236   -138   -142    149       N  
ATOM   1213  CA  GLY A 189      31.411  16.097  59.731  1.00 27.26           C  
ANISOU 1213  CA  GLY A 189     3226   3831   3298   -187   -126    158       C  
ATOM   1214  C   GLY A 189      31.037  16.487  61.140  1.00 27.21           C  
ANISOU 1214  C   GLY A 189     3159   3869   3310   -160    -87    196       C  
ATOM   1215  O   GLY A 189      30.507  17.588  61.370  1.00 27.45           O  
ANISOU 1215  O   GLY A 189     3124   3967   3339   -107    -71    214       O  
ATOM   1216  N   ARG A 190      31.286  15.566  62.065  1.00 27.11           N  
ANISOU 1216  N   ARG A 190     3177   3814   3308   -194    -69    207       N  
ATOM   1217  CA  ARG A 190      30.945  15.744  63.483  1.00 27.59           C  
ANISOU 1217  CA  ARG A 190     3195   3913   3374   -180    -28    245       C  
ATOM   1218  C   ARG A 190      31.888  16.701  64.191  1.00 25.39           C  
ANISOU 1218  C   ARG A 190     2939   3620   3088    -92      7    233       C  
ATOM   1219  O   ARG A 190      33.089  16.650  63.982  1.00 24.43           O  
ANISOU 1219  O   ARG A 190     2879   3436   2968    -64      2    207       O  
ATOM   1220  CB  ARG A 190      31.025  14.398  64.223  1.00 29.05           C  
ANISOU 1220  CB  ARG A 190     3422   4049   3567   -246    -22    265       C  
ATOM   1221  CG  ARG A 190      29.828  13.490  63.989  1.00 34.33           C  
ANISOU 1221  CG  ARG A 190     4055   4747   4240   -353    -47    292       C  
ATOM   1222  CD  ARG A 190      30.249  12.085  63.603  1.00 40.37           C  
ANISOU 1222  CD  ARG A 190     4918   5411   5010   -426    -73    277       C  
ATOM   1223  NE  ARG A 190      30.667  11.244  64.734  1.00 44.96           N  
ANISOU 1223  NE  ARG A 190     5549   5936   5598   -440    -43    304       N  
ATOM   1224  CZ  ARG A 190      31.852  10.634  64.873  1.00 45.75           C  
ANISOU 1224  CZ  ARG A 190     5746   5935   5701   -407    -36    289       C  
ATOM   1225  NH1 ARG A 190      32.844  10.760  63.975  1.00 44.75           N1+
ANISOU 1225  NH1 ARG A 190     5676   5752   5576   -352    -46    243       N1+
ATOM   1226  NH2 ARG A 190      32.037   9.864  65.940  1.00 46.25           N  
ANISOU 1226  NH2 ARG A 190     5847   5959   5769   -424    -15    327       N  
ATOM   1227  N   TRP A 191      31.333  17.526  65.076  1.00 24.83           N  
ANISOU 1227  N   TRP A 191     2821   3609   3006    -53     43    256       N  
ATOM   1228  CA  TRP A 191      32.108  18.434  65.920  1.00 23.71           C  
ANISOU 1228  CA  TRP A 191     2711   3452   2847     15     74    245       C  
ATOM   1229  C   TRP A 191      31.845  18.190  67.387  1.00 24.10           C  
ANISOU 1229  C   TRP A 191     2758   3519   2877      7    113    275       C  
ATOM   1230  O   TRP A 191      30.873  17.545  67.747  1.00 24.54           O  
ANISOU 1230  O   TRP A 191     2771   3617   2937    -40    127    311       O  
ATOM   1231  CB  TRP A 191      31.750  19.896  65.666  1.00 23.54           C  
ANISOU 1231  CB  TRP A 191     2660   3470   2813     85     93    236       C  
ATOM   1232  CG  TRP A 191      32.114  20.455  64.355  1.00 22.46           C  
ANISOU 1232  CG  TRP A 191     2534   3316   2683    108     62    209       C  
ATOM   1233  CD1 TRP A 191      31.572  20.124  63.164  1.00 21.65           C  
ANISOU 1233  CD1 TRP A 191     2403   3234   2591     78     26    210       C  
ATOM   1234  CD2 TRP A 191      33.036  21.531  64.100  1.00 21.41           C  
ANISOU 1234  CD2 TRP A 191     2447   3146   2539    163     67    182       C  
ATOM   1235  CE2 TRP A 191      33.018  21.769  62.716  1.00 21.21           C  
ANISOU 1235  CE2 TRP A 191     2418   3120   2521    168     37    169       C  
ATOM   1236  CE3 TRP A 191      33.884  22.294  64.906  1.00 20.53           C  
ANISOU 1236  CE3 TRP A 191     2385   3004   2412    198     88    167       C  
ATOM   1237  NE1 TRP A 191      32.114  20.896  62.171  1.00 22.24           N  
ANISOU 1237  NE1 TRP A 191     2505   3287   2660    116     10    186       N  
ATOM   1238  CZ2 TRP A 191      33.813  22.756  62.105  1.00 19.89           C  
ANISOU 1238  CZ2 TRP A 191     2291   2919   2345    210     36    148       C  
ATOM   1239  CZ3 TRP A 191      34.687  23.274  64.303  1.00 20.57           C  
ANISOU 1239  CZ3 TRP A 191     2430   2975   2412    231     81    144       C  
ATOM   1240  CH2 TRP A 191      34.642  23.496  62.918  1.00 19.65           C  
ANISOU 1240  CH2 TRP A 191     2305   2857   2305    238     60    136       C  
ATOM   1241  N   LEU A 192      32.741  18.735  68.200  1.00 23.56           N  
ANISOU 1241  N   LEU A 192     2742   3425   2785     48    127    263       N  
ATOM   1242  CA  LEU A 192      32.552  18.960  69.614  1.00 24.45           C  
ANISOU 1242  CA  LEU A 192     2869   3560   2861     61    170    283       C  
ATOM   1243  C   LEU A 192      33.033  20.386  69.873  1.00 23.76           C  
ANISOU 1243  C   LEU A 192     2817   3467   2742    128    186    252       C  
ATOM   1244  O   LEU A 192      33.964  20.816  69.226  1.00 24.00           O  
ANISOU 1244  O   LEU A 192     2878   3457   2783    143    154    223       O  
ATOM   1245  CB  LEU A 192      33.435  18.017  70.431  1.00 24.77           C  
ANISOU 1245  CB  LEU A 192     2965   3555   2890     27    153    299       C  
ATOM   1246  CG  LEU A 192      33.081  16.549  70.493  1.00 27.03           C  
ANISOU 1246  CG  LEU A 192     3245   3828   3198    -40    144    335       C  
ATOM   1247  CD1 LEU A 192      34.136  15.824  71.331  1.00 27.64           C  
ANISOU 1247  CD1 LEU A 192     3387   3853   3262    -49    127    354       C  
ATOM   1248  CD2 LEU A 192      31.648  16.342  71.067  1.00 26.81           C  
ANISOU 1248  CD2 LEU A 192     3161   3867   3158    -72    189    374       C  
ATOM   1249  N   VAL A 193      32.394  21.118  70.786  1.00 23.51           N  
ANISOU 1249  N   VAL A 193     2790   3473   2671    165    239    259       N  
ATOM   1250  CA  VAL A 193      32.835  22.444  71.198  1.00 22.83           C  
ANISOU 1250  CA  VAL A 193     2764   3366   2544    221    259    226       C  
ATOM   1251  C   VAL A 193      33.348  22.311  72.622  1.00 23.53           C  
ANISOU 1251  C   VAL A 193     2921   3442   2576    205    271    231       C  
ATOM   1252  O   VAL A 193      32.677  21.710  73.440  1.00 24.24           O  
ANISOU 1252  O   VAL A 193     2996   3569   2646    188    308    263       O  
ATOM   1253  CB  VAL A 193      31.675  23.452  71.218  1.00 23.83           C  
ANISOU 1253  CB  VAL A 193     2860   3537   2657    290    320    228       C  
ATOM   1254  CG1 VAL A 193      32.145  24.783  71.770  1.00 22.08           C  
ANISOU 1254  CG1 VAL A 193     2729   3275   2383    344    347    191       C  
ATOM   1255  CG2 VAL A 193      31.067  23.604  69.821  1.00 23.07           C  
ANISOU 1255  CG2 VAL A 193     2690   3465   2612    307    302    235       C  
ATOM   1256  N   VAL A 194      34.520  22.866  72.933  1.00 23.04           N  
ANISOU 1256  N   VAL A 194     2933   3334   2486    203    239    202       N  
ATOM   1257  CA  VAL A 194      35.097  22.681  74.262  1.00 23.25           C  
ANISOU 1257  CA  VAL A 194     3027   3355   2453    178    233    209       C  
ATOM   1258  C   VAL A 194      35.648  23.986  74.761  1.00 23.68           C  
ANISOU 1258  C   VAL A 194     3170   3380   2450    199    236    168       C  
ATOM   1259  O   VAL A 194      35.908  24.892  73.976  1.00 23.03           O  
ANISOU 1259  O   VAL A 194     3097   3268   2386    223    226    137       O  
ATOM   1260  CB  VAL A 194      36.222  21.591  74.279  1.00 22.69           C  
ANISOU 1260  CB  VAL A 194     2955   3258   2406    126    166    233       C  
ATOM   1261  CG1 VAL A 194      35.691  20.268  73.729  1.00 22.19           C  
ANISOU 1261  CG1 VAL A 194     2828   3205   2399    100    165    269       C  
ATOM   1262  CG2 VAL A 194      37.453  22.056  73.485  1.00 19.60           C  
ANISOU 1262  CG2 VAL A 194     2573   2829   2046    123    111    208       C  
ATOM   1263  N   GLY A 195      35.819  24.059  76.071  1.00 24.43           N  
ANISOU 1263  N   GLY A 195     3338   3477   2468    185    247    170       N  
ATOM   1264  CA  GLY A 195      36.377  25.225  76.738  1.00 25.32           C  
ANISOU 1264  CA  GLY A 195     3558   3556   2507    186    243    129       C  
ATOM   1265  C   GLY A 195      37.837  25.063  77.115  1.00 26.31           C  
ANISOU 1265  C   GLY A 195     3725   3659   2613    122    156    131       C  
ATOM   1266  O   GLY A 195      38.441  24.008  76.918  1.00 24.77           O  
ANISOU 1266  O   GLY A 195     3473   3475   2462     89    104    168       O  
ATOM   1267  N   ALA A 196      38.396  26.141  77.648  1.00 28.28           N  
ANISOU 1267  N   ALA A 196     4075   3876   2795    106    139     90       N  
ATOM   1268  CA  ALA A 196      39.803  26.210  78.028  1.00 29.55           C  
ANISOU 1268  CA  ALA A 196     4273   4024   2930     36     49     93       C  
ATOM   1269  C   ALA A 196      40.190  25.139  79.034  1.00 30.23           C  
ANISOU 1269  C   ALA A 196     4360   4146   2979     -4      9    140       C  
ATOM   1270  O   ALA A 196      41.313  24.666  78.999  1.00 30.17           O  
ANISOU 1270  O   ALA A 196     4319   4149   2996    -49    -73    171       O  
ATOM   1271  CB  ALA A 196      40.122  27.598  78.610  1.00 30.18           C  
ANISOU 1271  CB  ALA A 196     4484   4058   2925     14     45     37       C  
ATOM   1272  N   ASP A 197      39.269  24.779  79.927  1.00 31.71           N  
ANISOU 1272  N   ASP A 197     4581   4359   3109     17     69    153       N  
ATOM   1273  CA  ASP A 197      39.531  23.792  80.995  1.00 33.01           C  
ANISOU 1273  CA  ASP A 197     4763   4556   3223    -19     38    203       C  
ATOM   1274  C   ASP A 197      38.941  22.401  80.743  1.00 32.42           C  
ANISOU 1274  C   ASP A 197     4599   4508   3211     -3     64    262       C  
ATOM   1275  O   ASP A 197      38.719  21.645  81.687  1.00 33.50           O  
ANISOU 1275  O   ASP A 197     4760   4669   3298    -19     72    304       O  
ATOM   1276  CB  ASP A 197      38.995  24.318  82.338  1.00 34.84           C  
ANISOU 1276  CB  ASP A 197     5117   4795   3324    -20     88    182       C  
ATOM   1277  CG  ASP A 197      39.811  25.461  82.903  1.00 37.05           C  
ANISOU 1277  CG  ASP A 197     5518   5044   3516    -64     37    133       C  
ATOM   1278  OD1 ASP A 197      40.859  25.840  82.326  1.00 42.45           O  
ANISOU 1278  OD1 ASP A 197     6181   5708   4240   -104    -43    122       O  
ATOM   1279  OD2 ASP A 197      39.397  25.995  83.950  1.00 41.86           O1-
ANISOU 1279  OD2 ASP A 197     6248   5649   4009    -62     81    104       O1-
ATOM   1280  N   VAL A 198      38.694  22.034  79.488  1.00 31.70           N  
ANISOU 1280  N   VAL A 198     4412   4408   3224     21     73    265       N  
ATOM   1281  CA  VAL A 198      38.175  20.689  79.205  1.00 30.62           C  
ANISOU 1281  CA  VAL A 198     4204   4285   3146     21     90    317       C  
ATOM   1282  C   VAL A 198      39.159  19.614  79.666  1.00 30.86           C  
ANISOU 1282  C   VAL A 198     4234   4313   3179    -12     20    372       C  
ATOM   1283  O   VAL A 198      40.360  19.776  79.543  1.00 30.18           O  
ANISOU 1283  O   VAL A 198     4148   4216   3103    -27    -53    374       O  
ATOM   1284  CB  VAL A 198      37.891  20.490  77.709  1.00 30.05           C  
ANISOU 1284  CB  VAL A 198     4044   4198   3177     43     98    305       C  
ATOM   1285  CG1 VAL A 198      39.199  20.508  76.904  1.00 29.51           C  
ANISOU 1285  CG1 VAL A 198     3949   4101   3163     34     24    299       C  
ATOM   1286  CG2 VAL A 198      37.068  19.199  77.469  1.00 28.60           C  
ANISOU 1286  CG2 VAL A 198     3803   4024   3040     34    127    349       C  
ATOM   1287  N   ASP A 199      38.641  18.517  80.202  1.00 31.04           N  
ANISOU 1287  N   ASP A 199     4254   4346   3194    -24     43    425       N  
ATOM   1288  CA  ASP A 199      39.498  17.433  80.672  1.00 31.52           C  
ANISOU 1288  CA  ASP A 199     4321   4399   3257    -45    -19    489       C  
ATOM   1289  C   ASP A 199      39.914  16.624  79.461  1.00 30.01           C  
ANISOU 1289  C   ASP A 199     4058   4170   3175    -30    -45    503       C  
ATOM   1290  O   ASP A 199      39.053  16.100  78.754  1.00 28.76           O  
ANISOU 1290  O   ASP A 199     3861   3997   3070    -27      2    502       O  
ATOM   1291  CB  ASP A 199      38.742  16.563  81.688  1.00 33.01           C  
ANISOU 1291  CB  ASP A 199     4546   4602   3392    -65     22    544       C  
ATOM   1292  CG  ASP A 199      39.505  15.320  82.102  1.00 34.50           C  
ANISOU 1292  CG  ASP A 199     4745   4773   3591    -78    -35    620       C  
ATOM   1293  OD1 ASP A 199      39.928  14.511  81.249  1.00 37.32           O  
ANISOU 1293  OD1 ASP A 199     5053   5090   4037    -64    -62    641       O  
ATOM   1294  OD2 ASP A 199      39.651  15.130  83.311  1.00 42.14           O1-
ANISOU 1294  OD2 ASP A 199     5778   5762   4471    -97    -49    660       O1-
ATOM   1295  N   PRO A 200      41.235  16.541  79.198  1.00 29.63           N  
ANISOU 1295  N   PRO A 200     3992   4110   3158    -23   -117    518       N  
ATOM   1296  CA  PRO A 200      41.688  15.816  78.011  1.00 28.87           C  
ANISOU 1296  CA  PRO A 200     3834   3974   3159      4   -130    527       C  
ATOM   1297  C   PRO A 200      41.426  14.318  78.022  1.00 28.23           C  
ANISOU 1297  C   PRO A 200     3756   3855   3113      7   -118    584       C  
ATOM   1298  O   PRO A 200      41.230  13.724  76.957  1.00 28.11           O  
ANISOU 1298  O   PRO A 200     3711   3799   3171     20    -98    574       O  
ATOM   1299  CB  PRO A 200      43.200  16.116  77.964  1.00 29.14           C  
ANISOU 1299  CB  PRO A 200     3845   4019   3206     14   -206    542       C  
ATOM   1300  CG  PRO A 200      43.553  16.638  79.269  1.00 29.86           C  
ANISOU 1300  CG  PRO A 200     3989   4152   3205    -18   -247    558       C  
ATOM   1301  CD  PRO A 200      42.340  17.299  79.810  1.00 30.41           C  
ANISOU 1301  CD  PRO A 200     4115   4233   3204    -38   -185    516       C  
ATOM   1302  N   GLY A 201      41.430  13.707  79.198  1.00 28.58           N  
ANISOU 1302  N   GLY A 201     3849   3908   3103     -9   -131    642       N  
ATOM   1303  CA  GLY A 201      41.195  12.278  79.303  1.00 28.41           C  
ANISOU 1303  CA  GLY A 201     3846   3840   3109    -11   -118    702       C  
ATOM   1304  C   GLY A 201      39.771  11.964  78.908  1.00 27.98           C  
ANISOU 1304  C   GLY A 201     3787   3772   3070    -43    -47    683       C  
ATOM   1305  O   GLY A 201      39.501  10.991  78.190  1.00 26.63           O  
ANISOU 1305  O   GLY A 201     3612   3545   2962    -48    -32    695       O  
ATOM   1306  N   ARG A 202      38.852  12.800  79.377  1.00 28.38           N  
ANISOU 1306  N   ARG A 202     3843   3875   3066    -66     -3    653       N  
ATOM   1307  CA  ARG A 202      37.451  12.628  79.021  1.00 29.25           C  
ANISOU 1307  CA  ARG A 202     3927   3994   3191    -98     65    640       C  
ATOM   1308  C   ARG A 202      37.246  12.936  77.552  1.00 28.25           C  
ANISOU 1308  C   ARG A 202     3741   3850   3140    -85     69    585       C  
ATOM   1309  O   ARG A 202      36.529  12.227  76.873  1.00 27.76           O  
ANISOU 1309  O   ARG A 202     3658   3765   3125   -114     91    589       O  
ATOM   1310  CB  ARG A 202      36.551  13.507  79.881  1.00 30.16           C  
ANISOU 1310  CB  ARG A 202     4055   4176   3230   -108    122    626       C  
ATOM   1311  CG  ARG A 202      35.075  13.242  79.648  1.00 32.83           C  
ANISOU 1311  CG  ARG A 202     4350   4540   3584   -141    194    633       C  
ATOM   1312  CD  ARG A 202      34.219  14.163  80.481  1.00 37.04           C  
ANISOU 1312  CD  ARG A 202     4888   5143   4041   -131    263    620       C  
ATOM   1313  NE  ARG A 202      32.850  14.181  79.961  1.00 40.32           N  
ANISOU 1313  NE  ARG A 202     5229   5600   4492   -147    329    619       N  
ATOM   1314  N   LEU A 203      37.908  13.979  77.049  1.00 27.92           N  
ANISOU 1314  N   LEU A 203     3682   3822   3107    -48     44    534       N  
ATOM   1315  CA  LEU A 203      37.762  14.351  75.629  1.00 27.19           C  
ANISOU 1315  CA  LEU A 203     3539   3716   3076    -33     48    483       C  
ATOM   1316  C   LEU A 203      38.297  13.232  74.726  1.00 27.31           C  
ANISOU 1316  C   LEU A 203     3552   3665   3160    -30     21    497       C  
ATOM   1317  O   LEU A 203      37.646  12.859  73.759  1.00 26.85           O  
ANISOU 1317  O   LEU A 203     3473   3586   3143    -49     39    478       O  
ATOM   1318  CB  LEU A 203      38.414  15.715  75.339  1.00 26.46           C  
ANISOU 1318  CB  LEU A 203     3437   3644   2973      1     28    434       C  
ATOM   1319  CG  LEU A 203      38.354  16.300  73.909  1.00 26.31           C  
ANISOU 1319  CG  LEU A 203     3374   3616   3007     22     31    382       C  
ATOM   1320  CD1 LEU A 203      36.939  16.350  73.396  1.00 23.50           C  
ANISOU 1320  CD1 LEU A 203     2983   3282   2663      7     77    368       C  
ATOM   1321  CD2 LEU A 203      39.050  17.691  73.840  1.00 24.04           C  
ANISOU 1321  CD2 LEU A 203     3093   3343   2698     46     12    342       C  
ATOM   1322  N   ALA A 204      39.450  12.671  75.065  1.00 28.17           N  
ANISOU 1322  N   ALA A 204     3687   3741   3275     -6    -18    533       N  
ATOM   1323  CA  ALA A 204      40.024  11.545  74.314  1.00 28.65           C  
ANISOU 1323  CA  ALA A 204     3762   3729   3396     13    -32    551       C  
ATOM   1324  C   ALA A 204      39.095  10.338  74.259  1.00 29.90           C  
ANISOU 1324  C   ALA A 204     3954   3838   3568    -33     -4    578       C  
ATOM   1325  O   ALA A 204      38.955   9.729  73.211  1.00 30.23           O  
ANISOU 1325  O   ALA A 204     4005   3824   3657    -39      4    557       O  
ATOM   1326  CB  ALA A 204      41.361  11.136  74.907  1.00 29.14           C  
ANISOU 1326  CB  ALA A 204     3839   3776   3458     58    -76    603       C  
ATOM   1327  N   ALA A 205      38.463  10.008  75.384  1.00 30.80           N  
ANISOU 1327  N   ALA A 205     4094   3972   3636    -72     13    623       N  
ATOM   1328  CA  ALA A 205      37.466   8.928  75.460  1.00 32.58           C  
ANISOU 1328  CA  ALA A 205     4350   4158   3868   -137     42    656       C  
ATOM   1329  C   ALA A 205      36.257   9.177  74.540  1.00 33.17           C  
ANISOU 1329  C   ALA A 205     4379   4256   3966   -188     71    611       C  
ATOM   1330  O   ALA A 205      35.792   8.258  73.863  1.00 33.28           O  
ANISOU 1330  O   ALA A 205     4415   4213   4015   -235     75    612       O  
ATOM   1331  CB  ALA A 205      36.981   8.721  76.921  1.00 32.42           C  
ANISOU 1331  CB  ALA A 205     4360   4173   3784   -172     62    716       C  
ATOM   1332  N   THR A 206      35.752  10.406  74.518  1.00 33.67           N  
ANISOU 1332  N   THR A 206     4384   4402   4008   -178     89    574       N  
ATOM   1333  CA  THR A 206      34.650  10.747  73.619  1.00 34.65           C  
ANISOU 1333  CA  THR A 206     4450   4561   4155   -215    109    538       C  
ATOM   1334  C   THR A 206      35.040  10.596  72.144  1.00 35.92           C  
ANISOU 1334  C   THR A 206     4611   4672   4367   -202     80    491       C  
ATOM   1335  O   THR A 206      34.263  10.105  71.339  1.00 36.58           O  
ANISOU 1335  O   THR A 206     4684   4741   4475   -259     80    480       O  
ATOM   1336  CB  THR A 206      34.157  12.181  73.856  1.00 33.98           C  
ANISOU 1336  CB  THR A 206     4309   4566   4036   -183    136    509       C  
ATOM   1337  CG2 THR A 206      33.023  12.511  72.939  1.00 33.90           C  
ANISOU 1337  CG2 THR A 206     4229   4600   4052   -210    152    486       C  
ATOM   1338  OG1 THR A 206      33.724  12.306  75.207  1.00 31.83           O  
ANISOU 1338  OG1 THR A 206     4047   4341   3707   -193    174    549       O  
ATOM   1339  N   LEU A 207      36.249  11.003  71.796  1.00 37.69           N  
ANISOU 1339  N   LEU A 207     4849   4871   4603   -136     56    466       N  
ATOM   1340  CA  LEU A 207      36.670  10.997  70.404  1.00 39.21           C  
ANISOU 1340  CA  LEU A 207     5042   5024   4833   -115     38    419       C  
ATOM   1341  C   LEU A 207      36.963   9.574  69.878  1.00 41.78           C  
ANISOU 1341  C   LEU A 207     5436   5248   5190   -134     31    431       C  
ATOM   1342  O   LEU A 207      36.684   9.289  68.703  1.00 43.49           O  
ANISOU 1342  O   LEU A 207     5666   5431   5428   -157     26    393       O  
ATOM   1343  CB  LEU A 207      37.865  11.930  70.223  1.00 38.48           C  
ANISOU 1343  CB  LEU A 207     4934   4944   4743    -41     22    395       C  
ATOM   1344  CG  LEU A 207      37.559  13.409  70.481  1.00 37.66           C  
ANISOU 1344  CG  LEU A 207     4782   4919   4608    -26     30    369       C  
ATOM   1345  CD1 LEU A 207      38.840  14.208  70.670  1.00 35.84           C  
ANISOU 1345  CD1 LEU A 207     4550   4696   4371     27      8    361       C  
ATOM   1346  CD2 LEU A 207      36.733  13.988  69.335  1.00 37.69           C  
ANISOU 1346  CD2 LEU A 207     4746   4948   4625    -36     39    327       C  
ATOM   1347  N   ALA A 208      37.464   8.695  70.748  1.00 43.75           N  
ANISOU 1347  N   ALA A 208     5738   5449   5437   -126     29    482       N  
ATOM   1348  CA  ALA A 208      37.845   7.304  70.411  1.00 46.14           C  
ANISOU 1348  CA  ALA A 208     6125   5639   5767   -128     29    502       C  
ATOM   1349  C   ALA A 208      36.732   6.441  69.810  1.00 48.02           C  
ANISOU 1349  C   ALA A 208     6404   5829   6014   -224     36    490       C  
ATOM   1350  O   ALA A 208      35.584   6.504  70.268  1.00 48.77           O  
ANISOU 1350  O   ALA A 208     6466   5976   6090   -302     44    509       O  
ATOM   1351  CB  ALA A 208      38.388   6.592  71.652  1.00 46.47           C  
ANISOU 1351  CB  ALA A 208     6211   5647   5796   -106     26    574       C  
ATOM   1352  N   PRO A 209      37.093   5.582  68.825  1.00 50.21           N  
ANISOU 1352  N   PRO A 209     6760   6003   6316   -218     35    464       N  
ATOM   1353  CA  PRO A 209      36.151   4.769  68.025  1.00 51.59           C  
ANISOU 1353  CA  PRO A 209     6990   6119   6493   -318     30    440       C  
ATOM   1354  C   PRO A 209      35.521   3.629  68.812  1.00 52.64           C  
ANISOU 1354  C   PRO A 209     7188   6192   6621   -402     37    497       C  
ATOM   1355  O   PRO A 209      36.200   3.017  69.629  1.00 53.97           O  
ANISOU 1355  O   PRO A 209     7411   6302   6791   -357     48    549       O  
ATOM   1356  CB  PRO A 209      37.052   4.190  66.927  1.00 51.95           C  
ANISOU 1356  CB  PRO A 209     7125   6056   6557   -260     37    397       C  
ATOM   1357  CG  PRO A 209      38.371   4.010  67.616  1.00 51.61           C  
ANISOU 1357  CG  PRO A 209     7100   5979   6530   -145     50    439       C  
ATOM   1358  CD  PRO A 209      38.495   5.214  68.522  1.00 50.59           C  
ANISOU 1358  CD  PRO A 209     6857   5976   6387   -115     40    464       C  
TER   
HETATM 1359  C1  QZ3 A1210      41.125  36.179  54.363  1.00 30.88           C  
HETATM 1360  C2  QZ3 A1210      40.296  35.046  54.907  1.00 29.94           C  
HETATM 1361  C3  QZ3 A1210      41.161  34.079  55.673  1.00 27.93           C  
HETATM 1362  C4  QZ3 A1210      41.130  32.764  55.311  1.00 26.78           C  
HETATM 1363  C5  QZ3 A1210      41.909  31.880  56.006  1.00 25.30           C  
HETATM 1364  C6  QZ3 A1210      42.707  32.289  57.051  1.00 25.10           C  
HETATM 1365  C7  QZ3 A1210      42.681  33.643  57.346  1.00 26.78           C  
HETATM 1366  N8  QZ3 A1210      41.924  34.523  56.670  1.00 25.97           N  
HETATM 1367  C9  QZ3 A1210      43.493  34.266  58.448  1.00 25.44           C  
HETATM 1368  C10 QZ3 A1210      43.503  31.290  57.753  1.00 24.72           C  
HETATM 1369  C11 QZ3 A1210      43.427  30.010  57.325  1.00 22.66           C  
HETATM 1370  C12 QZ3 A1210      42.586  29.581  56.197  1.00 23.67           C  
HETATM 1371  O13 QZ3 A1210      42.560  28.396  55.876  1.00 22.97           O  
HETATM 1372  N14 QZ3 A1210      41.854  30.562  55.594  1.00 23.70           N  
HETATM 1373  C15 QZ3 A1210      44.134  28.953  57.918  1.00 22.30           C  
HETATM 1374  N16 QZ3 A1210      44.712  28.083  58.415  1.00 23.90           N  
HETATM 1375  C17 QZ3 A1210      44.346  31.527  58.942  1.00 25.97           C  
HETATM 1376  C18 QZ3 A1210      43.731  31.908  60.108  1.00 28.55           C  
HETATM 1377  C19 QZ3 A1210      44.468  32.115  61.257  1.00 32.25           C  
HETATM 1378  C20 QZ3 A1210      45.835  31.937  61.274  1.00 33.43           C  
HETATM 1379  C21 QZ3 A1210      46.454  31.556  60.113  1.00 29.08           C  
HETATM 1380  C22 QZ3 A1210      45.712  31.357  58.967  1.00 27.08           C  
HETATM 1381  N23 QZ3 A1210      46.480  32.165  62.543  1.00 42.34           N  
HETATM 1382  S24 QZ3 A1210      48.190  32.150  62.849  1.00 50.58           S  
HETATM 1383  O25 QZ3 A1210      48.369  32.143  64.294  1.00 48.73           O  
HETATM 1384  O26 QZ3 A1210      48.807  33.216  62.059  1.00 49.35           O  
HETATM 1385  C27 QZ3 A1210      48.763  30.572  62.275  1.00 46.72           C  
HETATM 1386 NA    NA A1211      28.455  39.621  52.360  1.00 53.17          NA  
HETATM 1387  O   HOH A2001      50.753  34.226  69.347  1.00 43.39           O  
HETATM 1388  O   HOH A2002      42.277   7.906  59.773  1.00 20.56           O  
HETATM 1389  O   HOH A2003      44.406   5.657  61.778  1.00 36.32           O  
HETATM 1390  O   HOH A2004      38.724  21.611  59.912  1.00 15.78           O  
HETATM 1391  O   HOH A2005      50.781  28.401  69.569  1.00 32.92           O  
HETATM 1392  O   HOH A2006      37.501  29.761  68.970  1.00 18.72           O  
HETATM 1393  O   HOH A2007      46.215  29.877  65.456  1.00 41.19           O  
HETATM 1394  O   HOH A2008      45.682  29.250  69.159  1.00 24.74           O  
HETATM 1395  O   HOH A2009      55.106  18.055  68.626  1.00 34.83           O  
HETATM 1396  O   HOH A2010      43.104  28.560  76.360  1.00 27.41           O  
HETATM 1397  O   HOH A2011      43.723  -0.877  75.503  1.00 30.89           O  
HETATM 1398  O   HOH A2012      44.003  25.013  75.451  1.00 23.28           O  
HETATM 1399  O   HOH A2013      47.806  28.010  69.903  1.00 33.18           O  
HETATM 1400  O   HOH A2014      47.228  28.482  63.918  1.00 49.17           O  
HETATM 1401  O   HOH A2015      48.154  26.815  67.353  1.00 40.38           O  
HETATM 1402  O   HOH A2016      55.176  12.540  63.614  1.00 49.22           O  
HETATM 1403  O   HOH A2017      48.543  27.295  72.914  1.00 28.13           O  
HETATM 1404  O   HOH A2018      54.647  21.081  67.145  1.00 35.46           O  
HETATM 1405  O   HOH A2019      52.783  34.360  60.016  1.00 53.35           O  
HETATM 1406  O   HOH A2020      53.841  23.769  45.906  1.00 37.69           O  
HETATM 1407  O   HOH A2021      51.802  15.696  74.437  1.00 36.95           O  
HETATM 1408  O   HOH A2022      46.952  14.992  78.727  1.00 23.61           O  
HETATM 1409  O   HOH A2023      50.638  10.054  77.877  1.00 23.64           O  
HETATM 1410  O   HOH A2024      43.613   9.106  78.470  1.00 13.27           O  
HETATM 1411  O   HOH A2025      52.865   8.110  69.333  1.00 22.68           O  
HETATM 1412  O   HOH A2026      53.465  14.627  69.019  1.00 30.58           O  
HETATM 1413  O   HOH A2027      52.525  13.071  74.639  1.00 22.49           O  
HETATM 1414  O   HOH A2028      31.851  37.439  47.678  1.00 30.12           O  
HETATM 1415  O   HOH A2029      44.443   1.260  73.002  1.00 26.58           O  
HETATM 1416  O   HOH A2030      47.682  -0.276  74.127  1.00 32.98           O  
HETATM 1417  O   HOH A2031      51.065   3.027  70.507  1.00 35.46           O  
HETATM 1418  O   HOH A2032      47.253  20.560  44.380  1.00 38.78           O  
HETATM 1419  O   HOH A2033      51.834   5.676  71.802  1.00 40.53           O  
HETATM 1420  O   HOH A2034      49.489   1.910  68.401  1.00 33.06           O  
HETATM 1421  O   HOH A2035      54.306  10.897  66.022  1.00 35.75           O  
HETATM 1422  O   HOH A2036      53.966  14.319  65.370  1.00 24.56           O  
HETATM 1423  O   HOH A2037      53.937  14.812  61.510  1.00 48.84           O  
HETATM 1424  O   HOH A2038      54.338  17.085  64.611  1.00 38.01           O  
HETATM 1425  O   HOH A2039      47.959  26.027  63.638  1.00 23.16           O  
HETATM 1426  O   HOH A2040      52.611  24.374  66.007  1.00 34.50           O  
HETATM 1427  O   HOH A2041      54.239  18.929  56.224  1.00 31.34           O  
HETATM 1428  O   HOH A2042      53.496  17.729  53.890  1.00 29.93           O  
HETATM 1429  O   HOH A2043      53.535  21.723  49.434  1.00 32.69           O  
HETATM 1430  O   HOH A2044      55.319  26.052  59.968  1.00 34.46           O  
HETATM 1431  O   HOH A2045      48.815  34.500  59.384  1.00 35.10           O  
HETATM 1432  O   HOH A2046      55.952  25.030  48.656  1.00 25.94           O  
HETATM 1433  O   HOH A2047      52.616  25.998  47.942  1.00 28.35           O  
HETATM 1434  O   HOH A2048      26.567  27.966  47.515  1.00 32.47           O  
HETATM 1435  O   HOH A2049      55.916  32.762  56.320  1.00 35.90           O  
HETATM 1436  O   HOH A2050      58.450  31.137  50.675  1.00 40.19           O  
HETATM 1437  O   HOH A2051      45.745  14.141  45.662  1.00 51.56           O  
HETATM 1438  O   HOH A2052      57.195  34.712  54.600  1.00 26.79           O  
HETATM 1439  O   HOH A2053      47.936  42.318  49.939  1.00 31.62           O  
HETATM 1440  O   HOH A2054      55.707  39.694  55.494  1.00 31.28           O  
HETATM 1441  O   HOH A2055      49.670  46.288  49.323  1.00 28.75           O  
HETATM 1442  O   HOH A2056      51.679  47.811  51.376  1.00 35.05           O  
HETATM 1443  O   HOH A2057      55.404  42.895  47.829  1.00 23.32           O  
HETATM 1444  O   HOH A2058      53.146  44.739  46.877  1.00 20.24           O  
HETATM 1445  O   HOH A2059      48.017  47.779  46.229  1.00 47.16           O  
HETATM 1446  O   HOH A2060      30.931  32.050  45.943  1.00 34.31           O  
HETATM 1447  O   HOH A2061      30.880  34.924  48.762  1.00 20.95           O  
HETATM 1448  O   HOH A2062      46.890  26.362  55.166  1.00 19.53           O  
HETATM 1449  O   HOH A2063      49.068  22.518  46.187  1.00 25.01           O  
HETATM 1450  O   HOH A2064      52.048  17.608  47.162  1.00 32.28           O  
HETATM 1451  O   HOH A2065      51.696  15.744  50.831  1.00 19.39           O  
HETATM 1452  O   HOH A2066      50.332   9.174  51.374  1.00 25.38           O  
HETATM 1453  O   HOH A2067      49.198  15.860  44.557  1.00 32.37           O  
HETATM 1454  O   HOH A2068      55.138  13.568  52.698  1.00 21.41           O  
HETATM 1455  O   HOH A2069      41.422   9.715  52.310  1.00 44.96           O  
HETATM 1456  O   HOH A2070      46.409   3.612  61.257  1.00 31.82           O  
HETATM 1457  O   HOH A2071      42.386  10.317  56.126  1.00 42.45           O  
HETATM 1458  O   HOH A2072      55.760  10.705  59.946  1.00 34.91           O  
HETATM 1459  O   HOH A2073      50.222  22.413  67.217  1.00 26.33           O  
HETATM 1460  O   HOH A2074      38.258  36.561  59.328  1.00 41.60           O  
HETATM 1461  O   HOH A2075      26.693  39.083  53.755  1.00 23.90           O  
HETATM 1462  O   HOH A2076      30.288  39.964  50.733  1.00 25.74           O  
HETATM 1463  O   HOH A2077      27.056  43.249  56.885  1.00 34.35           O  
HETATM 1464  O   HOH A2078      29.221  36.247  59.644  1.00 29.45           O  
HETATM 1465  O   HOH A2079      27.164  34.420  60.448  1.00 19.46           O  
HETATM 1466  O   HOH A2080      29.584  31.099  53.904  1.00 19.72           O  
HETATM 1467  O   HOH A2081      28.295  37.324  50.706  1.00 31.21           O  
HETATM 1468  O   HOH A2082      25.087  33.920  54.209  1.00 21.19           O  
HETATM 1469  O   HOH A2083      23.312  31.633  54.182  1.00 25.82           O  
HETATM 1470  O   HOH A2084      20.990  30.343  56.523  1.00 22.99           O  
HETATM 1471  O   HOH A2085      21.771  36.123  56.583  1.00 42.24           O  
HETATM 1472  O   HOH A2086      27.622  26.760  53.451  1.00 23.06           O  
HETATM 1473  O   HOH A2087      22.195  29.942  52.141  1.00 33.93           O  
HETATM 1474  O   HOH A2088      25.916  33.743  51.540  1.00 20.11           O  
HETATM 1475  O   HOH A2089      29.252  28.547  47.093  1.00 32.20           O  
HETATM 1476  O   HOH A2090      28.837  24.347  53.278  1.00 23.73           O  
HETATM 1477  O   HOH A2091      29.814  22.645  49.206  1.00 26.57           O  
HETATM 1478  O   HOH A2092      32.770  17.988  49.128  1.00 40.84           O  
HETATM 1479  O   HOH A2093      28.223  22.345  51.278  1.00 29.23           O  
HETATM 1480  O   HOH A2094      28.702  19.608  55.699  1.00 27.82           O  
HETATM 1481  O   HOH A2095      33.110  26.700  42.599  1.00 30.51           O  
HETATM 1482  O   HOH A2096      28.217  23.090  47.056  1.00 34.90           O  
HETATM 1483  O   HOH A2097      37.589  14.556  50.273  1.00 32.00           O  
HETATM 1484  O   HOH A2098      45.432  17.717  45.829  1.00 33.60           O  
HETATM 1485  O   HOH A2099      37.075  12.076  53.217  1.00 29.60           O  
HETATM 1486  O   HOH A2100      29.938  16.631  55.612  1.00 36.36           O  
HETATM 1487  O   HOH A2101      33.358  13.912  58.314  1.00 34.10           O  
HETATM 1488  O   HOH A2102      32.600  13.111  60.989  1.00 18.75           O  
HETATM 1489  O   HOH A2103      34.447  16.365  61.505  1.00 16.27           O  
HETATM 1490  O   HOH A2104      38.223   7.618  57.392  1.00 42.22           O  
HETATM 1491  O   HOH A2105      36.729  28.411  77.449  1.00 26.82           O  
HETATM 1492  O   HOH A2106      37.062  31.584  71.283  1.00 34.42           O  
HETATM 1493  O   HOH A2107      34.609  32.099  70.821  1.00 19.85           O  
HETATM 1494  O   HOH A2108      34.201  34.741  72.994  1.00 35.74           O  
HETATM 1495  O   HOH A2109      37.536  34.401  71.915  1.00 52.23           O  
HETATM 1496  O   HOH A2110      41.729  32.635  77.188  1.00 40.38           O  
HETATM 1497  O   HOH A2111      31.587  40.372  66.272  1.00 31.63           O  
HETATM 1498  O   HOH A2112      33.326  34.455  69.512  1.00 23.21           O  
HETATM 1499  O   HOH A2113      34.597  30.114  69.050  1.00 17.44           O  
HETATM 1500  O   HOH A2114      27.714  25.663  68.392  1.00 14.78           O  
HETATM 1501  O   HOH A2115      27.324  32.358  62.269  1.00 21.53           O  
HETATM 1502  O   HOH A2116      21.095  28.469  58.302  1.00 25.90           O  
HETATM 1503  O   HOH A2117      20.438  24.584  61.301  1.00 34.72           O  
HETATM 1504  O   HOH A2118      27.996  15.608  60.262  1.00 38.38           O  
HETATM 1505  O   HOH A2119      29.766  19.862  72.027  1.00 16.98           O  
HETATM 1506  O   HOH A2120      34.437  21.841  77.613  1.00 22.37           O  
HETATM 1507  O   HOH A2121      38.260  20.196  83.487  1.00 34.75           O  
HETATM 1508  O   HOH A2122      44.669  25.909  82.243  1.00 45.40           O  
HETATM 1509  O   HOH A2123      42.469  14.041  82.391  1.00 38.96           O  
HETATM 1510  O   HOH A2124      40.998   8.841  78.038  1.00 20.82           O  
HETATM 1511  O   HOH A2125      31.936   8.653  69.701  1.00 41.12           O  
HETATM 1512  O   HOH A2126      34.497  15.454  76.439  1.00 43.04           O  
HETATM 1513  O   HOH A2127      41.140  36.839  57.813  1.00 41.14           O  
HETATM 1514  O   HOH A2128      49.749  34.293  65.533  1.00 46.10           O  
HETATM 1515  O   HOH A2129      40.888   2.874  58.796  1.00 48.74           O  
CONECT 1359 1360
CONECT 1360 1359 1361
CONECT 1361 1360 1366 1362
CONECT 1362 1361 1363
CONECT 1363 1362 1372 1364
CONECT 1364 1363 1365 1368
CONECT 1365 1364 1366 1367
CONECT 1366 1361 1365
CONECT 1367 1365
CONECT 1368 1364 1369 1375
CONECT 1369 1368 1370 1373
CONECT 1370 1369 1371 1372
CONECT 1371 1370
CONECT 1372 1363 1370
CONECT 1373 1369 1374
CONECT 1374 1373
CONECT 1375 1368 1376 1380
CONECT 1376 1375 1377
CONECT 1377 1376 1378
CONECT 1378 1377 1381 1379
CONECT 1379 1378 1380
CONECT 1380 1375 1379
CONECT 1381 1378 1382
CONECT 1382 1381 1383 1384 1385
CONECT 1383 1382
CONECT 1384 1382
CONECT 1385 1382
END
