# Supplementary material for: Solvent-Site Prediction for Fragment Docking and Its Implication on Fragment-Based Drug Discovery
Source: J Chem Inf Model. 2025 Nov 24;65(23):12959–77. doi: 10.1021/acs.jcim.5c02352 (PMC12690578; doi:10.1021/acs.jcim.5c02352)
Supplement: Supplementary file 3 [file ci5c02352_si_003.zip › Frag2Lead_dataset/2015-06/frag.sdf]

frag.A
 OpenBabel08112212033D

 16 18  0  0  0  0  0  0  0  0999 V2000
   23.4710   38.4530   -0.8820 C   0  0  0  0  0  0  0  0  0  0  0  0
   23.4270   37.9400    0.5440 C   0  0  0  0  0  0  0  0  0  0  0  0
   23.7880   38.6470    1.5850 N   0  0  0  0  0  0  0  0  0  0  0  0
   23.6510   37.8830    2.7570 N   0  0  0  0  0  0  0  0  0  0  0  0
   23.1930   36.6390    2.3970 C   0  0  0  0  0  0  0  0  0  0  0  0
   23.0330   36.6400    0.9860 C   0  0  0  0  0  0  0  0  0  0  0  0
   22.5750   35.4480    0.3750 C   0  0  0  0  0  0  0  0  0  0  0  0
   22.3030   34.3440    1.1930 C   0  0  0  0  0  0  0  0  0  0  0  0
   22.4710   34.4020    2.5110 N   0  0  0  0  0  0  0  0  0  0  0  0
   22.8900   35.4890    3.1170 C   0  0  0  0  0  0  0  0  0  0  0  0
   21.8290   33.0450    0.6550 C   0  0  0  0  0  0  0  0  0  0  0  0
   21.9140   32.7440   -0.7130 C   0  0  0  0  0  0  0  0  0  0  0  0
   21.4630   31.4950   -1.1350 C   0  0  0  0  0  0  0  0  0  0  0  0
   20.9500   30.6060   -0.1980 C   0  0  0  0  0  0  0  0  0  0  0  0
   20.8950   30.9170    1.0910 N   0  0  0  0  0  0  0  0  0  0  0  0
   21.3100   32.0890    1.5390 C   0  0  0  0  0  0  0  0  0  0  0  0
  1  2  1  0  0  0  0
  2  3  2  0  0  0  0
  2  6  1  0  0  0  0
  3  4  1  0  0  0  0
  4  5  1  0  0  0  0
  5  6  2  0  0  0  0
  5 10  1  0  0  0  0
  6  7  1  0  0  0  0
  7  8  2  0  0  0  0
  8  9  1  0  0  0  0
  8 11  1  0  0  0  0
  9 10  2  0  0  0  0
 11 12  2  0  0  0  0
 11 16  1  0  0  0  0
 12 13  1  0  0  0  0
 13 14  2  0  0  0  0
 14 15  1  0  0  0  0
 15 16  2  0  0  0  0
M  END
$$$$
