# Supplementary material for: Solvent-Site Prediction for Fragment Docking and Its Implication on Fragment-Based Drug Discovery
Source: J Chem Inf Model. 2025 Nov 24;65(23):12959–77. doi: 10.1021/acs.jcim.5c02352 (PMC12690578; doi:10.1021/acs.jcim.5c02352)
Supplement: Supplementary file 3 [file ci5c02352_si_003.zip › Frag2Lead_dataset/2015-06/lead.sdf]

lead.A
 OpenBabel08112212033D

 30 34  0  0  1  0  0  0  0  0999 V2000
   23.8440   39.5690   -2.2350 C   0  0  0  0  0  3  0  0  0  0  0  0
   23.7770   39.2320   -0.9130 C   0  0  0  0  0  3  0  0  0  0  0  0
   23.5380   37.9430   -0.5580 C   0  0  0  0  0  0  0  0  0  0  0  0
   23.4170   37.0480   -1.4850 N   0  0  0  0  0  0  0  0  0  0  0  0
   23.4920   37.3120   -2.7410 C   0  0  0  0  0  0  0  0  0  0  0  0
   23.6970   38.5950   -3.1710 C   0  0  0  0  0  3  0  0  0  0  0  0
   23.3770   36.2890   -3.6480 N   0  0  0  0  0  2  0  0  0  0  0  0
   23.1420   34.9440   -3.1750 C   0  0  1  0  0  3  0  0  0  0  0  0
   21.6860   34.5650   -3.2730 C   0  0  0  0  0  2  0  0  0  0  0  0
   21.3240   34.3630   -4.7210 C   0  0  0  0  0  2  0  0  0  0  0  0
   22.1380   33.1930   -5.2280 C   0  0  0  0  0  2  0  0  0  0  0  0
   23.6380   33.4630   -5.1880 C   0  0  1  0  0  3  0  0  0  0  0  0
   24.0490   33.8880   -3.7970 C   0  0  0  0  0  2  0  0  0  0  0  0
   24.4040   32.2890   -5.5970 N   0  3  0  0  0  1  0  0  0  0  0  0
   23.4700   37.5620    0.8680 C   0  0  0  0  0  0  0  0  0  0  0  0
   23.0870   36.2700    1.3910 C   0  0  0  0  0  0  0  0  0  0  0  0
   22.6920   35.0630    0.8510 C   0  0  0  0  0  3  0  0  0  0  0  0
   22.4080   34.0130    1.6840 C   0  0  0  0  0  0  0  0  0  0  0  0
   22.5290   34.1560    2.9730 N   0  0  0  0  0  0  0  0  0  0  0  0
   22.8800   35.2720    3.5090 C   0  0  0  0  0  3  0  0  0  0  0  0
   23.1860   36.3720    2.7570 C   0  0  0  0  0  0  0  0  0  0  0  0
   23.5790   37.6180    3.0210 N   0  0  0  0  0  0  0  0  0  0  0  0
   23.7460   38.3050    1.8700 N   0  0  0  0  0  0  0  0  0  0  0  0
   21.9820   32.7030    1.1640 C   0  0  0  0  0  0  0  0  0  0  0  0
   22.1140   32.3560   -0.1690 C   0  0  0  0  0  3  0  0  0  0  0  0
   21.7000   31.1210   -0.5680 C   0  0  0  0  0  3  0  0  0  0  0  0
   21.1830   30.2690    0.3640 C   0  0  0  0  0  3  0  0  0  0  0  0
   21.0700   30.6210    1.6080 N   0  0  0  0  0  0  0  0  0  0  0  0
   21.4490   31.7770    2.0300 C   0  0  0  0  0  3  0  0  0  0  0  0
   23.7300   37.9760    3.9030 H   0  0  0  0  0  0  0  0  0  0  0  0
  1  2  2  0  0  0  0
  1  6  1  0  0  0  0
  2  3  1  0  0  0  0
  3  4  2  0  0  0  0
  3 15  1  0  0  0  0
  4  5  1  0  0  0  0
  5  6  2  0  0  0  0
  5  7  1  0  0  0  0
  8  7  1  6  0  0  0
  8  9  1  0  0  0  0
  8 13  1  0  0  0  0
  9 10  1  0  0  0  0
 10 11  1  0  0  0  0
 11 12  1  0  0  0  0
 12 13  1  0  0  0  0
 12 14  1  1  0  0  0
 15 16  1  0  0  0  0
 15 23  2  0  0  0  0
 16 17  2  0  0  0  0
 16 21  1  0  0  0  0
 17 18  1  0  0  0  0
 18 19  2  0  0  0  0
 18 24  1  0  0  0  0
 19 20  1  0  0  0  0
 20 21  2  0  0  0  0
 21 22  1  0  0  0  0
 22 23  1  0  0  0  0
 22 30  1  0  0  0  0
 24 25  2  0  0  0  0
 24 29  1  0  0  0  0
 25 26  1  0  0  0  0
 26 27  2  0  0  0  0
 27 28  1  0  0  0  0
 28 29  2  0  0  0  0
M  CHG  1  14   1
M  END
$$$$
