# Supplementary material for: Solvent-Site Prediction for Fragment Docking and Its Implication on Fragment-Based Drug Discovery
Source: J Chem Inf Model. 2025 Nov 24;65(23):12959–77. doi: 10.1021/acs.jcim.5c02352 (PMC12690578; doi:10.1021/acs.jcim.5c02352)
Supplement: Supplementary file 3 [file ci5c02352_si_003.zip › Frag2Lead_dataset/2015-06/rec-frag.pdb]

ATOM      1  N   PRO A  33       7.262  41.113  15.252  1.00 99.09           N  
ANISOU    1  N   PRO A  33    12237  14086  11328   1982    625   1018       N  
ATOM      2  CA  PRO A  33       6.399  41.378  14.090  1.00103.64           C  
ANISOU    2  CA  PRO A  33    12714  14738  11928   2003    614   1051       C  
ATOM      3  C   PRO A  33       7.234  41.854  12.908  1.00107.14           C  
ANISOU    3  C   PRO A  33    13227  15064  12416   1966    545   1011       C  
ATOM      4  O   PRO A  33       7.289  43.052  12.635  1.00110.09           O  
ANISOU    4  O   PRO A  33    13676  15384  12768   2071    537    986       O  
ATOM      5  CB  PRO A  33       5.478  42.500  14.579  1.00102.50           C  
ANISOU    5  CB  PRO A  33    12568  14660  11716   2184    667   1061       C  
ATOM      6  CG  PRO A  33       5.497  42.377  16.082  1.00104.69           C  
ANISOU    6  CG  PRO A  33    12889  14953  11934   2230    725   1056       C  
ATOM      7  CD  PRO A  33       6.878  41.908  16.431  1.00101.15           C  
ANISOU    7  CD  PRO A  33    12552  14371  11508   2128    683   1009       C  
ATOM      8  N   LEU A  34       7.860  40.907  12.215  1.00105.84           N  
ANISOU    8  N   LEU A  34    13041  14860  12313   1818    498   1008       N  
ATOM      9  CA  LEU A  34       8.901  41.194  11.224  1.00101.74           C  
ANISOU    9  CA  LEU A  34    12603  14216  11838   1761    437    965       C  
ATOM     10  C   LEU A  34       8.508  42.167  10.113  1.00 96.74           C  
ANISOU   10  C   LEU A  34    11971  13582  11203   1833    417    969       C  
ATOM     11  O   LEU A  34       9.340  42.940   9.643  1.00 92.68           O  
ANISOU   11  O   LEU A  34    11566  12949  10700   1846    387    928       O  
ATOM     12  CB  LEU A  34       9.421  39.891  10.601  1.00100.20           C  
ANISOU   12  CB  LEU A  34    12360  14006  11704   1596    397    969       C  
ATOM     13  CG  LEU A  34       8.634  39.222   9.465  1.00 98.37           C  
ANISOU   13  CG  LEU A  34    12002  13869  11507   1529    376   1012       C  
ATOM     14  CD1 LEU A  34       8.880  39.907   8.121  1.00 97.55           C  
ANISOU   14  CD1 LEU A  34    11930  13714  11421   1540    331    995       C  
ATOM     15  CD2 LEU A  34       8.999  37.751   9.365  1.00 97.85           C  
ANISOU   15  CD2 LEU A  34    11890  13802  11488   1374    356   1020       C  
ATOM     16  N   GLU A  35       7.253  42.110   9.684  1.00 97.65           N  
ANISOU   16  N   GLU A  35    11965  13831  11306   1878    432   1021       N  
ATOM     17  CA  GLU A  35       6.802  42.887   8.533  1.00 98.81           C  
ANISOU   17  CA  GLU A  35    12100  13993  11451   1942    406   1033       C  
ATOM     18  C   GLU A  35       7.096  44.379   8.713  1.00 88.55           C  
ANISOU   18  C   GLU A  35    10935  12597  10112   2080    416   1001       C  
ATOM     19  O   GLU A  35       7.325  45.105   7.741  1.00 85.71           O  
ANISOU   19  O   GLU A  35    10634  12175   9758   2109    384    993       O  
ATOM     20  CB  GLU A  35       5.304  42.655   8.288  1.00110.29           C  
ANISOU   20  CB  GLU A  35    13393  15624  12888   1991    425   1093       C  
ATOM     21  CG  GLU A  35       4.878  41.179   8.192  1.00117.92           C  
ANISOU   21  CG  GLU A  35    14220  16692  13893   1851    420   1127       C  
ATOM     22  CD  GLU A  35       4.675  40.509   9.556  1.00125.32           C  
ANISOU   22  CD  GLU A  35    15122  17679  14815   1831    479   1142       C  
ATOM     23  OE1 GLU A  35       4.568  41.229  10.577  1.00128.03           O  
ANISOU   23  OE1 GLU A  35    15521  18017  15108   1948    528   1134       O  
ATOM     24  OE2 GLU A  35       4.619  39.257   9.602  1.00123.99           O1-
ANISOU   24  OE2 GLU A  35    14877  17552  14682   1699    476   1163       O1-
ATOM     25  N   SER A  36       7.101  44.822   9.967  1.00 79.00           N  
ANISOU   25  N   SER A  36     9783  11373   8859   2164    460    983       N  
ATOM     26  CA  SER A  36       7.309  46.228  10.289  1.00 80.41           C  
ANISOU   26  CA  SER A  36    10095  11461   8996   2301    474    948       C  
ATOM     27  C   SER A  36       8.715  46.517  10.810  1.00 82.34           C  
ANISOU   27  C   SER A  36    10492  11541   9252   2254    456    881       C  
ATOM     28  O   SER A  36       9.061  47.665  11.071  1.00 86.12           O  
ANISOU   28  O   SER A  36    11098  11922   9703   2346    461    843       O  
ATOM     29  CB  SER A  36       6.278  46.688  11.326  1.00 86.88           C  
ANISOU   29  CB  SER A  36    10882  12378   9750   2451    537    968       C  
ATOM     30  OG  SER A  36       6.423  45.995  12.560  1.00 86.73           O  
ANISOU   30  OG  SER A  36    10852  12387   9714   2415    572    961       O  
ATOM     31  N   GLN A  37       9.521  45.473  10.968  1.00 83.32           N  
ANISOU   31  N   GLN A  37    10602  11636   9418   2111    434    865       N  
ATOM     32  CA  GLN A  37      10.858  45.613  11.547  1.00 70.81           C  
ANISOU   32  CA  GLN A  37     9143   9913   7847   2059    414    801       C  
ATOM     33  C   GLN A  37      11.954  45.713  10.486  1.00 58.58           C  
ANISOU   33  C   GLN A  37     7656   8246   6357   1961    363    769       C  
ATOM     34  O   GLN A  37      13.059  46.170  10.762  1.00 61.40           O  
ANISOU   34  O   GLN A  37     8125   8476   6726   1936    343    712       O  
ATOM     35  CB  GLN A  37      11.142  44.446  12.479  1.00 63.59           C  
ANISOU   35  CB  GLN A  37     8188   9036   6938   1977    422    800       C  
ATOM     36  CG  GLN A  37      11.912  44.835  13.707  1.00 73.80           C  
ANISOU   36  CG  GLN A  37     9596  10245   8198   2010    427    744       C  
ATOM     37  CD  GLN A  37      12.238  43.636  14.565  1.00 82.83           C  
ANISOU   37  CD  GLN A  37    10706  11422   9344   1928    429    748       C  
ATOM     38  NE2 GLN A  37      13.447  43.615  15.117  1.00 80.67           N  
ANISOU   38  NE2 GLN A  37    10527  11043   9080   1882    396    689       N  
ATOM     39  OE1 GLN A  37      11.416  42.729  14.722  1.00 87.49           O  
ANISOU   39  OE1 GLN A  37    11185  12130   9928   1904    459    804       O  
ATOM     40  N   TYR A  38      11.625  45.287   9.274  1.00 47.03           N  
ANISOU   40  N   TYR A  38     6114   6830   4926   1906    342    806       N  
ATOM     41  CA  TYR A  38      12.528  45.364   8.144  1.00 53.53           C  
ANISOU   41  CA  TYR A  38     6984   7557   5797   1819    302    786       C  
ATOM     42  C   TYR A  38      11.746  45.899   6.955  1.00 61.40           C  
ANISOU   42  C   TYR A  38     7951   8596   6783   1877    296    827       C  
ATOM     43  O   TYR A  38      10.536  45.703   6.863  1.00 62.38           O  
ANISOU   43  O   TYR A  38     7972   8849   6882   1936    311    876       O  
ATOM     44  CB  TYR A  38      13.109  43.973   7.812  1.00 54.24           C  
ANISOU   44  CB  TYR A  38     7007   7661   5942   1664    274    785       C  
ATOM     45  CG  TYR A  38      13.861  43.340   8.969  1.00 52.19           C  
ANISOU   45  CG  TYR A  38     6772   7368   5691   1610    275    749       C  
ATOM     46  CD1 TYR A  38      13.209  42.519   9.878  1.00 49.53           C  
ANISOU   46  CD1 TYR A  38     6359   7130   5332   1613    300    778       C  
ATOM     47  CD2 TYR A  38      15.209  43.590   9.166  1.00 52.38           C  
ANISOU   47  CD2 TYR A  38     6894   7264   5742   1559    251    688       C  
ATOM     48  CE1 TYR A  38      13.874  41.964  10.951  1.00 52.23           C  
ANISOU   48  CE1 TYR A  38     6732   7441   5673   1574    300    750       C  
ATOM     49  CE2 TYR A  38      15.888  43.035  10.240  1.00 58.52           C  
ANISOU   49  CE2 TYR A  38     7695   8017   6523   1520    245    655       C  
ATOM     50  CZ  TYR A  38      15.215  42.221  11.127  1.00 57.77           C  
ANISOU   50  CZ  TYR A  38     7533   8018   6399   1531    269    687       C  
ATOM     51  OH  TYR A  38      15.884  41.658  12.194  1.00 58.55           O  
ANISOU   51  OH  TYR A  38     7661   8091   6493   1499    261    659       O  
ATOM     52  N   GLN A  39      12.436  46.584   6.054  1.00 61.73           N  
ANISOU   52  N   GLN A  39     8081   8531   6843   1861    274    808       N  
ATOM     53  CA  GLN A  39      11.822  46.975   4.808  1.00 67.41           C  
ANISOU   53  CA  GLN A  39     8778   9283   7552   1900    261    849       C  
ATOM     54  C   GLN A  39      12.305  46.049   3.695  1.00 70.01           C  
ANISOU   54  C   GLN A  39     9058   9616   7928   1763    226    855       C  
ATOM     55  O   GLN A  39      13.485  46.046   3.333  1.00 74.59           O  
ANISOU   55  O   GLN A  39     9712  10085   8544   1675    211    818       O  
ATOM     56  CB  GLN A  39      12.095  48.448   4.482  1.00 71.67           C  
ANISOU   56  CB  GLN A  39     9457   9706   8067   1993    268    835       C  
ATOM     57  CG  GLN A  39      11.164  48.972   3.409  1.00 83.53           C  
ANISOU   57  CG  GLN A  39    10935  11264   9538   2080    260    888       C  
ATOM     58  CD  GLN A  39       9.746  48.426   3.576  1.00 97.41           C  
ANISOU   58  CD  GLN A  39    12542  13203  11268   2144    266    937       C  
ATOM     59  NE2 GLN A  39       9.322  47.573   2.646  1.00 98.78           N  
ANISOU   59  NE2 GLN A  39    12604  13471  11458   2076    236    971       N  
ATOM     60  OE1 GLN A  39       9.051  48.756   4.539  1.00103.19           O  
ANISOU   60  OE1 GLN A  39    13255  13989  11963   2251    299    943       O  
ATOM     61  N   VAL A  40      11.383  45.253   3.167  1.00 61.62           N  
ANISOU   61  N   VAL A  40     7867   8683   6862   1744    212    899       N  
ATOM     62  CA  VAL A  40      11.709  44.275   2.142  1.00 48.08           C  
ANISOU   62  CA  VAL A  40     6098   6984   5184   1617    176    903       C  
ATOM     63  C   VAL A  40      12.000  44.949   0.807  1.00 51.63           C  
ANISOU   63  C   VAL A  40     6616   7373   5628   1626    156    910       C  
ATOM     64  O   VAL A  40      11.349  45.921   0.428  1.00 53.98           O  
ANISOU   64  O   VAL A  40     6942   7683   5883   1741    160    938       O  
ATOM     65  CB  VAL A  40      10.570  43.266   1.963  1.00 44.25           C  
ANISOU   65  CB  VAL A  40     5459   6657   4696   1594    164    946       C  
ATOM     66  CG1 VAL A  40      10.989  42.143   1.019  1.00 47.78           C  
ANISOU   66  CG1 VAL A  40     5860   7111   5183   1453    126    941       C  
ATOM     67  CG2 VAL A  40      10.166  42.706   3.306  1.00 47.99           C  
ANISOU   67  CG2 VAL A  40     5870   7196   5167   1598    195    950       C  
ATOM     68  N   GLY A  41      12.991  44.427   0.101  1.00 48.96           N  
ANISOU   68  N   GLY A  41     6305   6968   5328   1508    136    885       N  
ATOM     69  CA  GLY A  41      13.349  44.936  -1.204  1.00 43.09           C  
ANISOU   69  CA  GLY A  41     5626   6168   4578   1500    121    892       C  
ATOM     70  C   GLY A  41      13.239  43.836  -2.237  1.00 52.37           C  
ANISOU   70  C   GLY A  41     6720   7411   5767   1402     85    904       C  
ATOM     71  O   GLY A  41      12.454  42.896  -2.067  1.00 57.75           O  
ANISOU   71  O   GLY A  41     7283   8207   6451   1376     69    922       O  
ATOM     72  N   PRO A  42      14.031  43.947  -3.314  1.00 49.27           N  
ANISOU   72  N   PRO A  42     6393   6944   5383   1345     76    892       N  
ATOM     73  CA  PRO A  42      14.005  43.033  -4.462  1.00 50.10           C  
ANISOU   73  CA  PRO A  42     6443   7099   5492   1261     41    899       C  
ATOM     74  C   PRO A  42      14.420  41.630  -4.075  1.00 53.14           C  
ANISOU   74  C   PRO A  42     6758   7506   5926   1139     30    869       C  
ATOM     75  O   PRO A  42      15.082  41.425  -3.060  1.00 54.94           O  
ANISOU   75  O   PRO A  42     7003   7682   6189   1107     50    837       O  
ATOM     76  CB  PRO A  42      15.066  43.609  -5.416  1.00 42.54           C  
ANISOU   76  CB  PRO A  42     5600   6026   4536   1228     52    884       C  
ATOM     77  CG  PRO A  42      15.366  44.973  -4.914  1.00 44.69           C  
ANISOU   77  CG  PRO A  42     5982   6202   4796   1313     87    883       C  
ATOM     78  CD  PRO A  42      15.065  44.986  -3.448  1.00 44.45           C  
ANISOU   78  CD  PRO A  42     5920   6191   4778   1355    101    869       C  
ATOM     79  N   LEU A  43      14.037  40.676  -4.910  1.00 48.46           N  
ANISOU   79  N   LEU A  43     6092   6988   5332   1075     -6    878       N  
ATOM     80  CA  LEU A  43      14.444  39.306  -4.736  1.00 47.08           C  
ANISOU   80  CA  LEU A  43     5862   6824   5201    957    -20    850       C  
ATOM     81  C   LEU A  43      15.861  39.165  -5.263  1.00 53.87           C  
ANISOU   81  C   LEU A  43     6803   7573   6092    878    -11    807       C  
ATOM     82  O   LEU A  43      16.169  39.634  -6.355  1.00 63.06           O  
ANISOU   82  O   LEU A  43     8025   8703   7234    882    -14    810       O  
ATOM     83  CB  LEU A  43      13.513  38.388  -5.517  1.00 46.69           C  
ANISOU   83  CB  LEU A  43     5713   6888   5138    916    -64    871       C  
ATOM     84  CG  LEU A  43      13.765  36.898  -5.324  1.00 55.57           C  
ANISOU   84  CG  LEU A  43     6779   8028   6306    795    -80    846       C  
ATOM     85  CD1 LEU A  43      13.237  36.439  -3.956  1.00 40.14           C  
ANISOU   85  CD1 LEU A  43     4755   6123   4372    797    -63    858       C  
ATOM     86  CD2 LEU A  43      13.124  36.117  -6.469  1.00 59.59           C  
ANISOU   86  CD2 LEU A  43     7224   8618   6799    741   -130    854       C  
ATOM     87  N   LEU A  44      16.716  38.514  -4.482  1.00 54.01           N  
ANISOU   87  N   LEU A  44     6825   7539   6158    810      0    770       N  
ATOM     88  CA  LEU A  44      18.108  38.287  -4.862  1.00 46.42           C  
ANISOU   88  CA  LEU A  44     5926   6480   5233    734     10    725       C  
ATOM     89  C   LEU A  44      18.334  36.937  -5.549  1.00 44.46           C  
ANISOU   89  C   LEU A  44     5632   6256   5005    635    -17    706       C  
ATOM     90  O   LEU A  44      19.165  36.819  -6.443  1.00 45.54           O  
ANISOU   90  O   LEU A  44     5813   6342   5149    587    -14    681       O  
ATOM     91  CB  LEU A  44      19.003  38.400  -3.634  1.00 44.52           C  
ANISOU   91  CB  LEU A  44     5718   6165   5032    725     33    689       C  
ATOM     92  CG  LEU A  44      18.991  39.802  -3.024  1.00 52.94           C  
ANISOU   92  CG  LEU A  44     6852   7184   6080    816     60    695       C  
ATOM     93  CD1 LEU A  44      19.549  39.786  -1.618  1.00 53.94           C  
ANISOU   93  CD1 LEU A  44     6993   7267   6236    816     72    663       C  
ATOM     94  CD2 LEU A  44      19.767  40.777  -3.909  1.00 46.41           C  
ANISOU   94  CD2 LEU A  44     6118   6268   5249    819     80    686       C  
ATOM     95  N   GLY A  45      17.605  35.911  -5.133  1.00 45.97           N  
ANISOU   95  N   GLY A  45     5739   6522   5204    602    -40    716       N  
ATOM     96  CA  GLY A  45      17.766  34.605  -5.747  1.00 38.53           C  
ANISOU   96  CA  GLY A  45     4762   5597   4281    508    -68    696       C  
ATOM     97  C   GLY A  45      16.806  33.594  -5.158  1.00 46.26           C  
ANISOU   97  C   GLY A  45     5649   6660   5269    476    -90    716       C  
ATOM     98  O   GLY A  45      16.187  33.837  -4.106  1.00 49.79           O  
ANISOU   98  O   GLY A  45     6060   7145   5713    522    -76    742       O  
ATOM     99  N   SER A  46      16.663  32.462  -5.842  1.00 35.33           N  
ANISOU   99  N   SER A  46     4229   5302   3892    395   -123    704       N  
ATOM    100  CA  SER A  46      15.802  31.400  -5.346  1.00 43.37           C  
ANISOU  100  CA  SER A  46     5164   6391   4925    345   -143    721       C  
ATOM    101  C   SER A  46      16.165  30.078  -5.986  1.00 45.45           C  
ANISOU  101  C   SER A  46     5424   6632   5211    241   -173    688       C  
ATOM    102  O   SER A  46      16.619  30.042  -7.124  1.00 45.44           O  
ANISOU  102  O   SER A  46     5463   6605   5197    219   -189    662       O  
ATOM    103  CB  SER A  46      14.322  31.725  -5.582  1.00 50.33           C  
ANISOU  103  CB  SER A  46     5963   7391   5768    388   -163    768       C  
ATOM    104  OG  SER A  46      13.956  31.531  -6.934  1.00 54.93           O  
ANISOU  104  OG  SER A  46     6533   8015   6323    362   -205    763       O  
ATOM    105  N   GLY A  47      15.968  28.991  -5.248  1.00 52.13           N  
ANISOU  105  N   GLY A  47     6231   7486   6090    179   -178    690       N  
ATOM    106  CA  GLY A  47      16.243  27.663  -5.765  1.00 55.15           C  
ANISOU  106  CA  GLY A  47     6616   7842   6496     81   -207    659       C  
ATOM    107  C   GLY A  47      15.798  26.587  -4.802  1.00 62.60           C  
ANISOU  107  C   GLY A  47     7513   8801   7471     21   -207    676       C  
ATOM    108  O   GLY A  47      14.721  26.680  -4.200  1.00 69.41           O  
ANISOU  108  O   GLY A  47     8303   9745   8324     35   -202    721       O  
ATOM    109  N   GLY A  48      16.625  25.557  -4.658  1.00 62.12           N  
ANISOU  109  N   GLY A  48     7495   8662   7445    -42   -211    643       N  
ATOM    110  CA  GLY A  48      16.388  24.539  -3.647  1.00 63.76           C  
ANISOU  110  CA  GLY A  48     7680   8862   7682    -95   -205    660       C  
ATOM    111  C   GLY A  48      16.447  25.123  -2.239  1.00 63.40           C  
ANISOU  111  C   GLY A  48     7635   8816   7638    -30   -164    691       C  
ATOM    112  O   GLY A  48      15.711  24.695  -1.339  1.00 67.71           O  
ANISOU  112  O   GLY A  48     8135   9404   8188    -48   -150    731       O  
ATOM    113  N   PHE A  49      17.316  26.115  -2.049  1.00 56.30           N  
ANISOU  113  N   PHE A  49     6788   7869   6732     44   -143    671       N  
ATOM    114  CA  PHE A  49      17.464  26.761  -0.747  1.00 57.06           C  
ANISOU  114  CA  PHE A  49     6896   7959   6824    111   -108    690       C  
ATOM    115  C   PHE A  49      16.208  27.534  -0.318  1.00 57.30           C  
ANISOU  115  C   PHE A  49     6863   8089   6821    169    -89    742       C  
ATOM    116  O   PHE A  49      15.948  27.681   0.881  1.00 46.83           O  
ANISOU  116  O   PHE A  49     5526   6779   5487    205    -60    769       O  
ATOM    117  CB  PHE A  49      18.686  27.682  -0.733  1.00 52.98           C  
ANISOU  117  CB  PHE A  49     6451   7368   6312    168    -95    651       C  
ATOM    118  CG  PHE A  49      18.667  28.738  -1.805  1.00 57.10           C  
ANISOU  118  CG  PHE A  49     6985   7902   6810    208    -97    643       C  
ATOM    119  CD1 PHE A  49      17.931  29.914  -1.633  1.00 49.78           C  
ANISOU  119  CD1 PHE A  49     6039   7028   5847    286    -80    675       C  
ATOM    120  CD2 PHE A  49      19.398  28.566  -2.982  1.00 51.66           C  
ANISOU  120  CD2 PHE A  49     6331   7169   6129    172   -112    604       C  
ATOM    121  CE1 PHE A  49      17.920  30.893  -2.619  1.00 49.30           C  
ANISOU  121  CE1 PHE A  49     6001   6971   5762    327    -82    672       C  
ATOM    122  CE2 PHE A  49      19.392  29.541  -3.979  1.00 47.86           C  
ANISOU  122  CE2 PHE A  49     5870   6696   5620    209   -110    601       C  
ATOM    123  CZ  PHE A  49      18.655  30.712  -3.793  1.00 49.30           C  
ANISOU  123  CZ  PHE A  49     6039   6925   5768    287    -96    637       C  
ATOM    124  N   GLY A  50      15.434  28.009  -1.300  1.00 54.27           N  
ANISOU  124  N   GLY A  50     6436   7772   6413    182   -106    754       N  
ATOM    125  CA  GLY A  50      14.253  28.816  -1.038  1.00 47.38           C  
ANISOU  125  CA  GLY A  50     5498   6998   5506    249    -92    800       C  
ATOM    126  C   GLY A  50      14.309  30.147  -1.767  1.00 51.85           C  
ANISOU  126  C   GLY A  50     6094   7568   6040    333    -93    794       C  
ATOM    127  O   GLY A  50      14.700  30.194  -2.935  1.00 54.74           O  
ANISOU  127  O   GLY A  50     6489   7907   6402    311   -119    769       O  
ATOM    128  N   SER A  51      13.929  31.228  -1.083  1.00 45.00           N  
ANISOU  128  N   SER A  51     5225   6728   5146    431    -63    819       N  
ATOM    129  CA  SER A  51      13.857  32.556  -1.708  1.00 40.90           C  
ANISOU  129  CA  SER A  51     4738   6212   4593    521    -61    821       C  
ATOM    130  C   SER A  51      14.518  33.590  -0.803  1.00 43.30           C  
ANISOU  130  C   SER A  51     5115   6447   4889    602    -24    810       C  
ATOM    131  O   SER A  51      14.265  33.615   0.401  1.00 48.68           O  
ANISOU  131  O   SER A  51     5782   7146   5568    635      3    825       O  
ATOM    132  CB  SER A  51      12.397  32.951  -1.993  1.00 42.89           C  
ANISOU  132  CB  SER A  51     4900   6588   4808    574    -70    868       C  
ATOM    133  OG  SER A  51      11.748  32.032  -2.870  1.00 45.46           O  
ANISOU  133  OG  SER A  51     5152   6981   5138    495   -112    874       O  
ATOM    134  N   VAL A  52      15.374  34.429  -1.377  1.00 42.82           N  
ANISOU  134  N   VAL A  52     5137   6308   4826    631    -22    782       N  
ATOM    135  CA  VAL A  52      16.162  35.372  -0.590  1.00 41.74           C  
ANISOU  135  CA  VAL A  52     5080   6090   4689    690      7    761       C  
ATOM    136  C   VAL A  52      16.003  36.801  -1.113  1.00 45.81           C  
ANISOU  136  C   VAL A  52     5646   6590   5170    781     18    771       C  
ATOM    137  O   VAL A  52      16.236  37.065  -2.301  1.00 47.23           O  
ANISOU  137  O   VAL A  52     5855   6749   5342    769      4    766       O  
ATOM    138  CB  VAL A  52      17.672  35.004  -0.593  1.00 41.44           C  
ANISOU  138  CB  VAL A  52     5107   5943   4693    625      5    708       C  
ATOM    139  CG1 VAL A  52      18.444  35.896   0.379  1.00 39.76           C  
ANISOU  139  CG1 VAL A  52     4967   5656   4485    677     29    682       C  
ATOM    140  CG2 VAL A  52      17.880  33.544  -0.256  1.00 44.81           C  
ANISOU  140  CG2 VAL A  52     5496   6376   5153    537    -10    698       C  
ATOM    141  N   TYR A  53      15.629  37.715  -0.219  1.00 36.78           N  
ANISOU  141  N   TYR A  53     4522   5451   4001    875     44    784       N  
ATOM    142  CA  TYR A  53      15.356  39.101  -0.595  1.00 41.01           C  
ANISOU  142  CA  TYR A  53     5112   5971   4500    975     56    798       C  
ATOM    143  C   TYR A  53      16.334  40.073   0.048  1.00 48.09           C  
ANISOU  143  C   TYR A  53     6114   6754   5404   1012     81    763       C  
ATOM    144  O   TYR A  53      16.860  39.827   1.140  1.00 50.22           O  
ANISOU  144  O   TYR A  53     6398   6989   5693    997     91    736       O  
ATOM    145  CB  TYR A  53      13.970  39.530  -0.129  1.00 38.93           C  
ANISOU  145  CB  TYR A  53     4787   5811   4195   1075     68    844       C  
ATOM    146  CG  TYR A  53      12.820  38.785  -0.731  1.00 45.45           C  
ANISOU  146  CG  TYR A  53     5498   6763   5009   1053     42    883       C  
ATOM    147  CD1 TYR A  53      12.435  37.549  -0.228  1.00 45.85           C  
ANISOU  147  CD1 TYR A  53     5458   6879   5081    979     37    892       C  
ATOM    148  CD2 TYR A  53      12.091  39.329  -1.785  1.00 41.62           C  
ANISOU  148  CD2 TYR A  53     4994   6331   4488   1108     22    912       C  
ATOM    149  CE1 TYR A  53      11.367  36.863  -0.767  1.00 48.19           C  
ANISOU  149  CE1 TYR A  53     5645   7292   5372    949     12    924       C  
ATOM    150  CE2 TYR A  53      11.018  38.659  -2.324  1.00 39.61           C  
ANISOU  150  CE2 TYR A  53     4627   6199   4223   1087     -8    944       C  
ATOM    151  CZ  TYR A  53      10.657  37.426  -1.809  1.00 48.70           C  
ANISOU  151  CZ  TYR A  53     5685   7416   5403   1003    -13    948       C  
ATOM    152  OH  TYR A  53       9.586  36.743  -2.338  1.00 51.30           O  
ANISOU  152  OH  TYR A  53     5899   7867   5727    970    -45    976       O  
ATOM    153  N   SER A  54      16.545  41.202  -0.616  1.00 38.65           N  
ANISOU  153  N   SER A  54     4996   5501   4190   1063     89    764       N  
ATOM    154  CA  SER A  54      17.276  42.281   0.000  1.00 44.78           C  
ANISOU  154  CA  SER A  54     5873   6173   4968   1108    112    734       C  
ATOM    155  C   SER A  54      16.316  42.943   0.954  1.00 49.52           C  
ANISOU  155  C   SER A  54     6468   6820   5528   1224    130    757       C  
ATOM    156  O   SER A  54      15.101  42.925   0.739  1.00 50.70           O  
ANISOU  156  O   SER A  54     6551   7072   5643   1286    128    802       O  
ATOM    157  CB  SER A  54      17.765  43.286  -1.041  1.00 52.15           C  
ANISOU  157  CB  SER A  54     6897   7024   5893   1122    120    733       C  
ATOM    158  OG  SER A  54      18.695  44.187  -0.465  1.00 49.99           O  
ANISOU  158  OG  SER A  54     6724   6635   5636   1133    140    694       O  
ATOM    159  N   GLY A  55      16.864  43.516   2.017  1.00 49.70           N  
ANISOU  159  N   GLY A  55     6559   6772   5554   1255    148    722       N  
ATOM    160  CA  GLY A  55      16.063  44.166   3.032  1.00 43.67           C  
ANISOU  160  CA  GLY A  55     5803   6042   4747   1370    170    735       C  
ATOM    161  C   GLY A  55      16.928  45.092   3.858  1.00 54.92           C  
ANISOU  161  C   GLY A  55     7342   7350   6174   1399    183    685       C  
ATOM    162  O   GLY A  55      18.160  45.101   3.734  1.00 57.82           O  
ANISOU  162  O   GLY A  55     7765   7621   6583   1319    173    640       O  
ATOM    163  N   ILE A  56      16.277  45.880   4.702  1.00 57.14           N  
ANISOU  163  N   ILE A  56     7655   7643   6411   1515    205    690       N  
ATOM    164  CA  ILE A  56      16.961  46.855   5.529  1.00 47.20           C  
ANISOU  164  CA  ILE A  56     6512   6275   5146   1556    215    641       C  
ATOM    165  C   ILE A  56      16.353  46.789   6.906  1.00 42.47           C  
ANISOU  165  C   ILE A  56     5894   5735   4506   1634    232    638       C  
ATOM    166  O   ILE A  56      15.137  46.704   7.036  1.00 40.71           O  
ANISOU  166  O   ILE A  56     5604   5621   4244   1715    252    685       O  
ATOM    167  CB  ILE A  56      16.751  48.272   5.000  1.00 55.19           C  
ANISOU  167  CB  ILE A  56     7625   7215   6131   1648    229    649       C  
ATOM    168  CG1 ILE A  56      17.218  48.389   3.546  1.00 62.59           C  
ANISOU  168  CG1 ILE A  56     8584   8103   7096   1581    218    664       C  
ATOM    169  CG2 ILE A  56      17.485  49.260   5.871  1.00 57.73           C  
ANISOU  169  CG2 ILE A  56     8072   7415   6449   1679    236    591       C  
ATOM    170  CD1 ILE A  56      18.714  48.262   3.374  1.00 66.35           C  
ANISOU  170  CD1 ILE A  56     9111   8469   7629   1458    207    611       C  
ATOM    171  N   ARG A  57      17.191  46.816   7.936  1.00 46.09           N  
ANISOU  171  N   ARG A  57     6410   6129   4973   1611    226    583       N  
ATOM    172  CA  ARG A  57      16.685  46.831   9.293  1.00 51.97           C  
ANISOU  172  CA  ARG A  57     7154   6920   5670   1691    246    577       C  
ATOM    173  C   ARG A  57      16.167  48.218   9.587  1.00 64.18           C  
ANISOU  173  C   ARG A  57     8792   8427   7166   1828    270    571       C  
ATOM    174  O   ARG A  57      16.922  49.181   9.555  1.00 72.82           O  
ANISOU  174  O   ARG A  57    10004   9396   8270   1834    261    525       O  
ATOM    175  CB  ARG A  57      17.760  46.452  10.299  1.00 52.57           C  
ANISOU  175  CB  ARG A  57     7271   6939   5763   1629    225    517       C  
ATOM    176  CG  ARG A  57      17.218  46.431  11.706  1.00 51.67           C  
ANISOU  176  CG  ARG A  57     7163   6880   5590   1715    246    513       C  
ATOM    177  CD  ARG A  57      18.015  45.523  12.575  1.00 52.30           C  
ANISOU  177  CD  ARG A  57     7233   6954   5684   1641    223    480       C  
ATOM    178  NE  ARG A  57      19.342  46.057  12.861  1.00 58.39           N  
ANISOU  178  NE  ARG A  57     8103   7599   6482   1598    187    403       N  
ATOM    179  CZ  ARG A  57      20.304  45.355  13.459  1.00 58.26           C  
ANISOU  179  CZ  ARG A  57     8088   7559   6489   1524    152    363       C  
ATOM    180  NH1 ARG A  57      21.495  45.904  13.686  1.00 54.44           N1+
ANISOU  180  NH1 ARG A  57     7686   6966   6031   1485    116    290       N1+
ATOM    181  NH2 ARG A  57      20.071  44.092  13.823  1.00 53.56           N  
ANISOU  181  NH2 ARG A  57     7410   7049   5891   1487    153    396       N  
ATOM    182  N   VAL A  58      14.874  48.313   9.865  1.00 66.86           N  
ANISOU  182  N   VAL A  58     9078   8873   7454   1939    302    617       N  
ATOM    183  CA  VAL A  58      14.215  49.602  10.000  1.00 73.55           C  
ANISOU  183  CA  VAL A  58    10001   9696   8249   2087    328    621       C  
ATOM    184  C   VAL A  58      14.840  50.450  11.107  1.00 73.70           C  
ANISOU  184  C   VAL A  58    10154   9608   8241   2137    332    553       C  
ATOM    185  O   VAL A  58      14.982  51.671  10.966  1.00 70.91           O  
ANISOU  185  O   VAL A  58     9918   9152   7872   2207    335    528       O  
ATOM    186  CB  VAL A  58      12.699  49.425  10.227  1.00 74.81           C  
ANISOU  186  CB  VAL A  58    10058  10009   8357   2199    365    681       C  
ATOM    187  CG1 VAL A  58      12.152  50.534  11.110  1.00 76.61           C  
ANISOU  187  CG1 VAL A  58    10370  10221   8519   2362    400    664       C  
ATOM    188  CG2 VAL A  58      11.969  49.374   8.891  1.00 68.77           C  
ANISOU  188  CG2 VAL A  58     9217   9310   7603   2207    358    740       C  
ATOM    189  N   SER A  59      15.237  49.798  12.195  1.00 67.91           N  
ANISOU  189  N   SER A  59     9409   8894   7502   2099    327    521       N  
ATOM    190  CA  SER A  59      15.820  50.513  13.325  1.00 69.39           C  
ANISOU  190  CA  SER A  59     9718   8991   7657   2145    323    452       C  
ATOM    191  C   SER A  59      17.073  51.318  12.951  1.00 74.86           C  
ANISOU  191  C   SER A  59    10533   9517   8394   2081    288    389       C  
ATOM    192  O   SER A  59      17.165  52.507  13.264  1.00 73.87           O  
ANISOU  192  O   SER A  59    10533   9296   8240   2160    293    349       O  
ATOM    193  CB  SER A  59      16.104  49.561  14.495  1.00 65.99           C  
ANISOU  193  CB  SER A  59     9249   8613   7210   2106    317    432       C  
ATOM    194  OG  SER A  59      17.317  48.852  14.318  1.00 68.86           O  
ANISOU  194  OG  SER A  59     9604   8922   7636   1961    272    399       O  
ATOM    195  N   ASP A  60      18.033  50.686  12.275  1.00 75.29           N  
ANISOU  195  N   ASP A  60    10555   9535   8519   1937    254    378       N  
ATOM    196  CA  ASP A  60      19.296  51.368  11.980  1.00 66.87           C  
ANISOU  196  CA  ASP A  60     9591   8318   7499   1860    224    316       C  
ATOM    197  C   ASP A  60      19.689  51.383  10.503  1.00 66.42           C  
ANISOU  197  C   ASP A  60     9517   8218   7501   1774    218    343       C  
ATOM    198  O   ASP A  60      20.788  51.807  10.151  1.00 66.53           O  
ANISOU  198  O   ASP A  60     9599   8117   7564   1690    198    298       O  
ATOM    199  CB  ASP A  60      20.432  50.787  12.828  1.00 62.96           C  
ANISOU  199  CB  ASP A  60     9101   7790   7031   1768    184    251       C  
ATOM    200  CG  ASP A  60      20.640  49.304  12.592  1.00 63.39           C  
ANISOU  200  CG  ASP A  60     9028   7935   7124   1667    169    281       C  
ATOM    201  OD1 ASP A  60      21.188  48.634  13.491  1.00 56.94           O  
ANISOU  201  OD1 ASP A  60     8195   7133   6306   1629    144    246       O  
ATOM    202  OD2 ASP A  60      20.259  48.807  11.512  1.00 64.87           O1-
ANISOU  202  OD2 ASP A  60     9136   8173   7338   1630    180    337       O1-
ATOM    203  N   ASN A  61      18.793  50.929   9.640  1.00 68.21           N  
ANISOU  203  N   ASN A  61     9653   8540   7722   1793    236    415       N  
ATOM    204  CA  ASN A  61      19.106  50.832   8.218  1.00 69.08           C  
ANISOU  204  CA  ASN A  61     9744   8625   7879   1715    231    444       C  
ATOM    205  C   ASN A  61      20.236  49.864   7.894  1.00 62.55           C  
ANISOU  205  C   ASN A  61     8864   7783   7119   1560    202    418       C  
ATOM    206  O   ASN A  61      20.867  49.975   6.848  1.00 72.84           O  
ANISOU  206  O   ASN A  61    10183   9028   8465   1483    198    420       O  
ATOM    207  CB  ASN A  61      19.447  52.205   7.668  1.00 69.58           C  
ANISOU  207  CB  ASN A  61     9939   8553   7944   1744    240    429       C  
ATOM    208  CG  ASN A  61      18.451  53.238   8.086  1.00 79.31           C  
ANISOU  208  CG  ASN A  61    11243   9782   9110   1905    266    444       C  
ATOM    209  ND2 ASN A  61      17.259  53.170   7.509  1.00 73.20           N  
ANISOU  209  ND2 ASN A  61    10406   9106   8300   1992    285    513       N  
ATOM    210  OD1 ASN A  61      18.733  54.080   8.940  1.00 90.33           O  
ANISOU  210  OD1 ASN A  61    12747  11089  10485   1956    268    392       O  
ATOM    211  N   LEU A  62      20.502  48.926   8.791  1.00 53.91           N  
ANISOU  211  N   LEU A  62     7712   6740   6030   1521    185    395       N  
ATOM    212  CA  LEU A  62      21.495  47.896   8.522  1.00 50.92           C  
ANISOU  212  CA  LEU A  62     7275   6360   5711   1388    157    374       C  
ATOM    213  C   LEU A  62      21.031  47.103   7.320  1.00 46.53           C  
ANISOU  213  C   LEU A  62     6626   5880   5174   1343    163    433       C  
ATOM    214  O   LEU A  62      19.873  46.719   7.248  1.00 51.49           O  
ANISOU  214  O   LEU A  62     7185   6611   5766   1401    178    488       O  
ATOM    215  CB  LEU A  62      21.627  46.965   9.719  1.00 47.62           C  
ANISOU  215  CB  LEU A  62     6810   6000   5284   1376    139    353       C  
ATOM    216  CG  LEU A  62      22.785  45.990   9.585  1.00 50.89           C  
ANISOU  216  CG  LEU A  62     7179   6397   5759   1250    105    321       C  
ATOM    217  CD1 LEU A  62      24.083  46.751   9.602  1.00 44.68           C  
ANISOU  217  CD1 LEU A  62     6476   5488   5014   1195     83    250       C  
ATOM    218  CD2 LEU A  62      22.751  44.977  10.708  1.00 54.65           C  
ANISOU  218  CD2 LEU A  62     7607   6940   6216   1249     90    315       C  
ATOM    219  N   PRO A  63      21.912  46.891   6.346  1.00 51.18           N  
ANISOU  219  N   PRO A  63     7211   6418   5817   1242    152    422       N  
ATOM    220  CA  PRO A  63      21.520  46.061   5.198  1.00 54.60           C  
ANISOU  220  CA  PRO A  63     7560   6923   6264   1195    153    471       C  
ATOM    221  C   PRO A  63      21.417  44.587   5.595  1.00 51.09           C  
ANISOU  221  C   PRO A  63     7011   6568   5831   1143    136    480       C  
ATOM    222  O   PRO A  63      22.287  44.094   6.298  1.00 47.09           O  
ANISOU  222  O   PRO A  63     6504   6034   5352   1089    116    435       O  
ATOM    223  CB  PRO A  63      22.665  46.275   4.210  1.00 52.80           C  
ANISOU  223  CB  PRO A  63     7369   6605   6087   1100    151    446       C  
ATOM    224  CG  PRO A  63      23.240  47.617   4.613  1.00 52.59           C  
ANISOU  224  CG  PRO A  63     7461   6460   6061   1129    159    403       C  
ATOM    225  CD  PRO A  63      23.161  47.623   6.099  1.00 51.13           C  
ANISOU  225  CD  PRO A  63     7288   6285   5853   1178    146    368       C  
ATOM    226  N   VAL A  64      20.351  43.911   5.177  1.00 47.58           N  
ANISOU  226  N   VAL A  64     6483   6230   5366   1160    142    536       N  
ATOM    227  CA  VAL A  64      20.140  42.518   5.553  1.00 46.28           C  
ANISOU  227  CA  VAL A  64     6226   6147   5211   1110    129    550       C  
ATOM    228  C   VAL A  64      19.658  41.682   4.379  1.00 48.05           C  
ANISOU  228  C   VAL A  64     6370   6438   5447   1057    122    592       C  
ATOM    229  O   VAL A  64      19.284  42.205   3.327  1.00 45.24           O  
ANISOU  229  O   VAL A  64     6024   6085   5081   1076    128    617       O  
ATOM    230  CB  VAL A  64      19.106  42.374   6.686  1.00 40.90           C  
ANISOU  230  CB  VAL A  64     5511   5549   4481   1191    146    578       C  
ATOM    231  CG1 VAL A  64      19.613  43.037   7.941  1.00 39.79           C  
ANISOU  231  CG1 VAL A  64     5449   5348   4321   1240    148    531       C  
ATOM    232  CG2 VAL A  64      17.756  42.965   6.257  1.00 41.81           C  
ANISOU  232  CG2 VAL A  64     5599   5736   4550   1285    169    632       C  
ATOM    233  N   ALA A  65      19.677  40.371   4.568  1.00 41.91           N  
ANISOU  233  N   ALA A  65     5522   5712   4690    990    108    597       N  
ATOM    234  CA  ALA A  65      19.161  39.458   3.566  1.00 41.05           C  
ANISOU  234  CA  ALA A  65     5336   5670   4591    935     97    632       C  
ATOM    235  C   ALA A  65      18.074  38.684   4.277  1.00 35.65           C  
ANISOU  235  C   ALA A  65     4571   5090   3883    954    104    673       C  
ATOM    236  O   ALA A  65      18.236  38.306   5.426  1.00 42.62           O  
ANISOU  236  O   ALA A  65     5456   5974   4763    957    109    663       O  
ATOM    237  CB  ALA A  65      20.286  38.521   3.013  1.00 21.54           C  
ANISOU  237  CB  ALA A  65     2859   3151   2173    824     75    598       C  
ATOM    238  N   ILE A  66      16.949  38.502   3.607  1.00 41.73           N  
ANISOU  238  N   ILE A  66     5273   5950   4634    968    105    721       N  
ATOM    239  CA  ILE A  66      15.781  37.866   4.194  1.00 44.60           C  
ANISOU  239  CA  ILE A  66     5548   6424   4974    986    117    765       C  
ATOM    240  C   ILE A  66      15.467  36.577   3.431  1.00 44.46           C  
ANISOU  240  C   ILE A  66     5448   6462   4982    887     93    785       C  
ATOM    241  O   ILE A  66      15.034  36.620   2.276  1.00 41.49           O  
ANISOU  241  O   ILE A  66     5041   6120   4603    875     76    801       O  
ATOM    242  CB  ILE A  66      14.563  38.814   4.146  1.00 40.00           C  
ANISOU  242  CB  ILE A  66     4940   5916   4343   1098    138    805       C  
ATOM    243  CG1 ILE A  66      14.884  40.119   4.875  1.00 45.64           C  
ANISOU  243  CG1 ILE A  66     5749   6562   5029   1199    161    781       C  
ATOM    244  CG2 ILE A  66      13.316  38.147   4.744  1.00 33.97           C  
ANISOU  244  CG2 ILE A  66     4069   5279   3559   1112    156    854       C  
ATOM    245  CD1 ILE A  66      13.828  41.197   4.718  1.00 41.65           C  
ANISOU  245  CD1 ILE A  66     5240   6110   4477   1323    180    815       C  
ATOM    246  N   LYS A  67      15.694  35.439   4.082  1.00 31.41           N  
ANISOU  246  N   LYS A  67     3768   4813   3351    819     91    783       N  
ATOM    247  CA  LYS A  67      15.528  34.136   3.450  1.00 33.16           C  
ANISOU  247  CA  LYS A  67     3928   5068   3602    717     67    794       C  
ATOM    248  C   LYS A  67      14.238  33.455   3.919  1.00 40.80           C  
ANISOU  248  C   LYS A  67     4798   6148   4554    708     82    847       C  
ATOM    249  O   LYS A  67      13.933  33.415   5.113  1.00 42.59           O  
ANISOU  249  O   LYS A  67     5018   6403   4763    744    113    865       O  
ATOM    250  CB  LYS A  67      16.740  33.253   3.764  1.00 29.16           C  
ANISOU  250  CB  LYS A  67     3466   4478   3136    640     52    755       C  
ATOM    251  CG  LYS A  67      16.675  31.861   3.146  1.00 34.62           C  
ANISOU  251  CG  LYS A  67     4110   5185   3858    534     28    760       C  
ATOM    252  CD  LYS A  67      17.989  31.100   3.386  1.00 37.75           C  
ANISOU  252  CD  LYS A  67     4562   5490   4294    475     12    716       C  
ATOM    253  CE  LYS A  67      17.958  29.690   2.781  1.00 39.02           C  
ANISOU  253  CE  LYS A  67     4689   5653   4485    374    -13    718       C  
ATOM    254  NZ  LYS A  67      19.299  29.040   2.739  1.00 37.60           N1+
ANISOU  254  NZ  LYS A  67     4564   5381   4343    327    -31    670       N1+
ATOM    255  N   HIS A  68      13.465  32.934   2.977  1.00 44.09           N  
ANISOU  255  N   HIS A  68     5140   6636   4977    660     61    870       N  
ATOM    256  CA  HIS A  68      12.257  32.191   3.326  1.00 34.80           C  
ANISOU  256  CA  HIS A  68     3859   5569   3795    631     73    919       C  
ATOM    257  C   HIS A  68      12.447  30.749   2.921  1.00 32.80           C  
ANISOU  257  C   HIS A  68     3580   5302   3582    502     46    913       C  
ATOM    258  O   HIS A  68      12.971  30.466   1.833  1.00 40.43           O  
ANISOU  258  O   HIS A  68     4569   6223   4568    447      8    883       O  
ATOM    259  CB  HIS A  68      11.044  32.753   2.593  1.00 39.09           C  
ANISOU  259  CB  HIS A  68     4321   6221   4312    681     66    952       C  
ATOM    260  CG  HIS A  68      10.769  34.192   2.893  1.00 43.07           C  
ANISOU  260  CG  HIS A  68     4853   6738   4774    818     92    960       C  
ATOM    261  CD2 HIS A  68      11.381  35.321   2.467  1.00 38.26           C  
ANISOU  261  CD2 HIS A  68     4331   6056   4149    888     86    933       C  
ATOM    262  ND1 HIS A  68       9.748  34.596   3.726  1.00 45.67           N  
ANISOU  262  ND1 HIS A  68     5122   7160   5070    899    131    999       N  
ATOM    263  CE1 HIS A  68       9.742  35.915   3.796  1.00 43.87           C  
ANISOU  263  CE1 HIS A  68     4947   6914   4808   1020    146    994       C  
ATOM    264  NE2 HIS A  68      10.727  36.379   3.048  1.00 36.61           N  
ANISOU  264  NE2 HIS A  68     4120   5891   3899   1012    119    955       N  
ATOM    265  N   VAL A  69      12.031  29.835   3.788  1.00 37.86           N  
ANISOU  265  N   VAL A  69     4179   5976   4230    454     67    943       N  
ATOM    266  CA  VAL A  69      12.099  28.407   3.479  1.00 44.64           C  
ANISOU  266  CA  VAL A  69     5016   6820   5127    328     44    942       C  
ATOM    267  C   VAL A  69      10.789  27.724   3.898  1.00 45.83           C  
ANISOU  267  C   VAL A  69     5058   7079   5274    283     66    999       C  
ATOM    268  O   VAL A  69      10.289  27.946   5.004  1.00 48.77           O  
ANISOU  268  O   VAL A  69     5406   7500   5623    332    114   1035       O  
ATOM    269  CB  VAL A  69      13.348  27.740   4.132  1.00 54.36           C  
ANISOU  269  CB  VAL A  69     6337   7936   6381    291     44    912       C  
ATOM    270  CG1 VAL A  69      13.219  27.731   5.627  1.00 52.05           C  
ANISOU  270  CG1 VAL A  69     6055   7654   6066    332     90    942       C  
ATOM    271  CG2 VAL A  69      13.537  26.324   3.622  1.00 58.15           C  
ANISOU  271  CG2 VAL A  69     6812   8381   6900    169     14    904       C  
ATOM    272  N   GLU A  70      10.220  26.931   2.991  1.00 53.08           N  
ANISOU  272  N   GLU A  70     5912   8041   6216    190     31   1004       N  
ATOM    273  CA  GLU A  70       8.930  26.270   3.214  1.00 52.83           C  
ANISOU  273  CA  GLU A  70     5764   8119   6190    130     46   1054       C  
ATOM    274  C   GLU A  70       9.090  25.075   4.138  1.00 50.12           C  
ANISOU  274  C   GLU A  70     5439   7734   5869     44     73   1076       C  
ATOM    275  O   GLU A  70      10.004  24.267   3.963  1.00 45.96           O  
ANISOU  275  O   GLU A  70     4989   7103   5371    -24     49   1045       O  
ATOM    276  CB  GLU A  70       8.338  25.773   1.896  1.00 59.69           C  
ANISOU  276  CB  GLU A  70     6563   9039   7077     48     -9   1045       C  
ATOM    277  CG  GLU A  70       8.139  26.830   0.835  1.00 75.65           C  
ANISOU  277  CG  GLU A  70     8568  11103   9072    124    -44   1026       C  
ATOM    278  CD  GLU A  70       6.876  26.597   0.013  1.00 91.02           C  
ANISOU  278  CD  GLU A  70    10389  13177  11019     80    -80   1046       C  
ATOM    279  OE1 GLU A  70       6.745  27.201  -1.080  1.00 89.92           O  
ANISOU  279  OE1 GLU A  70    10242  13066  10859    120   -125   1027       O  
ATOM    280  OE2 GLU A  70       6.008  25.815   0.469  1.00 98.47           O1-
ANISOU  280  OE2 GLU A  70    11240  14194  11982      5    -65   1083       O1-
ATOM    281  N   LYS A  71       8.196  24.950   5.113  1.00 47.44           N  
ANISOU  281  N   LYS A  71     5031   7478   5515     49    127   1132       N  
ATOM    282  CA  LYS A  71       8.291  23.850   6.060  1.00 49.06           C  
ANISOU  282  CA  LYS A  71     5260   7646   5736    -28    160   1162       C  
ATOM    283  C   LYS A  71       8.264  22.474   5.379  1.00 54.71           C  
ANISOU  283  C   LYS A  71     5966   8321   6499   -179    121   1155       C  
ATOM    284  O   LYS A  71       9.026  21.577   5.743  1.00 57.19           O  
ANISOU  284  O   LYS A  71     6365   8533   6834   -238    119   1147       O  
ATOM    285  CB  LYS A  71       7.220  23.965   7.148  1.00 45.53           C  
ANISOU  285  CB  LYS A  71     4730   7309   5262      0    231   1229       C  
ATOM    286  CG  LYS A  71       7.383  25.202   8.039  1.00 49.66           C  
ANISOU  286  CG  LYS A  71     5289   7848   5731    152    276   1233       C  
ATOM    287  CD  LYS A  71       6.653  25.030   9.373  1.00 47.37           C  
ANISOU  287  CD  LYS A  71     4957   7630   5410    170    356   1296       C  
ATOM    288  CE  LYS A  71       6.363  26.363  10.041  1.00 48.10           C  
ANISOU  288  CE  LYS A  71     5045   7785   5446    325    400   1303       C  
ATOM    289  NZ  LYS A  71       5.589  26.220  11.312  1.00 49.65           N1+
ANISOU  289  NZ  LYS A  71     5195   8064   5604    349    484   1366       N1+
ATOM    290  N   ASP A  72       7.409  22.323   4.376  1.00 60.82           N  
ANISOU  290  N   ASP A  72     6643   9176   7290   -238     86   1155       N  
ATOM    291  CA  ASP A  72       7.256  21.049   3.684  1.00 63.85           C  
ANISOU  291  CA  ASP A  72     7014   9531   7717   -386     45   1144       C  
ATOM    292  C   ASP A  72       8.532  20.667   2.970  1.00 65.25           C  
ANISOU  292  C   ASP A  72     7309   9569   7912   -409     -6   1080       C  
ATOM    293  O   ASP A  72       8.793  19.498   2.739  1.00 67.79           O  
ANISOU  293  O   ASP A  72     7669   9819   8267   -518    -29   1067       O  
ATOM    294  CB  ASP A  72       6.119  21.130   2.669  1.00 79.70           C  
ANISOU  294  CB  ASP A  72     8893  11659   9732   -430      6   1147       C  
ATOM    295  CG  ASP A  72       5.070  22.163   3.049  1.00 94.68           C  
ANISOU  295  CG  ASP A  72    10675  13702  11596   -335     44   1190       C  
ATOM    296  OD1 ASP A  72       5.428  23.360   3.180  1.00 97.33           O  
ANISOU  296  OD1 ASP A  72    11047  14039  11895   -198     56   1178       O  
ATOM    297  OD2 ASP A  72       3.887  21.778   3.209  1.00 97.28           O1-
ANISOU  297  OD2 ASP A  72    10878  14145  11937   -398     62   1234       O1-
ATOM    298  N   ARG A  73       9.331  21.661   2.616  1.00 73.68           N  
ANISOU  298  N   ARG A  73     8436  10600   8958   -306    -22   1040       N  
ATOM    299  CA  ARG A  73      10.523  21.421   1.820  1.00 75.08           C  
ANISOU  299  CA  ARG A  73     8714  10662   9152   -320    -67    977       C  
ATOM    300  C   ARG A  73      11.729  21.135   2.715  1.00 73.89           C  
ANISOU  300  C   ARG A  73     8675  10393   9007   -295    -45    964       C  
ATOM    301  O   ARG A  73      12.824  20.858   2.230  1.00 79.80           O  
ANISOU  301  O   ARG A  73     9508  11041   9771   -303    -74    913       O  
ATOM    302  CB  ARG A  73      10.777  22.627   0.912  1.00 81.88           C  
ANISOU  302  CB  ARG A  73     9580  11543   9987   -231    -94    942       C  
ATOM    303  CG  ARG A  73      11.621  22.352  -0.321  1.00 95.22           C  
ANISOU  303  CG  ARG A  73    11335  13155  11690   -266   -146    880       C  
ATOM    304  CD  ARG A  73      11.756  23.623  -1.149  1.00109.75           C  
ANISOU  304  CD  ARG A  73    13179  15023  13499   -174   -162    858       C  
ATOM    305  NE  ARG A  73      11.849  24.800  -0.283  1.00122.36           N  
ANISOU  305  NE  ARG A  73    14785  16636  15069    -58   -118    880       N  
ATOM    306  CZ  ARG A  73      11.652  26.056  -0.681  1.00126.38           C  
ANISOU  306  CZ  ARG A  73    15283  17190  15545     37   -117    881       C  
ATOM    307  NH1 ARG A  73      11.756  27.047   0.195  1.00121.55           N1+
ANISOU  307  NH1 ARG A  73    14690  16581  14911    139    -76    897       N1+
ATOM    308  NH2 ARG A  73      11.349  26.325  -1.946  1.00129.85           N  
ANISOU  308  NH2 ARG A  73    15701  17667  15971     34   -159    865       N  
ATOM    309  N   ILE A  74      11.520  21.188   4.024  1.00 70.38           N  
ANISOU  309  N   ILE A  74     8228   9965   8546   -261      8   1010       N  
ATOM    310  CA  ILE A  74      12.612  21.012   4.982  1.00 75.68           C  
ANISOU  310  CA  ILE A  74     9003  10538   9215   -223     27   1001       C  
ATOM    311  C   ILE A  74      12.822  19.553   5.383  1.00 78.11           C  
ANISOU  311  C   ILE A  74     9356  10771   9550   -321     28   1017       C  
ATOM    312  O   ILE A  74      12.011  18.976   6.107  1.00 75.32           O  
ANISOU  312  O   ILE A  74     8963  10460   9195   -372     65   1075       O  
ATOM    313  CB  ILE A  74      12.367  21.826   6.270  1.00 77.38           C  
ANISOU  313  CB  ILE A  74     9210  10801   9388   -125     83   1040       C  
ATOM    314  CG1 ILE A  74      12.207  23.313   5.954  1.00 73.00           C  
ANISOU  314  CG1 ILE A  74     8626  10306   8804    -18     85   1024       C  
ATOM    315  CG2 ILE A  74      13.496  21.599   7.264  1.00 78.92           C  
ANISOU  315  CG2 ILE A  74     9513  10897   9576    -87     94   1029       C  
ATOM    316  CD1 ILE A  74      11.782  24.132   7.150  1.00 72.71           C  
ANISOU  316  CD1 ILE A  74     8576  10329   8723     79    140   1062       C  
ATOM    317  N   SER A  75      13.932  18.974   4.938  1.00 83.84           N  
ANISOU  317  N   SER A  75    10169  11385  10301   -344    -10    967       N  
ATOM    318  CA  SER A  75      14.221  17.562   5.179  1.00 83.65           C  
ANISOU  318  CA  SER A  75    10203  11274  10305   -433    -16    975       C  
ATOM    319  C   SER A  75      14.869  17.314   6.538  1.00 84.16           C  
ANISOU  319  C   SER A  75    10346  11278  10354   -385     15   1000       C  
ATOM    320  O   SER A  75      14.616  16.293   7.172  1.00 79.61           O  
ANISOU  320  O   SER A  75     9795  10668   9783   -449     35   1043       O  
ATOM    321  CB  SER A  75      15.130  17.024   4.073  1.00 86.09           C  
ANISOU  321  CB  SER A  75    10574  11491  10646   -469    -71    907       C  
ATOM    322  OG  SER A  75      14.786  17.591   2.815  1.00 88.41           O  
ANISOU  322  OG  SER A  75    10812  11840  10940   -475   -102    873       O  
ATOM    323  N   ASP A  76      15.707  18.250   6.979  1.00 90.04           N  
ANISOU  323  N   ASP A  76    11131  12006  11074   -275     18    973       N  
ATOM    324  CA  ASP A  76      16.467  18.088   8.219  1.00 89.20           C  
ANISOU  324  CA  ASP A  76    11104  11840  10947   -218     35    985       C  
ATOM    325  C   ASP A  76      16.044  19.035   9.337  1.00 77.75           C  
ANISOU  325  C   ASP A  76     9632  10463   9447   -131     82   1024       C  
ATOM    326  O   ASP A  76      16.126  20.255   9.206  1.00 75.61           O  
ANISOU  326  O   ASP A  76     9337  10235   9157    -51     83    998       O  
ATOM    327  CB  ASP A  76      17.962  18.260   7.954  1.00 97.13           C  
ANISOU  327  CB  ASP A  76    12186  12751  11966   -163     -6    916       C  
ATOM    328  CG  ASP A  76      18.561  17.074   7.242  1.00108.13           C  
ANISOU  328  CG  ASP A  76    13632  14052  13402   -234    -44    884       C  
ATOM    329  OD1 ASP A  76      19.724  16.729   7.547  1.00111.29           O  
ANISOU  329  OD1 ASP A  76    14110  14366  13810   -197    -65    852       O  
ATOM    330  OD2 ASP A  76      17.866  16.481   6.387  1.00112.14           O1-
ANISOU  330  OD2 ASP A  76    14102  14574  13932   -325    -54    889       O1-
ATOM    331  N   TRP A  77      15.620  18.466  10.455  1.00 68.12           N  
ANISOU  331  N   TRP A  77     8429   9252   8203   -144    124   1085       N  
ATOM    332  CA  TRP A  77      15.196  19.282  11.577  1.00 64.68           C  
ANISOU  332  CA  TRP A  77     7979   8886   7712    -59    174   1123       C  
ATOM    333  C   TRP A  77      16.143  19.145  12.755  1.00 63.47           C  
ANISOU  333  C   TRP A  77     7927   8664   7524      8    176   1122       C  
ATOM    334  O   TRP A  77      16.706  18.082  12.989  1.00 61.82           O  
ANISOU  334  O   TRP A  77     7788   8370   7330    -32    160   1128       O  
ATOM    335  CB  TRP A  77      13.774  18.913  11.990  1.00 62.15           C  
ANISOU  335  CB  TRP A  77     7580   8659   7376   -117    233   1202       C  
ATOM    336  CG  TRP A  77      12.759  19.295  10.973  1.00 65.90           C  
ANISOU  336  CG  TRP A  77     7939   9227   7874   -159    231   1203       C  
ATOM    337  CD1 TRP A  77      12.410  18.592   9.855  1.00 68.26           C  
ANISOU  337  CD1 TRP A  77     8195   9520   8221   -267    198   1191       C  
ATOM    338  CD2 TRP A  77      11.962  20.486  10.964  1.00 66.85           C  
ANISOU  338  CD2 TRP A  77     7974   9461   7964    -88    259   1213       C  
ATOM    339  CE2 TRP A  77      11.146  20.435   9.817  1.00 69.38           C  
ANISOU  339  CE2 TRP A  77     8197   9846   8318   -156    238   1210       C  
ATOM    340  CE3 TRP A  77      11.853  21.586  11.821  1.00 65.32           C  
ANISOU  340  CE3 TRP A  77     7781   9321   7716     31    298   1222       C  
ATOM    341  NE1 TRP A  77      11.440  19.270   9.154  1.00 69.99           N  
ANISOU  341  NE1 TRP A  77     8302   9848   8442   -268    199   1195       N  
ATOM    342  CZ2 TRP A  77      10.235  21.442   9.504  1.00 70.90           C  
ANISOU  342  CZ2 TRP A  77     8290  10156   8492   -103    254   1219       C  
ATOM    343  CZ3 TRP A  77      10.951  22.584  11.507  1.00 68.70           C  
ANISOU  343  CZ3 TRP A  77     8116   9859   8127     84    318   1230       C  
ATOM    344  CH2 TRP A  77      10.152  22.507  10.360  1.00 69.94           C  
ANISOU  344  CH2 TRP A  77     8173  10081   8319     19    296   1231       C  
ATOM    345  N   GLY A  78      16.309  20.228  13.501  1.00 65.82           N  
ANISOU  345  N   GLY A  78     8236   8997   7774    115    193   1113       N  
ATOM    346  CA  GLY A  78      17.187  20.222  14.655  1.00 68.88           C  
ANISOU  346  CA  GLY A  78     8718   9331   8121    189    188   1107       C  
ATOM    347  C   GLY A  78      16.503  20.621  15.949  1.00 74.49           C  
ANISOU  347  C   GLY A  78     9430  10113   8761    251    250   1163       C  
ATOM    348  O   GLY A  78      15.337  21.025  15.968  1.00 77.50           O  
ANISOU  348  O   GLY A  78     9731  10592   9124    247    301   1205       O  
ATOM    349  N   GLU A  79      17.246  20.504  17.040  1.00 80.40           N  
ANISOU  349  N   GLU A  79    10270  10814   9465    314    244   1163       N  
ATOM    350  CA  GLU A  79      16.755  20.865  18.357  1.00 92.54           C  
ANISOU  350  CA  GLU A  79    11829  12410  10923    385    300   1210       C  
ATOM    351  C   GLU A  79      17.497  22.095  18.845  1.00 88.54           C  
ANISOU  351  C   GLU A  79    11366  11899  10376    504    273   1148       C  
ATOM    352  O   GLU A  79      18.725  22.165  18.763  1.00 81.80           O  
ANISOU  352  O   GLU A  79    10573  10967   9540    533    209   1086       O  
ATOM    353  CB  GLU A  79      16.977  19.710  19.341  1.00105.34           C  
ANISOU  353  CB  GLU A  79    13533  13980  12511    366    315   1264       C  
ATOM    354  CG  GLU A  79      15.977  18.572  19.220  1.00112.94           C  
ANISOU  354  CG  GLU A  79    14458  14961  13493    251    366   1346       C  
ATOM    355  CD  GLU A  79      14.628  18.930  19.811  1.00119.90           C  
ANISOU  355  CD  GLU A  79    15269  15962  14327    257    455   1415       C  
ATOM    356  OE1 GLU A  79      14.572  19.882  20.620  1.00121.47           O  
ANISOU  356  OE1 GLU A  79    15482  16214  14459    364    481   1410       O  
ATOM    357  OE2 GLU A  79      13.628  18.262  19.471  1.00122.16           O1-
ANISOU  357  OE2 GLU A  79    15485  16290  14641    155    499   1473       O1-
ATOM    358  N   LEU A  80      16.754  23.067  19.352  1.00 91.71           N  
ANISOU  358  N   LEU A  80    11735  12385  10724    574    321   1163       N  
ATOM    359  CA  LEU A  80      17.379  24.239  19.941  1.00 97.23           C  
ANISOU  359  CA  LEU A  80    12487  13079  11378    688    300   1107       C  
ATOM    360  C   LEU A  80      17.824  23.871  21.351  1.00103.34           C  
ANISOU  360  C   LEU A  80    13358  13829  12079    745    306   1127       C  
ATOM    361  O   LEU A  80      17.317  22.904  21.920  1.00103.91           O  
ANISOU  361  O   LEU A  80    13442  13915  12123    705    350   1201       O  
ATOM    362  CB  LEU A  80      16.396  25.413  19.952  1.00 93.77           C  
ANISOU  362  CB  LEU A  80    11987  12736  10907    749    350   1114       C  
ATOM    363  CG  LEU A  80      16.884  26.737  19.351  1.00 89.61           C  
ANISOU  363  CG  LEU A  80    11459  12191  10397    810    310   1035       C  
ATOM    364  CD1 LEU A  80      17.958  26.527  18.289  1.00 86.63           C  
ANISOU  364  CD1 LEU A  80    11092  11725  10097    753    236    974       C  
ATOM    365  CD2 LEU A  80      15.718  27.523  18.782  1.00 88.51           C  
ANISOU  365  CD2 LEU A  80    11229  12142  10259    828    355   1055       C  
ATOM    366  N   PRO A  81      18.662  24.689  21.960  1.00107.17           N  
ANISOU  366  N   PRO A  81    13916  14275  12530    833    259   1062       N  
ATOM    367  CA  PRO A  81      19.131  24.375  23.290  1.00107.40           C  
ANISOU  367  CA  PRO A  81    14040  14292  12476    900    260   1078       C  
ATOM    368  C   PRO A  81      17.940  24.260  24.188  1.00109.84           C  
ANISOU  368  C   PRO A  81    14335  14689  12710    920    354   1163       C  
ATOM    369  O   PRO A  81      17.884  23.360  24.994  1.00111.80           O  
ANISOU  369  O   PRO A  81    14621  14933  12923    893    386   1231       O  
ATOM    370  CB  PRO A  81      19.937  25.613  23.652  1.00105.50           C  
ANISOU  370  CB  PRO A  81    13846  14034  12204    999    213    993       C  
ATOM    371  CG  PRO A  81      20.493  26.079  22.371  1.00105.18           C  
ANISOU  371  CG  PRO A  81    13760  13949  12254    958    159    924       C  
ATOM    372  CD  PRO A  81      19.668  25.478  21.247  1.00107.65           C  
ANISOU  372  CD  PRO A  81    13975  14301  12624    871    202    971       C  
ATOM    373  N   ASN A  82      16.957  25.113  23.998  1.00109.44           N  
ANISOU  373  N   ASN A  82    14229  14718  12635    969    402   1162       N  
ATOM    374  CA  ASN A  82      15.820  25.157  24.878  1.00109.24           C  
ANISOU  374  CA  ASN A  82    14171  14793  12543    991    500   1241       C  
ATOM    375  C   ASN A  82      14.841  24.151  24.372  1.00106.13           C  
ANISOU  375  C   ASN A  82    13685  14441  12199    875    554   1321       C  
ATOM    376  O   ASN A  82      13.657  24.187  24.669  1.00104.44           O  
ANISOU  376  O   ASN A  82    13395  14327  11959    875    635   1378       O  
ATOM    377  CB  ASN A  82      15.208  26.538  24.881  1.00113.13           C  
ANISOU  377  CB  ASN A  82    14624  15357  13002   1081    532   1211       C  
ATOM    378  CG  ASN A  82      14.990  27.067  23.503  1.00114.53           C  
ANISOU  378  CG  ASN A  82    14717  15533  13264   1045    502   1169       C  
ATOM    379  ND2 ASN A  82      13.738  27.081  23.065  1.00113.48           N  
ANISOU  379  ND2 ASN A  82    14482  15495  13141   1034    564   1212       N  
ATOM    380  OD1 ASN A  82      15.934  27.466  22.832  1.00113.86           O  
ANISOU  380  OD1 ASN A  82    14659  15368  13235   1030    424   1098       O  
ATOM    381  N   GLY A  83      15.351  23.274  23.536  1.00105.07           N  
ANISOU  381  N   GLY A  83    13555  14232  12136    776    507   1321       N  
ATOM    382  CA  GLY A  83      14.535  22.209  22.976  1.00107.28           C  
ANISOU  382  CA  GLY A  83    13763  14532  12467    653    546   1390       C  
ATOM    383  C   GLY A  83      13.360  22.666  22.132  1.00108.54           C  
ANISOU  383  C   GLY A  83    13788  14788  12664    615    589   1408       C  
ATOM    384  O   GLY A  83      12.223  22.703  22.598  1.00109.13           O  
ANISOU  384  O   GLY A  83    13803  14963  12700    617    672   1473       O  
ATOM    385  N   THR A  84      13.631  23.009  20.879  1.00108.36           N  
ANISOU  385  N   THR A  84    13716  14741  12715    582    531   1350       N  
ATOM    386  CA  THR A  84      12.581  23.438  19.967  1.00102.18           C  
ANISOU  386  CA  THR A  84    12808  14047  11971    550    557   1361       C  
ATOM    387  C   THR A  84      12.763  22.763  18.616  1.00105.25           C  
ANISOU  387  C   THR A  84    13153  14387  12450    435    503   1341       C  
ATOM    388  O   THR A  84      13.878  22.384  18.248  1.00108.32           O  
ANISOU  388  O   THR A  84    13611  14670  12875    413    437   1292       O  
ATOM    389  CB  THR A  84      12.612  24.956  19.756  1.00 90.75           C  
ANISOU  389  CB  THR A  84    11344  12634  10503    660    545   1303       C  
ATOM    390  CG2 THR A  84      11.277  25.445  19.220  1.00 80.47           C  
ANISOU  390  CG2 THR A  84     9913  11453   9210    657    594   1336       C  
ATOM    391  OG1 THR A  84      12.905  25.607  20.998  1.00 92.68           O  
ANISOU  391  OG1 THR A  84    11669  12882  10663    776    567   1294       O  
ATOM    392  N   ARG A  85      11.664  22.608  17.885  1.00101.19           N  
ANISOU  392  N   ARG A  85    12523  13953  11972    365    531   1375       N  
ATOM    393  CA  ARG A  85      11.722  22.054  16.540  1.00 95.74           C  
ANISOU  393  CA  ARG A  85    11786  13228  11361    260    479   1351       C  
ATOM    394  C   ARG A  85      12.020  23.188  15.570  1.00 95.41           C  
ANISOU  394  C   ARG A  85    11718  13191  11342    317    431   1282       C  
ATOM    395  O   ARG A  85      11.349  24.221  15.585  1.00 96.22           O  
ANISOU  395  O   ARG A  85    11763  13380  11417    392    459   1284       O  
ATOM    396  CB  ARG A  85      10.414  21.349  16.180  1.00 91.99           C  
ANISOU  396  CB  ARG A  85    11199  12840  10915    153    524   1417       C  
ATOM    397  CG  ARG A  85      10.445  20.625  14.846  1.00 88.96           C  
ANISOU  397  CG  ARG A  85    10776  12416  10608     34    467   1393       C  
ATOM    398  CD  ARG A  85       9.388  19.535  14.786  1.00 87.47           C  
ANISOU  398  CD  ARG A  85    10511  12276  10446    -98    508   1462       C  
ATOM    399  NE  ARG A  85       9.381  18.831  13.505  1.00 84.99           N  
ANISOU  399  NE  ARG A  85    10165  11925  10204   -214    450   1434       N  
ATOM    400  CZ  ARG A  85      10.165  17.798  13.206  1.00 86.95           C  
ANISOU  400  CZ  ARG A  85    10497  12051  10489   -290    407   1414       C  
ATOM    401  NH1 ARG A  85      10.074  17.228  12.011  1.00 85.93           N1+
ANISOU  401  NH1 ARG A  85    10336  11897  10419   -390    356   1385       N1+
ATOM    402  NH2 ARG A  85      11.041  17.334  14.096  1.00 89.21           N  
ANISOU  402  NH2 ARG A  85    10903  12242  10750   -260    411   1422       N  
ATOM    403  N   VAL A  86      13.032  22.993  14.732  1.00 89.02           N  
ANISOU  403  N   VAL A  86    10957  12286  10582    285    360   1222       N  
ATOM    404  CA  VAL A  86      13.578  24.078  13.932  1.00 77.51           C  
ANISOU  404  CA  VAL A  86     9502  10809   9138    345    315   1153       C  
ATOM    405  C   VAL A  86      14.405  23.512  12.785  1.00 69.55           C  
ANISOU  405  C   VAL A  86     8517   9714   8194    270    249   1103       C  
ATOM    406  O   VAL A  86      14.959  22.423  12.898  1.00 69.99           O  
ANISOU  406  O   VAL A  86     8623   9697   8273    207    230   1106       O  
ATOM    407  CB  VAL A  86      14.449  25.002  14.823  1.00 73.98           C  
ANISOU  407  CB  VAL A  86     9144  10321   8644    463    309   1113       C  
ATOM    408  CG1 VAL A  86      15.823  25.256  14.205  1.00 75.57           C  
ANISOU  408  CG1 VAL A  86     9412  10420   8883    471    240   1034       C  
ATOM    409  CG2 VAL A  86      13.718  26.297  15.123  1.00 70.43           C  
ANISOU  409  CG2 VAL A  86     8656   9957   8147    564    349   1118       C  
ATOM    410  N   PRO A  87      14.472  24.238  11.661  1.00 64.27           N  
ANISOU  410  N   PRO A  87     7814   9054   7552    281    216   1060       N  
ATOM    411  CA  PRO A  87      15.329  23.805  10.555  1.00 59.12           C  
ANISOU  411  CA  PRO A  87     7189   8321   6953    222    158   1008       C  
ATOM    412  C   PRO A  87      16.798  23.685  10.987  1.00 61.01           C  
ANISOU  412  C   PRO A  87     7532   8452   7198    253    125    959       C  
ATOM    413  O   PRO A  87      17.355  24.595  11.616  1.00 59.19           O  
ANISOU  413  O   PRO A  87     7345   8207   6937    343    125    931       O  
ATOM    414  CB  PRO A  87      15.165  24.934   9.525  1.00 52.89           C  
ANISOU  414  CB  PRO A  87     6359   7567   6170    262    140    974       C  
ATOM    415  CG  PRO A  87      13.867  25.560   9.852  1.00 56.06           C  
ANISOU  415  CG  PRO A  87     6681   8084   6535    305    187   1023       C  
ATOM    416  CD  PRO A  87      13.731  25.469  11.337  1.00 62.62           C  
ANISOU  416  CD  PRO A  87     7543   8930   7320    351    234   1060       C  
ATOM    417  N   MET A  88      17.416  22.560  10.650  1.00 58.73           N  
ANISOU  417  N   MET A  88     7279   8088   6947    181     94    946       N  
ATOM    418  CA  MET A  88      18.821  22.352  10.955  1.00 55.47           C  
ANISOU  418  CA  MET A  88     6952   7578   6545    209     57    897       C  
ATOM    419  C   MET A  88      19.648  23.589  10.567  1.00 47.31           C  
ANISOU  419  C   MET A  88     5935   6525   5516    278     32    832       C  
ATOM    420  O   MET A  88      20.588  23.975  11.265  1.00 41.63           O  
ANISOU  420  O   MET A  88     5274   5761   4783    340     16    798       O  
ATOM    421  CB  MET A  88      19.322  21.095  10.234  1.00 55.57           C  
ANISOU  421  CB  MET A  88     6989   7518   6607    123     23    881       C  
ATOM    422  CG  MET A  88      20.784  20.724  10.493  1.00 52.75           C  
ANISOU  422  CG  MET A  88     6713   7063   6266    151    -17    832       C  
ATOM    423  SD  MET A  88      21.240  20.546  12.232  1.00 70.58           S  
ANISOU  423  SD  MET A  88     9046   9297   8474    222     -8    858       S  
ATOM    424  CE  MET A  88      20.130  19.238  12.768  1.00 55.09           C  
ANISOU  424  CE  MET A  88     7083   7352   6498    145     35    948       C  
ATOM    425  N   GLU A  89      19.276  24.230   9.470  1.00 45.97           N  
ANISOU  425  N   GLU A  89     5714   6389   5362    268     28    815       N  
ATOM    426  CA  GLU A  89      20.013  25.399   9.012  1.00 46.10           C  
ANISOU  426  CA  GLU A  89     5750   6382   5385    323      9    759       C  
ATOM    427  C   GLU A  89      20.166  26.432  10.137  1.00 48.15           C  
ANISOU  427  C   GLU A  89     6043   6651   5599    419     27    753       C  
ATOM    428  O   GLU A  89      21.240  27.031  10.299  1.00 44.23           O  
ANISOU  428  O   GLU A  89     5596   6099   5109    461      2    699       O  
ATOM    429  CB  GLU A  89      19.348  26.009   7.767  1.00 42.14           C  
ANISOU  429  CB  GLU A  89     5191   5928   4893    308     11    758       C  
ATOM    430  CG  GLU A  89      20.117  27.162   7.121  1.00 44.22           C  
ANISOU  430  CG  GLU A  89     5480   6157   5166    353     -5    703       C  
ATOM    431  CD  GLU A  89      19.496  27.642   5.794  1.00 46.22           C  
ANISOU  431  CD  GLU A  89     5686   6451   5424    336     -7    706       C  
ATOM    432  OE1 GLU A  89      18.457  27.096   5.356  1.00 41.60           O  
ANISOU  432  OE1 GLU A  89     5041   5928   4837    290     -2    745       O  
ATOM    433  OE2 GLU A  89      20.063  28.570   5.179  1.00 45.49           O1-
ANISOU  433  OE2 GLU A  89     5618   6329   5337    367    -14    669       O1-
ATOM    434  N   VAL A  90      19.094  26.629  10.911  1.00 43.81           N  
ANISOU  434  N   VAL A  90     5466   6176   5005    452     69    807       N  
ATOM    435  CA  VAL A  90      19.106  27.594  12.018  1.00 43.25           C  
ANISOU  435  CA  VAL A  90     5431   6121   4881    549     90    803       C  
ATOM    436  C   VAL A  90      20.026  27.134  13.138  1.00 44.64           C  
ANISOU  436  C   VAL A  90     5680   6240   5040    571     72    787       C  
ATOM    437  O   VAL A  90      20.774  27.936  13.700  1.00 47.33           O  
ANISOU  437  O   VAL A  90     6074   6548   5362    638     55    742       O  
ATOM    438  CB  VAL A  90      17.700  27.817  12.638  1.00 49.55           C  
ANISOU  438  CB  VAL A  90     6178   7019   5629    584    147    868       C  
ATOM    439  CG1 VAL A  90      17.783  28.860  13.745  1.00 46.96           C  
ANISOU  439  CG1 VAL A  90     5899   6701   5243    692    167    855       C  
ATOM    440  CG2 VAL A  90      16.696  28.240  11.585  1.00 46.81           C  
ANISOU  440  CG2 VAL A  90     5749   6741   5294    569    161    888       C  
ATOM    441  N   VAL A  91      19.955  25.842  13.470  1.00 38.64           N  
ANISOU  441  N   VAL A  91     4927   5469   4286    517     74    825       N  
ATOM    442  CA  VAL A  91      20.885  25.256  14.422  1.00 40.20           C  
ANISOU  442  CA  VAL A  91     5197   5607   4469    536     49    811       C  
ATOM    443  C   VAL A  91      22.352  25.549  14.064  1.00 42.82           C  
ANISOU  443  C   VAL A  91     5570   5859   4838    550     -9    732       C  
ATOM    444  O   VAL A  91      23.113  26.084  14.887  1.00 40.06           O  
ANISOU  444  O   VAL A  91     5273   5484   4463    615    -31    694       O  
ATOM    445  CB  VAL A  91      20.669  23.744  14.558  1.00 47.21           C  
ANISOU  445  CB  VAL A  91     6092   6477   5369    464     55    861       C  
ATOM    446  CG1 VAL A  91      21.773  23.122  15.414  1.00 45.78           C  
ANISOU  446  CG1 VAL A  91     5993   6225   5177    491     19    843       C  
ATOM    447  CG2 VAL A  91      19.313  23.467  15.170  1.00 49.45           C  
ANISOU  447  CG2 VAL A  91     6339   6840   5610    452    118    942       C  
ATOM    448  N   LEU A  92      22.743  25.214  12.837  1.00 46.69           N  
ANISOU  448  N   LEU A  92     6036   6316   5389    488    -33    703       N  
ATOM    449  CA  LEU A  92      24.129  25.392  12.397  1.00 48.49           C  
ANISOU  449  CA  LEU A  92     6291   6475   5660    492    -82    630       C  
ATOM    450  C   LEU A  92      24.554  26.875  12.398  1.00 48.69           C  
ANISOU  450  C   LEU A  92     6324   6499   5677    550    -88    579       C  
ATOM    451  O   LEU A  92      25.641  27.226  12.883  1.00 45.29           O  
ANISOU  451  O   LEU A  92     5933   6024   5250    587   -124    526       O  
ATOM    452  CB  LEU A  92      24.336  24.744  11.014  1.00 43.81           C  
ANISOU  452  CB  LEU A  92     5668   5854   5126    415    -96    614       C  
ATOM    453  CG  LEU A  92      23.847  23.288  10.901  1.00 37.71           C  
ANISOU  453  CG  LEU A  92     4891   5073   4364    348    -90    661       C  
ATOM    454  CD1 LEU A  92      23.746  22.834   9.435  1.00 33.07           C  
ANISOU  454  CD1 LEU A  92     4267   4473   3824    274    -99    647       C  
ATOM    455  CD2 LEU A  92      24.727  22.328  11.731  1.00 30.97           C  
ANISOU  455  CD2 LEU A  92     4098   4158   3509    362   -119    655       C  
ATOM    456  N   LEU A  93      23.688  27.741  11.871  1.00 45.05           N  
ANISOU  456  N   LEU A  93     5827   6085   5205    559    -57    595       N  
ATOM    457  CA  LEU A  93      23.959  29.177  11.835  1.00 39.80           C  
ANISOU  457  CA  LEU A  93     5178   5414   4532    613    -57    554       C  
ATOM    458  C   LEU A  93      24.172  29.768  13.225  1.00 43.27           C  
ANISOU  458  C   LEU A  93     5670   5851   4919    691    -60    540       C  
ATOM    459  O   LEU A  93      25.037  30.622  13.412  1.00 41.58           O  
ANISOU  459  O   LEU A  93     5492   5595   4710    723    -87    481       O  
ATOM    460  CB  LEU A  93      22.838  29.922  11.107  1.00 43.72           C  
ANISOU  460  CB  LEU A  93     5630   5964   5015    620    -21    585       C  
ATOM    461  CG  LEU A  93      22.814  29.800   9.579  1.00 46.54           C  
ANISOU  461  CG  LEU A  93     5948   6315   5419    558    -26    578       C  
ATOM    462  CD1 LEU A  93      21.490  30.296   8.993  1.00 46.56           C  
ANISOU  462  CD1 LEU A  93     5900   6390   5400    569      7    624       C  
ATOM    463  CD2 LEU A  93      23.985  30.545   8.954  1.00 34.26           C  
ANISOU  463  CD2 LEU A  93     4422   4694   3900    557    -50    513       C  
ATOM    464  N   LYS A  94      23.384  29.324  14.204  1.00 51.21           N  
ANISOU  464  N   LYS A  94     6681   6904   5871    718    -33    594       N  
ATOM    465  CA  LYS A  94      23.569  29.808  15.576  1.00 53.11           C  
ANISOU  465  CA  LYS A  94     6981   7147   6052    797    -36    581       C  
ATOM    466  C   LYS A  94      24.919  29.373  16.116  1.00 46.25           C  
ANISOU  466  C   LYS A  94     6161   6216   5196    799    -93    531       C  
ATOM    467  O   LYS A  94      25.605  30.151  16.771  1.00 46.43           O  
ANISOU  467  O   LYS A  94     6230   6213   5198    852   -122    479       O  
ATOM    468  CB  LYS A  94      22.435  29.361  16.513  1.00 49.47           C  
ANISOU  468  CB  LYS A  94     6517   6755   5527    825     14    655       C  
ATOM    469  CG  LYS A  94      21.077  29.920  16.112  1.00 54.10           C  
ANISOU  469  CG  LYS A  94     7046   7415   6094    839     70    701       C  
ATOM    470  CD  LYS A  94      20.015  29.812  17.202  1.00 60.35           C  
ANISOU  470  CD  LYS A  94     7837   8282   6812    889    126    763       C  
ATOM    471  CE  LYS A  94      19.091  31.032  17.130  1.00 69.74           C  
ANISOU  471  CE  LYS A  94     9000   9531   7967    958    169    770       C  
ATOM    472  NZ  LYS A  94      17.955  30.994  18.083  1.00 73.99           N1+
ANISOU  472  NZ  LYS A  94     9523  10155   8435   1010    233    832       N1+
ATOM    473  N   LYS A  95      25.313  28.136  15.825  1.00 48.44           N  
ANISOU  473  N   LYS A  95     6428   6468   5510    744   -113    545       N  
ATOM    474  CA  LYS A  95      26.599  27.630  16.311  1.00 48.91           C  
ANISOU  474  CA  LYS A  95     6528   6472   5582    753   -170    500       C  
ATOM    475  C   LYS A  95      27.799  28.384  15.711  1.00 49.67           C  
ANISOU  475  C   LYS A  95     6619   6520   5732    747   -215    415       C  
ATOM    476  O   LYS A  95      28.853  28.492  16.343  1.00 48.13           O  
ANISOU  476  O   LYS A  95     6458   6293   5536    778   -265    363       O  
ATOM    477  CB  LYS A  95      26.737  26.121  16.060  1.00 47.60           C  
ANISOU  477  CB  LYS A  95     6357   6284   5445    699   -180    533       C  
ATOM    478  CG  LYS A  95      25.764  25.246  16.859  1.00 47.77           C  
ANISOU  478  CG  LYS A  95     6397   6340   5413    701   -141    615       C  
ATOM    479  CD  LYS A  95      25.664  23.817  16.301  1.00 46.43           C  
ANISOU  479  CD  LYS A  95     6216   6142   5281    628   -140    653       C  
ATOM    480  CE  LYS A  95      26.856  22.946  16.676  1.00 54.70           C  
ANISOU  480  CE  LYS A  95     7315   7126   6344    641   -195    626       C  
ATOM    481  NZ  LYS A  95      26.731  22.400  18.064  1.00 62.82           N1+
ANISOU  481  NZ  LYS A  95     8408   8158   7303    691   -193    672       N1+
ATOM    482  N   VAL A  96      27.672  28.912  14.510  1.00 44.65           N  
ANISOU  482  N   VAL A  96     5941   5880   5142    705   -197    402       N  
ATOM    483  CA  VAL A  96      28.812  29.531  13.878  1.00 51.71           C  
ANISOU  483  CA  VAL A  96     6829   6727   6090    688   -230    328       C  
ATOM    484  C   VAL A  96      28.827  31.030  13.943  1.00 61.71           C  
ANISOU  484  C   VAL A  96     8115   7990   7342    724   -223    292       C  
ATOM    485  O   VAL A  96      29.764  31.638  13.493  1.00 73.31           O  
ANISOU  485  O   VAL A  96     9586   9416   8850    712   -251    228       O  
ATOM    486  CB  VAL A  96      28.989  29.106  12.416  1.00 47.97           C  
ANISOU  486  CB  VAL A  96     6308   6238   5680    618   -220    325       C  
ATOM    487  CG1 VAL A  96      29.322  27.653  12.321  1.00 43.20           C  
ANISOU  487  CG1 VAL A  96     5695   5619   5099    582   -238    342       C  
ATOM    488  CG2 VAL A  96      27.775  29.430  11.589  1.00 45.12           C  
ANISOU  488  CG2 VAL A  96     5918   5918   5308    600   -170    372       C  
ATOM    489  N   SER A  97      27.797  31.633  14.497  1.00 58.15           N  
ANISOU  489  N   SER A  97     7679   7581   6836    768   -184    332       N  
ATOM    490  CA  SER A  97      27.693  33.074  14.473  1.00 65.47           C  
ANISOU  490  CA  SER A  97     8632   8496   7747    806   -173    300       C  
ATOM    491  C   SER A  97      28.286  33.735  15.697  1.00 76.01           C  
ANISOU  491  C   SER A  97    10028   9807   9047    863   -211    247       C  
ATOM    492  O   SER A  97      27.940  33.422  16.806  1.00 80.15           O  
ANISOU  492  O   SER A  97    10581  10354   9518    906   -222    264       O  
ATOM    493  CB  SER A  97      26.254  33.494  14.257  1.00 60.31           C  
ANISOU  493  CB  SER A  97     7966   7898   7053    837   -116    360       C  
ATOM    494  OG  SER A  97      25.770  32.961  13.055  1.00 49.84           O  
ANISOU  494  OG  SER A  97     6583   6587   5766    780    -92    393       O  
ATOM    495  N   SER A  98      29.215  34.642  15.460  1.00 80.27           N  
ANISOU  495  N   SER A  98    10588  10296   9613    860   -232    182       N  
ATOM    496  CA  SER A  98      29.957  35.331  16.496  1.00 77.84           C  
ANISOU  496  CA  SER A  98    10336   9955   9283    900   -280    114       C  
ATOM    497  C   SER A  98      30.947  36.292  15.847  1.00 79.15           C  
ANISOU  497  C   SER A  98    10502  10058   9514    853   -310     39       C  
ATOM    498  O   SER A  98      30.640  36.918  14.852  1.00 71.38           O  
ANISOU  498  O   SER A  98     9499   9052   8571    814   -278     42       O  
ATOM    499  CB  SER A  98      30.683  34.346  17.364  1.00 60.51           C  
ANISOU  499  CB  SER A  98     8151   7772   7069    915   -329    106       C  
ATOM    500  OG  SER A  98      31.489  33.540  16.563  1.00 55.25           O  
ANISOU  500  OG  SER A  98     7435   7087   6473    853   -357     90       O  
ATOM    501  N   GLY A  99      32.135  36.424  16.405  1.00 79.43           N  
ANISOU  501  N   GLY A  99    10556  10065   9558    856   -372    -29       N  
ATOM    502  CA  GLY A  99      33.012  37.477  15.945  1.00 81.32           C  
ANISOU  502  CA  GLY A  99    10795  10246   9855    812   -403   -107       C  
ATOM    503  C   GLY A  99      33.610  37.233  14.573  1.00 80.81           C  
ANISOU  503  C   GLY A  99    10671  10158   9875    730   -382   -109       C  
ATOM    504  O   GLY A  99      33.760  38.175  13.795  1.00 75.24           O  
ANISOU  504  O   GLY A  99     9976   9411   9199    698   -356   -127       O  
ATOM    505  N   PHE A 100      33.976  35.990  14.268  1.00 77.20           N  
ANISOU  505  N   PHE A 100    10157   9724   9452    698   -390    -90       N  
ATOM    506  CA  PHE A 100      34.667  35.741  13.034  1.00 74.78           C  
ANISOU  506  CA  PHE A 100     9793   9397   9223    623   -376   -105       C  
ATOM    507  C   PHE A 100      33.744  36.017  11.889  1.00 79.04           C  
ANISOU  507  C   PHE A 100    10324   9939   9768    598   -310    -50       C  
ATOM    508  O   PHE A 100      32.655  35.500  11.825  1.00 87.84           O  
ANISOU  508  O   PHE A 100    11432  11095  10850    617   -280     16       O  
ATOM    509  CB  PHE A 100      35.132  34.309  12.978  1.00 77.58           C  
ANISOU  509  CB  PHE A 100    10098   9773   9607    608   -405   -102       C  
ATOM    510  CG  PHE A 100      35.765  33.929  11.680  1.00 79.64           C  
ANISOU  510  CG  PHE A 100    10299  10019   9941    539   -386   -116       C  
ATOM    511  CD1 PHE A 100      36.984  34.418  11.323  1.00 79.73           C  
ANISOU  511  CD1 PHE A 100    10282   9997  10013    494   -403   -184       C  
ATOM    512  CD2 PHE A 100      35.136  33.089  10.820  1.00 72.45           C  
ANISOU  512  CD2 PHE A 100     9362   9129   9038    518   -350    -62       C  
ATOM    513  CE1 PHE A 100      37.538  34.054  10.165  1.00 78.50           C  
ANISOU  513  CE1 PHE A 100    10072   9834   9922    434   -378   -195       C  
ATOM    514  CE2 PHE A 100      35.709  32.736   9.668  1.00 67.13           C  
ANISOU  514  CE2 PHE A 100     8640   8443   8424    461   -331    -77       C  
ATOM    515  CZ  PHE A 100      36.898  33.213   9.346  1.00 73.85           C  
ANISOU  515  CZ  PHE A 100     9463   9266   9332    422   -341   -142       C  
ATOM    516  N   SER A 101      34.246  36.790  10.951  1.00 72.21           N  
ANISOU  516  N   SER A 101     9459   9032   8946    553   -288    -78       N  
ATOM    517  CA  SER A 101      33.501  37.340   9.855  1.00 69.19           C  
ANISOU  517  CA  SER A 101     9080   8646   8563    535   -230    -31       C  
ATOM    518  C   SER A 101      33.724  36.561   8.584  1.00 70.04           C  
ANISOU  518  C   SER A 101     9130   8764   8718    475   -207    -14       C  
ATOM    519  O   SER A 101      33.490  37.074   7.501  1.00 78.12           O  
ANISOU  519  O   SER A 101    10155   9776   9753    447   -164      8       O  
ATOM    520  CB  SER A 101      33.880  38.797   9.647  1.00 68.74           C  
ANISOU  520  CB  SER A 101     9069   8529   8518    522   -213    -64       C  
ATOM    521  OG  SER A 101      34.911  38.906   8.705  1.00 63.59           O  
ANISOU  521  OG  SER A 101     8389   7836   7937    448   -216   -115       O  
ATOM    522  N   GLY A 102      34.225  35.347   8.721  1.00 49.08           N  
ANISOU  522  N   GLY A 102     6432   6131   6087    461   -236    -24       N  
ATOM    523  CA  GLY A 102      34.434  34.468   7.581  1.00 35.55           C  
ANISOU  523  CA  GLY A 102     4670   4428   4410    414   -216    -10       C  
ATOM    524  C   GLY A 102      33.141  33.764   7.190  1.00 39.64           C  
ANISOU  524  C   GLY A 102     5185   4987   4887    427   -189     62       C  
ATOM    525  O   GLY A 102      33.018  33.223   6.086  1.00 39.07           O  
ANISOU  525  O   GLY A 102     5086   4924   4834    389   -165     82       O  
ATOM    526  N   VAL A 103      32.159  33.839   8.057  1.00 30.71           N  
ANISOU  526  N   VAL A 103     4082   3885   3700    480   -192    100       N  
ATOM    527  CA  VAL A 103      30.860  33.283   7.793  1.00 45.21           C  
ANISOU  527  CA  VAL A 103     5910   5768   5499    490   -165    170       C  
ATOM    528  C   VAL A 103      29.813  34.367   7.903  1.00 50.78           C  
ANISOU  528  C   VAL A 103     6645   6491   6158    532   -134    204       C  
ATOM    529  O   VAL A 103      29.998  35.326   8.598  1.00 53.24           O  
ANISOU  529  O   VAL A 103     6998   6782   6449    574   -141    180       O  
ATOM    530  CB  VAL A 103      30.521  32.164   8.776  1.00 52.42           C  
ANISOU  530  CB  VAL A 103     6821   6713   6384    515   -187    198       C  
ATOM    531  CG1 VAL A 103      29.389  31.343   8.252  1.00 58.19           C  
ANISOU  531  CG1 VAL A 103     7531   7491   7087    506   -158    267       C  
ATOM    532  CG2 VAL A 103      31.707  31.266   8.988  1.00 50.96           C  
ANISOU  532  CG2 VAL A 103     6617   6505   6240    490   -224    161       C  
ATOM    533  N   ILE A 104      28.713  34.208   7.200  1.00 44.23           N  
ANISOU  533  N   ILE A 104     5796   5698   5312    525   -102    256       N  
ATOM    534  CA  ILE A 104      27.644  35.181   7.205  1.00 48.50           C  
ANISOU  534  CA  ILE A 104     6356   6263   5807    573    -72    294       C  
ATOM    535  C   ILE A 104      26.694  34.927   8.347  1.00 48.93           C  
ANISOU  535  C   ILE A 104     6415   6367   5807    632    -70    330       C  
ATOM    536  O   ILE A 104      26.091  33.886   8.405  1.00 53.78           O  
ANISOU  536  O   ILE A 104     6994   7029   6411    618    -69    371       O  
ATOM    537  CB  ILE A 104      26.923  35.218   5.837  1.00 57.44           C  
ANISOU  537  CB  ILE A 104     7458   7430   6938    549    -46    338       C  
ATOM    538  CG1 ILE A 104      26.453  36.611   5.496  1.00 49.43           C  
ANISOU  538  CG1 ILE A 104     6477   6408   5898    591    -18    352       C  
ATOM    539  CG2 ILE A 104      25.769  34.244   5.746  1.00 68.15           C  
ANISOU  539  CG2 ILE A 104     8767   8855   8270    543    -43    393       C  
ATOM    540  CD1 ILE A 104      27.352  37.282   4.506  1.00 46.19           C  
ANISOU  540  CD1 ILE A 104     6101   5925   5524    559    -13    308       C  
ATOM    541  N   ARG A 105      26.553  35.905   9.222  1.00 34.88           N  
ANISOU  541  N   ARG A 105     4683   4576   3993    695    -67    316       N  
ATOM    542  CA  ARG A 105      25.853  35.756  10.470  1.00 36.10           C  
ANISOU  542  CA  ARG A 105     4852   4774   4091    758    -63    341       C  
ATOM    543  C   ARG A 105      24.344  35.858  10.431  1.00 41.30           C  
ANISOU  543  C   ARG A 105     5484   5507   4700    803    -21    410       C  
ATOM    544  O   ARG A 105      23.775  36.631   9.712  1.00 36.59           O  
ANISOU  544  O   ARG A 105     4885   4921   4096    824      4    428       O  
ATOM    545  CB  ARG A 105      26.431  36.715  11.496  1.00 43.07           C  
ANISOU  545  CB  ARG A 105     5802   5612   4953    810    -82    288       C  
ATOM    546  N   LEU A 106      23.717  35.027  11.240  1.00 41.04           N  
ANISOU  546  N   LEU A 106     5430   5530   4633    820    -13    449       N  
ATOM    547  CA  LEU A 106      22.258  35.016  11.405  1.00 44.61           C  
ANISOU  547  CA  LEU A 106     5847   6066   5038    862     29    515       C  
ATOM    548  C   LEU A 106      21.830  36.024  12.464  1.00 42.43           C  
ANISOU  548  C   LEU A 106     5618   5802   4700    960     50    510       C  
ATOM    549  O   LEU A 106      22.126  35.845  13.631  1.00 44.33           O  
ANISOU  549  O   LEU A 106     5896   6037   4909    991     40    496       O  
ATOM    550  CB  LEU A 106      21.774  33.632  11.839  1.00 42.42           C  
ANISOU  550  CB  LEU A 106     5525   5841   4752    827     36    563       C  
ATOM    551  CG  LEU A 106      20.256  33.556  12.041  1.00 43.99           C  
ANISOU  551  CG  LEU A 106     5673   6136   4907    861     83    632       C  
ATOM    552  CD1 LEU A 106      19.537  33.580  10.674  1.00 33.36           C  
ANISOU  552  CD1 LEU A 106     4261   4828   3586    824     93    661       C  
ATOM    553  CD2 LEU A 106      19.873  32.321  12.855  1.00 37.86           C  
ANISOU  553  CD2 LEU A 106     4874   5402   4111    835     96    678       C  
ATOM    554  N   LEU A 107      21.126  37.074  12.072  1.00 42.61           N  
ANISOU  554  N   LEU A 107     5646   5841   4702   1016     77    522       N  
ATOM    555  CA  LEU A 107      20.807  38.132  13.029  1.00 46.13           C  
ANISOU  555  CA  LEU A 107     6152   6286   5090   1117     95    508       C  
ATOM    556  C   LEU A 107      19.556  37.821  13.830  1.00 52.55           C  
ANISOU  556  C   LEU A 107     6928   7196   5842   1177    140    567       C  
ATOM    557  O   LEU A 107      19.434  38.221  14.988  1.00 47.74           O  
ANISOU  557  O   LEU A 107     6368   6595   5177   1251    153    556       O  
ATOM    558  CB  LEU A 107      20.662  39.472  12.313  1.00 39.23           C  
ANISOU  558  CB  LEU A 107     5314   5374   4218   1161    106    492       C  
ATOM    559  CG  LEU A 107      21.959  39.851  11.595  1.00 40.85           C  
ANISOU  559  CG  LEU A 107     5560   5478   4481   1097     69    433       C  
ATOM    560  CD1 LEU A 107      21.782  41.047  10.681  1.00 43.07           C  
ANISOU  560  CD1 LEU A 107     5877   5720   4770   1126     84    429       C  
ATOM    561  CD2 LEU A 107      23.039  40.118  12.622  1.00 40.57           C  
ANISOU  561  CD2 LEU A 107     5595   5377   4444   1103     36    366       C  
ATOM    562  N   ASP A 108      18.633  37.095  13.211  1.00 54.04           N  
ANISOU  562  N   ASP A 108     7029   7463   6042   1142    163    628       N  
ATOM    563  CA  ASP A 108      17.362  36.803  13.841  1.00 49.83           C  
ANISOU  563  CA  ASP A 108     6444   7034   5457   1190    212    690       C  
ATOM    564  C   ASP A 108      16.612  35.785  13.004  1.00 42.85           C  
ANISOU  564  C   ASP A 108     5457   6220   4605   1113    221    747       C  
ATOM    565  O   ASP A 108      16.984  35.517  11.870  1.00 37.01           O  
ANISOU  565  O   ASP A 108     4694   5449   3917   1042    191    736       O  
ATOM    566  CB  ASP A 108      16.541  38.091  13.941  1.00 53.33           C  
ANISOU  566  CB  ASP A 108     6902   7509   5853   1303    247    696       C  
ATOM    567  CG  ASP A 108      15.419  38.000  14.969  1.00 58.22           C  
ANISOU  567  CG  ASP A 108     7488   8228   6405   1379    303    744       C  
ATOM    568  OD1 ASP A 108      15.382  37.014  15.739  1.00 52.53           O  
ANISOU  568  OD1 ASP A 108     6750   7541   5670   1344    315    770       O  
ATOM    569  OD2 ASP A 108      14.579  38.927  15.010  1.00 65.03           O1-
ANISOU  569  OD2 ASP A 108     8346   9135   7228   1477    338    758       O1-
ATOM    570  N   TRP A 109      15.540  35.229  13.550  1.00 43.66           N  
ANISOU  570  N   TRP A 109     5496   6419   4674   1126    264    806       N  
ATOM    571  CA  TRP A 109      14.702  34.351  12.751  1.00 49.28           C  
ANISOU  571  CA  TRP A 109     6104   7205   5415   1053    273    860       C  
ATOM    572  C   TRP A 109      13.267  34.317  13.279  1.00 52.69           C  
ANISOU  572  C   TRP A 109     6458   7762   5801   1102    333    924       C  
ATOM    573  O   TRP A 109      13.013  34.641  14.448  1.00 52.28           O  
ANISOU  573  O   TRP A 109     6437   7737   5692   1180    373    933       O  
ATOM    574  CB  TRP A 109      15.310  32.945  12.707  1.00 44.29           C  
ANISOU  574  CB  TRP A 109     5467   6538   4824    940    247    863       C  
ATOM    575  CG  TRP A 109      15.333  32.311  14.047  1.00 46.70           C  
ANISOU  575  CG  TRP A 109     5798   6854   5091    949    272    885       C  
ATOM    576  CD1 TRP A 109      16.315  32.409  14.985  1.00 46.15           C  
ANISOU  576  CD1 TRP A 109     5820   6715   4999    980    254    846       C  
ATOM    577  CD2 TRP A 109      14.316  31.489  14.613  1.00 51.80           C  
ANISOU  577  CD2 TRP A 109     6381   7588   5712    926    320    954       C  
ATOM    578  CE2 TRP A 109      14.751  31.114  15.902  1.00 52.84           C  
ANISOU  578  CE2 TRP A 109     6578   7695   5802    949    333    957       C  
ATOM    579  CE3 TRP A 109      13.068  31.039  14.161  1.00 58.52           C  
ANISOU  579  CE3 TRP A 109     7123   8540   6571    887    354   1015       C  
ATOM    580  NE1 TRP A 109      15.980  31.685  16.100  1.00 51.14           N  
ANISOU  580  NE1 TRP A 109     6457   7386   5589    984    287    888       N  
ATOM    581  CZ2 TRP A 109      13.988  30.314  16.748  1.00 55.83           C  
ANISOU  581  CZ2 TRP A 109     6926   8142   6145    935    385   1023       C  
ATOM    582  CZ3 TRP A 109      12.311  30.235  14.998  1.00 66.91           C  
ANISOU  582  CZ3 TRP A 109     8145   9672   7606    865    406   1077       C  
ATOM    583  CH2 TRP A 109      12.774  29.882  16.282  1.00 65.10           C  
ANISOU  583  CH2 TRP A 109     7991   9411   7333    888    425   1083       C  
ATOM    584  N   PHE A 110      12.332  33.932  12.408  1.00 47.71           N  
ANISOU  584  N   PHE A 110     5723   7211   5194   1058    340    967       N  
ATOM    585  CA  PHE A 110      10.927  33.817  12.790  1.00 50.14           C  
ANISOU  585  CA  PHE A 110     5933   7650   5468   1092    396   1030       C  
ATOM    586  C   PHE A 110      10.278  32.571  12.212  1.00 50.99           C  
ANISOU  586  C   PHE A 110     5935   7822   5616    974    394   1077       C  
ATOM    587  O   PHE A 110      10.585  32.160  11.091  1.00 50.08           O  
ANISOU  587  O   PHE A 110     5803   7674   5552    892    346   1061       O  
ATOM    588  CB  PHE A 110      10.123  35.031  12.322  1.00 51.13           C  
ANISOU  588  CB  PHE A 110     6023   7836   5569   1198    411   1035       C  
ATOM    589  CG  PHE A 110      10.774  36.341  12.614  1.00 57.47           C  
ANISOU  589  CG  PHE A 110     6937   8558   6340   1306    404    982       C  
ATOM    590  CD1 PHE A 110      11.414  37.042  11.612  1.00 49.91           C  
ANISOU  590  CD1 PHE A 110     6030   7521   5412   1308    358    940       C  
ATOM    591  CD2 PHE A 110      10.748  36.875  13.896  1.00 69.85           C  
ANISOU  591  CD2 PHE A 110     8563  10128   7848   1402    445    975       C  
ATOM    592  CE1 PHE A 110      12.017  38.252  11.875  1.00 61.09           C  
ANISOU  592  CE1 PHE A 110     7552   8856   6804   1397    353    892       C  
ATOM    593  CE2 PHE A 110      11.351  38.090  14.167  1.00 73.78           C  
ANISOU  593  CE2 PHE A 110     9170  10545   8318   1496    434    921       C  
ATOM    594  CZ  PHE A 110      11.985  38.783  13.155  1.00 70.91           C  
ANISOU  594  CZ  PHE A 110     8856  10098   7991   1490    388    880       C  
ATOM    595  N   GLU A 111       9.357  31.986  12.970  1.00 52.29           N  
ANISOU  595  N   GLU A 111     6030   8081   5756    964    449   1135       N  
ATOM    596  CA  GLU A 111       8.544  30.901  12.443  1.00 54.66           C  
ANISOU  596  CA  GLU A 111     6217   8457   6093    853    453   1183       C  
ATOM    597  C   GLU A 111       7.186  31.416  11.975  1.00 60.24           C  
ANISOU  597  C   GLU A 111     6798   9301   6790    900    479   1220       C  
ATOM    598  O   GLU A 111       6.502  32.140  12.699  1.00 60.54           O  
ANISOU  598  O   GLU A 111     6811   9416   6777   1008    534   1243       O  
ATOM    599  CB  GLU A 111       8.360  29.797  13.475  1.00 51.68           C  
ANISOU  599  CB  GLU A 111     5833   8099   5705    789    498   1230       C  
ATOM    600  CG  GLU A 111       7.465  28.660  13.008  1.00 57.43           C  
ANISOU  600  CG  GLU A 111     6444   8902   6473    665    508   1282       C  
ATOM    601  CD  GLU A 111       7.434  27.515  14.004  1.00 64.53           C  
ANISOU  601  CD  GLU A 111     7359   9795   7364    591    552   1329       C  
ATOM    602  OE1 GLU A 111       8.098  27.629  15.060  1.00 63.50           O  
ANISOU  602  OE1 GLU A 111     7330   9607   7192    646    572   1322       O  
ATOM    603  OE2 GLU A 111       6.746  26.506  13.736  1.00 65.49           O1-
ANISOU  603  OE2 GLU A 111     7397   9967   7520    477    564   1374       O1-
ATOM    604  N   ARG A 112       6.821  31.039  10.753  1.00 56.74           N  
ANISOU  604  N   ARG A 112     6277   8889   6392    823    436   1223       N  
ATOM    605  CA  ARG A 112       5.522  31.342  10.182  1.00 57.34           C  
ANISOU  605  CA  ARG A 112     6218   9102   6466    849    447   1258       C  
ATOM    606  C   ARG A 112       4.701  30.054  10.100  1.00 64.92           C  
ANISOU  606  C   ARG A 112     7060  10146   7460    716    460   1308       C  
ATOM    607  O   ARG A 112       5.216  28.964  10.357  1.00 66.53           O  
ANISOU  607  O   ARG A 112     7303  10284   7691    605    455   1311       O  
ATOM    608  CB  ARG A 112       5.691  31.957   8.790  1.00 52.81           C  
ANISOU  608  CB  ARG A 112     5646   8507   5912    865    380   1222       C  
ATOM    609  CG  ARG A 112       5.070  33.317   8.678  1.00 48.97           C  
ANISOU  609  CG  ARG A 112     5137   8086   5384   1016    396   1224       C  
ATOM    610  CD  ARG A 112       6.072  34.402   8.387  1.00 45.39           C  
ANISOU  610  CD  ARG A 112     4816   7513   4916   1100    366   1170       C  
ATOM    611  NE  ARG A 112       6.268  34.564   6.952  1.00 54.19           N  
ANISOU  611  NE  ARG A 112     5929   8601   6058   1069    302   1148       N  
ATOM    612  CZ  ARG A 112       6.202  35.722   6.294  1.00 51.97           C  
ANISOU  612  CZ  ARG A 112     5678   8312   5754   1171    282   1133       C  
ATOM    613  NH1 ARG A 112       5.947  36.861   6.937  1.00 44.91           N1+
ANISOU  613  NH1 ARG A 112     4820   7430   4813   1315    321   1135       N1+
ATOM    614  NH2 ARG A 112       6.407  35.739   4.982  1.00 50.99           N  
ANISOU  614  NH2 ARG A 112     5557   8165   5652   1131    225   1117       N  
ATOM    615  N   PRO A 113       3.418  30.169   9.749  1.00 67.19           N  
ANISOU  615  N   PRO A 113     7204  10579   7748    727    476   1346       N  
ATOM    616  CA  PRO A 113       2.596  28.961   9.707  1.00 66.67           C  
ANISOU  616  CA  PRO A 113     7018  10595   7717    591    491   1393       C  
ATOM    617  C   PRO A 113       3.173  27.890   8.800  1.00 66.85           C  
ANISOU  617  C   PRO A 113     7067  10534   7799    439    422   1367       C  
ATOM    618  O   PRO A 113       3.164  26.724   9.182  1.00 62.04           O  
ANISOU  618  O   PRO A 113     6451   9906   7216    318    440   1393       O  
ATOM    619  CB  PRO A 113       1.268  29.468   9.146  1.00 70.89           C  
ANISOU  619  CB  PRO A 113     7394  11293   8248    639    493   1420       C  
ATOM    620  CG  PRO A 113       1.198  30.886   9.611  1.00 74.54           C  
ANISOU  620  CG  PRO A 113     7893  11777   8650    826    527   1412       C  
ATOM    621  CD  PRO A 113       2.617  31.389   9.539  1.00 75.87           C  
ANISOU  621  CD  PRO A 113     8239  11778   8810    867    489   1353       C  
ATOM    622  N   ASP A 114       3.674  28.276   7.629  1.00 68.60           N  
ANISOU  622  N   ASP A 114     7326  10703   8037    446    349   1318       N  
ATOM    623  CA  ASP A 114       4.134  27.293   6.652  1.00 69.39           C  
ANISOU  623  CA  ASP A 114     7444  10734   8188    308    283   1289       C  
ATOM    624  C   ASP A 114       5.598  27.435   6.259  1.00 64.54           C  
ANISOU  624  C   ASP A 114     6980   9961   7581    315    238   1229       C  
ATOM    625  O   ASP A 114       6.080  26.741   5.356  1.00 56.79           O  
ANISOU  625  O   ASP A 114     6025   8916   6637    219    182   1197       O  
ATOM    626  CB  ASP A 114       3.257  27.359   5.409  1.00 75.69           C  
ANISOU  626  CB  ASP A 114     8125  11632   9003    279    231   1288       C  
ATOM    627  CG  ASP A 114       1.816  27.027   5.711  1.00 80.87           C  
ANISOU  627  CG  ASP A 114     8614  12450   9663    245    269   1345       C  
ATOM    628  OD1 ASP A 114       1.558  25.901   6.199  1.00 81.20           O  
ANISOU  628  OD1 ASP A 114     8620  12498   9734    123    296   1376       O  
ATOM    629  OD2 ASP A 114       0.950  27.896   5.475  1.00 78.35           O1-
ANISOU  629  OD2 ASP A 114     8200  12251   9318    342    273   1361       O1-
ATOM    630  N   SER A 115       6.307  28.328   6.943  1.00 63.43           N  
ANISOU  630  N   SER A 115     6935   9758   7406    428    263   1210       N  
ATOM    631  CA  SER A 115       7.686  28.622   6.572  1.00 57.09           C  
ANISOU  631  CA  SER A 115     6264   8816   6612    444    223   1151       C  
ATOM    632  C   SER A 115       8.483  29.185   7.732  1.00 48.47           C  
ANISOU  632  C   SER A 115     5277   7652   5488    530    259   1138       C  
ATOM    633  O   SER A 115       7.921  29.579   8.757  1.00 46.12           O  
ANISOU  633  O   SER A 115     4956   7415   5151    603    316   1171       O  
ATOM    634  CB  SER A 115       7.728  29.610   5.402  1.00 46.70           C  
ANISOU  634  CB  SER A 115     4952   7505   5289    507    179   1120       C  
ATOM    635  OG  SER A 115       7.197  30.875   5.770  1.00 37.52           O  
ANISOU  635  OG  SER A 115     3772   6402   4080    646    211   1135       O  
ATOM    636  N   PHE A 116       9.801  29.195   7.565  1.00 38.21           N  
ANISOU  636  N   PHE A 116     4090   6224   4205    520    226   1086       N  
ATOM    637  CA  PHE A 116      10.686  29.911   8.482  1.00 46.23           C  
ANISOU  637  CA  PHE A 116     5210   7164   5191    607    244   1059       C  
ATOM    638  C   PHE A 116      11.301  31.074   7.725  1.00 47.93           C  
ANISOU  638  C   PHE A 116     5483   7324   5403    677    213   1010       C  
ATOM    639  O   PHE A 116      11.459  31.014   6.501  1.00 48.08           O  
ANISOU  639  O   PHE A 116     5491   7326   5450    633    170    990       O  
ATOM    640  CB  PHE A 116      11.785  28.994   9.046  1.00 39.26           C  
ANISOU  640  CB  PHE A 116     4411   6177   4330    543    232   1038       C  
ATOM    641  CG  PHE A 116      11.295  28.032  10.090  1.00 46.66           C  
ANISOU  641  CG  PHE A 116     5322   7153   5256    499    275   1089       C  
ATOM    642  CD1 PHE A 116      10.699  26.833   9.722  1.00 50.37           C  
ANISOU  642  CD1 PHE A 116     5723   7657   5758    382    272   1124       C  
ATOM    643  CD2 PHE A 116      11.413  28.334  11.437  1.00 49.81           C  
ANISOU  643  CD2 PHE A 116     5769   7549   5607    572    319   1102       C  
ATOM    644  CE1 PHE A 116      10.236  25.948  10.671  1.00 51.90           C  
ANISOU  644  CE1 PHE A 116     5898   7881   5942    335    317   1177       C  
ATOM    645  CE2 PHE A 116      10.952  27.449  12.402  1.00 55.50           C  
ANISOU  645  CE2 PHE A 116     6473   8305   6311    533    364   1156       C  
ATOM    646  CZ  PHE A 116      10.359  26.256  12.018  1.00 56.01           C  
ANISOU  646  CZ  PHE A 116     6468   8401   6411    412    366   1196       C  
ATOM    647  N   VAL A 117      11.633  32.133   8.452  1.00 41.13           N  
ANISOU  647  N   VAL A 117     4689   6434   4506    785    235    993       N  
ATOM    648  CA  VAL A 117      12.228  33.318   7.850  1.00 40.15           C  
ANISOU  648  CA  VAL A 117     4630   6247   4377    852    212    949       C  
ATOM    649  C   VAL A 117      13.516  33.647   8.586  1.00 39.60           C  
ANISOU  649  C   VAL A 117     4676   6065   4306    876    207    900       C  
ATOM    650  O   VAL A 117      13.523  33.734   9.805  1.00 42.40           O  
ANISOU  650  O   VAL A 117     5060   6423   4628    924    237    906       O  
ATOM    651  CB  VAL A 117      11.290  34.518   7.951  1.00 41.89           C  
ANISOU  651  CB  VAL A 117     4823   6542   4552    975    242    971       C  
ATOM    652  CG1 VAL A 117      11.917  35.711   7.298  1.00 41.37           C  
ANISOU  652  CG1 VAL A 117     4836   6399   4482   1038    220    930       C  
ATOM    653  CG2 VAL A 117       9.939  34.191   7.310  1.00 47.21           C  
ANISOU  653  CG2 VAL A 117     5367   7346   5226    958    246   1021       C  
ATOM    654  N   LEU A 118      14.607  33.813   7.849  1.00 37.18           N  
ANISOU  654  N   LEU A 118     4431   5663   4032    842    168    851       N  
ATOM    655  CA  LEU A 118      15.894  34.110   8.456  1.00 32.75           C  
ANISOU  655  CA  LEU A 118     3969   4998   3478    855    155    798       C  
ATOM    656  C   LEU A 118      16.366  35.510   8.071  1.00 38.67           C  
ANISOU  656  C   LEU A 118     4786   5688   4220    924    149    760       C  
ATOM    657  O   LEU A 118      16.335  35.885   6.895  1.00 38.01           O  
ANISOU  657  O   LEU A 118     4694   5597   4153    913    134    756       O  
ATOM    658  CB  LEU A 118      16.941  33.089   8.019  1.00 34.46           C  
ANISOU  658  CB  LEU A 118     4204   5143   3745    752    118    768       C  
ATOM    659  CG  LEU A 118      16.573  31.606   8.031  1.00 43.19           C  
ANISOU  659  CG  LEU A 118     5253   6286   4871    663    115    802       C  
ATOM    660  CD1 LEU A 118      17.806  30.790   7.701  1.00 50.54           C  
ANISOU  660  CD1 LEU A 118     6226   7129   5849    586     78    760       C  
ATOM    661  CD2 LEU A 118      16.028  31.189   9.358  1.00 46.35           C  
ANISOU  661  CD2 LEU A 118     5641   6734   5237    686    150    840       C  
ATOM    662  N   ILE A 119      16.806  36.273   9.066  1.00 36.10           N  
ANISOU  662  N   ILE A 119     4532   5319   3867    995    160    731       N  
ATOM    663  CA  ILE A 119      17.447  37.552   8.825  1.00 36.90           C  
ANISOU  663  CA  ILE A 119     4714   5341   3966   1047    152    687       C  
ATOM    664  C   ILE A 119      18.962  37.349   8.915  1.00 42.80           C  
ANISOU  664  C   ILE A 119     5524   5983   4754    986    118    627       C  
ATOM    665  O   ILE A 119      19.487  36.919   9.948  1.00 45.93           O  
ANISOU  665  O   ILE A 119     5947   6360   5145    981    110    607       O  
ATOM    666  CB  ILE A 119      17.014  38.617   9.850  1.00 38.56           C  
ANISOU  666  CB  ILE A 119     4972   5560   4119   1165    182    684       C  
ATOM    667  CG1 ILE A 119      15.503  38.598  10.033  1.00 41.03           C  
ANISOU  667  CG1 ILE A 119     5206   5993   4389   1228    222    746       C  
ATOM    668  CG2 ILE A 119      17.470  39.999   9.397  1.00 38.30           C  
ANISOU  668  CG2 ILE A 119     5020   5445   4085   1217    176    646       C  
ATOM    669  CD1 ILE A 119      14.751  38.634   8.731  1.00 43.83           C  
ANISOU  669  CD1 ILE A 119     5492   6402   4758   1215    217    782       C  
ATOM    670  N   LEU A 120      19.651  37.634   7.832  1.00 34.13           N  
ANISOU  670  N   LEU A 120     4448   4825   3695    943     98    599       N  
ATOM    671  CA  LEU A 120      21.062  37.417   7.730  1.00 38.61           C  
ANISOU  671  CA  LEU A 120     5057   5303   4308    878     68    543       C  
ATOM    672  C   LEU A 120      21.714  38.716   7.387  1.00 39.26           C  
ANISOU  672  C   LEU A 120     5215   5303   4400    905     67    500       C  
ATOM    673  O   LEU A 120      21.083  39.585   6.879  1.00 36.53           O  
ANISOU  673  O   LEU A 120     4884   4964   4032    955     86    520       O  
ATOM    674  CB  LEU A 120      21.346  36.400   6.651  1.00 37.50           C  
ANISOU  674  CB  LEU A 120     4868   5166   4213    784     50    548       C  
ATOM    675  CG  LEU A 120      20.816  35.015   6.930  1.00 39.05           C  
ANISOU  675  CG  LEU A 120     5001   5426   4412    738     47    584       C  
ATOM    676  CD1 LEU A 120      20.244  34.404   5.693  1.00 36.84           C  
ANISOU  676  CD1 LEU A 120     4665   5181   4153    676     40    608       C  
ATOM    677  CD2 LEU A 120      21.887  34.135   7.501  1.00 37.53           C  
ANISOU  677  CD2 LEU A 120     4830   5183   4246    694     22    548       C  
ATOM    678  N   GLU A 121      22.993  38.842   7.668  1.00 46.55           N  
ANISOU  678  N   GLU A 121     6185   6147   5354    872     44    441       N  
ATOM    679  CA  GLU A 121      23.691  40.070   7.382  1.00 48.45           C  
ANISOU  679  CA  GLU A 121     6496   6302   5611    879     44    398       C  
ATOM    680  C   GLU A 121      23.942  40.154   5.919  1.00 45.27           C  
ANISOU  680  C   GLU A 121     6078   5883   5240    826     51    410       C  
ATOM    681  O   GLU A 121      23.916  39.166   5.251  1.00 45.88           O  
ANISOU  681  O   GLU A 121     6097   5995   5341    765     43    426       O  
ATOM    682  CB  GLU A 121      24.951  40.213   8.218  1.00 56.30           C  
ANISOU  682  CB  GLU A 121     7533   7222   6634    849     14    329       C  
ATOM    683  CG  GLU A 121      26.089  39.292   7.891  1.00 68.53           C  
ANISOU  683  CG  GLU A 121     9040   8762   8237    763    -14    304       C  
ATOM    684  CD  GLU A 121      27.193  39.346   8.921  1.00 69.75           C  
ANISOU  684  CD  GLU A 121     9226   8865   8411    751    -51    238       C  
ATOM    685  OE1 GLU A 121      27.013  39.981   9.954  1.00 57.96           O  
ANISOU  685  OE1 GLU A 121     7784   7358   6879    812    -57    217       O  
ATOM    686  OE2 GLU A 121      28.248  38.756   8.696  1.00 73.50           O1-
ANISOU  686  OE2 GLU A 121     9674   9316   8936    685    -75    204       O1-
ATOM    687  N   ARG A 122      24.106  41.353   5.405  1.00 44.39           N  
ANISOU  687  N   ARG A 122     6025   5717   5123    853     68    404       N  
ATOM    688  CA  ARG A 122      24.317  41.523   3.988  1.00 46.05           C  
ANISOU  688  CA  ARG A 122     6237   5902   5357    807     79    415       C  
ATOM    689  C   ARG A 122      25.354  42.563   3.733  1.00 47.20           C  
ANISOU  689  C   ARG A 122     6461   5942   5532    783     86    370       C  
ATOM    690  O   ARG A 122      25.198  43.696   4.107  1.00 53.44           O  
ANISOU  690  O   ARG A 122     7321   6685   6297    844     99    364       O  
ATOM    691  CB  ARG A 122      23.031  41.885   3.281  1.00 46.65           C  
ANISOU  691  CB  ARG A 122     6301   6035   5389    866     98    476       C  
ATOM    692  CG  ARG A 122      23.230  42.276   1.848  1.00 50.91           C  
ANISOU  692  CG  ARG A 122     6860   6543   5941    829    110    488       C  
ATOM    693  CD  ARG A 122      21.926  42.427   1.123  1.00 53.77           C  
ANISOU  693  CD  ARG A 122     7199   6975   6255    891    119    549       C  
ATOM    694  NE  ARG A 122      21.090  43.446   1.718  1.00 55.61           N  
ANISOU  694  NE  ARG A 122     7472   7213   6443   1000    133    567       N  
ATOM    695  CZ  ARG A 122      21.155  44.736   1.442  1.00 54.47           C  
ANISOU  695  CZ  ARG A 122     7414   7001   6280   1055    151    571       C  
ATOM    696  NH1 ARG A 122      22.019  45.187   0.579  1.00 42.68           N1+
ANISOU  696  NH1 ARG A 122     5974   5432   4808   1004    161    561       N1+
ATOM    697  NH2 ARG A 122      20.347  45.564   2.043  1.00 52.34           N  
ANISOU  697  NH2 ARG A 122     7182   6737   5967   1163    164    585       N  
ATOM    698  N   PRO A 123      26.435  42.163   3.092  1.00 50.19           N  
ANISOU  698  N   PRO A 123     6826   6281   5963    694     81    337       N  
ATOM    699  CA  PRO A 123      27.465  43.129   2.703  1.00 46.79           C  
ANISOU  699  CA  PRO A 123     6459   5753   5567    655     95    298       C  
ATOM    700  C   PRO A 123      26.988  43.928   1.500  1.00 47.97           C  
ANISOU  700  C   PRO A 123     6651   5881   5693    672    129    341       C  
ATOM    701  O   PRO A 123      26.146  43.452   0.739  1.00 47.99           O  
ANISOU  701  O   PRO A 123     6615   5950   5667    689    135    391       O  
ATOM    702  CB  PRO A 123      28.662  42.239   2.320  1.00 48.76           C  
ANISOU  702  CB  PRO A 123     6659   5992   5876    558     83    260       C  
ATOM    703  CG  PRO A 123      28.343  40.880   2.862  1.00 48.41           C  
ANISOU  703  CG  PRO A 123     6542   6025   5827    558     55    268       C  
ATOM    704  CD  PRO A 123      26.852  40.778   2.823  1.00 46.40           C  
ANISOU  704  CD  PRO A 123     6272   5841   5515    626     63    330       C  
ATOM    705  N   GLU A 124      27.518  45.135   1.345  1.00 59.53           N  
ANISOU  705  N   GLU A 124     8199   7252   7169    669    149    321       N  
ATOM    706  CA AGLU A 124      27.102  46.053   0.287  0.50 62.74           C  
ANISOU  706  CA AGLU A 124     8668   7622   7548    695    184    364       C  
ATOM    707  CA BGLU A 124      27.202  46.053   0.287  0.50 62.74           C  
ANISOU  707  CA BGLU A 124     8668   7622   7548    695    184    364       C  
ATOM    708  C   GLU A 124      28.220  47.076   0.088  1.00 54.63           C  
ANISOU  708  C   GLU A 124     7721   6477   6560    640    207    326       C  
ATOM    709  O   GLU A 124      28.529  47.845   1.001  1.00 47.30           O  
ANISOU  709  O   GLU A 124     6850   5483   5640    657    199    287       O  
ATOM    710  CB AGLU A 124      25.772  46.747   0.660  0.50 65.94           C  
ANISOU  710  CB AGLU A 124     9112   8052   7888    815    187    407       C  
ATOM    711  CB BGLU A 124      25.872  46.747   0.660  0.50 65.94           C  
ANISOU  711  CB BGLU A 124     9112   8052   7888    815    187    407       C  
ATOM    712  CG AGLU A 124      25.292  47.841  -0.310  0.50 72.75           C  
ANISOU  712  CG AGLU A 124    10057   8870   8716    864    219    453       C  
ATOM    713  CG BGLU A 124      25.312  47.728  -0.385  0.50 72.75           C  
ANISOU  713  CG BGLU A 124    10057   8870   8716    864    219    453       C  
ATOM    714  CD AGLU A 124      25.301  47.399  -1.779  0.50 87.48           C  
ANISOU  714  CD AGLU A 124    11894  10765  10579    817    234    491       C  
ATOM    715  CD BGLU A 124      23.968  48.347   0.020  0.50 87.48           C  
ANISOU  715  CD BGLU A 124    11894  10765  10579    817    234    491       C  
ATOM    716  OE1AGLU A 124      25.152  46.184  -2.044  0.50 97.92           O  
ANISOU  716  OE1AGLU A 124    13124  12174  11908    780    215    498       O  
ATOM    717  OE1BGLU A 124      23.478  48.049   1.133  0.50 97.92           O  
ANISOU  717  OE1BGLU A 124    13124  12174  11908    780    215    498       O  
ATOM    718  OE2AGLU A 124      25.463  48.267  -2.672  0.50 81.49           O1-
ANISOU  718  OE2AGLU A 124    11214   9940   9809    817    264    515       O1-
ATOM    719  OE2BGLU A 124      23.397  49.130  -0.779  0.50 81.49           O1-
ANISOU  719  OE2BGLU A 124    11214   9940   9809    817    264    515       O1-
ATOM    720  N   PRO A 125      28.843  47.078  -1.104  1.00 43.89           N  
ANISOU  720  N   PRO A 125     6364   5087   5223    569    237    335       N  
ATOM    721  CA  PRO A 125      28.498  46.208  -2.239  1.00 38.81           C  
ANISOU  721  CA  PRO A 125     5665   4518   4565    550    245    377       C  
ATOM    722  C   PRO A 125      29.046  44.787  -2.099  1.00 44.14           C  
ANISOU  722  C   PRO A 125     6239   5254   5277    486    221    345       C  
ATOM    723  O   PRO A 125      30.073  44.554  -1.455  1.00 46.23           O  
ANISOU  723  O   PRO A 125     6481   5490   5595    431    208    288       O  
ATOM    724  CB  PRO A 125      29.185  46.903  -3.411  1.00 36.44           C  
ANISOU  724  CB  PRO A 125     5426   4144   4277    494    293    387       C  
ATOM    725  CG  PRO A 125      30.446  47.495  -2.779  1.00 35.10           C  
ANISOU  725  CG  PRO A 125     5287   3881   4169    427    301    324       C  
ATOM    726  CD  PRO A 125      29.986  47.964  -1.408  1.00 36.31           C  
ANISOU  726  CD  PRO A 125     5469   4018   4307    496    267    302       C  
ATOM    727  N   VAL A 126      28.361  43.846  -2.733  1.00 44.96           N  
ANISOU  727  N   VAL A 126     6285   5442   5355    495    212    381       N  
ATOM    728  CA  VAL A 126      28.709  42.447  -2.625  1.00 45.10           C  
ANISOU  728  CA  VAL A 126     6217   5518   5402    445    187    358       C  
ATOM    729  C   VAL A 126      28.538  41.765  -3.976  1.00 46.31           C  
ANISOU  729  C   VAL A 126     6342   5715   5538    414    199    386       C  
ATOM    730  O   VAL A 126      27.758  42.219  -4.813  1.00 48.27           O  
ANISOU  730  O   VAL A 126     6623   5979   5738    452    214    434       O  
ATOM    731  CB  VAL A 126      27.801  41.754  -1.590  1.00 42.38           C  
ANISOU  731  CB  VAL A 126     5823   5245   5034    498    149    369       C  
ATOM    732  CG1 VAL A 126      26.431  41.499  -2.196  1.00 38.21           C  
ANISOU  732  CG1 VAL A 126     5272   4794   4450    549    145    430       C  
ATOM    733  CG2 VAL A 126      28.421  40.466  -1.128  1.00 39.89           C  
ANISOU  733  CG2 VAL A 126     5439   4960   4759    447    122    332       C  
ATOM    734  N   GLN A 127      29.283  40.683  -4.192  1.00 41.66           N  
ANISOU  734  N   GLN A 127     5696   5145   4987    349    192    353       N  
ATOM    735  CA  GLN A 127      29.094  39.839  -5.372  1.00 36.93           C  
ANISOU  735  CA  GLN A 127     5068   4594   4370    321    197    372       C  
ATOM    736  C   GLN A 127      29.541  38.437  -5.031  1.00 38.58           C  
ANISOU  736  C   GLN A 127     5207   4839   4615    279    169    336       C  
ATOM    737  O   GLN A 127      30.527  38.260  -4.297  1.00 33.96           O  
ANISOU  737  O   GLN A 127     4603   4220   4080    250    163    288       O  
ATOM    738  CB  GLN A 127      29.889  40.343  -6.584  1.00 36.52           C  
ANISOU  738  CB  GLN A 127     5058   4495   4323    275    245    369       C  
ATOM    739  CG  GLN A 127      29.611  39.545  -7.855  1.00 34.29           C  
ANISOU  739  CG  GLN A 127     4757   4264   4007    255    250    389       C  
ATOM    740  CD  GLN A 127      30.405  40.030  -9.054  1.00 42.36           C  
ANISOU  740  CD  GLN A 127     5825   5243   5027    213    305    389       C  
ATOM    741  NE2 GLN A 127      29.765  40.056 -10.226  1.00 39.41           N  
ANISOU  741  NE2 GLN A 127     5481   4901   4592    231    315    431       N  
ATOM    742  OE1 GLN A 127      31.587  40.358  -8.937  1.00 43.03           O  
ANISOU  742  OE1 GLN A 127     5916   5271   5162    163    338    352       O  
ATOM    743  N   ASP A 128      28.824  37.437  -5.544  1.00 38.91           N  
ANISOU  743  N   ASP A 128     5210   4944   4629    278    148    358       N  
ATOM    744  CA  ASP A 128      29.178  36.057  -5.217  1.00 39.52           C  
ANISOU  744  CA  ASP A 128     5231   5048   4738    242    121    327       C  
ATOM    745  C   ASP A 128      30.304  35.545  -6.109  1.00 38.65           C  
ANISOU  745  C   ASP A 128     5114   4914   4658    184    144    289       C  
ATOM    746  O   ASP A 128      30.512  36.052  -7.216  1.00 35.95           O  
ANISOU  746  O   ASP A 128     4805   4557   4297    169    181    299       O  
ATOM    747  CB  ASP A 128      27.953  35.123  -5.143  1.00 36.58           C  
ANISOU  747  CB  ASP A 128     4819   4748   4332    259     85    361       C  
ATOM    748  CG  ASP A 128      27.424  34.697  -6.501  1.00 43.63           C  
ANISOU  748  CG  ASP A 128     5710   5679   5187    242     86    382       C  
ATOM    749  OD1 ASP A 128      26.203  34.466  -6.578  1.00 50.37           O  
ANISOU  749  OD1 ASP A 128     6541   6594   6002    267     62    421       O  
ATOM    750  OD2 ASP A 128      28.201  34.557  -7.474  1.00 41.26           O1-
ANISOU  750  OD2 ASP A 128     5426   5355   4894    204    110    359       O1-
ATOM    751  N   LEU A 129      31.060  34.576  -5.604  1.00 38.31           N  
ANISOU  751  N   LEU A 129     5030   4866   4659    156    126    246       N  
ATOM    752  CA  LEU A 129      32.269  34.146  -6.295  1.00 31.69           C  
ANISOU  752  CA  LEU A 129     4180   4005   3857    109    152    203       C  
ATOM    753  C   LEU A 129      31.941  33.596  -7.688  1.00 35.87           C  
ANISOU  753  C   LEU A 129     4717   4563   4348     90    167    217       C  
ATOM    754  O   LEU A 129      32.706  33.779  -8.644  1.00 33.38           O  
ANISOU  754  O   LEU A 129     4417   4229   4037     61    209    200       O  
ATOM    755  CB  LEU A 129      33.045  33.132  -5.446  1.00 25.65           C  
ANISOU  755  CB  LEU A 129     3369   3236   3143     97    122    157       C  
ATOM    756  CG  LEU A 129      34.336  32.543  -6.042  1.00 25.82           C  
ANISOU  756  CG  LEU A 129     3365   3240   3205     58    145    106       C  
ATOM    757  CD1 LEU A 129      35.356  33.625  -6.500  1.00 21.88           C  
ANISOU  757  CD1 LEU A 129     2876   2702   2733     29    197     85       C  
ATOM    758  CD2 LEU A 129      34.973  31.608  -5.033  1.00 24.69           C  
ANISOU  758  CD2 LEU A 129     3180   3094   3107     64    106     66       C  
ATOM    759  N   PHE A 130      30.790  32.944  -7.819  1.00 39.68           N  
ANISOU  759  N   PHE A 130     5192   5094   4791    106    133    249       N  
ATOM    760  CA  PHE A 130      30.371  32.456  -9.129  1.00 39.43           C  
ANISOU  760  CA  PHE A 130     5173   5094   4716     90    137    260       C  
ATOM    761  C   PHE A 130      30.250  33.584 -10.161  1.00 41.33           C  
ANISOU  761  C   PHE A 130     5464   5327   4913    100    178    289       C  
ATOM    762  O   PHE A 130      30.769  33.485 -11.274  1.00 34.11           O  
ANISOU  762  O   PHE A 130     4572   4407   3983     76    211    277       O  
ATOM    763  CB  PHE A 130      29.053  31.689  -9.044  1.00 46.35           C  
ANISOU  763  CB  PHE A 130     6027   6026   5557    101     89    291       C  
ATOM    764  CG  PHE A 130      28.521  31.302 -10.382  1.00 54.79           C  
ANISOU  764  CG  PHE A 130     7113   7131   6575     86     85    302       C  
ATOM    765  CD1 PHE A 130      27.693  32.170 -11.089  1.00 54.64           C  
ANISOU  765  CD1 PHE A 130     7122   7142   6498    115     90    346       C  
ATOM    766  CD2 PHE A 130      28.884  30.094 -10.962  1.00 53.98           C  
ANISOU  766  CD2 PHE A 130     7002   7030   6477     49     75    265       C  
ATOM    767  CE1 PHE A 130      27.222  31.831 -12.341  1.00 53.96           C  
ANISOU  767  CE1 PHE A 130     7053   7092   6358    105     81    353       C  
ATOM    768  CE2 PHE A 130      28.418  29.744 -12.219  1.00 57.71           C  
ANISOU  768  CE2 PHE A 130     7496   7534   6896     36     68    269       C  
ATOM    769  CZ  PHE A 130      27.584  30.615 -12.909  1.00 59.07           C  
ANISOU  769  CZ  PHE A 130     7693   7742   7008     63     69    313       C  
ATOM    770  N   ASP A 131      29.550  34.654  -9.795  1.00 41.78           N  
ANISOU  770  N   ASP A 131     5545   5384   4947    141    178    330       N  
ATOM    771  CA  ASP A 131      29.411  35.788 -10.699  1.00 41.52           C  
ANISOU  771  CA  ASP A 131     5571   5335   4870    159    215    364       C  
ATOM    772  C   ASP A 131      30.736  36.476 -10.961  1.00 40.75           C  
ANISOU  772  C   ASP A 131     5503   5171   4807    124    274    338       C  
ATOM    773  O   ASP A 131      31.001  36.928 -12.072  1.00 41.87           O  
ANISOU  773  O   ASP A 131     5691   5300   4918    112    317    352       O  
ATOM    774  CB  ASP A 131      28.384  36.783 -10.169  1.00 44.37           C  
ANISOU  774  CB  ASP A 131     5955   5704   5201    220    201    412       C  
ATOM    775  CG  ASP A 131      26.979  36.288 -10.355  1.00 49.89           C  
ANISOU  775  CG  ASP A 131     6627   6481   5849    253    155    449       C  
ATOM    776  OD1 ASP A 131      26.796  35.380 -11.203  1.00 49.44           O  
ANISOU  776  OD1 ASP A 131     6553   6463   5769    226    139    442       O  
ATOM    777  OD2 ASP A 131      26.071  36.786  -9.659  1.00 52.22           O1-
ANISOU  777  OD2 ASP A 131     6915   6800   6128    306    135    482       O1-
ATOM    778  N   PHE A 132      31.577  36.547  -9.938  1.00 36.41           N  
ANISOU  778  N   PHE A 132     4928   4584   4322    106    276    300       N  
ATOM    779  CA  PHE A 132      32.877  37.173 -10.088  1.00 31.33           C  
ANISOU  779  CA  PHE A 132     4299   3883   3723     65    328    269       C  
ATOM    780  C   PHE A 132      33.730  36.405 -11.106  1.00 42.56           C  
ANISOU  780  C   PHE A 132     5703   5316   5153     20    362    239       C  
ATOM    781  O   PHE A 132      34.323  37.012 -11.999  1.00 47.32           O  
ANISOU  781  O   PHE A 132     6341   5891   5746     -7    422    244       O  
ATOM    782  CB  PHE A 132      33.557  37.271  -8.730  1.00 31.26           C  
ANISOU  782  CB  PHE A 132     4255   3843   3781     56    309    228       C  
ATOM    783  CG  PHE A 132      34.888  37.969  -8.754  1.00 40.17           C  
ANISOU  783  CG  PHE A 132     5386   4914   4962      7    356    193       C  
ATOM    784  CD1 PHE A 132      34.969  39.345  -8.573  1.00 39.59           C  
ANISOU  784  CD1 PHE A 132     5367   4783   4891      5    384    209       C  
ATOM    785  CD2 PHE A 132      36.061  37.246  -8.920  1.00 43.63           C  
ANISOU  785  CD2 PHE A 132     5771   5357   5451    -39    373    141       C  
ATOM    786  CE1 PHE A 132      36.191  39.983  -8.576  1.00 43.04           C  
ANISOU  786  CE1 PHE A 132     5804   5168   5383    -52    427    175       C  
ATOM    787  CE2 PHE A 132      37.288  37.875  -8.921  1.00 49.00           C  
ANISOU  787  CE2 PHE A 132     6440   5994   6185    -89    416    107       C  
ATOM    788  CZ  PHE A 132      37.356  39.249  -8.754  1.00 51.57           C  
ANISOU  788  CZ  PHE A 132     6818   6262   6516   -102    444    124       C  
ATOM    789  N   ILE A 133      33.770  35.077 -10.989  1.00 38.35           N  
ANISOU  789  N   ILE A 133     5120   4818   4632     14    328    209       N  
ATOM    790  CA  ILE A 133      34.541  34.249 -11.925  1.00 45.37           C  
ANISOU  790  CA  ILE A 133     5994   5719   5525    -18    358    174       C  
ATOM    791  C   ILE A 133      33.971  34.349 -13.336  1.00 48.59           C  
ANISOU  791  C   ILE A 133     6454   6151   5857    -13    382    209       C  
ATOM    792  O   ILE A 133      34.714  34.385 -14.320  1.00 49.14           O  
ANISOU  792  O   ILE A 133     6542   6214   5917    -39    439    195       O  
ATOM    793  CB  ILE A 133      34.574  32.736 -11.530  1.00 45.32           C  
ANISOU  793  CB  ILE A 133     5938   5741   5542    -17    310    137       C  
ATOM    794  CG1 ILE A 133      35.281  32.506 -10.193  1.00 45.56           C  
ANISOU  794  CG1 ILE A 133     5918   5751   5644    -18    285     99       C  
ATOM    795  CG2 ILE A 133      35.280  31.926 -12.594  1.00 36.77           C  
ANISOU  795  CG2 ILE A 133     4850   4667   4451    -40    343    102       C  
ATOM    796  CD1 ILE A 133      36.613  33.143 -10.136  1.00 50.97           C  
ANISOU  796  CD1 ILE A 133     6584   6400   6381    -48    332     64       C  
ATOM    797  N   THR A 134      32.647  34.374 -13.434  1.00 49.90           N  
ANISOU  797  N   THR A 134     6643   6352   5967     22    340    252       N  
ATOM    798  CA  THR A 134      31.987  34.521 -14.729  1.00 50.00           C  
ANISOU  798  CA  THR A 134     6705   6393   5898     35    351    288       C  
ATOM    799  C   THR A 134      32.362  35.852 -15.369  1.00 54.25           C  
ANISOU  799  C   THR A 134     7307   6892   6413     35    417    320       C  
ATOM    800  O   THR A 134      32.592  35.944 -16.564  1.00 54.59           O  
ANISOU  800  O   THR A 134     7394   6940   6409     25    459    329       O  
ATOM    801  CB  THR A 134      30.476  34.477 -14.573  1.00 46.15           C  
ANISOU  801  CB  THR A 134     6219   5953   5362     77    290    331       C  
ATOM    802  CG2 THR A 134      29.794  34.699 -15.919  1.00 44.04           C  
ANISOU  802  CG2 THR A 134     6005   5721   5007     96    294    367       C  
ATOM    803  OG1 THR A 134      30.098  33.203 -14.052  1.00 49.66           O  
ANISOU  803  OG1 THR A 134     6610   6432   5826     68    234    305       O  
ATOM    804  N   GLU A 135      32.425  36.886 -14.546  1.00 60.21           N  
ANISOU  804  N   GLU A 135     8073   7603   7199     45    426    337       N  
ATOM    805  CA  GLU A 135      32.775  38.208 -15.008  1.00 60.30           C  
ANISOU  805  CA  GLU A 135     8152   7563   7196     41    487    369       C  
ATOM    806  C   GLU A 135      34.238  38.217 -15.418  1.00 64.96           C  
ANISOU  806  C   GLU A 135     8734   8118   7831    -21    558    330       C  
ATOM    807  O   GLU A 135      34.577  38.456 -16.575  1.00 67.81           O  
ANISOU  807  O   GLU A 135     9140   8474   8150    -38    616    346       O  
ATOM    808  CB  GLU A 135      32.542  39.188 -13.869  1.00 64.78           C  
ANISOU  808  CB  GLU A 135     8732   8087   7796     64    472    384       C  
ATOM    809  CG  GLU A 135      32.665  40.643 -14.230  1.00 77.20           C  
ANISOU  809  CG  GLU A 135    10388   9595   9348     69    526    424       C  
ATOM    810  CD  GLU A 135      31.805  41.511 -13.332  1.00 84.61           C  
ANISOU  810  CD  GLU A 135    11356  10511  10279    127    491    456       C  
ATOM    811  OE1 GLU A 135      32.371  42.305 -12.550  1.00 85.47           O  
ANISOU  811  OE1 GLU A 135    11482  10555  10440    109    509    440       O  
ATOM    812  OE2 GLU A 135      30.560  41.379 -13.400  1.00 85.62           O1-
ANISOU  812  OE2 GLU A 135    11489  10690  10352    190    445    493       O1-
ATOM    813  N   ARG A 136      35.101  37.912 -14.462  1.00 61.55           N  
ANISOU  813  N   ARG A 136     8238   7668   7481    -53    552    279       N  
ATOM    814  CA  ARG A 136      36.527  38.133 -14.620  1.00 53.79           C  
ANISOU  814  CA  ARG A 136     7233   6650   6556   -112    618    242       C  
ATOM    815  C   ARG A 136      37.270  36.981 -15.301  1.00 48.31           C  
ANISOU  815  C   ARG A 136     6492   5994   5868   -136    641    198       C  
ATOM    816  O   ARG A 136      38.444  37.110 -15.629  1.00 44.90           O  
ANISOU  816  O   ARG A 136     6038   5547   5476   -183    705    169       O  
ATOM    817  CB  ARG A 136      37.136  38.439 -13.252  1.00 62.56           C  
ANISOU  817  CB  ARG A 136     8295   7726   7751   -131    596    204       C  
ATOM    818  CG  ARG A 136      38.603  38.817 -13.284  1.00 77.73           C  
ANISOU  818  CG  ARG A 136    10183   9612   9740   -198    659    164       C  
ATOM    819  CD  ARG A 136      39.036  39.458 -11.974  1.00 82.02           C  
ANISOU  819  CD  ARG A 136    10700  10111  10353   -216    633    136       C  
ATOM    820  NE  ARG A 136      38.156  40.557 -11.574  1.00 85.08           N  
ANISOU  820  NE  ARG A 136    11163  10454  10710   -185    616    182       N  
ATOM    821  CZ  ARG A 136      38.541  41.564 -10.793  1.00 79.73           C  
ANISOU  821  CZ  ARG A 136    10502   9715  10076   -209    619    170       C  
ATOM    822  NH1 ARG A 136      37.690  42.531 -10.460  1.00 64.54           N1+
ANISOU  822  NH1 ARG A 136     8656   7749   8119   -171    604    211       N1+
ATOM    823  NH2 ARG A 136      39.792  41.602 -10.349  1.00 81.68           N  
ANISOU  823  NH2 ARG A 136    10689   9944  10402   -271    635    113       N  
ATOM    824  N   GLY A 137      36.586  35.863 -15.530  1.00 48.15           N  
ANISOU  824  N   GLY A 137     6460   6025   5811   -105    591    191       N  
ATOM    825  CA  GLY A 137      37.230  34.680 -16.086  1.00 49.07           C  
ANISOU  825  CA  GLY A 137     6538   6173   5933   -119    604    144       C  
ATOM    826  C   GLY A 137      38.141  34.054 -15.038  1.00 49.48           C  
ANISOU  826  C   GLY A 137     6507   6218   6075   -134    584     84       C  
ATOM    827  O   GLY A 137      38.056  34.394 -13.853  1.00 47.39           O  
ANISOU  827  O   GLY A 137     6217   5933   5856   -128    544     82       O  
ATOM    828  N   ALA A 138      39.013  33.146 -15.463  1.00 42.56           N  
ANISOU  828  N   ALA A 138     5591   5360   5219   -145    610     35       N  
ATOM    829  CA  ALA A 138      40.048  32.611 -14.574  1.00 40.80           C  
ANISOU  829  CA  ALA A 138     5287   5134   5082   -155    598    -23       C  
ATOM    830  C   ALA A 138      40.726  33.730 -13.756  1.00 48.17           C  
ANISOU  830  C   ALA A 138     6192   6031   6081   -187    617    -27       C  
ATOM    831  O   ALA A 138      40.893  34.851 -14.243  1.00 50.58           O  
ANISOU  831  O   ALA A 138     6534   6310   6373   -219    676      3       O  
ATOM    832  CB  ALA A 138      41.090  31.827 -15.394  1.00 34.19           C  
ANISOU  832  CB  ALA A 138     4416   4319   4255   -164    651    -71       C  
ATOM    833  N   LEU A 139      41.118  33.422 -12.521  1.00 44.12           N  
ANISOU  833  N   LEU A 139     5619   5513   5633   -180    565    -64       N  
ATOM    834  CA  LEU A 139      41.701  34.416 -11.622  1.00 39.59           C  
ANISOU  834  CA  LEU A 139     5017   4905   5119   -209    567    -75       C  
ATOM    835  C   LEU A 139      43.222  34.293 -11.534  1.00 41.78           C  
ANISOU  835  C   LEU A 139     5212   5191   5474   -246    605   -134       C  
ATOM    836  O   LEU A 139      43.761  33.194 -11.635  1.00 41.47           O  
ANISOU  836  O   LEU A 139     5120   5185   5453   -226    597   -176       O  
ATOM    837  CB  LEU A 139      41.135  34.263 -10.206  1.00 35.77           C  
ANISOU  837  CB  LEU A 139     4523   4415   4654   -174    480    -78       C  
ATOM    838  CG  LEU A 139      39.635  34.372  -9.920  1.00 44.19           C  
ANISOU  838  CG  LEU A 139     5650   5480   5659   -133    431    -24       C  
ATOM    839  CD1 LEU A 139      39.388  34.236  -8.418  1.00 42.93           C  
ANISOU  839  CD1 LEU A 139     5466   5316   5529   -105    358    -37       C  
ATOM    840  CD2 LEU A 139      39.031  35.678 -10.430  1.00 45.41           C  
ANISOU  840  CD2 LEU A 139     5877   5605   5770   -143    469     29       C  
ATOM    841  N   GLN A 140      43.910  35.414 -11.315  1.00 37.53           N  
ANISOU  841  N   GLN A 140     4658   4621   4980   -298    643   -140       N  
ATOM    842  CA  GLN A 140      45.343  35.371 -11.026  1.00 39.39           C  
ANISOU  842  CA  GLN A 140     4798   4869   5299   -337    667   -201       C  
ATOM    843  C   GLN A 140      45.627  34.573  -9.766  1.00 39.54           C  
ANISOU  843  C   GLN A 140     4749   4908   5367   -298    581   -250       C  
ATOM    844  O   GLN A 140      44.880  34.642  -8.783  1.00 39.72           O  
ANISOU  844  O   GLN A 140     4801   4914   5379   -266    508   -237       O  
ATOM    845  CB  GLN A 140      45.935  36.774 -10.858  1.00 38.98           C  
ANISOU  845  CB  GLN A 140     4745   4773   5291   -409    711   -199       C  
ATOM    846  CG  GLN A 140      46.112  37.532 -12.163  1.00 52.41           C  
ANISOU  846  CG  GLN A 140     6495   6456   6962   -461    816   -161       C  
ATOM    847  CD  GLN A 140      46.293  39.034 -11.946  1.00 65.00           C  
ANISOU  847  CD  GLN A 140     8128   7985   8583   -527    850   -140       C  
ATOM    848  NE2 GLN A 140      45.622  39.834 -12.772  1.00 62.59           N  
ANISOU  848  NE2 GLN A 140     7926   7640   8214   -537    902    -75       N  
ATOM    849  OE1 GLN A 140      47.024  39.468 -11.044  1.00 68.06           O  
ANISOU  849  OE1 GLN A 140     8458   8356   9047   -568    826   -184       O  
ATOM    850  N   GLU A 141      46.727  33.832  -9.787  1.00 37.71           N  
ANISOU  850  N   GLU A 141     4427   4714   5187   -297    591   -306       N  
ATOM    851  CA  GLU A 141      47.103  33.021  -8.639  1.00 43.32           C  
ANISOU  851  CA  GLU A 141     5071   5445   5942   -253    509   -353       C  
ATOM    852  C   GLU A 141      47.187  33.793  -7.317  1.00 46.81           C  
ANISOU  852  C   GLU A 141     5500   5862   6426   -268    449   -368       C  
ATOM    853  O   GLU A 141      46.791  33.281  -6.264  1.00 45.87           O  
ANISOU  853  O   GLU A 141     5383   5744   6303   -217    365   -375       O  
ATOM    854  CB  GLU A 141      48.371  32.214  -8.945  1.00 35.02           C  
ANISOU  854  CB  GLU A 141     3921   4441   4943   -246    537   -412       C  
ATOM    855  CG  GLU A 141      48.042  31.107  -9.969  1.00 34.67           C  
ANISOU  855  CG  GLU A 141     3908   4419   4845   -202    565   -403       C  
ATOM    856  CD  GLU A 141      49.109  30.047 -10.096  1.00 39.75           C  
ANISOU  856  CD  GLU A 141     4465   5107   5531   -165    573   -463       C  
ATOM    857  OE1 GLU A 141      49.743  29.705  -9.077  1.00 43.47           O  
ANISOU  857  OE1 GLU A 141     4864   5593   6060   -138    513   -507       O  
ATOM    858  OE2 GLU A 141      49.298  29.543 -11.223  1.00 46.00           O1-
ANISOU  858  OE2 GLU A 141     5265   5920   6294   -155    637   -467       O1-
ATOM    859  N   GLU A 142      47.675  35.025  -7.376  1.00 43.01           N  
ANISOU  859  N   GLU A 142     5011   5352   5978   -338    491   -371       N  
ATOM    860  CA  GLU A 142      47.825  35.813  -6.167  1.00 41.63           C  
ANISOU  860  CA  GLU A 142     4827   5149   5842   -357    435   -393       C  
ATOM    861  C   GLU A 142      46.468  36.082  -5.529  1.00 38.10           C  
ANISOU  861  C   GLU A 142     4477   4667   5334   -314    380   -346       C  
ATOM    862  O   GLU A 142      46.317  36.060  -4.308  1.00 38.95           O  
ANISOU  862  O   GLU A 142     4580   4769   5451   -283    302   -365       O  
ATOM    863  CB  GLU A 142      48.519  37.135  -6.477  1.00 38.39           C  
ANISOU  863  CB  GLU A 142     4408   4705   5476   -450    498   -400       C  
ATOM    864  CG  GLU A 142      48.427  38.140  -5.339  1.00 38.86           C  
ANISOU  864  CG  GLU A 142     4491   4716   5558   -474    444   -414       C  
ATOM    865  CD  GLU A 142      49.146  39.437  -5.653  1.00 51.52           C  
ANISOU  865  CD  GLU A 142     6089   6275   7210   -576    507   -424       C  
ATOM    866  OE1 GLU A 142      48.516  40.357  -6.225  1.00 51.84           O  
ANISOU  866  OE1 GLU A 142     6228   6259   7212   -605    559   -370       O  
ATOM    867  OE2 GLU A 142      50.353  39.528  -5.332  1.00 58.52           O1-
ANISOU  867  OE2 GLU A 142     6873   7186   8176   -628    504   -486       O1-
ATOM    868  N   LEU A 143      45.488  36.354  -6.373  1.00 30.82           N  
ANISOU  868  N   LEU A 143     3640   3725   4347   -309    422   -284       N  
ATOM    869  CA  LEU A 143      44.133  36.629  -5.921  1.00 32.07           C  
ANISOU  869  CA  LEU A 143     3885   3857   4443   -265    380   -234       C  
ATOM    870  C   LEU A 143      43.430  35.333  -5.499  1.00 34.91           C  
ANISOU  870  C   LEU A 143     4241   4254   4768   -193    317   -227       C  
ATOM    871  O   LEU A 143      42.729  35.302  -4.482  1.00 39.52           O  
ANISOU  871  O   LEU A 143     4851   4832   5332   -152    254   -216       O  
ATOM    872  CB  LEU A 143      43.354  37.392  -7.014  1.00 27.77           C  
ANISOU  872  CB  LEU A 143     3427   3284   3839   -282    444   -171       C  
ATOM    873  CG  LEU A 143      41.832  37.537  -6.894  1.00 33.89           C  
ANISOU  873  CG  LEU A 143     4287   4049   4539   -227    413   -110       C  
ATOM    874  CD1 LEU A 143      41.421  38.284  -5.631  1.00 25.68           C  
ANISOU  874  CD1 LEU A 143     3277   2974   3504   -208    359   -112       C  
ATOM    875  CD2 LEU A 143      41.298  38.241  -8.132  1.00 34.41           C  
ANISOU  875  CD2 LEU A 143     4428   4093   4552   -243    481    -54       C  
ATOM    876  N   ALA A 144      43.645  34.265  -6.267  1.00 32.20           N  
ANISOU  876  N   ALA A 144     3869   3947   4417   -179    337   -234       N  
ATOM    877  CA  ALA A 144      43.110  32.942  -5.939  1.00 30.43           C  
ANISOU  877  CA  ALA A 144     3642   3751   4168   -120    282   -232       C  
ATOM    878  C   ALA A 144      43.660  32.434  -4.610  1.00 35.83           C  
ANISOU  878  C   ALA A 144     4272   4444   4896    -89    211   -277       C  
ATOM    879  O   ALA A 144      42.949  31.759  -3.854  1.00 38.60           O  
ANISOU  879  O   ALA A 144     4645   4800   5220    -40    151   -261       O  
ATOM    880  CB  ALA A 144      43.402  31.928  -7.080  1.00 22.94           C  
ANISOU  880  CB  ALA A 144     2677   2831   3208   -115    322   -242       C  
ATOM    881  N   ARG A 145      44.920  32.772  -4.331  1.00 35.08           N  
ANISOU  881  N   ARG A 145     4106   4354   4868   -119    217   -331       N  
ATOM    882  CA  ARG A 145      45.575  32.410  -3.070  1.00 36.46           C  
ANISOU  882  CA  ARG A 145     4225   4543   5087    -90    145   -379       C  
ATOM    883  C   ARG A 145      44.870  33.100  -1.913  1.00 35.52           C  
ANISOU  883  C   ARG A 145     4154   4396   4945    -75     90   -361       C  
ATOM    884  O   ARG A 145      44.526  32.454  -0.920  1.00 37.05           O  
ANISOU  884  O   ARG A 145     4356   4599   5123    -20     22   -361       O  
ATOM    885  CB  ARG A 145      47.075  32.772  -3.100  1.00 37.55           C  
ANISOU  885  CB  ARG A 145     4267   4697   5302   -134    166   -442       C  
ATOM    886  CG  ARG A 145      47.832  32.590  -1.772  1.00 32.29           C  
ANISOU  886  CG  ARG A 145     3537   4048   4683   -108     85   -497       C  
ATOM    887  CD  ARG A 145      49.338  32.916  -1.914  1.00 29.17           C  
ANISOU  887  CD  ARG A 145     3033   3682   4370   -156    107   -563       C  
ATOM    888  NE  ARG A 145      49.882  32.236  -3.086  1.00 41.83           N  
ANISOU  888  NE  ARG A 145     4589   5317   5987   -159    175   -571       N  
ATOM    889  CZ  ARG A 145      50.357  32.849  -4.170  1.00 42.83           C  
ANISOU  889  CZ  ARG A 145     4693   5445   6134   -227    267   -569       C  
ATOM    890  NH1 ARG A 145      50.416  34.173  -4.226  1.00 31.52           N1+
ANISOU  890  NH1 ARG A 145     3279   3978   4719   -304    301   -561       N1+
ATOM    891  NH2 ARG A 145      50.800  32.131  -5.196  1.00 38.88           N  
ANISOU  891  NH2 ARG A 145     4156   4978   5637   -216    327   -577       N  
ATOM    892  N   SER A 146      44.639  34.406  -2.044  1.00 37.23           N  
ANISOU  892  N   SER A 146     4411   4576   5156   -120    122   -344       N  
ATOM    893  CA  SER A 146      43.938  35.156  -0.996  1.00 37.88           C  
ANISOU  893  CA  SER A 146     4551   4630   5213   -102     76   -329       C  
ATOM    894  C   SER A 146      42.532  34.593  -0.737  1.00 35.63           C  
ANISOU  894  C   SER A 146     4329   4353   4857    -40     48   -272       C  
ATOM    895  O   SER A 146      42.164  34.316   0.411  1.00 34.93           O  
ANISOU  895  O   SER A 146     4253   4269   4750      7    -14   -273       O  
ATOM    896  CB  SER A 146      43.880  36.655  -1.327  1.00 39.73           C  
ANISOU  896  CB  SER A 146     4831   4814   5451   -158    123   -317       C  
ATOM    897  OG  SER A 146      42.947  37.338  -0.491  1.00 43.01           O  
ANISOU  897  OG  SER A 146     5319   5199   5824   -126     87   -291       O  
ATOM    898  N   PHE A 147      41.769  34.397  -1.811  1.00 26.47           N  
ANISOU  898  N   PHE A 147     3206   3196   3655    -42     95   -223       N  
ATOM    899  CA  PHE A 147      40.388  33.928  -1.717  1.00 30.74           C  
ANISOU  899  CA  PHE A 147     3799   3749   4131      4     75   -167       C  
ATOM    900  C   PHE A 147      40.329  32.529  -1.088  1.00 35.20           C  
ANISOU  900  C   PHE A 147     4338   4344   4694     49     21   -176       C  
ATOM    901  O   PHE A 147      39.553  32.269  -0.155  1.00 25.46           O  
ANISOU  901  O   PHE A 147     3130   3116   3427     91    -24   -152       O  
ATOM    902  CB  PHE A 147      39.720  33.931  -3.110  1.00 30.31           C  
ANISOU  902  CB  PHE A 147     3781   3700   4036    -12    132   -121       C  
ATOM    903  CG  PHE A 147      39.248  35.298  -3.563  1.00 31.34           C  
ANISOU  903  CG  PHE A 147     3968   3798   4142    -32    174    -87       C  
ATOM    904  CD1 PHE A 147      39.582  36.447  -2.833  1.00 33.49           C  
ANISOU  904  CD1 PHE A 147     4257   4031   4437    -46    168   -105       C  
ATOM    905  CD2 PHE A 147      38.468  35.438  -4.715  1.00 21.62           C  
ANISOU  905  CD2 PHE A 147     2781   2573   2861    -35    216    -37       C  
ATOM    906  CE1 PHE A 147      39.143  37.724  -3.241  1.00 33.31           C  
ANISOU  906  CE1 PHE A 147     4299   3967   4390    -61    208    -72       C  
ATOM    907  CE2 PHE A 147      38.021  36.701  -5.129  1.00 26.64           C  
ANISOU  907  CE2 PHE A 147     3478   3175   3469    -44    253     -1       C  
ATOM    908  CZ  PHE A 147      38.357  37.850  -4.386  1.00 33.21           C  
ANISOU  908  CZ  PHE A 147     4331   3960   4326    -56    251    -17       C  
ATOM    909  N   PHE A 148      41.181  31.641  -1.592  1.00 35.88           N  
ANISOU  909  N   PHE A 148     4374   4447   4814     42     30   -209       N  
ATOM    910  CA  PHE A 148      41.202  30.266  -1.140  1.00 33.73           C  
ANISOU  910  CA  PHE A 148     4084   4192   4540     85    -15   -218       C  
ATOM    911  C   PHE A 148      41.563  30.151   0.353  1.00 35.69           C  
ANISOU  911  C   PHE A 148     4314   4440   4804    123    -83   -244       C  
ATOM    912  O   PHE A 148      40.930  29.409   1.121  1.00 33.62           O  
ANISOU  912  O   PHE A 148     4079   4184   4512    167   -128   -220       O  
ATOM    913  CB  PHE A 148      42.162  29.456  -2.003  1.00 29.76           C  
ANISOU  913  CB  PHE A 148     3533   3703   4073     76     12   -256       C  
ATOM    914  CG  PHE A 148      42.066  27.985  -1.770  1.00 33.40           C  
ANISOU  914  CG  PHE A 148     3993   4172   4526    121    -27   -258       C  
ATOM    915  CD1 PHE A 148      40.942  27.279  -2.189  1.00 31.07           C  
ANISOU  915  CD1 PHE A 148     3751   3875   4181    129    -26   -212       C  
ATOM    916  CD2 PHE A 148      43.084  27.303  -1.121  1.00 29.72           C  
ANISOU  916  CD2 PHE A 148     3476   3713   4102    156    -66   -306       C  
ATOM    917  CE1 PHE A 148      40.839  25.898  -1.975  1.00 34.02           C  
ANISOU  917  CE1 PHE A 148     4133   4244   4548    165    -60   -213       C  
ATOM    918  CE2 PHE A 148      42.994  25.921  -0.918  1.00 36.46           C  
ANISOU  918  CE2 PHE A 148     4342   4564   4946    203   -100   -305       C  
ATOM    919  CZ  PHE A 148      41.864  25.215  -1.350  1.00 28.16           C  
ANISOU  919  CZ  PHE A 148     3352   3502   3847    204    -96   -258       C  
ATOM    920  N   TRP A 149      42.576  30.905   0.752  1.00 35.35           N  
ANISOU  920  N   TRP A 149     4230   4393   4809    103    -91   -293       N  
ATOM    921  CA  TRP A 149      42.975  31.006   2.149  1.00 35.65           C  
ANISOU  921  CA  TRP A 149     4254   4433   4859    136   -159   -324       C  
ATOM    922  C   TRP A 149      41.802  31.459   3.009  1.00 33.78           C  
ANISOU  922  C   TRP A 149     4087   4184   4565    164   -184   -281       C  
ATOM    923  O   TRP A 149      41.507  30.858   4.050  1.00 26.43           O  
ANISOU  923  O   TRP A 149     3173   3262   3608    216   -238   -272       O  
ATOM    924  CB  TRP A 149      44.123  32.020   2.266  1.00 31.46           C  
ANISOU  924  CB  TRP A 149     3672   3896   4386     91   -155   -383       C  
ATOM    925  CG  TRP A 149      44.689  32.184   3.653  1.00 34.96           C  
ANISOU  925  CG  TRP A 149     4093   4344   4845    119   -231   -428       C  
ATOM    926  CD1 TRP A 149      44.306  33.097   4.588  1.00 37.32           C  
ANISOU  926  CD1 TRP A 149     4438   4623   5120    124   -264   -429       C  
ATOM    927  CD2 TRP A 149      45.766  31.431   4.243  1.00 38.34           C  
ANISOU  927  CD2 TRP A 149     4452   4804   5314    152   -287   -482       C  
ATOM    928  CE2 TRP A 149      45.970  31.941   5.545  1.00 41.52           C  
ANISOU  928  CE2 TRP A 149     4861   5204   5711    172   -356   -513       C  
ATOM    929  CE3 TRP A 149      46.582  30.380   3.793  1.00 39.12           C  
ANISOU  929  CE3 TRP A 149     4485   4931   5449    171   -286   -509       C  
ATOM    930  NE1 TRP A 149      45.061  32.951   5.734  1.00 40.12           N  
ANISOU  930  NE1 TRP A 149     4757   4994   5493    154   -339   -481       N  
ATOM    931  CZ2 TRP A 149      46.947  31.432   6.409  1.00 41.20           C  
ANISOU  931  CZ2 TRP A 149     4762   5195   5699    212   -429   -568       C  
ATOM    932  CZ3 TRP A 149      47.550  29.868   4.655  1.00 43.30           C  
ANISOU  932  CZ3 TRP A 149     4954   5490   6010    215   -356   -561       C  
ATOM    933  CH2 TRP A 149      47.718  30.394   5.948  1.00 44.10           C  
ANISOU  933  CH2 TRP A 149     5061   5592   6103    234   -429   -589       C  
ATOM    934  N   GLN A 150      41.132  32.528   2.577  1.00 28.70           N  
ANISOU  934  N   GLN A 150     3487   3521   3899    135   -143   -250       N  
ATOM    935  CA  GLN A 150      40.010  33.040   3.356  1.00 34.55           C  
ANISOU  935  CA  GLN A 150     4291   4253   4584    168   -161   -210       C  
ATOM    936  C   GLN A 150      38.943  31.966   3.529  1.00 38.54           C  
ANISOU  936  C   GLN A 150     4821   4782   5039    211   -174   -157       C  
ATOM    937  O   GLN A 150      38.418  31.773   4.625  1.00 40.37           O  
ANISOU  937  O   GLN A 150     5080   5023   5236    256   -213   -140       O  
ATOM    938  CB  GLN A 150      39.419  34.298   2.719  1.00 32.27           C  
ANISOU  938  CB  GLN A 150     4047   3938   4276    139   -110   -182       C  
ATOM    939  CG  GLN A 150      40.377  35.464   2.736  1.00 30.22           C  
ANISOU  939  CG  GLN A 150     3777   3643   4062     93    -98   -231       C  
ATOM    940  CD  GLN A 150      39.708  36.781   2.431  1.00 39.59           C  
ANISOU  940  CD  GLN A 150     5030   4791   5223     78    -60   -201       C  
ATOM    941  NE2 GLN A 150      40.306  37.539   1.523  1.00 43.74           N  
ANISOU  941  NE2 GLN A 150     5551   5285   5783     17     -8   -214       N  
ATOM    942  OE1 GLN A 150      38.666  37.123   3.012  1.00 39.76           O  
ANISOU  942  OE1 GLN A 150     5107   4808   5191    125    -73   -166       O  
ATOM    943  N   VAL A 151      38.626  31.264   2.445  1.00 32.27           N  
ANISOU  943  N   VAL A 151     4021   3999   4241    193   -140   -131       N  
ATOM    944  CA  VAL A 151      37.687  30.156   2.529  1.00 39.25           C  
ANISOU  944  CA  VAL A 151     4924   4902   5086    220   -153    -85       C  
ATOM    945  C   VAL A 151      38.176  29.109   3.537  1.00 42.89           C  
ANISOU  945  C   VAL A 151     5372   5369   5558    259   -208   -105       C  
ATOM    946  O   VAL A 151      37.419  28.671   4.421  1.00 34.68           O  
ANISOU  946  O   VAL A 151     4362   4338   4478    295   -236    -70       O  
ATOM    947  CB  VAL A 151      37.450  29.513   1.142  1.00 37.57           C  
ANISOU  947  CB  VAL A 151     4706   4697   4872    189   -114    -68       C  
ATOM    948  CG1 VAL A 151      36.607  28.247   1.266  1.00 33.17           C  
ANISOU  948  CG1 VAL A 151     4166   4153   4284    207   -134    -29       C  
ATOM    949  CG2 VAL A 151      36.766  30.508   0.227  1.00 30.06           C  
ANISOU  949  CG2 VAL A 151     3781   3745   3896    162    -66    -36       C  
ATOM    950  N   LEU A 152      39.448  28.730   3.423  1.00 34.36           N  
ANISOU  950  N   LEU A 152     4245   4284   4528    256   -222   -160       N  
ATOM    951  CA  LEU A 152      39.985  27.712   4.311  1.00 34.53           C  
ANISOU  951  CA  LEU A 152     4254   4308   4558    302   -276   -180       C  
ATOM    952  C   LEU A 152      39.781  28.127   5.766  1.00 38.18           C  
ANISOU  952  C   LEU A 152     4742   4773   4990    343   -325   -177       C  
ATOM    953  O   LEU A 152      39.289  27.341   6.596  1.00 32.74           O  
ANISOU  953  O   LEU A 152     4086   4088   4266    385   -358   -146       O  
ATOM    954  CB  LEU A 152      41.461  27.453   4.015  1.00 38.58           C  
ANISOU  954  CB  LEU A 152     4702   4824   5133    299   -286   -246       C  
ATOM    955  CG  LEU A 152      41.793  26.609   2.774  1.00 41.76           C  
ANISOU  955  CG  LEU A 152     5082   5226   5559    282   -248   -255       C  
ATOM    956  CD1 LEU A 152      43.210  26.885   2.321  1.00 49.90           C  
ANISOU  956  CD1 LEU A 152     6038   6268   6653    265   -235   -320       C  
ATOM    957  CD2 LEU A 152      41.626  25.135   3.045  1.00 42.00           C  
ANISOU  957  CD2 LEU A 152     5134   5248   5575    327   -280   -239       C  
ATOM    958  N   GLU A 153      40.131  29.371   6.070  1.00 26.40           N  
ANISOU  958  N   GLU A 153     3244   3277   3511    328   -327   -207       N  
ATOM    959  CA  GLU A 153      39.908  29.888   7.418  1.00 36.12           C  
ANISOU  959  CA  GLU A 153     4508   4509   4707    367   -371   -209       C  
ATOM    960  C   GLU A 153      38.452  29.785   7.864  1.00 38.36           C  
ANISOU  960  C   GLU A 153     4853   4801   4922    395   -360   -140       C  
ATOM    961  O   GLU A 153      38.173  29.442   9.027  1.00 33.08           O  
ANISOU  961  O   GLU A 153     4215   4142   4213    445   -399   -126       O  
ATOM    962  CB  GLU A 153      40.388  31.332   7.529  1.00 34.16           C  
ANISOU  962  CB  GLU A 153     4254   4245   4480    338   -368   -252       C  
ATOM    963  CG  GLU A 153      41.888  31.459   7.311  1.00 28.34           C  
ANISOU  963  CG  GLU A 153     3446   3509   3814    308   -386   -326       C  
ATOM    964  CD  GLU A 153      42.686  30.997   8.523  1.00 36.64           C  
ANISOU  964  CD  GLU A 153     4475   4576   4870    357   -465   -370       C  
ATOM    965  OE1 GLU A 153      42.123  30.953   9.642  1.00 40.32           O  
ANISOU  965  OE1 GLU A 153     4993   5046   5281    408   -506   -351       O  
ATOM    966  OE2 GLU A 153      43.885  30.698   8.365  1.00 41.44           O1-
ANISOU  966  OE2 GLU A 153     5013   5198   5535    348   -488   -425       O1-
ATOM    967  N   ALA A 154      37.526  30.069   6.946  1.00 29.97           N  
ANISOU  967  N   ALA A 154     3805   3739   3842    365   -305    -95       N  
ATOM    968  CA  ALA A 154      36.097  30.061   7.286  1.00 32.31           C  
ANISOU  968  CA  ALA A 154     4146   4053   4078    388   -289    -29       C  
ATOM    969  C   ALA A 154      35.592  28.648   7.567  1.00 36.96           C  
ANISOU  969  C   ALA A 154     4744   4657   4644    407   -303     12       C  
ATOM    970  O   ALA A 154      34.879  28.403   8.556  1.00 35.60           O  
ANISOU  970  O   ALA A 154     4604   4499   4424    445   -318     49       O  
ATOM    971  CB  ALA A 154      35.250  30.732   6.171  1.00 13.90           C  
ANISOU  971  CB  ALA A 154     1822   1724   1735    355   -233      6       C  
ATOM    972  N   VAL A 155      35.966  27.726   6.683  1.00 32.86           N  
ANISOU  972  N   VAL A 155     4200   4129   4158    379   -296      6       N  
ATOM    973  CA  VAL A 155      35.596  26.324   6.819  1.00 36.68           C  
ANISOU  973  CA  VAL A 155     4696   4612   4627    389   -308     39       C  
ATOM    974  C   VAL A 155      36.205  25.715   8.088  1.00 40.91           C  
ANISOU  974  C   VAL A 155     5247   5141   5156    442   -362     24       C  
ATOM    975  O   VAL A 155      35.558  24.944   8.815  1.00 37.54           O  
ANISOU  975  O   VAL A 155     4857   4716   4691    466   -374     70       O  
ATOM    976  CB  VAL A 155      36.005  25.536   5.566  1.00 33.78           C  
ANISOU  976  CB  VAL A 155     4305   4231   4299    352   -290     23       C  
ATOM    977  CG1 VAL A 155      35.859  24.024   5.790  1.00 31.76           C  
ANISOU  977  CG1 VAL A 155     4072   3959   4036    365   -312     46       C  
ATOM    978  CG2 VAL A 155      35.169  26.014   4.357  1.00 23.76           C  
ANISOU  978  CG2 VAL A 155     3034   2975   3019    305   -241     51       C  
ATOM    979  N   ARG A 156      37.433  26.073   8.394  1.00 40.60           N  
ANISOU  979  N   ARG A 156     5180   5094   5153    459   -395    -39       N  
ATOM    980  CA  ARG A 156      38.061  25.692   9.629  1.00 35.53           C  
ANISOU  980  CA  ARG A 156     4549   4451   4500    516   -454    -60       C  
ATOM    981  C   ARG A 156      37.299  26.222  10.799  1.00 37.73           C  
ANISOU  981  C   ARG A 156     4876   4745   4715    552   -466    -27       C  
ATOM    982  O   ARG A 156      37.234  25.591  11.810  1.00 34.79           O  
ANISOU  982  O   ARG A 156     4541   4374   4303    600   -499     -2       O  
ATOM    983  CB  ARG A 156      39.429  26.289   9.690  1.00 40.86           C  
ANISOU  983  CB  ARG A 156     5172   5125   5228    519   -487   -140       C  
ATOM    984  CG  ARG A 156      40.539  25.401   9.241  1.00 60.58           C  
ANISOU  984  CG  ARG A 156     7669   7625   7725    581   -556   -169       C  
ATOM    985  CD  ARG A 156      41.597  25.371  10.305  1.00 56.84           C  
ANISOU  985  CD  ARG A 156     7127   7152   7318    581   -576   -233       C  
ATOM    986  NE  ARG A 156      42.585  26.382  10.067  1.00 40.63           N  
ANISOU  986  NE  ARG A 156     5017   5111   5308    550   -582   -297       N  
ATOM    987  CZ  ARG A 156      43.327  26.914  11.002  1.00 35.31           C  
ANISOU  987  CZ  ARG A 156     4327   4452   4637    579   -642   -346       C  
ATOM    988  NH1 ARG A 156      43.189  26.548  12.226  1.00 40.51           N1+
ANISOU  988  NH1 ARG A 156     5025   5118   5250    648   -703   -336       N1+
ATOM    989  NH2 ARG A 156      44.197  27.823  10.707  1.00 33.89           N  
ANISOU  989  NH2 ARG A 156     4094   4279   4503    536   -642   -405       N  
ATOM    990  N   HIS A 157      36.754  27.419  10.665  1.00 43.87           N  
ANISOU  990  N   HIS A 157     5659   5532   5478    533   -435    -23       N  
ATOM    991  CA  HIS A 157      35.902  27.988  11.708  1.00 45.60           C  
ANISOU  991  CA  HIS A 157     5926   5769   5632    571   -436     10       C  
ATOM    992  C   HIS A 157      34.615  27.203  11.953  1.00 38.52           C  
ANISOU  992  C   HIS A 157     5063   4890   4684    580   -408     90       C  
ATOM    993  O   HIS A 157      34.246  26.970  13.100  1.00 32.40           O  
ANISOU  993  O   HIS A 157     4328   4127   3854    628   -426    118       O  
ATOM    994  CB  HIS A 157      35.543  29.441  11.397  1.00 52.41           C  
ANISOU  994  CB  HIS A 157     6791   6631   6491    552   -404     -2       C  
ATOM    995  CG  HIS A 157      34.450  29.982  12.262  1.00 50.06           C  
ANISOU  995  CG  HIS A 157     6542   6355   6123    594   -390     40       C  
ATOM    996  CD2 HIS A 157      33.133  30.190  12.010  1.00 50.10           C  
ANISOU  996  CD2 HIS A 157     6561   6383   6090    593   -340    101       C  
ATOM    997  ND1 HIS A 157      34.659  30.364  13.570  1.00 46.76           N  
ANISOU  997  ND1 HIS A 157     6163   5941   5663    648   -430     18       N  
ATOM    998  CE1 HIS A 157      33.517  30.790  14.086  1.00 48.84           C  
ANISOU  998  CE1 HIS A 157     6465   6228   5864    681   -399     64       C  
ATOM    999  NE2 HIS A 157      32.576  30.694  13.161  1.00 50.25           N  
ANISOU  999  NE2 HIS A 157     6625   6421   6048    649   -345    115       N  
ATOM   1000  N   CYS A 158      33.925  26.809  10.884  1.00 30.58           N  
ANISOU 1000  N   CYS A 158     4039   3887   3692    533   -365    128       N  
ATOM   1001  CA  CYS A 158      32.720  26.002  11.058  1.00 41.33           C  
ANISOU 1001  CA  CYS A 158     5423   5267   5013    529   -339    202       C  
ATOM   1002  C   CYS A 158      33.048  24.690  11.751  1.00 47.11           C  
ANISOU 1002  C   CYS A 158     6183   5981   5736    553   -372    218       C  
ATOM   1003  O   CYS A 158      32.374  24.323  12.722  1.00 44.55           O  
ANISOU 1003  O   CYS A 158     5897   5672   5359    582   -370    268       O  
ATOM   1004  CB  CYS A 158      32.047  25.694   9.730  1.00 42.03           C  
ANISOU 1004  CB  CYS A 158     5484   5361   5124    469   -298    230       C  
ATOM   1005  SG  CYS A 158      31.650  27.127   8.792  1.00 44.91           S  
ANISOU 1005  SG  CYS A 158     5823   5743   5496    445   -259    220       S  
ATOM   1006  N   HIS A 159      34.064  23.981  11.243  1.00 39.53           N  
ANISOU 1006  N   HIS A 159     5205   4988   4825    543   -399    178       N  
ATOM   1007  CA  HIS A 159      34.496  22.719  11.862  1.00 41.53           C  
ANISOU 1007  CA  HIS A 159     5491   5215   5072    575   -435    189       C  
ATOM   1008  C   HIS A 159      34.834  22.877  13.335  1.00 42.30           C  
ANISOU 1008  C   HIS A 159     5626   5321   5124    646   -478    185       C  
ATOM   1009  O   HIS A 159      34.497  22.021  14.148  1.00 39.29           O  
ANISOU 1009  O   HIS A 159     5295   4931   4701    675   -488    232       O  
ATOM   1010  CB  HIS A 159      35.681  22.093  11.133  1.00 37.67           C  
ANISOU 1010  CB  HIS A 159     4975   4694   4644    571   -460    135       C  
ATOM   1011  CG  HIS A 159      35.348  21.611   9.760  1.00 46.28           C  
ANISOU 1011  CG  HIS A 159     6046   5770   5769    510   -422    143       C  
ATOM   1012  CD2 HIS A 159      34.171  21.577   9.091  1.00 48.73           C  
ANISOU 1012  CD2 HIS A 159     6358   6093   6066    456   -377    191       C  
ATOM   1013  ND1 HIS A 159      36.295  21.110   8.894  1.00 51.12           N  
ANISOU 1013  ND1 HIS A 159     6631   6358   6435    501   -431     95       N  
ATOM   1014  CE1 HIS A 159      35.714  20.777   7.755  1.00 47.66           C  
ANISOU 1014  CE1 HIS A 159     6187   5912   6008    445   -392    112       C  
ATOM   1015  NE2 HIS A 159      34.427  21.054   7.847  1.00 45.82           N  
ANISOU 1015  NE2 HIS A 159     5970   5703   5737    415   -363    169       N  
ATOM   1016  N   ASN A 160      35.489  23.980  13.672  1.00 45.73           N  
ANISOU 1016  N   ASN A 160     6042   5770   5564    669   -503    129       N  
ATOM   1017  CA  ASN A 160      35.758  24.304  15.062  1.00 50.74           C  
ANISOU 1017  CA  ASN A 160     6715   6417   6147    736   -547    118       C  
ATOM   1018  C   ASN A 160      34.490  24.458  15.888  1.00 49.62           C  
ANISOU 1018  C   ASN A 160     6623   6301   5927    756   -514    186       C  
ATOM   1019  O   ASN A 160      34.499  24.211  17.092  1.00 47.41           O  
ANISOU 1019  O   ASN A 160     6394   6028   5589    814   -543    203       O  
ATOM   1020  CB  ASN A 160      36.565  25.589  15.154  1.00 60.12           C  
ANISOU 1020  CB  ASN A 160     7872   7614   7357    742   -576     42       C  
ATOM   1021  CG  ASN A 160      38.044  25.335  15.220  1.00 62.49           C  
ANISOU 1021  CG  ASN A 160     8138   7902   7705    763   -639    -28       C  
ATOM   1022  ND2 ASN A 160      38.438  24.368  16.038  1.00 63.57           N  
ANISOU 1022  ND2 ASN A 160     8305   8033   7814    821   -687    -19       N  
ATOM   1023  OD1 ASN A 160      38.831  26.000  14.546  1.00 62.94           O  
ANISOU 1023  OD1 ASN A 160     8137   7956   7820    730   -644    -90       O  
ATOM   1024  N   CYS A 161      33.406  24.878  15.244  1.00 44.35           N  
ANISOU 1024  N   CYS A 161     5942   5653   5257    712   -453    225       N  
ATOM   1025  CA  CYS A 161      32.138  25.090  15.942  1.00 44.20           C  
ANISOU 1025  CA  CYS A 161     5957   5669   5168    730   -412    290       C  
ATOM   1026  C   CYS A 161      31.212  23.866  15.881  1.00 40.61           C  
ANISOU 1026  C   CYS A 161     5518   5216   4696    701   -377    371       C  
ATOM   1027  O   CYS A 161      30.045  23.942  16.278  1.00 42.68           O  
ANISOU 1027  O   CYS A 161     5794   5515   4909    702   -331    432       O  
ATOM   1028  CB  CYS A 161      31.415  26.330  15.381  1.00 42.56           C  
ANISOU 1028  CB  CYS A 161     5722   5488   4961    709   -368    288       C  
ATOM   1029  SG  CYS A 161      32.299  27.900  15.672  1.00 48.88           S  
ANISOU 1029  SG  CYS A 161     6524   6280   5768    741   -402    202       S  
ATOM   1030  N   GLY A 162      31.722  22.753  15.357  1.00 31.25           N  
ANISOU 1030  N   GLY A 162     4330   3991   3552    674   -395    369       N  
ATOM   1031  CA  GLY A 162      30.938  21.527  15.260  1.00 31.26           C  
ANISOU 1031  CA  GLY A 162     4354   3980   3544    638   -366    440       C  
ATOM   1032  C   GLY A 162      29.983  21.477  14.083  1.00 41.51           C  
ANISOU 1032  C   GLY A 162     5607   5293   4871    560   -316    469       C  
ATOM   1033  O   GLY A 162      29.057  20.654  14.059  1.00 43.56           O  
ANISOU 1033  O   GLY A 162     5879   5556   5116    520   -283    534       O  
ATOM   1034  N   VAL A 163      30.218  22.347  13.098  1.00 35.75           N  
ANISOU 1034  N   VAL A 163     4827   4573   4182    537   -311    421       N  
ATOM   1035  CA  VAL A 163      29.362  22.414  11.920  1.00 32.83           C  
ANISOU 1035  CA  VAL A 163     4416   4223   3836    470   -270    443       C  
ATOM   1036  C   VAL A 163      30.097  22.005  10.644  1.00 35.97           C  
ANISOU 1036  C   VAL A 163     4789   4582   4296    427   -284    397       C  
ATOM   1037  O   VAL A 163      31.207  22.472  10.383  1.00 36.35           O  
ANISOU 1037  O   VAL A 163     4823   4611   4378    447   -310    333       O  
ATOM   1038  CB  VAL A 163      28.809  23.841  11.724  1.00 28.80           C  
ANISOU 1038  CB  VAL A 163     3874   3760   3309    480   -242    437       C  
ATOM   1039  CG1 VAL A 163      28.011  23.932  10.429  1.00 35.16           C  
ANISOU 1039  CG1 VAL A 163     4634   4587   4137    419   -208    455       C  
ATOM   1040  CG2 VAL A 163      27.972  24.236  12.900  1.00 24.84           C  
ANISOU 1040  CG2 VAL A 163     3395   3302   2742    525   -220    483       C  
ATOM   1041  N   LEU A 164      29.461  21.146   9.849  1.00 39.77           N  
ANISOU 1041  N   LEU A 164     5263   5056   4793    367   -265    428       N  
ATOM   1042  CA  LEU A 164      29.966  20.766   8.524  1.00 35.91           C  
ANISOU 1042  CA  LEU A 164     4754   4537   4355    323   -270    387       C  
ATOM   1043  C   LEU A 164      29.081  21.392   7.440  1.00 41.02           C  
ANISOU 1043  C   LEU A 164     5357   5224   5004    274   -236    399       C  
ATOM   1044  O   LEU A 164      27.856  21.211   7.462  1.00 40.71           O  
ANISOU 1044  O   LEU A 164     5308   5220   4939    241   -212    455       O  
ATOM   1045  CB  LEU A 164      29.951  19.241   8.372  1.00 34.56           C  
ANISOU 1045  CB  LEU A 164     4618   4316   4197    292   -281    407       C  
ATOM   1046  CG  LEU A 164      30.719  18.739   7.145  1.00 43.12           C  
ANISOU 1046  CG  LEU A 164     5695   5360   5331    265   -293    354       C  
ATOM   1047  CD1 LEU A 164      32.245  18.915   7.363  1.00 23.00           C  
ANISOU 1047  CD1 LEU A 164     3145   2783   2810    325   -326    288       C  
ATOM   1048  CD2 LEU A 164      30.360  17.295   6.777  1.00 38.90           C  
ANISOU 1048  CD2 LEU A 164     5199   4777   4805    218   -295    378       C  
ATOM   1049  N   HIS A 165      29.678  22.119   6.495  1.00 37.54           N  
ANISOU 1049  N   HIS A 165     4889   4782   4591    268   -234    349       N  
ATOM   1050  CA  HIS A 165      28.877  22.859   5.503  1.00 36.66           C  
ANISOU 1050  CA  HIS A 165     4743   4711   4473    234   -205    361       C  
ATOM   1051  C   HIS A 165      28.235  21.982   4.403  1.00 38.27           C  
ANISOU 1051  C   HIS A 165     4939   4916   4688    168   -198    377       C  
ATOM   1052  O   HIS A 165      27.031  22.112   4.125  1.00 32.80           O  
ANISOU 1052  O   HIS A 165     4222   4270   3971    138   -180    421       O  
ATOM   1053  CB  HIS A 165      29.698  23.986   4.878  1.00 30.75           C  
ANISOU 1053  CB  HIS A 165     3978   3959   3747    249   -200    308       C  
ATOM   1054  CG  HIS A 165      28.904  24.900   3.996  1.00 33.98           C  
ANISOU 1054  CG  HIS A 165     4363   4408   4141    230   -171    324       C  
ATOM   1055  CD2 HIS A 165      28.467  26.167   4.191  1.00 31.89           C  
ANISOU 1055  CD2 HIS A 165     4092   4174   3852    260   -153    336       C  
ATOM   1056  ND1 HIS A 165      28.504  24.547   2.721  1.00 31.44           N  
ANISOU 1056  ND1 HIS A 165     4026   4094   3825    181   -161    328       N  
ATOM   1057  CE1 HIS A 165      27.843  25.552   2.176  1.00 35.80           C  
ANISOU 1057  CE1 HIS A 165     4561   4684   4356    184   -139    345       C  
ATOM   1058  NE2 HIS A 165      27.809  26.550   3.043  1.00 37.72           N  
ANISOU 1058  NE2 HIS A 165     4810   4939   4582    232   -132    351       N  
ATOM   1059  N   ARG A 166      29.047  21.119   3.778  1.00 30.36           N  
ANISOU 1059  N   ARG A 166     3953   3864   3719    148   -214    338       N  
ATOM   1060  CA  ARG A 166      28.578  20.124   2.797  1.00 30.95           C  
ANISOU 1060  CA  ARG A 166     4033   3925   3802     86   -215    344       C  
ATOM   1061  C   ARG A 166      28.180  20.652   1.409  1.00 34.52           C  
ANISOU 1061  C   ARG A 166     4457   4409   4251     50   -200    331       C  
ATOM   1062  O   ARG A 166      27.661  19.895   0.578  1.00 37.31           O  
ANISOU 1062  O   ARG A 166     4814   4759   4604     -4   -204    335       O  
ATOM   1063  CB  ARG A 166      27.400  19.305   3.354  1.00 36.33           C  
ANISOU 1063  CB  ARG A 166     4724   4618   4461     49   -214    407       C  
ATOM   1064  CG  ARG A 166      27.722  18.325   4.477  1.00 37.03           C  
ANISOU 1064  CG  ARG A 166     4861   4659   4551     67   -230    425       C  
ATOM   1065  CD  ARG A 166      26.414  17.980   5.198  1.00 45.37           C  
ANISOU 1065  CD  ARG A 166     5914   5749   5577     35   -212    500       C  
ATOM   1066  NE  ARG A 166      26.086  16.564   5.146  1.00 44.76           N  
ANISOU 1066  NE  ARG A 166     5875   5622   5509    -23   -220    523       N  
ATOM   1067  CZ  ARG A 166      24.874  16.059   5.366  1.00 47.02           C  
ANISOU 1067  CZ  ARG A 166     6151   5933   5780    -83   -203    583       C  
ATOM   1068  NH1 ARG A 166      23.828  16.857   5.635  1.00 29.60           N1+
ANISOU 1068  NH1 ARG A 166     3890   3811   3546    -88   -176    626       N1+
ATOM   1069  NH2 ARG A 166      24.706  14.739   5.301  1.00 47.50           N  
ANISOU 1069  NH2 ARG A 166     6258   5934   5855   -140   -213    599       N  
ATOM   1070  N   ASP A 167      28.391  21.936   1.151  1.00 37.15           N  
ANISOU 1070  N   ASP A 167     4767   4770   4579     78   -183    316       N  
ATOM   1071  CA  ASP A 167      28.068  22.488  -0.163  1.00 34.23           C  
ANISOU 1071  CA  ASP A 167     4379   4428   4199     51   -167    307       C  
ATOM   1072  C   ASP A 167      28.978  23.691  -0.487  1.00 38.85           C  
ANISOU 1072  C   ASP A 167     4959   5008   4795     85   -149    269       C  
ATOM   1073  O   ASP A 167      28.551  24.715  -1.033  1.00 30.52           O  
ANISOU 1073  O   ASP A 167     3890   3985   3719     89   -130    281       O  
ATOM   1074  CB  ASP A 167      26.580  22.848  -0.231  1.00 37.11           C  
ANISOU 1074  CB  ASP A 167     4715   4857   4527     33   -160    363       C  
ATOM   1075  CG  ASP A 167      26.092  23.120  -1.669  1.00 49.26           C  
ANISOU 1075  CG  ASP A 167     6239   6427   6049      0   -155    358       C  
ATOM   1076  OD1 ASP A 167      26.726  22.640  -2.646  1.00 41.67           O  
ANISOU 1076  OD1 ASP A 167     5297   5434   5102    -24   -159    316       O  
ATOM   1077  OD2 ASP A 167      25.070  23.829  -1.815  1.00 54.40           O1-
ANISOU 1077  OD2 ASP A 167     6861   7139   6670      6   -147    396       O1-
ATOM   1078  N   ILE A 168      30.250  23.551  -0.137  1.00 43.19           N  
ANISOU 1078  N   ILE A 168     5518   5515   5378    109   -156    224       N  
ATOM   1079  CA  ILE A 168      31.237  24.570  -0.447  1.00 39.66           C  
ANISOU 1079  CA  ILE A 168     5062   5057   4951    129   -138    183       C  
ATOM   1080  C   ILE A 168      31.355  24.705  -1.959  1.00 38.79           C  
ANISOU 1080  C   ILE A 168     4950   4950   4838     97   -114    164       C  
ATOM   1081  O   ILE A 168      31.620  23.724  -2.643  1.00 35.47           O  
ANISOU 1081  O   ILE A 168     4539   4511   4428     73   -118    141       O  
ATOM   1082  CB  ILE A 168      32.614  24.177   0.134  1.00 38.04           C  
ANISOU 1082  CB  ILE A 168     4857   4812   4787    155   -155    134       C  
ATOM   1083  CG1 ILE A 168      32.512  23.950   1.654  1.00 29.87           C  
ANISOU 1083  CG1 ILE A 168     3832   3773   3745    192   -185    153       C  
ATOM   1084  CG2 ILE A 168      33.688  25.216  -0.248  1.00 31.52           C  
ANISOU 1084  CG2 ILE A 168     4011   3977   3988    163   -134     88       C  
ATOM   1085  CD1 ILE A 168      33.735  23.210   2.244  1.00 30.57           C  
ANISOU 1085  CD1 ILE A 168     3924   3824   3868    223   -215    111       C  
ATOM   1086  N   LYS A 169      31.152  25.911  -2.479  1.00 43.41           N  
ANISOU 1086  N   LYS A 169     5532   5556   5407     99    -87    173       N  
ATOM   1087  CA  LYS A 169      31.328  26.181  -3.912  1.00 44.13           C  
ANISOU 1087  CA  LYS A 169     5628   5651   5488     74    -59    157       C  
ATOM   1088  C   LYS A 169      31.204  27.681  -4.171  1.00 39.20           C  
ANISOU 1088  C   LYS A 169     5009   5039   4847     88    -29    172       C  
ATOM   1089  O   LYS A 169      30.733  28.410  -3.304  1.00 37.01           O  
ANISOU 1089  O   LYS A 169     4731   4772   4559    116    -34    199       O  
ATOM   1090  CB  LYS A 169      30.300  25.414  -4.754  1.00 45.18           C  
ANISOU 1090  CB  LYS A 169     5769   5811   5587     41    -70    181       C  
ATOM   1091  CG  LYS A 169      28.840  25.687  -4.376  1.00 44.19           C  
ANISOU 1091  CG  LYS A 169     5632   5734   5425     44    -84    240       C  
ATOM   1092  CD  LYS A 169      27.904  25.159  -5.446  1.00 40.39           C  
ANISOU 1092  CD  LYS A 169     5151   5287   4910      6    -96    256       C  
ATOM   1093  CE  LYS A 169      26.462  25.241  -4.998  1.00 47.88           C  
ANISOU 1093  CE  LYS A 169     6073   6291   5829      5   -113    312       C  
ATOM   1094  NZ  LYS A 169      25.513  24.892  -6.094  1.00 50.84           N1+
ANISOU 1094  NZ  LYS A 169     6439   6709   6168    -31   -130    326       N1+
ATOM   1095  N   ASP A 170      31.615  28.134  -5.354  1.00 37.19           N  
ANISOU 1095  N   ASP A 170     4766   4780   4586     71      4    157       N  
ATOM   1096  CA  ASP A 170      31.584  29.570  -5.684  1.00 40.02           C  
ANISOU 1096  CA  ASP A 170     5140   5136   4928     82     37    173       C  
ATOM   1097  C   ASP A 170      30.250  30.293  -5.406  1.00 39.44           C  
ANISOU 1097  C   ASP A 170     5077   5098   4810    110     28    229       C  
ATOM   1098  O   ASP A 170      30.251  31.444  -4.976  1.00 42.75           O  
ANISOU 1098  O   ASP A 170     5511   5505   5227    136     43    240       O  
ATOM   1099  CB  ASP A 170      32.027  29.818  -7.144  1.00 34.05           C  
ANISOU 1099  CB  ASP A 170     4403   4376   4158     58     78    159       C  
ATOM   1100  CG  ASP A 170      31.197  29.034  -8.165  1.00 40.86           C  
ANISOU 1100  CG  ASP A 170     5277   5273   4976     41     65    175       C  
ATOM   1101  OD1 ASP A 170      31.603  28.977  -9.353  1.00 43.83           O  
ANISOU 1101  OD1 ASP A 170     5672   5647   5336     22     94    158       O  
ATOM   1102  OD2 ASP A 170      30.147  28.467  -7.783  1.00 41.77           O1-
ANISOU 1102  OD2 ASP A 170     5380   5418   5071     44     27    204       O1-
ATOM   1103  N   GLU A 171      29.127  29.626  -5.666  1.00 36.79           N  
ANISOU 1103  N   GLU A 171     4732   4806   4441    104      4    261       N  
ATOM   1104  CA  GLU A 171      27.805  30.238  -5.499  1.00 40.47           C  
ANISOU 1104  CA  GLU A 171     5194   5319   4865    134     -4    315       C  
ATOM   1105  C   GLU A 171      27.489  30.462  -4.038  1.00 43.60           C  
ANISOU 1105  C   GLU A 171     5577   5719   5269    168    -17    331       C  
ATOM   1106  O   GLU A 171      26.614  31.254  -3.709  1.00 40.67           O  
ANISOU 1106  O   GLU A 171     5206   5378   4867    208    -14    370       O  
ATOM   1107  CB  GLU A 171      26.705  29.350  -6.072  1.00 40.04           C  
ANISOU 1107  CB  GLU A 171     5118   5317   4778    110    -31    340       C  
ATOM   1108  CG  GLU A 171      26.724  29.186  -7.579  1.00 60.89           C  
ANISOU 1108  CG  GLU A 171     7777   7967   7391     84    -25    330       C  
ATOM   1109  CD  GLU A 171      25.673  28.186  -8.063  1.00 74.40           C  
ANISOU 1109  CD  GLU A 171     9465   9729   9074     52    -63    346       C  
ATOM   1110  OE1 GLU A 171      24.486  28.577  -8.147  1.00 71.85           O  
ANISOU 1110  OE1 GLU A 171     9121   9464   8714     70    -78    390       O  
ATOM   1111  OE2 GLU A 171      26.035  27.014  -8.350  1.00 76.75           O1-
ANISOU 1111  OE2 GLU A 171     9765  10007   9389     10    -78    314       O1-
ATOM   1112  N   ASN A 172      28.200  29.772  -3.168  1.00 36.67           N  
ANISOU 1112  N   ASN A 172     4691   4814   4429    160    -32    303       N  
ATOM   1113  CA  ASN A 172      27.993  29.838  -1.740  1.00 29.75           C  
ANISOU 1113  CA  ASN A 172     3808   3939   3556    194    -46    315       C  
ATOM   1114  C   ASN A 172      29.103  30.566  -1.021  1.00 35.91           C  
ANISOU 1114  C   ASN A 172     4606   4671   4367    215    -39    276       C  
ATOM   1115  O   ASN A 172      29.388  30.314   0.106  1.00 39.80           O  
ANISOU 1115  O   ASN A 172     5098   5154   4869    238    -57    268       O  
ATOM   1116  CB  ASN A 172      27.833  28.439  -1.193  1.00 33.22           C  
ANISOU 1116  CB  ASN A 172     4230   4386   4006    174    -74    320       C  
ATOM   1117  CG  ASN A 172      26.490  27.862  -1.474  1.00 41.16           C  
ANISOU 1117  CG  ASN A 172     5212   5446   4980    152    -84    365       C  
ATOM   1118  ND2 ASN A 172      26.397  26.582  -1.493  1.00 25.23           N  
ANISOU 1118  ND2 ASN A 172     3187   3423   2976    112   -104    364       N  
ATOM   1119  OD1 ASN A 172      25.553  28.575  -1.650  1.00 38.73           O  
ANISOU 1119  OD1 ASN A 172     4894   5184   4639    172    -74    401       O  
ATOM   1120  N   ILE A 173      29.727  31.491  -1.709  1.00 33.16           N  
ANISOU 1120  N   ILE A 173     4275   4293   4033    203    -13    250       N  
ATOM   1121  CA  ILE A 173      30.740  32.343  -1.147  1.00 35.56           C  
ANISOU 1121  CA  ILE A 173     4595   4554   4363    219     -5    217       C  
ATOM   1122  C   ILE A 173      30.422  33.737  -1.612  1.00 36.31           C  
ANISOU 1122  C   ILE A 173     4726   4634   4435    235     27    235       C  
ATOM   1123  O   ILE A 173      30.180  33.934  -2.756  1.00 40.86           O  
ANISOU 1123  O   ILE A 173     5315   5212   4998    216     53    247       O  
ATOM   1124  CB  ILE A 173      32.146  31.950  -1.617  1.00 28.72           C  
ANISOU 1124  CB  ILE A 173     3711   3648   3552    189     -9    156       C  
ATOM   1125  CG1 ILE A 173      32.592  30.687  -0.949  1.00 30.35           C  
ANISOU 1125  CG1 ILE A 173     3931   3818   3782    167     27    128       C  
ATOM   1126  CG2 ILE A 173      33.160  33.014  -1.289  1.00 24.27           C  
ANISOU 1126  CG2 ILE A 173     3123   3094   3004    159    -19    141       C  
ATOM   1127  CD1 ILE A 173      33.362  29.776  -1.837  1.00 43.26           C  
ANISOU 1127  CD1 ILE A 173     5589   5425   5424    189     24    117       C  
ATOM   1128  N   LEU A 174      30.435  34.694  -0.707  1.00 28.66           N  
ANISOU 1128  N   LEU A 174     3781   3650   3458    275     23    238       N  
ATOM   1129  CA  LEU A 174      30.193  36.067  -1.047  1.00 33.17           C  
ANISOU 1129  CA  LEU A 174     4400   4194   4012    295     53    251       C  
ATOM   1130  C   LEU A 174      31.432  36.872  -0.874  1.00 42.02           C  
ANISOU 1130  C   LEU A 174     5541   5249   5177    267     66    200       C  
ATOM   1131  O   LEU A 174      32.189  36.628  -0.001  1.00 36.05           O  
ANISOU 1131  O   LEU A 174     4765   4476   4457    257     41    156       O  
ATOM   1132  CB  LEU A 174      29.120  36.658  -0.166  1.00 36.59           C  
ANISOU 1132  CB  LEU A 174     4855   4645   4403    362     45    284       C  
ATOM   1133  CG  LEU A 174      27.687  36.219  -0.338  1.00 43.55           C  
ANISOU 1133  CG  LEU A 174     5709   5600   5238    391     37    340       C  
ATOM   1134  CD1 LEU A 174      26.826  36.932   0.660  1.00 31.42           C  
ANISOU 1134  CD1 LEU A 174     4194   4084   3659    466     39    372       C  
ATOM   1135  CD2 LEU A 174      27.206  36.458  -1.735  1.00 29.36           C  
ANISOU 1135  CD2 LEU A 174     3909   3822   3423    368     54    366       C  
ATOM   1136  N   ILE A 175      31.606  37.860  -1.732  1.00 42.64           N  
ANISOU 1136  N   ILE A 175     5660   5290   5251    254    105    208       N  
ATOM   1137  CA  ILE A 175      32.729  38.784  -1.647  1.00 40.78           C  
ANISOU 1137  CA  ILE A 175     5450   4987   5057    220    125    166       C  
ATOM   1138  C   ILE A 175      32.270  40.195  -1.264  1.00 44.02           C  
ANISOU 1138  C   ILE A 175     5931   5354   5443    260    137    182       C  
ATOM   1139  O   ILE A 175      31.582  40.875  -2.042  1.00 42.76           O  
ANISOU 1139  O   ILE A 175     5816   5186   5244    283    166    227       O  
ATOM   1140  CB  ILE A 175      33.475  38.876  -2.993  1.00 41.04           C  
ANISOU 1140  CB  ILE A 175     5484   4999   5112    162    171    159       C  
ATOM   1141  CG1 ILE A 175      33.997  37.504  -3.425  1.00 40.39           C  
ANISOU 1141  CG1 ILE A 175     5339   4955   5053    127    162    137       C  
ATOM   1142  CG2 ILE A 175      34.600  39.879  -2.906  1.00 37.85           C  
ANISOU 1142  CG2 ILE A 175     5103   4525   4753    117    197    119       C  
ATOM   1143  CD1 ILE A 175      34.532  37.504  -4.835  1.00 40.64           C  
ANISOU 1143  CD1 ILE A 175     5373   4979   5089     81    212    138       C  
ATOM   1144  N   ASP A 176      32.642  40.632  -0.062  1.00 39.15           N  
ANISOU 1144  N   ASP A 176     5327   4705   4843    275    111    145       N  
ATOM   1145  CA  ASP A 176      32.553  42.046   0.290  1.00 35.58           C  
ANISOU 1145  CA  ASP A 176     4950   4189   4381    299    124    142       C  
ATOM   1146  C   ASP A 176      33.599  42.789  -0.532  1.00 37.06           C  
ANISOU 1146  C   ASP A 176     5162   4307   4610    227    165    118       C  
ATOM   1147  O   ASP A 176      34.801  42.727  -0.240  1.00 39.69           O  
ANISOU 1147  O   ASP A 176     5466   4614   5002    168    157     61       O  
ATOM   1148  CB  ASP A 176      32.804  42.238   1.786  1.00 40.99           C  
ANISOU 1148  CB  ASP A 176     5642   4858   5073    325     82     97       C  
ATOM   1149  CG  ASP A 176      32.875  43.703   2.199  1.00 45.51           C  
ANISOU 1149  CG  ASP A 176     6299   5351   5640    342     92     80       C  
ATOM   1150  OD1 ASP A 176      32.930  43.945   3.423  1.00 39.80           O  
ANISOU 1150  OD1 ASP A 176     5595   4616   4911    375     56     45       O  
ATOM   1151  OD2 ASP A 176      32.885  44.604   1.324  1.00 57.41           O1-
ANISOU 1151  OD2 ASP A 176     7861   6805   7147    324    135    100       O1-
ATOM   1152  N   LEU A 177      33.145  43.478  -1.572  1.00 43.14           N  
ANISOU 1152  N   LEU A 177     5986   5053   5351    232    210    164       N  
ATOM   1153  CA  LEU A 177      34.057  44.139  -2.506  1.00 48.17           C  
ANISOU 1153  CA  LEU A 177     6652   5629   6022    161    260    155       C  
ATOM   1154  C   LEU A 177      34.918  45.255  -1.883  1.00 54.22           C  
ANISOU 1154  C   LEU A 177     7465   6304   6831    122    265    108       C  
ATOM   1155  O   LEU A 177      36.068  45.439  -2.279  1.00 58.48           O  
ANISOU 1155  O   LEU A 177     7988   6807   7427     38    293     73       O  
ATOM   1156  CB  LEU A 177      33.287  44.654  -3.720  1.00 45.79           C  
ANISOU 1156  CB  LEU A 177     6411   5321   5668    186    304    222       C  
ATOM   1157  CG  LEU A 177      32.585  43.528  -4.481  1.00 50.11           C  
ANISOU 1157  CG  LEU A 177     6906   5956   6176    207    298    260       C  
ATOM   1158  CD1 LEU A 177      31.633  44.084  -5.539  1.00 45.92           C  
ANISOU 1158  CD1 LEU A 177     6438   5429   5581    251    327    328       C  
ATOM   1159  CD2 LEU A 177      33.610  42.558  -5.090  1.00 42.96           C  
ANISOU 1159  CD2 LEU A 177     5933   5075   5314    132    311    227       C  
ATOM   1160  N   ASN A 178      34.380  45.990  -0.910  1.00 48.19           N  
ANISOU 1160  N   ASN A 178     6759   5507   6044    179    239    103       N  
ATOM   1161  CA  ASN A 178      35.164  47.059  -0.286  1.00 51.73           C  
ANISOU 1161  CA  ASN A 178     7260   5864   6531    140    238     52       C  
ATOM   1162  C   ASN A 178      36.303  46.561   0.607  1.00 50.77           C  
ANISOU 1162  C   ASN A 178     7066   5752   6472     84    194    -27       C  
ATOM   1163  O   ASN A 178      37.409  47.109   0.579  1.00 46.42           O  
ANISOU 1163  O   ASN A 178     6516   5142   5981      2    206    -74       O  
ATOM   1164  CB  ASN A 178      34.273  48.017   0.509  1.00 56.37           C  
ANISOU 1164  CB  ASN A 178     7940   6409   7071    224    222     63       C  
ATOM   1165  CG  ASN A 178      33.316  48.795  -0.374  1.00 69.40           C  
ANISOU 1165  CG  ASN A 178     9674   8028   8666    277    266    135       C  
ATOM   1166  ND2 ASN A 178      33.673  48.958  -1.649  1.00 62.18           N  
ANISOU 1166  ND2 ASN A 178     8772   7090   7762    221    319    165       N  
ATOM   1167  OD1 ASN A 178      32.261  49.240   0.085  1.00 77.63           O  
ANISOU 1167  OD1 ASN A 178    10771   9073   9653    373    255    163       O  
ATOM   1168  N   ARG A 179      36.035  45.533   1.408  1.00 46.83           N  
ANISOU 1168  N   ARG A 179     6506   5327   5961    129    143    -39       N  
ATOM   1169  CA  ARG A 179      37.022  45.081   2.383  1.00 43.99           C  
ANISOU 1169  CA  ARG A 179     6087   4979   5650     95     91   -112       C  
ATOM   1170  C   ARG A 179      37.892  43.920   1.889  1.00 40.22           C  
ANISOU 1170  C   ARG A 179     5505   4557   5220     40     91   -132       C  
ATOM   1171  O   ARG A 179      38.921  43.608   2.497  1.00 35.64           O  
ANISOU 1171  O   ARG A 179     4868   3983   4691      1     53   -195       O  
ATOM   1172  CB  ARG A 179      36.348  44.738   3.713  1.00 43.64           C  
ANISOU 1172  CB  ARG A 179     6048   4972   5561    178     33   -120       C  
ATOM   1173  CG  ARG A 179      35.707  45.932   4.426  1.00 35.72           C  
ANISOU 1173  CG  ARG A 179     5147   3910   4516    235     27   -121       C  
ATOM   1174  CD  ARG A 179      35.043  45.453   5.716  1.00 44.06           C  
ANISOU 1174  CD  ARG A 179     6201   5017   5522    320    -24   -126       C  
ATOM   1175  NE  ARG A 179      34.323  46.515   6.413  1.00 57.98           N  
ANISOU 1175  NE  ARG A 179     8060   6733   7235    389    -26   -125       N  
ATOM   1176  CZ  ARG A 179      34.903  47.529   7.060  1.00 65.78           C  
ANISOU 1176  CZ  ARG A 179     9114   7642   8240    371    -46   -185       C  
ATOM   1177  NH1 ARG A 179      34.145  48.438   7.667  1.00 71.84           N1+
ANISOU 1177  NH1 ARG A 179     9976   8368   8953    447    -46   -181       N1+
ATOM   1178  NH2 ARG A 179      36.233  47.646   7.098  1.00 51.15           N  
ANISOU 1178  NH2 ARG A 179     7229   5750   6456    277    -67   -251       N  
ATOM   1179  N   GLY A 180      37.486  43.298   0.782  1.00 45.39           N  
ANISOU 1179  N   GLY A 180     6138   5252   5856     40    129    -81       N  
ATOM   1180  CA  GLY A 180      38.214  42.165   0.229  1.00 44.28           C  
ANISOU 1180  CA  GLY A 180     5908   5162   5754     -1    134    -97       C  
ATOM   1181  C   GLY A 180      38.055  40.878   1.038  1.00 42.44           C  
ANISOU 1181  C   GLY A 180     5617   4997   5513     44     76   -110       C  
ATOM   1182  O   GLY A 180      38.897  39.986   0.969  1.00 40.69           O  
ANISOU 1182  O   GLY A 180     5320   4807   5332     15     62   -144       O  
ATOM   1183  N   GLU A 181      36.965  40.782   1.796  1.00 37.54           N  
ANISOU 1183  N   GLU A 181     5030   4397   4836    118     45    -79       N  
ATOM   1184  CA  GLU A 181      36.719  39.642   2.677  1.00 36.69           C  
ANISOU 1184  CA  GLU A 181     4881   4347   4714    163     -7    -84       C  
ATOM   1185  C   GLU A 181      35.689  38.687   2.075  1.00 37.48           C  
ANISOU 1185  C   GLU A 181     4967   4502   4771    194      5    -23       C  
ATOM   1186  O   GLU A 181      34.691  39.124   1.498  1.00 35.40           O  
ANISOU 1186  O   GLU A 181     4745   4242   4464    218     36     30       O  
ATOM   1187  CB  GLU A 181      36.270  40.134   4.064  1.00 38.71           C  
ANISOU 1187  CB  GLU A 181     5181   4592   4935    220    -50    -96       C  
ATOM   1188  CG  GLU A 181      37.291  41.085   4.706  1.00 42.43           C  
ANISOU 1188  CG  GLU A 181     5670   5004   5447    186    -72   -164       C  
ATOM   1189  CD  GLU A 181      36.819  41.718   6.013  1.00 48.93           C  
ANISOU 1189  CD  GLU A 181     6553   5810   6228    246   -111   -179       C  
ATOM   1190  OE1 GLU A 181      35.686  41.430   6.447  1.00 46.58           O  
ANISOU 1190  OE1 GLU A 181     6280   5549   5869    318   -115   -134       O  
ATOM   1191  OE2 GLU A 181      37.591  42.511   6.608  1.00 53.56           O1-
ANISOU 1191  OE2 GLU A 181     7161   6346   6842    219   -136   -240       O1-
ATOM   1192  N   LEU A 182      35.940  37.383   2.201  1.00 37.77           N  
ANISOU 1192  N   LEU A 182     4948   4583   4821    193    -21    -32       N  
ATOM   1193  CA  LEU A 182      35.006  36.373   1.701  1.00 32.75           C  
ANISOU 1193  CA  LEU A 182     4298   3996   4149    213    -15     19       C  
ATOM   1194  C   LEU A 182      34.139  35.827   2.845  1.00 31.39           C  
ANISOU 1194  C   LEU A 182     4131   3859   3935    272    -55     44       C  
ATOM   1195  O   LEU A 182      34.601  35.730   3.979  1.00 33.79           O  
ANISOU 1195  O   LEU A 182     4432   4158   4248    292    -94     10       O  
ATOM   1196  CB  LEU A 182      35.768  35.255   0.986  1.00 35.66           C  
ANISOU 1196  CB  LEU A 182     4612   4382   4555    174    -12     -2       C  
ATOM   1197  CG  LEU A 182      36.070  35.474  -0.504  1.00 39.20           C  
ANISOU 1197  CG  LEU A 182     5058   4819   5016    127     42      4       C  
ATOM   1198  CD1 LEU A 182      36.824  36.767  -0.739  1.00 47.94           C  
ANISOU 1198  CD1 LEU A 182     6186   5876   6153     89     75    -22       C  
ATOM   1199  CD2 LEU A 182      36.809  34.272  -1.115  1.00 28.54           C  
ANISOU 1199  CD2 LEU A 182     3656   3490   3698    100     44    -22       C  
ATOM   1200  N   LYS A 183      32.881  35.503   2.551  1.00 33.53           N  
ANISOU 1200  N   LYS A 183     4410   4169   4159    298    -43    103       N  
ATOM   1201  CA  LYS A 183      31.931  35.010   3.566  1.00 41.28           C  
ANISOU 1201  CA  LYS A 183     5395   5190   5098    349    -68    136       C  
ATOM   1202  C   LYS A 183      31.129  33.793   3.083  1.00 36.07           C  
ANISOU 1202  C   LYS A 183     4705   4580   4421    341    -67    180       C  
ATOM   1203  O   LYS A 183      30.631  33.761   1.952  1.00 38.00           O  
ANISOU 1203  O   LYS A 183     4944   4841   4656    320    -42    208       O  
ATOM   1204  CB  LYS A 183      30.977  36.126   4.019  1.00 44.63           C  
ANISOU 1204  CB  LYS A 183     5866   5617   5476    403    -54    166       C  
ATOM   1205  CG  LYS A 183      31.679  37.259   4.740  1.00 55.74           C  
ANISOU 1205  CG  LYS A 183     7314   6970   6896    415    -63    119       C  
ATOM   1206  CD  LYS A 183      30.698  38.188   5.439  1.00 64.00           C  
ANISOU 1206  CD  LYS A 183     8411   8020   7888    484    -56    144       C  
ATOM   1207  CE  LYS A 183      31.427  39.136   6.396  1.00 67.50           C  
ANISOU 1207  CE  LYS A 183     8901   8408   8339    499    -77     88       C  
ATOM   1208  NZ  LYS A 183      31.025  38.923   7.823  1.00 71.56           N1+
ANISOU 1208  NZ  LYS A 183     9430   8949   8810    561   -108     86       N1+
ATOM   1209  N   LEU A 184      31.024  32.784   3.937  1.00 33.09           N  
ANISOU 1209  N   LEU A 184     4312   4224   4037    355    -97    185       N  
ATOM   1210  CA  LEU A 184      30.348  31.541   3.591  1.00 33.11           C  
ANISOU 1210  CA  LEU A 184     4289   4263   4029    337   -100    223       C  
ATOM   1211  C   LEU A 184      28.838  31.723   3.748  1.00 32.35           C  
ANISOU 1211  C   LEU A 184     4194   4218   3881    366    -85    285       C  
ATOM   1212  O   LEU A 184      28.393  32.312   4.727  1.00 38.57           O  
ANISOU 1212  O   LEU A 184     5001   5017   4637    415    -85    298       O  
ATOM   1213  CB  LEU A 184      30.822  30.465   4.548  1.00 38.70           C  
ANISOU 1213  CB  LEU A 184     4990   4967   4748    345   -135    208       C  
ATOM   1214  CG  LEU A 184      31.468  29.182   4.060  1.00 47.82           C  
ANISOU 1214  CG  LEU A 184     6124   6108   5938    309   -150    189       C  
ATOM   1215  CD1 LEU A 184      32.494  29.465   2.983  1.00 51.16           C  
ANISOU 1215  CD1 LEU A 184     6533   6503   6404    274   -135    143       C  
ATOM   1216  CD2 LEU A 184      32.104  28.487   5.271  1.00 44.93           C  
ANISOU 1216  CD2 LEU A 184     5764   5728   5579    337   -189    169       C  
ATOM   1217  N   ILE A 185      28.046  31.243   2.797  1.00 32.77           N  
ANISOU 1217  N   ILE A 185     4225   4305   3922    339    -73    320       N  
ATOM   1218  CA  ILE A 185      26.591  31.358   2.914  1.00 34.09           C  
ANISOU 1218  CA  ILE A 185     4377   4531   4043    364    -61    379       C  
ATOM   1219  C   ILE A 185      25.901  30.040   2.612  1.00 37.99           C  
ANISOU 1219  C   ILE A 185     4837   5063   4534    323    -70    411       C  
ATOM   1220  O   ILE A 185      26.514  29.115   2.065  1.00 34.45           O  
ANISOU 1220  O   ILE A 185     4384   4590   4116    276    -84    387       O  
ATOM   1221  CB  ILE A 185      25.998  32.423   1.957  1.00 31.08           C  
ANISOU 1221  CB  ILE A 185     4003   4167   3640    380    -36    399       C  
ATOM   1222  CG1 ILE A 185      26.426  32.126   0.517  1.00 34.49           C  
ANISOU 1222  CG1 ILE A 185     4429   4583   4092    327    -32    383       C  
ATOM   1223  CG2 ILE A 185      26.423  33.821   2.373  1.00 28.15           C  
ANISOU 1223  CG2 ILE A 185     3677   3756   3265    426    -23    377       C  
ATOM   1224  CD1 ILE A 185      25.494  32.709  -0.549  1.00 30.09           C  
ANISOU 1224  CD1 ILE A 185     3868   4064   3499    337    -17    419       C  
ATOM   1225  N   ASP A 186      24.631  29.929   2.953  1.00 35.99           N  
ANISOU 1225  N   ASP A 186     4559   4871   4244    341    -62    463       N  
ATOM   1226  CA  ASP A 186      23.785  28.778   2.658  1.00 30.10           C  
ANISOU 1226  CA  ASP A 186     3774   4168   3493    295    -69    500       C  
ATOM   1227  C   ASP A 186      24.115  27.505   3.392  1.00 35.22           C  
ANISOU 1227  C   ASP A 186     4429   4792   4162    264    -86    497       C  
ATOM   1228  O   ASP A 186      24.641  26.587   2.836  1.00 36.11           O  
ANISOU 1228  O   ASP A 186     4547   4868   4304    214   -103    471       O  
ATOM   1229  CB  ASP A 186      23.694  28.520   1.168  1.00 31.25           C  
ANISOU 1229  CB  ASP A 186     3904   4321   3647    247    -74    493       C  
ATOM   1230  CG  ASP A 186      22.565  27.584   0.783  1.00 44.45           C  
ANISOU 1230  CG  ASP A 186     5533   6046   5310    197    -85    531       C  
ATOM   1231  OD1 ASP A 186      21.832  27.081   1.616  1.00 44.17           O  
ANISOU 1231  OD1 ASP A 186     5475   6044   5263    196    -82    568       O  
ATOM   1232  OD2 ASP A 186      22.412  27.362  -0.401  1.00 42.92           O1-
ANISOU 1232  OD2 ASP A 186     5328   5861   5117    156    -96    522       O1-
ATOM   1233  N   PHE A 187      23.769  27.444   4.653  1.00 34.67           N  
ANISOU 1233  N   PHE A 187     4363   4740   4070    296    -80    524       N  
ATOM   1234  CA  PHE A 187      24.031  26.239   5.419  1.00 37.73           C  
ANISOU 1234  CA  PHE A 187     4766   5103   4467    274    -94    532       C  
ATOM   1235  C   PHE A 187      22.863  25.246   5.337  1.00 41.55           C  
ANISOU 1235  C   PHE A 187     5214   5632   4940    222    -86    586       C  
ATOM   1236  O   PHE A 187      22.711  24.381   6.196  1.00 43.68           O  
ANISOU 1236  O   PHE A 187     5496   5895   5204    210    -86    614       O  
ATOM   1237  CB  PHE A 187      24.367  26.592   6.867  1.00 40.04           C  
ANISOU 1237  CB  PHE A 187     5091   5386   4737    335    -93    531       C  
ATOM   1238  CG  PHE A 187      25.761  27.169   7.053  1.00 39.74           C  
ANISOU 1238  CG  PHE A 187     5089   5289   4721    367   -115    468       C  
ATOM   1239  CD1 PHE A 187      26.050  28.480   6.678  1.00 33.44           C  
ANISOU 1239  CD1 PHE A 187     4296   4485   3924    396   -107    438       C  
ATOM   1240  CD2 PHE A 187      26.775  26.406   7.621  1.00 32.25           C  
ANISOU 1240  CD2 PHE A 187     4169   4292   3793    367   -144    439       C  
ATOM   1241  CE1 PHE A 187      27.323  29.017   6.855  1.00 31.05           C  
ANISOU 1241  CE1 PHE A 187     4021   4130   3647    413   -126    378       C  
ATOM   1242  CE2 PHE A 187      28.055  26.949   7.814  1.00 35.44           C  
ANISOU 1242  CE2 PHE A 187     4594   4652   4220    394   -167    378       C  
ATOM   1243  CZ  PHE A 187      28.329  28.246   7.426  1.00 35.69           C  
ANISOU 1243  CZ  PHE A 187     4623   4679   4257    411   -158    347       C  
ATOM   1244  N   GLY A 188      22.062  25.357   4.281  1.00 38.27           N  
ANISOU 1244  N   GLY A 188     4757   5262   4523    188    -82    602       N  
ATOM   1245  CA  GLY A 188      20.912  24.491   4.095  1.00 39.96           C  
ANISOU 1245  CA  GLY A 188     4927   5526   4731    129    -78    649       C  
ATOM   1246  C   GLY A 188      21.184  23.008   3.841  1.00 44.51           C  
ANISOU 1246  C   GLY A 188     5521   6054   5338     53    -99    642       C  
ATOM   1247  O   GLY A 188      20.269  22.197   3.963  1.00 42.06           O  
ANISOU 1247  O   GLY A 188     5182   5775   5024     -2    -95    684       O  
ATOM   1248  N   SER A 189      22.416  22.633   3.492  1.00 41.06           N  
ANISOU 1248  N   SER A 189     5131   5540   4930     48   -121    590       N  
ATOM   1249  CA  SER A 189      22.743  21.212   3.294  1.00 35.88           C  
ANISOU 1249  CA  SER A 189     4505   4827   4301    -13   -142    580       C  
ATOM   1250  C   SER A 189      23.661  20.691   4.391  1.00 39.03           C  
ANISOU 1250  C   SER A 189     4958   5163   4709     20   -149    571       C  
ATOM   1251  O   SER A 189      24.107  19.547   4.351  1.00 42.88           O  
ANISOU 1251  O   SER A 189     5483   5591   5218    -14   -166    560       O  
ATOM   1252  CB  SER A 189      23.435  20.999   1.948  1.00 43.15           C  
ANISOU 1252  CB  SER A 189     5439   5709   5248    -42   -162    524       C  
ATOM   1253  OG  SER A 189      22.796  21.733   0.917  1.00 60.15           O  
ANISOU 1253  OG  SER A 189     7551   7918   7385    -52   -158    525       O  
ATOM   1254  N   GLY A 190      23.966  21.546   5.359  1.00 36.88           N  
ANISOU 1254  N   GLY A 190     4694   4903   4417     90   -138    573       N  
ATOM   1255  CA  GLY A 190      24.933  21.211   6.382  1.00 43.04           C  
ANISOU 1255  CA  GLY A 190     5525   5630   5200    133   -153    558       C  
ATOM   1256  C   GLY A 190      24.498  20.163   7.391  1.00 43.19           C  
ANISOU 1256  C   GLY A 190     5572   5636   5202    118   -148    610       C  
ATOM   1257  O   GLY A 190      23.401  19.630   7.346  1.00 48.17           O  
ANISOU 1257  O   GLY A 190     6181   6299   5823     64   -129    661       O  
ATOM   1258  N   ALA A 191      25.385  19.874   8.325  1.00 43.30           N  
ANISOU 1258  N   ALA A 191     5637   5604   5212    166   -166    597       N  
ATOM   1259  CA  ALA A 191      25.120  18.881   9.334  1.00 35.77           C  
ANISOU 1259  CA  ALA A 191     4727   4627   4238    161   -162    647       C  
ATOM   1260  C   ALA A 191      26.024  19.179  10.517  1.00 40.11           C  
ANISOU 1260  C   ALA A 191     5322   5156   4764    245   -181    631       C  
ATOM   1261  O   ALA A 191      26.986  19.954  10.395  1.00 40.90           O  
ANISOU 1261  O   ALA A 191     5417   5245   4877    293   -205    571       O  
ATOM   1262  CB  ALA A 191      25.408  17.479   8.775  1.00 27.82           C  
ANISOU 1262  CB  ALA A 191     3755   3549   3265    103   -181    642       C  
ATOM   1263  N   LEU A 192      25.711  18.585  11.663  1.00 36.33           N  
ANISOU 1263  N   LEU A 192     4886   4671   4247    261   -171    684       N  
ATOM   1264  CA  LEU A 192      26.632  18.630  12.775  1.00 38.10           C  
ANISOU 1264  CA  LEU A 192     5164   4868   4446    340   -199    668       C  
ATOM   1265  C   LEU A 192      27.843  17.855  12.306  1.00 42.68           C  
ANISOU 1265  C   LEU A 192     5775   5371   5071    344   -245    617       C  
ATOM   1266  O   LEU A 192      27.705  16.850  11.616  1.00 38.28           O  
ANISOU 1266  O   LEU A 192     5230   4772   4545    285   -245    626       O  
ATOM   1267  CB  LEU A 192      26.034  17.966  14.015  1.00 37.01           C  
ANISOU 1267  CB  LEU A 192     5077   4732   4254    352   -176    742       C  
ATOM   1268  CG  LEU A 192      24.662  18.496  14.434  1.00 50.37           C  
ANISOU 1268  CG  LEU A 192     6732   6504   5900    338   -118    804       C  
ATOM   1269  CD1 LEU A 192      24.723  20.004  14.711  1.00 46.17           C  
ANISOU 1269  CD1 LEU A 192     6170   6029   5342    406   -115    770       C  
ATOM   1270  CD2 LEU A 192      23.642  18.171  13.347  1.00 53.79           C  
ANISOU 1270  CD2 LEU A 192     7106   6963   6368    242    -89    831       C  
ATOM   1271  N   LEU A 193      29.030  18.327  12.660  1.00 43.77           N  
ANISOU 1271  N   LEU A 193     5924   5492   5214    413   -286    560       N  
ATOM   1272  CA  LEU A 193      30.235  17.586  12.350  1.00 44.62           C  
ANISOU 1272  CA  LEU A 193     6057   5535   5361    431   -330    511       C  
ATOM   1273  C   LEU A 193      30.283  16.292  13.186  1.00 50.36           C  
ANISOU 1273  C   LEU A 193     6861   6210   6065    449   -344    558       C  
ATOM   1274  O   LEU A 193      29.970  16.302  14.374  1.00 51.84           O  
ANISOU 1274  O   LEU A 193     7088   6412   6196    488   -338    604       O  
ATOM   1275  CB  LEU A 193      31.460  18.457  12.622  1.00 40.43           C  
ANISOU 1275  CB  LEU A 193     5508   5011   4841    500   -371    440       C  
ATOM   1276  CG  LEU A 193      32.781  17.769  12.283  1.00 41.53           C  
ANISOU 1276  CG  LEU A 193     5657   5096   5026    528   -416    384       C  
ATOM   1277  CD1 LEU A 193      32.746  17.301  10.832  1.00 41.77           C  
ANISOU 1277  CD1 LEU A 193     5662   5102   5109    463   -399    363       C  
ATOM   1278  CD2 LEU A 193      33.986  18.671  12.549  1.00 35.55           C  
ANISOU 1278  CD2 LEU A 193     4868   4355   4285    587   -457    311       C  
ATOM   1279  N   LYS A 194      30.654  15.179  12.561  1.00 46.15           N  
ANISOU 1279  N   LYS A 194     6356   5610   5568    423   -358    549       N  
ATOM   1280  CA  LYS A 194      30.872  13.922  13.287  1.00 43.14           C  
ANISOU 1280  CA  LYS A 194     6059   5162   5168    448   -377    587       C  
ATOM   1281  C   LYS A 194      32.044  13.134  12.682  1.00 40.67           C  
ANISOU 1281  C   LYS A 194     5769   4779   4903    475   -419    531       C  
ATOM   1282  O   LYS A 194      32.450  13.388  11.547  1.00 38.60           O  
ANISOU 1282  O   LYS A 194     5457   4520   4691    451   -422    472       O  
ATOM   1283  CB  LYS A 194      29.600  13.060  13.310  1.00 42.50           C  
ANISOU 1283  CB  LYS A 194     6015   5064   5071    367   -332    669       C  
ATOM   1284  CG  LYS A 194      29.173  12.548  11.938  1.00 46.25           C  
ANISOU 1284  CG  LYS A 194     6465   5512   5596    275   -317    655       C  
ATOM   1285  CD  LYS A 194      27.881  11.753  12.002  1.00 42.55           C  
ANISOU 1285  CD  LYS A 194     6022   5032   5114    186   -275    734       C  
ATOM   1286  CE  LYS A 194      27.562  11.154  10.638  1.00 46.13           C  
ANISOU 1286  CE  LYS A 194     6460   5451   5617     96   -272    710       C  
ATOM   1287  NZ  LYS A 194      26.178  10.612  10.560  1.00 47.80           N1+
ANISOU 1287  NZ  LYS A 194     6670   5672   5821     -9   -232    779       N1+
ATOM   1288  N   ASP A 195      32.578  12.180  13.438  1.00 37.07           N  
ANISOU 1288  N   ASP A 195     5392   4263   4430    531   -451    550       N  
ATOM   1289  CA  ASP A 195      33.727  11.392  12.991  1.00 39.19           C  
ANISOU 1289  CA  ASP A 195     5686   4465   4739    576   -493    498       C  
ATOM   1290  C   ASP A 195      33.330  10.066  12.331  1.00 45.70           C  
ANISOU 1290  C   ASP A 195     6572   5205   5586    517   -478    524       C  
ATOM   1291  O   ASP A 195      34.170   9.373  11.752  1.00 46.16           O  
ANISOU 1291  O   ASP A 195     6653   5205   5682    547   -505    478       O  
ATOM   1292  CB  ASP A 195      34.687  11.151  14.158  1.00 41.10           C  
ANISOU 1292  CB  ASP A 195     5977   4689   4950    687   -547    494       C  
ATOM   1293  CG  ASP A 195      35.287  12.442  14.686  1.00 50.15           C  
ANISOU 1293  CG  ASP A 195     7060   5912   6083    745   -575    447       C  
ATOM   1294  OD1 ASP A 195      35.660  13.309  13.858  1.00 57.06           O  
ANISOU 1294  OD1 ASP A 195     7851   6828   7002    725   -572    383       O  
ATOM   1295  OD2 ASP A 195      35.380  12.593  15.924  1.00 43.12           O1-
ANISOU 1295  OD2 ASP A 195     6209   5039   5136    809   -599    474       O1-
ATOM   1296  N   THR A 196      32.048   9.722  12.420  1.00 47.05           N  
ANISOU 1296  N   THR A 196     6770   5372   5736    434   -434    597       N  
ATOM   1297  CA  THR A 196      31.514   8.533  11.754  1.00 47.84           C  
ANISOU 1297  CA  THR A 196     6925   5393   5858    356   -417    622       C  
ATOM   1298  C   THR A 196      31.046   8.852  10.324  1.00 51.21           C  
ANISOU 1298  C   THR A 196     7283   5847   6328    268   -395    582       C  
ATOM   1299  O   THR A 196      31.163   9.988   9.875  1.00 55.18           O  
ANISOU 1299  O   THR A 196     7700   6427   6841    273   -390    540       O  
ATOM   1300  CB  THR A 196      30.344   7.949  12.560  1.00 46.57           C  
ANISOU 1300  CB  THR A 196     6824   5214   5655    298   -379    721       C  
ATOM   1301  CG2 THR A 196      30.813   7.573  13.938  1.00 46.56           C  
ANISOU 1301  CG2 THR A 196     6905   5182   5605    389   -401    764       C  
ATOM   1302  OG1 THR A 196      29.307   8.928  12.685  1.00 47.39           O  
ANISOU 1302  OG1 THR A 196     6853   5415   5737    246   -337    754       O  
ATOM   1303  N   VAL A 197      30.501   7.856   9.625  1.00 47.60           N  
ANISOU 1303  N   VAL A 197     6869   5324   5891    188   -382    596       N  
ATOM   1304  CA  VAL A 197      30.152   7.987   8.204  1.00 45.10           C  
ANISOU 1304  CA  VAL A 197     6502   5023   5611    111   -371    551       C  
ATOM   1305  C   VAL A 197      28.874   8.776   7.943  1.00 48.02           C  
ANISOU 1305  C   VAL A 197     6795   5481   5968     25   -333    586       C  
ATOM   1306  O   VAL A 197      27.939   8.738   8.745  1.00 52.27           O  
ANISOU 1306  O   VAL A 197     7340   6044   6476    -12   -306    660       O  
ATOM   1307  CB  VAL A 197      29.917   6.608   7.573  1.00 51.47           C  
ANISOU 1307  CB  VAL A 197     7390   5727   6440     47   -375    553       C  
ATOM   1308  CG1 VAL A 197      30.748   6.448   6.301  1.00 48.04           C  
ANISOU 1308  CG1 VAL A 197     6947   5262   6044     64   -396    464       C  
ATOM   1309  CG2 VAL A 197      30.201   5.506   8.590  1.00 67.80           C  
ANISOU 1309  CG2 VAL A 197     9571   7699   8491     89   -389    601       C  
ATOM   1310  N   TYR A 198      28.825   9.475   6.811  1.00 42.47           N  
ANISOU 1310  N   TYR A 198     6021   4830   5287     -4   -329    534       N  
ATOM   1311  CA  TYR A 198      27.569  10.069   6.336  1.00 43.80           C  
ANISOU 1311  CA  TYR A 198     6120   5076   5447    -89   -299    562       C  
ATOM   1312  C   TYR A 198      27.000   9.221   5.212  1.00 46.64           C  
ANISOU 1312  C   TYR A 198     6498   5394   5831   -187   -302    549       C  
ATOM   1313  O   TYR A 198      27.730   8.811   4.312  1.00 49.35           O  
ANISOU 1313  O   TYR A 198     6866   5685   6198   -176   -323    485       O  
ATOM   1314  CB  TYR A 198      27.770  11.499   5.822  1.00 37.06           C  
ANISOU 1314  CB  TYR A 198     5177   4310   4593    -58   -293    520       C  
ATOM   1315  CG  TYR A 198      28.149  12.490   6.891  1.00 38.66           C  
ANISOU 1315  CG  TYR A 198     5356   4564   4771     24   -290    532       C  
ATOM   1316  CD1 TYR A 198      27.182  13.329   7.461  1.00 38.05           C  
ANISOU 1316  CD1 TYR A 198     5231   4567   4660     12   -260    582       C  
ATOM   1317  CD2 TYR A 198      29.472  12.593   7.339  1.00 27.48           C  
ANISOU 1317  CD2 TYR A 198     3963   3117   3362    116   -319    489       C  
ATOM   1318  CE1 TYR A 198      27.518  14.256   8.440  1.00 31.74           C  
ANISOU 1318  CE1 TYR A 198     4417   3809   3832     89   -259    587       C  
ATOM   1319  CE2 TYR A 198      29.818  13.513   8.328  1.00 30.50           C  
ANISOU 1319  CE2 TYR A 198     4324   3545   3718    187   -322    493       C  
ATOM   1320  CZ  TYR A 198      28.830  14.345   8.870  1.00 33.05           C  
ANISOU 1320  CZ  TYR A 198     4610   3941   4006    172   -292    541       C  
ATOM   1321  OH  TYR A 198      29.147  15.251   9.848  1.00 33.25           O  
ANISOU 1321  OH  TYR A 198     4625   4007   4001    243   -297    541       O  
ATOM   1322  N   THR A 199      25.696   8.975   5.249  1.00 47.53           N  
ANISOU 1322  N   THR A 199     6592   5534   5934   -281   -280    605       N  
ATOM   1323  CA  THR A 199      25.063   8.143   4.237  1.00 49.86           C  
ANISOU 1323  CA  THR A 199     6904   5791   6250   -385   -288    593       C  
ATOM   1324  C   THR A 199      24.012   8.920   3.485  1.00 57.48           C  
ANISOU 1324  C   THR A 199     7772   6858   7210   -452   -276    597       C  
ATOM   1325  O   THR A 199      23.255   8.353   2.695  1.00 63.67           O  
ANISOU 1325  O   THR A 199     8552   7634   8006   -550   -284    593       O  
ATOM   1326  CB  THR A 199      24.411   6.926   4.867  1.00 51.81           C  
ANISOU 1326  CB  THR A 199     7223   5965   6498   -457   -278    656       C  
ATOM   1327  CG2 THR A 199      25.478   5.937   5.263  1.00 46.31           C  
ANISOU 1327  CG2 THR A 199     6640   5146   5810   -397   -300    640       C  
ATOM   1328  OG1 THR A 199      23.696   7.334   6.043  1.00 53.71           O  
ANISOU 1328  OG1 THR A 199     7432   6267   6709   -458   -243    736       O  
ATOM   1329  N   ASP A 200      23.964  10.220   3.752  1.00 55.32           N  
ANISOU 1329  N   ASP A 200     7423   6680   6916   -397   -259    603       N  
ATOM   1330  CA  ASP A 200      23.072  11.124   3.044  1.00 54.86           C  
ANISOU 1330  CA  ASP A 200     7272   6724   6849   -437   -250    604       C  
ATOM   1331  C   ASP A 200      23.879  12.324   2.536  1.00 56.13           C  
ANISOU 1331  C   ASP A 200     7395   6928   7006   -355   -254    549       C  
ATOM   1332  O   ASP A 200      24.847  12.756   3.177  1.00 54.31           O  
ANISOU 1332  O   ASP A 200     7182   6681   6773   -268   -253    534       O  
ATOM   1333  CB  ASP A 200      21.913  11.580   3.949  1.00 55.34           C  
ANISOU 1333  CB  ASP A 200     7275   6868   6884   -459   -215    682       C  
ATOM   1334  CG  ASP A 200      22.358  12.568   5.037  1.00 63.40           C  
ANISOU 1334  CG  ASP A 200     8282   7929   7878   -356   -194    701       C  
ATOM   1335  OD1 ASP A 200      22.987  12.138   6.037  1.00 71.81           O  
ANISOU 1335  OD1 ASP A 200     9412   8937   8936   -308   -193    718       O  
ATOM   1336  OD2 ASP A 200      22.069  13.779   4.893  1.00 56.33           O1-
ANISOU 1336  OD2 ASP A 200     7316   7120   6965   -322   -182    697       O1-
ATOM   1337  N   PHE A 201      23.489  12.843   1.376  1.00 44.80           N  
ANISOU 1337  N   PHE A 201     5908   5545   5569   -387   -260    519       N  
ATOM   1338  CA  PHE A 201      24.136  14.009   0.812  1.00 44.30           C  
ANISOU 1338  CA  PHE A 201     5810   5523   5500   -322   -258    475       C  
ATOM   1339  C   PHE A 201      23.153  14.756  -0.062  1.00 50.72           C  
ANISOU 1339  C   PHE A 201     6552   6424   6294   -361   -255    481       C  
ATOM   1340  O   PHE A 201      22.392  14.153  -0.809  1.00 55.36           O  
ANISOU 1340  O   PHE A 201     7131   7019   6883   -441   -271    482       O  
ATOM   1341  CB  PHE A 201      25.344  13.588  -0.017  1.00 46.83           C  
ANISOU 1341  CB  PHE A 201     6181   5773   5842   -298   -277    402       C  
ATOM   1342  CG  PHE A 201      25.935  14.695  -0.843  1.00 43.19           C  
ANISOU 1342  CG  PHE A 201     5683   5352   5375   -252   -270    355       C  
ATOM   1343  CD1 PHE A 201      26.840  15.595  -0.285  1.00 46.12           C  
ANISOU 1343  CD1 PHE A 201     6042   5732   5749   -171   -258    340       C  
ATOM   1344  CD2 PHE A 201      25.614  14.825  -2.184  1.00 42.09           C  
ANISOU 1344  CD2 PHE A 201     5528   5239   5227   -293   -277    324       C  
ATOM   1345  CE1 PHE A 201      27.407  16.610  -1.054  1.00 47.85           C  
ANISOU 1345  CE1 PHE A 201     6233   5981   5967   -138   -247    300       C  
ATOM   1346  CE2 PHE A 201      26.175  15.847  -2.962  1.00 44.68           C  
ANISOU 1346  CE2 PHE A 201     5830   5599   5546   -252   -265    287       C  
ATOM   1347  CZ  PHE A 201      27.069  16.733  -2.396  1.00 52.10           C  
ANISOU 1347  CZ  PHE A 201     6758   6543   6494   -178   -247    276       C  
ATOM   1348  N   ASP A 202      23.171  16.075   0.021  1.00 55.71           N  
ANISOU 1348  N   ASP A 202     7137   7123   6909   -303   -238    485       N  
ATOM   1349  CA  ASP A 202      22.226  16.852  -0.752  1.00 57.46           C  
ANISOU 1349  CA  ASP A 202     7293   7431   7109   -325   -236    497       C  
ATOM   1350  C   ASP A 202      22.805  18.181  -1.191  1.00 49.64           C  
ANISOU 1350  C   ASP A 202     6285   6471   6105   -255   -225    468       C  
ATOM   1351  O   ASP A 202      22.082  19.146  -1.369  1.00 53.78           O  
ANISOU 1351  O   ASP A 202     6757   7071   6605   -239   -215    492       O  
ATOM   1352  CB  ASP A 202      20.931  17.065   0.037  1.00 68.12           C  
ANISOU 1352  CB  ASP A 202     8586   8857   8441   -346   -219    567       C  
ATOM   1353  CG  ASP A 202      19.805  17.549  -0.837  1.00 73.74           C  
ANISOU 1353  CG  ASP A 202     9226   9658   9133   -383   -226    581       C  
ATOM   1354  OD1 ASP A 202      19.158  18.558  -0.481  1.00 74.12           O  
ANISOU 1354  OD1 ASP A 202     9218   9787   9158   -341   -206    616       O  
ATOM   1355  OD2 ASP A 202      19.584  16.927  -1.898  1.00 77.61           O1-
ANISOU 1355  OD2 ASP A 202     9722  10139   9629   -447   -256    552       O1-
ATOM   1356  N   GLY A 203      24.116  18.232  -1.365  1.00 53.44           N  
ANISOU 1356  N   GLY A 203     6809   6893   6604   -213   -226    417       N  
ATOM   1357  CA  GLY A 203      24.736  19.408  -1.939  1.00 49.78           C  
ANISOU 1357  CA  GLY A 203     6334   6448   6133   -162   -213    385       C  
ATOM   1358  C   GLY A 203      24.884  19.236  -3.439  1.00 48.55           C  
ANISOU 1358  C   GLY A 203     6187   6286   5971   -194   -223    343       C  
ATOM   1359  O   GLY A 203      24.086  18.558  -4.081  1.00 47.62           O  
ANISOU 1359  O   GLY A 203     6066   6184   5844   -256   -243    348       O  
ATOM   1360  N   THR A 204      25.922  19.841  -4.003  1.00 50.60           N  
ANISOU 1360  N   THR A 204     6463   6527   6237   -155   -209    298       N  
ATOM   1361  CA  THR A 204      26.105  19.834  -5.450  1.00 45.23           C  
ANISOU 1361  CA  THR A 204     5795   5848   5541   -175   -210    260       C  
ATOM   1362  C   THR A 204      26.894  18.621  -5.917  1.00 45.71           C  
ANISOU 1362  C   THR A 204     5905   5839   5623   -197   -222    208       C  
ATOM   1363  O   THR A 204      28.009  18.367  -5.447  1.00 46.14           O  
ANISOU 1363  O   THR A 204     5982   5841   5708   -160   -214    179       O  
ATOM   1364  CB  THR A 204      26.800  21.103  -5.905  1.00 42.29           C  
ANISOU 1364  CB  THR A 204     5417   5490   5161   -127   -180    241       C  
ATOM   1365  CG2 THR A 204      26.591  21.319  -7.407  1.00 41.38           C  
ANISOU 1365  CG2 THR A 204     5311   5400   5011   -148   -178    222       C  
ATOM   1366  OG1 THR A 204      26.258  22.207  -5.171  1.00 46.53           O  
ANISOU 1366  OG1 THR A 204     5921   6072   5685    -93   -168    285       O  
ATOM   1367  N   ARG A 205      26.316  17.880  -6.854  1.00 39.98           N  
ANISOU 1367  N   ARG A 205     5196   5115   4880   -252   -245    195       N  
ATOM   1368  CA  ARG A 205      26.887  16.600  -7.242  1.00 47.37           C  
ANISOU 1368  CA  ARG A 205     6187   5979   5832   -276   -260    148       C  
ATOM   1369  C   ARG A 205      28.313  16.710  -7.816  1.00 46.72           C  
ANISOU 1369  C   ARG A 205     6134   5857   5762   -227   -235     88       C  
ATOM   1370  O   ARG A 205      29.216  15.958  -7.423  1.00 48.67           O  
ANISOU 1370  O   ARG A 205     6414   6039   6040   -202   -236     57       O  
ATOM   1371  CB  ARG A 205      25.956  15.837  -8.205  1.00 44.93           C  
ANISOU 1371  CB  ARG A 205     5894   5679   5497   -349   -293    139       C  
ATOM   1372  CG  ARG A 205      26.367  14.378  -8.347  1.00 53.37           C  
ANISOU 1372  CG  ARG A 205     7031   6662   6587   -379   -313     98       C  
ATOM   1373  CD  ARG A 205      25.465  13.579  -9.278  1.00 52.88           C  
ANISOU 1373  CD  ARG A 205     6990   6601   6500   -459   -351     82       C  
ATOM   1374  NE  ARG A 205      25.906  12.184  -9.380  1.00 51.94           N  
ANISOU 1374  NE  ARG A 205     6948   6385   6401   -484   -369     40       N  
ATOM   1375  CZ  ARG A 205      25.583  11.218  -8.519  1.00 50.63           C  
ANISOU 1375  CZ  ARG A 205     6810   6163   6265   -524   -386     65       C  
ATOM   1376  NH1 ARG A 205      24.816  11.478  -7.472  1.00 49.69           N1+
ANISOU 1376  NH1 ARG A 205     6643   6081   6157   -544   -383    133       N1+
ATOM   1377  NH2 ARG A 205      26.028   9.982  -8.703  1.00 48.41           N  
ANISOU 1377  NH2 ARG A 205     6610   5786   5999   -540   -402     23       N  
ATOM   1378  N   VAL A 206      28.509  17.635  -8.753  1.00 45.78           N  
ANISOU 1378  N   VAL A 206     6001   5778   5616   -210   -212     72       N  
ATOM   1379  CA  VAL A 206      29.813  17.798  -9.403  1.00 36.44           C  
ANISOU 1379  CA  VAL A 206     4837   4567   4440   -171   -179     17       C  
ATOM   1380  C   VAL A 206      30.894  18.217  -8.408  1.00 36.51           C  
ANISOU 1380  C   VAL A 206     4825   4553   4493   -116   -157     12       C  
ATOM   1381  O   VAL A 206      32.075  18.222  -8.737  1.00 40.41           O  
ANISOU 1381  O   VAL A 206     5325   5023   5005    -82   -131    -35       O  
ATOM   1382  CB  VAL A 206      29.748  18.791 -10.590  1.00 41.72           C  
ANISOU 1382  CB  VAL A 206     5499   5286   5066   -168   -153     12       C  
ATOM   1383  CG1 VAL A 206      28.909  18.203 -11.723  1.00 33.38           C  
ANISOU 1383  CG1 VAL A 206     4473   4247   3962   -216   -181      0       C  
ATOM   1384  CG2 VAL A 206      29.194  20.152 -10.141  1.00 34.98           C  
ANISOU 1384  CG2 VAL A 206     4601   4488   4200   -152   -140     65       C  
ATOM   1385  N   TYR A 207      30.472  18.557  -7.189  1.00 43.73           N  
ANISOU 1385  N   TYR A 207     5713   5481   5422   -106   -169     57       N  
ATOM   1386  CA  TYR A 207      31.380  18.887  -6.097  1.00 41.90           C  
ANISOU 1386  CA  TYR A 207     5463   5228   5227    -56   -160     53       C  
ATOM   1387  C   TYR A 207      31.527  17.747  -5.061  1.00 41.47           C  
ANISOU 1387  C   TYR A 207     5434   5123   5199    -47   -190     57       C  
ATOM   1388  O   TYR A 207      32.277  17.883  -4.078  1.00 36.62           O  
ANISOU 1388  O   TYR A 207     4809   4491   4612     -1   -193     53       O  
ATOM   1389  CB  TYR A 207      30.912  20.164  -5.398  1.00 44.04           C  
ANISOU 1389  CB  TYR A 207     5696   5547   5489    -40   -150     98       C  
ATOM   1390  CG  TYR A 207      31.386  21.469  -6.007  1.00 36.65           C  
ANISOU 1390  CG  TYR A 207     4740   4638   4546    -22   -114     85       C  
ATOM   1391  CD1 TYR A 207      30.669  22.089  -7.035  1.00 36.87           C  
ANISOU 1391  CD1 TYR A 207     4769   4707   4533    -44   -100    102       C  
ATOM   1392  CD2 TYR A 207      32.543  22.097  -5.538  1.00 42.26           C  
ANISOU 1392  CD2 TYR A 207     5433   5333   5290     15    -94     57       C  
ATOM   1393  CE1 TYR A 207      31.105  23.297  -7.598  1.00 36.78           C  
ANISOU 1393  CE1 TYR A 207     4750   4712   4512    -28    -62     96       C  
ATOM   1394  CE2 TYR A 207      32.986  23.309  -6.084  1.00 45.85           C  
ANISOU 1394  CE2 TYR A 207     5873   5805   5741     22    -56     48       C  
ATOM   1395  CZ  TYR A 207      32.256  23.905  -7.116  1.00 52.23           C  
ANISOU 1395  CZ  TYR A 207     6692   6646   6506      1    -38     70       C  
ATOM   1396  OH  TYR A 207      32.684  25.106  -7.655  1.00 64.87           O  
ANISOU 1396  OH  TYR A 207     8289   8256   8101      7      3     67       O  
ATOM   1397  N   SER A 208      30.807  16.643  -5.273  1.00 37.50           N  
ANISOU 1397  N   SER A 208     4967   4594   4686    -92   -215     67       N  
ATOM   1398  CA  SER A 208      30.860  15.480  -4.377  1.00 37.80           C  
ANISOU 1398  CA  SER A 208     5044   4573   4745    -89   -241     77       C  
ATOM   1399  C   SER A 208      32.006  14.517  -4.733  1.00 39.70           C  
ANISOU 1399  C   SER A 208     5329   4745   5010    -57   -245     17       C  
ATOM   1400  O   SER A 208      32.387  14.357  -5.899  1.00 31.96           O  
ANISOU 1400  O   SER A 208     4363   3758   4023    -62   -232    -30       O  
ATOM   1401  CB  SER A 208      29.533  14.721  -4.391  1.00 41.44           C  
ANISOU 1401  CB  SER A 208     5525   5032   5187   -161   -264    118       C  
ATOM   1402  OG  SER A 208      29.344  14.049  -5.624  1.00 45.48           O  
ANISOU 1402  OG  SER A 208     6070   5523   5686   -206   -273     81       O  
ATOM   1403  N   PRO A 209      32.557  13.862  -3.720  1.00 32.95           N  
ANISOU 1403  N   PRO A 209     4499   3840   4180    -16   -262     20       N  
ATOM   1404  CA  PRO A 209      33.727  13.007  -3.904  1.00 34.60           C  
ANISOU 1404  CA  PRO A 209     4745   3987   4415     34   -267    -35       C  
ATOM   1405  C   PRO A 209      33.382  11.651  -4.513  1.00 34.95           C  
ANISOU 1405  C   PRO A 209     4864   3963   4453     -3   -285    -52       C  
ATOM   1406  O   PRO A 209      32.243  11.202  -4.451  1.00 34.32           O  
ANISOU 1406  O   PRO A 209     4810   3873   4356    -71   -301    -13       O  
ATOM   1407  CB  PRO A 209      34.224  12.814  -2.469  1.00 35.85           C  
ANISOU 1407  CB  PRO A 209     4908   4120   4594     91   -288    -13       C  
ATOM   1408  CG  PRO A 209      32.997  12.878  -1.656  1.00 33.77           C  
ANISOU 1408  CG  PRO A 209     4649   3873   4310     45   -298     59       C  
ATOM   1409  CD  PRO A 209      32.129  13.916  -2.313  1.00 34.66           C  
ANISOU 1409  CD  PRO A 209     4712   4059   4398     -6   -277     77       C  
ATOM   1410  N   PRO A 210      34.392  10.983  -5.069  1.00 41.20           N  
ANISOU 1410  N   PRO A 210     5689   4705   5260     42   -281   -114       N  
ATOM   1411  CA  PRO A 210      34.286   9.661  -5.703  1.00 37.20           C  
ANISOU 1411  CA  PRO A 210     5265   4121   4748     21   -297   -145       C  
ATOM   1412  C   PRO A 210      33.547   8.633  -4.828  1.00 44.87           C  
ANISOU 1412  C   PRO A 210     6301   5024   5723    -14   -331    -97       C  
ATOM   1413  O   PRO A 210      32.758   7.808  -5.307  1.00 43.52           O  
ANISOU 1413  O   PRO A 210     6188   4808   5538    -83   -347    -95       O  
ATOM   1414  CB  PRO A 210      35.748   9.222  -5.850  1.00 36.71           C  
ANISOU 1414  CB  PRO A 210     5217   4019   4711    113   -288   -208       C  
ATOM   1415  CG  PRO A 210      36.575  10.456  -5.721  1.00 40.09           C  
ANISOU 1415  CG  PRO A 210     5556   4521   5154    162   -260   -220       C  
ATOM   1416  CD  PRO A 210      35.784  11.468  -4.959  1.00 40.78           C  
ANISOU 1416  CD  PRO A 210     5593   4669   5234    125   -263   -157       C  
ATOM   1417  N   GLU A 211      33.831   8.661  -3.535  1.00 40.84           N  
ANISOU 1417  N   GLU A 211     5785   4503   5229     32   -341    -59       N  
ATOM   1418  CA  GLU A 211      33.273   7.662  -2.647  1.00 38.89           C  
ANISOU 1418  CA  GLU A 211     5607   4185   4983      8   -367    -10       C  
ATOM   1419  C   GLU A 211      31.780   7.886  -2.411  1.00 40.79           C  
ANISOU 1419  C   GLU A 211     5831   4464   5204    -91   -367     56       C  
ATOM   1420  O   GLU A 211      31.077   6.958  -2.040  1.00 52.13           O  
ANISOU 1420  O   GLU A 211     7328   5839   6638   -145   -382     93       O  
ATOM   1421  CB  GLU A 211      34.041   7.617  -1.326  1.00 30.49           C  
ANISOU 1421  CB  GLU A 211     4547   3102   3935     95   -379     12       C  
ATOM   1422  CG  GLU A 211      34.081   8.952  -0.593  1.00 39.02           C  
ANISOU 1422  CG  GLU A 211     5541   4274   5011    119   -368     41       C  
ATOM   1423  CD  GLU A 211      35.133   9.914  -1.150  1.00 43.80           C  
ANISOU 1423  CD  GLU A 211     6073   4937   5632    174   -350    -18       C  
ATOM   1424  OE1 GLU A 211      35.456  10.906  -0.461  1.00 35.61           O  
ANISOU 1424  OE1 GLU A 211     4976   3958   4598    210   -347     -6       O  
ATOM   1425  OE2 GLU A 211      35.647   9.677  -2.264  1.00 49.71           O1-
ANISOU 1425  OE2 GLU A 211     6828   5672   6388    181   -337    -77       O1-
ATOM   1426  N   TRP A 212      31.291   9.106  -2.612  1.00 29.58           N  
ANISOU 1426  N   TRP A 212     4328   3141   3768   -115   -349     73       N  
ATOM   1427  CA  TRP A 212      29.852   9.323  -2.526  1.00 38.75           C  
ANISOU 1427  CA  TRP A 212     5464   4349   4910   -204   -349    131       C  
ATOM   1428  C   TRP A 212      29.185   8.724  -3.746  1.00 42.27           C  
ANISOU 1428  C   TRP A 212     5939   4777   5345   -286   -361    103       C  
ATOM   1429  O   TRP A 212      28.243   7.932  -3.631  1.00 42.08           O  
ANISOU 1429  O   TRP A 212     5950   4720   5320   -366   -376    134       O  
ATOM   1430  CB  TRP A 212      29.467  10.803  -2.411  1.00 32.58           C  
ANISOU 1430  CB  TRP A 212     4591   3675   4112   -199   -328    157       C  
ATOM   1431  CG  TRP A 212      27.991  11.021  -2.689  1.00 41.09           C  
ANISOU 1431  CG  TRP A 212     5634   4811   5168   -288   -329    201       C  
ATOM   1432  CD1 TRP A 212      27.442  11.607  -3.797  1.00 42.83           C  
ANISOU 1432  CD1 TRP A 212     5813   5092   5368   -328   -326    184       C  
ATOM   1433  CD2 TRP A 212      26.883  10.615  -1.863  1.00 42.78           C  
ANISOU 1433  CD2 TRP A 212     5848   5028   5377   -348   -332    270       C  
ATOM   1434  CE2 TRP A 212      25.698  11.002  -2.527  1.00 43.08           C  
ANISOU 1434  CE2 TRP A 212     5833   5138   5396   -422   -333    289       C  
ATOM   1435  CE3 TRP A 212      26.778   9.961  -0.629  1.00 40.79           C  
ANISOU 1435  CE3 TRP A 212     5636   4729   5132   -345   -332    320       C  
ATOM   1436  NE1 TRP A 212      26.064  11.609  -3.701  1.00 46.20           N  
ANISOU 1436  NE1 TRP A 212     6208   5567   5780   -405   -333    236       N  
ATOM   1437  CZ2 TRP A 212      24.429  10.757  -1.999  1.00 39.74           C  
ANISOU 1437  CZ2 TRP A 212     5386   4747   4967   -495   -333    353       C  
ATOM   1438  CZ3 TRP A 212      25.504   9.723  -0.098  1.00 37.77           C  
ANISOU 1438  CZ3 TRP A 212     5237   4374   4741   -421   -326    388       C  
ATOM   1439  CH2 TRP A 212      24.355  10.123  -0.784  1.00 41.64           C  
ANISOU 1439  CH2 TRP A 212     5664   4940   5217   -496   -325    402       C  
ATOM   1440  N   ILE A 213      29.694   9.114  -4.910  1.00 42.08           N  
ANISOU 1440  N   ILE A 213     5900   4776   5311   -267   -352     42       N  
ATOM   1441  CA  ILE A 213      29.248   8.569  -6.185  1.00 44.69           C  
ANISOU 1441  CA  ILE A 213     6266   5090   5625   -331   -367      0       C  
ATOM   1442  C   ILE A 213      29.233   7.043  -6.193  1.00 43.78           C  
ANISOU 1442  C   ILE A 213     6251   4861   5523   -363   -392    -18       C  
ATOM   1443  O   ILE A 213      28.271   6.437  -6.659  1.00 46.99           O  
ANISOU 1443  O   ILE A 213     6686   5250   5919   -455   -415    -14       O  
ATOM   1444  CB  ILE A 213      30.136   9.042  -7.350  1.00 47.31           C  
ANISOU 1444  CB  ILE A 213     6589   5444   5943   -281   -348    -70       C  
ATOM   1445  CG1 ILE A 213      30.251  10.569  -7.365  1.00 47.99           C  
ANISOU 1445  CG1 ILE A 213     6586   5630   6018   -249   -319    -52       C  
ATOM   1446  CG2 ILE A 213      29.588   8.515  -8.678  1.00 44.09           C  
ANISOU 1446  CG2 ILE A 213     6221   5025   5505   -347   -366   -112       C  
ATOM   1447  CD1 ILE A 213      28.926  11.261  -7.558  1.00 51.25           C  
ANISOU 1447  CD1 ILE A 213     6947   6123   6403   -316   -326     -5       C  
ATOM   1448  N   ARG A 214      30.294   6.430  -5.678  1.00 48.60           N  
ANISOU 1448  N   ARG A 214     6915   5394   6156   -286   -391    -39       N  
ATOM   1449  CA  ARG A 214      30.439   4.977  -5.738  1.00 55.99           C  
ANISOU 1449  CA  ARG A 214     7961   6208   7104   -299   -414    -63       C  
ATOM   1450  C   ARG A 214      29.726   4.240  -4.605  1.00 53.44           C  
ANISOU 1450  C   ARG A 214     7683   5827   6795   -349   -428      8       C  
ATOM   1451  O   ARG A 214      29.108   3.202  -4.833  1.00 51.81           O  
ANISOU 1451  O   ARG A 214     7552   5544   6591   -427   -449      8       O  
ATOM   1452  CB  ARG A 214      31.918   4.563  -5.759  1.00 61.42           C  
ANISOU 1452  CB  ARG A 214     8694   6834   7809   -184   -407   -120       C  
ATOM   1453  CG  ARG A 214      32.673   4.930  -7.029  1.00 67.76           C  
ANISOU 1453  CG  ARG A 214     9478   7668   8598   -142   -388   -199       C  
ATOM   1454  CD  ARG A 214      34.129   4.447  -6.979  1.00 73.51           C  
ANISOU 1454  CD  ARG A 214    10243   8339   9347    -25   -379   -253       C  
ATOM   1455  NE  ARG A 214      34.230   3.031  -6.637  1.00 76.06           N  
ANISOU 1455  NE  ARG A 214    10681   8535   9683    -13   -405   -259       N  
ATOM   1456  CZ  ARG A 214      34.346   2.054  -7.530  1.00 85.99           C  
ANISOU 1456  CZ  ARG A 214    12031   9712  10932    -20   -414   -319       C  
ATOM   1457  NH1 ARG A 214      34.389   2.343  -8.824  1.00 86.57           N1+
ANISOU 1457  NH1 ARG A 214    12090   9824  10977    -36   -399   -379       N1+
ATOM   1458  NH2 ARG A 214      34.427   0.789  -7.131  1.00 91.22           N  
ANISOU 1458  NH2 ARG A 214    12804  10248  11606     -8   -439   -320       N  
ATOM   1459  N   TYR A 215      29.811   4.763  -3.387  1.00 41.26           N  
ANISOU 1459  N   TYR A 215     6099   4319   5259   -308   -416     67       N  
ATOM   1460  CA  TYR A 215      29.348   3.999  -2.231  1.00 43.67           C  
ANISOU 1460  CA  TYR A 215     6461   4560   5573   -335   -423    134       C  
ATOM   1461  C   TYR A 215      28.246   4.651  -1.404  1.00 48.13           C  
ANISOU 1461  C   TYR A 215     6956   5204   6125   -395   -409    217       C  
ATOM   1462  O   TYR A 215      27.723   4.029  -0.478  1.00 44.95           O  
ANISOU 1462  O   TYR A 215     6598   4755   5726   -431   -408    280       O  
ATOM   1463  CB  TYR A 215      30.524   3.686  -1.319  1.00 43.77           C  
ANISOU 1463  CB  TYR A 215     6519   4514   5599   -219   -426    134       C  
ATOM   1464  CG  TYR A 215      31.699   3.115  -2.063  1.00 57.42           C  
ANISOU 1464  CG  TYR A 215     8303   6175   7339   -142   -436     52       C  
ATOM   1465  CD1 TYR A 215      31.584   1.926  -2.769  1.00 62.15           C  
ANISOU 1465  CD1 TYR A 215     9002   6669   7942   -182   -452     15       C  
ATOM   1466  CD2 TYR A 215      32.928   3.760  -2.059  1.00 61.03           C  
ANISOU 1466  CD2 TYR A 215     8711   6673   7804    -29   -428      9       C  
ATOM   1467  CE1 TYR A 215      32.664   1.394  -3.454  1.00 67.01           C  
ANISOU 1467  CE1 TYR A 215     9671   7225   8565   -101   -457    -63       C  
ATOM   1468  CE2 TYR A 215      34.013   3.237  -2.738  1.00 64.26           C  
ANISOU 1468  CE2 TYR A 215     9161   7029   8225     47   -431    -67       C  
ATOM   1469  CZ  TYR A 215      33.877   2.056  -3.434  1.00 70.97           C  
ANISOU 1469  CZ  TYR A 215    10113   7776   9074     16   -444   -102       C  
ATOM   1470  OH  TYR A 215      34.962   1.539  -4.112  1.00 78.45           O  
ANISOU 1470  OH  TYR A 215    11104   8674  10030    101   -444   -180       O  
ATOM   1471  N   HIS A 216      27.897   5.892  -1.732  1.00 47.50           N  
ANISOU 1471  N   HIS A 216     6775   5242   6032   -400   -395    219       N  
ATOM   1472  CA  HIS A 216      26.964   6.652  -0.910  1.00 43.87           C  
ANISOU 1472  CA  HIS A 216     6242   4867   5558   -433   -377    293       C  
ATOM   1473  C   HIS A 216      27.421   6.704   0.532  1.00 44.22           C  
ANISOU 1473  C   HIS A 216     6305   4895   5603   -361   -366    342       C  
ATOM   1474  O   HIS A 216      26.596   6.717   1.439  1.00 52.37           O  
ANISOU 1474  O   HIS A 216     7324   5950   6623   -399   -352    414       O  
ATOM   1475  CB  HIS A 216      25.544   6.084  -0.983  1.00 39.62           C  
ANISOU 1475  CB  HIS A 216     5705   4331   5018   -561   -380    339       C  
ATOM   1476  CG  HIS A 216      24.925   6.202  -2.339  1.00 60.94           C  
ANISOU 1476  CG  HIS A 216     8371   7072   7711   -635   -397    297       C  
ATOM   1477  CD2 HIS A 216      24.263   5.299  -3.101  1.00 66.66           C  
ANISOU 1477  CD2 HIS A 216     9136   7751   8440   -736   -422    277       C  
ATOM   1478  ND1 HIS A 216      24.963   7.369  -3.074  1.00 64.94           N  
ANISOU 1478  ND1 HIS A 216     8798   7677   8200   -606   -391    269       N  
ATOM   1479  CE1 HIS A 216      24.347   7.182  -4.227  1.00 62.27           C  
ANISOU 1479  CE1 HIS A 216     8452   7357   7851   -681   -413    235       C  
ATOM   1480  NE2 HIS A 216      23.915   5.934  -4.268  1.00 64.89           N  
ANISOU 1480  NE2 HIS A 216     8854   7605   8198   -762   -434    236       N  
ATOM   1481  N   ARG A 217      28.717   6.795   0.756  1.00 45.86           N  
ANISOU 1481  N   ARG A 217     6539   5066   5820   -255   -374    301       N  
ATOM   1482  CA  ARG A 217      29.243   7.061   2.075  1.00 40.22           C  
ANISOU 1482  CA  ARG A 217     5828   4354   5100   -170   -371    335       C  
ATOM   1483  C   ARG A 217      30.501   7.911   2.001  1.00 45.14           C  
ANISOU 1483  C   ARG A 217     6395   5027   5729    -71   -372    281       C  
ATOM   1484  O   ARG A 217      31.301   7.738   1.128  1.00 48.65           O  
ANISOU 1484  O   ARG A 217     6838   5458   6190    -45   -377    212       O  
ATOM   1485  CB  ARG A 217      29.465   5.781   2.880  1.00 38.24           C  
ANISOU 1485  CB  ARG A 217     5687   3985   4857   -134   -390    347       C  
ATOM   1486  CG  ARG A 217      29.946   4.592   2.102  1.00 56.69           C  
ANISOU 1486  CG  ARG A 217     8105   6238   7197   -232   -392    383       C  
ATOM   1487  CD  ARG A 217      29.749   3.272   2.835  1.00 75.55           C  
ANISOU 1487  CD  ARG A 217    10605   8517   9584   -182   -404    420       C  
ATOM   1488  NE  ARG A 217      30.592   3.161   4.013  1.00 88.49           N  
ANISOU 1488  NE  ARG A 217    12320  10060  11243   -109   -429    354       N  
ATOM   1489  CZ  ARG A 217      30.186   2.698   5.185  1.00101.24           C  
ANISOU 1489  CZ  ARG A 217    13908  11693  12865      8   -443    298       C  
ATOM   1490  NH1 ARG A 217      31.016   2.675   6.203  1.00 99.87           N1+
ANISOU 1490  NH1 ARG A 217    13803  11434  12709     73   -463    240       N1+
ATOM   1491  NH2 ARG A 217      28.957   2.258   5.340  1.00109.42           N  
ANISOU 1491  NH2 ARG A 217    14848  12834  13893     61   -436    296       N  
ATOM   1492  N   TYR A 218      30.646   8.853   2.926  1.00 48.49           N  
ANISOU 1492  N   TYR A 218     6775   5508   6140    -18   -366    312       N  
ATOM   1493  CA  TYR A 218      31.812   9.739   3.014  1.00 44.86           C  
ANISOU 1493  CA  TYR A 218     6268   5088   5690     74   -371    263       C  
ATOM   1494  C   TYR A 218      32.082  10.152   4.466  1.00 47.25           C  
ANISOU 1494  C   TYR A 218     6567   5412   5975    141   -380    302       C  
ATOM   1495  O   TYR A 218      31.218  10.010   5.341  1.00 47.83           O  
ANISOU 1495  O   TYR A 218     6660   5490   6022    112   -371    371       O  
ATOM   1496  CB  TYR A 218      31.655  10.986   2.102  1.00 34.05           C  
ANISOU 1496  CB  TYR A 218     4812   3806   4321     51   -350    232       C  
ATOM   1497  CG  TYR A 218      30.456  11.856   2.433  1.00 32.72           C  
ANISOU 1497  CG  TYR A 218     4592   3715   4126      1   -329    289       C  
ATOM   1498  CD1 TYR A 218      30.596  13.002   3.225  1.00 29.23           C  
ANISOU 1498  CD1 TYR A 218     4100   3335   3670     49   -321    305       C  
ATOM   1499  CD2 TYR A 218      29.176  11.532   1.958  1.00 37.86           C  
ANISOU 1499  CD2 TYR A 218     5241   4379   4764    -92   -319    325       C  
ATOM   1500  CE1 TYR A 218      29.493  13.804   3.549  1.00 32.17           C  
ANISOU 1500  CE1 TYR A 218     4429   3779   4015     15   -300    356       C  
ATOM   1501  CE2 TYR A 218      28.061  12.329   2.275  1.00 46.14           C  
ANISOU 1501  CE2 TYR A 218     6235   5508   5789   -130   -299    378       C  
ATOM   1502  CZ  TYR A 218      28.229  13.462   3.076  1.00 45.40           C  
ANISOU 1502  CZ  TYR A 218     6097   5473   5679    -71   -287    394       C  
ATOM   1503  OH  TYR A 218      27.137  14.250   3.394  1.00 43.98           O  
ANISOU 1503  OH  TYR A 218     5866   5372   5474    -96   -265    444       O  
ATOM   1504  N   HIS A 219      33.289  10.653   4.717  1.00 41.51           N  
ANISOU 1504  N   HIS A 219     5811   4698   5261    229   -396    255       N  
ATOM   1505  CA  HIS A 219      33.604  11.269   6.000  1.00 40.32           C  
ANISOU 1505  CA  HIS A 219     5647   4582   5091    294   -410    279       C  
ATOM   1506  C   HIS A 219      33.752  12.788   5.817  1.00 40.53           C  
ANISOU 1506  C   HIS A 219     5584   4697   5119    301   -395    251       C  
ATOM   1507  O   HIS A 219      34.259  13.258   4.793  1.00 38.52           O  
ANISOU 1507  O   HIS A 219     5283   4462   4891    295   -386    195       O  
ATOM   1508  CB  HIS A 219      34.837  10.613   6.637  1.00 38.72           C  
ANISOU 1508  CB  HIS A 219     5487   4326   4899    391   -449    252       C  
ATOM   1509  CG  HIS A 219      34.602   9.191   7.072  1.00 46.62           C  
ANISOU 1509  CG  HIS A 219     6591   5235   5888    391   -463    294       C  
ATOM   1510  CD2 HIS A 219      34.555   8.036   6.362  1.00 39.72           C  
ANISOU 1510  CD2 HIS A 219     5782   4279   5033    363   -463    283       C  
ATOM   1511  ND1 HIS A 219      34.342   8.839   8.383  1.00 43.19           N  
ANISOU 1511  ND1 HIS A 219     6214   4780   5418    422   -475    358       N  
ATOM   1512  CE1 HIS A 219      34.157   7.533   8.461  1.00 42.22           C  
ANISOU 1512  CE1 HIS A 219     6185   4563   5292    410   -481    388       C  
ATOM   1513  NE2 HIS A 219      34.278   7.024   7.248  1.00 43.70           N  
ANISOU 1513  NE2 HIS A 219     6381   4710   5515    373   -476    342       N  
ATOM   1514  N   GLY A 220      33.277  13.548   6.800  1.00 32.69           N  
ANISOU 1514  N   GLY A 220     4574   3753   4093    313   -391    293       N  
ATOM   1515  CA  GLY A 220      33.078  14.980   6.635  1.00 35.45           C  
ANISOU 1515  CA  GLY A 220     4853   4179   4438    305   -371    281       C  
ATOM   1516  C   GLY A 220      34.263  15.766   6.104  1.00 33.98           C  
ANISOU 1516  C   GLY A 220     4613   4012   4285    343   -380    206       C  
ATOM   1517  O   GLY A 220      34.193  16.395   5.052  1.00 34.48           O  
ANISOU 1517  O   GLY A 220     4633   4103   4364    305   -355    179       O  
ATOM   1518  N   ARG A 221      35.365  15.708   6.841  1.00 39.61           N  
ANISOU 1518  N   ARG A 221     5330   4712   5008    417   -415    175       N  
ATOM   1519  CA  ARG A 221      36.541  16.511   6.568  1.00 33.15           C  
ANISOU 1519  CA  ARG A 221     4453   3920   4225    454   -426    106       C  
ATOM   1520  C   ARG A 221      37.167  16.157   5.239  1.00 37.00           C  
ANISOU 1520  C   ARG A 221     4917   4387   4753    437   -410     53       C  
ATOM   1521  O   ARG A 221      37.530  17.039   4.462  1.00 36.04           O  
ANISOU 1521  O   ARG A 221     4739   4300   4653    417   -386     13       O  
ATOM   1522  CB  ARG A 221      37.547  16.350   7.709  1.00 48.30           C  
ANISOU 1522  CB  ARG A 221     6379   5829   6143    539   -476     85       C  
ATOM   1523  CG  ARG A 221      37.021  16.915   9.036  1.00 61.96           C  
ANISOU 1523  CG  ARG A 221     8129   7589   7825    562   -491    129       C  
ATOM   1524  CD  ARG A 221      37.886  16.552  10.248  1.00 69.56           C  
ANISOU 1524  CD  ARG A 221     9118   8539   8773    650   -548    117       C  
ATOM   1525  NE  ARG A 221      37.410  17.210  11.471  1.00 78.62           N  
ANISOU 1525  NE  ARG A 221    10285   9720   9868    674   -560    152       N  
ATOM   1526  CZ  ARG A 221      37.690  18.473  11.802  1.00 83.28           C  
ANISOU 1526  CZ  ARG A 221    10830  10358  10456    685   -569    118       C  
ATOM   1527  NH1 ARG A 221      38.448  19.221  11.006  1.00 88.80           N1+
ANISOU 1527  NH1 ARG A 221    11459  11075  11204    667   -565     53       N1+
ATOM   1528  NH2 ARG A 221      37.217  18.993  12.928  1.00 79.53           N  
ANISOU 1528  NH2 ARG A 221    10384   9908   9925    712   -578    149       N  
ATOM   1529  N   SER A 222      37.285  14.864   4.963  1.00 32.03           N  
ANISOU 1529  N   SER A 222     4338   3699   4131    445   -420     53       N  
ATOM   1530  CA  SER A 222      37.931  14.465   3.736  1.00 33.90           C  
ANISOU 1530  CA  SER A 222     4562   3917   4403    440   -405     -2       C  
ATOM   1531  C   SER A 222      37.041  14.790   2.519  1.00 37.35           C  
ANISOU 1531  C   SER A 222     4989   4372   4832    357   -362      6       C  
ATOM   1532  O   SER A 222      37.562  15.119   1.446  1.00 37.02           O  
ANISOU 1532  O   SER A 222     4910   4345   4810    346   -337    -43       O  
ATOM   1533  CB  SER A 222      38.375  12.994   3.784  1.00 32.23           C  
ANISOU 1533  CB  SER A 222     4415   3631   4201    483   -430    -11       C  
ATOM   1534  OG  SER A 222      37.289  12.110   3.534  1.00 44.63           O  
ANISOU 1534  OG  SER A 222     6056   5153   5749    425   -421     35       O  
ATOM   1535  N   ALA A 223      35.717  14.720   2.686  1.00 26.61           N  
ANISOU 1535  N   ALA A 223     3657   3015   3437    300   -352     67       N  
ATOM   1536  CA  ALA A 223      34.804  15.190   1.637  1.00 32.57           C  
ANISOU 1536  CA  ALA A 223     4393   3803   4179    226   -319     78       C  
ATOM   1537  C   ALA A 223      34.939  16.696   1.425  1.00 38.47           C  
ANISOU 1537  C   ALA A 223     5074   4615   4927    225   -296     64       C  
ATOM   1538  O   ALA A 223      34.896  17.187   0.287  1.00 36.41           O  
ANISOU 1538  O   ALA A 223     4788   4377   4668    192   -268     41       O  
ATOM   1539  CB  ALA A 223      33.358  14.855   1.973  1.00 32.48           C  
ANISOU 1539  CB  ALA A 223     4412   3794   4136    169   -317    147       C  
ATOM   1540  N   ALA A 224      35.094  17.436   2.519  1.00 28.81           N  
ANISOU 1540  N   ALA A 224     3832   3418   3698    262   -308     79       N  
ATOM   1541  CA  ALA A 224      35.189  18.888   2.402  1.00 30.21           C  
ANISOU 1541  CA  ALA A 224     3957   3646   3874    259   -288     67       C  
ATOM   1542  C   ALA A 224      36.443  19.271   1.625  1.00 38.08           C  
ANISOU 1542  C   ALA A 224     4914   4644   4910    274   -275     -1       C  
ATOM   1543  O   ALA A 224      36.422  20.213   0.816  1.00 39.09           O  
ANISOU 1543  O   ALA A 224     5010   4801   5040    245   -242    -14       O  
ATOM   1544  CB  ALA A 224      35.168  19.557   3.779  1.00 22.37           C  
ANISOU 1544  CB  ALA A 224     2961   2675   2866    299   -308     88       C  
ATOM   1545  N   VAL A 225      37.525  18.526   1.858  1.00 33.40           N  
ANISOU 1545  N   VAL A 225     4322   4020   4347    321   -299    -41       N  
ATOM   1546  CA  VAL A 225      38.797  18.789   1.190  1.00 32.73           C  
ANISOU 1546  CA  VAL A 225     4189   3943   4304    340   -285   -108       C  
ATOM   1547  C   VAL A 225      38.655  18.575  -0.320  1.00 35.20           C  
ANISOU 1547  C   VAL A 225     4505   4252   4616    297   -243   -125       C  
ATOM   1548  O   VAL A 225      39.153  19.363  -1.126  1.00 46.52           O  
ANISOU 1548  O   VAL A 225     5897   5712   6065    280   -207   -157       O  
ATOM   1549  CB  VAL A 225      39.956  17.934   1.796  1.00 30.40           C  
ANISOU 1549  CB  VAL A 225     3891   3621   4039    411   -325   -146       C  
ATOM   1550  CG1 VAL A 225      41.224  18.003   0.921  1.00 24.26           C  
ANISOU 1550  CG1 VAL A 225     3058   2854   3306    429   -302   -216       C  
ATOM   1551  CG2 VAL A 225      40.253  18.397   3.221  1.00 27.98           C  
ANISOU 1551  CG2 VAL A 225     3571   3330   3729    456   -368   -139       C  
ATOM   1552  N   TRP A 226      37.947  17.522  -0.703  1.00 29.37           N  
ANISOU 1552  N   TRP A 226     3821   3479   3857    277   -248   -104       N  
ATOM   1553  CA  TRP A 226      37.688  17.260  -2.114  1.00 30.58           C  
ANISOU 1553  CA  TRP A 226     3989   3629   4001    235   -215   -120       C  
ATOM   1554  C   TRP A 226      36.970  18.449  -2.762  1.00 28.24           C  
ANISOU 1554  C   TRP A 226     3669   3381   3679    184   -181    -97       C  
ATOM   1555  O   TRP A 226      37.334  18.887  -3.847  1.00 29.98           O  
ANISOU 1555  O   TRP A 226     3871   3618   3901    168   -143   -127       O  
ATOM   1556  CB  TRP A 226      36.840  15.992  -2.275  1.00 31.83           C  
ANISOU 1556  CB  TRP A 226     4216   3742   4137    210   -234    -95       C  
ATOM   1557  CG  TRP A 226      36.382  15.768  -3.687  1.00 35.38           C  
ANISOU 1557  CG  TRP A 226     4685   4191   4566    161   -208   -110       C  
ATOM   1558  CD1 TRP A 226      35.263  16.280  -4.284  1.00 35.22           C  
ANISOU 1558  CD1 TRP A 226     4665   4205   4511    100   -195    -76       C  
ATOM   1559  CD2 TRP A 226      37.035  14.969  -4.680  1.00 33.71           C  
ANISOU 1559  CD2 TRP A 226     4500   3947   4362    174   -195   -164       C  
ATOM   1560  CE2 TRP A 226      36.258  15.046  -5.859  1.00 33.83           C  
ANISOU 1560  CE2 TRP A 226     4534   3978   4343    116   -176   -162       C  
ATOM   1561  CE3 TRP A 226      38.198  14.189  -4.683  1.00 31.70           C  
ANISOU 1561  CE3 TRP A 226     4253   3653   4137    235   -200   -216       C  
ATOM   1562  NE1 TRP A 226      35.185  15.852  -5.595  1.00 34.82           N  
ANISOU 1562  NE1 TRP A 226     4640   4147   4443     72   -178   -107       N  
ATOM   1563  CZ2 TRP A 226      36.602  14.365  -7.024  1.00 38.24           C  
ANISOU 1563  CZ2 TRP A 226     5127   4512   4892    115   -160   -212       C  
ATOM   1564  CZ3 TRP A 226      38.546  13.525  -5.841  1.00 38.23           C  
ANISOU 1564  CZ3 TRP A 226     5112   4456   4959    238   -179   -264       C  
ATOM   1565  CH2 TRP A 226      37.748  13.614  -6.999  1.00 41.96           C  
ANISOU 1565  CH2 TRP A 226     5609   4941   5392    177   -159   -263       C  
ATOM   1566  N   SER A 227      35.942  18.963  -2.094  1.00 19.12           N  
ANISOU 1566  N   SER A 227     2518   2248   2499    164   -191    -42       N  
ATOM   1567  CA  SER A 227      35.184  20.066  -2.662  1.00 27.46           C  
ANISOU 1567  CA  SER A 227     3558   3348   3528    126   -163    -16       C  
ATOM   1568  C   SER A 227      36.068  21.314  -2.719  1.00 31.70           C  
ANISOU 1568  C   SER A 227     4051   3908   4087    142   -137    -45       C  
ATOM   1569  O   SER A 227      35.930  22.146  -3.611  1.00 31.65           O  
ANISOU 1569  O   SER A 227     4034   3924   4067    117   -101    -45       O  
ATOM   1570  CB  SER A 227      33.875  20.308  -1.882  1.00 25.39           C  
ANISOU 1570  CB  SER A 227     3305   3108   3234    110   -179     48       C  
ATOM   1571  OG  SER A 227      34.104  20.852  -0.592  1.00 31.68           O  
ANISOU 1571  OG  SER A 227     4088   3911   4038    148   -194     61       O  
ATOM   1572  N   LEU A 228      36.988  21.432  -1.769  1.00 28.49           N  
ANISOU 1572  N   LEU A 228     3620   3492   3713    184   -156    -70       N  
ATOM   1573  CA  LEU A 228      37.922  22.547  -1.775  1.00 31.08           C  
ANISOU 1573  CA  LEU A 228     3902   3836   4069    191   -135   -104       C  
ATOM   1574  C   LEU A 228      38.844  22.427  -2.982  1.00 38.55           C  
ANISOU 1574  C   LEU A 228     4826   4782   5040    182    -95   -153       C  
ATOM   1575  O   LEU A 228      39.196  23.431  -3.605  1.00 28.45           O  
ANISOU 1575  O   LEU A 228     3522   3521   3767    158    -54   -166       O  
ATOM   1576  CB  LEU A 228      38.716  22.605  -0.465  1.00 26.92           C  
ANISOU 1576  CB  LEU A 228     3352   3304   3572    237   -174   -125       C  
ATOM   1577  CG  LEU A 228      37.861  23.054   0.733  1.00 33.76           C  
ANISOU 1577  CG  LEU A 228     4240   4179   4408    249   -203    -78       C  
ATOM   1578  CD1 LEU A 228      38.552  22.792   2.076  1.00 30.16           C  
ANISOU 1578  CD1 LEU A 228     3777   3715   3968    302   -253    -97       C  
ATOM   1579  CD2 LEU A 228      37.434  24.538   0.602  1.00 29.67           C  
ANISOU 1579  CD2 LEU A 228     3712   3684   3875    224   -174    -62       C  
ATOM   1580  N   GLY A 229      39.214  21.194  -3.324  1.00 36.34           N  
ANISOU 1580  N   GLY A 229     4561   4479   4769    200   -105   -179       N  
ATOM   1581  CA  GLY A 229      39.995  20.949  -4.525  1.00 35.88           C  
ANISOU 1581  CA  GLY A 229     4488   4421   4724    197    -63   -225       C  
ATOM   1582  C   GLY A 229      39.251  21.348  -5.797  1.00 36.20           C  
ANISOU 1582  C   GLY A 229     4555   4477   4722    148    -20   -205       C  
ATOM   1583  O   GLY A 229      39.832  21.955  -6.701  1.00 32.58           O  
ANISOU 1583  O   GLY A 229     4074   4036   4269    133     31   -229       O  
ATOM   1584  N   ILE A 230      37.963  21.013  -5.871  1.00 30.94           N  
ANISOU 1584  N   ILE A 230     3935   3807   4014    123    -41   -160       N  
ATOM   1585  CA  ILE A 230      37.132  21.471  -6.980  1.00 34.24           C  
ANISOU 1585  CA  ILE A 230     4377   4248   4386     81    -12   -137       C  
ATOM   1586  C   ILE A 230      37.131  23.000  -7.048  1.00 37.37           C  
ANISOU 1586  C   ILE A 230     4748   4673   4778     67     21   -117       C  
ATOM   1587  O   ILE A 230      37.368  23.596  -8.110  1.00 39.17           O  
ANISOU 1587  O   ILE A 230     4977   4916   4990     49     69   -126       O  
ATOM   1588  CB  ILE A 230      35.671  20.967  -6.854  1.00 30.79           C  
ANISOU 1588  CB  ILE A 230     3979   3812   3909     55    -48    -88       C  
ATOM   1589  CG1 ILE A 230      35.640  19.442  -6.759  1.00 31.38           C  
ANISOU 1589  CG1 ILE A 230     4089   3845   3988     60    -80   -105       C  
ATOM   1590  CG2 ILE A 230      34.839  21.394  -8.071  1.00 18.91           C  
ANISOU 1590  CG2 ILE A 230     2495   2338   2354     17    -25    -69       C  
ATOM   1591  CD1 ILE A 230      36.114  18.789  -8.027  1.00 25.83           C  
ANISOU 1591  CD1 ILE A 230     3412   3127   3276     56    -57   -153       C  
ATOM   1592  N   LEU A 231      36.876  23.635  -5.908  1.00 33.74           N  
ANISOU 1592  N   LEU A 231     4273   4217   4329     78     -2    -90       N  
ATOM   1593  CA  LEU A 231      36.754  25.088  -5.864  1.00 34.80           C  
ANISOU 1593  CA  LEU A 231     4395   4369   4457     67     24    -69       C  
ATOM   1594  C   LEU A 231      38.042  25.786  -6.310  1.00 41.01           C  
ANISOU 1594  C   LEU A 231     5149   5154   5280     61     70   -112       C  
ATOM   1595  O   LEU A 231      37.995  26.757  -7.060  1.00 39.49           O  
ANISOU 1595  O   LEU A 231     4964   4969   5070     37    114   -100       O  
ATOM   1596  CB  LEU A 231      36.366  25.539  -4.464  1.00 30.50           C  
ANISOU 1596  CB  LEU A 231     3845   3825   3918     88    -12    -43       C  
ATOM   1597  CG  LEU A 231      36.489  27.034  -4.203  1.00 28.80           C  
ANISOU 1597  CG  LEU A 231     3621   3614   3707     85     10    -34       C  
ATOM   1598  CD1 LEU A 231      35.282  27.759  -4.753  1.00 27.01           C  
ANISOU 1598  CD1 LEU A 231     3426   3408   3430     72     27     18       C  
ATOM   1599  CD2 LEU A 231      36.596  27.249  -2.718  1.00 28.76           C  
ANISOU 1599  CD2 LEU A 231     3605   3603   3720    115    -30    -34       C  
ATOM   1600  N   LEU A 232      39.189  25.284  -5.857  1.00 37.83           N  
ANISOU 1600  N   LEU A 232     4707   4739   4926     84     60   -160       N  
ATOM   1601  CA  LEU A 232      40.468  25.879  -6.222  1.00 34.89           C  
ANISOU 1601  CA  LEU A 232     4288   4372   4597     74    104   -204       C  
ATOM   1602  C   LEU A 232      40.703  25.791  -7.736  1.00 36.93           C  
ANISOU 1602  C   LEU A 232     4558   4640   4835     51    166   -217       C  
ATOM   1603  O   LEU A 232      41.095  26.771  -8.378  1.00 43.05           O  
ANISOU 1603  O   LEU A 232     5323   5423   5612     21    221   -217       O  
ATOM   1604  CB  LEU A 232      41.618  25.223  -5.451  1.00 36.65           C  
ANISOU 1604  CB  LEU A 232     4459   4591   4875    110     75   -255       C  
ATOM   1605  CG  LEU A 232      42.997  25.817  -5.772  1.00 42.02           C  
ANISOU 1605  CG  LEU A 232     5073   5285   5608     97    119   -305       C  
ATOM   1606  CD1 LEU A 232      42.982  27.325  -5.593  1.00 40.09           C  
ANISOU 1606  CD1 LEU A 232     4821   5041   5371     55    142   -289       C  
ATOM   1607  CD2 LEU A 232      44.097  25.191  -4.917  1.00 43.96           C  
ANISOU 1607  CD2 LEU A 232     5258   5536   5909    141     79   -356       C  
ATOM   1608  N   TYR A 233      40.455  24.619  -8.307  1.00 27.67           N  
ANISOU 1608  N   TYR A 233     3412   3463   3638     65    157   -226       N  
ATOM   1609  CA  TYR A 233      40.550  24.450  -9.753  1.00 22.98           C  
ANISOU 1609  CA  TYR A 233     2841   2879   3010     48    211   -238       C  
ATOM   1610  C   TYR A 233      39.664  25.482 -10.454  1.00 28.50           C  
ANISOU 1610  C   TYR A 233     3579   3591   3657     13    240   -189       C  
ATOM   1611  O   TYR A 233      40.061  26.087 -11.443  1.00 34.24           O  
ANISOU 1611  O   TYR A 233     4312   4330   4369     -7    302   -193       O  
ATOM   1612  CB  TYR A 233      40.067  23.051 -10.147  1.00 27.21           C  
ANISOU 1612  CB  TYR A 233     3421   3402   3517     65    181   -248       C  
ATOM   1613  CG  TYR A 233      40.214  22.763 -11.615  1.00 30.85           C  
ANISOU 1613  CG  TYR A 233     3911   3872   3938     55    232   -270       C  
ATOM   1614  CD1 TYR A 233      39.217  23.124 -12.515  1.00 28.86           C  
ANISOU 1614  CD1 TYR A 233     3711   3635   3621     26    243   -234       C  
ATOM   1615  CD2 TYR A 233      41.360  22.123 -12.110  1.00 27.24           C  
ANISOU 1615  CD2 TYR A 233     3431   3414   3505     82    267   -327       C  
ATOM   1616  CE1 TYR A 233      39.353  22.874 -13.882  1.00 29.57           C  
ANISOU 1616  CE1 TYR A 233     3835   3736   3664     20    288   -255       C  
ATOM   1617  CE2 TYR A 233      41.502  21.849 -13.465  1.00 33.11           C  
ANISOU 1617  CE2 TYR A 233     4209   4168   4205     79    317   -349       C  
ATOM   1618  CZ  TYR A 233      40.496  22.232 -14.352  1.00 36.11           C  
ANISOU 1618  CZ  TYR A 233     4646   4561   4514     46    327   -313       C  
ATOM   1619  OH  TYR A 233      40.638  21.967 -15.707  1.00 37.17           O  
ANISOU 1619  OH  TYR A 233     4820   4707   4596     45    375   -336       O  
ATOM   1620  N   ASP A 234      38.448  25.652  -9.940  1.00 30.47           N  
ANISOU 1620  N   ASP A 234     3859   3842   3877     11    196   -141       N  
ATOM   1621  CA  ASP A 234      37.481  26.545 -10.549  1.00 34.38           C  
ANISOU 1621  CA  ASP A 234     4392   4352   4317    -10    213    -92       C  
ATOM   1622  C   ASP A 234      37.997  27.971 -10.535  1.00 31.60           C  
ANISOU 1622  C   ASP A 234     4028   3996   3983    -25    259    -82       C  
ATOM   1623  O   ASP A 234      37.827  28.703 -11.503  1.00 35.89           O  
ANISOU 1623  O   ASP A 234     4602   4546   4487    -43    305    -60       O  
ATOM   1624  CB  ASP A 234      36.128  26.464  -9.831  1.00 37.16           C  
ANISOU 1624  CB  ASP A 234     4764   4713   4643     -3    156    -44       C  
ATOM   1625  CG  ASP A 234      35.055  27.336 -10.492  1.00 43.12           C  
ANISOU 1625  CG  ASP A 234     5554   5491   5338    -14    167      8       C  
ATOM   1626  OD1 ASP A 234      34.372  28.095  -9.776  1.00 57.71           O  
ANISOU 1626  OD1 ASP A 234     7403   7345   7180     -4    149     47       O  
ATOM   1627  OD2 ASP A 234      34.892  27.277 -11.725  1.00 37.94           O1-
ANISOU 1627  OD2 ASP A 234     4929   4850   4637    -26    193      9       O1-
ATOM   1628  N   MET A 235      38.632  28.365  -9.439  1.00 30.74           N  
ANISOU 1628  N   MET A 235     3879   3873   3930    -19    245    -99       N  
ATOM   1629  CA  MET A 235      39.188  29.714  -9.348  1.00 37.21           C  
ANISOU 1629  CA  MET A 235     4687   4679   4773    -41    286    -96       C  
ATOM   1630  C   MET A 235      40.242  29.939 -10.420  1.00 39.21           C  
ANISOU 1630  C   MET A 235     4924   4934   5039    -70    360   -125       C  
ATOM   1631  O   MET A 235      40.236  30.971 -11.096  1.00 44.98           O  
ANISOU 1631  O   MET A 235     5683   5658   5749    -97    414    -99       O  
ATOM   1632  CB  MET A 235      39.793  29.999  -7.971  1.00 26.23           C  
ANISOU 1632  CB  MET A 235     3251   3273   3441    -33    252   -121       C  
ATOM   1633  CG  MET A 235      38.781  30.314  -6.872  1.00 35.31           C  
ANISOU 1633  CG  MET A 235     4425   4418   4573     -9    197    -84       C  
ATOM   1634  SD  MET A 235      39.584  30.545  -5.263  1.00 44.16           S  
ANISOU 1634  SD  MET A 235     5499   5523   5755      6    151   -122       S  
ATOM   1635  CE  MET A 235      38.173  30.445  -4.171  1.00101.34           C  
ANISOU 1635  CE  MET A 235    12781  12771  12955     46     91    -73       C  
ATOM   1636  N   VAL A 236      41.139  28.975 -10.586  1.00 30.91           N  
ANISOU 1636  N   VAL A 236     3831   3894   4020    -59    367   -175       N  
ATOM   1637  CA  VAL A 236      42.298  29.223 -11.436  1.00 36.96           C  
ANISOU 1637  CA  VAL A 236     4565   4669   4810    -84    443   -208       C  
ATOM   1638  C   VAL A 236      42.099  28.818 -12.894  1.00 41.17           C  
ANISOU 1638  C   VAL A 236     5142   5218   5282    -86    493   -202       C  
ATOM   1639  O   VAL A 236      42.865  29.229 -13.761  1.00 45.99           O  
ANISOU 1639  O   VAL A 236     5742   5838   5893   -111    570   -214       O  
ATOM   1640  CB  VAL A 236      43.599  28.630 -10.840  1.00 28.57           C  
ANISOU 1640  CB  VAL A 236     3418   3615   3821    -69    435   -271       C  
ATOM   1641  CG1 VAL A 236      43.795  29.174  -9.439  1.00 28.65           C  
ANISOU 1641  CG1 VAL A 236     3390   3612   3882    -69    385   -277       C  
ATOM   1642  CG2 VAL A 236      43.572  27.068 -10.834  1.00 21.42           C  
ANISOU 1642  CG2 VAL A 236     2512   2718   2909    -20    395   -301       C  
ATOM   1643  N   CYS A 237      41.065  28.034 -13.173  1.00 38.16           N  
ANISOU 1643  N   CYS A 237     4812   4843   4846    -64    451   -183       N  
ATOM   1644  CA  CYS A 237      40.819  27.617 -14.557  1.00 38.55           C  
ANISOU 1644  CA  CYS A 237     4910   4908   4829    -65    489   -182       C  
ATOM   1645  C   CYS A 237      39.573  28.254 -15.129  1.00 42.83           C  
ANISOU 1645  C   CYS A 237     5522   5456   5297    -75    483   -122       C  
ATOM   1646  O   CYS A 237      39.305  28.127 -16.319  1.00 44.43           O  
ANISOU 1646  O   CYS A 237     5773   5674   5435    -77    514   -115       O  
ATOM   1647  CB  CYS A 237      40.706  26.098 -14.671  1.00 26.39           C  
ANISOU 1647  CB  CYS A 237     3379   3370   3280    -33    449   -219       C  
ATOM   1648  SG  CYS A 237      42.279  25.267 -14.482  1.00 44.84           S  
ANISOU 1648  SG  CYS A 237     5644   5707   5685     -6    475   -294       S  
ATOM   1649  N   GLY A 238      38.806  28.922 -14.270  1.00 45.85           N  
ANISOU 1649  N   GLY A 238     5909   5827   5684    -75    441    -81       N  
ATOM   1650  CA  GLY A 238      37.569  29.555 -14.687  1.00 44.70           C  
ANISOU 1650  CA  GLY A 238     5822   5692   5471    -74    427    -23       C  
ATOM   1651  C   GLY A 238      36.422  28.574 -14.865  1.00 45.24           C  
ANISOU 1651  C   GLY A 238     5916   5782   5491    -58    365    -12       C  
ATOM   1652  O   GLY A 238      35.356  28.965 -15.315  1.00 44.75           O  
ANISOU 1652  O   GLY A 238     5896   5740   5369    -54    348     32       O  
ATOM   1653  N   ASP A 239      36.632  27.306 -14.510  1.00 42.42           N  
ANISOU 1653  N   ASP A 239     5536   5422   5161    -50    328    -53       N  
ATOM   1654  CA  ASP A 239      35.586  26.297 -14.663  1.00 38.11           C  
ANISOU 1654  CA  ASP A 239     5016   4890   4575    -47    269    -48       C  
ATOM   1655  C   ASP A 239      35.817  25.045 -13.789  1.00 43.42           C  
ANISOU 1655  C   ASP A 239     5661   5541   5296    -37    221    -83       C  
ATOM   1656  O   ASP A 239      36.901  24.822 -13.246  1.00 48.07           O  
ANISOU 1656  O   ASP A 239     6212   6109   5943    -24    236   -121       O  
ATOM   1657  CB  ASP A 239      35.438  25.909 -16.139  1.00 47.47           C  
ANISOU 1657  CB  ASP A 239     6250   6093   5692    -53    292    -61       C  
ATOM   1658  CG  ASP A 239      34.047  25.351 -16.470  1.00 68.62           C  
ANISOU 1658  CG  ASP A 239     8963   8798   8313    -60    229    -38       C  
ATOM   1659  OD1 ASP A 239      33.186  25.262 -15.559  1.00 71.02           O  
ANISOU 1659  OD1 ASP A 239     9246   9106   8631    -62    173     -8       O  
ATOM   1660  OD2 ASP A 239      33.814  24.999 -17.649  1.00 70.84           O1-
ANISOU 1660  OD2 ASP A 239     9290   9097   8531    -65    235    -51       O1-
ATOM   1661  N   ILE A 240      34.776  24.236 -13.668  1.00 38.04           N  
ANISOU 1661  N   ILE A 240     4999   4866   4590    -43    163    -70       N  
ATOM   1662  CA  ILE A 240      34.784  23.034 -12.855  1.00 37.89           C  
ANISOU 1662  CA  ILE A 240     4969   4820   4607    -38    115    -92       C  
ATOM   1663  C   ILE A 240      35.537  21.936 -13.616  1.00 45.39           C  
ANISOU 1663  C   ILE A 240     5942   5748   5556    -31    130   -152       C  
ATOM   1664  O   ILE A 240      35.431  21.865 -14.824  1.00 44.57           O  
ANISOU 1664  O   ILE A 240     5875   5659   5401    -40    153   -165       O  
ATOM   1665  CB  ILE A 240      33.321  22.664 -12.535  1.00 39.41           C  
ANISOU 1665  CB  ILE A 240     5175   5028   4770    -58     55    -50       C  
ATOM   1666  CG1 ILE A 240      33.120  22.632 -11.035  1.00 55.98           C  
ANISOU 1666  CG1 ILE A 240     7242   7115   6913    -48     22    -26       C  
ATOM   1667  CG2 ILE A 240      32.867  21.398 -13.219  1.00 46.92           C  
ANISOU 1667  CG2 ILE A 240     6165   5970   5691    -80     23    -76       C  
ATOM   1668  CD1 ILE A 240      33.281  24.002 -10.407  1.00 64.86           C  
ANISOU 1668  CD1 ILE A 240     8337   8252   8053    -30     45      3       C  
ATOM   1669  N   PRO A 241      36.340  21.104 -12.923  1.00 43.93           N  
ANISOU 1669  N   PRO A 241     5739   5528   5425     -7    118   -189       N  
ATOM   1670  CA  PRO A 241      37.164  20.134 -13.659  1.00 44.71           C  
ANISOU 1670  CA  PRO A 241     5859   5605   5523     12    140   -250       C  
ATOM   1671  C   PRO A 241      36.411  18.869 -14.119  1.00 48.21           C  
ANISOU 1671  C   PRO A 241     6362   6024   5931     -3     95   -265       C  
ATOM   1672  O   PRO A 241      36.829  18.258 -15.098  1.00 35.44           O  
ANISOU 1672  O   PRO A 241     4782   4397   4287      8    118   -312       O  
ATOM   1673  CB  PRO A 241      38.216  19.742 -12.627  1.00 42.66           C  
ANISOU 1673  CB  PRO A 241     5556   5318   5335     51    134   -279       C  
ATOM   1674  CG  PRO A 241      37.448  19.750 -11.347  1.00 30.93           C  
ANISOU 1674  CG  PRO A 241     4061   3822   3869     44     77   -235       C  
ATOM   1675  CD  PRO A 241      36.561  20.997 -11.470  1.00 37.22           C  
ANISOU 1675  CD  PRO A 241     4852   4658   4631     12     85   -180       C  
ATOM   1676  N   PHE A 242      35.342  18.477 -13.426  1.00 48.48           N  
ANISOU 1676  N   PHE A 242     6407   6048   5963    -28     35   -229       N  
ATOM   1677  CA  PHE A 242      34.602  17.271 -13.788  1.00 44.88           C  
ANISOU 1677  CA  PHE A 242     6007   5565   5480    -54    -10   -243       C  
ATOM   1678  C   PHE A 242      33.138  17.585 -14.036  1.00 46.07           C  
ANISOU 1678  C   PHE A 242     6166   5753   5584   -105    -46   -196       C  
ATOM   1679  O   PHE A 242      32.540  18.376 -13.315  1.00 37.68           O  
ANISOU 1679  O   PHE A 242     5065   4722   4529   -113    -57   -142       O  
ATOM   1680  CB  PHE A 242      34.668  16.220 -12.676  1.00 37.14           C  
ANISOU 1680  CB  PHE A 242     5035   4529   4548    -44    -53   -247       C  
ATOM   1681  CG  PHE A 242      36.052  15.914 -12.202  1.00 42.78           C  
ANISOU 1681  CG  PHE A 242     5730   5210   5314     15    -30   -288       C  
ATOM   1682  CD1 PHE A 242      37.074  15.644 -13.110  1.00 40.83           C  
ANISOU 1682  CD1 PHE A 242     5496   4956   5062     49     14   -348       C  
ATOM   1683  CD2 PHE A 242      36.336  15.875 -10.835  1.00 40.88           C  
ANISOU 1683  CD2 PHE A 242     5458   4951   5124     41    -52   -267       C  
ATOM   1684  CE1 PHE A 242      38.373  15.348 -12.667  1.00 36.81           C  
ANISOU 1684  CE1 PHE A 242     4958   4425   4604    110     34   -387       C  
ATOM   1685  CE2 PHE A 242      37.628  15.587 -10.383  1.00 38.98           C  
ANISOU 1685  CE2 PHE A 242     5195   4687   4931    101    -38   -307       C  
ATOM   1686  CZ  PHE A 242      38.649  15.314 -11.307  1.00 36.95           C  
ANISOU 1686  CZ  PHE A 242     4941   4426   4674    136      4   -368       C  
ATOM   1687  N   GLU A 243      32.548  16.930 -15.032  1.00 55.15           N  
ANISOU 1687  N   GLU A 243     7367   6903   6684   -136    -69   -218       N  
ATOM   1688  CA  GLU A 243      31.130  17.121 -15.306  1.00 58.30           C  
ANISOU 1688  CA  GLU A 243     7768   7346   7039   -185   -112   -178       C  
ATOM   1689  C   GLU A 243      30.276  15.870 -15.049  1.00 56.27           C  
ANISOU 1689  C   GLU A 243     7540   7055   6787   -235   -174   -182       C  
ATOM   1690  O   GLU A 243      29.152  15.980 -14.576  1.00 62.84           O  
ANISOU 1690  O   GLU A 243     8344   7917   7616   -275   -213   -134       O  
ATOM   1691  CB  GLU A 243      30.916  17.652 -16.724  1.00 64.67           C  
ANISOU 1691  CB  GLU A 243     8601   8198   7772   -189    -94   -189       C  
ATOM   1692  CG  GLU A 243      29.695  18.544 -16.857  1.00 78.76           C  
ANISOU 1692  CG  GLU A 243    10358  10050   9515   -212   -119   -131       C  
ATOM   1693  CD  GLU A 243      28.792  18.129 -18.005  1.00 94.13           C  
ANISOU 1693  CD  GLU A 243    12345  12028  11391   -249   -162   -146       C  
ATOM   1694  OE1 GLU A 243      29.129  18.435 -19.177  1.00 98.39           O  
ANISOU 1694  OE1 GLU A 243    12925  12587  11873   -231   -133   -171       O  
ATOM   1695  OE2 GLU A 243      27.744  17.496 -17.733  1.00 96.22           O1-
ANISOU 1695  OE2 GLU A 243    12602  12301  11657   -298   -223   -134       O1-
ATOM   1696  N   HIS A 244      30.805  14.685 -15.334  1.00 57.10           N  
ANISOU 1696  N   HIS A 244     7700   7096   6900   -233   -182   -239       N  
ATOM   1697  CA  HIS A 244      30.026  13.450 -15.160  1.00 51.10           C  
ANISOU 1697  CA  HIS A 244     6981   6291   6145   -289   -240   -246       C  
ATOM   1698  C   HIS A 244      30.594  12.533 -14.079  1.00 41.00           C  
ANISOU 1698  C   HIS A 244     5720   4932   4927   -270   -247   -253       C  
ATOM   1699  O   HIS A 244      31.784  12.587 -13.762  1.00 45.32           O  
ANISOU 1699  O   HIS A 244     6262   5451   5506   -206   -210   -277       O  
ATOM   1700  CB  HIS A 244      29.942  12.675 -16.481  1.00 56.93           C  
ANISOU 1700  CB  HIS A 244     7791   7008   6830   -311   -258   -309       C  
ATOM   1701  CG  HIS A 244      29.481  13.503 -17.637  1.00 67.04           C  
ANISOU 1701  CG  HIS A 244     9067   8365   8040   -320   -252   -307       C  
ATOM   1702  CD2 HIS A 244      28.287  14.085 -17.898  1.00 68.34           C  
ANISOU 1702  CD2 HIS A 244     9200   8600   8166   -363   -287   -265       C  
ATOM   1703  ND1 HIS A 244      30.309  13.837 -18.690  1.00 64.52           N  
ANISOU 1703  ND1 HIS A 244     8778   8057   7678   -276   -205   -350       N  
ATOM   1704  CE1 HIS A 244      29.640  14.582 -19.550  1.00 65.01           C  
ANISOU 1704  CE1 HIS A 244     8836   8189   7674   -291   -212   -332       C  
ATOM   1705  NE2 HIS A 244      28.411  14.749 -19.094  1.00 67.80           N  
ANISOU 1705  NE2 HIS A 244     9150   8581   8030   -341   -264   -282       N  
ATOM   1706  N   ASP A 245      29.734  11.678 -13.536  1.00 37.62           N  
ANISOU 1706  N   ASP A 245     5312   4469   4513   -327   -295   -232       N  
ATOM   1707  CA  ASP A 245      30.140  10.688 -12.541  1.00 44.16           C  
ANISOU 1707  CA  ASP A 245     6174   5213   5393   -315   -307   -233       C  
ATOM   1708  C   ASP A 245      31.460   9.987 -12.908  1.00 46.99           C  
ANISOU 1708  C   ASP A 245     6589   5501   5763   -249   -284   -303       C  
ATOM   1709  O   ASP A 245      32.365   9.866 -12.084  1.00 44.68           O  
ANISOU 1709  O   ASP A 245     6289   5173   5513   -187   -267   -304       O  
ATOM   1710  CB  ASP A 245      29.047   9.627 -12.366  1.00 46.53           C  
ANISOU 1710  CB  ASP A 245     6516   5470   5694   -400   -360   -219       C  
ATOM   1711  CG  ASP A 245      27.799  10.155 -11.665  1.00 54.84           C  
ANISOU 1711  CG  ASP A 245     7503   6585   6749   -458   -380   -143       C  
ATOM   1712  OD1 ASP A 245      27.698  11.370 -11.395  1.00 48.40           O  
ANISOU 1712  OD1 ASP A 245     6615   5847   5927   -430   -356   -104       O  
ATOM   1713  OD2 ASP A 245      26.902   9.331 -11.380  1.00 62.45           O1-
ANISOU 1713  OD2 ASP A 245     8489   7519   7722   -534   -417   -124       O1-
ATOM   1714  N   GLU A 246      31.563   9.514 -14.143  1.00 42.92           N  
ANISOU 1714  N   GLU A 246     6131   4970   5208   -257   -285   -363       N  
ATOM   1715  CA  GLU A 246      32.725   8.734 -14.555  1.00 53.98           C  
ANISOU 1715  CA  GLU A 246     7592   6303   6616   -193   -263   -434       C  
ATOM   1716  C   GLU A 246      34.021   9.548 -14.526  1.00 50.90           C  
ANISOU 1716  C   GLU A 246     7149   5949   6243   -105   -202   -449       C  
ATOM   1717  O   GLU A 246      35.102   9.009 -14.225  1.00 45.94           O  
ANISOU 1717  O   GLU A 246     6538   5270   5648    -35   -184   -485       O  
ATOM   1718  CB  GLU A 246      32.500   8.120 -15.943  1.00 65.43           C  
ANISOU 1718  CB  GLU A 246     9118   7735   8009   -220   -276   -498       C  
ATOM   1719  CG  GLU A 246      31.557   8.923 -16.822  1.00 77.46           C  
ANISOU 1719  CG  GLU A 246    10614   9345   9473   -277   -287   -481       C  
ATOM   1720  CD  GLU A 246      30.114   8.853 -16.342  1.00 86.31           C  
ANISOU 1720  CD  GLU A 246    11713  10485  10597   -370   -344   -425       C  
ATOM   1721  OE1 GLU A 246      29.459   9.912 -16.240  1.00 86.34           O  
ANISOU 1721  OE1 GLU A 246    11644  10575  10586   -391   -343   -372       O  
ATOM   1722  OE2 GLU A 246      29.636   7.734 -16.057  1.00 90.49           O1-
ANISOU 1722  OE2 GLU A 246    12297  10941  11143   -421   -388   -435       O1-
ATOM   1723  N   GLU A 247      33.917  10.840 -14.836  1.00 38.62           N  
ANISOU 1723  N   GLU A 247     5527   4480   4665   -109   -172   -421       N  
ATOM   1724  CA  GLU A 247      35.073  11.725 -14.720  1.00 47.86           C  
ANISOU 1724  CA  GLU A 247     6638   5688   5858    -42   -113   -428       C  
ATOM   1725  C   GLU A 247      35.469  11.864 -13.256  1.00 44.07           C  
ANISOU 1725  C   GLU A 247     6109   5192   5442    -10   -121   -392       C  
ATOM   1726  O   GLU A 247      36.651  11.767 -12.897  1.00 40.28           O  
ANISOU 1726  O   GLU A 247     5609   4695   5001     58    -95   -421       O  
ATOM   1727  CB  GLU A 247      34.767  13.094 -15.313  1.00 51.41           C  
ANISOU 1727  CB  GLU A 247     7040   6224   6271    -61    -81   -399       C  
ATOM   1728  CG  GLU A 247      34.505  13.062 -16.802  1.00 45.42           C  
ANISOU 1728  CG  GLU A 247     6328   5488   5439    -80    -69   -435       C  
ATOM   1729  CD  GLU A 247      34.064  14.410 -17.333  1.00 52.95           C  
ANISOU 1729  CD  GLU A 247     7244   6524   6352    -99    -43   -394       C  
ATOM   1730  OE1 GLU A 247      34.478  14.753 -18.451  1.00 58.63           O  
ANISOU 1730  OE1 GLU A 247     7984   7270   7022    -81      0   -424       O  
ATOM   1731  OE2 GLU A 247      33.312  15.129 -16.637  1.00 49.72           O1-
ANISOU 1731  OE2 GLU A 247     6788   6148   5954   -126    -65   -332       O1-
ATOM   1732  N   ILE A 248      34.463  12.064 -12.410  1.00 42.07           N  
ANISOU 1732  N   ILE A 248     5838   4950   5197    -57   -158   -330       N  
ATOM   1733  CA  ILE A 248      34.680  12.127 -10.967  1.00 45.31           C  
ANISOU 1733  CA  ILE A 248     6214   5344   5657    -30   -172   -292       C  
ATOM   1734  C   ILE A 248      35.376  10.858 -10.463  1.00 45.79           C  
ANISOU 1734  C   ILE A 248     6327   5319   5752     15   -190   -324       C  
ATOM   1735  O   ILE A 248      36.404  10.932  -9.789  1.00 46.67           O  
ANISOU 1735  O   ILE A 248     6410   5422   5902     84   -178   -336       O  
ATOM   1736  CB  ILE A 248      33.357  12.376 -10.198  1.00 38.27           C  
ANISOU 1736  CB  ILE A 248     5305   4476   4761    -92   -207   -220       C  
ATOM   1737  CG1 ILE A 248      32.728  13.702 -10.656  1.00 36.30           C  
ANISOU 1737  CG1 ILE A 248     5002   4313   4478   -120   -189   -187       C  
ATOM   1738  CG2 ILE A 248      33.587  12.304  -8.674  1.00 32.31           C  
ANISOU 1738  CG2 ILE A 248     4530   3698   4049    -60   -222   -182       C  
ATOM   1739  CD1 ILE A 248      31.475  14.112  -9.912  1.00 32.58           C  
ANISOU 1739  CD1 ILE A 248     4499   3879   4001   -167   -215   -117       C  
ATOM   1740  N   ILE A 249      34.825   9.701 -10.829  1.00 47.05           N  
ANISOU 1740  N   ILE A 249     6567   5416   5895    -22   -222   -341       N  
ATOM   1741  CA  ILE A 249      35.345   8.393 -10.416  1.00 49.20           C  
ANISOU 1741  CA  ILE A 249     6909   5591   6193     18   -244   -370       C  
ATOM   1742  C   ILE A 249      36.773   8.109 -10.910  1.00 49.50           C  
ANISOU 1742  C   ILE A 249     6955   5608   6244    110   -210   -441       C  
ATOM   1743  O   ILE A 249      37.593   7.550 -10.178  1.00 44.88           O  
ANISOU 1743  O   ILE A 249     6382   4974   5696    181   -217   -453       O  
ATOM   1744  CB  ILE A 249      34.395   7.265 -10.880  1.00 57.40           C  
ANISOU 1744  CB  ILE A 249     8040   6562   7209    -54   -283   -378       C  
ATOM   1745  CG1 ILE A 249      33.143   7.241  -9.998  1.00 64.75           C  
ANISOU 1745  CG1 ILE A 249     8962   7495   8145   -133   -318   -303       C  
ATOM   1746  CG2 ILE A 249      35.100   5.920 -10.867  1.00 50.19           C  
ANISOU 1746  CG2 ILE A 249     7217   5540   6312     -2   -295   -428       C  
ATOM   1747  CD1 ILE A 249      32.038   6.343 -10.540  1.00 70.40           C  
ANISOU 1747  CD1 ILE A 249     9746   8164   8837   -228   -357   -307       C  
ATOM   1748  N   ARG A 250      37.064   8.490 -12.152  1.00 50.60           N  
ANISOU 1748  N   ARG A 250     7088   5788   6350    113   -172   -487       N  
ATOM   1749  CA  ARG A 250      38.411   8.342 -12.698  1.00 42.38           C  
ANISOU 1749  CA  ARG A 250     6041   4744   5318    200   -128   -553       C  
ATOM   1750  C   ARG A 250      39.387   9.302 -12.000  1.00 44.52           C  
ANISOU 1750  C   ARG A 250     6210   5073   5632    257    -96   -540       C  
ATOM   1751  O   ARG A 250      40.507   8.923 -11.656  1.00 41.14           O  
ANISOU 1751  O   ARG A 250     5767   4625   5241    340    -85   -576       O  
ATOM   1752  CB  ARG A 250      38.388   8.572 -14.213  1.00 42.19           C  
ANISOU 1752  CB  ARG A 250     6037   4756   5239    182    -90   -599       C  
ATOM   1753  CG  ARG A 250      39.729   8.464 -14.904  1.00 43.91           C  
ANISOU 1753  CG  ARG A 250     6245   4981   5457    268    -33   -668       C  
ATOM   1754  CD  ARG A 250      39.562   8.218 -16.407  1.00 46.94           C  
ANISOU 1754  CD  ARG A 250     6693   5370   5774    252     -8   -720       C  
ATOM   1755  NE  ARG A 250      40.849   8.011 -17.075  1.00 52.44           N  
ANISOU 1755  NE  ARG A 250     7384   6072   6468    339     53   -788       N  
ATOM   1756  CZ  ARG A 250      41.432   8.885 -17.898  1.00 53.42           C  
ANISOU 1756  CZ  ARG A 250     7457   6273   6568    355    124   -805       C  
ATOM   1757  NH1 ARG A 250      40.836  10.042 -18.196  1.00 45.27           N1+
ANISOU 1757  NH1 ARG A 250     6384   5312   5507    292    139   -758       N1+
ATOM   1758  NH2 ARG A 250      42.606   8.594 -18.446  1.00 52.50           N  
ANISOU 1758  NH2 ARG A 250     7333   6161   6452    437    182   -868       N  
ATOM   1759  N   GLY A 251      38.953  10.543 -11.787  1.00 42.21           N  
ANISOU 1759  N   GLY A 251     5849   4854   5337    213    -84   -492       N  
ATOM   1760  CA  GLY A 251      39.759  11.507 -11.065  1.00 45.74           C  
ANISOU 1760  CA  GLY A 251     6204   5351   5825    253    -61   -478       C  
ATOM   1761  C   GLY A 251      41.059  11.967 -11.711  1.00 52.81           C  
ANISOU 1761  C   GLY A 251     7043   6288   6733    308      1   -531       C  
ATOM   1762  O   GLY A 251      42.002  12.321 -11.007  1.00 58.55           O  
ANISOU 1762  O   GLY A 251     7702   7036   7508    358     10   -539       O  
ATOM   1763  N   GLN A 252      41.121  11.970 -13.038  1.00 51.94           N  
ANISOU 1763  N   GLN A 252     6960   6195   6581    297     44   -568       N  
ATOM   1764  CA  GLN A 252      42.280  12.513 -13.745  1.00 50.78           C  
ANISOU 1764  CA  GLN A 252     6757   6097   6441    339    115   -612       C  
ATOM   1765  C   GLN A 252      42.063  14.007 -13.986  1.00 46.84           C  
ANISOU 1765  C   GLN A 252     6197   5670   5929    287    154   -572       C  
ATOM   1766  O   GLN A 252      41.044  14.412 -14.541  1.00 43.54           O  
ANISOU 1766  O   GLN A 252     5815   5269   5461    226    150   -540       O  
ATOM   1767  CB  GLN A 252      42.476  11.803 -15.089  1.00 53.23           C  
ANISOU 1767  CB  GLN A 252     7133   6391   6702    358    150   -670       C  
ATOM   1768  CG  GLN A 252      43.516  10.704 -15.081  1.00 64.58           C  
ANISOU 1768  CG  GLN A 252     8588   7784   8166    448    157   -735       C  
ATOM   1769  CD  GLN A 252      44.916  11.232 -14.840  1.00 77.70           C  
ANISOU 1769  CD  GLN A 252    10144   9497   9879    512    209   -761       C  
ATOM   1770  NE2 GLN A 252      45.166  12.481 -15.235  1.00 75.84           N  
ANISOU 1770  NE2 GLN A 252     9837   9338   9642    477    267   -745       N  
ATOM   1771  OE1 GLN A 252      45.763  10.525 -14.295  1.00 87.03           O  
ANISOU 1771  OE1 GLN A 252    11310  10652  11105    592    196   -795       O  
ATOM   1772  N   VAL A 253      43.016  14.829 -13.573  1.00 41.29           N  
ANISOU 1772  N   VAL A 253     5405   5010   5272    311    190   -575       N  
ATOM   1773  CA  VAL A 253      42.844  16.268 -13.710  1.00 43.62           C  
ANISOU 1773  CA  VAL A 253     5651   5362   5562    261    227   -536       C  
ATOM   1774  C   VAL A 253      43.613  16.820 -14.899  1.00 40.71           C  
ANISOU 1774  C   VAL A 253     5257   5038   5172    263    314   -568       C  
ATOM   1775  O   VAL A 253      44.842  16.762 -14.930  1.00 44.00           O  
ANISOU 1775  O   VAL A 253     5615   5474   5630    310    357   -612       O  
ATOM   1776  CB  VAL A 253      43.258  17.043 -12.418  1.00 40.49           C  
ANISOU 1776  CB  VAL A 253     5173   4983   5227    266    208   -511       C  
ATOM   1777  CG1 VAL A 253      43.368  18.519 -12.701  1.00 39.22           C  
ANISOU 1777  CG1 VAL A 253     4963   4874   5065    222    259   -485       C  
ATOM   1778  CG2 VAL A 253      42.245  16.823 -11.311  1.00 37.43           C  
ANISOU 1778  CG2 VAL A 253     4816   4565   4842    248    132   -462       C  
ATOM   1779  N   PHE A 254      42.879  17.353 -15.871  1.00 30.87           N  
ANISOU 1779  N   PHE A 254     4054   3812   3861    215    341   -543       N  
ATOM   1780  CA  PHE A 254      43.480  18.067 -16.991  1.00 40.30           C  
ANISOU 1780  CA  PHE A 254     5233   5053   5027    208    429   -558       C  
ATOM   1781  C   PHE A 254      43.365  19.582 -16.781  1.00 38.70           C  
ANISOU 1781  C   PHE A 254     4983   4886   4833    159    458   -505       C  
ATOM   1782  O   PHE A 254      42.305  20.088 -16.425  1.00 41.19           O  
ANISOU 1782  O   PHE A 254     5323   5198   5130    120    415   -452       O  
ATOM   1783  CB  PHE A 254      42.804  17.659 -18.305  1.00 43.70           C  
ANISOU 1783  CB  PHE A 254     5755   5482   5368    194    442   -568       C  
ATOM   1784  CG  PHE A 254      43.083  18.600 -19.448  1.00 62.31           C  
ANISOU 1784  CG  PHE A 254     8113   7888   7676    174    528   -560       C  
ATOM   1785  CD1 PHE A 254      44.179  18.395 -20.293  1.00 66.86           C  
ANISOU 1785  CD1 PHE A 254     8675   8486   8243    212    610   -611       C  
ATOM   1786  CD2 PHE A 254      42.255  19.693 -19.687  1.00 65.22           C  
ANISOU 1786  CD2 PHE A 254     8498   8280   8004    122    531   -499       C  
ATOM   1787  CE1 PHE A 254      44.447  19.263 -21.355  1.00 61.77           C  
ANISOU 1787  CE1 PHE A 254     8036   7886   7549    191    697   -599       C  
ATOM   1788  CE2 PHE A 254      42.518  20.566 -20.747  1.00 64.93           C  
ANISOU 1788  CE2 PHE A 254     8472   8281   7917    105    613   -486       C  
ATOM   1789  CZ  PHE A 254      43.617  20.349 -21.579  1.00 59.52           C  
ANISOU 1789  CZ  PHE A 254     7776   7618   7222    137    698   -535       C  
ATOM   1790  N   PHE A 255      44.455  20.304 -16.996  1.00 36.54           N  
ANISOU 1790  N   PHE A 255     4643   4647   4592    162    532   -521       N  
ATOM   1791  CA  PHE A 255      44.445  21.758 -16.828  1.00 35.37           C  
ANISOU 1791  CA  PHE A 255     4457   4524   4457    112    566   -475       C  
ATOM   1792  C   PHE A 255      44.270  22.482 -18.150  1.00 39.12           C  
ANISOU 1792  C   PHE A 255     4976   5025   4862     80    641   -453       C  
ATOM   1793  O   PHE A 255      45.021  22.258 -19.098  1.00 39.94           O  
ANISOU 1793  O   PHE A 255     5079   5152   4946     98    713   -490       O  
ATOM   1794  CB  PHE A 255      45.704  22.235 -16.107  1.00 30.23           C  
ANISOU 1794  CB  PHE A 255     3703   3892   3893    120    595   -499       C  
ATOM   1795  CG  PHE A 255      45.647  22.021 -14.629  1.00 39.28           C  
ANISOU 1795  CG  PHE A 255     4810   5016   5099    137    513   -496       C  
ATOM   1796  CD1 PHE A 255      45.085  22.995 -13.798  1.00 39.88           C  
ANISOU 1796  CD1 PHE A 255     4877   5085   5191     99    479   -448       C  
ATOM   1797  CD2 PHE A 255      46.112  20.833 -14.065  1.00 26.89           C  
ANISOU 1797  CD2 PHE A 255     3223   3429   3565    198    469   -540       C  
ATOM   1798  CE1 PHE A 255      45.011  22.801 -12.426  1.00 39.90           C  
ANISOU 1798  CE1 PHE A 255     4852   5070   5240    118    405   -444       C  
ATOM   1799  CE2 PHE A 255      46.039  20.630 -12.699  1.00 30.72           C  
ANISOU 1799  CE2 PHE A 255     3681   3893   4097    218    393   -533       C  
ATOM   1800  CZ  PHE A 255      45.487  21.615 -11.873  1.00 38.89           C  
ANISOU 1800  CZ  PHE A 255     4705   4927   5143    176    361   -485       C  
ATOM   1801  N   ARG A 256      43.255  23.334 -18.211  1.00 44.38           N  
ANISOU 1801  N   ARG A 256     5685   5691   5489     40    623   -393       N  
ATOM   1802  CA  ARG A 256      42.869  23.963 -19.465  1.00 54.07           C  
ANISOU 1802  CA  ARG A 256     6972   6939   6634     16    680   -364       C  
ATOM   1803  C   ARG A 256      43.412  25.384 -19.536  1.00 56.26           C  
ANISOU 1803  C   ARG A 256     7214   7230   6932    -23    753   -331       C  
ATOM   1804  O   ARG A 256      43.153  26.108 -20.491  1.00 57.50           O  
ANISOU 1804  O   ARG A 256     7421   7400   7025    -44    806   -297       O  
ATOM   1805  CB  ARG A 256      41.348  23.973 -19.589  1.00 50.83           C  
ANISOU 1805  CB  ARG A 256     6635   6521   6158      1    612   -318       C  
ATOM   1806  CG  ARG A 256      40.675  24.720 -18.456  1.00 57.21           C  
ANISOU 1806  CG  ARG A 256     7419   7316   7001    -20    558   -268       C  
ATOM   1807  CD  ARG A 256      39.165  24.605 -18.542  1.00 62.05           C  
ANISOU 1807  CD  ARG A 256     8092   7931   7554    -28    489   -226       C  
ATOM   1808  NE  ARG A 256      38.694  23.450 -17.792  1.00 67.57           N  
ANISOU 1808  NE  ARG A 256     8787   8609   8277    -15    409   -246       N  
ATOM   1809  CZ  ARG A 256      37.476  22.933 -17.891  1.00 66.37           C  
ANISOU 1809  CZ  ARG A 256     8679   8458   8079    -25    344   -227       C  
ATOM   1810  NH1 ARG A 256      37.159  21.872 -17.161  1.00 55.26           N1+
ANISOU 1810  NH1 ARG A 256     7269   7025   6702    -19    280   -244       N1+
ATOM   1811  NH2 ARG A 256      36.587  23.464 -18.726  1.00 70.49           N  
ANISOU 1811  NH2 ARG A 256     9248   9008   8527    -40    343   -190       N  
ATOM   1812  N   GLN A 257      44.173  25.758 -18.513  1.00 55.56           N  
ANISOU 1812  N   GLN A 257     7042   7135   6932    -31    751   -342       N  
ATOM   1813  CA  GLN A 257      44.759  27.083 -18.389  1.00 53.05           C  
ANISOU 1813  CA  GLN A 257     6684   6822   6652    -75    812   -317       C  
ATOM   1814  C   GLN A 257      46.177  26.947 -17.853  1.00 48.75           C  
ANISOU 1814  C   GLN A 257     6033   6292   6198    -71    844   -370       C  
ATOM   1815  O   GLN A 257      46.505  25.955 -17.186  1.00 34.94           O  
ANISOU 1815  O   GLN A 257     4241   4542   4491    -28    792   -415       O  
ATOM   1816  CB  GLN A 257      43.959  27.914 -17.383  1.00 66.50           C  
ANISOU 1816  CB  GLN A 257     8395   8498   8373    -98    751   -268       C  
ATOM   1817  CG  GLN A 257      42.545  28.251 -17.799  1.00 71.79           C  
ANISOU 1817  CG  GLN A 257     9156   9161   8962   -102    718   -210       C  
ATOM   1818  CD  GLN A 257      42.510  29.358 -18.817  1.00 74.97           C  
ANISOU 1818  CD  GLN A 257     9608   9567   9311   -134    797   -167       C  
ATOM   1819  NE2 GLN A 257      41.452  29.391 -19.621  1.00 76.26           N  
ANISOU 1819  NE2 GLN A 257     9855   9738   9383   -124    783   -128       N  
ATOM   1820  OE1 GLN A 257      43.428  30.176 -18.887  1.00 75.20           O  
ANISOU 1820  OE1 GLN A 257     9601   9593   9379   -168    869   -167       O  
ATOM   1821  N   ARG A 258      47.011  27.952 -18.119  1.00 46.85           N  
ANISOU 1821  N   ARG A 258     5749   6065   5988   -116    927   -364       N  
ATOM   1822  CA  ARG A 258      48.329  28.016 -17.501  1.00 43.03           C  
ANISOU 1822  CA  ARG A 258     5149   5601   5599   -124    951   -411       C  
ATOM   1823  C   ARG A 258      48.173  28.115 -15.997  1.00 44.55           C  
ANISOU 1823  C   ARG A 258     5299   5771   5857   -120    856   -415       C  
ATOM   1824  O   ARG A 258      47.541  29.038 -15.504  1.00 42.69           O  
ANISOU 1824  O   ARG A 258     5095   5506   5619   -156    829   -370       O  
ATOM   1825  CB  ARG A 258      49.120  29.226 -17.993  1.00 39.99           C  
ANISOU 1825  CB  ARG A 258     4728   5229   5238   -191   1054   -395       C  
ATOM   1826  CG  ARG A 258      50.295  29.554 -17.097  1.00 38.57           C  
ANISOU 1826  CG  ARG A 258     4423   5066   5166   -217   1058   -436       C  
ATOM   1827  CD  ARG A 258      51.284  28.427 -17.130  1.00 44.86           C  
ANISOU 1827  CD  ARG A 258     5134   5908   6001   -161   1068   -506       C  
ATOM   1828  NE  ARG A 258      52.311  28.522 -16.091  1.00 45.73           N  
ANISOU 1828  NE  ARG A 258     5118   6041   6216   -167   1041   -552       N  
ATOM   1829  CZ  ARG A 258      53.460  27.842 -16.136  1.00 52.55           C  
ANISOU 1829  CZ  ARG A 258     5878   6956   7131   -130   1070   -613       C  
ATOM   1830  NH1 ARG A 258      54.344  27.976 -15.153  1.00 56.21           N1+
ANISOU 1830  NH1 ARG A 258     6224   7444   7688   -135   1034   -654       N1+
ATOM   1831  NH2 ARG A 258      53.732  27.033 -17.179  1.00 35.72           N  
ANISOU 1831  NH2 ARG A 258     3761   4855   4955    -82   1133   -636       N  
ATOM   1832  N   VAL A 259      48.742  27.153 -15.279  1.00 47.27           N  
ANISOU 1832  N   VAL A 259     5579   6128   6254    -70    807   -467       N  
ATOM   1833  CA  VAL A 259      48.671  27.115 -13.826  1.00 44.83           C  
ANISOU 1833  CA  VAL A 259     5231   5802   6002    -57    714   -475       C  
ATOM   1834  C   VAL A 259      50.013  26.631 -13.297  1.00 37.03           C  
ANISOU 1834  C   VAL A 259     4126   4847   5094    -26    713   -540       C  
ATOM   1835  O   VAL A 259      50.554  25.641 -13.787  1.00 37.28           O  
ANISOU 1835  O   VAL A 259     4136   4903   5125     25    735   -582       O  
ATOM   1836  CB  VAL A 259      47.539  26.159 -13.319  1.00 52.49           C  
ANISOU 1836  CB  VAL A 259     6271   6742   6931     -7    620   -459       C  
ATOM   1837  CG1 VAL A 259      47.563  26.035 -11.768  1.00 35.05           C  
ANISOU 1837  CG1 VAL A 259     4022   4519   4777     15    528   -469       C  
ATOM   1838  CG2 VAL A 259      46.163  26.622 -13.825  1.00 35.31           C  
ANISOU 1838  CG2 VAL A 259     4198   4543   4675    -34    615   -396       C  
ATOM   1839  N   SER A 260      50.549  27.328 -12.300  1.00 29.83           N  
ANISOU 1839  N   SER A 260     3142   3939   4252    -55    684   -552       N  
ATOM   1840  CA  SER A 260      51.854  26.974 -11.739  1.00 34.20           C  
ANISOU 1840  CA  SER A 260     3572   4534   4887    -28    675   -616       C  
ATOM   1841  C   SER A 260      51.870  25.520 -11.294  1.00 38.80           C  
ANISOU 1841  C   SER A 260     4156   5118   5469     67    606   -649       C  
ATOM   1842  O   SER A 260      50.819  24.892 -11.164  1.00 31.90           O  
ANISOU 1842  O   SER A 260     3374   4205   4541    100    552   -620       O  
ATOM   1843  CB  SER A 260      52.225  27.887 -10.569  1.00 30.84           C  
ANISOU 1843  CB  SER A 260     3083   4105   4528    -70    628   -623       C  
ATOM   1844  OG  SER A 260      51.361  27.697  -9.453  1.00 34.20           O  
ANISOU 1844  OG  SER A 260     3562   4495   4939    -39    524   -602       O  
ATOM   1845  N   SER A 261      53.066  24.992 -11.069  1.00 41.27           N  
ANISOU 1845  N   SER A 261     4364   5475   5843    111    609   -709       N  
ATOM   1846  CA  SER A 261      53.216  23.582 -10.750  1.00 43.19           C  
ANISOU 1846  CA  SER A 261     4609   5717   6086    210    553   -744       C  
ATOM   1847  C   SER A 261      52.798  23.301  -9.318  1.00 47.49           C  
ANISOU 1847  C   SER A 261     5168   6231   6646    245    436   -735       C  
ATOM   1848  O   SER A 261      52.291  22.223  -8.999  1.00 42.56           O  
ANISOU 1848  O   SER A 261     4605   5573   5992    312    377   -732       O  
ATOM   1849  CB  SER A 261      54.657  23.151 -10.968  1.00 42.41           C  
ANISOU 1849  CB  SER A 261     4388   5680   6047    256    594   -810       C  
ATOM   1850  OG  SER A 261      55.006  23.333 -12.325  1.00 53.82           O  
ANISOU 1850  OG  SER A 261     5827   7155   7468    229    710   -815       O  
ATOM   1851  N   GLU A 262      53.023  24.286  -8.460  1.00 54.56           N  
ANISOU 1851  N   GLU A 262     6010   7135   7585    198    406   -732       N  
ATOM   1852  CA  GLU A 262      52.699  24.172  -7.056  1.00 53.23           C  
ANISOU 1852  CA  GLU A 262     5852   6945   7429    228    299   -726       C  
ATOM   1853  C   GLU A 262      51.199  24.037  -6.939  1.00 51.30           C  
ANISOU 1853  C   GLU A 262     5737   6641   7112    222    264   -663       C  
ATOM   1854  O   GLU A 262      50.684  23.197  -6.198  1.00 55.59           O  
ANISOU 1854  O   GLU A 262     6329   7157   7636    279    189   -652       O  
ATOM   1855  CB  GLU A 262      53.126  25.441  -6.348  1.00 62.69           C  
ANISOU 1855  CB  GLU A 262     6983   8160   8678    163    286   -733       C  
ATOM   1856  CG  GLU A 262      54.423  25.992  -6.850  1.00 76.82           C  
ANISOU 1856  CG  GLU A 262     8649  10006  10533    122    356   -780       C  
ATOM   1857  CD  GLU A 262      55.545  25.683  -5.912  1.00 87.88           C  
ANISOU 1857  CD  GLU A 262     9931  11455  12005    169    293   -841       C  
ATOM   1858  OE1 GLU A 262      55.291  24.956  -4.929  1.00 87.26           O  
ANISOU 1858  OE1 GLU A 262     9878  11360  11915    244    197   -844       O  
ATOM   1859  OE2 GLU A 262      56.672  26.167  -6.153  1.00 96.56           O1-
ANISOU 1859  OE2 GLU A 262    10909  12611  13169    132    340   -885       O1-
ATOM   1860  N   CYS A 263      50.504  24.873  -7.696  1.00 42.01           N  
ANISOU 1860  N   CYS A 263     4615   5449   5896    152    321   -621       N  
ATOM   1861  CA  CYS A 263      49.066  24.945  -7.604  1.00 41.39           C  
ANISOU 1861  CA  CYS A 263     4646   5327   5753    138    291   -561       C  
ATOM   1862  C   CYS A 263      48.449  23.678  -8.167  1.00 41.80           C  
ANISOU 1862  C   CYS A 263     4770   5358   5754    186    283   -552       C  
ATOM   1863  O   CYS A 263      47.532  23.088  -7.573  1.00 38.11           O  
ANISOU 1863  O   CYS A 263     4368   4857   5254    212    219   -523       O  
ATOM   1864  CB  CYS A 263      48.550  26.180  -8.341  1.00 40.28           C  
ANISOU 1864  CB  CYS A 263     4542   5178   5583     60    355   -519       C  
ATOM   1865  SG  CYS A 263      46.796  26.445  -8.115  1.00 40.07           S  
ANISOU 1865  SG  CYS A 263     4633   5109   5483     46    314   -445       S  
ATOM   1866  N   GLN A 264      48.959  23.258  -9.316  1.00 39.28           N  
ANISOU 1866  N   GLN A 264     4441   5058   5427    195    351   -580       N  
ATOM   1867  CA  GLN A 264      48.541  21.985  -9.891  1.00 45.81           C  
ANISOU 1867  CA  GLN A 264     5334   5862   6209    244    344   -586       C  
ATOM   1868  C   GLN A 264      48.701  20.860  -8.870  1.00 42.89           C  
ANISOU 1868  C   GLN A 264     4962   5470   5862    319    262   -607       C  
ATOM   1869  O   GLN A 264      47.845  19.970  -8.759  1.00 37.49           O  
ANISOU 1869  O   GLN A 264     4362   4744   5138    343    217   -586       O  
ATOM   1870  CB  GLN A 264      49.365  21.658 -11.136  1.00 42.08           C  
ANISOU 1870  CB  GLN A 264     4835   5419   5733    258    428   -628       C  
ATOM   1871  CG  GLN A 264      49.004  22.480 -12.345  1.00 45.04           C  
ANISOU 1871  CG  GLN A 264     5247   5806   6060    195    510   -600       C  
ATOM   1872  CD  GLN A 264      49.472  21.832 -13.619  1.00 46.29           C  
ANISOU 1872  CD  GLN A 264     5417   5983   6187    223    583   -635       C  
ATOM   1873  NE2 GLN A 264      49.685  22.634 -14.656  1.00 47.65           N  
ANISOU 1873  NE2 GLN A 264     5586   6184   6335    174    674   -624       N  
ATOM   1874  OE1 GLN A 264      49.639  20.618 -13.673  1.00 54.43           O  
ANISOU 1874  OE1 GLN A 264     6467   7001   7213    290    558   -671       O  
ATOM   1875  N   HIS A 265      49.807  20.908  -8.130  1.00 33.42           N  
ANISOU 1875  N   HIS A 265     3670   4301   4728    354    241   -648       N  
ATOM   1876  CA  HIS A 265      50.139  19.845  -7.201  1.00 36.32           C  
ANISOU 1876  CA  HIS A 265     4030   4652   5118    437    167   -672       C  
ATOM   1877  C   HIS A 265      49.183  19.876  -6.012  1.00 43.46           C  
ANISOU 1877  C   HIS A 265     4991   5518   6003    433     84   -624       C  
ATOM   1878  O   HIS A 265      48.644  18.841  -5.587  1.00 36.06           O  
ANISOU 1878  O   HIS A 265     4123   4537   5040    480     31   -609       O  
ATOM   1879  CB  HIS A 265      51.585  19.985  -6.720  1.00 39.65           C  
ANISOU 1879  CB  HIS A 265     4327   5127   5614    477    162   -728       C  
ATOM   1880  CG  HIS A 265      51.924  19.055  -5.599  1.00 43.80           C  
ANISOU 1880  CG  HIS A 265     4843   5638   6160    566     74   -747       C  
ATOM   1881  CD2 HIS A 265      52.420  17.794  -5.603  1.00 41.74           C  
ANISOU 1881  CD2 HIS A 265     4589   5365   5906    661     53   -781       C  
ATOM   1882  ND1 HIS A 265      51.712  19.380  -4.275  1.00 38.17           N  
ANISOU 1882  ND1 HIS A 265     4127   4918   5458    570     -5   -728       N  
ATOM   1883  CE1 HIS A 265      52.068  18.361  -3.513  1.00 39.42           C  
ANISOU 1883  CE1 HIS A 265     4289   5062   5627    662    -72   -745       C  
ATOM   1884  NE2 HIS A 265      52.511  17.389  -4.294  1.00 41.75           N  
ANISOU 1884  NE2 HIS A 265     4590   5352   5922    720    -39   -778       N  
ATOM   1885  N   LEU A 266      48.975  21.072  -5.473  1.00 32.48           N  
ANISOU 1885  N   LEU A 266     3577   4143   4623    378     77   -600       N  
ATOM   1886  CA  LEU A 266      48.025  21.214  -4.386  1.00 32.30           C  
ANISOU 1886  CA  LEU A 266     3607   4089   4574    373      8   -553       C  
ATOM   1887  C   LEU A 266      46.632  20.725  -4.822  1.00 35.88           C  
ANISOU 1887  C   LEU A 266     4170   4501   4963    353      9   -501       C  
ATOM   1888  O   LEU A 266      45.951  20.011  -4.075  1.00 33.85           O  
ANISOU 1888  O   LEU A 266     3970   4210   4682    382    -49   -472       O  
ATOM   1889  CB  LEU A 266      48.014  22.645  -3.843  1.00 26.05           C  
ANISOU 1889  CB  LEU A 266     2780   3318   3801    316      7   -541       C  
ATOM   1890  CG  LEU A 266      46.974  22.993  -2.769  1.00 38.81           C  
ANISOU 1890  CG  LEU A 266     4453   4908   5384    308    -51   -491       C  
ATOM   1891  CD1 LEU A 266      47.073  22.098  -1.546  1.00 37.34           C  
ANISOU 1891  CD1 LEU A 266     4278   4709   5201    381   -134   -495       C  
ATOM   1892  CD2 LEU A 266      47.074  24.463  -2.359  1.00 35.78           C  
ANISOU 1892  CD2 LEU A 266     4036   4539   5018    255    -45   -488       C  
ATOM   1893  N   ILE A 267      46.226  21.065  -6.041  1.00 39.03           N  
ANISOU 1893  N   ILE A 267     4595   4904   5330    305     73   -488       N  
ATOM   1894  CA  ILE A 267      44.897  20.686  -6.512  1.00 33.23           C  
ANISOU 1894  CA  ILE A 267     3953   4139   4534    280     70   -442       C  
ATOM   1895  C   ILE A 267      44.779  19.180  -6.662  1.00 36.58           C  
ANISOU 1895  C   ILE A 267     4429   4526   4943    328     43   -456       C  
ATOM   1896  O   ILE A 267      43.759  18.578  -6.277  1.00 29.89           O  
ANISOU 1896  O   ILE A 267     3651   3643   4063    325     -1   -418       O  
ATOM   1897  CB  ILE A 267      44.527  21.366  -7.836  1.00 32.48           C  
ANISOU 1897  CB  ILE A 267     3879   4061   4403    224    141   -428       C  
ATOM   1898  CG1 ILE A 267      44.147  22.830  -7.586  1.00 30.24           C  
ANISOU 1898  CG1 ILE A 267     3581   3792   4116    170    155   -391       C  
ATOM   1899  CG2 ILE A 267      43.344  20.649  -8.491  1.00 28.88           C  
ANISOU 1899  CG2 ILE A 267     3511   3578   3885    210    132   -398       C  
ATOM   1900  CD1 ILE A 267      44.109  23.695  -8.859  1.00 26.77           C  
ANISOU 1900  CD1 ILE A 267     3150   3372   3650    120    233   -381       C  
ATOM   1901  N   ARG A 268      45.824  18.572  -7.213  1.00 34.09           N  
ANISOU 1901  N   ARG A 268     4081   4218   4652    373     71   -512       N  
ATOM   1902  CA  ARG A 268      45.828  17.126  -7.416  1.00 36.98           C  
ANISOU 1902  CA  ARG A 268     4503   4542   5006    427     49   -534       C  
ATOM   1903  C   ARG A 268      45.776  16.435  -6.060  1.00 34.80           C  
ANISOU 1903  C   ARG A 268     4243   4231   4747    478    -29   -521       C  
ATOM   1904  O   ARG A 268      45.037  15.459  -5.853  1.00 35.89           O  
ANISOU 1904  O   ARG A 268     4465   4316   4858    489    -67   -498       O  
ATOM   1905  CB  ARG A 268      47.046  16.680  -8.242  1.00 30.25           C  
ANISOU 1905  CB  ARG A 268     3606   3710   4178    476    100   -599       C  
ATOM   1906  CG  ARG A 268      46.893  16.926  -9.755  1.00 34.52           C  
ANISOU 1906  CG  ARG A 268     4171   4268   4679    436    177   -610       C  
ATOM   1907  CD  ARG A 268      48.267  16.994 -10.462  1.00 60.67           C  
ANISOU 1907  CD  ARG A 268     7403   7625   8023    472    246   -670       C  
ATOM   1908  NE  ARG A 268      48.211  17.606 -11.792  1.00 61.37           N  
ANISOU 1908  NE  ARG A 268     7499   7744   8074    423    331   -671       N  
ATOM   1909  CZ  ARG A 268      47.467  17.139 -12.787  1.00 64.52           C  
ANISOU 1909  CZ  ARG A 268     7988   8118   8408    408    350   -666       C  
ATOM   1910  NH1 ARG A 268      46.722  16.055 -12.603  1.00 73.02           N1+
ANISOU 1910  NH1 ARG A 268     9150   9137   9456    430    291   -661       N1+
ATOM   1911  NH2 ARG A 268      47.461  17.753 -13.961  1.00 57.87           N  
ANISOU 1911  NH2 ARG A 268     7153   7308   7526    368    426   -665       N  
ATOM   1912  N   TRP A 269      46.533  16.981  -5.122  1.00 29.23           N  
ANISOU 1912  N   TRP A 269     3464   3557   4087    504    -54   -533       N  
ATOM   1913  CA  TRP A 269      46.475  16.526  -3.744  1.00 31.41           C  
ANISOU 1913  CA  TRP A 269     3755   3808   4372    552   -130   -515       C  
ATOM   1914  C   TRP A 269      45.040  16.500  -3.151  1.00 40.61           C  
ANISOU 1914  C   TRP A 269     5002   4938   5491    510   -166   -446       C  
ATOM   1915  O   TRP A 269      44.589  15.466  -2.647  1.00 37.11           O  
ANISOU 1915  O   TRP A 269     4627   4444   5030    541   -209   -424       O  
ATOM   1916  CB  TRP A 269      47.426  17.359  -2.881  1.00 37.15           C  
ANISOU 1916  CB  TRP A 269     4385   4585   5147    571   -152   -540       C  
ATOM   1917  CG  TRP A 269      47.884  16.656  -1.642  1.00 40.33           C  
ANISOU 1917  CG  TRP A 269     4785   4971   5565    653   -228   -547       C  
ATOM   1918  CD1 TRP A 269      47.627  15.355  -1.285  1.00 38.72           C  
ANISOU 1918  CD1 TRP A 269     4659   4711   5341    713   -269   -534       C  
ATOM   1919  CD2 TRP A 269      48.675  17.209  -0.588  1.00 40.60           C  
ANISOU 1919  CD2 TRP A 269     4745   5046   5636    685   -274   -569       C  
ATOM   1920  CE2 TRP A 269      48.858  16.196   0.377  1.00 45.33           C  
ANISOU 1920  CE2 TRP A 269     5380   5614   6230    771   -344   -565       C  
ATOM   1921  CE3 TRP A 269      49.244  18.466  -0.359  1.00 40.50           C  
ANISOU 1921  CE3 TRP A 269     4641   5088   5658    646   -265   -592       C  
ATOM   1922  NE1 TRP A 269      48.203  15.075  -0.074  1.00 39.01           N  
ANISOU 1922  NE1 TRP A 269     4676   4751   5396    786   -337   -541       N  
ATOM   1923  CZ2 TRP A 269      49.597  16.397   1.543  1.00 47.25           C  
ANISOU 1923  CZ2 TRP A 269     5568   5888   6498    826   -409   -585       C  
ATOM   1924  CZ3 TRP A 269      49.975  18.665   0.798  1.00 46.47           C  
ANISOU 1924  CZ3 TRP A 269     5341   5873   6443    693   -331   -616       C  
ATOM   1925  CH2 TRP A 269      50.144  17.639   1.734  1.00 48.91           C  
ANISOU 1925  CH2 TRP A 269     5684   6158   6742    785   -404   -613       C  
ATOM   1926  N   CYS A 270      44.316  17.616  -3.207  1.00 39.31           N  
ANISOU 1926  N   CYS A 270     4830   4799   5307    441   -146   -409       N  
ATOM   1927  CA  CYS A 270      42.961  17.630  -2.631  1.00 40.44           C  
ANISOU 1927  CA  CYS A 270     5038   4919   5408    407   -176   -344       C  
ATOM   1928  C   CYS A 270      42.026  16.646  -3.319  1.00 35.43           C  
ANISOU 1928  C   CYS A 270     4485   4242   4735    383   -172   -322       C  
ATOM   1929  O   CYS A 270      41.042  16.201  -2.730  1.00 31.35           O  
ANISOU 1929  O   CYS A 270     4024   3696   4191    369   -205   -273       O  
ATOM   1930  CB  CYS A 270      42.332  19.016  -2.707  1.00 37.29           C  
ANISOU 1930  CB  CYS A 270     4619   4556   4993    344   -150   -312       C  
ATOM   1931  SG  CYS A 270      43.246  20.300  -1.863  1.00 31.94           S  
ANISOU 1931  SG  CYS A 270     3860   3920   4357    353   -159   -336       S  
ATOM   1932  N   LEU A 271      42.337  16.330  -4.570  1.00 31.33           N  
ANISOU 1932  N   LEU A 271     3971   3721   4213    376   -129   -358       N  
ATOM   1933  CA  LEU A 271      41.474  15.500  -5.391  1.00 38.65           C  
ANISOU 1933  CA  LEU A 271     4973   4610   5100    345   -124   -347       C  
ATOM   1934  C   LEU A 271      41.964  14.063  -5.485  1.00 38.27           C  
ANISOU 1934  C   LEU A 271     4973   4505   5062    401   -143   -382       C  
ATOM   1935  O   LEU A 271      41.589  13.328  -6.394  1.00 40.42           O  
ANISOU 1935  O   LEU A 271     5305   4745   5308    384   -131   -396       O  
ATOM   1936  CB  LEU A 271      41.306  16.111  -6.784  1.00 41.56           C  
ANISOU 1936  CB  LEU A 271     5334   5011   5443    297    -65   -360       C  
ATOM   1937  CG  LEU A 271      40.544  17.444  -6.731  1.00 46.02           C  
ANISOU 1937  CG  LEU A 271     5876   5620   5988    240    -51   -313       C  
ATOM   1938  CD1 LEU A 271      40.443  18.063  -8.106  1.00 36.56           C  
ANISOU 1938  CD1 LEU A 271     4677   4454   4762    200      7   -323       C  
ATOM   1939  CD2 LEU A 271      39.147  17.274  -6.113  1.00 38.66           C  
ANISOU 1939  CD2 LEU A 271     4990   4673   5024    204    -92   -251       C  
ATOM   1940  N   ALA A 272      42.786  13.657  -4.530  1.00 36.24           N  
ANISOU 1940  N   ALA A 272     4696   4233   4839    472   -178   -398       N  
ATOM   1941  CA  ALA A 272      43.133  12.246  -4.412  1.00 42.31           C  
ANISOU 1941  CA  ALA A 272     5526   4936   5614    535   -206   -421       C  
ATOM   1942  C   ALA A 272      41.883  11.362  -4.345  1.00 42.79           C  
ANISOU 1942  C   ALA A 272     5690   4931   5638    491   -233   -376       C  
ATOM   1943  O   ALA A 272      40.955  11.626  -3.561  1.00 40.05           O  
ANISOU 1943  O   ALA A 272     5360   4584   5274    448   -259   -316       O  
ATOM   1944  CB  ALA A 272      44.012  12.013  -3.190  1.00 35.50           C  
ANISOU 1944  CB  ALA A 272     4633   4070   4786    619   -251   -429       C  
ATOM   1945  N   LEU A 273      41.877  10.308  -5.159  1.00 39.17           N  
ANISOU 1945  N   LEU A 273     5300   4415   5167    500   -226   -408       N  
ATOM   1946  CA  LEU A 273      40.791   9.324  -5.160  1.00 43.01           C  
ANISOU 1946  CA  LEU A 273     5889   4829   5624    455   -254   -374       C  
ATOM   1947  C   LEU A 273      40.551   8.695  -3.786  1.00 40.84           C  
ANISOU 1947  C   LEU A 273     5660   4502   5357    482   -305   -327       C  
ATOM   1948  O   LEU A 273      39.417   8.626  -3.327  1.00 44.71           O  
ANISOU 1948  O   LEU A 273     6187   4975   5825    416   -323   -267       O  
ATOM   1949  CB  LEU A 273      41.047   8.235  -6.211  1.00 44.73           C  
ANISOU 1949  CB  LEU A 273     6178   4985   5832    475   -242   -430       C  
ATOM   1950  CG  LEU A 273      40.674   8.649  -7.642  1.00 45.75           C  
ANISOU 1950  CG  LEU A 273     6304   5150   5928    415   -199   -457       C  
ATOM   1951  CD1 LEU A 273      41.047   7.586  -8.668  1.00 42.76           C  
ANISOU 1951  CD1 LEU A 273     5999   4713   5536    446   -186   -521       C  
ATOM   1952  CD2 LEU A 273      39.194   8.960  -7.742  1.00 39.10           C  
ANISOU 1952  CD2 LEU A 273     5485   4318   5051    309   -212   -401       C  
ATOM   1953  N   ARG A 274      41.615   8.228  -3.133  1.00 42.38           N  
ANISOU 1953  N   ARG A 274     5851   4673   5580    580   -328   -351       N  
ATOM   1954  CA  ARG A 274      41.494   7.742  -1.766  1.00 42.61           C  
ANISOU 1954  CA  ARG A 274     5921   4660   5610    617   -376   -303       C  
ATOM   1955  C   ARG A 274      41.383   8.920  -0.810  1.00 46.89           C  
ANISOU 1955  C   ARG A 274     6386   5276   6154    606   -386   -265       C  
ATOM   1956  O   ARG A 274      42.253   9.793  -0.779  1.00 43.36           O  
ANISOU 1956  O   ARG A 274     5847   4896   5731    641   -376   -299       O  
ATOM   1957  CB  ARG A 274      42.692   6.885  -1.366  1.00 46.80           C  
ANISOU 1957  CB  ARG A 274     6470   5145   6165    738   -404   -342       C  
ATOM   1958  CG  ARG A 274      42.819   5.597  -2.135  1.00 66.06           C  
ANISOU 1958  CG  ARG A 274     9005   7495   8602    765   -400   -379       C  
ATOM   1959  CD  ARG A 274      43.839   4.666  -1.481  1.00 81.68           C  
ANISOU 1959  CD  ARG A 274    11020   9417  10599    894   -437   -401       C  
ATOM   1960  NE  ARG A 274      43.327   3.300  -1.407  1.00 93.86           N  
ANISOU 1960  NE  ARG A 274    12704  10834  12123    896   -460   -380       N  
ATOM   1961  CZ  ARG A 274      42.219   2.951  -0.755  1.00102.33           C  
ANISOU 1961  CZ  ARG A 274    13855  11853  13173    825   -481   -308       C  
ATOM   1962  NH1 ARG A 274      41.827   1.681  -0.745  1.00 99.68           N1+
ANISOU 1962  NH1 ARG A 274    13651  11396  12825    823   -498   -293       N1+
ATOM   1963  NH2 ARG A 274      41.498   3.872  -0.115  1.00105.31           N  
ANISOU 1963  NH2 ARG A 274    14180  12294  13538    756   -481   -250       N  
ATOM   1964  N   PRO A 275      40.313   8.942  -0.009  1.00 43.87           N  
ANISOU 1964  N   PRO A 275     6043   4880   5745    555   -404   -194       N  
ATOM   1965  CA  PRO A 275      40.139  10.026   0.974  1.00 42.92           C  
ANISOU 1965  CA  PRO A 275     5863   4825   5619    549   -414   -156       C  
ATOM   1966  C   PRO A 275      41.358  10.158   1.912  1.00 46.10           C  
ANISOU 1966  C   PRO A 275     6225   5247   6045    652   -450   -182       C  
ATOM   1967  O   PRO A 275      41.826  11.279   2.201  1.00 44.49           O  
ANISOU 1967  O   PRO A 275     5936   5115   5854    661   -448   -198       O  
ATOM   1968  CB  PRO A 275      38.879   9.606   1.754  1.00 37.75           C  
ANISOU 1968  CB  PRO A 275     5279   4134   4930    498   -430    -77       C  
ATOM   1969  CG  PRO A 275      38.136   8.662   0.824  1.00 36.92           C  
ANISOU 1969  CG  PRO A 275     5247   3966   4815    434   -416    -74       C  
ATOM   1970  CD  PRO A 275      39.230   7.942   0.030  1.00 28.05           C  
ANISOU 1970  CD  PRO A 275     4141   2800   3716    499   -415   -147       C  
ATOM   1971  N   SER A 276      41.883   9.026   2.371  1.00 36.82           N  
ANISOU 1971  N   SER A 276     5112   4005   4874    729   -485   -187       N  
ATOM   1972  CA  SER A 276      43.001   9.062   3.311  1.00 38.33           C  
ANISOU 1972  CA  SER A 276     5267   4214   5082    834   -528   -209       C  
ATOM   1973  C   SER A 276      44.268   9.640   2.674  1.00 42.65           C  
ANISOU 1973  C   SER A 276     5708   4824   5673    879   -513   -288       C  
ATOM   1974  O   SER A 276      45.193  10.039   3.380  1.00 43.14           O  
ANISOU 1974  O   SER A 276     5706   4931   5755    947   -547   -314       O  
ATOM   1975  CB  SER A 276      43.264   7.686   3.951  1.00 43.57           C  
ANISOU 1975  CB  SER A 276     6028   4789   5736    915   -571   -192       C  
ATOM   1976  OG  SER A 276      43.853   6.769   3.039  1.00 50.73           O  
ANISOU 1976  OG  SER A 276     6967   5644   6665    959   -560   -244       O  
ATOM   1977  N   ASP A 277      44.297   9.717   1.345  1.00 42.64           N  
ANISOU 1977  N   ASP A 277     5685   4830   5684    836   -462   -327       N  
ATOM   1978  CA  ASP A 277      45.418  10.352   0.641  1.00 36.67           C  
ANISOU 1978  CA  ASP A 277     4824   4140   4968    864   -433   -398       C  
ATOM   1979  C   ASP A 277      45.294  11.875   0.519  1.00 43.04           C  
ANISOU 1979  C   ASP A 277     5541   5030   5782    794   -404   -397       C  
ATOM   1980  O   ASP A 277      46.216  12.533   0.042  1.00 49.23           O  
ANISOU 1980  O   ASP A 277     6231   5872   6601    805   -377   -449       O  
ATOM   1981  CB  ASP A 277      45.589   9.754  -0.752  1.00 39.12           C  
ANISOU 1981  CB  ASP A 277     5157   4423   5283    858   -386   -442       C  
ATOM   1982  CG  ASP A 277      46.145   8.330  -0.714  1.00 48.09           C  
ANISOU 1982  CG  ASP A 277     6364   5483   6425    954   -412   -468       C  
ATOM   1983  OD1 ASP A 277      46.845   8.002   0.272  1.00 44.81           O  
ANISOU 1983  OD1 ASP A 277     5939   5063   6025   1045   -462   -470       O  
ATOM   1984  OD2 ASP A 277      45.883   7.550  -1.663  1.00 45.51           O1-
ANISOU 1984  OD2 ASP A 277     6105   5100   6085    941   -386   -486       O1-
ATOM   1985  N   ARG A 278      44.161  12.436   0.933  1.00 38.61           N  
ANISOU 1985  N   ARG A 278     5008   4474   5189    722   -405   -337       N  
ATOM   1986  CA  ARG A 278      43.971  13.878   0.839  1.00 40.12           C  
ANISOU 1986  CA  ARG A 278     5128   4733   5383    661   -378   -333       C  
ATOM   1987  C   ARG A 278      44.715  14.552   1.969  1.00 44.53           C  
ANISOU 1987  C   ARG A 278     5623   5334   5961    707   -420   -346       C  
ATOM   1988  O   ARG A 278      44.930  13.941   3.017  1.00 40.55           O  
ANISOU 1988  O   ARG A 278     5151   4807   5450    773   -475   -332       O  
ATOM   1989  CB  ARG A 278      42.485  14.248   0.856  1.00 33.96           C  
ANISOU 1989  CB  ARG A 278     4397   3947   4560    577   -364   -267       C  
ATOM   1990  CG  ARG A 278      41.742  13.582  -0.288  1.00 38.53           C  
ANISOU 1990  CG  ARG A 278     5033   4487   5118    526   -331   -260       C  
ATOM   1991  CD  ARG A 278      40.245  13.898  -0.437  1.00 30.89           C  
ANISOU 1991  CD  ARG A 278     4104   3522   4110    440   -317   -199       C  
ATOM   1992  NE  ARG A 278      39.689  12.885  -1.342  1.00 42.43           N  
ANISOU 1992  NE  ARG A 278     5632   4932   5555    407   -305   -200       N  
ATOM   1993  CZ  ARG A 278      38.498  12.302  -1.208  1.00 39.88           C  
ANISOU 1993  CZ  ARG A 278     5376   4574   5203    355   -317   -149       C  
ATOM   1994  NH1 ARG A 278      37.673  12.661  -0.218  1.00 25.54           N1+
ANISOU 1994  NH1 ARG A 278     3564   2773   3367    331   -333    -87       N1+
ATOM   1995  NH2 ARG A 278      38.133  11.354  -2.075  1.00 30.64           N  
ANISOU 1995  NH2 ARG A 278     4266   3354   4022    325   -311   -162       N  
ATOM   1996  N   PRO A 279      45.136  15.807   1.746  1.00 45.18           N  
ANISOU 1996  N   PRO A 279     5620   5479   6068    673   -395   -373       N  
ATOM   1997  CA  PRO A 279      45.798  16.592   2.793  1.00 44.75           C  
ANISOU 1997  CA  PRO A 279     5503   5468   6033    702   -436   -391       C  
ATOM   1998  C   PRO A 279      44.793  17.039   3.839  1.00 42.82           C  
ANISOU 1998  C   PRO A 279     5307   5218   5743    680   -465   -331       C  
ATOM   1999  O   PRO A 279      43.597  17.137   3.542  1.00 35.91           O  
ANISOU 1999  O   PRO A 279     4486   4325   4832    620   -436   -280       O  
ATOM   2000  CB  PRO A 279      46.333  17.814   2.034  1.00 41.93           C  
ANISOU 2000  CB  PRO A 279     5055   5165   5710    648   -387   -431       C  
ATOM   2001  CG  PRO A 279      45.386  17.953   0.868  1.00 43.99           C  
ANISOU 2001  CG  PRO A 279     5358   5410   5945    574   -323   -402       C  
ATOM   2002  CD  PRO A 279      45.008  16.554   0.479  1.00 39.14           C  
ANISOU 2002  CD  PRO A 279     4819   4741   5310    602   -326   -389       C  
ATOM   2003  N   THR A 280      45.288  17.288   5.047  1.00 40.34           N  
ANISOU 2003  N   THR A 280     4973   4925   5431    731   -523   -339       N  
ATOM   2004  CA  THR A 280      44.526  17.932   6.107  1.00 40.75           C  
ANISOU 2004  CA  THR A 280     5057   4984   5440    716   -549   -295       C  
ATOM   2005  C   THR A 280      44.537  19.448   5.888  1.00 39.16           C  
ANISOU 2005  C   THR A 280     4797   4829   5255    654   -521   -314       C  
ATOM   2006  O   THR A 280      45.328  19.970   5.077  1.00 35.37           O  
ANISOU 2006  O   THR A 280     4242   4375   4821    629   -490   -366       O  
ATOM   2007  CB  THR A 280      45.194  17.671   7.462  1.00 43.28           C  
ANISOU 2007  CB  THR A 280     5379   5314   5754    801   -627   -307       C  
ATOM   2008  CG2 THR A 280      45.298  16.178   7.732  1.00 31.59           C  
ANISOU 2008  CG2 THR A 280     3963   3781   4258    873   -658   -288       C  
ATOM   2009  OG1 THR A 280      46.522  18.212   7.437  1.00 45.10           O  
ANISOU 2009  OG1 THR A 280     5509   5592   6037    826   -649   -381       O  
ATOM   2010  N   PHE A 281      43.693  20.163   6.627  1.00 31.47           N  
ANISOU 2010  N   PHE A 281     3856   3861   4239    632   -529   -274       N  
ATOM   2011  CA  PHE A 281      43.659  21.615   6.489  1.00 36.07           C  
ANISOU 2011  CA  PHE A 281     4397   4475   4832    578   -504   -290       C  
ATOM   2012  C   PHE A 281      45.018  22.194   6.790  1.00 44.75           C  
ANISOU 2012  C   PHE A 281     5413   5608   5981    598   -537   -362       C  
ATOM   2013  O   PHE A 281      45.448  23.142   6.128  1.00 45.69           O  
ANISOU 2013  O   PHE A 281     5474   5747   6137    546   -501   -397       O  
ATOM   2014  CB  PHE A 281      42.623  22.257   7.408  1.00 34.73           C  
ANISOU 2014  CB  PHE A 281     4280   4308   4608    570   -516   -242       C  
ATOM   2015  CG  PHE A 281      41.221  21.868   7.095  1.00 40.99           C  
ANISOU 2015  CG  PHE A 281     5138   5080   5356    538   -478   -171       C  
ATOM   2016  CD1 PHE A 281      40.647  22.222   5.893  1.00 40.04           C  
ANISOU 2016  CD1 PHE A 281     5012   4961   5241    475   -418   -157       C  
ATOM   2017  CD2 PHE A 281      40.456  21.179   8.018  1.00 61.81           C  
ANISOU 2017  CD2 PHE A 281     7841   7701   7942    571   -504   -116       C  
ATOM   2018  CE1 PHE A 281      39.348  21.862   5.592  1.00 46.51           C  
ANISOU 2018  CE1 PHE A 281     5882   5770   6021    444   -390    -95       C  
ATOM   2019  CE2 PHE A 281      39.148  20.825   7.726  1.00 63.42           C  
ANISOU 2019  CE2 PHE A 281     8095   7893   8109    533   -468    -51       C  
ATOM   2020  CZ  PHE A 281      38.600  21.165   6.504  1.00 51.53           C  
ANISOU 2020  CZ  PHE A 281     6574   6392   6614    470   -414    -43       C  
ATOM   2021  N   GLU A 282      45.697  21.620   7.788  1.00 43.72           N  
ANISOU 2021  N   GLU A 282     5277   5484   5850    673   -607   -383       N  
ATOM   2022  CA  GLU A 282      47.010  22.123   8.169  1.00 39.29           C  
ANISOU 2022  CA  GLU A 282     4628   4963   5336    696   -651   -456       C  
ATOM   2023  C   GLU A 282      47.991  21.902   7.029  1.00 38.37           C  
ANISOU 2023  C   GLU A 282     4428   4864   5286    683   -613   -507       C  
ATOM   2024  O   GLU A 282      48.780  22.796   6.693  1.00 39.93           O  
ANISOU 2024  O   GLU A 282     4541   5096   5533    642   -598   -559       O  
ATOM   2025  CB  GLU A 282      47.525  21.486   9.465  1.00 37.59           C  
ANISOU 2025  CB  GLU A 282     4426   4756   5102    789   -741   -467       C  
ATOM   2026  CG  GLU A 282      48.903  22.023   9.891  1.00 49.18           C  
ANISOU 2026  CG  GLU A 282     5792   6275   6620    812   -796   -547       C  
ATOM   2027  CD  GLU A 282      49.557  21.233  11.041  1.00 55.12           C  
ANISOU 2027  CD  GLU A 282     6548   7041   7354    919   -891   -564       C  
ATOM   2028  OE1 GLU A 282      50.612  21.678  11.561  1.00 55.97           O  
ANISOU 2028  OE1 GLU A 282     6575   7196   7495    942   -951   -629       O  
ATOM   2029  OE2 GLU A 282      49.022  20.174  11.430  1.00 44.66           O1-
ANISOU 2029  OE2 GLU A 282     5309   5679   5981    978   -908   -511       O1-
ATOM   2030  N   GLU A 283      47.916  20.725   6.408  1.00 36.38           N  
ANISOU 2030  N   GLU A 283     4205   4586   5032    715   -593   -491       N  
ATOM   2031  CA  GLU A 283      48.779  20.416   5.265  1.00 41.19           C  
ANISOU 2031  CA  GLU A 283     4745   5211   5696    711   -548   -538       C  
ATOM   2032  C   GLU A 283      48.506  21.308   4.058  1.00 39.56           C  
ANISOU 2032  C   GLU A 283     4514   5011   5505    617   -463   -538       C  
ATOM   2033  O   GLU A 283      49.437  21.756   3.387  1.00 37.02           O  
ANISOU 2033  O   GLU A 283     4104   4725   5236    592   -428   -589       O  
ATOM   2034  CB  GLU A 283      48.661  18.951   4.875  1.00 42.31           C  
ANISOU 2034  CB  GLU A 283     4941   5313   5824    769   -545   -521       C  
ATOM   2035  CG  GLU A 283      49.080  18.016   5.977  1.00 40.32           C  
ANISOU 2035  CG  GLU A 283     4713   5049   5559    871   -626   -523       C  
ATOM   2036  CD  GLU A 283      49.096  16.574   5.518  1.00 49.58           C  
ANISOU 2036  CD  GLU A 283     5940   6174   6726    930   -620   -513       C  
ATOM   2037  OE1 GLU A 283      48.004  16.036   5.207  1.00 37.16           O  
ANISOU 2037  OE1 GLU A 283     4462   4546   5111    901   -592   -458       O  
ATOM   2038  OE2 GLU A 283      50.208  15.988   5.474  1.00 52.34           O1-
ANISOU 2038  OE2 GLU A 283     6234   6541   7111   1007   -645   -564       O1-
ATOM   2039  N   ILE A 284      47.232  21.573   3.785  1.00 34.08           N  
ANISOU 2039  N   ILE A 284     3897   4287   4764    566   -428   -479       N  
ATOM   2040  CA  ILE A 284      46.898  22.533   2.740  1.00 34.67           C  
ANISOU 2040  CA  ILE A 284     3959   4369   4845    482   -354   -473       C  
ATOM   2041  C   ILE A 284      47.558  23.901   3.016  1.00 42.54           C  
ANISOU 2041  C   ILE A 284     4886   5398   5879    439   -354   -511       C  
ATOM   2042  O   ILE A 284      48.248  24.462   2.151  1.00 37.74           O  
ANISOU 2042  O   ILE A 284     4213   4812   5314    394   -301   -546       O  
ATOM   2043  CB  ILE A 284      45.372  22.713   2.586  1.00 31.08           C  
ANISOU 2043  CB  ILE A 284     3594   3884   4331    442   -330   -402       C  
ATOM   2044  CG1 ILE A 284      44.712  21.422   2.099  1.00 32.77           C  
ANISOU 2044  CG1 ILE A 284     3872   4065   4515    461   -321   -369       C  
ATOM   2045  CG2 ILE A 284      45.059  23.831   1.610  1.00 34.41           C  
ANISOU 2045  CG2 ILE A 284     4004   4314   4754    364   -261   -395       C  
ATOM   2046  CD1 ILE A 284      43.197  21.527   2.037  1.00 22.87           C  
ANISOU 2046  CD1 ILE A 284     2694   2790   3204    422   -305   -300       C  
ATOM   2047  N   GLN A 285      47.360  24.438   4.220  1.00 40.43           N  
ANISOU 2047  N   GLN A 285     4635   5132   5594    452   -411   -505       N  
ATOM   2048  CA  GLN A 285      47.819  25.805   4.487  1.00 41.70           C  
ANISOU 2048  CA  GLN A 285     4748   5312   5784    401   -411   -539       C  
ATOM   2049  C   GLN A 285      49.323  25.886   4.680  1.00 44.43           C  
ANISOU 2049  C   GLN A 285     4984   5699   6197    414   -442   -615       C  
ATOM   2050  O   GLN A 285      49.895  26.975   4.659  1.00 43.89           O  
ANISOU 2050  O   GLN A 285     4860   5648   6169    358   -431   -653       O  
ATOM   2051  CB  GLN A 285      47.102  26.415   5.683  1.00 37.65           C  
ANISOU 2051  CB  GLN A 285     4294   4786   5225    410   -461   -514       C  
ATOM   2052  CG  GLN A 285      45.604  26.506   5.499  1.00 36.52           C  
ANISOU 2052  CG  GLN A 285     4244   4612   5019    392   -426   -440       C  
ATOM   2053  CD  GLN A 285      44.937  27.228   6.642  1.00 38.77           C  
ANISOU 2053  CD  GLN A 285     4582   4890   5259    403   -464   -419       C  
ATOM   2054  NE2 GLN A 285      44.497  28.459   6.385  1.00 33.44           N  
ANISOU 2054  NE2 GLN A 285     3924   4204   4579    348   -427   -411       N  
ATOM   2055  OE1 GLN A 285      44.838  26.701   7.755  1.00 43.91           O  
ANISOU 2055  OE1 GLN A 285     5261   5543   5877    464   -526   -411       O  
ATOM   2056  N   ASN A 286      49.956  24.735   4.877  1.00 41.81           N  
ANISOU 2056  N   ASN A 286     4623   5384   5879    490   -480   -638       N  
ATOM   2057  CA  ASN A 286      51.403  24.672   4.921  1.00 45.35           C  
ANISOU 2057  CA  ASN A 286     4954   5881   6394    511   -505   -710       C  
ATOM   2058  C   ASN A 286      51.979  24.360   3.555  1.00 52.04           C  
ANISOU 2058  C   ASN A 286     5743   6746   7285    490   -425   -732       C  
ATOM   2059  O   ASN A 286      53.196  24.287   3.389  1.00 52.58           O  
ANISOU 2059  O   ASN A 286     5703   6863   7414    504   -428   -792       O  
ATOM   2060  CB  ASN A 286      51.868  23.625   5.928  1.00 50.87           C  
ANISOU 2060  CB  ASN A 286     5649   6594   7084    619   -595   -727       C  
ATOM   2061  CG  ASN A 286      51.875  24.152   7.339  1.00 47.55           C  
ANISOU 2061  CG  ASN A 286     5241   6183   6642    640   -682   -738       C  
ATOM   2062  ND2 ASN A 286      51.698  23.260   8.310  1.00 46.75           N  
ANISOU 2062  ND2 ASN A 286     5194   6072   6497    731   -754   -718       N  
ATOM   2063  OD1 ASN A 286      52.024  25.353   7.557  1.00 41.72           O  
ANISOU 2063  OD1 ASN A 286     4472   5458   5923    574   -683   -763       O  
ATOM   2064  N   HIS A 287      51.109  24.157   2.573  1.00 44.05           N  
ANISOU 2064  N   HIS A 287     4800   5699   6239    459   -355   -684       N  
ATOM   2065  CA  HIS A 287      51.604  23.900   1.236  1.00 43.89           C  
ANISOU 2065  CA  HIS A 287     4734   5694   6248    439   -275   -704       C  
ATOM   2066  C   HIS A 287      52.397  25.119   0.738  1.00 44.85           C  
ANISOU 2066  C   HIS A 287     4763   5852   6426    356   -223   -743       C  
ATOM   2067  O   HIS A 287      52.118  26.254   1.115  1.00 52.24           O  
ANISOU 2067  O   HIS A 287     5709   6778   7361    294   -227   -734       O  
ATOM   2068  CB  HIS A 287      50.453  23.551   0.285  1.00 39.77           C  
ANISOU 2068  CB  HIS A 287     4310   5128   5671    415   -215   -646       C  
ATOM   2069  CG  HIS A 287      50.904  22.990  -1.027  1.00 40.67           C  
ANISOU 2069  CG  HIS A 287     4398   5255   5800    417   -143   -667       C  
ATOM   2070  CD2 HIS A 287      50.963  21.714  -1.479  1.00 39.17           C  
ANISOU 2070  CD2 HIS A 287     4234   5051   5598    481   -139   -672       C  
ATOM   2071  ND1 HIS A 287      51.373  23.781  -2.054  1.00 45.15           N  
ANISOU 2071  ND1 HIS A 287     4910   5848   6396    350    -60   -685       N  
ATOM   2072  CE1 HIS A 287      51.687  23.020  -3.087  1.00 40.71           C  
ANISOU 2072  CE1 HIS A 287     4341   5293   5833    375     -6   -701       C  
ATOM   2073  NE2 HIS A 287      51.451  21.761  -2.763  1.00 36.60           N  
ANISOU 2073  NE2 HIS A 287     3869   4747   5288    455    -54   -696       N  
ATOM   2074  N   PRO A 288      53.409  24.886  -0.096  1.00 41.57           N  
ANISOU 2074  N   PRO A 288     4257   5478   6060    357   -171   -787       N  
ATOM   2075  CA  PRO A 288      54.216  25.987  -0.631  1.00 41.88           C  
ANISOU 2075  CA  PRO A 288     4203   5553   6156    271   -111   -822       C  
ATOM   2076  C   PRO A 288      53.432  26.986  -1.490  1.00 42.93           C  
ANISOU 2076  C   PRO A 288     4401   5650   6261    175    -29   -775       C  
ATOM   2077  O   PRO A 288      53.777  28.171  -1.469  1.00 45.52           O  
ANISOU 2077  O   PRO A 288     4688   5984   6624     95     -5   -789       O  
ATOM   2078  CB  PRO A 288      55.264  25.266  -1.487  1.00 39.28           C  
ANISOU 2078  CB  PRO A 288     3781   5273   5869    307    -60   -866       C  
ATOM   2079  CG  PRO A 288      55.345  23.913  -0.908  1.00 44.63           C  
ANISOU 2079  CG  PRO A 288     4476   5951   6532    425   -131   -876       C  
ATOM   2080  CD  PRO A 288      53.954  23.573  -0.464  1.00 42.20           C  
ANISOU 2080  CD  PRO A 288     4311   5576   6149    443   -170   -811       C  
ATOM   2081  N   TRP A 289      52.418  26.537  -2.233  1.00 36.30           N  
ANISOU 2081  N   TRP A 289     3660   4772   5359    183     12   -723       N  
ATOM   2082  CA  TRP A 289      51.638  27.472  -3.040  1.00 34.90           C  
ANISOU 2082  CA  TRP A 289     3547   4563   5148    103     83   -676       C  
ATOM   2083  C   TRP A 289      50.893  28.449  -2.136  1.00 36.44           C  
ANISOU 2083  C   TRP A 289     3798   4723   5323     68     38   -646       C  
ATOM   2084  O   TRP A 289      50.514  29.545  -2.549  1.00 43.61           O  
ANISOU 2084  O   TRP A 289     4740   5609   6222     -3     86   -620       O  
ATOM   2085  CB  TRP A 289      50.645  26.754  -3.962  1.00 34.03           C  
ANISOU 2085  CB  TRP A 289     3532   4426   4972    122    123   -628       C  
ATOM   2086  CG  TRP A 289      49.857  27.719  -4.827  1.00 35.75           C  
ANISOU 2086  CG  TRP A 289     3815   4617   5151     49    192   -579       C  
ATOM   2087  CD1 TRP A 289      50.327  28.397  -5.922  1.00 35.11           C  
ANISOU 2087  CD1 TRP A 289     3706   4549   5084    -13    285   -583       C  
ATOM   2088  CD2 TRP A 289      48.475  28.137  -4.657  1.00 26.03           C  
ANISOU 2088  CD2 TRP A 289     2688   3345   3858     34    175   -517       C  
ATOM   2089  CE2 TRP A 289      48.187  29.055  -5.697  1.00 36.29           C  
ANISOU 2089  CE2 TRP A 289     4018   4633   5136    -32    255   -487       C  
ATOM   2090  CE3 TRP A 289      47.465  27.823  -3.736  1.00 36.00           C  
ANISOU 2090  CE3 TRP A 289     4016   4582   5080     71    104   -482       C  
ATOM   2091  NE1 TRP A 289      49.327  29.195  -6.450  1.00 43.72           N  
ANISOU 2091  NE1 TRP A 289     4883   5605   6123    -61    323   -526       N  
ATOM   2092  CZ2 TRP A 289      46.912  29.663  -5.844  1.00 31.03           C  
ANISOU 2092  CZ2 TRP A 289     3446   3932   4410    -53    260   -425       C  
ATOM   2093  CZ3 TRP A 289      46.188  28.423  -3.886  1.00 35.28           C  
ANISOU 2093  CZ3 TRP A 289     4011   4462   4932     45    114   -422       C  
ATOM   2094  CH2 TRP A 289      45.933  29.332  -4.933  1.00 32.89           C  
ANISOU 2094  CH2 TRP A 289     3736   4151   4611    -13    188   -395       C  
ATOM   2095  N   MET A 290      50.709  28.045  -0.890  1.00 42.85           N  
ANISOU 2095  N   MET A 290     4624   5532   6126    125    -55   -651       N  
ATOM   2096  CA  MET A 290      49.847  28.765   0.034  1.00 46.48           C  
ANISOU 2096  CA  MET A 290     5152   5957   6550    113   -102   -619       C  
ATOM   2097  C   MET A 290      50.645  29.838   0.798  1.00 58.72           C  
ANISOU 2097  C   MET A 290     6639   7519   8151     70   -134   -667       C  
ATOM   2098  O   MET A 290      50.108  30.535   1.668  1.00 58.71           O  
ANISOU 2098  O   MET A 290     6688   7492   8126     61   -178   -654       O  
ATOM   2099  CB  MET A 290      49.182  27.755   0.982  1.00 43.26           C  
ANISOU 2099  CB  MET A 290     4802   5538   6096    196   -179   -595       C  
ATOM   2100  CG  MET A 290      47.793  28.126   1.504  1.00 64.02           C  
ANISOU 2100  CG  MET A 290     7536   8130   8661    195   -199   -534       C  
ATOM   2101  SD  MET A 290      46.362  27.915   0.403  1.00 46.30           S  
ANISOU 2101  SD  MET A 290     5385   5856   6351    174   -134   -460       S  
ATOM   2102  CE  MET A 290      46.212  29.547  -0.317  1.00 62.60           C  
ANISOU 2102  CE  MET A 290     7460   7905   8422     87    -64   -447       C  
ATOM   2103  N   GLN A 291      51.923  29.993   0.456  1.00 59.43           N  
ANISOU 2103  N   GLN A 291     6619   7650   8312     40   -110   -724       N  
ATOM   2104  CA  GLN A 291      52.777  30.927   1.195  1.00 54.88           C  
ANISOU 2104  CA  GLN A 291     5970   7090   7791     -7   -149   -779       C  
ATOM   2105  C   GLN A 291      52.581  32.406   0.858  1.00 48.04           C  
ANISOU 2105  C   GLN A 291     5133   6185   6936   -110    -95   -767       C  
ATOM   2106  O   GLN A 291      52.271  32.757  -0.280  1.00 42.71           O  
ANISOU 2106  O   GLN A 291     4490   5489   6249   -160     -3   -730       O  
ATOM   2107  CB  GLN A 291      54.256  30.533   1.103  1.00 55.14           C  
ANISOU 2107  CB  GLN A 291     5859   7190   7902      1   -155   -849       C  
ATOM   2108  CG  GLN A 291      54.630  29.516   2.161  1.00 68.26           C  
ANISOU 2108  CG  GLN A 291     7487   8886   9564    103   -258   -881       C  
ATOM   2109  CD  GLN A 291      53.629  29.526   3.320  1.00 78.69           C  
ANISOU 2109  CD  GLN A 291     8913  10165  10818    147   -339   -847       C  
ATOM   2110  NE2 GLN A 291      52.801  28.480   3.400  1.00 72.23           N  
ANISOU 2110  NE2 GLN A 291     8177   9327   9940    224   -355   -799       N  
ATOM   2111  OE1 GLN A 291      53.590  30.471   4.120  1.00 81.67           O  
ANISOU 2111  OE1 GLN A 291     9302  10529  11198    110   -383   -864       O  
ATOM   2112  N   ASP A 292      52.749  33.252   1.876  1.00 40.07           N  
ANISOU 2112  N   ASP A 292     4120   5161   5942   -137   -156   -797       N  
ATOM   2113  CA  ASP A 292      52.746  34.700   1.711  1.00 44.79           C  
ANISOU 2113  CA  ASP A 292     4742   5716   6561   -237   -117   -799       C  
ATOM   2114  C   ASP A 292      51.442  35.281   1.136  1.00 49.84           C  
ANISOU 2114  C   ASP A 292     5512   6291   7135   -257    -58   -723       C  
ATOM   2115  O   ASP A 292      51.471  36.101   0.217  1.00 46.67           O  
ANISOU 2115  O   ASP A 292     5125   5860   6746   -334     26   -704       O  
ATOM   2116  CB  ASP A 292      53.947  35.119   0.855  1.00 50.62           C  
ANISOU 2116  CB  ASP A 292     5369   6484   7379   -323    -45   -839       C  
ATOM   2117  CG  ASP A 292      55.260  35.020   1.609  1.00 64.29           C  
ANISOU 2117  CG  ASP A 292     6965   8274   9186   -328   -113   -923       C  
ATOM   2118  OD1 ASP A 292      56.323  35.004   0.952  1.00 69.92           O  
ANISOU 2118  OD1 ASP A 292     7562   9035   9968   -376    -60   -960       O  
ATOM   2119  OD2 ASP A 292      55.229  34.960   2.862  1.00 68.69           O1-
ANISOU 2119  OD2 ASP A 292     7530   8835   9732   -283   -218   -953       O1-
ATOM   2120  N   VAL A 293      50.304  34.866   1.687  1.00 51.06           N  
ANISOU 2120  N   VAL A 293     5758   6425   7217   -185   -102   -678       N  
ATOM   2121  CA  VAL A 293      48.998  35.334   1.226  1.00 46.63           C  
ANISOU 2121  CA  VAL A 293     5313   5815   6590   -189    -57   -607       C  
ATOM   2122  C   VAL A 293      48.840  36.846   1.458  1.00 46.78           C  
ANISOU 2122  C   VAL A 293     5384   5777   6614   -255    -44   -608       C  
ATOM   2123  O   VAL A 293      49.398  37.387   2.403  1.00 42.08           O  
ANISOU 2123  O   VAL A 293     4762   5174   6051   -274   -102   -661       O  
ATOM   2124  CB  VAL A 293      47.854  34.576   1.951  1.00 38.47           C  
ANISOU 2124  CB  VAL A 293     4353   4780   5483    -99   -114   -564       C  
ATOM   2125  CG1 VAL A 293      47.806  34.951   3.437  1.00 42.88           C  
ANISOU 2125  CG1 VAL A 293     4932   5330   6031    -69   -202   -593       C  
ATOM   2126  CG2 VAL A 293      46.524  34.892   1.310  1.00 42.04           C  
ANISOU 2126  CG2 VAL A 293     4906   5197   5870    -98    -63   -490       C  
ATOM   2127  N   LEU A 294      48.095  37.535   0.600  1.00 44.02           N  
ANISOU 2127  N   LEU A 294     5113   5383   6231   -289     29   -553       N  
ATOM   2128  CA  LEU A 294      47.812  38.947   0.844  1.00 40.30           C  
ANISOU 2128  CA  LEU A 294     4711   4846   5757   -338     39   -548       C  
ATOM   2129  C   LEU A 294      46.771  39.054   1.944  1.00 45.95           C  
ANISOU 2129  C   LEU A 294     5509   5540   6409   -268    -28   -528       C  
ATOM   2130  O   LEU A 294      45.947  38.152   2.115  1.00 42.75           O  
ANISOU 2130  O   LEU A 294     5131   5163   5950   -193    -52   -490       O  
ATOM   2131  CB  LEU A 294      47.224  39.619  -0.402  1.00 41.24           C  
ANISOU 2131  CB  LEU A 294     4901   4922   5847   -379    135   -486       C  
ATOM   2132  CG  LEU A 294      48.020  39.665  -1.698  1.00 43.43           C  
ANISOU 2132  CG  LEU A 294     5125   5210   6166   -449    226   -486       C  
ATOM   2133  CD1 LEU A 294      47.194  40.312  -2.818  1.00 38.76           C  
ANISOU 2133  CD1 LEU A 294     4631   4574   5524   -469    309   -414       C  
ATOM   2134  CD2 LEU A 294      49.338  40.400  -1.464  1.00 37.31           C  
ANISOU 2134  CD2 LEU A 294     4273   4426   5478   -541    232   -552       C  
ATOM   2135  N   LEU A 295      46.788  40.167   2.666  1.00 46.89           N  
ANISOU 2135  N   LEU A 295     5674   5609   6534   -296    -55   -554       N  
ATOM   2136  CA  LEU A 295      45.687  40.511   3.556  1.00 48.09           C  
ANISOU 2136  CA  LEU A 295     5922   5731   6618   -232    -99   -528       C  
ATOM   2137  C   LEU A 295      44.480  40.907   2.710  1.00 47.19           C  
ANISOU 2137  C   LEU A 295     5900   5583   6445   -217    -32   -448       C  
ATOM   2138  O   LEU A 295      44.634  41.353   1.562  1.00 44.21           O  
ANISOU 2138  O   LEU A 295     5530   5182   6086   -274     44   -424       O  
ATOM   2139  CB  LEU A 295      46.074  41.681   4.450  1.00 54.01           C  
ANISOU 2139  CB  LEU A 295     6704   6429   7390   -270   -139   -582       C  
ATOM   2140  CG  LEU A 295      47.305  41.514   5.340  1.00 56.21           C  
ANISOU 2140  CG  LEU A 295     6892   6737   7727   -294   -214   -670       C  
ATOM   2141  CD1 LEU A 295      47.585  42.825   6.052  1.00 48.49           C  
ANISOU 2141  CD1 LEU A 295     5962   5694   6767   -344   -245   -721       C  
ATOM   2142  CD2 LEU A 295      47.112  40.370   6.339  1.00 57.01           C  
ANISOU 2142  CD2 LEU A 295     6970   6900   7791   -198   -296   -678       C  
ATOM   2143  N   PRO A 296      43.274  40.741   3.270  1.00 46.46           N  
ANISOU 2143  N   PRO A 296     5877   5494   6281   -137    -60   -405       N  
ATOM   2144  CA  PRO A 296      42.060  41.038   2.500  1.00 47.91           C  
ANISOU 2144  CA  PRO A 296     6139   5659   6406   -111     -5   -329       C  
ATOM   2145  C   PRO A 296      42.080  42.460   1.935  1.00 49.61           C  
ANISOU 2145  C   PRO A 296     6420   5797   6630   -166     50   -319       C  
ATOM   2146  O   PRO A 296      41.830  42.648   0.723  1.00 36.56           O  
ANISOU 2146  O   PRO A 296     4790   4132   4968   -191    120   -272       O  
ATOM   2147  CB  PRO A 296      40.946  40.871   3.533  1.00 45.44           C  
ANISOU 2147  CB  PRO A 296     5880   5359   6026    -22    -55   -303       C  
ATOM   2148  CG  PRO A 296      41.499  39.860   4.508  1.00 39.48           C  
ANISOU 2148  CG  PRO A 296     5061   4654   5286      7   -125   -347       C  
ATOM   2149  CD  PRO A 296      42.975  40.140   4.585  1.00 38.35           C  
ANISOU 2149  CD  PRO A 296     4850   4500   5221    -63   -140   -422       C  
ATOM   2150  N   GLN A 297      42.394  43.437   2.791  1.00 45.33           N  
ANISOU 2150  N   GLN A 297     5916   5201   6105   -185     18   -364       N  
ATOM   2151  CA  GLN A 297      42.457  44.844   2.372  1.00 45.04           C  
ANISOU 2151  CA  GLN A 297     5956   5077   6081   -241     66   -359       C  
ATOM   2152  C   GLN A 297      43.433  45.092   1.201  1.00 42.40           C  
ANISOU 2152  C   GLN A 297     5577   4724   5808   -343    137   -365       C  
ATOM   2153  O   GLN A 297      43.078  45.737   0.204  1.00 42.95           O  
ANISOU 2153  O   GLN A 297     5710   4748   5860   -367    209   -314       O  
ATOM   2154  CB  GLN A 297      42.750  45.773   3.566  1.00 52.77           C  
ANISOU 2154  CB  GLN A 297     6980   5999   7073   -250     11   -420       C  
ATOM   2155  CG  GLN A 297      42.270  47.227   3.359  1.00 60.53           C  
ANISOU 2155  CG  GLN A 297     8084   6879   8034   -265     51   -398       C  
ATOM   2156  CD  GLN A 297      40.864  47.304   2.753  1.00 72.25           C  
ANISOU 2156  CD  GLN A 297     9648   8362   9440   -186     95   -309       C  
ATOM   2157  NE2 GLN A 297      40.799  47.384   1.428  1.00 81.49           N  
ANISOU 2157  NE2 GLN A 297    10826   9523  10613   -221    169   -257       N  
ATOM   2158  OE1 GLN A 297      39.854  47.280   3.466  1.00 69.03           O  
ANISOU 2158  OE1 GLN A 297     9292   7967   8969    -93     61   -289       O  
ATOM   2159  N   GLU A 298      44.648  44.565   1.310  1.00 38.47           N  
ANISOU 2159  N   GLU A 298     4971   4267   5380   -398    119   -424       N  
ATOM   2160  CA  GLU A 298      45.565  44.581   0.180  1.00 45.81           C  
ANISOU 2160  CA  GLU A 298     5840   5199   6365   -486    192   -427       C  
ATOM   2161  C   GLU A 298      44.885  43.998  -1.050  1.00 48.31           C  
ANISOU 2161  C   GLU A 298     6174   5547   6634   -454    257   -353       C  
ATOM   2162  O   GLU A 298      44.970  44.544  -2.155  1.00 48.84           O  
ANISOU 2162  O   GLU A 298     6275   5580   6703   -506    338   -317       O  
ATOM   2163  CB  GLU A 298      46.823  43.774   0.494  1.00 44.25           C  
ANISOU 2163  CB  GLU A 298     5507   5069   6239   -519    156   -497       C  
ATOM   2164  CG  GLU A 298      47.881  44.544   1.236  1.00 51.05           C  
ANISOU 2164  CG  GLU A 298     6329   5898   7171   -597    120   -575       C  
ATOM   2165  CD  GLU A 298      48.775  43.640   2.074  1.00 64.77           C  
ANISOU 2165  CD  GLU A 298     7945   7711   8952   -581     40   -647       C  
ATOM   2166  OE1 GLU A 298      48.450  42.442   2.218  1.00 66.03           O  
ANISOU 2166  OE1 GLU A 298     8071   7937   9080   -498      9   -631       O  
ATOM   2167  OE2 GLU A 298      49.800  44.128   2.597  1.00 70.84           O1-
ANISOU 2167  OE2 GLU A 298     8655   8472   9789   -651      6   -719       O1-
ATOM   2168  N   THR A 299      44.208  42.878  -0.839  1.00 46.13           N  
ANISOU 2168  N   THR A 299     5880   5335   6313   -370    218   -332       N  
ATOM   2169  CA  THR A 299      43.592  42.140  -1.925  1.00 48.58           C  
ANISOU 2169  CA  THR A 299     6195   5684   6579   -339    265   -272       C  
ATOM   2170  C   THR A 299      42.600  43.043  -2.657  1.00 44.33           C  
ANISOU 2170  C   THR A 299     5768   5093   5983   -328    318   -203       C  
ATOM   2171  O   THR A 299      42.557  43.082  -3.885  1.00 49.56           O  
ANISOU 2171  O   THR A 299     6447   5755   6630   -353    387   -163       O  
ATOM   2172  CB  THR A 299      42.890  40.854  -1.387  1.00 44.41           C  
ANISOU 2172  CB  THR A 299     5643   5221   6009   -251    204   -261       C  
ATOM   2173  CG2 THR A 299      42.245  40.078  -2.504  1.00 31.73           C  
ANISOU 2173  CG2 THR A 299     4044   3653   4358   -224    245   -206       C  
ATOM   2174  OG1 THR A 299      43.852  40.014  -0.731  1.00 47.50           O  
ANISOU 2174  OG1 THR A 299     5938   5658   6453   -253    154   -323       O  
ATOM   2175  N   ALA A 300      41.798  43.776  -1.900  1.00 40.15           N  
ANISOU 2175  N   ALA A 300     5318   4520   5417   -284    285   -189       N  
ATOM   2176  CA  ALA A 300      40.829  44.670  -2.517  1.00 47.93           C  
ANISOU 2176  CA  ALA A 300     6411   5454   6344   -261    329   -123       C  
ATOM   2177  C   ALA A 300      41.549  45.813  -3.236  1.00 50.84           C  
ANISOU 2177  C   ALA A 300     6822   5744   6750   -350    399   -123       C  
ATOM   2178  O   ALA A 300      41.268  46.084  -4.400  1.00 51.18           O  
ANISOU 2178  O   ALA A 300     6912   5773   6763   -361    466    -68       O  
ATOM   2179  CB  ALA A 300      39.836  45.198  -1.485  1.00 44.07           C  
ANISOU 2179  CB  ALA A 300     5996   4939   5809   -185    279   -112       C  
ATOM   2180  N   GLU A 301      42.494  46.461  -2.553  1.00 44.22           N  
ANISOU 2180  N   GLU A 301     5967   4858   5975   -416    383   -185       N  
ATOM   2181  CA  GLU A 301      43.243  47.563  -3.165  1.00 51.27           C  
ANISOU 2181  CA  GLU A 301     6898   5670   6912   -515    450   -188       C  
ATOM   2182  C   GLU A 301      43.858  47.176  -4.520  1.00 53.52           C  
ANISOU 2182  C   GLU A 301     7133   5986   7215   -575    533   -164       C  
ATOM   2183  O   GLU A 301      43.763  47.922  -5.499  1.00 47.39           O  
ANISOU 2183  O   GLU A 301     6431   5156   6420   -611    610   -114       O  
ATOM   2184  CB  GLU A 301      44.311  48.103  -2.202  1.00 50.65           C  
ANISOU 2184  CB  GLU A 301     6781   5552   6911   -590    412   -272       C  
ATOM   2185  CG  GLU A 301      43.734  48.949  -1.058  1.00 58.31           C  
ANISOU 2185  CG  GLU A 301     7844   6456   7857   -547    353   -291       C  
ATOM   2186  CD  GLU A 301      44.773  49.343  -0.004  1.00 69.12           C  
ANISOU 2186  CD  GLU A 301     9168   7797   9298   -615    297   -384       C  
ATOM   2187  OE1 GLU A 301      45.755  48.592   0.202  1.00 70.13           O  
ANISOU 2187  OE1 GLU A 301     9170   7992   9484   -657    271   -438       O  
ATOM   2188  OE2 GLU A 301      44.598  50.407   0.633  1.00 74.09           O1-
ANISOU 2188  OE2 GLU A 301     9890   8338   9923   -623    276   -405       O1-
ATOM   2189  N   ILE A 302      44.468  45.997  -4.574  1.00 48.85           N  
ANISOU 2189  N   ILE A 302     6424   5482   6654   -579    518   -198       N  
ATOM   2190  CA  ILE A 302      45.125  45.539  -5.787  1.00 49.49           C  
ANISOU 2190  CA  ILE A 302     6449   5601   6752   -629    595   -185       C  
ATOM   2191  C   ILE A 302      44.150  44.995  -6.819  1.00 54.02           C  
ANISOU 2191  C   ILE A 302     7071   6210   7245   -565    629   -113       C  
ATOM   2192  O   ILE A 302      44.173  45.390  -7.980  1.00 55.38           O  
ANISOU 2192  O   ILE A 302     7288   6360   7393   -598    712    -67       O  
ATOM   2193  CB  ILE A 302      46.158  44.451  -5.479  1.00 45.50           C  
ANISOU 2193  CB  ILE A 302     5801   5178   6310   -647    566   -251       C  
ATOM   2194  CG1 ILE A 302      47.224  45.007  -4.531  1.00 51.07           C  
ANISOU 2194  CG1 ILE A 302     6447   5856   7100   -720    531   -327       C  
ATOM   2195  CG2 ILE A 302      46.788  43.930  -6.765  1.00 31.85           C  
ANISOU 2195  CG2 ILE A 302     4017   3494   4592   -687    651   -238       C  
ATOM   2196  CD1 ILE A 302      48.360  44.048  -4.264  1.00 53.51           C  
ANISOU 2196  CD1 ILE A 302     6608   6247   7477   -740    505   -395       C  
ATOM   2197  N   HIS A 303      43.281  44.096  -6.391  1.00 50.93           N  
ANISOU 2197  N   HIS A 303     6671   5873   6807   -474    566   -103       N  
ATOM   2198  CA  HIS A 303      42.510  43.307  -7.332  1.00 42.43           C  
ANISOU 2198  CA  HIS A 303     5610   4848   5664   -420    586    -51       C  
ATOM   2199  C   HIS A 303      41.062  43.717  -7.442  1.00 47.37           C  
ANISOU 2199  C   HIS A 303     6338   5454   6207   -346    572     16       C  
ATOM   2200  O   HIS A 303      40.356  43.262  -8.335  1.00 53.01           O  
ANISOU 2200  O   HIS A 303     7078   6204   6859   -308    591     64       O  
ATOM   2201  CB  HIS A 303      42.567  41.846  -6.910  1.00 45.05           C  
ANISOU 2201  CB  HIS A 303     5852   5262   6004   -376    529    -85       C  
ATOM   2202  CG  HIS A 303      43.924  41.247  -7.044  1.00 43.89           C  
ANISOU 2202  CG  HIS A 303     5598   5151   5927   -430    548   -144       C  
ATOM   2203  CD2 HIS A 303      44.886  41.003  -6.126  1.00 43.54           C  
ANISOU 2203  CD2 HIS A 303     5466   5123   5955   -454    505   -213       C  
ATOM   2204  ND1 HIS A 303      44.436  40.841  -8.258  1.00 40.30           N  
ANISOU 2204  ND1 HIS A 303     5115   4727   5472   -462    621   -135       N  
ATOM   2205  CE1 HIS A 303      45.654  40.359  -8.078  1.00 48.60           C  
ANISOU 2205  CE1 HIS A 303     6060   5812   6593   -500    625   -197       C  
ATOM   2206  NE2 HIS A 303      45.947  40.437  -6.792  1.00 48.18           N  
ANISOU 2206  NE2 HIS A 303     5967   5752   6586   -496    552   -244       N  
ATOM   2207  N   LEU A 304      40.596  44.556  -6.529  1.00 46.96           N  
ANISOU 2207  N   LEU A 304     6343   5349   6149   -322    534     16       N  
ATOM   2208  CA  LEU A 304      39.167  44.815  -6.470  1.00 52.33           C  
ANISOU 2208  CA  LEU A 304     7106   6026   6753   -235    510     74       C  
ATOM   2209  C   LEU A 304      38.767  46.266  -6.781  1.00 63.75           C  
ANISOU 2209  C   LEU A 304     8671   7382   8170   -235    552    118       C  
ATOM   2210  O   LEU A 304      37.703  46.506  -7.344  1.00 66.41           O  
ANISOU 2210  O   LEU A 304     9077   7721   8435   -173    562    182       O  
ATOM   2211  CB  LEU A 304      38.621  44.350  -5.119  1.00 51.94           C  
ANISOU 2211  CB  LEU A 304     7029   6008   6699   -170    426     49       C  
ATOM   2212  CG  LEU A 304      37.959  42.966  -5.081  1.00 47.56           C  
ANISOU 2212  CG  LEU A 304     6416   5544   6110   -113    384     61       C  
ATOM   2213  CD1 LEU A 304      38.551  41.997  -6.098  1.00 40.12           C  
ANISOU 2213  CD1 LEU A 304     5412   4650   5181   -151    418     54       C  
ATOM   2214  CD2 LEU A 304      37.943  42.371  -3.668  1.00 38.35           C  
ANISOU 2214  CD2 LEU A 304     5201   4407   4964    -78    309     18       C  
ATOM   2215  N   HIS A 305      39.619  47.226  -6.436  1.00 71.57           N  
ANISOU 2215  N   HIS A 305     9685   8293   9215   -305    573     84       N  
ATOM   2216  CA  HIS A 305      39.266  48.637  -6.587  1.00 86.22           C  
ANISOU 2216  CA  HIS A 305    11665  10047  11048   -305    607    121       C  
ATOM   2217  C   HIS A 305      39.432  49.137  -8.022  1.00 89.07           C  
ANISOU 2217  C   HIS A 305    12086  10372  11385   -347    698    177       C  
ATOM   2218  O   HIS A 305      40.472  48.927  -8.646  1.00 93.17           O  
ANISOU 2218  O   HIS A 305    12553  10899  11949   -435    751    159       O  
ATOM   2219  CB  HIS A 305      40.079  49.509  -5.619  1.00 93.63           C  
ANISOU 2219  CB  HIS A 305    12618  10904  12054   -368    591     60       C  
ATOM   2220  CG  HIS A 305      39.760  49.274  -4.170  1.00 93.82           C  
ANISOU 2220  CG  HIS A 305    12617  10948  12083   -311    503     12       C  
ATOM   2221  CD2 HIS A 305      40.334  49.756  -3.041  1.00 88.33           C  
ANISOU 2221  CD2 HIS A 305    11919  10207  11437   -344    459    -55       C  
ATOM   2222  ND1 HIS A 305      38.733  48.452  -3.754  1.00 93.46           N  
ANISOU 2222  ND1 HIS A 305    12549  10979  11983   -210    450     32       N  
ATOM   2223  CE1 HIS A 305      38.689  48.436  -2.433  1.00 86.02           C  
ANISOU 2223  CE1 HIS A 305    11594  10038  11052   -179    383    -17       C  
ATOM   2224  NE2 HIS A 305      39.651  49.219  -1.976  1.00 85.14           N  
ANISOU 2224  NE2 HIS A 305    11496   9853  11001   -256    384    -72       N  
TER   
HETATM 2225  C1  5E5 A 401      23.471  38.453  -0.882  1.00 26.81           C  
HETATM 2226  C2  5E5 A 401      23.427  37.940   0.544  1.00 34.55           C  
HETATM 2227  N3  5E5 A 401      23.788  38.647   1.585  1.00 39.18           N  
HETATM 2228  N4  5E5 A 401      23.651  37.883   2.757  1.00 41.49           N  
HETATM 2229  C5  5E5 A 401      23.193  36.639   2.397  1.00 34.85           C  
HETATM 2230  C6  5E5 A 401      23.033  36.640   0.986  1.00 33.00           C  
HETATM 2231  C7  5E5 A 401      22.575  35.448   0.375  1.00 33.82           C  
HETATM 2232  C8  5E5 A 401      22.303  34.344   1.193  1.00 36.75           C  
HETATM 2233  N9  5E5 A 401      22.471  34.402   2.511  1.00 33.39           N  
HETATM 2234  C10 5E5 A 401      22.890  35.489   3.117  1.00 33.58           C  
HETATM 2235  C11 5E5 A 401      21.829  33.045   0.655  1.00 33.65           C  
HETATM 2236  C12 5E5 A 401      21.914  32.744  -0.713  1.00 30.51           C  
HETATM 2237  C13 5E5 A 401      21.463  31.495  -1.135  1.00 36.45           C  
HETATM 2238  C14 5E5 A 401      20.950  30.606  -0.198  1.00 36.37           C  
HETATM 2239  N15 5E5 A 401      20.895  30.917   1.091  1.00 37.19           N  
HETATM 2240  C16 5E5 A 401      21.310  32.089   1.539  1.00 30.79           C  
HETATM 2241  P   PO4 A 402      57.129  25.363 -14.817  1.00 30.00           P  
HETATM 2242  O1  PO4 A 402      56.900  26.139 -16.054  1.00 30.00           O  
HETATM 2243  O2  PO4 A 402      58.554  25.414 -14.414  1.00 30.00           O  
HETATM 2244  O3  PO4 A 402      56.813  23.946 -15.068  1.00 30.00           O1-
HETATM 2245  O4  PO4 A 402      56.335  25.913 -13.675  1.00 30.00           O  
HETATM 2246  P   PO4 A 403      52.412  34.533  -7.478  1.00 30.00           P  
HETATM 2247  O1  PO4 A 403      53.727  35.111  -8.205  1.00 30.00           O  
HETATM 2248  O2  PO4 A 403      51.097  35.111  -8.205  1.00 30.00           O  
HETATM 2249  O3  PO4 A 403      52.412  32.925  -7.569  1.00 30.00           O1-
HETATM 2250  O4  PO4 A 403      52.412  34.946  -6.057  1.00 30.00           O  
HETATM 2251  O   HOH A 501      28.570  38.081  15.033  1.00 58.50           O  
HETATM 2252  O   HOH A 502      22.212  29.635   5.426  1.00 37.52           O  
HETATM 2253  O   HOH A 503      33.784  18.996 -11.232  1.00 33.70           O  
HETATM 2254  O   HOH A 504      32.886  11.992   9.511  1.00 33.90           O  
HETATM 2255  O   HOH A 505      44.498   8.325  -3.663  1.00 37.01           O  
HETATM 2256  O   HOH A 506      24.105  43.995  -1.203  1.00 51.17           O  
HETATM 2257  O   HOH A 507      48.682  24.633 -16.665  1.00 31.35           O  
HETATM 2258  O   HOH A 508      24.628  43.408   7.264  1.00 41.92           O  
HETATM 2259  O   HOH A 509      52.848  19.928 -10.183  1.00 49.16           O  
HETATM 2260  O   HOH A 510      58.504  27.977 -17.085  1.00 36.81           O  
HETATM 2261  O   HOH A 511      31.625  47.608   7.547  1.00 46.75           O  
HETATM 2262  O   HOH A 512      50.355  36.153  -2.441  1.00 41.25           O  
HETATM 2263  O   HOH A 513      47.619  36.182  -1.968  1.00 37.20           O  
HETATM 2264  O   HOH A 514      17.902  26.325   2.847  1.00 42.86           O  
HETATM 2265  O   HOH A 515      33.495  16.036  -7.693  1.00 30.94           O  
HETATM 2266  O   HOH A 516      21.333  11.440   0.563  1.00 47.31           O  
HETATM 2267  O   HOH A 517      32.653  16.879  -1.598  1.00 47.74           O  
HETATM 2268  O   HOH A 518      29.275  22.170  -3.422  1.00 43.42           O  
HETATM 2269  O   HOH A 519      16.600  28.887  -9.574  1.00 59.79           O  
HETATM 2270  O   HOH A 520      43.422  37.207   2.499  1.00 42.60           O  
HETATM 2271  O   HOH A 521      24.879  33.374  -4.452  1.00 35.83           O  
HETATM 2272  O   HOH A 522      35.203  10.629   2.541  1.00 38.49           O  
HETATM 2273  O   HOH A 523      25.805  44.653  -4.234  1.00 53.36           O  
HETATM 2274  O   HOH A 524      38.795  12.076 -14.614  1.00 42.61           O  
HETATM 2275  O   HOH A 525      52.034  20.849   3.045  1.00 43.32           O  
HETATM 2276  O   HOH A 526      16.446  20.145   4.792  1.00 59.82           O  
HETATM 2277  O   HOH A 527      39.997  29.737  11.103  1.00 37.50           O  
HETATM 2278  O   HOH A 528      25.036  23.858   3.261  1.00 36.96           O  
HETATM 2279  O   HOH A 529      55.225  37.728   2.427  1.00 55.21           O  
HETATM 2280  O   HOH A 530      24.598  10.037   7.614  1.00 45.68           O  
HETATM 2281  O   HOH A 531      37.013  36.231   5.352  1.00 46.74           O  
HETATM 2282  O   HOH A 532      41.448  15.405   4.163  1.00 34.55           O  
HETATM 2283  O   HOH A 533      38.763  46.617   5.992  1.00 56.52           O  
HETATM 2284  O   HOH A 534      47.355  13.310   4.758  1.00 46.06           O  
HETATM 2285  O   HOH A 535      10.673  39.167   2.487  1.00 53.80           O  
HETATM 2286  O   HOH A 536      33.559   6.334   2.174  1.00 51.67           O  
HETATM 2287  O   HOH A 537      52.187  24.055  11.360  1.00 43.41           O  
HETATM 2288  O   HOH A 538      31.839  20.399   3.692  1.00 37.25           O  
HETATM 2289  O   HOH A 539      25.558  19.216  -9.304  1.00 53.74           O  
HETATM 2290  O   HOH A 540      26.329  37.961  -6.917  1.00 45.45           O  
HETATM 2291  O   HOH A 541      39.291  32.231 -18.203  1.00 57.64           O  
HETATM 2292  O   HOH A 542      12.086  34.189  17.168  1.00 56.59           O  
HETATM 2293  O   HOH A 543      32.481  21.962   5.732  1.00 25.83           O  
HETATM 2294  O   HOH A 544      38.005  34.030   6.421  1.00 31.54           O  
HETATM 2295  O   HOH A 545      31.584  20.893   0.888  1.00 35.89           O  
HETATM 2296  O   HOH A 546      20.537  15.219   2.810  1.00 52.40           O  
HETATM 2297  O   HOH A 547      37.205   6.634  -3.611  1.00 49.71           O  
HETATM 2298  O   HOH A 548      39.915  17.591 -15.552  1.00 35.96           O  
HETATM 2299  O   HOH A 549       4.213  30.486   5.582  1.00 52.53           O  
HETATM 2300  O   HOH A 550      23.252  32.197   4.501  1.00 36.92           O  
HETATM 2301  O   HOH A 551       3.215  30.503  12.837  1.00 59.22           O  
HETATM 2302  O   HOH A 552      26.851  42.917  -7.882  1.00 65.78           O  
HETATM 2303  O   HOH A 553      42.179   4.882 -17.462  1.00 54.68           O  
HETATM 2304  O   HOH A 554      41.777  18.634   9.160  1.00 53.23           O  
HETATM 2305  O   HOH A 555      35.377   8.131   3.335  1.00 49.09           O  
HETATM 2306  O   HOH A 556       3.421  28.199  13.722  1.00 48.75           O  
HETATM 2307  O   HOH A 557      28.872  43.968  -8.096  1.00 54.48           O  
HETATM 2308  O   HOH A 558      40.921  15.857   6.485  1.00 51.03           O  
CONECT 2225 2226
CONECT 2226 2225 2227 2230
CONECT 2227 2226 2228
CONECT 2228 2227 2229
CONECT 2229 2228 2230 2234
CONECT 2230 2226 2229 2231
CONECT 2231 2230 2232
CONECT 2232 2231 2233 2235
CONECT 2233 2232 2234
CONECT 2234 2229 2233
CONECT 2235 2232 2236 2240
CONECT 2236 2235 2237
CONECT 2237 2236 2238
CONECT 2238 2237 2239
CONECT 2239 2238 2240
CONECT 2240 2235 2239
CONECT 2241 2242 2243 2244 2245
CONECT 2242 2241
CONECT 2243 2241
CONECT 2244 2241
CONECT 2245 2241
CONECT 2246 2247 2248 2249 2250
CONECT 2247 2246
CONECT 2248 2246
CONECT 2249 2246
CONECT 2250 2246
END
