# Supplementary material for: Solvent-Site Prediction for Fragment Docking and Its Implication on Fragment-Based Drug Discovery
Source: J Chem Inf Model. 2025 Nov 24;65(23):12959–77. doi: 10.1021/acs.jcim.5c02352 (PMC12690578; doi:10.1021/acs.jcim.5c02352)
Supplement: Supplementary file 3 [file ci5c02352_si_003.zip › Frag2Lead_dataset/2015-06/rec-lead.pdb]

ATOM      1  N   PRO A  33       6.415  40.753  14.878  1.00102.04           N  
ATOM      2  CA  PRO A  33       6.110  40.964  13.459  1.00101.43           C  
ATOM      3  C   PRO A  33       7.347  41.384  12.674  1.00 98.06           C  
ATOM      4  O   PRO A  33       7.855  42.486  12.873  1.00 98.08           O  
ATOM      5  CB  PRO A  33       5.099  42.111  13.493  1.00103.70           C  
ATOM      6  CG  PRO A  33       5.452  42.873  14.721  1.00103.73           C  
ATOM      7  CD  PRO A  33       5.893  41.843  15.722  1.00103.12           C  
ATOM      8  N   LEU A  34       7.822  40.511  11.791  1.00 95.38           N  
ATOM      9  CA  LEU A  34       9.002  40.807  10.987  1.00 92.10           C  
ATOM     10  C   LEU A  34       8.645  41.730   9.827  1.00 90.43           C  
ATOM     11  O   LEU A  34       9.509  42.411   9.275  1.00 86.48           O  
ATOM     12  CB  LEU A  34       9.632  39.515  10.459  1.00 90.95           C  
ATOM     13  CG  LEU A  34       8.987  38.861   9.235  1.00 91.14           C  
ATOM     14  CD1 LEU A  34       9.343  39.624   7.967  1.00 91.12           C  
ATOM     15  CD2 LEU A  34       9.419  37.410   9.113  1.00 89.49           C  
ATOM     16  N   GLU A  35       7.366  41.751   9.466  1.00 93.13           N  
ATOM     17  CA  GLU A  35       6.903  42.530   8.324  1.00 94.68           C  
ATOM     18  C   GLU A  35       7.160  44.024   8.503  1.00 91.41           C  
ATOM     19  O   GLU A  35       7.265  44.764   7.525  1.00 91.64           O  
ATOM     20  CB  GLU A  35       5.411  42.291   8.074  1.00102.04           C  
ATOM     21  CG  GLU A  35       4.994  40.829   8.103  1.00105.89           C  
ATOM     22  CD  GLU A  35       4.869  40.287   9.515  1.00108.88           C  
ATOM     23  OE1 GLU A  35       4.669  41.095  10.447  1.00110.66           O  
ATOM     24  OE2 GLU A  35       4.973  39.055   9.692  1.00108.01           O1-
ATOM     25  N   SER A  36       7.262  44.464   9.753  1.00 86.93           N  
ATOM     26  CA  SER A  36       7.416  45.885  10.048  1.00 84.48           C  
ATOM     27  C   SER A  36       8.820  46.243  10.527  1.00 78.64           C  
ATOM     28  O   SER A  36       9.200  47.413  10.533  1.00 78.64           O  
ATOM     29  CB  SER A  36       6.380  46.335  11.081  1.00 88.41           C  
ATOM     30  OG  SER A  36       6.599  45.703  12.331  1.00 89.21           O  
ATOM     31  N   GLN A  37       9.587  45.235  10.932  1.00 71.46           N  
ATOM     32  CA  GLN A  37      10.954  45.462  11.389  1.00 66.16           C  
ATOM     33  C   GLN A  37      11.916  45.579  10.215  1.00 59.25           C  
ATOM     34  O   GLN A  37      13.012  46.123  10.349  1.00 57.81           O  
ATOM     35  CB  GLN A  37      11.413  44.332  12.313  1.00 66.29           C  
ATOM     36  CG  GLN A  37      10.650  44.233  13.620  1.00 71.98           C  
ATOM     37  CD  GLN A  37      11.235  43.188  14.550  1.00 72.66           C  
ATOM     38  NE2 GLN A  37      12.556  43.047  14.524  1.00 68.49           N  
ATOM     39  OE1 GLN A  37      10.510  42.517  15.284  1.00 76.44           O  
ATOM     40  N   TYR A  38      11.499  45.067   9.062  1.00 54.48           N  
ATOM     41  CA  TYR A  38      12.368  45.025   7.894  1.00 52.38           C  
ATOM     42  C   TYR A  38      11.695  45.567   6.642  1.00 56.37           C  
ATOM     43  O   TYR A  38      10.560  45.210   6.328  1.00 60.50           O  
ATOM     44  CB  TYR A  38      12.844  43.595   7.641  1.00 48.66           C  
ATOM     45  CG  TYR A  38      13.639  43.015   8.783  1.00 44.34           C  
ATOM     46  CD1 TYR A  38      13.039  42.197   9.728  1.00 45.34           C  
ATOM     47  CD2 TYR A  38      14.991  43.296   8.922  1.00 42.68           C  
ATOM     48  CE1 TYR A  38      13.763  41.669  10.777  1.00 45.16           C  
ATOM     49  CE2 TYR A  38      15.724  42.774   9.966  1.00 43.39           C  
ATOM     50  CZ  TYR A  38      15.107  41.960  10.891  1.00 45.48           C  
ATOM     51  OH  TYR A  38      15.836  41.438  11.932  1.00 46.83           O  
ATOM     52  N   GLN A  39      12.409  46.430   5.930  1.00 53.23           N  
ATOM     53  CA  GLN A  39      11.952  46.903   4.635  1.00 53.21           C  
ATOM     54  C   GLN A  39      12.467  45.954   3.562  1.00 49.14           C  
ATOM     55  O   GLN A  39      13.669  45.890   3.304  1.00 46.03           O  
ATOM     56  CB  GLN A  39      12.441  48.326   4.373  1.00 57.19           C  
ATOM     57  CG  GLN A  39      11.721  49.015   3.233  1.00 65.15           C  
ATOM     58  CD  GLN A  39      10.214  48.954   3.388  1.00 73.67           C  
ATOM     59  NE2 GLN A  39       9.619  47.852   2.947  1.00 75.79           N  
ATOM     60  OE1 GLN A  39       9.593  49.884   3.903  1.00 76.07           O  
ATOM     61  N   VAL A  40      11.557  45.210   2.945  1.00 47.19           N  
ATOM     62  CA  VAL A  40      11.941  44.202   1.966  1.00 47.42           C  
ATOM     63  C   VAL A  40      12.330  44.833   0.635  1.00 46.11           C  
ATOM     64  O   VAL A  40      11.618  45.688   0.108  1.00 45.92           O  
ATOM     65  CB  VAL A  40      10.815  43.179   1.732  1.00 50.80           C  
ATOM     66  CG1 VAL A  40      11.306  42.051   0.836  1.00 48.52           C  
ATOM     67  CG2 VAL A  40      10.316  42.630   3.059  1.00 52.20           C  
ATOM     68  N   GLY A  41      13.469  44.405   0.101  1.00 43.97           N  
ATOM     69  CA  GLY A  41      13.937  44.877  -1.186  1.00 45.25           C  
ATOM     70  C   GLY A  41      13.769  43.820  -2.260  1.00 45.79           C  
ATOM     71  O   GLY A  41      12.946  42.917  -2.119  1.00 46.60           O  
ATOM     72  N   PRO A  42      14.554  43.926  -3.339  1.00 44.54           N  
ATOM     73  CA  PRO A  42      14.480  43.014  -4.485  1.00 43.18           C  
ATOM     74  C   PRO A  42      14.859  41.579  -4.132  1.00 40.98           C  
ATOM     75  O   PRO A  42      15.616  41.345  -3.189  1.00 39.74           O  
ATOM     76  CB  PRO A  42      15.516  43.591  -5.459  1.00 42.36           C  
ATOM     77  CG  PRO A  42      15.687  45.013  -5.044  1.00 47.63           C  
ATOM     78  CD  PRO A  42      15.529  45.007  -3.559  1.00 46.32           C  
ATOM     79  N   LEU A  43      14.324  40.629  -4.893  1.00 38.37           N  
ATOM     80  CA  LEU A  43      14.724  39.234  -4.778  1.00 39.99           C  
ATOM     81  C   LEU A  43      16.159  39.091  -5.265  1.00 40.18           C  
ATOM     82  O   LEU A  43      16.477  39.460  -6.396  1.00 41.69           O  
ATOM     83  CB  LEU A  43      13.802  38.349  -5.619  1.00 39.66           C  
ATOM     84  CG  LEU A  43      14.178  36.872  -5.757  1.00 41.05           C  
ATOM     85  CD1 LEU A  43      13.913  36.120  -4.458  1.00 37.14           C  
ATOM     86  CD2 LEU A  43      13.416  36.235  -6.910  1.00 44.39           C  
ATOM     87  N   LEU A  44      17.029  38.565  -4.408  1.00 35.03           N  
ATOM     88  CA  LEU A  44      18.425  38.361  -4.775  1.00 31.08           C  
ATOM     89  C   LEU A  44      18.588  37.082  -5.588  1.00 35.20           C  
ATOM     90  O   LEU A  44      19.461  36.990  -6.453  1.00 34.92           O  
ATOM     91  CB  LEU A  44      19.310  38.315  -3.527  1.00 33.05           C  
ATOM     92  CG  LEU A  44      19.374  39.604  -2.705  1.00 36.92           C  
ATOM     93  CD1 LEU A  44      20.176  39.388  -1.431  1.00 32.75           C  
ATOM     94  CD2 LEU A  44      19.964  40.739  -3.531  1.00 37.65           C  
ATOM     95  N   GLY A  45      17.742  36.098  -5.307  1.00 37.92           N  
ATOM     96  CA  GLY A  45      17.777  34.835  -6.020  1.00 34.93           C  
ATOM     97  C   GLY A  45      16.945  33.761  -5.346  1.00 34.74           C  
ATOM     98  O   GLY A  45      16.484  33.934  -4.217  1.00 34.82           O  
ATOM     99  N   SER A  46      16.749  32.648  -6.047  1.00 27.70           N  
ATOM    100  CA  SER A  46      16.005  31.519  -5.507  1.00 31.36           C  
ATOM    101  C   SER A  46      16.487  30.212  -6.126  1.00 36.38           C  
ATOM    102  O   SER A  46      17.095  30.206  -7.197  1.00 38.34           O  
ATOM    103  CB  SER A  46      14.502  31.690  -5.747  1.00 34.88           C  
ATOM    104  OG  SER A  46      14.168  31.449  -7.103  1.00 39.47           O  
ATOM    105  N   GLY A  47      16.209  29.108  -5.443  1.00 32.14           N  
ATOM    106  CA  GLY A  47      16.622  27.797  -5.904  1.00 34.34           C  
ATOM    107  C   GLY A  47      16.291  26.730  -4.883  1.00 35.42           C  
ATOM    108  O   GLY A  47      15.346  26.873  -4.106  1.00 33.51           O  
ATOM    109  N   GLY A  48      17.073  25.656  -4.876  1.00 34.83           N  
ATOM    110  CA  GLY A  48      16.861  24.577  -3.930  1.00 35.00           C  
ATOM    111  C   GLY A  48      16.852  25.064  -2.494  1.00 33.73           C  
ATOM    112  O   GLY A  48      16.188  24.484  -1.637  1.00 33.11           O  
ATOM    113  N   PHE A  49      17.590  26.139  -2.235  1.00 26.42           N  
ATOM    114  CA  PHE A  49      17.732  26.679  -0.885  1.00 32.50           C  
ATOM    115  C   PHE A  49      16.500  27.466  -0.444  1.00 33.89           C  
ATOM    116  O   PHE A  49      16.282  27.678   0.750  1.00 35.22           O  
ATOM    117  CB  PHE A  49      18.970  27.574  -0.808  1.00 32.61           C  
ATOM    118  CG  PHE A  49      18.983  28.675  -1.832  1.00 33.29           C  
ATOM    119  CD1 PHE A  49      18.309  29.860  -1.601  1.00 30.41           C  
ATOM    120  CD2 PHE A  49      19.667  28.518  -3.026  1.00 31.06           C  
ATOM    121  CE1 PHE A  49      18.316  30.874  -2.542  1.00 32.94           C  
ATOM    122  CE2 PHE A  49      19.679  29.530  -3.973  1.00 33.71           C  
ATOM    123  CZ  PHE A  49      19.003  30.707  -3.729  1.00 31.87           C  
ATOM    124  N   GLY A  50      15.702  27.902  -1.412  1.00 28.82           N  
ATOM    125  CA  GLY A  50      14.523  28.702  -1.130  1.00 31.54           C  
ATOM    126  C   GLY A  50      14.565  30.031  -1.859  1.00 34.13           C  
ATOM    127  O   GLY A  50      14.997  30.102  -3.009  1.00 30.93           O  
ATOM    128  N   SER A  51      14.114  31.091  -1.194  1.00 28.27           N  
ATOM    129  CA  SER A  51      14.131  32.423  -1.791  1.00 28.08           C  
ATOM    130  C   SER A  51      14.790  33.432  -0.861  1.00 30.71           C  
ATOM    131  O   SER A  51      14.477  33.489   0.327  1.00 29.98           O  
ATOM    132  CB  SER A  51      12.712  32.877  -2.141  1.00 28.50           C  
ATOM    133  OG  SER A  51      12.146  32.057  -3.149  1.00 29.32           O  
ATOM    134  N   VAL A  52      15.702  34.229  -1.408  1.00 27.27           N  
ATOM    135  CA  VAL A  52      16.463  35.181  -0.610  1.00 26.17           C  
ATOM    136  C   VAL A  52      16.284  36.608  -1.114  1.00 27.45           C  
ATOM    137  O   VAL A  52      16.486  36.892  -2.295  1.00 31.54           O  
ATOM    138  CB  VAL A  52      17.969  34.832  -0.604  1.00 28.07           C  
ATOM    139  CG1 VAL A  52      18.746  35.861   0.199  1.00 29.10           C  
ATOM    140  CG2 VAL A  52      18.187  33.431  -0.044  1.00 28.62           C  
ATOM    141  N   TYR A  53      15.906  37.503  -0.209  1.00 28.69           N  
ATOM    142  CA  TYR A  53      15.648  38.895  -0.560  1.00 28.36           C  
ATOM    143  C   TYR A  53      16.667  39.835   0.062  1.00 34.60           C  
ATOM    144  O   TYR A  53      17.210  39.562   1.132  1.00 30.96           O  
ATOM    145  CB  TYR A  53      14.250  39.311  -0.100  1.00 30.53           C  
ATOM    146  CG  TYR A  53      13.123  38.615  -0.821  1.00 30.03           C  
ATOM    147  CD1 TYR A  53      12.728  37.335  -0.462  1.00 30.14           C  
ATOM    148  CD2 TYR A  53      12.446  39.242  -1.859  1.00 33.46           C  
ATOM    149  CE1 TYR A  53      11.697  36.695  -1.116  1.00 30.16           C  
ATOM    150  CE2 TYR A  53      11.412  38.610  -2.521  1.00 36.54           C  
ATOM    151  CZ  TYR A  53      11.041  37.336  -2.145  1.00 31.90           C  
ATOM    152  OH  TYR A  53      10.013  36.697  -2.797  1.00 28.26           O  
ATOM    153  N   SER A  54      16.922  40.948  -0.618  1.00 33.79           N  
ATOM    154  CA  SER A  54      17.670  42.038  -0.019  1.00 36.79           C  
ATOM    155  C   SER A  54      16.731  42.750   0.941  1.00 39.00           C  
ATOM    156  O   SER A  54      15.530  42.839   0.689  1.00 36.79           O  
ATOM    157  CB  SER A  54      18.168  43.011  -1.089  1.00 43.36           C  
ATOM    158  OG  SER A  54      18.873  44.093  -0.504  1.00 45.93           O  
ATOM    159  N   GLY A  55      17.272  43.245   2.046  1.00 39.17           N  
ATOM    160  CA  GLY A  55      16.452  43.903   3.044  1.00 39.83           C  
ATOM    161  C   GLY A  55      17.208  44.954   3.827  1.00 42.25           C  
ATOM    162  O   GLY A  55      18.420  45.109   3.678  1.00 39.93           O  
ATOM    163  N   ILE A  56      16.479  45.682   4.663  1.00 42.66           N  
ATOM    164  CA  ILE A  56      17.070  46.705   5.512  1.00 46.61           C  
ATOM    165  C   ILE A  56      16.344  46.755   6.846  1.00 44.08           C  
ATOM    166  O   ILE A  56      15.135  46.982   6.893  1.00 51.51           O  
ATOM    167  CB  ILE A  56      16.997  48.096   4.857  1.00 51.18           C  
ATOM    168  CG1 ILE A  56      17.795  48.117   3.552  1.00 50.25           C  
ATOM    169  CG2 ILE A  56      17.509  49.161   5.813  1.00 55.55           C  
ATOM    170  CD1 ILE A  56      17.699  49.427   2.801  1.00 54.82           C  
ATOM    171  N   ARG A  57      17.077  46.537   7.930  1.00 44.53           N  
ATOM    172  CA  ARG A  57      16.489  46.634   9.257  1.00 50.04           C  
ATOM    173  C   ARG A  57      16.096  48.082   9.528  1.00 51.84           C  
ATOM    174  O   ARG A  57      16.930  48.982   9.474  1.00 50.81           O  
ATOM    175  CB  ARG A  57      17.455  46.121  10.324  1.00 50.42           C  
ATOM    176  CG  ARG A  57      16.823  45.972  11.699  1.00 54.14           C  
ATOM    177  CD  ARG A  57      17.639  45.045  12.582  1.00 57.37           C  
ATOM    178  NE  ARG A  57      18.971  45.575  12.856  1.00 59.21           N  
ATOM    179  CZ  ARG A  57      19.939  44.887  13.449  1.00 62.02           C  
ATOM    180  NH1 ARG A  57      21.122  45.449  13.660  1.00 62.90           N1+
ATOM    181  NH2 ARG A  57      19.729  43.633  13.826  1.00 61.78           N  
ATOM    182  N   VAL A  58      14.816  48.295   9.812  1.00 55.13           N  
ATOM    183  CA  VAL A  58      14.267  49.641   9.952  1.00 60.16           C  
ATOM    184  C   VAL A  58      14.858  50.436  11.114  1.00 62.20           C  
ATOM    185  O   VAL A  58      14.996  51.655  11.031  1.00 62.28           O  
ATOM    186  CB  VAL A  58      12.734  49.607  10.094  1.00 60.51           C  
ATOM    187  CG1 VAL A  58      12.204  50.978  10.487  1.00 64.22           C  
ATOM    188  CG2 VAL A  58      12.093  49.128   8.801  1.00 58.19           C  
ATOM    189  N   SER A  59      15.201  49.749  12.198  1.00 63.74           N  
ATOM    190  CA  SER A  59      15.689  50.428  13.395  1.00 66.69           C  
ATOM    191  C   SER A  59      16.990  51.193  13.154  1.00 66.64           C  
ATOM    192  O   SER A  59      17.145  52.324  13.617  1.00 65.29           O  
ATOM    193  CB  SER A  59      15.853  49.443  14.557  1.00 68.60           C  
ATOM    194  OG  SER A  59      16.743  48.393  14.222  1.00 69.30           O  
ATOM    195  N   ASP A  60      17.920  50.581  12.427  1.00 64.27           N  
ATOM    196  CA  ASP A  60      19.226  51.196  12.199  1.00 63.32           C  
ATOM    197  C   ASP A  60      19.657  51.180  10.733  1.00 61.43           C  
ATOM    198  O   ASP A  60      20.789  51.542  10.409  1.00 60.09           O  
ATOM    199  CB  ASP A  60      20.296  50.522  13.062  1.00 64.61           C  
ATOM    200  CG  ASP A  60      20.389  49.029  12.816  1.00 65.62           C  
ATOM    201  OD1 ASP A  60      21.152  48.353  13.538  1.00 67.92           O  
ATOM    202  OD2 ASP A  60      19.694  48.528  11.908  1.00 64.06           O1-
ATOM    203  N   ASN A  61      18.763  50.767   9.856  1.00 60.20           N  
ATOM    204  CA  ASN A  61      19.051  50.706   8.442  1.00 57.63           C  
ATOM    205  C   ASN A  61      20.164  49.714   8.053  1.00 53.27           C  
ATOM    206  O   ASN A  61      20.745  49.817   7.005  1.00 52.87           O  
ATOM    207  CB  ASN A  61      19.348  52.081   7.900  1.00 59.47           C  
ATOM    208  CG  ASN A  61      18.119  52.939   7.802  1.00 65.26           C  
ATOM    209  ND2 ASN A  61      17.115  52.461   7.119  1.00 63.28           N  
ATOM    210  OD1 ASN A  61      18.086  54.030   8.328  1.00 70.70           O  
ATOM    211  N   LEU A  62      20.426  48.733   8.891  1.00 50.17           N  
ATOM    212  CA  LEU A  62      21.460  47.762   8.599  1.00 47.19           C  
ATOM    213  C   LEU A  62      21.038  46.931   7.427  1.00 44.09           C  
ATOM    214  O   LEU A  62      19.976  46.399   7.425  1.00 45.26           O  
ATOM    215  CB  LEU A  62      21.631  46.862   9.795  1.00 47.02           C  
ATOM    216  CG  LEU A  62      22.726  45.822   9.763  1.00 48.81           C  
ATOM    217  CD1 LEU A  62      23.992  46.440  10.174  1.00 52.85           C  
ATOM    218  CD2 LEU A  62      22.370  44.695  10.661  1.00 45.54           C  
ATOM    219  N   PRO A  63      21.892  46.787   6.441  1.00 42.23           N  
ATOM    220  CA  PRO A  63      21.565  45.944   5.304  1.00 43.35           C  
ATOM    221  C   PRO A  63      21.451  44.525   5.771  1.00 41.59           C  
ATOM    222  O   PRO A  63      22.231  44.120   6.585  1.00 42.24           O  
ATOM    223  CB  PRO A  63      22.750  46.109   4.387  1.00 20.00           C  
ATOM    224  CG  PRO A  63      23.530  47.179   4.942  1.00 20.00           C  
ATOM    225  CD  PRO A  63      23.248  47.300   6.354  1.00 20.00           C  
ATOM    226  N   VAL A  64      20.478  43.795   5.268  1.00 36.36           N  
ATOM    227  CA  VAL A  64      20.251  42.425   5.652  1.00 33.27           C  
ATOM    228  C   VAL A  64      19.795  41.576   4.477  1.00 33.25           C  
ATOM    229  O   VAL A  64      19.419  42.080   3.462  1.00 33.82           O  
ATOM    230  CB  VAL A  64      19.234  42.279   6.775  1.00 35.83           C  
ATOM    231  CG1 VAL A  64      19.669  42.984   8.015  1.00 35.76           C  
ATOM    232  CG2 VAL A  64      17.897  42.725   6.349  1.00 40.82           C  
ATOM    233  N   ALA A  65      19.861  40.277   4.640  1.00 29.45           N  
ATOM    234  CA  ALA A  65      19.309  39.350   3.664  1.00 29.10           C  
ATOM    235  C   ALA A  65      18.182  38.575   4.327  1.00 29.02           C  
ATOM    236  O   ALA A  65      18.313  38.127   5.468  1.00 29.97           O  
ATOM    237  CB  ALA A  65      20.382  38.406   3.163  1.00 29.76           C  
ATOM    238  N   ILE A  66      17.073  38.421   3.613  1.00 29.01           N  
ATOM    239  CA  ILE A  66      15.900  37.753   4.160  1.00 32.28           C  
ATOM    240  C   ILE A  66      15.612  36.458   3.409  1.00 32.56           C  
ATOM    241  O   ILE A  66      15.204  36.477   2.249  1.00 28.34           O  
ATOM    242  CB  ILE A  66      14.665  38.669   4.109  1.00 30.84           C  
ATOM    243  CG1 ILE A  66      14.966  40.000   4.803  1.00 34.45           C  
ATOM    244  CG2 ILE A  66      13.469  37.978   4.747  1.00 32.95           C  
ATOM    245  CD1 ILE A  66      13.890  41.046   4.623  1.00 34.16           C  
ATOM    246  N   LYS A  67      15.824  35.334   4.085  1.00 27.66           N  
ATOM    247  CA  LYS A  67      15.702  34.027   3.452  1.00 30.41           C  
ATOM    248  C   LYS A  67      14.429  33.289   3.857  1.00 34.34           C  
ATOM    249  O   LYS A  67      14.158  33.100   5.043  1.00 36.42           O  
ATOM    250  CB  LYS A  67      16.928  33.170   3.777  1.00 29.32           C  
ATOM    251  CG  LYS A  67      16.852  31.757   3.237  1.00 30.02           C  
ATOM    252  CD  LYS A  67      18.137  30.995   3.508  1.00 32.29           C  
ATOM    253  CE  LYS A  67      18.052  29.569   2.989  1.00 34.70           C  
ATOM    254  NZ  LYS A  67      19.337  28.830   3.154  1.00 32.91           N1+
ATOM    255  N   HIS A  68      13.655  32.870   2.861  1.00 31.72           N  
ATOM    256  CA  HIS A  68      12.438  32.104   3.098  1.00 30.46           C  
ATOM    257  C   HIS A  68      12.624  30.656   2.661  1.00 34.82           C  
ATOM    258  O   HIS A  68      13.072  30.389   1.546  1.00 31.90           O  
ATOM    259  CB  HIS A  68      11.257  32.715   2.336  1.00 28.70           C  
ATOM    260  CG  HIS A  68      11.006  34.153   2.658  1.00 29.06           C  
ATOM    261  CD2 HIS A  68      11.661  35.278   2.285  1.00 29.69           C  
ATOM    262  ND1 HIS A  68       9.963  34.566   3.459  1.00 29.59           N  
ATOM    263  CE1 HIS A  68       9.986  35.881   3.565  1.00 31.90           C  
ATOM    264  NE2 HIS A  68      11.007  36.339   2.862  1.00 29.13           N  
ATOM    265  N   VAL A  69      12.280  29.725   3.544  1.00 32.93           N  
ATOM    266  CA  VAL A  69      12.328  28.306   3.215  1.00 38.57           C  
ATOM    267  C   VAL A  69      11.042  27.611   3.650  1.00 40.92           C  
ATOM    268  O   VAL A  69      10.641  27.698   4.811  1.00 41.85           O  
ATOM    269  CB  VAL A  69      13.538  27.605   3.865  1.00 44.65           C  
ATOM    270  CG1 VAL A  69      13.549  27.846   5.364  1.00 51.10           C  
ATOM    271  CG2 VAL A  69      13.513  26.116   3.561  1.00 44.65           C  
ATOM    272  N   GLU A  70      10.397  26.928   2.711  1.00 35.82           N  
ATOM    273  CA  GLU A  70       9.149  26.231   2.997  1.00 39.24           C  
ATOM    274  C   GLU A  70       9.377  25.020   3.898  1.00 39.56           C  
ATOM    275  O   GLU A  70      10.345  24.278   3.726  1.00 39.93           O  
ATOM    276  CB  GLU A  70       8.459  25.806   1.698  1.00 44.40           C  
ATOM    277  CG  GLU A  70       8.085  26.963   0.785  1.00 51.64           C  
ATOM    278  CD  GLU A  70       7.262  26.518  -0.409  1.00 59.57           C  
ATOM    279  OE1 GLU A  70       6.846  27.385  -1.206  1.00 58.38           O  
ATOM    280  OE2 GLU A  70       7.028  25.299  -0.550  1.00 64.27           O1-
ATOM    281  N   LYS A  71       8.480  24.827   4.860  1.00 41.89           N  
ATOM    282  CA  LYS A  71       8.589  23.714   5.798  1.00 44.91           C  
ATOM    283  C   LYS A  71       8.566  22.362   5.090  1.00 45.88           C  
ATOM    284  O   LYS A  71       9.276  21.436   5.480  1.00 46.16           O  
ATOM    285  CB  LYS A  71       7.469  23.779   6.841  1.00 46.01           C  
ATOM    286  CG  LYS A  71       7.656  24.866   7.888  1.00 45.22           C  
ATOM    287  CD  LYS A  71       6.498  24.888   8.874  1.00 50.35           C  
ATOM    288  CE  LYS A  71       6.756  25.864  10.012  1.00 49.76           C  
ATOM    289  NZ  LYS A  71       5.592  25.961  10.938  1.00 51.88           N1+
ATOM    290  N   ASP A  72       7.749  22.258   4.047  1.00 50.03           N  
ATOM    291  CA  ASP A  72       7.623  21.020   3.287  1.00 59.48           C  
ATOM    292  C   ASP A  72       8.953  20.646   2.646  1.00 61.05           C  
ATOM    293  O   ASP A  72       9.200  19.483   2.327  1.00 61.98           O  
ATOM    294  CB  ASP A  72       6.565  21.180   2.195  1.00 69.61           C  
ATOM    295  CG  ASP A  72       5.348  21.947   2.670  1.00 79.53           C  
ATOM    296  OD1 ASP A  72       5.450  23.181   2.836  1.00 82.44           O  
ATOM    297  OD2 ASP A  72       4.286  21.318   2.868  1.00 81.32           O1-
ATOM    298  N   ARG A  73       9.807  21.648   2.464  1.00 62.36           N  
ATOM    299  CA  ARG A  73      11.061  21.475   1.746  1.00 64.14           C  
ATOM    300  C   ARG A  73      12.216  21.206   2.707  1.00 61.45           C  
ATOM    301  O   ARG A  73      13.351  20.985   2.285  1.00 59.34           O  
ATOM    302  CB  ARG A  73      11.342  22.719   0.902  1.00 72.11           C  
ATOM    303  N   ILE A  74      11.915  21.224   4.002  1.00 56.24           N  
ATOM    304  CA  ILE A  74      12.916  20.970   5.029  1.00 54.90           C  
ATOM    305  C   ILE A  74      12.825  19.535   5.536  1.00 56.16           C  
ATOM    306  O   ILE A  74      11.806  19.129   6.095  1.00 57.19           O  
ATOM    307  CB  ILE A  74      12.750  21.929   6.223  1.00 53.21           C  
ATOM    308  CG1 ILE A  74      12.839  23.384   5.755  1.00 51.20           C  
ATOM    309  CG2 ILE A  74      13.795  21.637   7.290  1.00 51.08           C  
ATOM    310  CD1 ILE A  74      12.506  24.391   6.834  1.00 49.19           C  
ATOM    311  N   SER A  75      13.893  18.769   5.335  1.00 57.45           N  
ATOM    312  CA  SER A  75      13.934  17.382   5.785  1.00 58.69           C  
ATOM    313  C   SER A  75      14.856  17.230   6.988  1.00 59.72           C  
ATOM    314  O   SER A  75      14.723  16.289   7.772  1.00 62.03           O  
ATOM    315  CB  SER A  75      14.401  16.464   4.654  1.00 61.96           C  
ATOM    316  OG  SER A  75      15.771  16.677   4.360  1.00 65.72           O  
ATOM    317  N   ASP A  76      15.791  18.164   7.127  1.00 55.94           N  
ATOM    318  CA  ASP A  76      16.767  18.117   8.207  1.00 53.50           C  
ATOM    319  C   ASP A  76      16.355  19.045   9.347  1.00 51.70           C  
ATOM    320  O   ASP A  76      16.406  20.268   9.213  1.00 50.76           O  
ATOM    321  CB  ASP A  76      18.152  18.503   7.680  1.00 55.10           C  
ATOM    322  CG  ASP A  76      19.272  17.784   8.402  1.00 61.18           C  
ATOM    323  OD1 ASP A  76      20.396  18.327   8.450  1.00 59.23           O  
ATOM    324  OD2 ASP A  76      19.030  16.673   8.918  1.00 64.82           O1-
ATOM    325  N   TRP A  77      15.945  18.458  10.467  1.00 54.72           N  
ATOM    326  CA  TRP A  77      15.465  19.235  11.604  1.00 58.79           C  
ATOM    327  C   TRP A  77      16.366  19.082  12.825  1.00 62.64           C  
ATOM    328  O   TRP A  77      16.987  18.038  13.024  1.00 66.94           O  
ATOM    329  CB  TRP A  77      14.028  18.839  11.954  1.00 59.88           C  
ATOM    330  CG  TRP A  77      13.041  19.201  10.891  1.00 59.22           C  
ATOM    331  CD1 TRP A  77      12.720  18.467   9.787  1.00 59.43           C  
ATOM    332  CD2 TRP A  77      12.246  20.391  10.827  1.00 59.19           C  
ATOM    333  CE2 TRP A  77      11.466  20.308   9.656  1.00 59.04           C  
ATOM    334  CE3 TRP A  77      12.118  21.517  11.646  1.00 59.31           C  
ATOM    335  NE1 TRP A  77      11.774  19.124   9.040  1.00 58.51           N  
ATOM    336  CZ2 TRP A  77      10.570  21.309   9.285  1.00 59.69           C  
ATOM    337  CZ3 TRP A  77      11.228  22.509  11.274  1.00 59.33           C  
ATOM    338  CH2 TRP A  77      10.465  22.398  10.105  1.00 59.53           C  
ATOM    339  N   GLY A  78      16.431  20.131  13.639  1.00 62.62           N  
ATOM    340  CA  GLY A  78      17.265  20.125  14.826  1.00 64.90           C  
ATOM    341  C   GLY A  78      16.552  20.651  16.056  1.00 70.67           C  
ATOM    342  O   GLY A  78      15.401  21.081  15.986  1.00 70.01           O  
ATOM    343  N   GLU A  79      17.244  20.615  17.190  1.00 78.73           N  
ATOM    344  CA  GLU A  79      16.684  21.086  18.451  1.00 87.44           C  
ATOM    345  C   GLU A  79      17.475  22.264  19.005  1.00 89.28           C  
ATOM    346  O   GLU A  79      18.702  22.218  19.087  1.00 86.64           O  
ATOM    347  CB  GLU A  79      16.647  19.951  19.477  1.00 95.00           C  
ATOM    348  CG  GLU A  79      15.533  18.944  19.254  1.00102.01           C  
ATOM    349  CD  GLU A  79      14.172  19.490  19.639  1.00108.15           C  
ATOM    350  OE1 GLU A  79      14.095  20.265  20.616  1.00111.25           O  
ATOM    351  OE2 GLU A  79      13.179  19.147  18.964  1.00108.74           O1-
ATOM    352  N   LEU A  80      16.762  23.320  19.382  1.00 94.61           N  
ATOM    353  CA  LEU A  80      17.389  24.487  19.986  1.00101.59           C  
ATOM    354  C   LEU A  80      17.728  24.182  21.441  1.00109.94           C  
ATOM    355  O   LEU A  80      17.100  23.322  22.058  1.00111.15           O  
ATOM    356  CB  LEU A  80      16.458  25.696  19.892  1.00100.51           C  
ATOM    357  CG  LEU A  80      17.093  27.009  19.430  1.00 98.89           C  
ATOM    358  CD1 LEU A  80      17.990  26.775  18.225  1.00 96.44           C  
ATOM    359  CD2 LEU A  80      16.022  28.042  19.115  1.00 98.37           C  
ATOM    360  N   PRO A  81      18.730  24.882  21.994  1.00115.69           N  
ATOM    361  CA  PRO A  81      19.174  24.642  23.371  1.00118.27           C  
ATOM    362  C   PRO A  81      18.043  24.786  24.387  1.00119.92           C  
ATOM    363  O   PRO A  81      18.182  24.336  25.524  1.00121.78           O  
ATOM    364  CB  PRO A  81      20.239  25.724  23.594  1.00118.81           C  
ATOM    365  CG  PRO A  81      19.994  26.746  22.529  1.00118.42           C  
ATOM    366  CD  PRO A  81      19.476  25.979  21.356  1.00117.22           C  
ATOM    367  N   ASN A  82      16.938  25.401  23.976  1.00119.41           N  
ATOM    368  CA  ASN A  82      15.781  25.554  24.852  1.00119.15           C  
ATOM    369  C   ASN A  82      14.647  24.604  24.480  1.00118.15           C  
ATOM    370  O   ASN A  82      13.511  24.769  24.927  1.00118.39           O  
ATOM    371  CB  ASN A  82      15.285  27.003  24.847  1.00119.48           C  
ATOM    372  CG  ASN A  82      14.858  27.467  23.470  1.00118.70           C  
ATOM    373  ND2 ASN A  82      15.790  28.055  22.727  1.00117.98           N  
ATOM    374  OD1 ASN A  82      13.703  27.304  23.077  1.00118.39           O  
ATOM    375  N   GLY A  83      14.964  23.609  23.657  1.00117.06           N  
ATOM    376  CA  GLY A  83      13.999  22.598  23.264  1.00115.80           C  
ATOM    377  C   GLY A  83      12.877  23.122  22.390  1.00113.36           C  
ATOM    378  O   GLY A  83      11.794  23.439  22.879  1.00115.46           O  
ATOM    379  N   THR A  84      13.137  23.210  21.088  1.00107.87           N  
ATOM    380  CA  THR A  84      12.125  23.639  20.129  1.00102.44           C  
ATOM    381  C   THR A  84      12.453  23.127  18.730  1.00 95.90           C  
ATOM    382  O   THR A  84      13.620  22.947  18.383  1.00 95.08           O  
ATOM    383  CB  THR A  84      11.988  25.173  20.091  1.00102.05           C  
ATOM    384  CG2 THR A  84      10.878  25.583  19.134  1.00100.46           C  
ATOM    385  OG1 THR A  84      11.684  25.663  21.402  1.00103.82           O  
ATOM    386  N   ARG A  85      11.418  22.894  17.931  1.00 89.60           N  
ATOM    387  CA  ARG A  85      11.592  22.368  16.582  1.00 82.36           C  
ATOM    388  C   ARG A  85      11.968  23.466  15.592  1.00 73.39           C  
ATOM    389  O   ARG A  85      11.176  24.365  15.311  1.00 68.37           O  
ATOM    390  CB  ARG A  85      10.324  21.643  16.123  1.00 84.75           C  
ATOM    391  CG  ARG A  85      10.419  21.030  14.736  1.00 85.51           C  
ATOM    392  CD  ARG A  85       9.203  20.168  14.436  1.00 87.35           C  
ATOM    393  NE  ARG A  85       9.208  19.666  13.065  1.00 87.57           N  
ATOM    394  CZ  ARG A  85       9.813  18.546  12.681  1.00 87.16           C  
ATOM    395  NH1 ARG A  85       9.764  18.168  11.410  1.00 86.22           N1+
ATOM    396  NH2 ARG A  85      10.469  17.805  13.563  1.00 87.71           N  
ATOM    397  N   VAL A  86      13.186  23.381  15.066  1.00 66.82           N  
ATOM    398  CA  VAL A  86      13.689  24.359  14.110  1.00 60.59           C  
ATOM    399  C   VAL A  86      14.494  23.645  13.032  1.00 53.94           C  
ATOM    400  O   VAL A  86      15.039  22.570  13.275  1.00 56.23           O  
ATOM    401  CB  VAL A  86      14.605  25.386  14.797  1.00 61.58           C  
ATOM    402  CG1 VAL A  86      15.993  24.796  14.999  1.00 59.04           C  
ATOM    403  CG2 VAL A  86      14.686  26.661  13.976  1.00 64.31           C  
ATOM    404  N   PRO A  87      14.568  24.237  11.831  1.00 50.17           N  
ATOM    405  CA  PRO A  87      15.417  23.658  10.785  1.00 46.41           C  
ATOM    406  C   PRO A  87      16.855  23.535  11.276  1.00 42.98           C  
ATOM    407  O   PRO A  87      17.339  24.421  11.981  1.00 42.89           O  
ATOM    408  CB  PRO A  87      15.329  24.688   9.656  1.00 45.95           C  
ATOM    409  CG  PRO A  87      14.022  25.373   9.872  1.00 46.22           C  
ATOM    410  CD  PRO A  87      13.843  25.431  11.362  1.00 48.72           C  
ATOM    411  N   MET A  88      17.524  22.446  10.916  1.00 42.90           N  
ATOM    412  CA  MET A  88      18.913  22.248  11.312  1.00 44.24           C  
ATOM    413  C   MET A  88      19.764  23.447  10.911  1.00 37.31           C  
ATOM    414  O   MET A  88      20.709  23.811  11.609  1.00 37.84           O  
ATOM    415  CB  MET A  88      19.472  20.971  10.683  1.00 42.40           C  
ATOM    416  CG  MET A  88      20.946  20.739  10.963  1.00 42.98           C  
ATOM    417  SD  MET A  88      21.313  20.671  12.726  1.00 57.31           S  
ATOM    418  CE  MET A  88      20.222  19.351  13.247  1.00 71.68           C  
ATOM    419  N   GLU A  89      19.418  24.056   9.781  1.00 34.31           N  
ATOM    420  CA  GLU A  89      20.141  25.220   9.283  1.00 35.34           C  
ATOM    421  C   GLU A  89      20.260  26.298  10.356  1.00 34.38           C  
ATOM    422  O   GLU A  89      21.316  26.912  10.518  1.00 31.29           O  
ATOM    423  CB  GLU A  89      19.446  25.784   8.043  1.00 37.11           C  
ATOM    424  CG  GLU A  89      20.115  27.020   7.473  1.00 38.81           C  
ATOM    425  CD  GLU A  89      19.411  27.549   6.237  1.00 37.47           C  
ATOM    426  OE1 GLU A  89      18.494  26.868   5.731  1.00 36.75           O  
ATOM    427  OE2 GLU A  89      19.774  28.649   5.775  1.00 38.62           O1-
ATOM    428  N   VAL A  90      19.174  26.523  11.087  1.00 34.99           N  
ATOM    429  CA  VAL A  90      19.173  27.504  12.167  1.00 35.08           C  
ATOM    430  C   VAL A  90      20.120  27.081  13.285  1.00 37.83           C  
ATOM    431  O   VAL A  90      20.860  27.903  13.824  1.00 38.57           O  
ATOM    432  CB  VAL A  90      17.761  27.710  12.750  1.00 38.98           C  
ATOM    433  CG1 VAL A  90      17.832  28.529  14.029  1.00 39.41           C  
ATOM    434  CG2 VAL A  90      16.856  28.377  11.724  1.00 39.61           C  
ATOM    435  N   VAL A  91      20.092  25.797  13.626  1.00 33.36           N  
ATOM    436  CA  VAL A  91      20.974  25.259  14.652  1.00 37.40           C  
ATOM    437  C   VAL A  91      22.437  25.474  14.278  1.00 38.54           C  
ATOM    438  O   VAL A  91      23.231  25.961  15.083  1.00 37.28           O  
ATOM    439  CB  VAL A  91      20.732  23.753  14.875  1.00 36.54           C  
ATOM    440  CG1 VAL A  91      21.808  23.170  15.778  1.00 37.38           C  
ATOM    441  CG2 VAL A  91      19.346  23.518  15.458  1.00 42.44           C  
ATOM    442  N   LEU A  92      22.784  25.109  13.048  1.00 33.09           N  
ATOM    443  CA  LEU A  92      24.149  25.250  12.558  1.00 30.85           C  
ATOM    444  C   LEU A  92      24.584  26.711  12.546  1.00 33.57           C  
ATOM    445  O   LEU A  92      25.678  27.046  13.003  1.00 31.15           O  
ATOM    446  CB  LEU A  92      24.273  24.655  11.154  1.00 28.42           C  
ATOM    447  CG  LEU A  92      23.841  23.196  11.001  1.00 29.53           C  
ATOM    448  CD1 LEU A  92      23.914  22.764   9.540  1.00 29.69           C  
ATOM    449  CD2 LEU A  92      24.685  22.286  11.886  1.00 33.04           C  
ATOM    450  N   LEU A  93      23.725  27.577  12.020  1.00 33.39           N  
ATOM    451  CA  LEU A  93      24.025  29.003  11.941  1.00 35.03           C  
ATOM    452  C   LEU A  93      24.313  29.601  13.314  1.00 35.94           C  
ATOM    453  O   LEU A  93      25.269  30.358  13.481  1.00 34.87           O  
ATOM    454  CB  LEU A  93      22.884  29.760  11.256  1.00 36.37           C  
ATOM    455  CG  LEU A  93      22.878  29.696   9.727  1.00 39.57           C  
ATOM    456  CD1 LEU A  93      21.538  30.147   9.166  1.00 41.02           C  
ATOM    457  CD2 LEU A  93      24.016  30.530   9.155  1.00 40.37           C  
ATOM    458  N   LYS A  94      23.484  29.257  14.295  1.00 34.54           N  
ATOM    459  CA  LYS A  94      23.680  29.741  15.657  1.00 38.43           C  
ATOM    460  C   LYS A  94      25.040  29.321  16.211  1.00 38.40           C  
ATOM    461  O   LYS A  94      25.672  30.070  16.956  1.00 37.25           O  
ATOM    462  CB  LYS A  94      22.563  29.241  16.579  1.00 41.31           C  
ATOM    463  CG  LYS A  94      21.279  30.054  16.520  1.00 44.33           C  
ATOM    464  CD  LYS A  94      20.339  29.651  17.649  1.00 53.18           C  
ATOM    465  CE  LYS A  94      19.493  30.824  18.127  1.00 60.33           C  
ATOM    466  NZ  LYS A  94      18.396  31.168  17.184  1.00 63.33           N1+
ATOM    467  N   LYS A  95      25.484  28.123  15.843  1.00 35.55           N  
ATOM    468  CA  LYS A  95      26.747  27.585  16.345  1.00 40.13           C  
ATOM    469  C   LYS A  95      27.972  28.278  15.746  1.00 36.27           C  
ATOM    470  O   LYS A  95      29.036  28.307  16.363  1.00 39.17           O  
ATOM    471  CB  LYS A  95      26.821  26.070  16.112  1.00 41.63           C  
ATOM    472  CG  LYS A  95      25.890  25.255  17.005  1.00 44.76           C  
ATOM    473  CD  LYS A  95      25.808  23.797  16.564  1.00 48.70           C  
ATOM    474  CE  LYS A  95      27.100  23.039  16.838  1.00 52.06           C  
ATOM    475  NZ  LYS A  95      27.308  22.794  18.292  1.00 55.09           N1+
ATOM    476  N   VAL A  96      27.819  28.840  14.551  1.00 33.27           N  
ATOM    477  CA  VAL A  96      28.944  29.467  13.859  1.00 39.30           C  
ATOM    478  C   VAL A  96      28.899  30.996  13.901  1.00 44.10           C  
ATOM    479  O   VAL A  96      29.860  31.658  13.516  1.00 43.55           O  
ATOM    480  CB  VAL A  96      29.026  29.018  12.384  1.00 37.30           C  
ATOM    481  CG1 VAL A  96      29.167  27.504  12.294  1.00 36.59           C  
ATOM    482  CG2 VAL A  96      27.805  29.495  11.613  1.00 35.97           C  
ATOM    483  N   SER A  97      27.785  31.550  14.369  1.00 37.34           N  
ATOM    484  CA  SER A  97      27.609  33.001  14.384  1.00 46.02           C  
ATOM    485  C   SER A  97      28.300  33.670  15.571  1.00 59.56           C  
ATOM    486  O   SER A  97      27.982  33.391  16.727  1.00 63.81           O  
ATOM    487  CB  SER A  97      26.123  33.368  14.367  1.00 41.77           C  
ATOM    488  OG  SER A  97      25.527  33.041  13.122  1.00 41.23           O  
ATOM    489  N   SER A  98      29.247  34.554  15.270  1.00 68.62           N  
ATOM    490  CA  SER A  98      29.950  35.323  16.294  1.00 73.24           C  
ATOM    491  C   SER A  98      31.083  36.154  15.693  1.00 72.00           C  
ATOM    492  O   SER A  98      31.027  36.545  14.528  1.00 69.39           O  
ATOM    493  CB  SER A  98      30.495  34.404  17.389  1.00 69.29           C  
ATOM    494  OG  SER A  98      31.539  33.583  16.895  1.00 68.33           O  
ATOM    495  N   GLY A  99      32.110  36.409  16.497  1.00 70.23           N  
ATOM    496  CA  GLY A  99      33.220  37.259  16.100  1.00 72.83           C  
ATOM    497  C   GLY A  99      33.794  36.989  14.721  1.00 74.68           C  
ATOM    498  O   GLY A  99      33.734  37.847  13.840  1.00 74.03           O  
ATOM    499  N   PHE A 100      34.366  35.804  14.538  1.00 78.73           N  
ATOM    500  CA  PHE A 100      34.948  35.418  13.256  1.00 80.47           C  
ATOM    501  C   PHE A 100      33.913  35.529  12.146  1.00 79.81           C  
ATOM    502  O   PHE A 100      32.988  34.722  12.065  1.00 84.63           O  
ATOM    503  CB  PHE A 100      35.496  33.991  13.323  1.00 87.53           C  
ATOM    504  CG  PHE A 100      35.984  33.464  12.002  1.00 92.40           C  
ATOM    505  CD1 PHE A 100      37.337  33.308  11.759  1.00 94.56           C  
ATOM    506  CD2 PHE A 100      35.087  33.124  11.004  1.00 92.77           C  
ATOM    507  CE1 PHE A 100      37.784  32.821  10.544  1.00 93.94           C  
ATOM    508  CE2 PHE A 100      35.528  32.639   9.790  1.00 92.60           C  
ATOM    509  CZ  PHE A 100      36.878  32.488   9.559  1.00 91.87           C  
ATOM    510  N   SER A 101      34.076  36.528  11.287  1.00 75.60           N  
ATOM    511  CA  SER A 101      33.087  36.805  10.252  1.00 70.68           C  
ATOM    512  C   SER A 101      33.461  36.236   8.885  1.00 61.17           C  
ATOM    513  O   SER A 101      33.226  36.871   7.858  1.00 68.40           O  
ATOM    514  CB  SER A 101      32.828  38.310  10.151  1.00 74.13           C  
ATOM    515  OG  SER A 101      34.037  39.025   9.968  1.00 73.26           O  
ATOM    516  N   GLY A 102      34.042  35.041   8.872  1.00 49.07           N  
ATOM    517  CA  GLY A 102      34.284  34.338   7.625  1.00 35.97           C  
ATOM    518  C   GLY A 102      32.982  33.722   7.151  1.00 30.42           C  
ATOM    519  O   GLY A 102      32.855  33.282   6.007  1.00 29.71           O  
ATOM    520  N   VAL A 103      32.009  33.695   8.055  1.00 27.88           N  
ATOM    521  CA  VAL A 103      30.687  33.159   7.772  1.00 32.21           C  
ATOM    522  C   VAL A 103      29.637  34.243   7.966  1.00 30.65           C  
ATOM    523  O   VAL A 103      29.682  34.988   8.946  1.00 32.20           O  
ATOM    524  CB  VAL A 103      30.347  31.994   8.716  1.00 33.13           C  
ATOM    525  CG1 VAL A 103      28.982  31.417   8.376  1.00 32.69           C  
ATOM    526  CG2 VAL A 103      31.427  30.921   8.656  1.00 33.13           C  
ATOM    527  N   ILE A 104      28.695  34.335   7.033  1.00 26.90           N  
ATOM    528  CA  ILE A 104      27.588  35.274   7.173  1.00 30.74           C  
ATOM    529  C   ILE A 104      26.766  34.907   8.401  1.00 32.91           C  
ATOM    530  O   ILE A 104      26.287  33.780   8.523  1.00 38.26           O  
ATOM    531  CB  ILE A 104      26.686  35.287   5.926  1.00 36.82           C  
ATOM    532  CG1 ILE A 104      27.408  35.969   4.762  1.00 38.74           C  
ATOM    533  CG2 ILE A 104      25.387  36.014   6.222  1.00 37.49           C  
ATOM    534  CD1 ILE A 104      27.740  37.420   5.026  1.00 40.56           C  
ATOM    535  N   ARG A 105      26.611  35.863   9.310  1.00 32.51           N  
ATOM    536  CA  ARG A 105      25.975  35.606  10.597  1.00 36.37           C  
ATOM    537  C   ARG A 105      24.453  35.686  10.541  1.00 36.44           C  
ATOM    538  O   ARG A 105      23.885  36.493   9.803  1.00 36.34           O  
ATOM    539  CB  ARG A 105      26.507  36.576  11.656  1.00 38.25           C  
ATOM    540  N   LEU A 106      23.800  34.837  11.328  1.00 33.05           N  
ATOM    541  CA  LEU A 106      22.354  34.882  11.484  1.00 34.05           C  
ATOM    542  C   LEU A 106      22.011  35.911  12.548  1.00 35.53           C  
ATOM    543  O   LEU A 106      22.524  35.849  13.665  1.00 39.51           O  
ATOM    544  CB  LEU A 106      21.820  33.509  11.895  1.00 31.74           C  
ATOM    545  CG  LEU A 106      20.314  33.407  12.159  1.00 31.70           C  
ATOM    546  CD1 LEU A 106      19.507  33.589  10.875  1.00 29.98           C  
ATOM    547  CD2 LEU A 106      19.986  32.084  12.827  1.00 32.61           C  
ATOM    548  N   LEU A 107      21.150  36.861  12.198  1.00 33.99           N  
ATOM    549  CA  LEU A 107      20.788  37.939  13.110  1.00 36.20           C  
ATOM    550  C   LEU A 107      19.506  37.627  13.868  1.00 38.95           C  
ATOM    551  O   LEU A 107      19.341  38.025  15.021  1.00 39.29           O  
ATOM    552  CB  LEU A 107      20.624  39.253  12.342  1.00 36.80           C  
ATOM    553  CG  LEU A 107      21.869  39.791  11.632  1.00 39.01           C  
ATOM    554  CD1 LEU A 107      21.518  40.984  10.755  1.00 42.13           C  
ATOM    555  CD2 LEU A 107      22.942  40.162  12.643  1.00 43.91           C  
ATOM    556  N   ASP A 108      18.598  36.915  13.211  1.00 38.13           N  
ATOM    557  CA  ASP A 108      17.313  36.580  13.807  1.00 38.79           C  
ATOM    558  C   ASP A 108      16.556  35.633  12.886  1.00 37.24           C  
ATOM    559  O   ASP A 108      16.959  35.413  11.744  1.00 32.36           O  
ATOM    560  CB  ASP A 108      16.501  37.854  14.051  1.00 41.30           C  
ATOM    561  CG  ASP A 108      15.392  37.653  15.066  1.00 47.11           C  
ATOM    562  OD1 ASP A 108      15.385  36.606  15.745  1.00 46.94           O  
ATOM    563  OD2 ASP A 108      14.533  38.552  15.193  1.00 49.44           O1-
ATOM    564  N   TRP A 109      15.460  35.069  13.381  1.00 35.69           N  
ATOM    565  CA  TRP A 109      14.670  34.135  12.592  1.00 37.69           C  
ATOM    566  C   TRP A 109      13.229  34.087  13.084  1.00 40.05           C  
ATOM    567  O   TRP A 109      12.957  34.336  14.258  1.00 39.59           O  
ATOM    568  CB  TRP A 109      15.289  32.738  12.637  1.00 39.64           C  
ATOM    569  CG  TRP A 109      15.280  32.131  14.004  1.00 45.93           C  
ATOM    570  CD1 TRP A 109      16.241  32.259  14.964  1.00 49.63           C  
ATOM    571  CD2 TRP A 109      14.257  31.301  14.569  1.00 50.53           C  
ATOM    572  CE2 TRP A 109      14.667  30.963  15.874  1.00 53.78           C  
ATOM    573  CE3 TRP A 109      13.035  30.812  14.097  1.00 55.35           C  
ATOM    574  NE1 TRP A 109      15.881  31.560  16.091  1.00 50.85           N  
ATOM    575  CZ2 TRP A 109      13.898  30.157  16.712  1.00 57.40           C  
ATOM    576  CZ3 TRP A 109      12.274  30.011  14.932  1.00 58.51           C  
ATOM    577  CH2 TRP A 109      12.708  29.693  16.225  1.00 57.73           C  
ATOM    578  N   PHE A 110      12.309  33.762  12.182  1.00 40.58           N  
ATOM    579  CA  PHE A 110      10.894  33.704  12.520  1.00 46.98           C  
ATOM    580  C   PHE A 110      10.251  32.450  11.947  1.00 47.04           C  
ATOM    581  O   PHE A 110      10.655  31.961  10.892  1.00 45.68           O  
ATOM    582  CB  PHE A 110      10.165  34.939  11.986  1.00 50.53           C  
ATOM    583  CG  PHE A 110      10.787  36.240  12.407  1.00 54.43           C  
ATOM    584  CD1 PHE A 110      11.755  36.845  11.626  1.00 53.38           C  
ATOM    585  CD2 PHE A 110      10.401  36.857  13.586  1.00 57.75           C  
ATOM    586  CE1 PHE A 110      12.330  38.040  12.010  1.00 58.62           C  
ATOM    587  CE2 PHE A 110      10.973  38.053  13.974  1.00 60.17           C  
ATOM    588  CZ  PHE A 110      11.938  38.646  13.185  1.00 62.43           C  
ATOM    589  N   GLU A 111       9.249  31.930  12.647  1.00 40.01           N  
ATOM    590  CA  GLU A 111       8.481  30.804  12.138  1.00 44.38           C  
ATOM    591  C   GLU A 111       7.116  31.267  11.644  1.00 45.92           C  
ATOM    592  O   GLU A 111       6.387  31.954  12.358  1.00 48.48           O  
ATOM    593  CB  GLU A 111       8.313  29.721  13.207  1.00 49.35           C  
ATOM    594  CG  GLU A 111       7.501  28.524  12.734  1.00 53.06           C  
ATOM    595  CD  GLU A 111       7.424  27.417  13.765  1.00 57.68           C  
ATOM    596  OE1 GLU A 111       8.014  27.570  14.854  1.00 59.43           O  
ATOM    597  OE2 GLU A 111       6.771  26.389  13.483  1.00 58.56           O1-
ATOM    598  N   ARG A 112       6.788  30.899  10.411  1.00 41.90           N  
ATOM    599  CA  ARG A 112       5.460  31.140   9.868  1.00 44.37           C  
ATOM    600  C   ARG A 112       4.724  29.815   9.717  1.00 46.34           C  
ATOM    601  O   ARG A 112       5.323  28.751   9.864  1.00 44.23           O  
ATOM    602  CB  ARG A 112       5.537  31.872   8.524  1.00 46.07           C  
ATOM    603  CG  ARG A 112       5.224  33.360   8.615  1.00 53.01           C  
ATOM    604  CD  ARG A 112       6.411  34.217   8.200  1.00 51.12           C  
ATOM    605  NE  ARG A 112       6.529  34.342   6.750  1.00 53.70           N  
ATOM    606  CZ  ARG A 112       6.339  35.474   6.077  1.00 52.29           C  
ATOM    607  NH1 ARG A 112       6.029  36.589   6.723  1.00 47.72           N1+
ATOM    608  NH2 ARG A 112       6.468  35.492   4.758  1.00 50.98           N  
ATOM    609  N   PRO A 113       3.417  29.879   9.432  1.00 48.74           N  
ATOM    610  CA  PRO A 113       2.588  28.679   9.296  1.00 51.14           C  
ATOM    611  C   PRO A 113       3.220  27.619   8.398  1.00 48.77           C  
ATOM    612  O   PRO A 113       3.255  26.447   8.773  1.00 46.86           O  
ATOM    613  CB  PRO A 113       1.310  29.221   8.655  1.00 55.59           C  
ATOM    614  CG  PRO A 113       1.217  30.615   9.160  1.00 57.47           C  
ATOM    615  CD  PRO A 113       2.635  31.115   9.251  1.00 53.68           C  
ATOM    616  N   ASP A 114       3.719  28.025   7.235  1.00 47.94           N  
ATOM    617  CA  ASP A 114       4.221  27.071   6.252  1.00 47.62           C  
ATOM    618  C   ASP A 114       5.681  27.298   5.869  1.00 42.49           C  
ATOM    619  O   ASP A 114       6.159  26.736   4.885  1.00 41.80           O  
ATOM    620  CB  ASP A 114       3.355  27.109   4.991  1.00 54.44           C  
ATOM    621  CG  ASP A 114       1.892  26.844   5.279  1.00 64.50           C  
ATOM    622  OD1 ASP A 114       1.599  25.973   6.125  1.00 66.82           O  
ATOM    623  OD2 ASP A 114       1.034  27.512   4.665  1.00 66.40           O1-
ATOM    624  N   SER A 115       6.390  28.114   6.642  1.00 39.77           N  
ATOM    625  CA  SER A 115       7.773  28.432   6.303  1.00 38.97           C  
ATOM    626  C   SER A 115       8.555  29.012   7.472  1.00 38.78           C  
ATOM    627  O   SER A 115       7.983  29.423   8.480  1.00 37.44           O  
ATOM    628  CB  SER A 115       7.814  29.417   5.132  1.00 39.19           C  
ATOM    629  OG  SER A 115       7.272  30.672   5.508  1.00 39.48           O  
ATOM    630  N   PHE A 116       9.874  29.036   7.318  1.00 32.45           N  
ATOM    631  CA  PHE A 116      10.751  29.728   8.251  1.00 38.53           C  
ATOM    632  C   PHE A 116      11.418  30.898   7.539  1.00 40.33           C  
ATOM    633  O   PHE A 116      11.711  30.824   6.345  1.00 36.90           O  
ATOM    634  CB  PHE A 116      11.809  28.775   8.809  1.00 39.24           C  
ATOM    635  CG  PHE A 116      11.323  27.931   9.952  1.00 41.42           C  
ATOM    636  CD1 PHE A 116      10.704  26.713   9.721  1.00 44.40           C  
ATOM    637  CD2 PHE A 116      11.490  28.355  11.258  1.00 43.74           C  
ATOM    638  CE1 PHE A 116      10.258  25.937  10.775  1.00 46.68           C  
ATOM    639  CE2 PHE A 116      11.048  27.583  12.315  1.00 46.16           C  
ATOM    640  CZ  PHE A 116      10.431  26.373  12.073  1.00 46.54           C  
ATOM    641  N   VAL A 117      11.647  31.980   8.272  1.00 38.93           N  
ATOM    642  CA  VAL A 117      12.297  33.154   7.709  1.00 38.11           C  
ATOM    643  C   VAL A 117      13.562  33.485   8.487  1.00 34.18           C  
ATOM    644  O   VAL A 117      13.519  33.690   9.700  1.00 36.48           O  
ATOM    645  CB  VAL A 117      11.362  34.376   7.725  1.00 34.64           C  
ATOM    646  CG1 VAL A 117      12.051  35.574   7.093  1.00 35.71           C  
ATOM    647  CG2 VAL A 117      10.067  34.058   6.999  1.00 36.18           C  
ATOM    648  N   LEU A 118      14.691  33.528   7.788  1.00 30.09           N  
ATOM    649  CA  LEU A 118      15.966  33.838   8.422  1.00 28.15           C  
ATOM    650  C   LEU A 118      16.432  35.238   8.047  1.00 32.64           C  
ATOM    651  O   LEU A 118      16.408  35.617   6.876  1.00 33.77           O  
ATOM    652  CB  LEU A 118      17.033  32.816   8.025  1.00 33.68           C  
ATOM    653  CG  LEU A 118      16.693  31.336   8.196  1.00 38.60           C  
ATOM    654  CD1 LEU A 118      17.936  30.483   7.994  1.00 40.59           C  
ATOM    655  CD2 LEU A 118      16.083  31.075   9.560  1.00 42.85           C  
ATOM    656  N   ILE A 119      16.853  36.002   9.049  1.00 32.69           N  
ATOM    657  CA  ILE A 119      17.428  37.320   8.814  1.00 33.94           C  
ATOM    658  C   ILE A 119      18.943  37.237   8.947  1.00 35.14           C  
ATOM    659  O   ILE A 119      19.464  36.911  10.016  1.00 33.99           O  
ATOM    660  CB  ILE A 119      16.882  38.364   9.807  1.00 32.05           C  
ATOM    661  CG1 ILE A 119      15.358  38.261   9.912  1.00 32.96           C  
ATOM    662  CG2 ILE A 119      17.298  39.764   9.388  1.00 36.87           C  
ATOM    663  CD1 ILE A 119      14.636  38.494   8.603  1.00 37.61           C  
ATOM    664  N   LEU A 120      19.650  37.529   7.860  1.00 31.17           N  
ATOM    665  CA  LEU A 120      21.097  37.349   7.823  1.00 31.70           C  
ATOM    666  C   LEU A 120      21.852  38.639   7.496  1.00 34.57           C  
ATOM    667  O   LEU A 120      21.337  39.518   6.803  1.00 32.05           O  
ATOM    668  CB  LEU A 120      21.462  36.259   6.809  1.00 27.90           C  
ATOM    669  CG  LEU A 120      20.855  34.875   7.068  1.00 29.88           C  
ATOM    670  CD1 LEU A 120      20.280  34.274   5.791  1.00 28.51           C  
ATOM    671  CD2 LEU A 120      21.881  33.945   7.690  1.00 25.86           C  
ATOM    672  N   GLU A 121      23.076  38.738   8.009  1.00 35.37           N  
ATOM    673  CA  GLU A 121      23.969  39.846   7.689  1.00 39.82           C  
ATOM    674  C   GLU A 121      24.179  39.938   6.187  1.00 35.46           C  
ATOM    675  O   GLU A 121      24.335  38.920   5.524  1.00 36.91           O  
ATOM    676  CB  GLU A 121      25.325  39.637   8.366  1.00 43.86           C  
ATOM    677  CG  GLU A 121      26.510  39.988   7.473  1.00 55.21           C  
ATOM    678  CD  GLU A 121      27.833  39.445   7.993  1.00 63.67           C  
ATOM    679  OE1 GLU A 121      27.855  38.315   8.523  1.00 60.11           O  
ATOM    680  OE2 GLU A 121      28.854  40.154   7.867  1.00 68.08           O1-
ATOM    681  N   ARG A 122      24.201  41.155   5.649  1.00 31.79           N  
ATOM    682  CA  ARG A 122      24.436  41.346   4.218  1.00 29.04           C  
ATOM    683  C   ARG A 122      25.494  42.407   3.930  1.00 37.16           C  
ATOM    684  O   ARG A 122      25.268  43.594   4.164  1.00 35.61           O  
ATOM    685  CB  ARG A 122      23.138  41.707   3.492  1.00 31.34           C  
ATOM    686  CG  ARG A 122      23.365  42.196   2.064  1.00 33.38           C  
ATOM    687  CD  ARG A 122      22.061  42.350   1.300  1.00 35.16           C  
ATOM    688  NE  ARG A 122      21.225  43.427   1.825  1.00 31.67           N  
ATOM    689  CZ  ARG A 122      21.326  44.699   1.454  1.00 36.52           C  
ATOM    690  NH1 ARG A 122      22.236  45.061   0.559  1.00 39.10           N1+
ATOM    691  NH2 ARG A 122      20.522  45.612   1.981  1.00 39.32           N  
ATOM    692  N   PRO A 123      26.655  41.978   3.414  1.00 40.58           N  
ATOM    693  CA  PRO A 123      27.724  42.905   3.028  1.00 41.94           C  
ATOM    694  C   PRO A 123      27.311  43.741   1.820  1.00 42.36           C  
ATOM    695  O   PRO A 123      26.440  43.325   1.056  1.00 38.72           O  
ATOM    696  CB  PRO A 123      28.882  41.970   2.651  1.00 41.63           C  
ATOM    697  CG  PRO A 123      28.539  40.648   3.260  1.00 38.97           C  
ATOM    698  CD  PRO A 123      27.051  40.573   3.224  1.00 39.37           C  
ATOM    699  N   GLU A 124      27.934  44.904   1.654  1.00 42.82           N  
ATOM    700  CA  GLU A 124      27.604  45.808   0.556  1.00 50.10           C  
ATOM    701  C   GLU A 124      28.766  46.751   0.266  1.00 49.36           C  
ATOM    702  O   GLU A 124      29.268  47.417   1.171  1.00 52.91           O  
ATOM    703  CB  GLU A 124      26.348  46.616   0.892  1.00 57.70           C  
ATOM    704  CG  GLU A 124      26.172  47.884   0.066  1.00 70.03           C  
ATOM    705  CD  GLU A 124      25.622  47.617  -1.321  1.00 77.96           C  
ATOM    706  OE1 GLU A 124      25.009  46.549  -1.527  1.00 81.19           O  
ATOM    707  OE2 GLU A 124      25.800  48.480  -2.207  1.00 80.30           O1-
ATOM    708  N   PRO A 125      29.171  46.868  -0.987  1.00 45.08           N  
ATOM    709  CA  PRO A 125      28.673  46.106  -2.116  1.00 40.22           C  
ATOM    710  C   PRO A 125      29.200  44.671  -2.141  1.00 37.15           C  
ATOM    711  O   PRO A 125      30.236  44.419  -1.607  1.00 35.89           O  
ATOM    712  CB  PRO A 125      29.255  46.860  -3.282  1.00 43.59           C  
ATOM    713  CG  PRO A 125      30.451  47.393  -2.798  1.00 45.60           C  
ATOM    714  CD  PRO A 125      30.292  47.709  -1.389  1.00 48.06           C  
ATOM    715  N   VAL A 126      28.469  43.776  -2.774  1.00 34.41           N  
ATOM    716  CA  VAL A 126      28.819  42.381  -2.784  1.00 36.67           C  
ATOM    717  C   VAL A 126      28.544  41.692  -4.122  1.00 37.87           C  
ATOM    718  O   VAL A 126      27.685  42.094  -4.855  1.00 40.05           O  
ATOM    719  CB  VAL A 126      28.047  41.697  -1.662  1.00 39.90           C  
ATOM    720  CG1 VAL A 126      26.704  41.326  -2.096  1.00 45.22           C  
ATOM    721  CG2 VAL A 126      28.729  40.566  -1.135  1.00 41.36           C  
ATOM    722  N   GLN A 127      29.307  40.656  -4.421  1.00 31.26           N  
ATOM    723  CA  GLN A 127      29.100  39.775  -5.560  1.00 29.39           C  
ATOM    724  C   GLN A 127      29.464  38.341  -5.156  1.00 30.94           C  
ATOM    725  O   GLN A 127      30.440  38.170  -4.486  1.00 30.57           O  
ATOM    726  CB  GLN A 127      29.982  40.213  -6.718  1.00 31.73           C  
ATOM    727  CG  GLN A 127      29.672  39.577  -8.020  1.00 35.05           C  
ATOM    728  CD  GLN A 127      30.560  40.044  -9.138  1.00 39.45           C  
ATOM    729  NE2 GLN A 127      30.042  40.052 -10.308  1.00 40.60           N  
ATOM    730  OE1 GLN A 127      31.693  40.352  -8.943  1.00 38.84           O  
ATOM    731  N   ASP A 128      28.728  37.324  -5.578  1.00 28.79           N  
ATOM    732  CA  ASP A 128      29.136  35.963  -5.250  1.00 27.00           C  
ATOM    733  C   ASP A 128      30.294  35.524  -6.141  1.00 27.30           C  
ATOM    734  O   ASP A 128      30.501  36.071  -7.225  1.00 27.21           O  
ATOM    735  CB  ASP A 128      27.965  34.976  -5.304  1.00 26.94           C  
ATOM    736  CG  ASP A 128      27.554  34.616  -6.721  1.00 33.84           C  
ATOM    737  OD1 ASP A 128      26.588  33.839  -6.861  1.00 36.19           O  
ATOM    738  OD2 ASP A 128      28.179  35.102  -7.686  1.00 34.61           O1-
ATOM    739  N   LEU A 129      31.053  34.541  -5.673  1.00 24.61           N  
ATOM    740  CA  LEU A 129      32.269  34.122  -6.357  1.00 24.04           C  
ATOM    741  C   LEU A 129      31.999  33.589  -7.764  1.00 24.20           C  
ATOM    742  O   LEU A 129      32.831  33.734  -8.660  1.00 28.77           O  
ATOM    743  CB  LEU A 129      33.019  33.084  -5.522  1.00 20.47           C  
ATOM    744  CG  LEU A 129      34.389  32.653  -6.045  1.00 28.21           C  
ATOM    745  CD1 LEU A 129      35.250  33.874  -6.329  1.00 29.17           C  
ATOM    746  CD2 LEU A 129      35.073  31.734  -5.043  1.00 25.98           C  
ATOM    747  N   PHE A 130      30.835  32.976  -7.954  1.00 25.07           N  
ATOM    748  CA  PHE A 130      30.463  32.440  -9.259  1.00 28.47           C  
ATOM    749  C   PHE A 130      30.379  33.546 -10.305  1.00 27.41           C  
ATOM    750  O   PHE A 130      30.938  33.425 -11.394  1.00 30.46           O  
ATOM    751  CB  PHE A 130      29.134  31.686  -9.181  1.00 30.83           C  
ATOM    752  CG  PHE A 130      28.632  31.208 -10.514  1.00 39.88           C  
ATOM    753  CD1 PHE A 130      27.779  31.994 -11.269  1.00 43.52           C  
ATOM    754  CD2 PHE A 130      29.018  29.975 -11.013  1.00 45.97           C  
ATOM    755  CE1 PHE A 130      27.317  31.559 -12.496  1.00 46.75           C  
ATOM    756  CE2 PHE A 130      28.559  29.535 -12.241  1.00 49.18           C  
ATOM    757  CZ  PHE A 130      27.707  30.328 -12.983  1.00 45.59           C  
ATOM    758  N   ASP A 131      29.676  34.622  -9.968  1.00 28.99           N  
ATOM    759  CA  ASP A 131      29.551  35.759 -10.873  1.00 31.96           C  
ATOM    760  C   ASP A 131      30.903  36.421 -11.103  1.00 31.51           C  
ATOM    761  O   ASP A 131      31.239  36.791 -12.228  1.00 32.90           O  
ATOM    762  CB  ASP A 131      28.555  36.783 -10.322  1.00 33.53           C  
ATOM    763  CG  ASP A 131      27.120  36.295 -10.381  1.00 37.65           C  
ATOM    764  OD1 ASP A 131      26.860  35.289 -11.076  1.00 39.34           O  
ATOM    765  OD2 ASP A 131      26.253  36.923  -9.742  1.00 36.75           O1-
ATOM    766  N   PHE A 132      31.676  36.565 -10.031  1.00 28.24           N  
ATOM    767  CA  PHE A 132      32.995  37.181 -10.108  1.00 28.35           C  
ATOM    768  C   PHE A 132      33.883  36.443 -11.104  1.00 34.92           C  
ATOM    769  O   PHE A 132      34.503  37.059 -11.973  1.00 36.23           O  
ATOM    770  CB  PHE A 132      33.652  37.208  -8.727  1.00 28.61           C  
ATOM    771  CG  PHE A 132      34.952  37.956  -8.688  1.00 31.53           C  
ATOM    772  CD1 PHE A 132      34.969  39.337  -8.596  1.00 34.42           C  
ATOM    773  CD2 PHE A 132      36.159  37.280  -8.737  1.00 33.49           C  
ATOM    774  CE1 PHE A 132      36.163  40.031  -8.560  1.00 38.61           C  
ATOM    775  CE2 PHE A 132      37.356  37.968  -8.701  1.00 32.71           C  
ATOM    776  CZ  PHE A 132      37.359  39.344  -8.611  1.00 37.20           C  
ATOM    777  N   ILE A 133      33.939  35.121 -10.976  1.00 32.82           N  
ATOM    778  CA  ILE A 133      34.716  34.291 -11.887  1.00 33.49           C  
ATOM    779  C   ILE A 133      34.178  34.385 -13.310  1.00 39.56           C  
ATOM    780  O   ILE A 133      34.941  34.538 -14.263  1.00 41.58           O  
ATOM    781  CB  ILE A 133      34.710  32.814 -11.453  1.00 34.36           C  
ATOM    782  CG1 ILE A 133      35.566  32.625 -10.200  1.00 41.70           C  
ATOM    783  CG2 ILE A 133      35.227  31.929 -12.574  1.00 35.76           C  
ATOM    784  CD1 ILE A 133      37.034  32.900 -10.423  1.00 52.20           C  
ATOM    785  N   THR A 134      32.860  34.293 -13.445  1.00 39.12           N  
ATOM    786  CA  THR A 134      32.213  34.357 -14.752  1.00 41.65           C  
ATOM    787  C   THR A 134      32.593  35.617 -15.523  1.00 46.00           C  
ATOM    788  O   THR A 134      32.905  35.557 -16.711  1.00 46.24           O  
ATOM    789  CB  THR A 134      30.680  34.301 -14.623  1.00 41.97           C  
ATOM    790  CG2 THR A 134      30.020  34.638 -15.955  1.00 44.73           C  
ATOM    791  OG1 THR A 134      30.281  32.986 -14.218  1.00 40.20           O  
ATOM    792  N   GLU A 135      32.567  36.756 -14.839  1.00 47.30           N  
ATOM    793  CA  GLU A 135      32.812  38.042 -15.485  1.00 51.42           C  
ATOM    794  C   GLU A 135      34.298  38.336 -15.671  1.00 48.52           C  
ATOM    795  O   GLU A 135      34.687  39.037 -16.605  1.00 46.68           O  
ATOM    796  CB  GLU A 135      32.150  39.172 -14.690  1.00 58.43           C  
ATOM    797  CG  GLU A 135      33.132  40.103 -13.998  1.00 64.22           C  
ATOM    798  CD  GLU A 135      32.441  41.175 -13.176  1.00 70.02           C  
ATOM    799  OE1 GLU A 135      33.146  41.944 -12.489  1.00 75.24           O  
ATOM    800  OE2 GLU A 135      31.194  41.247 -13.214  1.00 66.04           O1-
ATOM    801  N   ARG A 136      35.128  37.798 -14.784  1.00 45.04           N  
ATOM    802  CA  ARG A 136      36.555  38.092 -14.805  1.00 48.27           C  
ATOM    803  C   ARG A 136      37.372  36.981 -15.460  1.00 45.49           C  
ATOM    804  O   ARG A 136      38.541  37.174 -15.793  1.00 45.16           O  
ATOM    805  CB  ARG A 136      37.062  38.349 -13.382  1.00 58.40           C  
ATOM    806  CG  ARG A 136      38.541  38.686 -13.296  1.00 67.29           C  
ATOM    807  CD  ARG A 136      38.931  39.071 -11.879  1.00 69.40           C  
ATOM    808  NE  ARG A 136      38.198  40.246 -11.414  1.00 69.52           N  
ATOM    809  CZ  ARG A 136      38.769  41.339 -10.917  1.00 66.26           C  
ATOM    810  NH1 ARG A 136      38.018  42.357 -10.520  1.00 65.40           N1+
ATOM    811  NH2 ARG A 136      40.090  41.413 -10.811  1.00 63.34           N  
ATOM    812  N   GLY A 137      36.752  35.822 -15.651  1.00 41.68           N  
ATOM    813  CA  GLY A 137      37.462  34.659 -16.148  1.00 42.28           C  
ATOM    814  C   GLY A 137      38.316  34.061 -15.046  1.00 43.35           C  
ATOM    815  O   GLY A 137      38.142  34.392 -13.873  1.00 46.39           O  
ATOM    816  N   ALA A 138      39.238  33.178 -15.416  1.00 35.65           N  
ATOM    817  CA  ALA A 138      40.138  32.575 -14.440  1.00 37.12           C  
ATOM    818  C   ALA A 138      40.832  33.657 -13.619  1.00 36.83           C  
ATOM    819  O   ALA A 138      41.186  34.713 -14.142  1.00 32.24           O  
ATOM    820  CB  ALA A 138      41.160  31.688 -15.133  1.00 37.32           C  
ATOM    821  N   LEU A 139      41.018  33.391 -12.330  1.00 29.79           N  
ATOM    822  CA  LEU A 139      41.630  34.367 -11.434  1.00 33.44           C  
ATOM    823  C   LEU A 139      43.148  34.246 -11.418  1.00 31.86           C  
ATOM    824  O   LEU A 139      43.692  33.142 -11.434  1.00 32.01           O  
ATOM    825  CB  LEU A 139      41.090  34.199 -10.012  1.00 32.52           C  
ATOM    826  CG  LEU A 139      39.574  34.290  -9.829  1.00 37.45           C  
ATOM    827  CD1 LEU A 139      39.215  34.210  -8.352  1.00 37.69           C  
ATOM    828  CD2 LEU A 139      39.028  35.570 -10.446  1.00 40.65           C  
ATOM    829  N   GLN A 140      43.831  35.387 -11.386  1.00 30.23           N  
ATOM    830  CA  GLN A 140      45.271  35.391 -11.172  1.00 33.26           C  
ATOM    831  C   GLN A 140      45.555  34.623  -9.886  1.00 31.28           C  
ATOM    832  O   GLN A 140      44.777  34.685  -8.934  1.00 26.80           O  
ATOM    833  CB  GLN A 140      45.804  36.823 -11.075  1.00 38.73           C  
ATOM    834  CG  GLN A 140      45.615  37.642 -12.343  1.00 47.60           C  
ATOM    835  CD  GLN A 140      46.080  39.077 -12.189  1.00 56.24           C  
ATOM    836  NE2 GLN A 140      45.599  39.953 -13.063  1.00 64.22           N  
ATOM    837  OE1 GLN A 140      46.857  39.396 -11.289  1.00 55.52           O  
ATOM    838  N   GLU A 141      46.662  33.889  -9.863  1.00 29.13           N  
ATOM    839  CA  GLU A 141      46.952  33.011  -8.734  1.00 26.33           C  
ATOM    840  C   GLU A 141      47.108  33.763  -7.413  1.00 28.64           C  
ATOM    841  O   GLU A 141      46.769  33.235  -6.357  1.00 30.61           O  
ATOM    842  CB  GLU A 141      48.176  32.136  -9.015  1.00 30.11           C  
ATOM    843  CG  GLU A 141      47.952  31.122 -10.124  1.00 32.67           C  
ATOM    844  CD  GLU A 141      49.032  30.062 -10.178  1.00 35.00           C  
ATOM    845  OE1 GLU A 141      49.719  29.853  -9.156  1.00 33.38           O  
ATOM    846  OE2 GLU A 141      49.193  29.437 -11.246  1.00 35.74           O1-
ATOM    847  N   GLU A 142      47.616  34.991  -7.474  1.00 29.27           N  
ATOM    848  CA  GLU A 142      47.742  35.810  -6.270  1.00 29.75           C  
ATOM    849  C   GLU A 142      46.371  36.074  -5.657  1.00 28.86           C  
ATOM    850  O   GLU A 142      46.208  36.049  -4.439  1.00 29.23           O  
ATOM    851  CB  GLU A 142      48.441  37.136  -6.574  1.00 31.96           C  
ATOM    852  CG  GLU A 142      48.539  38.063  -5.369  1.00 31.91           C  
ATOM    853  CD  GLU A 142      49.229  39.377  -5.688  1.00 37.87           C  
ATOM    854  OE1 GLU A 142      48.574  40.275  -6.257  1.00 38.62           O  
ATOM    855  OE2 GLU A 142      50.427  39.516  -5.367  1.00 41.41           O1-
ATOM    856  N   LEU A 143      45.391  36.328  -6.516  1.00 27.87           N  
ATOM    857  CA  LEU A 143      44.028  36.591  -6.077  1.00 28.54           C  
ATOM    858  C   LEU A 143      43.368  35.311  -5.569  1.00 29.12           C  
ATOM    859  O   LEU A 143      42.706  35.313  -4.530  1.00 29.10           O  
ATOM    860  CB  LEU A 143      43.215  37.194  -7.222  1.00 28.57           C  
ATOM    861  CG  LEU A 143      41.768  37.592  -6.923  1.00 29.37           C  
ATOM    862  CD1 LEU A 143      41.692  38.492  -5.695  1.00 23.55           C  
ATOM    863  CD2 LEU A 143      41.138  38.271  -8.135  1.00 31.77           C  
ATOM    864  N   ALA A 144      43.556  34.222  -6.307  1.00 29.54           N  
ATOM    865  CA  ALA A 144      43.001  32.930  -5.926  1.00 28.14           C  
ATOM    866  C   ALA A 144      43.571  32.482  -4.585  1.00 26.05           C  
ATOM    867  O   ALA A 144      42.862  31.911  -3.758  1.00 25.06           O  
ATOM    868  CB  ALA A 144      43.293  31.892  -6.997  1.00 25.51           C  
ATOM    869  N   ARG A 145      44.857  32.747  -4.381  1.00 24.05           N  
ATOM    870  CA  ARG A 145      45.519  32.400  -3.131  1.00 25.44           C  
ATOM    871  C   ARG A 145      44.817  33.050  -1.944  1.00 27.25           C  
ATOM    872  O   ARG A 145      44.493  32.385  -0.959  1.00 26.07           O  
ATOM    873  CB  ARG A 145      46.988  32.830  -3.169  1.00 30.41           C  
ATOM    874  CG  ARG A 145      47.750  32.541  -1.888  1.00 34.36           C  
ATOM    875  CD  ARG A 145      49.229  32.882  -2.024  1.00 34.76           C  
ATOM    876  NE  ARG A 145      49.867  32.136  -3.104  1.00 32.35           N  
ATOM    877  CZ  ARG A 145      50.349  32.686  -4.215  1.00 36.71           C  
ATOM    878  NH1 ARG A 145      50.279  33.998  -4.400  1.00 33.72           N1+
ATOM    879  NH2 ARG A 145      50.910  31.920  -5.141  1.00 40.52           N  
ATOM    880  N   SER A 146      44.583  34.354  -2.049  1.00 25.09           N  
ATOM    881  CA  SER A 146      43.919  35.103  -0.992  1.00 27.55           C  
ATOM    882  C   SER A 146      42.495  34.610  -0.756  1.00 27.12           C  
ATOM    883  O   SER A 146      42.085  34.403   0.385  1.00 24.11           O  
ATOM    884  CB  SER A 146      43.903  36.595  -1.324  1.00 27.39           C  
ATOM    885  OG  SER A 146      43.119  37.309  -0.386  1.00 28.97           O  
ATOM    886  N   PHE A 147      41.744  34.428  -1.836  1.00 24.22           N  
ATOM    887  CA  PHE A 147      40.367  33.953  -1.732  1.00 26.01           C  
ATOM    888  C   PHE A 147      40.295  32.552  -1.136  1.00 26.60           C  
ATOM    889  O   PHE A 147      39.517  32.300  -0.216  1.00 25.97           O  
ATOM    890  CB  PHE A 147      39.668  33.986  -3.094  1.00 23.80           C  
ATOM    891  CG  PHE A 147      39.235  35.360  -3.517  1.00 28.30           C  
ATOM    892  CD1 PHE A 147      39.561  36.467  -2.755  1.00 31.08           C  
ATOM    893  CD2 PHE A 147      38.484  35.541  -4.666  1.00 29.03           C  
ATOM    894  CE1 PHE A 147      39.160  37.733  -3.136  1.00 31.80           C  
ATOM    895  CE2 PHE A 147      38.077  36.805  -5.053  1.00 31.32           C  
ATOM    896  CZ  PHE A 147      38.415  37.902  -4.286  1.00 31.33           C  
ATOM    897  N   PHE A 148      41.109  31.643  -1.664  1.00 26.64           N  
ATOM    898  CA  PHE A 148      41.122  30.266  -1.190  1.00 25.11           C  
ATOM    899  C   PHE A 148      41.492  30.202   0.290  1.00 24.26           C  
ATOM    900  O   PHE A 148      40.898  29.439   1.053  1.00 23.03           O  
ATOM    901  CB  PHE A 148      42.091  29.423  -2.024  1.00 24.21           C  
ATOM    902  CG  PHE A 148      41.941  27.944  -1.812  1.00 26.97           C  
ATOM    903  CD1 PHE A 148      40.762  27.300  -2.146  1.00 26.86           C  
ATOM    904  CD2 PHE A 148      42.982  27.194  -1.293  1.00 27.06           C  
ATOM    905  CE1 PHE A 148      40.620  25.940  -1.956  1.00 24.12           C  
ATOM    906  CE2 PHE A 148      42.847  25.833  -1.103  1.00 24.42           C  
ATOM    907  CZ  PHE A 148      41.664  25.204  -1.436  1.00 21.99           C  
ATOM    908  N   TRP A 149      42.468  31.012   0.687  1.00 23.71           N  
ATOM    909  CA  TRP A 149      42.903  31.067   2.080  1.00 25.97           C  
ATOM    910  C   TRP A 149      41.757  31.480   3.003  1.00 24.98           C  
ATOM    911  O   TRP A 149      41.557  30.884   4.060  1.00 25.33           O  
ATOM    912  CB  TRP A 149      44.080  32.033   2.231  1.00 24.88           C  
ATOM    913  CG  TRP A 149      44.588  32.152   3.634  1.00 28.11           C  
ATOM    914  CD1 TRP A 149      44.132  33.001   4.598  1.00 30.48           C  
ATOM    915  CD2 TRP A 149      45.652  31.400   4.233  1.00 31.33           C  
ATOM    916  CE2 TRP A 149      45.783  31.847   5.562  1.00 32.20           C  
ATOM    917  CE3 TRP A 149      46.507  30.392   3.773  1.00 32.91           C  
ATOM    918  NE1 TRP A 149      44.842  32.823   5.761  1.00 30.49           N  
ATOM    919  CZ2 TRP A 149      46.731  31.323   6.437  1.00 32.49           C  
ATOM    920  CZ3 TRP A 149      47.449  29.873   4.645  1.00 33.42           C  
ATOM    921  CH2 TRP A 149      47.553  30.340   5.961  1.00 33.64           C  
ATOM    922  N   GLN A 150      41.007  32.498   2.594  1.00 22.93           N  
ATOM    923  CA  GLN A 150      39.886  32.991   3.388  1.00 25.87           C  
ATOM    924  C   GLN A 150      38.788  31.938   3.514  1.00 25.54           C  
ATOM    925  O   GLN A 150      38.177  31.791   4.572  1.00 26.65           O  
ATOM    926  CB  GLN A 150      39.323  34.283   2.790  1.00 23.49           C  
ATOM    927  CG  GLN A 150      40.285  35.462   2.836  1.00 27.00           C  
ATOM    928  CD  GLN A 150      39.643  36.762   2.387  1.00 28.98           C  
ATOM    929  NE2 GLN A 150      40.230  37.393   1.380  1.00 30.94           N  
ATOM    930  OE1 GLN A 150      38.629  37.190   2.940  1.00 26.95           O  
ATOM    931  N   VAL A 151      38.545  31.205   2.432  1.00 22.97           N  
ATOM    932  CA  VAL A 151      37.566  30.123   2.454  1.00 24.14           C  
ATOM    933  C   VAL A 151      38.002  29.038   3.428  1.00 24.56           C  
ATOM    934  O   VAL A 151      37.198  28.530   4.206  1.00 24.18           O  
ATOM    935  CB  VAL A 151      37.364  29.507   1.055  1.00 23.63           C  
ATOM    936  CG1 VAL A 151      36.493  28.258   1.145  1.00 23.69           C  
ATOM    937  CG2 VAL A 151      36.745  30.529   0.115  1.00 22.80           C  
ATOM    938  N   LEU A 152      39.286  28.691   3.379  1.00 22.87           N  
ATOM    939  CA  LEU A 152      39.844  27.699   4.293  1.00 23.62           C  
ATOM    940  C   LEU A 152      39.664  28.124   5.748  1.00 25.27           C  
ATOM    941  O   LEU A 152      39.296  27.314   6.598  1.00 27.01           O  
ATOM    942  CB  LEU A 152      41.325  27.462   3.987  1.00 28.79           C  
ATOM    943  CG  LEU A 152      41.630  26.614   2.750  1.00 29.44           C  
ATOM    944  CD1 LEU A 152      43.086  26.749   2.331  1.00 33.12           C  
ATOM    945  CD2 LEU A 152      41.277  25.159   3.008  1.00 34.43           C  
ATOM    946  N   GLU A 153      39.926  29.396   6.028  1.00 23.07           N  
ATOM    947  CA  GLU A 153      39.755  29.933   7.374  1.00 28.83           C  
ATOM    948  C   GLU A 153      38.298  29.841   7.819  1.00 28.04           C  
ATOM    949  O   GLU A 153      38.011  29.485   8.962  1.00 25.29           O  
ATOM    950  CB  GLU A 153      40.235  31.386   7.439  1.00 35.10           C  
ATOM    951  CG  GLU A 153      41.740  31.551   7.315  1.00 34.25           C  
ATOM    952  CD  GLU A 153      42.480  31.050   8.538  1.00 34.98           C  
ATOM    953  OE1 GLU A 153      41.936  31.174   9.655  1.00 33.44           O  
ATOM    954  OE2 GLU A 153      43.604  30.528   8.384  1.00 34.49           O1-
ATOM    955  N   ALA A 154      37.385  30.166   6.905  1.00 22.77           N  
ATOM    956  CA  ALA A 154      35.957  30.119   7.199  1.00 25.36           C  
ATOM    957  C   ALA A 154      35.495  28.690   7.471  1.00 29.68           C  
ATOM    958  O   ALA A 154      34.740  28.443   8.410  1.00 26.35           O  
ATOM    959  CB  ALA A 154      35.154  30.738   6.052  1.00 22.99           C  
ATOM    960  N   VAL A 155      35.960  27.749   6.653  1.00 23.76           N  
ATOM    961  CA  VAL A 155      35.578  26.349   6.810  1.00 21.71           C  
ATOM    962  C   VAL A 155      36.126  25.771   8.111  1.00 23.72           C  
ATOM    963  O   VAL A 155      35.455  24.996   8.792  1.00 23.58           O  
ATOM    964  CB  VAL A 155      36.072  25.494   5.626  1.00 24.87           C  
ATOM    965  CG1 VAL A 155      35.905  24.016   5.938  1.00 25.32           C  
ATOM    966  CG2 VAL A 155      35.328  25.870   4.352  1.00 21.83           C  
ATOM    967  N   ARG A 156      37.354  26.159   8.446  1.00 19.76           N  
ATOM    968  CA  ARG A 156      37.985  25.721   9.685  1.00 29.90           C  
ATOM    969  C   ARG A 156      37.198  26.225  10.886  1.00 26.14           C  
ATOM    970  O   ARG A 156      37.029  25.515  11.879  1.00 23.43           O  
ATOM    971  CB  ARG A 156      39.432  26.213   9.750  1.00 33.71           C  
ATOM    972  CG  ARG A 156      40.169  25.804  11.014  1.00 50.22           C  
ATOM    973  CD  ARG A 156      41.549  25.268  10.695  1.00 49.81           C  
ATOM    974  NE  ARG A 156      42.436  26.310  10.190  1.00 37.39           N  
ATOM    975  CZ  ARG A 156      43.196  27.076  10.962  1.00 33.59           C  
ATOM    976  NH1 ARG A 156      43.183  26.914  12.278  1.00 35.68           N1+
ATOM    977  NH2 ARG A 156      43.971  28.002  10.416  1.00 30.53           N  
ATOM    978  N   HIS A 157      36.714  27.460  10.786  1.00 23.93           N  
ATOM    979  CA  HIS A 157      35.893  28.046  11.836  1.00 29.39           C  
ATOM    980  C   HIS A 157      34.635  27.216  12.055  1.00 29.13           C  
ATOM    981  O   HIS A 157      34.265  26.918  13.192  1.00 28.94           O  
ATOM    982  CB  HIS A 157      35.511  29.481  11.476  1.00 32.58           C  
ATOM    983  CG  HIS A 157      34.421  30.047  12.329  1.00 30.95           C  
ATOM    984  CD2 HIS A 157      33.112  30.274  12.069  1.00 31.81           C  
ATOM    985  ND1 HIS A 157      34.626  30.443  13.634  1.00 33.82           N  
ATOM    986  CE1 HIS A 157      33.492  30.896  14.137  1.00 34.05           C  
ATOM    987  NE2 HIS A 157      32.557  30.803  13.207  1.00 32.01           N  
ATOM    988  N   CYS A 158      33.980  26.848  10.958  1.00 25.12           N  
ATOM    989  CA  CYS A 158      32.786  26.013  11.026  1.00 24.88           C  
ATOM    990  C   CYS A 158      33.083  24.699  11.743  1.00 29.97           C  
ATOM    991  O   CYS A 158      32.408  24.342  12.708  1.00 30.46           O  
ATOM    992  CB  CYS A 158      32.247  25.729   9.622  1.00 28.43           C  
ATOM    993  SG  CYS A 158      31.529  27.155   8.784  1.00 28.59           S  
ATOM    994  N   HIS A 159      34.102  23.991  11.268  1.00 24.35           N  
ATOM    995  CA  HIS A 159      34.480  22.703  11.841  1.00 25.96           C  
ATOM    996  C   HIS A 159      34.831  22.821  13.322  1.00 31.38           C  
ATOM    997  O   HIS A 159      34.539  21.922  14.110  1.00 28.08           O  
ATOM    998  CB  HIS A 159      35.652  22.102  11.063  1.00 28.78           C  
ATOM    999  CG  HIS A 159      35.300  21.692   9.668  1.00 35.82           C  
ATOM   1000  CD2 HIS A 159      34.134  21.768   8.982  1.00 36.83           C  
ATOM   1001  ND1 HIS A 159      36.213  21.119   8.808  1.00 37.65           N  
ATOM   1002  CE1 HIS A 159      35.625  20.859   7.654  1.00 36.83           C  
ATOM   1003  NE2 HIS A 159      34.363  21.242   7.733  1.00 34.76           N  
ATOM   1004  N   ASN A 160      35.455  23.933  13.697  1.00 29.84           N  
ATOM   1005  CA  ASN A 160      35.816  24.163  15.090  1.00 37.77           C  
ATOM   1006  C   ASN A 160      34.588  24.390  15.961  1.00 38.06           C  
ATOM   1007  O   ASN A 160      34.615  24.143  17.166  1.00 35.65           O  
ATOM   1008  CB  ASN A 160      36.775  25.346  15.213  1.00 40.49           C  
ATOM   1009  CG  ASN A 160      38.092  24.958  15.846  1.00 54.72           C  
ATOM   1010  ND2 ASN A 160      38.205  25.165  17.151  1.00 48.80           N  
ATOM   1011  OD1 ASN A 160      38.998  24.472  15.170  1.00 68.40           O  
ATOM   1012  N   CYS A 161      33.508  24.859  15.342  1.00 31.86           N  
ATOM   1013  CA  CYS A 161      32.257  25.084  16.055  1.00 32.99           C  
ATOM   1014  C   CYS A 161      31.322  23.886  15.919  1.00 33.65           C  
ATOM   1015  O   CYS A 161      30.155  23.948  16.305  1.00 31.50           O  
ATOM   1016  CB  CYS A 161      31.572  26.357  15.553  1.00 37.02           C  
ATOM   1017  SG  CYS A 161      32.492  27.874  15.901  1.00 46.52           S  
ATOM   1018  N   GLY A 162      31.848  22.797  15.366  1.00 32.38           N  
ATOM   1019  CA  GLY A 162      31.103  21.557  15.229  1.00 33.79           C  
ATOM   1020  C   GLY A 162      30.111  21.555  14.083  1.00 31.35           C  
ATOM   1021  O   GLY A 162      29.094  20.864  14.133  1.00 27.35           O  
ATOM   1022  N   VAL A 163      30.407  22.326  13.042  1.00 26.56           N  
ATOM   1023  CA  VAL A 163      29.503  22.432  11.902  1.00 27.50           C  
ATOM   1024  C   VAL A 163      30.169  22.038  10.584  1.00 25.86           C  
ATOM   1025  O   VAL A 163      31.285  22.464  10.285  1.00 27.34           O  
ATOM   1026  CB  VAL A 163      28.921  23.854  11.765  1.00 29.11           C  
ATOM   1027  CG1 VAL A 163      28.147  23.988  10.464  1.00 28.12           C  
ATOM   1028  CG2 VAL A 163      28.036  24.182  12.958  1.00 30.09           C  
ATOM   1029  N   LEU A 164      29.467  21.222   9.807  1.00 24.76           N  
ATOM   1030  CA  LEU A 164      29.930  20.818   8.484  1.00 25.30           C  
ATOM   1031  C   LEU A 164      29.032  21.434   7.412  1.00 29.15           C  
ATOM   1032  O   LEU A 164      27.823  21.205   7.397  1.00 29.43           O  
ATOM   1033  CB  LEU A 164      29.928  19.292   8.366  1.00 25.86           C  
ATOM   1034  CG  LEU A 164      30.491  18.683   7.079  1.00 31.94           C  
ATOM   1035  CD1 LEU A 164      32.010  18.794   7.055  1.00 28.25           C  
ATOM   1036  CD2 LEU A 164      30.044  17.231   6.929  1.00 27.53           C  
ATOM   1037  N   HIS A 165      29.627  22.214   6.516  1.00 27.10           N  
ATOM   1038  CA  HIS A 165      28.858  22.951   5.516  1.00 24.44           C  
ATOM   1039  C   HIS A 165      28.237  22.043   4.454  1.00 26.22           C  
ATOM   1040  O   HIS A 165      27.035  22.106   4.200  1.00 26.38           O  
ATOM   1041  CB  HIS A 165      29.725  24.024   4.856  1.00 28.49           C  
ATOM   1042  CG  HIS A 165      28.967  24.914   3.922  1.00 26.55           C  
ATOM   1043  CD2 HIS A 165      28.495  26.172   4.078  1.00 27.42           C  
ATOM   1044  ND1 HIS A 165      28.606  24.522   2.651  1.00 24.49           N  
ATOM   1045  CE1 HIS A 165      27.948  25.505   2.061  1.00 27.63           C  
ATOM   1046  NE2 HIS A 165      27.867  26.518   2.905  1.00 27.29           N  
ATOM   1047  N   ARG A 166      29.063  21.215   3.823  1.00 25.47           N  
ATOM   1048  CA  ARG A 166      28.574  20.197   2.895  1.00 26.68           C  
ATOM   1049  C   ARG A 166      28.219  20.718   1.498  1.00 28.34           C  
ATOM   1050  O   ARG A 166      27.819  19.942   0.633  1.00 29.18           O  
ATOM   1051  CB  ARG A 166      27.370  19.464   3.494  1.00 27.63           C  
ATOM   1052  CG  ARG A 166      27.679  18.676   4.756  1.00 33.46           C  
ATOM   1053  CD  ARG A 166      26.391  18.211   5.414  1.00 44.05           C  
ATOM   1054  NE  ARG A 166      26.169  16.779   5.251  1.00 43.90           N  
ATOM   1055  CZ  ARG A 166      24.999  16.177   5.442  1.00 39.91           C  
ATOM   1056  NH1 ARG A 166      23.934  16.888   5.791  1.00 35.38           N1+
ATOM   1057  NH2 ARG A 166      24.891  14.866   5.278  1.00 33.14           N  
ATOM   1058  N   ASP A 167      28.367  22.020   1.275  1.00 24.69           N  
ATOM   1059  CA  ASP A 167      28.059  22.579  -0.041  1.00 22.81           C  
ATOM   1060  C   ASP A 167      28.978  23.736  -0.427  1.00 22.67           C  
ATOM   1061  O   ASP A 167      28.534  24.748  -0.976  1.00 22.97           O  
ATOM   1062  CB  ASP A 167      26.591  23.004  -0.115  1.00 24.39           C  
ATOM   1063  CG  ASP A 167      26.096  23.135  -1.541  1.00 34.72           C  
ATOM   1064  OD1 ASP A 167      26.715  22.533  -2.446  1.00 32.26           O  
ATOM   1065  OD2 ASP A 167      25.087  23.836  -1.757  1.00 32.18           O1-
ATOM   1066  N   ILE A 168      30.265  23.576  -0.143  1.00 25.72           N  
ATOM   1067  CA  ILE A 168      31.257  24.574  -0.510  1.00 26.20           C  
ATOM   1068  C   ILE A 168      31.375  24.667  -2.029  1.00 23.37           C  
ATOM   1069  O   ILE A 168      31.685  23.682  -2.695  1.00 23.30           O  
ATOM   1070  CB  ILE A 168      32.633  24.226   0.083  1.00 20.57           C  
ATOM   1071  CG1 ILE A 168      32.522  24.023   1.598  1.00 24.01           C  
ATOM   1072  CG2 ILE A 168      33.648  25.307  -0.251  1.00 21.72           C  
ATOM   1073  CD1 ILE A 168      33.780  23.469   2.236  1.00 28.85           C  
ATOM   1074  N   LYS A 169      31.113  25.854  -2.565  1.00 23.32           N  
ATOM   1075  CA  LYS A 169      31.220  26.109  -4.001  1.00 24.55           C  
ATOM   1076  C   LYS A 169      31.182  27.614  -4.244  1.00 23.03           C  
ATOM   1077  O   LYS A 169      30.861  28.382  -3.338  1.00 22.20           O  
ATOM   1078  CB  LYS A 169      30.091  25.413  -4.765  1.00 25.33           C  
ATOM   1079  CG  LYS A 169      28.694  25.833  -4.343  1.00 27.93           C  
ATOM   1080  CD  LYS A 169      27.635  25.128  -5.176  1.00 34.20           C  
ATOM   1081  CE  LYS A 169      26.232  25.528  -4.749  1.00 40.29           C  
ATOM   1082  NZ  LYS A 169      25.192  24.876  -5.592  1.00 45.05           N1+
ATOM   1083  N   ASP A 170      31.506  28.038  -5.461  1.00 21.75           N  
ATOM   1084  CA  ASP A 170      31.598  29.467  -5.753  1.00 21.90           C  
ATOM   1085  C   ASP A 170      30.272  30.211  -5.573  1.00 22.64           C  
ATOM   1086  O   ASP A 170      30.258  31.388  -5.212  1.00 25.08           O  
ATOM   1087  CB  ASP A 170      32.188  29.716  -7.148  1.00 24.90           C  
ATOM   1088  CG  ASP A 170      31.440  28.982  -8.246  1.00 29.41           C  
ATOM   1089  OD1 ASP A 170      31.944  28.965  -9.388  1.00 28.82           O  
ATOM   1090  OD2 ASP A 170      30.358  28.421  -7.976  1.00 32.74           O1-
ATOM   1091  N   GLU A 171      29.163  29.520  -5.818  1.00 21.72           N  
ATOM   1092  CA  GLU A 171      27.842  30.125  -5.658  1.00 22.87           C  
ATOM   1093  C   GLU A 171      27.526  30.414  -4.196  1.00 24.56           C  
ATOM   1094  O   GLU A 171      26.700  31.275  -3.893  1.00 23.91           O  
ATOM   1095  CB  GLU A 171      26.755  29.215  -6.243  1.00 25.86           C  
ATOM   1096  CG  GLU A 171      26.793  29.080  -7.756  1.00 31.50           C  
ATOM   1097  CD  GLU A 171      25.720  28.144  -8.280  1.00 42.95           C  
ATOM   1098  OE1 GLU A 171      24.567  28.592  -8.454  1.00 47.30           O  
ATOM   1099  OE2 GLU A 171      26.031  26.957  -8.514  1.00 46.64           O1-
ATOM   1100  N   ASN A 172      28.187  29.695  -3.293  1.00 19.91           N  
ATOM   1101  CA  ASN A 172      27.905  29.817  -1.864  1.00 22.90           C  
ATOM   1102  C   ASN A 172      28.937  30.616  -1.069  1.00 26.78           C  
ATOM   1103  O   ASN A 172      29.061  30.446   0.143  1.00 27.71           O  
ATOM   1104  CB  ASN A 172      27.705  28.438  -1.232  1.00 21.38           C  
ATOM   1105  CG  ASN A 172      26.363  27.827  -1.581  1.00 21.09           C  
ATOM   1106  ND2 ASN A 172      26.268  26.504  -1.481  1.00 20.21           N  
ATOM   1107  OD1 ASN A 172      25.420  28.537  -1.929  1.00 24.11           O  
ATOM   1108  N   ILE A 173      29.672  31.485  -1.752  1.00 21.68           N  
ATOM   1109  CA  ILE A 173      30.605  32.375  -1.070  1.00 28.79           C  
ATOM   1110  C   ILE A 173      30.490  33.785  -1.640  1.00 28.05           C  
ATOM   1111  O   ILE A 173      30.523  33.979  -2.857  1.00 25.84           O  
ATOM   1112  CB  ILE A 173      32.067  31.872  -1.149  1.00 35.37           C  
ATOM   1113  CG1 ILE A 173      32.927  32.807  -1.999  1.00 38.35           C  
ATOM   1114  CG2 ILE A 173      32.120  30.441  -1.662  1.00 37.80           C  
ATOM   1115  CD1 ILE A 173      33.392  34.037  -1.257  1.00 47.16           C  
ATOM   1116  N   LEU A 174      30.339  34.761  -0.752  1.00 26.05           N  
ATOM   1117  CA  LEU A 174      30.164  36.148  -1.157  1.00 27.54           C  
ATOM   1118  C   LEU A 174      31.462  36.935  -1.033  1.00 28.23           C  
ATOM   1119  O   LEU A 174      32.278  36.674  -0.148  1.00 23.06           O  
ATOM   1120  CB  LEU A 174      29.073  36.812  -0.315  1.00 28.29           C  
ATOM   1121  CG  LEU A 174      27.674  36.199  -0.407  1.00 33.15           C  
ATOM   1122  CD1 LEU A 174      26.717  36.929   0.527  1.00 32.64           C  
ATOM   1123  CD2 LEU A 174      27.165  36.227  -1.845  1.00 32.60           C  
ATOM   1124  N   ILE A 175      31.646  37.897  -1.929  1.00 26.38           N  
ATOM   1125  CA  ILE A 175      32.817  38.758  -1.892  1.00 25.78           C  
ATOM   1126  C   ILE A 175      32.429  40.179  -1.508  1.00 29.45           C  
ATOM   1127  O   ILE A 175      31.691  40.847  -2.233  1.00 30.33           O  
ATOM   1128  CB  ILE A 175      33.526  38.807  -3.258  1.00 25.42           C  
ATOM   1129  CG1 ILE A 175      33.878  37.396  -3.725  1.00 27.53           C  
ATOM   1130  CG2 ILE A 175      34.772  39.678  -3.176  1.00 28.20           C  
ATOM   1131  CD1 ILE A 175      34.345  37.329  -5.160  1.00 31.56           C  
ATOM   1132  N   ASP A 176      32.916  40.634  -0.360  1.00 27.71           N  
ATOM   1133  CA  ASP A 176      32.776  42.033   0.012  1.00 27.98           C  
ATOM   1134  C   ASP A 176      33.718  42.837  -0.874  1.00 34.93           C  
ATOM   1135  O   ASP A 176      34.920  42.904  -0.617  1.00 37.63           O  
ATOM   1136  CB  ASP A 176      33.119  42.241   1.488  1.00 29.22           C  
ATOM   1137  CG  ASP A 176      32.924  43.678   1.938  1.00 34.27           C  
ATOM   1138  OD1 ASP A 176      32.463  43.885   3.079  1.00 36.32           O  
ATOM   1139  OD2 ASP A 176      33.231  44.598   1.152  1.00 36.17           O1-
ATOM   1140  N   LEU A 177      33.166  43.440  -1.922  1.00 33.33           N  
ATOM   1141  CA  LEU A 177      33.974  44.077  -2.959  1.00 36.02           C  
ATOM   1142  C   LEU A 177      34.825  45.252  -2.476  1.00 43.95           C  
ATOM   1143  O   LEU A 177      35.799  45.623  -3.129  1.00 48.23           O  
ATOM   1144  CB  LEU A 177      33.096  44.504  -4.138  1.00 35.99           C  
ATOM   1145  CG  LEU A 177      32.554  43.356  -4.995  1.00 36.74           C  
ATOM   1146  CD1 LEU A 177      31.547  43.869  -6.014  1.00 42.24           C  
ATOM   1147  CD2 LEU A 177      33.691  42.609  -5.681  1.00 32.06           C  
ATOM   1148  N   ASN A 178      34.461  45.836  -1.339  1.00 42.11           N  
ATOM   1149  CA  ASN A 178      35.235  46.945  -0.789  1.00 42.64           C  
ATOM   1150  C   ASN A 178      36.372  46.499   0.126  1.00 38.95           C  
ATOM   1151  O   ASN A 178      37.451  47.091   0.118  1.00 35.83           O  
ATOM   1152  CB  ASN A 178      34.332  47.935  -0.046  1.00 46.58           C  
ATOM   1153  CG  ASN A 178      33.600  48.878  -0.983  1.00 50.81           C  
ATOM   1154  ND2 ASN A 178      33.979  48.864  -2.255  1.00 48.99           N  
ATOM   1155  OD1 ASN A 178      32.700  49.607  -0.566  1.00 55.40           O  
ATOM   1156  N   ARG A 179      36.125  45.453   0.910  1.00 36.12           N  
ATOM   1157  CA  ARG A 179      37.088  45.003   1.912  1.00 36.77           C  
ATOM   1158  C   ARG A 179      37.899  43.785   1.478  1.00 34.67           C  
ATOM   1159  O   ARG A 179      38.863  43.405   2.143  1.00 33.92           O  
ATOM   1160  CB  ARG A 179      36.379  44.713   3.238  1.00 37.82           C  
ATOM   1161  CG  ARG A 179      35.744  45.937   3.875  1.00 39.41           C  
ATOM   1162  CD  ARG A 179      35.310  45.647   5.298  1.00 44.32           C  
ATOM   1163  NE  ARG A 179      34.791  46.839   5.961  1.00 50.45           N  
ATOM   1164  CZ  ARG A 179      35.554  47.783   6.503  1.00 51.67           C  
ATOM   1165  NH1 ARG A 179      34.997  48.833   7.088  1.00 50.39           N1+
ATOM   1166  NH2 ARG A 179      36.875  47.679   6.455  1.00 52.15           N  
ATOM   1167  N   GLY A 180      37.507  43.174   0.366  1.00 32.07           N  
ATOM   1168  CA  GLY A 180      38.197  42.000  -0.139  1.00 26.96           C  
ATOM   1169  C   GLY A 180      38.020  40.786   0.755  1.00 32.36           C  
ATOM   1170  O   GLY A 180      38.832  39.862   0.731  1.00 32.17           O  
ATOM   1171  N   GLU A 181      36.952  40.789   1.545  1.00 28.20           N  
ATOM   1172  CA  GLU A 181      36.681  39.697   2.473  1.00 31.66           C  
ATOM   1173  C   GLU A 181      35.609  38.762   1.925  1.00 29.94           C  
ATOM   1174  O   GLU A 181      34.574  39.211   1.433  1.00 30.22           O  
ATOM   1175  CB  GLU A 181      36.246  40.253   3.830  1.00 30.93           C  
ATOM   1176  CG  GLU A 181      37.271  41.163   4.484  1.00 32.35           C  
ATOM   1177  CD  GLU A 181      36.711  41.898   5.685  1.00 37.57           C  
ATOM   1178  OE1 GLU A 181      35.530  41.677   6.021  1.00 37.92           O  
ATOM   1179  OE2 GLU A 181      37.451  42.702   6.291  1.00 36.66           O1-
ATOM   1180  N   LEU A 182      35.864  37.461   2.011  1.00 29.29           N  
ATOM   1181  CA  LEU A 182      34.915  36.460   1.535  1.00 26.15           C  
ATOM   1182  C   LEU A 182      34.054  35.921   2.670  1.00 27.95           C  
ATOM   1183  O   LEU A 182      34.508  35.812   3.809  1.00 26.65           O  
ATOM   1184  CB  LEU A 182      35.650  35.311   0.839  1.00 25.91           C  
ATOM   1185  CG  LEU A 182      35.915  35.483  -0.658  1.00 27.02           C  
ATOM   1186  CD1 LEU A 182      36.635  36.796  -0.951  1.00 28.97           C  
ATOM   1187  CD2 LEU A 182      36.700  34.292  -1.206  1.00 23.77           C  
ATOM   1188  N   LYS A 183      32.811  35.574   2.348  1.00 22.77           N  
ATOM   1189  CA  LYS A 183      31.873  35.082   3.350  1.00 24.60           C  
ATOM   1190  C   LYS A 183      31.112  33.846   2.872  1.00 26.53           C  
ATOM   1191  O   LYS A 183      30.617  33.801   1.746  1.00 27.14           O  
ATOM   1192  CB  LYS A 183      30.896  36.188   3.759  1.00 29.04           C  
ATOM   1193  CG  LYS A 183      31.577  37.400   4.376  1.00 37.78           C  
ATOM   1194  CD  LYS A 183      30.568  38.392   4.924  1.00 50.96           C  
ATOM   1195  CE  LYS A 183      31.254  39.492   5.718  1.00 56.43           C  
ATOM   1196  NZ  LYS A 183      32.072  38.936   6.830  1.00 56.29           N1+
ATOM   1197  N   LEU A 184      31.025  32.849   3.745  1.00 24.23           N  
ATOM   1198  CA  LEU A 184      30.378  31.583   3.425  1.00 25.72           C  
ATOM   1199  C   LEU A 184      28.873  31.673   3.674  1.00 27.59           C  
ATOM   1200  O   LEU A 184      28.442  32.215   4.693  1.00 26.31           O  
ATOM   1201  CB  LEU A 184      30.992  30.469   4.279  1.00 30.85           C  
ATOM   1202  CG  LEU A 184      30.711  29.009   3.928  1.00 38.85           C  
ATOM   1203  CD1 LEU A 184      31.038  28.729   2.467  1.00 38.20           C  
ATOM   1204  CD2 LEU A 184      31.506  28.086   4.851  1.00 37.30           C  
ATOM   1205  N   ILE A 185      28.078  31.147   2.746  1.00 27.57           N  
ATOM   1206  CA  ILE A 185      26.622  31.214   2.874  1.00 24.68           C  
ATOM   1207  C   ILE A 185      25.913  29.881   2.642  1.00 26.36           C  
ATOM   1208  O   ILE A 185      26.480  28.946   2.076  1.00 27.64           O  
ATOM   1209  CB  ILE A 185      26.005  32.275   1.931  1.00 28.25           C  
ATOM   1210  CG1 ILE A 185      26.355  31.971   0.472  1.00 23.73           C  
ATOM   1211  CG2 ILE A 185      26.473  33.666   2.320  1.00 32.13           C  
ATOM   1212  CD1 ILE A 185      25.669  32.877  -0.529  1.00 23.41           C  
ATOM   1213  N   ASP A 186      24.663  29.819   3.093  1.00 25.93           N  
ATOM   1214  CA  ASP A 186      23.795  28.656   2.910  1.00 26.89           C  
ATOM   1215  C   ASP A 186      24.266  27.404   3.646  1.00 28.27           C  
ATOM   1216  O   ASP A 186      25.096  26.646   3.144  1.00 28.85           O  
ATOM   1217  CB  ASP A 186      23.582  28.349   1.427  1.00 26.24           C  
ATOM   1218  CG  ASP A 186      22.526  27.281   1.201  1.00 30.11           C  
ATOM   1219  OD1 ASP A 186      21.748  27.006   2.138  1.00 31.97           O  
ATOM   1220  OD2 ASP A 186      22.468  26.725   0.087  1.00 32.11           O1-
ATOM   1221  N   PHE A 187      23.715  27.193   4.836  1.00 27.62           N  
ATOM   1222  CA  PHE A 187      23.983  25.992   5.614  1.00 29.38           C  
ATOM   1223  C   PHE A 187      22.777  25.061   5.575  1.00 28.84           C  
ATOM   1224  O   PHE A 187      22.604  24.212   6.450  1.00 29.86           O  
ATOM   1225  CB  PHE A 187      24.324  26.354   7.061  1.00 32.22           C  
ATOM   1226  CG  PHE A 187      25.675  26.994   7.224  1.00 29.28           C  
ATOM   1227  CD1 PHE A 187      25.879  28.314   6.862  1.00 28.84           C  
ATOM   1228  CD2 PHE A 187      26.737  26.276   7.746  1.00 24.90           C  
ATOM   1229  CE1 PHE A 187      27.121  28.903   7.012  1.00 31.58           C  
ATOM   1230  CE2 PHE A 187      27.979  26.860   7.897  1.00 25.77           C  
ATOM   1231  CZ  PHE A 187      28.171  28.175   7.530  1.00 28.52           C  
ATOM   1232  N   GLY A 188      21.947  25.227   4.548  1.00 30.33           N  
ATOM   1233  CA  GLY A 188      20.735  24.440   4.401  1.00 31.52           C  
ATOM   1234  C   GLY A 188      20.998  22.990   4.048  1.00 31.29           C  
ATOM   1235  O   GLY A 188      20.104  22.150   4.129  1.00 31.27           O  
ATOM   1236  N   SER A 189      22.229  22.690   3.650  1.00 32.13           N  
ATOM   1237  CA  SER A 189      22.606  21.319   3.326  1.00 28.09           C  
ATOM   1238  C   SER A 189      23.607  20.788   4.345  1.00 27.97           C  
ATOM   1239  O   SER A 189      24.108  19.672   4.216  1.00 27.96           O  
ATOM   1240  CB  SER A 189      23.205  21.246   1.920  1.00 34.20           C  
ATOM   1241  OG  SER A 189      22.275  21.682   0.944  1.00 38.17           O  
ATOM   1242  N   GLY A 190      23.885  21.599   5.360  1.00 28.70           N  
ATOM   1243  CA  GLY A 190      24.893  21.270   6.352  1.00 28.90           C  
ATOM   1244  C   GLY A 190      24.456  20.232   7.369  1.00 31.28           C  
ATOM   1245  O   GLY A 190      23.361  19.679   7.289  1.00 29.20           O  
ATOM   1246  N   ALA A 191      25.332  19.970   8.332  1.00 32.30           N  
ATOM   1247  CA  ALA A 191      25.063  19.000   9.384  1.00 30.28           C  
ATOM   1248  C   ALA A 191      26.040  19.208  10.529  1.00 28.35           C  
ATOM   1249  O   ALA A 191      27.051  19.894  10.374  1.00 27.27           O  
ATOM   1250  CB  ALA A 191      25.179  17.584   8.838  1.00 31.06           C  
ATOM   1251  N   LEU A 192      25.732  18.628  11.684  1.00 27.86           N  
ATOM   1252  CA  LEU A 192      26.667  18.635  12.798  1.00 29.98           C  
ATOM   1253  C   LEU A 192      27.885  17.818  12.398  1.00 30.10           C  
ATOM   1254  O   LEU A 192      27.751  16.763  11.777  1.00 29.54           O  
ATOM   1255  CB  LEU A 192      26.025  18.036  14.051  1.00 33.05           C  
ATOM   1256  CG  LEU A 192      24.858  18.801  14.682  1.00 40.13           C  
ATOM   1257  CD1 LEU A 192      25.278  20.215  15.053  1.00 39.55           C  
ATOM   1258  CD2 LEU A 192      23.658  18.824  13.752  1.00 47.10           C  
ATOM   1259  N   LEU A 193      29.072  18.306  12.738  1.00 28.85           N  
ATOM   1260  CA  LEU A 193      30.296  17.583  12.428  1.00 32.51           C  
ATOM   1261  C   LEU A 193      30.410  16.343  13.305  1.00 35.78           C  
ATOM   1262  O   LEU A 193      30.226  16.413  14.520  1.00 36.97           O  
ATOM   1263  CB  LEU A 193      31.520  18.478  12.626  1.00 32.09           C  
ATOM   1264  CG  LEU A 193      32.869  17.839  12.277  1.00 34.71           C  
ATOM   1265  CD1 LEU A 193      32.915  17.432  10.810  1.00 34.12           C  
ATOM   1266  CD2 LEU A 193      34.009  18.788  12.608  1.00 39.37           C  
ATOM   1267  N   LYS A 194      30.702  15.208  12.682  1.00 31.91           N  
ATOM   1268  CA  LYS A 194      30.889  13.960  13.410  1.00 33.62           C  
ATOM   1269  C   LYS A 194      32.069  13.194  12.827  1.00 33.34           C  
ATOM   1270  O   LYS A 194      32.539  13.506  11.732  1.00 33.30           O  
ATOM   1271  CB  LYS A 194      29.621  13.106  13.364  1.00 32.22           C  
ATOM   1272  CG  LYS A 194      29.258  12.595  11.982  1.00 36.08           C  
ATOM   1273  CD  LYS A 194      27.919  11.874  11.998  1.00 37.13           C  
ATOM   1274  CE  LYS A 194      27.605  11.272  10.639  1.00 39.66           C  
ATOM   1275  NZ  LYS A 194      26.262  10.630  10.612  1.00 39.60           N1+
ATOM   1276  N   ASP A 195      32.544  12.192  13.557  1.00 28.73           N  
ATOM   1277  CA  ASP A 195      33.706  11.423  13.126  1.00 30.00           C  
ATOM   1278  C   ASP A 195      33.311  10.111  12.457  1.00 30.50           C  
ATOM   1279  O   ASP A 195      34.166   9.363  11.984  1.00 30.11           O  
ATOM   1280  CB  ASP A 195      34.642  11.155  14.305  1.00 33.62           C  
ATOM   1281  CG  ASP A 195      35.157  12.431  14.936  1.00 39.51           C  
ATOM   1282  OD1 ASP A 195      35.929  13.152  14.271  1.00 39.19           O  
ATOM   1283  OD2 ASP A 195      34.794  12.709  16.098  1.00 40.60           O1-
ATOM   1284  N   THR A 196      32.011   9.838  12.424  1.00 28.06           N  
ATOM   1285  CA  THR A 196      31.501   8.649  11.756  1.00 30.15           C  
ATOM   1286  C   THR A 196      31.029   8.986  10.344  1.00 32.78           C  
ATOM   1287  O   THR A 196      31.003  10.153   9.951  1.00 30.56           O  
ATOM   1288  CB  THR A 196      30.361   8.001  12.557  1.00 28.93           C  
ATOM   1289  CG2 THR A 196      30.898   7.401  13.848  1.00 31.55           C  
ATOM   1290  OG1 THR A 196      29.378   8.994  12.877  1.00 33.23           O  
ATOM   1291  N   VAL A 197      30.656   7.961   9.586  1.00 31.56           N  
ATOM   1292  CA  VAL A 197      30.325   8.131   8.176  1.00 32.89           C  
ATOM   1293  C   VAL A 197      28.991   8.830   7.946  1.00 30.21           C  
ATOM   1294  O   VAL A 197      28.034   8.636   8.695  1.00 30.33           O  
ATOM   1295  CB  VAL A 197      30.301   6.779   7.435  1.00 38.20           C  
ATOM   1296  CG1 VAL A 197      31.666   6.119   7.506  1.00 46.73           C  
ATOM   1297  CG2 VAL A 197      29.225   5.869   8.018  1.00 36.56           C  
ATOM   1298  N   TYR A 198      28.943   9.651   6.901  1.00 25.21           N  
ATOM   1299  CA  TYR A 198      27.692  10.226   6.425  1.00 30.70           C  
ATOM   1300  C   TYR A 198      27.163   9.367   5.284  1.00 34.34           C  
ATOM   1301  O   TYR A 198      27.923   8.953   4.409  1.00 29.62           O  
ATOM   1302  CB  TYR A 198      27.912  11.654   5.923  1.00 30.59           C  
ATOM   1303  CG  TYR A 198      28.295  12.650   6.996  1.00 29.72           C  
ATOM   1304  CD1 TYR A 198      27.333  13.446   7.605  1.00 26.81           C  
ATOM   1305  CD2 TYR A 198      29.617  12.800   7.393  1.00 23.32           C  
ATOM   1306  CE1 TYR A 198      27.678  14.361   8.582  1.00 27.81           C  
ATOM   1307  CE2 TYR A 198      29.971  13.713   8.370  1.00 23.56           C  
ATOM   1308  CZ  TYR A 198      28.997  14.490   8.962  1.00 25.53           C  
ATOM   1309  OH  TYR A 198      29.350  15.398   9.932  1.00 27.98           O  
ATOM   1310  N   THR A 199      25.863   9.096   5.293  1.00 33.89           N  
ATOM   1311  CA  THR A 199      25.251   8.306   4.231  1.00 35.04           C  
ATOM   1312  C   THR A 199      24.151   9.103   3.539  1.00 38.93           C  
ATOM   1313  O   THR A 199      23.419   8.581   2.699  1.00 36.63           O  
ATOM   1314  CB  THR A 199      24.683   6.978   4.761  1.00 41.51           C  
ATOM   1315  CG2 THR A 199      25.803   6.109   5.319  1.00 44.62           C  
ATOM   1316  OG1 THR A 199      23.728   7.244   5.794  1.00 41.81           O  
ATOM   1317  N   ASP A 200      24.045  10.375   3.908  1.00 36.19           N  
ATOM   1318  CA  ASP A 200      23.110  11.287   3.266  1.00 39.58           C  
ATOM   1319  C   ASP A 200      23.873  12.467   2.679  1.00 37.49           C  
ATOM   1320  O   ASP A 200      24.915  12.862   3.200  1.00 33.41           O  
ATOM   1321  CB  ASP A 200      22.069  11.781   4.271  1.00 45.19           C  
ATOM   1322  CG  ASP A 200      22.664  12.683   5.332  1.00 51.17           C  
ATOM   1323  OD1 ASP A 200      23.382  12.172   6.216  1.00 50.83           O  
ATOM   1324  OD2 ASP A 200      22.407  13.905   5.284  1.00 50.18           O1-
ATOM   1325  N   PHE A 201      23.356  13.023   1.590  1.00 36.21           N  
ATOM   1326  CA  PHE A 201      23.996  14.161   0.943  1.00 32.08           C  
ATOM   1327  C   PHE A 201      23.024  14.873   0.013  1.00 37.33           C  
ATOM   1328  O   PHE A 201      22.408  14.250  -0.849  1.00 37.99           O  
ATOM   1329  CB  PHE A 201      25.233  13.709   0.164  1.00 30.91           C  
ATOM   1330  CG  PHE A 201      25.913  14.815  -0.593  1.00 31.17           C  
ATOM   1331  CD1 PHE A 201      26.789  15.676   0.047  1.00 31.96           C  
ATOM   1332  CD2 PHE A 201      25.683  14.989  -1.949  1.00 35.21           C  
ATOM   1333  CE1 PHE A 201      27.417  16.692  -0.648  1.00 37.44           C  
ATOM   1334  CE2 PHE A 201      26.309  16.003  -2.648  1.00 36.04           C  
ATOM   1335  CZ  PHE A 201      27.177  16.855  -1.996  1.00 38.70           C  
ATOM   1336  N   ASP A 202      22.888  16.181   0.198  1.00 36.82           N  
ATOM   1337  CA  ASP A 202      22.037  16.981  -0.671  1.00 41.80           C  
ATOM   1338  C   ASP A 202      22.767  18.240  -1.121  1.00 40.30           C  
ATOM   1339  O   ASP A 202      22.143  19.253  -1.434  1.00 36.72           O  
ATOM   1340  CB  ASP A 202      20.730  17.353   0.031  1.00 51.57           C  
ATOM   1341  CG  ASP A 202      19.673  17.852  -0.937  1.00 59.60           C  
ATOM   1342  OD1 ASP A 202      18.986  18.845  -0.619  1.00 64.22           O  
ATOM   1343  OD2 ASP A 202      19.527  17.247  -2.021  1.00 61.63           O1-
ATOM   1344  N   GLY A 203      24.093  18.171  -1.142  1.00 37.84           N  
ATOM   1345  CA  GLY A 203      24.898  19.266  -1.648  1.00 36.76           C  
ATOM   1346  C   GLY A 203      24.906  19.253  -3.164  1.00 36.56           C  
ATOM   1347  O   GLY A 203      24.000  18.705  -3.790  1.00 41.68           O  
ATOM   1348  N   THR A 204      25.932  19.853  -3.758  1.00 33.53           N  
ATOM   1349  CA  THR A 204      26.056  19.884  -5.212  1.00 32.21           C  
ATOM   1350  C   THR A 204      26.870  18.688  -5.694  1.00 29.69           C  
ATOM   1351  O   THR A 204      28.024  18.517  -5.304  1.00 28.12           O  
ATOM   1352  CB  THR A 204      26.721  21.187  -5.691  1.00 31.60           C  
ATOM   1353  CG2 THR A 204      26.650  21.302  -7.209  1.00 31.34           C  
ATOM   1354  OG1 THR A 204      26.058  22.310  -5.095  1.00 29.67           O  
ATOM   1355  N   ARG A 205      26.265  17.867  -6.546  1.00 35.48           N  
ATOM   1356  CA  ARG A 205      26.869  16.598  -6.946  1.00 36.16           C  
ATOM   1357  C   ARG A 205      28.244  16.742  -7.605  1.00 32.94           C  
ATOM   1358  O   ARG A 205      29.145  15.944  -7.344  1.00 33.53           O  
ATOM   1359  CB  ARG A 205      25.917  15.813  -7.854  1.00 40.01           C  
ATOM   1360  CG  ARG A 205      26.346  14.373  -8.098  1.00 40.51           C  
ATOM   1361  CD  ARG A 205      25.256  13.564  -8.790  1.00 41.47           C  
ATOM   1362  NE  ARG A 205      25.676  12.190  -9.055  1.00 36.90           N  
ATOM   1363  CZ  ARG A 205      25.453  11.163  -8.240  1.00 40.89           C  
ATOM   1364  NH1 ARG A 205      24.806  11.345  -7.097  1.00 37.77           N1+
ATOM   1365  NH2 ARG A 205      25.877   9.950  -8.569  1.00 41.89           N  
ATOM   1366  N   VAL A 206      28.407  17.753  -8.452  1.00 30.83           N  
ATOM   1367  CA  VAL A 206      29.673  17.940  -9.159  1.00 32.29           C  
ATOM   1368  C   VAL A 206      30.795  18.399  -8.232  1.00 32.77           C  
ATOM   1369  O   VAL A 206      31.953  18.488  -8.642  1.00 33.42           O  
ATOM   1370  CB  VAL A 206      29.536  18.924 -10.343  1.00 38.27           C  
ATOM   1371  CG1 VAL A 206      28.731  18.287 -11.468  1.00 38.93           C  
ATOM   1372  CG2 VAL A 206      28.901  20.226  -9.885  1.00 38.84           C  
ATOM   1373  N   TYR A 207      30.446  18.689  -6.982  1.00 29.92           N  
ATOM   1374  CA  TYR A 207      31.439  19.016  -5.961  1.00 27.34           C  
ATOM   1375  C   TYR A 207      31.614  17.854  -4.989  1.00 29.01           C  
ATOM   1376  O   TYR A 207      32.477  17.895  -4.110  1.00 27.27           O  
ATOM   1377  CB  TYR A 207      31.034  20.276  -5.188  1.00 26.32           C  
ATOM   1378  CG  TYR A 207      31.353  21.583  -5.884  1.00 30.36           C  
ATOM   1379  CD1 TYR A 207      30.557  22.055  -6.918  1.00 32.09           C  
ATOM   1380  CD2 TYR A 207      32.441  22.354  -5.491  1.00 32.10           C  
ATOM   1381  CE1 TYR A 207      30.841  23.254  -7.551  1.00 33.91           C  
ATOM   1382  CE2 TYR A 207      32.733  23.554  -6.118  1.00 32.94           C  
ATOM   1383  CZ  TYR A 207      31.930  23.998  -7.145  1.00 36.01           C  
ATOM   1384  OH  TYR A 207      32.221  25.192  -7.766  1.00 40.40           O  
ATOM   1385  N   SER A 208      30.791  16.822  -5.147  1.00 25.66           N  
ATOM   1386  CA  SER A 208      30.820  15.670  -4.249  1.00 29.82           C  
ATOM   1387  C   SER A 208      31.933  14.696  -4.625  1.00 32.49           C  
ATOM   1388  O   SER A 208      32.258  14.540  -5.802  1.00 31.98           O  
ATOM   1389  CB  SER A 208      29.468  14.950  -4.240  1.00 33.97           C  
ATOM   1390  OG  SER A 208      29.269  14.215  -5.435  1.00 33.49           O  
ATOM   1391  N   PRO A 209      32.509  14.029  -3.616  1.00 29.24           N  
ATOM   1392  CA  PRO A 209      33.662  13.139  -3.783  1.00 26.67           C  
ATOM   1393  C   PRO A 209      33.281  11.809  -4.424  1.00 26.91           C  
ATOM   1394  O   PRO A 209      32.109  11.433  -4.413  1.00 29.69           O  
ATOM   1395  CB  PRO A 209      34.128  12.917  -2.344  1.00 26.39           C  
ATOM   1396  CG  PRO A 209      32.877  13.016  -1.544  1.00 29.07           C  
ATOM   1397  CD  PRO A 209      32.051  14.080  -2.216  1.00 27.11           C  
ATOM   1398  N   PRO A 210      34.272  11.101  -4.984  1.00 26.71           N  
ATOM   1399  CA  PRO A 210      34.071   9.796  -5.624  1.00 30.43           C  
ATOM   1400  C   PRO A 210      33.484   8.759  -4.669  1.00 28.21           C  
ATOM   1401  O   PRO A 210      32.734   7.888  -5.108  1.00 31.46           O  
ATOM   1402  CB  PRO A 210      35.491   9.392  -6.048  1.00 33.87           C  
ATOM   1403  CG  PRO A 210      36.404  10.230  -5.209  1.00 35.85           C  
ATOM   1404  CD  PRO A 210      35.681  11.523  -5.027  1.00 31.06           C  
ATOM   1405  N   GLU A 211      33.813   8.854  -3.384  1.00 26.84           N  
ATOM   1406  CA  GLU A 211      33.306   7.892  -2.411  1.00 28.37           C  
ATOM   1407  C   GLU A 211      31.798   8.019  -2.215  1.00 29.01           C  
ATOM   1408  O   GLU A 211      31.124   7.042  -1.889  1.00 29.64           O  
ATOM   1409  CB  GLU A 211      34.036   8.004  -1.067  1.00 30.67           C  
ATOM   1410  CG  GLU A 211      33.903   9.346  -0.374  1.00 29.98           C  
ATOM   1411  CD  GLU A 211      35.019  10.303  -0.741  1.00 29.84           C  
ATOM   1412  OE1 GLU A 211      35.295  11.225   0.055  1.00 26.70           O  
ATOM   1413  OE2 GLU A 211      35.620  10.132  -1.822  1.00 31.44           O1-
ATOM   1414  N   TRP A 212      31.270   9.225  -2.409  1.00 27.95           N  
ATOM   1415  CA  TRP A 212      29.825   9.413  -2.377  1.00 30.13           C  
ATOM   1416  C   TRP A 212      29.198   8.801  -3.619  1.00 32.25           C  
ATOM   1417  O   TRP A 212      28.246   8.029  -3.531  1.00 33.53           O  
ATOM   1418  CB  TRP A 212      29.450  10.894  -2.284  1.00 29.85           C  
ATOM   1419  CG  TRP A 212      27.991  11.124  -2.543  1.00 30.92           C  
ATOM   1420  CD1 TRP A 212      27.437  11.722  -3.637  1.00 32.60           C  
ATOM   1421  CD2 TRP A 212      26.899  10.728  -1.704  1.00 30.83           C  
ATOM   1422  CE2 TRP A 212      25.711  11.131  -2.346  1.00 33.46           C  
ATOM   1423  CE3 TRP A 212      26.810  10.078  -0.469  1.00 31.79           C  
ATOM   1424  NE1 TRP A 212      26.066  11.737  -3.524  1.00 35.90           N  
ATOM   1425  CZ2 TRP A 212      24.452  10.907  -1.797  1.00 31.75           C  
ATOM   1426  CZ3 TRP A 212      25.558   9.856   0.076  1.00 31.30           C  
ATOM   1427  CH2 TRP A 212      24.396  10.269  -0.588  1.00 30.26           C  
ATOM   1428  N   ILE A 213      29.746   9.153  -4.778  1.00 31.17           N  
ATOM   1429  CA  ILE A 213      29.244   8.652  -6.050  1.00 33.42           C  
ATOM   1430  C   ILE A 213      29.222   7.128  -6.073  1.00 37.54           C  
ATOM   1431  O   ILE A 213      28.252   6.520  -6.519  1.00 39.32           O  
ATOM   1432  CB  ILE A 213      30.103   9.150  -7.226  1.00 32.75           C  
ATOM   1433  CG1 ILE A 213      30.184  10.679  -7.220  1.00 34.99           C  
ATOM   1434  CG2 ILE A 213      29.547   8.639  -8.548  1.00 33.01           C  
ATOM   1435  CD1 ILE A 213      28.843  11.361  -7.360  1.00 36.71           C  
ATOM   1436  N   ARG A 214      30.295   6.519  -5.580  1.00 40.40           N  
ATOM   1437  CA  ARG A 214      30.461   5.071  -5.659  1.00 43.42           C  
ATOM   1438  C   ARG A 214      29.774   4.306  -4.530  1.00 40.31           C  
ATOM   1439  O   ARG A 214      29.160   3.267  -4.766  1.00 39.66           O  
ATOM   1440  CB  ARG A 214      31.948   4.708  -5.699  1.00 46.82           C  
ATOM   1441  CG  ARG A 214      32.630   5.030  -7.017  1.00 54.06           C  
ATOM   1442  CD  ARG A 214      34.132   4.800  -6.940  1.00 61.99           C  
ATOM   1443  NE  ARG A 214      34.462   3.463  -6.452  1.00 68.78           N  
ATOM   1444  CZ  ARG A 214      34.478   2.373  -7.211  1.00 75.08           C  
ATOM   1445  NH1 ARG A 214      34.174   2.456  -8.499  1.00 77.14           N1+
ATOM   1446  NH2 ARG A 214      34.792   1.199  -6.682  1.00 77.57           N  
ATOM   1447  N   TYR A 215      29.875   4.818  -3.307  1.00 34.14           N  
ATOM   1448  CA  TYR A 215      29.425   4.063  -2.142  1.00 33.59           C  
ATOM   1449  C   TYR A 215      28.324   4.747  -1.339  1.00 30.98           C  
ATOM   1450  O   TYR A 215      27.777   4.159  -0.406  1.00 32.11           O  
ATOM   1451  CB  TYR A 215      30.610   3.756  -1.223  1.00 37.45           C  
ATOM   1452  CG  TYR A 215      31.820   3.205  -1.942  1.00 42.02           C  
ATOM   1453  CD1 TYR A 215      31.781   1.958  -2.551  1.00 49.36           C  
ATOM   1454  CD2 TYR A 215      33.002   3.929  -2.007  1.00 42.22           C  
ATOM   1455  CE1 TYR A 215      32.885   1.450  -3.209  1.00 52.98           C  
ATOM   1456  CE2 TYR A 215      34.112   3.429  -2.661  1.00 45.18           C  
ATOM   1457  CZ  TYR A 215      34.048   2.190  -3.261  1.00 53.08           C  
ATOM   1458  OH  TYR A 215      35.152   1.691  -3.914  1.00 60.62           O  
ATOM   1459  N   HIS A 216      27.997   5.983  -1.696  1.00 31.38           N  
ATOM   1460  CA  HIS A 216      27.029   6.753  -0.924  1.00 35.03           C  
ATOM   1461  C   HIS A 216      27.489   6.864   0.525  1.00 35.23           C  
ATOM   1462  O   HIS A 216      26.676   6.871   1.451  1.00 38.32           O  
ATOM   1463  CB  HIS A 216      25.644   6.108  -0.995  1.00 42.62           C  
ATOM   1464  CG  HIS A 216      24.937   6.346  -2.294  1.00 48.98           C  
ATOM   1465  CD2 HIS A 216      25.009   7.374  -3.171  1.00 48.55           C  
ATOM   1466  ND1 HIS A 216      24.019   5.460  -2.817  1.00 55.14           N  
ATOM   1467  CE1 HIS A 216      23.560   5.931  -3.962  1.00 54.71           C  
ATOM   1468  NE2 HIS A 216      24.143   7.092  -4.200  1.00 50.07           N  
ATOM   1469  N   ARG A 217      28.803   6.942   0.711  1.00 32.66           N  
ATOM   1470  CA  ARG A 217      29.391   7.099   2.035  1.00 32.83           C  
ATOM   1471  C   ARG A 217      30.580   8.045   1.964  1.00 29.34           C  
ATOM   1472  O   ARG A 217      31.365   7.999   1.019  1.00 28.54           O  
ATOM   1473  CB  ARG A 217      29.848   5.749   2.588  1.00 33.22           C  
ATOM   1474  CG  ARG A 217      28.792   4.659   2.549  1.00 40.76           C  
ATOM   1475  CD  ARG A 217      29.336   3.357   3.116  1.00 52.49           C  
ATOM   1476  NE  ARG A 217      30.790   3.291   3.008  1.00 61.71           N  
ATOM   1477  CZ  ARG A 217      31.621   3.318   4.046  1.00 67.66           C  
ATOM   1478  NH1 ARG A 217      32.931   3.258   3.850  1.00 69.06           N1+
ATOM   1479  NH2 ARG A 217      31.140   3.395   5.280  1.00 65.78           N  
ATOM   1480  N   TYR A 218      30.711   8.898   2.972  1.00 27.28           N  
ATOM   1481  CA  TYR A 218      31.840   9.811   3.048  1.00 26.85           C  
ATOM   1482  C   TYR A 218      32.012  10.313   4.473  1.00 26.94           C  
ATOM   1483  O   TYR A 218      31.078  10.272   5.272  1.00 28.82           O  
ATOM   1484  CB  TYR A 218      31.638  10.997   2.099  1.00 25.32           C  
ATOM   1485  CG  TYR A 218      30.455  11.872   2.456  1.00 23.69           C  
ATOM   1486  CD1 TYR A 218      30.608  12.973   3.293  1.00 24.75           C  
ATOM   1487  CD2 TYR A 218      29.187  11.601   1.960  1.00 26.02           C  
ATOM   1488  CE1 TYR A 218      29.529  13.778   3.623  1.00 27.74           C  
ATOM   1489  CE2 TYR A 218      28.103  12.400   2.284  1.00 28.91           C  
ATOM   1490  CZ  TYR A 218      28.278  13.484   3.116  1.00 29.61           C  
ATOM   1491  OH  TYR A 218      27.199  14.276   3.439  1.00 30.06           O  
ATOM   1492  N   HIS A 219      33.216  10.779   4.787  1.00 24.16           N  
ATOM   1493  CA  HIS A 219      33.475  11.424   6.064  1.00 26.27           C  
ATOM   1494  C   HIS A 219      33.590  12.935   5.866  1.00 26.82           C  
ATOM   1495  O   HIS A 219      34.003  13.398   4.802  1.00 24.12           O  
ATOM   1496  CB  HIS A 219      34.729  10.843   6.723  1.00 27.20           C  
ATOM   1497  CG  HIS A 219      34.566   9.422   7.168  1.00 29.73           C  
ATOM   1498  CD2 HIS A 219      34.576   8.261   6.472  1.00 25.59           C  
ATOM   1499  ND1 HIS A 219      34.346   9.076   8.486  1.00 34.56           N  
ATOM   1500  CE1 HIS A 219      34.236   7.765   8.581  1.00 31.32           C  
ATOM   1501  NE2 HIS A 219      34.371   7.245   7.374  1.00 34.03           N  
ATOM   1502  N   GLY A 220      33.214  13.695   6.890  1.00 25.02           N  
ATOM   1503  CA  GLY A 220      33.071  15.137   6.774  1.00 25.11           C  
ATOM   1504  C   GLY A 220      34.262  15.903   6.232  1.00 29.36           C  
ATOM   1505  O   GLY A 220      34.170  16.562   5.195  1.00 24.44           O  
ATOM   1506  N   ARG A 221      35.385  15.822   6.936  1.00 28.51           N  
ATOM   1507  CA  ARG A 221      36.559  16.626   6.608  1.00 30.21           C  
ATOM   1508  C   ARG A 221      37.167  16.297   5.243  1.00 28.56           C  
ATOM   1509  O   ARG A 221      37.453  17.196   4.455  1.00 23.02           O  
ATOM   1510  CB  ARG A 221      37.612  16.487   7.710  1.00 35.25           C  
ATOM   1511  CG  ARG A 221      37.133  16.974   9.066  1.00 45.68           C  
ATOM   1512  CD  ARG A 221      37.943  16.363  10.195  1.00 54.76           C  
ATOM   1513  NE  ARG A 221      37.602  16.956  11.483  1.00 55.21           N  
ATOM   1514  CZ  ARG A 221      37.655  18.259  11.734  1.00 57.90           C  
ATOM   1515  NH1 ARG A 221      38.029  19.100  10.781  1.00 58.97           N1+
ATOM   1516  NH2 ARG A 221      37.330  18.724  12.933  1.00 57.00           N  
ATOM   1517  N   SER A 222      37.363  15.010   4.973  1.00 22.41           N  
ATOM   1518  CA  SER A 222      37.964  14.581   3.714  1.00 22.75           C  
ATOM   1519  C   SER A 222      37.075  14.916   2.518  1.00 24.34           C  
ATOM   1520  O   SER A 222      37.571  15.193   1.425  1.00 21.34           O  
ATOM   1521  CB  SER A 222      38.271  13.083   3.749  1.00 24.01           C  
ATOM   1522  OG  SER A 222      37.096  12.333   4.004  1.00 26.62           O  
ATOM   1523  N   ALA A 223      35.764  14.886   2.731  1.00 23.67           N  
ATOM   1524  CA  ALA A 223      34.816  15.257   1.687  1.00 25.99           C  
ATOM   1525  C   ALA A 223      34.890  16.759   1.443  1.00 24.97           C  
ATOM   1526  O   ALA A 223      34.842  17.219   0.304  1.00 22.36           O  
ATOM   1527  CB  ALA A 223      33.408  14.853   2.082  1.00 24.81           C  
ATOM   1528  N   ALA A 224      35.017  17.517   2.528  1.00 20.44           N  
ATOM   1529  CA  ALA A 224      35.152  18.964   2.443  1.00 23.92           C  
ATOM   1530  C   ALA A 224      36.401  19.335   1.653  1.00 25.04           C  
ATOM   1531  O   ALA A 224      36.376  20.245   0.822  1.00 21.29           O  
ATOM   1532  CB  ALA A 224      35.200  19.576   3.834  1.00 21.48           C  
ATOM   1533  N   VAL A 225      37.494  18.625   1.916  1.00 21.66           N  
ATOM   1534  CA  VAL A 225      38.745  18.884   1.215  1.00 19.99           C  
ATOM   1535  C   VAL A 225      38.610  18.641  -0.286  1.00 20.55           C  
ATOM   1536  O   VAL A 225      39.180  19.378  -1.092  1.00 21.69           O  
ATOM   1537  CB  VAL A 225      39.898  18.025   1.777  1.00 24.94           C  
ATOM   1538  CG1 VAL A 225      41.093  18.072   0.839  1.00 26.28           C  
ATOM   1539  CG2 VAL A 225      40.281  18.494   3.183  1.00 20.47           C  
ATOM   1540  N   TRP A 226      37.859  17.609  -0.664  1.00 22.79           N  
ATOM   1541  CA  TRP A 226      37.611  17.339  -2.077  1.00 24.26           C  
ATOM   1542  C   TRP A 226      36.912  18.525  -2.728  1.00 24.43           C  
ATOM   1543  O   TRP A 226      37.324  18.996  -3.789  1.00 25.19           O  
ATOM   1544  CB  TRP A 226      36.768  16.073  -2.264  1.00 22.66           C  
ATOM   1545  CG  TRP A 226      36.343  15.866  -3.688  1.00 24.40           C  
ATOM   1546  CD1 TRP A 226      35.282  16.452  -4.317  1.00 27.33           C  
ATOM   1547  CD2 TRP A 226      36.969  15.019  -4.663  1.00 23.91           C  
ATOM   1548  CE2 TRP A 226      36.231  15.145  -5.857  1.00 26.92           C  
ATOM   1549  CE3 TRP A 226      38.077  14.168  -4.639  1.00 23.98           C  
ATOM   1550  NE1 TRP A 226      35.211  16.025  -5.622  1.00 27.37           N  
ATOM   1551  CZ2 TRP A 226      36.567  14.452  -7.017  1.00 27.11           C  
ATOM   1552  CZ3 TRP A 226      38.409  13.480  -5.795  1.00 26.99           C  
ATOM   1553  CH2 TRP A 226      37.655  13.627  -6.967  1.00 26.45           C  
ATOM   1554  N   SER A 227      35.852  19.007  -2.086  1.00 23.23           N  
ATOM   1555  CA  SER A 227      35.083  20.121  -2.624  1.00 23.06           C  
ATOM   1556  C   SER A 227      35.955  21.365  -2.732  1.00 23.68           C  
ATOM   1557  O   SER A 227      35.769  22.190  -3.626  1.00 20.32           O  
ATOM   1558  CB  SER A 227      33.850  20.401  -1.760  1.00 23.94           C  
ATOM   1559  OG  SER A 227      34.216  20.978  -0.518  1.00 26.82           O  
ATOM   1560  N   LEU A 228      36.916  21.493  -1.821  1.00 20.07           N  
ATOM   1561  CA  LEU A 228      37.846  22.614  -1.850  1.00 24.79           C  
ATOM   1562  C   LEU A 228      38.792  22.498  -3.037  1.00 23.01           C  
ATOM   1563  O   LEU A 228      39.191  23.506  -3.620  1.00 23.21           O  
ATOM   1564  CB  LEU A 228      38.640  22.692  -0.545  1.00 25.79           C  
ATOM   1565  CG  LEU A 228      37.849  23.207   0.661  1.00 26.37           C  
ATOM   1566  CD1 LEU A 228      38.600  22.937   1.957  1.00 27.07           C  
ATOM   1567  CD2 LEU A 228      37.575  24.693   0.499  1.00 24.11           C  
ATOM   1568  N   GLY A 229      39.151  21.268  -3.387  1.00 22.75           N  
ATOM   1569  CA  GLY A 229      39.965  21.032  -4.565  1.00 22.66           C  
ATOM   1570  C   GLY A 229      39.217  21.452  -5.815  1.00 25.32           C  
ATOM   1571  O   GLY A 229      39.782  22.079  -6.711  1.00 25.95           O  
ATOM   1572  N   ILE A 230      37.936  21.106  -5.870  1.00 21.87           N  
ATOM   1573  CA  ILE A 230      37.076  21.530  -6.966  1.00 23.67           C  
ATOM   1574  C   ILE A 230      37.032  23.052  -7.035  1.00 25.95           C  
ATOM   1575  O   ILE A 230      37.174  23.642  -8.107  1.00 21.67           O  
ATOM   1576  CB  ILE A 230      35.644  21.001  -6.791  1.00 25.69           C  
ATOM   1577  CG1 ILE A 230      35.640  19.472  -6.719  1.00 24.29           C  
ATOM   1578  CG2 ILE A 230      34.758  21.479  -7.929  1.00 25.23           C  
ATOM   1579  CD1 ILE A 230      36.107  18.802  -7.992  1.00 23.83           C  
ATOM   1580  N   LEU A 231      36.841  23.683  -5.880  1.00 22.60           N  
ATOM   1581  CA  LEU A 231      36.755  25.134  -5.801  1.00 20.46           C  
ATOM   1582  C   LEU A 231      38.022  25.813  -6.315  1.00 29.19           C  
ATOM   1583  O   LEU A 231      37.956  26.754  -7.106  1.00 27.26           O  
ATOM   1584  CB  LEU A 231      36.480  25.571  -4.361  1.00 22.88           C  
ATOM   1585  CG  LEU A 231      36.388  27.082  -4.142  1.00 26.00           C  
ATOM   1586  CD1 LEU A 231      35.163  27.647  -4.848  1.00 27.13           C  
ATOM   1587  CD2 LEU A 231      36.363  27.416  -2.656  1.00 26.02           C  
ATOM   1588  N   LEU A 232      39.174  25.333  -5.859  1.00 24.52           N  
ATOM   1589  CA  LEU A 232      40.451  25.924  -6.247  1.00 20.49           C  
ATOM   1590  C   LEU A 232      40.680  25.828  -7.751  1.00 25.58           C  
ATOM   1591  O   LEU A 232      41.080  26.803  -8.389  1.00 29.87           O  
ATOM   1592  CB  LEU A 232      41.604  25.263  -5.489  1.00 23.46           C  
ATOM   1593  CG  LEU A 232      42.999  25.786  -5.839  1.00 27.41           C  
ATOM   1594  CD1 LEU A 232      43.050  27.301  -5.700  1.00 29.36           C  
ATOM   1595  CD2 LEU A 232      44.055  25.124  -4.962  1.00 28.63           C  
ATOM   1596  N   TYR A 233      40.424  24.652  -8.313  1.00 24.33           N  
ATOM   1597  CA  TYR A 233      40.518  24.469  -9.756  1.00 23.40           C  
ATOM   1598  C   TYR A 233      39.603  25.466 -10.446  1.00 24.55           C  
ATOM   1599  O   TYR A 233      39.984  26.108 -11.425  1.00 24.08           O  
ATOM   1600  CB  TYR A 233      40.130  23.041 -10.145  1.00 21.61           C  
ATOM   1601  CG  TYR A 233      40.179  22.784 -11.634  1.00 22.26           C  
ATOM   1602  CD1 TYR A 233      39.138  23.182 -12.461  1.00 25.95           C  
ATOM   1603  CD2 TYR A 233      41.268  22.144 -12.213  1.00 22.92           C  
ATOM   1604  CE1 TYR A 233      39.179  22.951 -13.825  1.00 26.07           C  
ATOM   1605  CE2 TYR A 233      41.316  21.908 -13.576  1.00 29.09           C  
ATOM   1606  CZ  TYR A 233      40.270  22.314 -14.376  1.00 29.22           C  
ATOM   1607  OH  TYR A 233      40.313  22.082 -15.734  1.00 28.69           O  
ATOM   1608  N   ASP A 234      38.392  25.597  -9.916  1.00 24.81           N  
ATOM   1609  CA  ASP A 234      37.402  26.520 -10.452  1.00 24.93           C  
ATOM   1610  C   ASP A 234      37.936  27.948 -10.486  1.00 27.26           C  
ATOM   1611  O   ASP A 234      37.727  28.673 -11.458  1.00 24.33           O  
ATOM   1612  CB  ASP A 234      36.124  26.456  -9.614  1.00 26.87           C  
ATOM   1613  CG  ASP A 234      35.036  27.358 -10.145  1.00 34.72           C  
ATOM   1614  OD1 ASP A 234      34.318  27.967  -9.324  1.00 37.12           O  
ATOM   1615  OD2 ASP A 234      34.893  27.458 -11.381  1.00 31.13           O1-
ATOM   1616  N   MET A 235      38.631  28.345  -9.424  1.00 22.08           N  
ATOM   1617  CA  MET A 235      39.174  29.693  -9.321  1.00 26.36           C  
ATOM   1618  C   MET A 235      40.223  29.982 -10.392  1.00 29.48           C  
ATOM   1619  O   MET A 235      40.186  31.027 -11.042  1.00 27.77           O  
ATOM   1620  CB  MET A 235      39.785  29.929  -7.936  1.00 23.72           C  
ATOM   1621  CG  MET A 235      38.768  30.103  -6.820  1.00 29.20           C  
ATOM   1622  SD  MET A 235      39.565  30.486  -5.248  1.00 34.94           S  
ATOM   1623  CE  MET A 235      38.146  30.632  -4.165  1.00 39.90           C  
ATOM   1624  N   VAL A 236      41.156  29.051 -10.566  1.00 25.46           N  
ATOM   1625  CA  VAL A 236      42.304  29.279 -11.440  1.00 27.01           C  
ATOM   1626  C   VAL A 236      42.098  28.814 -12.879  1.00 31.22           C  
ATOM   1627  O   VAL A 236      42.961  29.022 -13.729  1.00 30.11           O  
ATOM   1628  CB  VAL A 236      43.577  28.613 -10.879  1.00 27.13           C  
ATOM   1629  CG1 VAL A 236      43.935  29.214  -9.528  1.00 27.21           C  
ATOM   1630  CG2 VAL A 236      43.385  27.105 -10.773  1.00 25.47           C  
ATOM   1631  N   CYS A 237      40.956  28.190 -13.153  1.00 29.89           N  
ATOM   1632  CA  CYS A 237      40.673  27.699 -14.500  1.00 28.15           C  
ATOM   1633  C   CYS A 237      39.422  28.317 -15.118  1.00 33.11           C  
ATOM   1634  O   CYS A 237      39.230  28.261 -16.333  1.00 33.71           O  
ATOM   1635  CB  CYS A 237      40.564  26.171 -14.507  1.00 24.40           C  
ATOM   1636  SG  CYS A 237      42.151  25.333 -14.351  1.00 34.82           S  
ATOM   1637  N   GLY A 238      38.575  28.901 -14.276  1.00 29.58           N  
ATOM   1638  CA  GLY A 238      37.363  29.546 -14.743  1.00 28.70           C  
ATOM   1639  C   GLY A 238      36.182  28.602 -14.847  1.00 33.32           C  
ATOM   1640  O   GLY A 238      35.069  29.024 -15.159  1.00 35.57           O  
ATOM   1641  N   ASP A 239      36.420  27.321 -14.587  1.00 30.85           N  
ATOM   1642  CA  ASP A 239      35.339  26.342 -14.622  1.00 32.75           C  
ATOM   1643  C   ASP A 239      35.628  25.116 -13.758  1.00 30.82           C  
ATOM   1644  O   ASP A 239      36.768  24.876 -13.360  1.00 27.09           O  
ATOM   1645  CB  ASP A 239      35.052  25.916 -16.063  1.00 41.23           C  
ATOM   1646  CG  ASP A 239      33.606  25.512 -16.272  1.00 50.56           C  
ATOM   1647  OD1 ASP A 239      32.902  25.265 -15.268  1.00 44.10           O  
ATOM   1648  OD2 ASP A 239      33.169  25.443 -17.439  1.00 55.58           O1-
ATOM   1649  N   ILE A 240      34.579  24.352 -13.473  1.00 29.37           N  
ATOM   1650  CA  ILE A 240      34.692  23.126 -12.694  1.00 33.65           C  
ATOM   1651  C   ILE A 240      35.388  22.041 -13.510  1.00 33.81           C  
ATOM   1652  O   ILE A 240      35.247  21.993 -14.729  1.00 38.55           O  
ATOM   1653  CB  ILE A 240      33.303  22.616 -12.262  1.00 42.29           C  
ATOM   1654  CG1 ILE A 240      33.152  22.693 -10.743  1.00 41.64           C  
ATOM   1655  CG2 ILE A 240      33.079  21.203 -12.755  1.00 52.18           C  
ATOM   1656  CD1 ILE A 240      33.105  24.105 -10.216  1.00 42.83           C  
ATOM   1657  N   PRO A 241      36.146  21.163 -12.835  1.00 32.37           N  
ATOM   1658  CA  PRO A 241      36.908  20.124 -13.538  1.00 33.76           C  
ATOM   1659  C   PRO A 241      36.062  18.947 -14.034  1.00 39.61           C  
ATOM   1660  O   PRO A 241      36.384  18.372 -15.075  1.00 40.85           O  
ATOM   1661  CB  PRO A 241      37.911  19.656 -12.479  1.00 33.31           C  
ATOM   1662  CG  PRO A 241      37.232  19.915 -11.185  1.00 27.37           C  
ATOM   1663  CD  PRO A 241      36.413  21.162 -11.385  1.00 26.46           C  
ATOM   1664  N   PHE A 242      35.000  18.597 -13.313  1.00 37.95           N  
ATOM   1665  CA  PHE A 242      34.198  17.425 -13.659  1.00 36.44           C  
ATOM   1666  C   PHE A 242      32.734  17.774 -13.917  1.00 38.02           C  
ATOM   1667  O   PHE A 242      32.185  18.682 -13.296  1.00 38.75           O  
ATOM   1668  CB  PHE A 242      34.274  16.381 -12.541  1.00 32.10           C  
ATOM   1669  CG  PHE A 242      35.674  16.070 -12.093  1.00 33.01           C  
ATOM   1670  CD1 PHE A 242      36.665  15.780 -13.015  1.00 32.60           C  
ATOM   1671  CD2 PHE A 242      36.001  16.080 -10.747  1.00 30.72           C  
ATOM   1672  CE1 PHE A 242      37.953  15.498 -12.602  1.00 32.62           C  
ATOM   1673  CE2 PHE A 242      37.288  15.798 -10.329  1.00 31.76           C  
ATOM   1674  CZ  PHE A 242      38.266  15.506 -11.258  1.00 31.88           C  
ATOM   1675  N   GLU A 243      32.102  17.038 -14.827  1.00 42.09           N  
ATOM   1676  CA  GLU A 243      30.671  17.199 -15.068  1.00 48.21           C  
ATOM   1677  C   GLU A 243      29.891  15.908 -14.819  1.00 47.09           C  
ATOM   1678  O   GLU A 243      28.835  15.928 -14.188  1.00 52.28           O  
ATOM   1679  CB  GLU A 243      30.398  17.709 -16.486  1.00 57.92           C  
ATOM   1680  CG  GLU A 243      28.917  17.919 -16.772  1.00 66.91           C  
ATOM   1681  CD  GLU A 243      28.634  18.310 -18.210  1.00 75.14           C  
ATOM   1682  OE1 GLU A 243      29.551  18.820 -18.887  1.00 78.27           O  
ATOM   1683  OE2 GLU A 243      27.488  18.103 -18.664  1.00 77.24           O1-
ATOM   1684  N   HIS A 244      30.413  14.789 -15.314  1.00 38.69           N  
ATOM   1685  CA  HIS A 244      29.718  13.508 -15.198  1.00 38.43           C  
ATOM   1686  C   HIS A 244      30.307  12.639 -14.091  1.00 34.48           C  
ATOM   1687  O   HIS A 244      31.467  12.804 -13.711  1.00 34.30           O  
ATOM   1688  CB  HIS A 244      29.758  12.753 -16.527  1.00 45.27           C  
ATOM   1689  CG  HIS A 244      29.299  13.565 -17.698  1.00 56.10           C  
ATOM   1690  CD2 HIS A 244      28.057  13.921 -18.104  1.00 60.14           C  
ATOM   1691  ND1 HIS A 244      30.174  14.116 -18.609  1.00 58.99           N  
ATOM   1692  CE1 HIS A 244      29.490  14.777 -19.528  1.00 59.82           C  
ATOM   1693  NE2 HIS A 244      28.205  14.674 -19.244  1.00 61.97           N  
ATOM   1694  N   ASP A 245      29.499  11.711 -13.583  1.00 31.99           N  
ATOM   1695  CA  ASP A 245      29.934  10.806 -12.526  1.00 35.72           C  
ATOM   1696  C   ASP A 245      31.226  10.082 -12.888  1.00 36.16           C  
ATOM   1697  O   ASP A 245      32.130   9.959 -12.061  1.00 36.53           O  
ATOM   1698  CB  ASP A 245      28.843   9.779 -12.201  1.00 39.31           C  
ATOM   1699  CG  ASP A 245      27.645  10.399 -11.509  1.00 41.00           C  
ATOM   1700  OD1 ASP A 245      27.714  11.590 -11.144  1.00 39.88           O  
ATOM   1701  OD2 ASP A 245      26.637   9.685 -11.317  1.00 45.33           O1-
ATOM   1702  N   GLU A 246      31.308   9.602 -14.125  1.00 37.15           N  
ATOM   1703  CA  GLU A 246      32.470   8.843 -14.574  1.00 38.03           C  
ATOM   1704  C   GLU A 246      33.760   9.656 -14.503  1.00 32.23           C  
ATOM   1705  O   GLU A 246      34.837   9.107 -14.277  1.00 33.25           O  
ATOM   1706  CB  GLU A 246      32.256   8.302 -15.992  1.00 47.47           C  
ATOM   1707  CG  GLU A 246      31.784   9.335 -17.005  1.00 56.93           C  
ATOM   1708  CD  GLU A 246      30.271   9.442 -17.076  1.00 66.09           C  
ATOM   1709  OE1 GLU A 246      29.752   9.861 -18.133  1.00 71.31           O  
ATOM   1710  OE2 GLU A 246      29.599   9.106 -16.078  1.00 63.19           O1-
ATOM   1711  N   GLU A 247      33.646  10.964 -14.697  1.00 31.94           N  
ATOM   1712  CA  GLU A 247      34.804  11.845 -14.625  1.00 31.99           C  
ATOM   1713  C   GLU A 247      35.264  12.025 -13.178  1.00 32.40           C  
ATOM   1714  O   GLU A 247      36.459  11.972 -12.886  1.00 29.79           O  
ATOM   1715  CB  GLU A 247      34.494  13.190 -15.286  1.00 34.45           C  
ATOM   1716  CG  GLU A 247      34.238  13.081 -16.786  1.00 42.10           C  
ATOM   1717  CD  GLU A 247      33.649  14.345 -17.392  1.00 48.64           C  
ATOM   1718  OE1 GLU A 247      33.882  14.598 -18.593  1.00 56.11           O  
ATOM   1719  OE2 GLU A 247      32.946  15.079 -16.671  1.00 47.45           O1-
ATOM   1720  N   ILE A 248      34.308  12.219 -12.276  1.00 31.80           N  
ATOM   1721  CA  ILE A 248      34.606  12.310 -10.849  1.00 31.67           C  
ATOM   1722  C   ILE A 248      35.287  11.036 -10.360  1.00 29.56           C  
ATOM   1723  O   ILE A 248      36.266  11.088  -9.616  1.00 28.37           O  
ATOM   1724  CB  ILE A 248      33.323  12.526 -10.026  1.00 30.17           C  
ATOM   1725  CG1 ILE A 248      32.655  13.850 -10.413  1.00 31.59           C  
ATOM   1726  CG2 ILE A 248      33.633  12.485  -8.533  1.00 27.23           C  
ATOM   1727  CD1 ILE A 248      31.304  14.062  -9.766  1.00 33.57           C  
ATOM   1728  N   ILE A 249      34.757   9.894 -10.786  1.00 27.59           N  
ATOM   1729  CA  ILE A 249      35.284   8.596 -10.380  1.00 34.22           C  
ATOM   1730  C   ILE A 249      36.687   8.341 -10.928  1.00 33.65           C  
ATOM   1731  O   ILE A 249      37.521   7.738 -10.256  1.00 29.48           O  
ATOM   1732  CB  ILE A 249      34.343   7.454 -10.809  1.00 41.78           C  
ATOM   1733  CG1 ILE A 249      33.151   7.370  -9.852  1.00 47.41           C  
ATOM   1734  CG2 ILE A 249      35.092   6.132 -10.851  1.00 44.12           C  
ATOM   1735  CD1 ILE A 249      32.074   6.410 -10.303  1.00 55.06           C  
ATOM   1736  N   ARG A 250      36.943   8.801 -12.149  1.00 32.71           N  
ATOM   1737  CA  ARG A 250      38.268   8.659 -12.742  1.00 33.35           C  
ATOM   1738  C   ARG A 250      39.247   9.613 -12.063  1.00 34.62           C  
ATOM   1739  O   ARG A 250      40.420   9.289 -11.881  1.00 36.07           O  
ATOM   1740  CB  ARG A 250      38.219   8.910 -14.250  1.00 32.00           C  
ATOM   1741  CG  ARG A 250      39.532   8.636 -14.970  1.00 35.81           C  
ATOM   1742  CD  ARG A 250      39.308   8.450 -16.463  1.00 40.37           C  
ATOM   1743  NE  ARG A 250      40.557   8.203 -17.182  1.00 41.15           N  
ATOM   1744  CZ  ARG A 250      41.207   9.119 -17.891  1.00 42.88           C  
ATOM   1745  NH1 ARG A 250      40.727  10.352 -17.988  1.00 33.67           N1+
ATOM   1746  NH2 ARG A 250      42.336   8.801 -18.510  1.00 43.36           N  
ATOM   1747  N   GLY A 251      38.751  10.788 -11.689  1.00 36.78           N  
ATOM   1748  CA  GLY A 251      39.522  11.740 -10.913  1.00 39.52           C  
ATOM   1749  C   GLY A 251      40.745  12.306 -11.610  1.00 40.25           C  
ATOM   1750  O   GLY A 251      41.687  12.744 -10.952  1.00 40.83           O  
ATOM   1751  N   GLN A 252      40.735  12.305 -12.938  1.00 36.86           N  
ATOM   1752  CA  GLN A 252      41.849  12.862 -13.700  1.00 41.89           C  
ATOM   1753  C   GLN A 252      41.634  14.341 -14.013  1.00 39.13           C  
ATOM   1754  O   GLN A 252      40.624  14.722 -14.605  1.00 43.76           O  
ATOM   1755  CB  GLN A 252      42.075  12.069 -14.990  1.00 45.41           C  
ATOM   1756  CG  GLN A 252      42.919  10.816 -14.808  1.00 58.29           C  
ATOM   1757  CD  GLN A 252      44.401  11.124 -14.687  1.00 71.39           C  
ATOM   1758  NE2 GLN A 252      44.900  11.985 -15.567  1.00 74.17           N  
ATOM   1759  OE1 GLN A 252      45.089  10.587 -13.818  1.00 77.81           O  
ATOM   1760  N   VAL A 253      42.595  15.164 -13.607  1.00 32.38           N  
ATOM   1761  CA  VAL A 253      42.511  16.607 -13.790  1.00 33.09           C  
ATOM   1762  C   VAL A 253      43.322  17.064 -14.996  1.00 29.88           C  
ATOM   1763  O   VAL A 253      44.485  16.696 -15.147  1.00 32.08           O  
ATOM   1764  CB  VAL A 253      43.039  17.358 -12.549  1.00 37.89           C  
ATOM   1765  CG1 VAL A 253      42.803  18.852 -12.697  1.00 37.33           C  
ATOM   1766  CG2 VAL A 253      42.375  16.835 -11.289  1.00 41.82           C  
ATOM   1767  N   PHE A 254      42.698  17.866 -15.851  1.00 30.48           N  
ATOM   1768  CA  PHE A 254      43.397  18.498 -16.963  1.00 36.20           C  
ATOM   1769  C   PHE A 254      43.243  20.006 -16.869  1.00 36.24           C  
ATOM   1770  O   PHE A 254      42.156  20.507 -16.583  1.00 36.14           O  
ATOM   1771  CB  PHE A 254      42.856  18.009 -18.306  1.00 43.77           C  
ATOM   1772  CG  PHE A 254      43.176  18.929 -19.450  1.00 53.65           C  
ATOM   1773  CD1 PHE A 254      44.330  18.760 -20.194  1.00 55.52           C  
ATOM   1774  CD2 PHE A 254      42.330  19.977 -19.768  1.00 58.80           C  
ATOM   1775  CE1 PHE A 254      44.627  19.613 -21.240  1.00 48.54           C  
ATOM   1776  CE2 PHE A 254      42.621  20.832 -20.812  1.00 58.54           C  
ATOM   1777  CZ  PHE A 254      43.770  20.650 -21.549  1.00 54.08           C  
ATOM   1778  N   PHE A 255      44.327  20.733 -17.116  1.00 34.14           N  
ATOM   1779  CA  PHE A 255      44.299  22.188 -17.004  1.00 38.10           C  
ATOM   1780  C   PHE A 255      44.153  22.884 -18.353  1.00 41.00           C  
ATOM   1781  O   PHE A 255      44.912  22.632 -19.289  1.00 41.17           O  
ATOM   1782  CB  PHE A 255      45.526  22.698 -16.245  1.00 35.63           C  
ATOM   1783  CG  PHE A 255      45.486  22.390 -14.775  1.00 31.97           C  
ATOM   1784  CD1 PHE A 255      44.963  23.306 -13.876  1.00 29.43           C  
ATOM   1785  CD2 PHE A 255      45.952  21.180 -14.293  1.00 30.36           C  
ATOM   1786  CE1 PHE A 255      44.915  23.021 -12.525  1.00 31.71           C  
ATOM   1787  CE2 PHE A 255      45.907  20.892 -12.943  1.00 31.55           C  
ATOM   1788  CZ  PHE A 255      45.387  21.813 -12.059  1.00 30.54           C  
ATOM   1789  N   ARG A 256      43.156  23.757 -18.433  1.00 46.32           N  
ATOM   1790  CA  ARG A 256      42.853  24.491 -19.651  1.00 50.43           C  
ATOM   1791  C   ARG A 256      43.523  25.858 -19.629  1.00 49.74           C  
ATOM   1792  O   ARG A 256      43.567  26.558 -20.640  1.00 54.46           O  
ATOM   1793  CB  ARG A 256      41.338  24.646 -19.791  1.00 53.20           C  
ATOM   1794  CG  ARG A 256      40.632  24.949 -18.476  1.00 54.16           C  
ATOM   1795  CD  ARG A 256      39.121  24.856 -18.629  1.00 57.38           C  
ATOM   1796  NE  ARG A 256      38.545  23.786 -17.819  1.00 58.22           N  
ATOM   1797  CZ  ARG A 256      37.306  23.326 -17.962  1.00 62.16           C  
ATOM   1798  NH1 ARG A 256      36.862  22.350 -17.182  1.00 56.55           N1+
ATOM   1799  NH2 ARG A 256      36.510  23.841 -18.890  1.00 66.09           N  
ATOM   1800  N   GLN A 257      44.045  26.228 -18.465  1.00 41.18           N  
ATOM   1801  CA  GLN A 257      44.709  27.512 -18.293  1.00 41.61           C  
ATOM   1802  C   GLN A 257      46.122  27.304 -17.765  1.00 33.69           C  
ATOM   1803  O   GLN A 257      46.422  26.270 -17.167  1.00 33.61           O  
ATOM   1804  CB  GLN A 257      43.925  28.384 -17.307  1.00 47.12           C  
ATOM   1805  CG  GLN A 257      42.451  28.543 -17.640  1.00 54.75           C  
ATOM   1806  CD  GLN A 257      42.199  29.605 -18.689  1.00 62.09           C  
ATOM   1807  NE2 GLN A 257      41.065  29.504 -19.374  1.00 64.95           N  
ATOM   1808  OE1 GLN A 257      43.014  30.506 -18.884  1.00 64.46           O  
ATOM   1809  N   ARG A 258      46.988  28.287 -17.989  1.00 35.07           N  
ATOM   1810  CA  ARG A 258      48.322  28.266 -17.406  1.00 36.73           C  
ATOM   1811  C   ARG A 258      48.205  28.323 -15.889  1.00 37.23           C  
ATOM   1812  O   ARG A 258      47.758  29.323 -15.331  1.00 34.82           O  
ATOM   1813  CB  ARG A 258      49.153  29.448 -17.907  1.00 35.71           C  
ATOM   1814  CG  ARG A 258      50.371  29.756 -17.050  1.00 39.94           C  
ATOM   1815  CD  ARG A 258      51.413  28.654 -17.132  1.00 43.10           C  
ATOM   1816  NE  ARG A 258      52.429  28.797 -16.090  1.00 44.89           N  
ATOM   1817  CZ  ARG A 258      53.559  28.100 -16.041  1.00 49.50           C  
ATOM   1818  NH1 ARG A 258      54.420  28.300 -15.052  1.00 52.16           N1+
ATOM   1819  NH2 ARG A 258      53.834  27.206 -16.982  1.00 40.87           N  
ATOM   1820  N   VAL A 259      48.594  27.237 -15.227  1.00 32.80           N  
ATOM   1821  CA  VAL A 259      48.576  27.181 -13.770  1.00 28.06           C  
ATOM   1822  C   VAL A 259      49.911  26.667 -13.249  1.00 30.79           C  
ATOM   1823  O   VAL A 259      50.457  25.692 -13.770  1.00 34.00           O  
ATOM   1824  CB  VAL A 259      47.438  26.280 -13.244  1.00 31.49           C  
ATOM   1825  CG1 VAL A 259      47.528  26.144 -11.729  1.00 30.68           C  
ATOM   1826  CG2 VAL A 259      46.078  26.832 -13.663  1.00 26.78           C  
ATOM   1827  N   SER A 260      50.437  27.326 -12.223  1.00 30.75           N  
ATOM   1828  CA  SER A 260      51.733  26.963 -11.663  1.00 32.02           C  
ATOM   1829  C   SER A 260      51.745  25.504 -11.232  1.00 32.08           C  
ATOM   1830  O   SER A 260      50.702  24.929 -10.920  1.00 28.20           O  
ATOM   1831  CB  SER A 260      52.089  27.869 -10.479  1.00 36.34           C  
ATOM   1832  OG  SER A 260      51.288  27.572  -9.348  1.00 31.61           O  
ATOM   1833  N   SER A 261      52.932  24.908 -11.218  1.00 31.14           N  
ATOM   1834  CA  SER A 261      53.078  23.511 -10.832  1.00 35.92           C  
ATOM   1835  C   SER A 261      52.717  23.297  -9.365  1.00 33.22           C  
ATOM   1836  O   SER A 261      52.216  22.237  -8.990  1.00 30.28           O  
ATOM   1837  CB  SER A 261      54.503  23.027 -11.103  1.00 44.38           C  
ATOM   1838  OG  SER A 261      54.777  23.018 -12.493  1.00 47.04           O  
ATOM   1839  N   GLU A 262      52.977  24.306  -8.542  1.00 31.97           N  
ATOM   1840  CA  GLU A 262      52.649  24.243  -7.124  1.00 36.27           C  
ATOM   1841  C   GLU A 262      51.135  24.174  -6.936  1.00 35.24           C  
ATOM   1842  O   GLU A 262      50.630  23.365  -6.159  1.00 31.05           O  
ATOM   1843  CB  GLU A 262      53.215  25.463  -6.394  1.00 43.40           C  
ATOM   1844  CG  GLU A 262      54.682  25.756  -6.695  1.00 58.92           C  
ATOM   1845  CD  GLU A 262      55.620  25.246  -5.617  1.00 71.22           C  
ATOM   1846  OE1 GLU A 262      55.578  24.036  -5.311  1.00 78.34           O  
ATOM   1847  OE2 GLU A 262      56.399  26.058  -5.071  1.00 72.62           O1-
ATOM   1848  N   CYS A 263      50.418  25.028  -7.658  1.00 31.26           N  
ATOM   1849  CA  CYS A 263      48.962  25.066  -7.578  1.00 28.18           C  
ATOM   1850  C   CYS A 263      48.360  23.770  -8.105  1.00 28.08           C  
ATOM   1851  O   CYS A 263      47.464  23.195  -7.486  1.00 32.83           O  
ATOM   1852  CB  CYS A 263      48.418  26.262  -8.362  1.00 24.55           C  
ATOM   1853  SG  CYS A 263      46.639  26.516  -8.185  1.00 29.63           S  
ATOM   1854  N   GLN A 264      48.860  23.310  -9.249  1.00 26.94           N  
ATOM   1855  CA  GLN A 264      48.415  22.044  -9.815  1.00 26.47           C  
ATOM   1856  C   GLN A 264      48.573  20.913  -8.806  1.00 31.89           C  
ATOM   1857  O   GLN A 264      47.688  20.068  -8.659  1.00 28.38           O  
ATOM   1858  CB  GLN A 264      49.197  21.709 -11.087  1.00 30.56           C  
ATOM   1859  CG  GLN A 264      48.850  22.568 -12.290  1.00 29.49           C  
ATOM   1860  CD  GLN A 264      49.334  21.953 -13.590  1.00 33.77           C  
ATOM   1861  NE2 GLN A 264      49.506  22.784 -14.612  1.00 30.68           N  
ATOM   1862  OE1 GLN A 264      49.551  20.744 -13.673  1.00 39.25           O  
ATOM   1863  N   HIS A 265      49.707  20.906  -8.113  1.00 30.57           N  
ATOM   1864  CA  HIS A 265      50.005  19.872  -7.129  1.00 32.09           C  
ATOM   1865  C   HIS A 265      49.009  19.893  -5.974  1.00 29.94           C  
ATOM   1866  O   HIS A 265      48.497  18.850  -5.568  1.00 29.15           O  
ATOM   1867  CB  HIS A 265      51.434  20.029  -6.600  1.00 34.43           C  
ATOM   1868  CG  HIS A 265      51.802  19.019  -5.559  1.00 38.03           C  
ATOM   1869  CD2 HIS A 265      52.381  17.799  -5.665  1.00 41.23           C  
ATOM   1870  ND1 HIS A 265      51.565  19.217  -4.216  1.00 34.87           N  
ATOM   1871  CE1 HIS A 265      51.988  18.164  -3.538  1.00 37.19           C  
ATOM   1872  NE2 HIS A 265      52.486  17.289  -4.394  1.00 39.00           N  
ATOM   1873  N   LEU A 266      48.735  21.082  -5.448  1.00 25.12           N  
ATOM   1874  CA  LEU A 266      47.788  21.224  -4.351  1.00 24.32           C  
ATOM   1875  C   LEU A 266      46.401  20.745  -4.763  1.00 24.95           C  
ATOM   1876  O   LEU A 266      45.724  20.050  -4.007  1.00 24.41           O  
ATOM   1877  CB  LEU A 266      47.726  22.677  -3.874  1.00 24.91           C  
ATOM   1878  CG  LEU A 266      46.712  22.968  -2.764  1.00 27.02           C  
ATOM   1879  CD1 LEU A 266      46.935  22.041  -1.578  1.00 30.12           C  
ATOM   1880  CD2 LEU A 266      46.792  24.424  -2.331  1.00 25.75           C  
ATOM   1881  N   ILE A 267      45.989  21.119  -5.970  1.00 25.69           N  
ATOM   1882  CA  ILE A 267      44.689  20.718  -6.496  1.00 26.41           C  
ATOM   1883  C   ILE A 267      44.577  19.201  -6.597  1.00 28.82           C  
ATOM   1884  O   ILE A 267      43.600  18.607  -6.141  1.00 24.98           O  
ATOM   1885  CB  ILE A 267      44.435  21.336  -7.883  1.00 26.04           C  
ATOM   1886  CG1 ILE A 267      44.289  22.856  -7.767  1.00 26.99           C  
ATOM   1887  CG2 ILE A 267      43.197  20.727  -8.515  1.00 25.27           C  
ATOM   1888  CD1 ILE A 267      44.116  23.558  -9.096  1.00 26.14           C  
ATOM   1889  N   ARG A 268      45.586  18.579  -7.195  1.00 28.23           N  
ATOM   1890  CA  ARG A 268      45.600  17.132  -7.370  1.00 29.21           C  
ATOM   1891  C   ARG A 268      45.650  16.405  -6.030  1.00 26.83           C  
ATOM   1892  O   ARG A 268      45.158  15.283  -5.904  1.00 29.00           O  
ATOM   1893  CB  ARG A 268      46.786  16.720  -8.244  1.00 33.79           C  
ATOM   1894  CG  ARG A 268      46.759  17.341  -9.629  1.00 41.62           C  
ATOM   1895  CD  ARG A 268      48.035  17.058 -10.403  1.00 51.33           C  
ATOM   1896  NE  ARG A 268      47.997  17.680 -11.722  1.00 55.93           N  
ATOM   1897  CZ  ARG A 268      47.244  17.235 -12.720  1.00 48.85           C  
ATOM   1898  NH1 ARG A 268      46.475  16.175 -12.532  1.00 53.26           N1+
ATOM   1899  NH2 ARG A 268      47.253  17.845 -13.897  1.00 37.69           N  
ATOM   1900  N   TRP A 269      46.243  17.051  -5.033  1.00 28.64           N  
ATOM   1901  CA  TRP A 269      46.339  16.476  -3.699  1.00 28.58           C  
ATOM   1902  C   TRP A 269      44.965  16.468  -3.041  1.00 27.74           C  
ATOM   1903  O   TRP A 269      44.550  15.469  -2.453  1.00 29.13           O  
ATOM   1904  CB  TRP A 269      47.327  17.272  -2.843  1.00 29.88           C  
ATOM   1905  CG  TRP A 269      47.742  16.572  -1.590  1.00 33.32           C  
ATOM   1906  CD1 TRP A 269      47.423  15.300  -1.216  1.00 32.85           C  
ATOM   1907  CD2 TRP A 269      48.562  17.105  -0.543  1.00 29.56           C  
ATOM   1908  CE2 TRP A 269      48.696  16.101   0.436  1.00 32.09           C  
ATOM   1909  CE3 TRP A 269      49.194  18.336  -0.337  1.00 30.43           C  
ATOM   1910  NE1 TRP A 269      47.993  15.007   0.001  1.00 31.92           N  
ATOM   1911  CZ2 TRP A 269      49.437  16.287   1.600  1.00 38.16           C  
ATOM   1912  CZ3 TRP A 269      49.929  18.519   0.820  1.00 35.19           C  
ATOM   1913  CH2 TRP A 269      50.045  17.500   1.774  1.00 39.40           C  
ATOM   1914  N   CYS A 270      44.260  17.589  -3.147  1.00 24.57           N  
ATOM   1915  CA  CYS A 270      42.917  17.701  -2.594  1.00 25.54           C  
ATOM   1916  C   CYS A 270      41.954  16.749  -3.292  1.00 25.12           C  
ATOM   1917  O   CYS A 270      40.991  16.276  -2.688  1.00 23.33           O  
ATOM   1918  CB  CYS A 270      42.400  19.138  -2.716  1.00 27.44           C  
ATOM   1919  SG  CYS A 270      43.273  20.354  -1.698  1.00 26.79           S  
ATOM   1920  N   LEU A 271      42.221  16.471  -4.563  1.00 25.31           N  
ATOM   1921  CA  LEU A 271      41.342  15.632  -5.370  1.00 27.66           C  
ATOM   1922  C   LEU A 271      41.814  14.181  -5.447  1.00 30.02           C  
ATOM   1923  O   LEU A 271      41.480  13.459  -6.388  1.00 25.98           O  
ATOM   1924  CB  LEU A 271      41.194  16.217  -6.778  1.00 26.05           C  
ATOM   1925  CG  LEU A 271      40.529  17.593  -6.865  1.00 26.17           C  
ATOM   1926  CD1 LEU A 271      40.458  18.051  -8.312  1.00 24.58           C  
ATOM   1927  CD2 LEU A 271      39.140  17.570  -6.235  1.00 23.93           C  
ATOM   1928  N   ALA A 272      42.592  13.757  -4.457  1.00 26.08           N  
ATOM   1929  CA  ALA A 272      43.020  12.367  -4.381  1.00 28.70           C  
ATOM   1930  C   ALA A 272      41.793  11.467  -4.316  1.00 28.19           C  
ATOM   1931  O   ALA A 272      40.849  11.744  -3.576  1.00 26.25           O  
ATOM   1932  CB  ALA A 272      43.911  12.151  -3.169  1.00 26.50           C  
ATOM   1933  N   LEU A 273      41.797  10.395  -5.103  1.00 26.81           N  
ATOM   1934  CA  LEU A 273      40.657   9.485  -5.139  1.00 28.15           C  
ATOM   1935  C   LEU A 273      40.399   8.855  -3.774  1.00 32.95           C  
ATOM   1936  O   LEU A 273      39.254   8.756  -3.336  1.00 33.43           O  
ATOM   1937  CB  LEU A 273      40.857   8.403  -6.205  1.00 30.37           C  
ATOM   1938  CG  LEU A 273      40.656   8.873  -7.647  1.00 32.96           C  
ATOM   1939  CD1 LEU A 273      40.919   7.740  -8.628  1.00 35.52           C  
ATOM   1940  CD2 LEU A 273      39.252   9.433  -7.830  1.00 32.13           C  
ATOM   1941  N   ARG A 274      41.469   8.432  -3.109  1.00 30.31           N  
ATOM   1942  CA  ARG A 274      41.362   7.892  -1.759  1.00 32.28           C  
ATOM   1943  C   ARG A 274      41.290   9.019  -0.736  1.00 33.72           C  
ATOM   1944  O   ARG A 274      42.198   9.844  -0.655  1.00 32.76           O  
ATOM   1945  CB  ARG A 274      42.551   6.984  -1.443  1.00 37.28           C  
ATOM   1946  CG  ARG A 274      42.480   5.616  -2.094  1.00 50.94           C  
ATOM   1947  CD  ARG A 274      43.544   4.694  -1.529  1.00 61.61           C  
ATOM   1948  NE  ARG A 274      43.106   3.302  -1.514  1.00 72.72           N  
ATOM   1949  CZ  ARG A 274      42.097   2.848  -0.776  1.00 78.98           C  
ATOM   1950  NH1 ARG A 274      41.766   1.565  -0.819  1.00 79.55           N1+
ATOM   1951  NH2 ARG A 274      41.415   3.680  -0.002  1.00 80.81           N  
ATOM   1952  N   PRO A 275      40.203   9.058   0.045  1.00 33.43           N  
ATOM   1953  CA  PRO A 275      40.021  10.087   1.073  1.00 31.98           C  
ATOM   1954  C   PRO A 275      41.244  10.234   1.978  1.00 32.26           C  
ATOM   1955  O   PRO A 275      41.610  11.354   2.333  1.00 31.18           O  
ATOM   1956  CB  PRO A 275      38.829   9.564   1.874  1.00 34.85           C  
ATOM   1957  CG  PRO A 275      38.038   8.793   0.879  1.00 35.50           C  
ATOM   1958  CD  PRO A 275      39.048   8.145  -0.030  1.00 36.14           C  
ATOM   1959  N   SER A 276      41.868   9.117   2.337  1.00 31.42           N  
ATOM   1960  CA  SER A 276      43.018   9.143   3.238  1.00 35.51           C  
ATOM   1961  C   SER A 276      44.264   9.707   2.562  1.00 36.50           C  
ATOM   1962  O   SER A 276      45.262   9.992   3.223  1.00 39.60           O  
ATOM   1963  CB  SER A 276      43.307   7.744   3.792  1.00 37.74           C  
ATOM   1964  OG  SER A 276      43.824   6.890   2.785  1.00 39.52           O  
ATOM   1965  N   ASP A 277      44.207   9.861   1.243  1.00 35.28           N  
ATOM   1966  CA  ASP A 277      45.329  10.415   0.495  1.00 33.29           C  
ATOM   1967  C   ASP A 277      45.245  11.934   0.402  1.00 34.63           C  
ATOM   1968  O   ASP A 277      46.189  12.590  -0.034  1.00 34.60           O  
ATOM   1969  CB  ASP A 277      45.406   9.808  -0.907  1.00 37.35           C  
ATOM   1970  CG  ASP A 277      46.071   8.446  -0.915  1.00 41.52           C  
ATOM   1971  OD1 ASP A 277      46.833   8.153   0.029  1.00 35.75           O  
ATOM   1972  OD2 ASP A 277      45.838   7.674  -1.867  1.00 43.79           O1-
ATOM   1973  N   ARG A 278      44.109  12.486   0.814  1.00 27.53           N  
ATOM   1974  CA  ARG A 278      43.903  13.928   0.758  1.00 26.74           C  
ATOM   1975  C   ARG A 278      44.547  14.629   1.944  1.00 27.91           C  
ATOM   1976  O   ARG A 278      44.698  14.043   3.015  1.00 25.42           O  
ATOM   1977  CB  ARG A 278      42.411  14.257   0.686  1.00 30.47           C  
ATOM   1978  CG  ARG A 278      41.742  13.764  -0.585  1.00 27.88           C  
ATOM   1979  CD  ARG A 278      40.231  13.840  -0.474  1.00 27.04           C  
ATOM   1980  NE  ARG A 278      39.577  12.959  -1.437  1.00 27.33           N  
ATOM   1981  CZ  ARG A 278      38.340  12.494  -1.299  1.00 29.64           C  
ATOM   1982  NH1 ARG A 278      37.620  12.825  -0.237  1.00 22.55           N1+
ATOM   1983  NH2 ARG A 278      37.825  11.694  -2.222  1.00 32.73           N  
ATOM   1984  N   PRO A 279      44.932  15.897   1.750  1.00 29.91           N  
ATOM   1985  CA  PRO A 279      45.613  16.679   2.783  1.00 31.59           C  
ATOM   1986  C   PRO A 279      44.658  17.116   3.885  1.00 33.05           C  
ATOM   1987  O   PRO A 279      43.469  17.308   3.634  1.00 33.41           O  
ATOM   1988  CB  PRO A 279      46.107  17.905   2.011  1.00 30.03           C  
ATOM   1989  CG  PRO A 279      45.118  18.064   0.911  1.00 28.62           C  
ATOM   1990  CD  PRO A 279      44.740  16.666   0.509  1.00 26.88           C  
ATOM   1991  N   THR A 280      45.178  17.254   5.099  1.00 30.61           N  
ATOM   1992  CA  THR A 280      44.421  17.869   6.175  1.00 31.24           C  
ATOM   1993  C   THR A 280      44.371  19.365   5.890  1.00 34.96           C  
ATOM   1994  O   THR A 280      45.064  19.851   4.998  1.00 33.24           O  
ATOM   1995  CB  THR A 280      45.092  17.637   7.536  1.00 32.59           C  
ATOM   1996  CG2 THR A 280      45.283  16.145   7.791  1.00 35.08           C  
ATOM   1997  OG1 THR A 280      46.367  18.288   7.554  1.00 31.39           O  
ATOM   1998  N   PHE A 281      43.553  20.095   6.639  1.00 33.23           N  
ATOM   1999  CA  PHE A 281      43.469  21.539   6.453  1.00 35.82           C  
ATOM   2000  C   PHE A 281      44.791  22.214   6.803  1.00 33.45           C  
ATOM   2001  O   PHE A 281      45.188  23.193   6.167  1.00 33.22           O  
ATOM   2002  CB  PHE A 281      42.314  22.127   7.266  1.00 39.43           C  
ATOM   2003  CG  PHE A 281      40.968  21.941   6.622  1.00 41.80           C  
ATOM   2004  CD1 PHE A 281      40.417  22.944   5.844  1.00 44.91           C  
ATOM   2005  CD2 PHE A 281      40.263  20.761   6.784  1.00 43.50           C  
ATOM   2006  CE1 PHE A 281      39.182  22.779   5.245  1.00 47.84           C  
ATOM   2007  CE2 PHE A 281      39.028  20.587   6.187  1.00 42.92           C  
ATOM   2008  CZ  PHE A 281      38.487  21.599   5.417  1.00 46.11           C  
ATOM   2009  N   GLU A 282      45.475  21.683   7.812  1.00 27.75           N  
ATOM   2010  CA  GLU A 282      46.784  22.196   8.189  1.00 29.29           C  
ATOM   2011  C   GLU A 282      47.773  21.994   7.047  1.00 29.70           C  
ATOM   2012  O   GLU A 282      48.573  22.878   6.741  1.00 32.28           O  
ATOM   2013  CB  GLU A 282      47.295  21.507   9.459  1.00 30.34           C  
ATOM   2014  CG  GLU A 282      48.654  22.008   9.927  1.00 35.92           C  
ATOM   2015  CD  GLU A 282      49.130  21.316  11.191  1.00 44.29           C  
ATOM   2016  OE1 GLU A 282      50.181  21.720  11.731  1.00 45.45           O  
ATOM   2017  OE2 GLU A 282      48.454  20.369  11.644  1.00 46.50           O1-
ATOM   2018  N   GLU A 283      47.707  20.826   6.417  1.00 28.38           N  
ATOM   2019  CA  GLU A 283      48.593  20.509   5.303  1.00 31.46           C  
ATOM   2020  C   GLU A 283      48.349  21.413   4.096  1.00 27.65           C  
ATOM   2021  O   GLU A 283      49.291  21.819   3.418  1.00 29.05           O  
ATOM   2022  CB  GLU A 283      48.461  19.037   4.907  1.00 30.70           C  
ATOM   2023  CG  GLU A 283      49.246  18.086   5.799  1.00 34.70           C  
ATOM   2024  CD  GLU A 283      49.007  16.628   5.457  1.00 39.51           C  
ATOM   2025  OE1 GLU A 283      47.876  16.292   5.048  1.00 36.64           O  
ATOM   2026  OE2 GLU A 283      49.949  15.819   5.591  1.00 38.05           O1-
ATOM   2027  N   ILE A 284      47.084  21.723   3.832  1.00 24.81           N  
ATOM   2028  CA  ILE A 284      46.746  22.630   2.742  1.00 28.31           C  
ATOM   2029  C   ILE A 284      47.361  24.005   2.980  1.00 29.99           C  
ATOM   2030  O   ILE A 284      48.025  24.559   2.103  1.00 28.10           O  
ATOM   2031  CB  ILE A 284      45.222  22.790   2.590  1.00 26.48           C  
ATOM   2032  CG1 ILE A 284      44.587  21.486   2.100  1.00 24.27           C  
ATOM   2033  CG2 ILE A 284      44.901  23.930   1.635  1.00 26.09           C  
ATOM   2034  CD1 ILE A 284      43.089  21.580   1.917  1.00 24.37           C  
ATOM   2035  N   GLN A 285      47.145  24.547   4.175  1.00 28.07           N  
ATOM   2036  CA  GLN A 285      47.614  25.892   4.500  1.00 32.60           C  
ATOM   2037  C   GLN A 285      49.131  25.973   4.676  1.00 33.59           C  
ATOM   2038  O   GLN A 285      49.702  27.063   4.689  1.00 35.06           O  
ATOM   2039  CB  GLN A 285      46.895  26.434   5.740  1.00 30.29           C  
ATOM   2040  CG  GLN A 285      45.423  26.741   5.508  1.00 32.44           C  
ATOM   2041  CD  GLN A 285      44.782  27.460   6.679  1.00 32.38           C  
ATOM   2042  NE2 GLN A 285      44.284  28.667   6.430  1.00 30.87           N  
ATOM   2043  OE1 GLN A 285      44.737  26.942   7.794  1.00 32.64           O  
ATOM   2044  N   ASN A 286      49.778  24.820   4.810  1.00 29.48           N  
ATOM   2045  CA  ASN A 286      51.233  24.776   4.896  1.00 35.79           C  
ATOM   2046  C   ASN A 286      51.875  24.440   3.552  1.00 38.92           C  
ATOM   2047  O   ASN A 286      53.099  24.386   3.432  1.00 38.01           O  
ATOM   2048  CB  ASN A 286      51.689  23.788   5.970  1.00 39.38           C  
ATOM   2049  CG  ASN A 286      51.544  24.346   7.374  1.00 42.11           C  
ATOM   2050  ND2 ASN A 286      51.366  23.462   8.348  1.00 40.05           N  
ATOM   2051  OD1 ASN A 286      51.595  25.559   7.580  1.00 39.33           O  
ATOM   2052  N   HIS A 287      51.038  24.216   2.545  1.00 34.37           N  
ATOM   2053  CA  HIS A 287      51.517  23.913   1.203  1.00 35.05           C  
ATOM   2054  C   HIS A 287      52.271  25.113   0.635  1.00 33.49           C  
ATOM   2055  O   HIS A 287      51.923  26.257   0.916  1.00 34.24           O  
ATOM   2056  CB  HIS A 287      50.343  23.549   0.291  1.00 35.54           C  
ATOM   2057  CG  HIS A 287      50.756  22.952  -1.017  1.00 30.82           C  
ATOM   2058  CD2 HIS A 287      50.767  21.669  -1.448  1.00 34.88           C  
ATOM   2059  ND1 HIS A 287      51.230  23.710  -2.068  1.00 32.25           N  
ATOM   2060  CE1 HIS A 287      51.514  22.920  -3.085  1.00 35.45           C  
ATOM   2061  NE2 HIS A 287      51.241  21.674  -2.736  1.00 36.16           N  
ATOM   2062  N   PRO A 288      53.313  24.848  -0.167  1.00 34.89           N  
ATOM   2063  CA  PRO A 288      54.141  25.906  -0.761  1.00 33.22           C  
ATOM   2064  C   PRO A 288      53.333  26.965  -1.518  1.00 31.47           C  
ATOM   2065  O   PRO A 288      53.666  28.150  -1.445  1.00 33.34           O  
ATOM   2066  CB  PRO A 288      55.043  25.132  -1.727  1.00 37.37           C  
ATOM   2067  CG  PRO A 288      55.171  23.785  -1.099  1.00 41.57           C  
ATOM   2068  CD  PRO A 288      53.824  23.504  -0.489  1.00 34.73           C  
ATOM   2069  N   TRP A 289      52.290  26.551  -2.230  1.00 31.12           N  
ATOM   2070  CA  TRP A 289      51.487  27.497  -3.001  1.00 31.17           C  
ATOM   2071  C   TRP A 289      50.700  28.439  -2.097  1.00 33.20           C  
ATOM   2072  O   TRP A 289      50.270  29.507  -2.527  1.00 35.95           O  
ATOM   2073  CB  TRP A 289      50.529  26.767  -3.948  1.00 30.18           C  
ATOM   2074  CG  TRP A 289      49.766  27.705  -4.842  1.00 31.38           C  
ATOM   2075  CD1 TRP A 289      50.219  28.286  -5.990  1.00 34.17           C  
ATOM   2076  CD2 TRP A 289      48.423  28.176  -4.657  1.00 31.59           C  
ATOM   2077  CE2 TRP A 289      48.130  29.036  -5.735  1.00 31.02           C  
ATOM   2078  CE3 TRP A 289      47.440  27.953  -3.688  1.00 31.27           C  
ATOM   2079  NE1 TRP A 289      49.243  29.086  -6.534  1.00 31.63           N  
ATOM   2080  CZ2 TRP A 289      46.900  29.673  -5.872  1.00 29.94           C  
ATOM   2081  CZ3 TRP A 289      46.216  28.587  -3.825  1.00 30.55           C  
ATOM   2082  CH2 TRP A 289      45.958  29.436  -4.909  1.00 31.07           C  
ATOM   2083  N   MET A 290      50.521  28.041  -0.842  1.00 31.47           N  
ATOM   2084  CA  MET A 290      49.676  28.787   0.082  1.00 37.18           C  
ATOM   2085  C   MET A 290      50.456  29.841   0.862  1.00 40.65           C  
ATOM   2086  O   MET A 290      49.892  30.542   1.702  1.00 39.07           O  
ATOM   2087  CB  MET A 290      48.997  27.823   1.057  1.00 42.78           C  
ATOM   2088  CG  MET A 290      47.672  28.312   1.624  1.00 51.08           C  
ATOM   2089  SD  MET A 290      46.251  27.837   0.618  1.00 34.23           S  
ATOM   2090  CE  MET A 290      46.048  29.300  -0.393  1.00 28.65           C  
ATOM   2091  N   GLN A 291      51.749  29.956   0.581  1.00 41.61           N  
ATOM   2092  CA  GLN A 291      52.618  30.849   1.345  1.00 46.02           C  
ATOM   2093  C   GLN A 291      52.530  32.309   0.907  1.00 45.38           C  
ATOM   2094  O   GLN A 291      52.333  32.607  -0.272  1.00 46.28           O  
ATOM   2095  CB  GLN A 291      54.071  30.372   1.273  1.00 49.43           C  
ATOM   2096  CG  GLN A 291      54.280  28.953   1.764  1.00 54.06           C  
ATOM   2097  CD  GLN A 291      53.607  28.694   3.099  1.00 59.61           C  
ATOM   2098  NE2 GLN A 291      52.551  27.891   3.081  1.00 51.38           N  
ATOM   2099  OE1 GLN A 291      54.029  29.213   4.134  1.00 67.39           O  
ATOM   2100  N   ASP A 292      52.679  33.211   1.872  1.00 46.01           N  
ATOM   2101  CA  ASP A 292      52.723  34.647   1.604  1.00 50.29           C  
ATOM   2102  C   ASP A 292      51.406  35.199   1.067  1.00 45.58           C  
ATOM   2103  O   ASP A 292      51.399  36.037   0.166  1.00 45.16           O  
ATOM   2104  CB  ASP A 292      53.865  34.979   0.641  1.00 55.73           C  
ATOM   2105  CG  ASP A 292      55.230  34.814   1.280  1.00 64.67           C  
ATOM   2106  OD1 ASP A 292      56.129  34.244   0.627  1.00 67.52           O  
ATOM   2107  OD2 ASP A 292      55.404  35.256   2.435  1.00 67.38           O1-
ATOM   2108  N   VAL A 293      50.296  34.737   1.631  1.00 41.70           N  
ATOM   2109  CA  VAL A 293      48.980  35.211   1.225  1.00 37.83           C  
ATOM   2110  C   VAL A 293      48.809  36.692   1.542  1.00 40.22           C  
ATOM   2111  O   VAL A 293      49.328  37.185   2.545  1.00 39.19           O  
ATOM   2112  CB  VAL A 293      47.858  34.427   1.929  1.00 39.46           C  
ATOM   2113  CG1 VAL A 293      47.926  34.647   3.432  1.00 44.68           C  
ATOM   2114  CG2 VAL A 293      46.503  34.849   1.392  1.00 34.76           C  
ATOM   2115  N   LEU A 294      48.088  37.401   0.680  1.00 36.11           N  
ATOM   2116  CA  LEU A 294      47.767  38.801   0.930  1.00 37.61           C  
ATOM   2117  C   LEU A 294      46.650  38.887   1.959  1.00 35.71           C  
ATOM   2118  O   LEU A 294      45.805  37.996   2.040  1.00 33.41           O  
ATOM   2119  CB  LEU A 294      47.317  39.493  -0.359  1.00 36.84           C  
ATOM   2120  CG  LEU A 294      48.307  39.628  -1.518  1.00 43.43           C  
ATOM   2121  CD1 LEU A 294      47.627  40.270  -2.719  1.00 46.08           C  
ATOM   2122  CD2 LEU A 294      49.526  40.433  -1.099  1.00 49.04           C  
ATOM   2123  N   LEU A 295      46.651  39.955   2.748  1.00 37.36           N  
ATOM   2124  CA  LEU A 295      45.534  40.231   3.641  1.00 42.98           C  
ATOM   2125  C   LEU A 295      44.342  40.645   2.787  1.00 39.41           C  
ATOM   2126  O   LEU A 295      44.516  41.076   1.648  1.00 38.05           O  
ATOM   2127  CB  LEU A 295      45.891  41.349   4.622  1.00 48.31           C  
ATOM   2128  CG  LEU A 295      47.138  41.160   5.492  1.00 56.00           C  
ATOM   2129  CD1 LEU A 295      47.523  42.470   6.166  1.00 59.09           C  
ATOM   2130  CD2 LEU A 295      46.927  40.063   6.524  1.00 55.52           C  
ATOM   2131  N   PRO A 296      43.124  40.509   3.327  1.00 37.06           N  
ATOM   2132  CA  PRO A 296      41.923  40.898   2.578  1.00 35.01           C  
ATOM   2133  C   PRO A 296      42.021  42.316   2.022  1.00 38.64           C  
ATOM   2134  O   PRO A 296      41.731  42.538   0.845  1.00 38.09           O  
ATOM   2135  CB  PRO A 296      40.819  40.816   3.634  1.00 36.72           C  
ATOM   2136  CG  PRO A 296      41.295  39.762   4.576  1.00 36.64           C  
ATOM   2137  CD  PRO A 296      42.793  39.915   4.636  1.00 36.32           C  
ATOM   2138  N   GLN A 297      42.435  43.261   2.859  1.00 45.52           N  
ATOM   2139  CA  GLN A 297      42.504  44.662   2.453  1.00 48.47           C  
ATOM   2140  C   GLN A 297      43.486  44.884   1.308  1.00 44.06           C  
ATOM   2141  O   GLN A 297      43.179  45.589   0.347  1.00 40.58           O  
ATOM   2142  CB  GLN A 297      42.871  45.553   3.641  1.00 57.79           C  
ATOM   2143  CG  GLN A 297      42.773  47.037   3.333  1.00 66.60           C  
ATOM   2144  CD  GLN A 297      41.399  47.435   2.825  1.00 71.60           C  
ATOM   2145  NE2 GLN A 297      40.360  47.042   3.554  1.00 71.12           N  
ATOM   2146  OE1 GLN A 297      41.273  48.091   1.791  1.00 74.70           O  
ATOM   2147  N   GLU A 298      44.670  44.289   1.418  1.00 42.44           N  
ATOM   2148  CA  GLU A 298      45.671  44.384   0.364  1.00 47.16           C  
ATOM   2149  C   GLU A 298      45.131  43.781  -0.925  1.00 45.18           C  
ATOM   2150  O   GLU A 298      45.364  44.302  -2.016  1.00 45.60           O  
ATOM   2151  CB  GLU A 298      46.951  43.659   0.778  1.00 51.87           C  
ATOM   2152  CG  GLU A 298      47.624  44.241   2.007  1.00 59.42           C  
ATOM   2153  CD  GLU A 298      48.824  43.427   2.451  1.00 65.01           C  
ATOM   2154  OE1 GLU A 298      48.730  42.181   2.458  1.00 60.69           O  
ATOM   2155  OE2 GLU A 298      49.863  44.034   2.788  1.00 68.30           O1-
ATOM   2156  N   THR A 299      44.405  42.676  -0.784  1.00 38.38           N  
ATOM   2157  CA  THR A 299      43.813  41.990  -1.923  1.00 37.63           C  
ATOM   2158  C   THR A 299      42.853  42.902  -2.676  1.00 39.82           C  
ATOM   2159  O   THR A 299      42.837  42.923  -3.908  1.00 39.06           O  
ATOM   2160  CB  THR A 299      43.052  40.726  -1.475  1.00 38.02           C  
ATOM   2161  CG2 THR A 299      42.449  40.010  -2.675  1.00 33.86           C  
ATOM   2162  OG1 THR A 299      43.950  39.842  -0.795  1.00 34.42           O  
ATOM   2163  N   ALA A 300      42.053  43.656  -1.928  1.00 36.40           N  
ATOM   2164  CA  ALA A 300      41.073  44.561  -2.518  1.00 42.01           C  
ATOM   2165  C   ALA A 300      41.751  45.727  -3.229  1.00 46.31           C  
ATOM   2166  O   ALA A 300      41.374  46.092  -4.342  1.00 46.49           O  
ATOM   2167  CB  ALA A 300      40.112  45.071  -1.453  1.00 45.39           C  
ATOM   2168  N   GLU A 301      42.753  46.309  -2.578  1.00 47.13           N  
ATOM   2169  CA  GLU A 301      43.480  47.439  -3.145  1.00 49.41           C  
ATOM   2170  C   GLU A 301      44.116  47.078  -4.483  1.00 47.84           C  
ATOM   2171  O   GLU A 301      44.130  47.884  -5.413  1.00 47.59           O  
ATOM   2172  CB  GLU A 301      44.556  47.923  -2.170  1.00 55.51           C  
ATOM   2173  CG  GLU A 301      44.013  48.455  -0.854  1.00 61.85           C  
ATOM   2174  CD  GLU A 301      45.113  48.819   0.125  1.00 68.45           C  
ATOM   2175  OE1 GLU A 301      46.293  48.540  -0.173  1.00 70.45           O  
ATOM   2176  OE2 GLU A 301      44.797  49.385   1.193  1.00 71.34           O1-
ATOM   2177  N   ILE A 302      44.635  45.858  -4.575  1.00 41.38           N  
ATOM   2178  CA  ILE A 302      45.350  45.414  -5.766  1.00 43.91           C  
ATOM   2179  C   ILE A 302      44.435  44.846  -6.848  1.00 44.65           C  
ATOM   2180  O   ILE A 302      44.630  45.113  -8.033  1.00 44.61           O  
ATOM   2181  CB  ILE A 302      46.409  44.345  -5.421  1.00 47.55           C  
ATOM   2182  CG1 ILE A 302      47.486  44.931  -4.506  1.00 54.71           C  
ATOM   2183  CG2 ILE A 302      47.035  43.786  -6.690  1.00 47.10           C  
ATOM   2184  CD1 ILE A 302      48.506  43.915  -4.040  1.00 55.98           C  
ATOM   2185  N   HIS A 303      43.439  44.067  -6.441  1.00 39.82           N  
ATOM   2186  CA  HIS A 303      42.649  43.290  -7.395  1.00 39.58           C  
ATOM   2187  C   HIS A 303      41.202  43.750  -7.575  1.00 45.05           C  
ATOM   2188  O   HIS A 303      40.573  43.435  -8.585  1.00 49.06           O  
ATOM   2189  CB  HIS A 303      42.670  41.807  -7.015  1.00 39.43           C  
ATOM   2190  CG  HIS A 303      44.022  41.175  -7.120  1.00 40.15           C  
ATOM   2191  CD2 HIS A 303      44.946  40.878  -6.174  1.00 38.80           C  
ATOM   2192  ND1 HIS A 303      44.560  40.766  -8.322  1.00 39.77           N  
ATOM   2193  CE1 HIS A 303      45.757  40.246  -8.112  1.00 42.00           C  
ATOM   2194  NE2 HIS A 303      46.013  40.302  -6.817  1.00 40.98           N  
ATOM   2195  N   LEU A 304      40.671  44.488  -6.606  1.00 42.76           N  
ATOM   2196  CA  LEU A 304      39.256  44.858  -6.633  1.00 48.16           C  
ATOM   2197  C   LEU A 304      39.003  46.348  -6.851  1.00 55.83           C  
ATOM   2198  O   LEU A 304      37.929  46.739  -7.308  1.00 56.72           O  
ATOM   2199  CB  LEU A 304      38.554  44.383  -5.357  1.00 47.69           C  
ATOM   2200  CG  LEU A 304      38.085  42.927  -5.352  1.00 47.82           C  
ATOM   2201  CD1 LEU A 304      39.074  42.026  -6.074  1.00 50.00           C  
ATOM   2202  CD2 LEU A 304      37.841  42.442  -3.928  1.00 45.31           C  
ATOM   2203  N   HIS A 305      39.988  47.174  -6.520  1.00 61.07           N  
ATOM   2204  CA  HIS A 305      39.847  48.619  -6.667  1.00 71.09           C  
ATOM   2205  C   HIS A 305      40.344  49.093  -8.029  1.00 75.85           C  
ATOM   2206  O   HIS A 305      39.622  49.015  -9.024  1.00 76.01           O  
ATOM   2207  CB  HIS A 305      40.587  49.348  -5.543  1.00 75.41           C  
ATOM   2208  CG  HIS A 305      39.986  49.137  -4.188  1.00 77.52           C  
ATOM   2209  CD2 HIS A 305      40.470  49.381  -2.948  1.00 78.05           C  
ATOM   2210  ND1 HIS A 305      38.724  48.608  -4.008  1.00 77.83           N  
ATOM   2211  CE1 HIS A 305      38.458  48.538  -2.717  1.00 76.30           C  
ATOM   2212  NE2 HIS A 305      39.502  49.000  -2.050  1.00 76.74           N  
TER   
HETATM 2213  C1  5E6 A 401      23.844  39.569  -2.235  1.00 34.95           C  
HETATM 2214  C2  5E6 A 401      23.777  39.232  -0.913  1.00 35.35           C  
HETATM 2215  C3  5E6 A 401      23.538  37.943  -0.558  1.00 29.12           C  
HETATM 2216  N4  5E6 A 401      23.417  37.048  -1.485  1.00 29.72           N  
HETATM 2217  C5  5E6 A 401      23.492  37.312  -2.741  1.00 31.60           C  
HETATM 2218  C6  5E6 A 401      23.697  38.595  -3.171  1.00 30.70           C  
HETATM 2219  N7  5E6 A 401      23.377  36.289  -3.648  1.00 32.97           N  
HETATM 2220  C8  5E6 A 401      23.142  34.944  -3.175  1.00 33.84           C  
HETATM 2221  C9  5E6 A 401      21.686  34.565  -3.273  1.00 33.35           C  
HETATM 2222  C10 5E6 A 401      21.324  34.363  -4.721  1.00 36.41           C  
HETATM 2223  C11 5E6 A 401      22.138  33.193  -5.228  1.00 36.07           C  
HETATM 2224  C12 5E6 A 401      23.638  33.463  -5.188  1.00 35.05           C  
HETATM 2225  C13 5E6 A 401      24.049  33.888  -3.797  1.00 31.24           C  
HETATM 2226  N14 5E6 A 401      24.404  32.289  -5.597  1.00 34.40           N  
HETATM 2227  C15 5E6 A 401      23.470  37.562   0.868  1.00 29.74           C  
HETATM 2228  C16 5E6 A 401      23.087  36.270   1.391  1.00 26.67           C  
HETATM 2229  C17 5E6 A 401      22.692  35.063   0.851  1.00 27.95           C  
HETATM 2230  C18 5E6 A 401      22.408  34.013   1.684  1.00 28.28           C  
HETATM 2231  N19 5E6 A 401      22.529  34.156   2.973  1.00 30.02           N  
HETATM 2232  C20 5E6 A 401      22.880  35.272   3.509  1.00 28.76           C  
HETATM 2233  C21 5E6 A 401      23.186  36.372   2.757  1.00 27.80           C  
HETATM 2234  N22 5E6 A 401      23.579  37.618   3.021  1.00 29.74           N  
HETATM 2235  N24 5E6 A 401      23.746  38.305   1.870  1.00 28.18           N  
HETATM 2236  C25 5E6 A 401      21.982  32.703   1.164  1.00 25.08           C  
HETATM 2237  C26 5E6 A 401      22.114  32.356  -0.169  1.00 21.68           C  
HETATM 2238  C27 5E6 A 401      21.700  31.121  -0.568  1.00 20.74           C  
HETATM 2239  C28 5E6 A 401      21.183  30.269   0.364  1.00 27.06           C  
HETATM 2240  N29 5E6 A 401      21.070  30.621   1.608  1.00 30.53           N  
HETATM 2241  C30 5E6 A 401      21.449  31.777   2.030  1.00 26.79           C  
HETATM 2242  H23 5E6 A 401      23.730  37.976   3.903  1.00 35.69           H  
HETATM 2243  O   HOH A 501      44.887  14.530 -12.825  1.00 40.04           O  
HETATM 2244  O   HOH A 502      51.575  37.941  -4.032  1.00 46.94           O  
HETATM 2245  O   HOH A 503      30.806  34.341  12.920  1.00 40.17           O  
HETATM 2246  O   HOH A 504      48.813  38.734 -10.102  1.00 51.63           O  
HETATM 2247  O   HOH A 505      14.685  40.914  13.986  1.00 59.76           O  
HETATM 2248  O   HOH A 506      35.142  -0.603  -4.794  1.00 67.97           O  
HETATM 2249  O   HOH A 507      15.080  53.037   8.971  1.00 61.21           O  
HETATM 2250  O   HOH A 508      14.665  47.034   1.325  1.00 50.47           O  
HETATM 2251  O   HOH A 509      54.731  37.507   3.308  1.00 62.51           O  
HETATM 2252  O   HOH A 510      34.965  33.959  16.129  1.00 58.95           O  
HETATM 2253  O   HOH A 511      45.025  10.158   5.720  1.00 54.40           O  
HETATM 2254  O   HOH A 512      30.443  37.385   9.136  1.00 35.54           O  
HETATM 2255  O   HOH A 513      19.764  20.543   1.105  1.00 50.70           O  
HETATM 2256  O   HOH A 514      35.218  39.871   7.791  1.00 51.70           O  
HETATM 2257  O   HOH A 515      21.282  15.293   3.460  1.00 45.68           O  
HETATM 2258  O   HOH A 516      10.978  38.877   2.527  1.00 46.37           O  
HETATM 2259  O   HOH A 517      23.104  27.386  -2.312  1.00 33.65           O  
HETATM 2260  O   HOH A 518      41.105   5.722   1.539  1.00 42.77           O  
HETATM 2261  O   HOH A 519      52.432  29.937 -13.762  1.00 48.25           O  
HETATM 2262  O   HOH A 520      25.410  33.398  -9.132  1.00 39.09           O  
HETATM 2263  O   HOH A 521      36.438  13.948  17.712  1.00 52.88           O  
HETATM 2264  O   HOH A 522      10.659  42.199  -3.183  1.00 39.19           O  
HETATM 2265  O   HOH A 523      16.816  24.843   5.935  1.00 45.30           O  
HETATM 2266  O   HOH A 524      35.360  10.805   2.730  1.00 26.31           O  
HETATM 2267  O   HOH A 525      35.728  37.362   7.144  1.00 40.22           O  
HETATM 2268  O   HOH A 526      38.935  21.418   9.877  1.00 47.73           O  
HETATM 2269  O   HOH A 527      23.076  24.080  -0.050  1.00 35.55           O  
HETATM 2270  O   HOH A 528      36.210  15.787  14.396  1.00 50.72           O  
HETATM 2271  O   HOH A 529      23.719  17.402   2.401  1.00 38.53           O  
HETATM 2272  O   HOH A 530      39.598  43.853   5.236  1.00 44.40           O  
HETATM 2273  O   HOH A 531      24.533  43.820  -0.725  1.00 45.83           O  
HETATM 2274  O   HOH A 532      14.972  33.080  -9.041  1.00 39.42           O  
HETATM 2275  O   HOH A 533      24.297  10.192   7.753  1.00 46.20           O  
HETATM 2276  O   HOH A 534       7.727  32.965   4.213  1.00 32.17           O  
HETATM 2277  O   HOH A 535      14.453  24.481   0.399  1.00 55.77           O  
HETATM 2278  O   HOH A 536      22.336  29.424   5.744  1.00 36.61           O  
HETATM 2279  O   HOH A 537      42.553  12.156  -8.487  1.00 36.60           O  
HETATM 2280  O   HOH A 538      35.119   6.513 -14.879  1.00 36.21           O  
HETATM 2281  O   HOH A 539      47.803  17.627   9.723  1.00 44.95           O  
HETATM 2282  O   HOH A 540      50.514  36.048  -2.368  1.00 36.06           O  
HETATM 2283  O   HOH A 541      12.886  27.713  -4.783  1.00 36.03           O  
HETATM 2284  O   HOH A 542      35.203  20.224  16.086  1.00 43.57           O  
HETATM 2285  O   HOH A 543      38.491  12.334 -14.613  1.00 29.95           O  
HETATM 2286  O   HOH A 544      52.120  31.048  -8.881  1.00 46.85           O  
HETATM 2287  O   HOH A 545      47.032  13.745   4.742  1.00 39.73           O  
HETATM 2288  O   HOH A 546      38.119  10.445   5.642  1.00 38.46           O  
HETATM 2289  O   HOH A 547      38.204  21.167  13.704  1.00 52.28           O  
HETATM 2290  O   HOH A 548      32.977  42.007   4.959  1.00 49.16           O  
HETATM 2291  O   HOH A 549      16.846  37.653  -8.379  1.00 45.54           O  
HETATM 2292  O   HOH A 550      38.597  12.829  14.603  1.00 47.62           O  
HETATM 2293  O   HOH A 551      44.395   8.474  -4.015  1.00 35.39           O  
HETATM 2294  O   HOH A 552      45.614  30.338  10.191  1.00 27.89           O  
HETATM 2295  O   HOH A 553      42.589  12.868   4.358  1.00 28.85           O  
HETATM 2296  O   HOH A 554      51.796  20.793   3.247  1.00 37.33           O  
HETATM 2297  O   HOH A 555      38.729  23.450  12.328  1.00 38.17           O  
HETATM 2298  O   HOH A 556      37.201   6.040  -8.153  1.00 51.50           O  
HETATM 2299  O   HOH A 557      24.611  12.795  10.488  1.00 43.35           O  
HETATM 2300  O   HOH A 558      28.570  15.469  16.473  1.00 43.99           O  
HETATM 2301  O   HOH A 559      29.293  22.129  -3.248  1.00 31.96           O  
HETATM 2302  O   HOH A 560      31.254  11.511  15.868  1.00 39.76           O  
HETATM 2303  O   HOH A 561       8.019  38.057  -4.082  1.00 59.21           O  
HETATM 2304  O   HOH A 562      46.741  19.550 -17.661  1.00 35.21           O  
HETATM 2305  O   HOH A 563      11.470  29.391  -3.076  1.00 33.90           O  
HETATM 2306  O   HOH A 564      43.432  36.659   2.470  1.00 42.73           O  
HETATM 2307  O   HOH A 565      26.259  38.016  -7.204  1.00 29.89           O  
HETATM 2308  O   HOH A 566      49.982  41.317  -8.397  1.00 46.48           O  
HETATM 2309  O   HOH A 567      37.969  33.944   6.298  1.00 26.88           O  
HETATM 2310  O   HOH A 568      36.903  36.150   5.157  1.00 33.16           O  
HETATM 2311  O   HOH A 569      33.305  16.229  -7.733  1.00 25.17           O  
HETATM 2312  O   HOH A 570      22.009  16.296   9.427  1.00 49.66           O  
HETATM 2313  O   HOH A 571      24.676  43.316   7.619  1.00 38.15           O  
HETATM 2314  O   HOH A 572      47.210  31.303 -13.467  1.00 54.60           O  
HETATM 2315  O   HOH A 573      51.677  24.005  11.227  1.00 49.59           O  
HETATM 2316  O   HOH A 574      32.471  28.966 -12.118  1.00 39.71           O  
HETATM 2317  O   HOH A 575      36.894   7.284  -3.275  1.00 37.73           O  
HETATM 2318  O   HOH A 576      52.532  19.901 -10.470  1.00 44.40           O  
HETATM 2319  O   HOH A 577      32.979  12.110   9.362  1.00 26.24           O  
HETATM 2320  O   HOH A 578      39.845  29.986  11.065  1.00 34.80           O  
HETATM 2321  O   HOH A 579      20.753  19.455   5.926  1.00 49.44           O  
HETATM 2322  O   HOH A 580      48.815  18.647 -16.065  1.00 47.50           O  
HETATM 2323  O   HOH A 581      50.459  13.519   4.094  1.00 58.31           O  
HETATM 2324  O   HOH A 582      17.303  46.286   0.222  1.00 49.22           O  
HETATM 2325  O   HOH A 583      31.783  20.587   3.672  1.00 25.59           O  
HETATM 2326  O   HOH A 584      38.749  15.527 -16.521  1.00 51.39           O  
HETATM 2327  O   HOH A 585      28.786  19.277  16.419  1.00 49.72           O  
HETATM 2328  O   HOH A 586      44.818  13.662  -8.163  1.00 35.71           O  
HETATM 2329  O   HOH A 587      25.871  32.222   6.220  1.00 28.39           O  
HETATM 2330  O   HOH A 588      47.622  36.080  -2.008  1.00 33.50           O  
HETATM 2331  O   HOH A 589      21.039  21.612  -2.506  1.00 61.10           O  
HETATM 2332  O   HOH A 590      24.877  23.839   3.244  1.00 31.62           O  
HETATM 2333  O   HOH A 591      21.619  38.729  -6.963  1.00 42.84           O  
HETATM 2334  O   HOH A 592      23.573  31.907   4.652  1.00 24.24           O  
HETATM 2335  O   HOH A 593      17.862  26.375   2.695  1.00 32.32           O  
HETATM 2336  O   HOH A 594      23.722  30.249  -3.763  1.00 26.19           O  
HETATM 2337  O   HOH A 595      22.707  25.897  17.860  1.00 47.08           O  
HETATM 2338  O   HOH A 596      32.468  22.278   5.907  1.00 26.54           O  
HETATM 2339  O   HOH A 597      23.208  23.597  -3.858  1.00 48.58           O  
HETATM 2340  O   HOH A 598      25.658  14.872  11.987  1.00 36.77           O  
HETATM 2341  O   HOH A 599      25.578   7.399  -6.846  1.00 41.58           O  
HETATM 2342  O   HOH A 600      32.539  17.111  -1.379  1.00 36.86           O  
HETATM 2343  O   HOH A 601      28.835   9.781  15.556  1.00 49.91           O  
HETATM 2344  O   HOH A 602      23.284  16.126  -4.766  1.00 49.74           O  
HETATM 2345  O   HOH A 603      49.559  16.220  -5.854  1.00 35.51           O  
HETATM 2346  O   HOH A 604      25.948  44.697  -3.738  1.00 60.78           O  
HETATM 2347  O   HOH A 605      35.112  14.510   9.454  1.00 39.86           O  
HETATM 2348  O   HOH A 606      19.937  25.007   1.194  1.00 38.01           O  
HETATM 2349  O   HOH A 607      36.480  29.295  15.482  1.00 37.65           O  
HETATM 2350  O   HOH A 608      23.508  31.232  -8.100  1.00 46.81           O  
HETATM 2351  O   HOH A 609      28.156   1.367   0.121  1.00 50.92           O  
HETATM 2352  O   HOH A 610      30.038  26.061  -9.571  1.00 35.73           O  
HETATM 2353  O   HOH A 611       4.437  30.646   5.074  1.00 48.50           O  
HETATM 2354  O   HOH A 612      17.904  22.658   7.782  1.00 47.53           O  
HETATM 2355  O   HOH A 613      41.576   6.680 -12.233  1.00 42.84           O  
HETATM 2356  O   HOH A 614      12.656  41.648  -7.017  1.00 48.24           O  
HETATM 2357  O   HOH A 615      18.903  15.881  11.692  1.00 47.65           O  
HETATM 2358  O   HOH A 616      33.619   6.494   2.029  1.00 34.79           O  
HETATM 2359  O   HOH A 617      42.845  42.728   5.674  1.00 42.73           O  
HETATM 2360  O   HOH A 618      53.548  32.175   4.441  1.00 48.87           O  
HETATM 2361  O   HOH A 619      38.160  11.575 -17.380  1.00 39.03           O  
HETATM 2362  O   HOH A 620      16.438  20.123   4.933  1.00 54.88           O  
HETATM 2363  O   HOH A 621      46.676  12.924  -5.102  1.00 36.82           O  
HETATM 2364  O   HOH A 622      29.352  27.129  19.017  1.00 57.95           O  
HETATM 2365  O   HOH A 623      41.314  15.433   4.245  1.00 32.32           O  
HETATM 2366  O   HOH A 624      31.608  20.958   0.823  1.00 27.45           O  
HETATM 2367  O   HOH A 625      36.665  50.358   8.967  1.00 49.43           O  
HETATM 2368  O   HOH A 626      23.594  18.445  -7.628  1.00 42.43           O  
HETATM 2369  O   HOH A 627      14.076  47.161  13.031  1.00 56.44           O  
HETATM 2370  O   HOH A 628      43.807  10.015  -7.219  1.00 40.27           O  
HETATM 2371  O   HOH A 629      53.552  20.530 -13.487  1.00 39.94           O  
HETATM 2372  O   HOH A 630      17.062  28.712  -9.735  1.00 59.51           O  
HETATM 2373  O   HOH A 631      23.011   9.405  -5.633  1.00 43.68           O  
HETATM 2374  O   HOH A 632      42.011  18.537   8.621  1.00 44.27           O  
HETATM 2375  O   HOH A 633      39.762  18.216 -15.957  1.00 42.96           O  
HETATM 2376  O   HOH A 634      49.326  35.965  -9.687  1.00 40.51           O  
HETATM 2377  O   HOH A 635      31.790  17.783   3.926  1.00 30.38           O  
HETATM 2378  O   HOH A 636      21.015  11.579   0.487  1.00 40.43           O  
HETATM 2379  O   HOH A 637      44.904  31.262 -13.475  1.00 47.19           O  
HETATM 2380  O   HOH A 638      23.901  36.829  -6.529  1.00 40.02           O  
HETATM 2381  O   HOH A 639      42.311  37.943 -11.560  1.00 37.78           O  
HETATM 2382  O   HOH A 640      23.926  49.440  13.418  1.00 60.71           O  
HETATM 2383  O   HOH A 641      23.493  37.705 -10.564  1.00 57.98           O  
HETATM 2384  O   HOH A 642      50.026  31.050 -13.618  1.00 56.57           O  
HETATM 2385  O   HOH A 643      43.026  40.431 -10.867  1.00 49.25           O  
HETATM 2386  O   HOH A 644      22.646  26.236  -4.789  1.00 55.86           O  
HETATM 2387  O   HOH A 645      37.627  12.913   7.096  1.00 37.20           O  
HETATM 2388  O   HOH A 646      34.814  31.795 -16.293  1.00 44.00           O  
HETATM 2389  O   HOH A 647      18.437  41.387  -7.615  1.00 48.43           O  
HETATM 2390  O   HOH A 648      25.215   4.385   2.314  1.00 46.25           O  
HETATM 2391  O   HOH A 649      56.629  26.488 -16.118  1.00 46.63           O  
HETATM 2392  O   HOH A 650      28.646  19.556  -2.240  1.00 37.30           O  
HETATM 2393  O   HOH A 651      40.498   9.245   5.037  1.00 38.65           O  
HETATM 2394  O   HOH A 652      32.020  46.881   2.741  1.00 44.40           O  
HETATM 2395  O   HOH A 653      27.487  14.558 -11.735  1.00 54.16           O  
HETATM 2396  O   HOH A 654      51.674  20.481   7.786  1.00 43.83           O  
HETATM 2397  O   HOH A 655      24.005  13.444  -5.028  1.00 36.11           O  
HETATM 2398  O   HOH A 656      48.343  33.806 -12.419  1.00 39.77           O  
HETATM 2399  O   HOH A 657      20.869  44.879  -2.688  1.00 55.30           O  
HETATM 2400  O   HOH A 658      30.399  18.517  -0.276  1.00 31.78           O  
HETATM 2401  O   HOH A 659      32.384  30.727 -14.287  1.00 52.42           O  
HETATM 2402  O   HOH A 660      48.780  12.863   2.084  1.00 46.26           O  
HETATM 2403  O   HOH A 661      54.200  14.718  -4.267  1.00 53.87           O  
HETATM 2404  O   HOH A 662      55.471  26.089 -12.538  1.00 43.63           O  
HETATM 2405  O   HOH A 663      23.178  16.850  11.531  1.00 38.34           O  
HETATM 2406  O   HOH A 664      25.697  19.101  -9.357  1.00 39.21           O  
HETATM 2407  O   HOH A 665      26.494  11.691 -14.440  1.00 46.81           O  
HETATM 2408  O   HOH A 666      26.915  39.968 -10.345  1.00 41.79           O  
HETATM 2409  O   HOH A 667       9.775  38.267  -5.518  1.00 54.98           O  
HETATM 2410  O   HOH A 668      33.667  48.406  -5.363  1.00 58.99           O  
HETATM 2411  O   HOH A 669      29.902  21.157  19.051  1.00 58.95           O  
HETATM 2412  O   HOH A 670      12.514  34.116  17.407  1.00 60.27           O  
HETATM 2413  O   HOH A 671      32.786  29.664 -17.297  1.00 46.27           O  
HETATM 2414  O   HOH A 672      17.803  32.959  -9.091  1.00 52.68           O  
HETATM 2415  O   HOH A 673      19.548  25.086  -6.897  1.00 48.11           O  
HETATM 2416  O   HOH A 674      55.387  28.892 -11.983  1.00 57.09           O  
HETATM 2417  O   HOH A 675      20.289  25.177  -4.135  1.00 49.21           O  
HETATM 2418  O   HOH A 676      20.217  24.141  -1.666  1.00 58.45           O  
HETATM 2419  O   HOH A 677      53.715  29.018  -7.504  1.00 56.09           O  
HETATM 2420  O   HOH A 678      25.520  40.866  -7.144  1.00 45.10           O  
HETATM 2421  O   HOH A 679      39.477  40.537   7.935  1.00 50.49           O  
HETATM 2422  O   HOH A 680      43.307  19.977  10.048  1.00 40.45           O  
HETATM 2423  O   HOH A 681       3.729  33.687   3.764  1.00 56.98           O  
HETATM 2424  O   HOH A 682      40.140   6.525   3.787  1.00 45.06           O  
HETATM 2425  O   HOH A 683      35.110   8.115   3.655  1.00 36.00           O  
HETATM 2426  O   HOH A 684      30.648   0.444   0.925  1.00 57.23           O  
HETATM 2427  O   HOH A 685      35.814  10.028 -17.625  1.00 49.65           O  
HETATM 2428  O   HOH A 686      10.729  41.093  -5.610  1.00 42.71           O  
HETATM 2429  O   HOH A 687      35.680  37.834  17.360  1.00 48.30           O  
HETATM 2430  O   HOH A 688      21.903  11.720  -4.703  1.00 48.12           O  
HETATM 2431  O   HOH A 689      23.201  34.992  -8.521  1.00 41.77           O  
HETATM 2432  O   HOH A 690      44.707  15.573 -18.789  1.00 56.42           O  
HETATM 2433  O   HOH A 691      37.492   6.224  -5.743  1.00 53.11           O  
HETATM 2434  O   HOH A 692      50.820  18.492   9.127  1.00 49.11           O  
HETATM 2435  O   HOH A 693      30.014  16.793   1.885  1.00 36.81           O  
HETATM 2436  O   HOH A 694      19.503  44.395  -4.484  1.00 55.89           O  
HETATM 2437  O   HOH A 695      24.118  27.580  19.735  1.00 50.38           O  
HETATM 2438  O   HOH A 696      18.275  35.691 -10.099  1.00 54.82           O  
HETATM 2439  O   HOH A 697       1.204  29.263   0.986  1.00 48.63           O  
HETATM 2440  O   HOH A 698      45.921  10.287  -5.489  1.00 40.75           O  
HETATM 2441  O   HOH A 699      40.814  15.897   7.096  1.00 53.24           O  
HETATM 2442  O   HOH A 700      23.077  42.960  -2.978  1.00 51.79           O  
HETATM 2443  O   HOH A 701      23.504  41.887  -5.555  1.00 58.90           O  
HETATM 2444  O   HOH A 702      35.370  30.650  17.924  1.00 42.74           O  
HETATM 2445  O   HOH A 703      23.364  23.943  19.783  1.00 57.78           O  
HETATM 2446  O   HOH A 704      44.216   6.359  -5.839  1.00 47.91           O  
HETATM 2447  O   HOH A 705      50.826  16.172  -8.674  1.00 43.11           O  
HETATM 2448  O   HOH A 706      26.073  42.835  10.043  1.00 57.22           O  
HETATM 2449  O   HOH A 707      51.106  33.565 -11.210  1.00 56.24           O  
HETATM 2450  O   HOH A 708      53.490  19.993   0.790  1.00 61.43           O  
HETATM 2451  O   HOH A 709      37.201   5.197  -1.431  1.00 52.15           O  
HETATM 2452  O   HOH A 710      53.549  16.490   2.903  1.00 57.45           O  
HETATM 2453  O   HOH A 711      40.808  34.887   6.694  1.00 51.57           O  
HETATM 2454  O   HOH A 712      41.913   4.805  -5.909  1.00 52.06           O  
HETATM 2455  O   HOH A 713      52.859  19.789   5.510  1.00 48.53           O  
HETATM 2456  O   HOH A 714      24.775  17.172 -11.441  1.00 59.87           O  
HETATM 2457  O   HOH A 715      36.111   5.325   0.801  1.00 46.58           O  
HETATM 2458  O   HOH A 716      37.215   6.229   3.504  1.00 28.57           O  
HETATM 2459  O   HOH A 717      44.434   7.291  -8.083  1.00 47.80           O  
HETATM 2460  O   HOH A 718      22.083  15.684  14.015  1.00 59.09           O  
HETATM 2461  O   HOH A 719      42.106   4.046  -8.548  1.00 55.91           O  
CONECT 2213 2214 2218
CONECT 2214 2213 2215
CONECT 2215 2214 2216 2227
CONECT 2216 2215 2217
CONECT 2217 2216 2219 2218
CONECT 2218 2213 2217
CONECT 2219 2217 2220
CONECT 2220 2219 2225 2221
CONECT 2221 2220 2222
CONECT 2222 2221 2223
CONECT 2223 2222 2224
CONECT 2224 2223 2225 2226
CONECT 2225 2220 2224
CONECT 2226 2224
CONECT 2227 2215 2228 2235
CONECT 2228 2227 2229 2233
CONECT 2229 2228 2230
CONECT 2230 2229 2231 2236
CONECT 2231 2230 2232
CONECT 2232 2231 2233
CONECT 2233 2228 2232 2234
CONECT 2234 2233 2235 2242
CONECT 2235 2227 2234
CONECT 2236 2230 2237 2241
CONECT 2237 2236 2238
CONECT 2238 2237 2239
CONECT 2239 2238 2240
CONECT 2240 2239 2241
CONECT 2241 2236 2240
CONECT 2242 2234
END
