# Supplementary material for: Solvent-Site Prediction for Fragment Docking and Its Implication on Fragment-Based Drug Discovery
Source: J Chem Inf Model. 2025 Nov 24;65(23):12959–77. doi: 10.1021/acs.jcim.5c02352 (PMC12690578; doi:10.1021/acs.jcim.5c02352)
Supplement: Supplementary file 3 [file ci5c02352_si_003.zip › Frag2Lead_dataset/2015-07/frag.sdf]

frag.A
 OpenBabel12052208433D

 24 26  0  0  0  0  0  0  0  0999 V2000
    6.6790    2.7650   25.6090 C   0  0  0  0  0  0  0  0  0  0  0  0
    5.6220    3.4610   25.0580 N   0  0  0  0  0  0  0  0  0  0  0  0
    6.4720    1.4780   26.0850 C   0  0  0  0  0  0  0  0  0  0  0  0
    7.9610    3.2870   25.7220 C   0  0  0  0  0  0  0  0  0  0  0  0
    4.3880    3.0130   25.2950 C   0  0  0  0  0  0  0  0  0  0  0  0
    5.8450    4.7310   24.3670 C   0  0  0  0  0  0  0  0  0  0  0  0
    5.2380    0.8520   25.9960 O   0  0  0  0  0  0  0  0  0  0  0  0
    7.4820    0.7310   26.6500 C   0  0  0  0  0  0  0  0  0  0  0  0
    8.9800    2.5430   26.2910 C   0  0  0  0  0  0  0  0  0  0  0  0
    4.1940    1.8130   26.1080 C   0  0  0  0  0  0  0  0  0  0  0  0
    3.3560    3.4620   24.7350 N   0  0  0  0  0  0  0  0  0  0  0  0
    4.5980    5.2410   23.7040 C   0  0  0  0  0  0  0  0  0  0  0  0
    8.7430    1.2690   26.7600 C   0  0  0  0  0  0  0  0  0  0  0  0
    3.4390    4.5540   23.9420 N   0  0  0  0  0  0  0  0  0  0  0  0
    4.6210    6.2290   22.9880 O   0  0  0  0  0  0  0  0  0  0  0  0
    9.9730    2.9660   26.3810 H   0  0  0  0  0  0  0  0  0  0  0  0
    9.5420    0.6870   27.2040 H   0  0  0  0  0  0  0  0  0  0  0  0
    8.1930    4.2860   25.3750 H   0  0  0  0  0  0  0  0  0  0  0  0
    7.2820   -0.2740   27.0040 H   0  0  0  0  0  0  0  0  0  0  0  0
    4.0720    2.0740   27.1520 H   0  0  0  0  0  0  0  0  0  0  0  0
    3.2770    1.3430   25.7730 H   0  0  0  0  0  0  0  0  0  0  0  0
    6.6200    4.6000   23.6060 H   0  0  0  0  0  0  0  0  0  0  0  0
    6.1790    5.4740   25.0980 H   0  0  0  0  0  0  0  0  0  0  0  0
    2.5480    4.9280   23.6310 H   0  0  0  0  0  0  0  0  0  0  0  0
  1  2  1  0  0  0  0
  1  3  2  0  0  0  0
  1  4  1  0  0  0  0
  2  5  1  0  0  0  0
  2  6  1  0  0  0  0
  3  7  1  0  0  0  0
  3  8  1  0  0  0  0
  4  9  2  0  0  0  0
  4 18  1  0  0  0  0
  5 10  1  0  0  0  0
  5 11  2  0  0  0  0
  6 12  1  0  0  0  0
  6 22  1  0  0  0  0
  6 23  1  0  0  0  0
  7 10  1  0  0  0  0
  8 13  2  0  0  0  0
  8 19  1  0  0  0  0
  9 13  1  0  0  0  0
  9 16  1  0  0  0  0
 10 20  1  0  0  0  0
 10 21  1  0  0  0  0
 11 14  1  0  0  0  0
 12 14  1  0  0  0  0
 12 15  2  0  0  0  0
 13 17  1  0  0  0  0
 14 24  1  0  0  0  0
M  END
$$$$
