# Supplementary material for: Solvent-Site Prediction for Fragment Docking and Its Implication on Fragment-Based Drug Discovery
Source: J Chem Inf Model. 2025 Nov 24;65(23):12959–77. doi: 10.1021/acs.jcim.5c02352 (PMC12690578; doi:10.1021/acs.jcim.5c02352)
Supplement: Supplementary file 3 [file ci5c02352_si_003.zip › Frag2Lead_dataset/2015-07/lead.sdf]

lead.B
 OpenBabel12052208433D

 22 25  0  0  1  0  0  0  0  0999 V2000
    9.0700    0.5050   28.1270 C   0  0  0  0  0  0  0  0  0  0  0  0
    7.9440    1.2520   27.4500 C   0  0  0  0  0  0  0  0  0  0  0  0
    6.6840    1.2830   28.0380 C   0  0  0  0  0  0  0  0  0  0  0  0
    5.6320    1.9720   27.4240 C   0  0  0  0  0  0  0  0  0  0  0  0
    4.4230    1.9790   28.0060 O   0  0  0  0  0  0  0  0  0  0  0  0
    3.2370    2.0780   27.2100 C   0  0  0  0  0  0  0  0  0  0  0  0
    3.4600    2.9880   25.9930 C   0  0  0  0  0  0  0  0  0  0  0  0
    2.4450    3.4640   25.3550 N   0  0  0  0  0  0  0  0  0  0  0  0
    2.5990    4.2860   24.2340 N   0  0  0  0  0  0  0  0  0  0  0  0
    3.8090    4.8040   23.9010 C   0  0  0  0  0  0  0  0  0  0  0  0
    3.9160    5.5110   22.9230 O   0  0  0  0  0  0  0  0  0  0  0  0
    5.0280    4.5090   24.7610 C   0  0  1  0  0  0  0  0  0  0  0  0
    5.3280    5.7150   25.6520 C   0  0  0  0  0  0  0  0  0  0  0  0
    4.7690    3.3210   25.6120 N   0  0  0  0  0  0  0  0  0  0  0  0
    5.8450    2.6190   26.2200 C   0  0  0  0  0  0  0  0  0  0  0  0
    7.1200    2.5970   25.6150 C   0  0  0  0  0  0  0  0  0  0  0  0
    8.1690    1.9000   26.2300 C   0  0  0  0  0  0  0  0  0  0  0  0
    9.4700    1.8840   25.6450 N   0  0  0  0  0  0  0  0  0  0  0  0
    9.6610    2.2770   24.2330 C   0  0  0  0  0  0  0  0  0  0  0  0
   11.0720    1.9020   23.6800 C   0  0  0  0  0  0  0  0  0  0  0  0
   10.3820    1.2690   22.5430 N   0  3  0  0  0  0  0  0  0  0  0  0
    9.0650    1.2590   23.2160 C   0  0  0  0  0  0  0  0  0  0  0  0
  1  2  1  0  0  0  0
  2  3  2  0  0  0  0
  2 17  1  0  0  0  0
  3  4  1  0  0  0  0
  4  5  1  0  0  0  0
  4 15  2  0  0  0  0
  5  6  1  0  0  0  0
  6  7  1  0  0  0  0
  7  8  2  0  0  0  0
  7 14  1  0  0  0  0
  8  9  1  0  0  0  0
  9 10  1  0  0  0  0
 10 11  2  0  0  0  0
 10 12  1  0  0  0  0
 12 13  1  1  0  0  0
 12 14  1  0  0  0  0
 14 15  1  0  0  0  0
 15 16  1  0  0  0  0
 16 17  2  0  0  0  0
 17 18  1  0  0  0  0
 18 19  1  0  0  0  0
 19 20  1  0  0  0  0
 19 22  1  0  0  0  0
 20 21  1  0  0  0  0
 21 22  1  0  0  0  0
M  CHG  1  21   1
M  END
$$$$
