# Supplementary material for: Solvent-Site Prediction for Fragment Docking and Its Implication on Fragment-Based Drug Discovery
Source: J Chem Inf Model. 2025 Nov 24;65(23):12959–77. doi: 10.1021/acs.jcim.5c02352 (PMC12690578; doi:10.1021/acs.jcim.5c02352)
Supplement: Supplementary file 3 [file ci5c02352_si_003.zip › Frag2Lead_dataset/2015-07/rec-frag.pdb]

ATOM      1  N   ASP A 414      -4.865  22.912  19.419  1.00 53.65           N  
ATOM      2  CA  ASP A 414      -4.043  23.154  20.601  1.00 53.27           C  
ATOM      3  C   ASP A 414      -3.697  21.839  21.303  1.00 53.07           C  
ATOM      4  O   ASP A 414      -4.588  21.144  21.806  1.00 53.67           O  
ATOM      5  CB  ASP A 414      -4.735  24.135  21.568  1.00 56.18           C  
ATOM      6  CG  ASP A 414      -4.880  25.545  21.024  1.00 74.83           C  
ATOM      7  OD1 ASP A 414      -3.834  26.207  20.798  1.00 76.38           O  
ATOM      8  OD2 ASP A 414      -6.037  26.004  20.860  1.00 82.70           O1-
ATOM      9  N   TYR A 415      -2.402  21.498  21.320  1.00 44.86           N  
ATOM     10  CA  TYR A 415      -1.885  20.268  21.919  1.00 42.12           C  
ATOM     11  C   TYR A 415      -1.483  20.391  23.400  1.00 36.50           C  
ATOM     12  O   TYR A 415      -1.105  19.393  23.997  1.00 33.52           O  
ATOM     13  CB  TYR A 415      -0.726  19.704  21.069  1.00 44.48           C  
ATOM     14  CG  TYR A 415      -1.195  18.846  19.915  1.00 47.45           C  
ATOM     15  CD1 TYR A 415      -1.566  17.518  20.112  1.00 49.60           C  
ATOM     16  CD2 TYR A 415      -1.282  19.363  18.625  1.00 48.67           C  
ATOM     17  CE1 TYR A 415      -2.023  16.729  19.058  1.00 50.86           C  
ATOM     18  CE2 TYR A 415      -1.746  18.586  17.564  1.00 49.96           C  
ATOM     19  CZ  TYR A 415      -2.098  17.263  17.783  1.00 60.13           C  
ATOM     20  OH  TYR A 415      -2.521  16.475  16.739  1.00 64.99           O  
ATOM     21  N   GLU A 416      -1.577  21.593  23.995  1.00 29.74           N  
ATOM     22  CA  GLU A 416      -1.225  21.800  25.406  1.00 28.72           C  
ATOM     23  C   GLU A 416      -2.272  21.184  26.342  1.00 32.57           C  
ATOM     24  O   GLU A 416      -3.461  21.494  26.242  1.00 32.46           O  
ATOM     25  CB  GLU A 416      -0.981  23.290  25.732  1.00 29.54           C  
ATOM     26  CG  GLU A 416      -0.331  23.523  27.091  1.00 34.57           C  
ATOM     27  CD  GLU A 416       1.166  23.306  27.205  1.00 43.82           C  
ATOM     28  OE1 GLU A 416       1.640  23.080  28.341  1.00 35.20           O  
ATOM     29  OE2 GLU A 416       1.878  23.423  26.181  1.00 46.90           O1-
ATOM     30  N   ILE A 417      -1.813  20.304  27.242  1.00 28.18           N  
ATOM     31  CA  ILE A 417      -2.660  19.616  28.219  1.00 27.83           C  
ATOM     32  C   ILE A 417      -2.450  20.173  29.621  1.00 28.97           C  
ATOM     33  O   ILE A 417      -1.314  20.382  30.053  1.00 27.36           O  
ATOM     34  CB  ILE A 417      -2.482  18.069  28.141  1.00 30.73           C  
ATOM     35  CG1 ILE A 417      -3.049  17.521  26.810  1.00 30.34           C  
ATOM     36  CG2 ILE A 417      -3.114  17.352  29.357  1.00 30.95           C  
ATOM     37  CD1 ILE A 417      -2.712  16.084  26.517  1.00 33.10           C  
ATOM     38  N   GLN A 418      -3.561  20.417  30.331  1.00 26.25           N  
ATOM     39  CA  GLN A 418      -3.548  20.923  31.703  1.00 25.70           C  
ATOM     40  C   GLN A 418      -3.109  19.740  32.579  1.00 27.30           C  
ATOM     41  O   GLN A 418      -3.688  18.660  32.473  1.00 27.45           O  
ATOM     42  CB  GLN A 418      -4.951  21.470  32.076  1.00 27.61           C  
ATOM     43  CG  GLN A 418      -5.385  22.659  31.185  1.00 43.78           C  
ATOM     44  CD  GLN A 418      -6.880  22.868  31.004  1.00 68.64           C  
ATOM     45  NE2 GLN A 418      -7.615  21.831  30.634  1.00 59.70           N  
ATOM     46  OE1 GLN A 418      -7.384  23.991  31.094  1.00 68.65           O  
ATOM     47  N   ARG A 419      -2.040  19.908  33.360  1.00 23.70           N  
ATOM     48  CA  ARG A 419      -1.482  18.848  34.207  1.00 24.36           C  
ATOM     49  C   ARG A 419      -2.474  18.129  35.129  1.00 29.22           C  
ATOM     50  O   ARG A 419      -2.350  16.920  35.347  1.00 28.94           O  
ATOM     51  CB  ARG A 419      -0.271  19.341  35.001  1.00 26.92           C  
ATOM     52  CG  ARG A 419       0.698  18.179  35.247  1.00 35.15           C  
ATOM     53  CD  ARG A 419       1.871  18.535  36.106  1.00 28.93           C  
ATOM     54  NE  ARG A 419       2.714  19.553  35.480  1.00 32.70           N  
ATOM     55  CZ  ARG A 419       3.744  19.306  34.681  1.00 39.00           C  
ATOM     56  NH1 ARG A 419       4.459  20.306  34.186  1.00 24.32           N1+
ATOM     57  NH2 ARG A 419       4.071  18.055  34.371  1.00 21.85           N  
ATOM     58  N   GLU A 420      -3.478  18.863  35.632  1.00 25.56           N  
ATOM     59  CA  GLU A 420      -4.513  18.327  36.528  1.00 24.75           C  
ATOM     60  C   GLU A 420      -5.394  17.271  35.839  1.00 27.40           C  
ATOM     61  O   GLU A 420      -6.077  16.505  36.518  1.00 26.07           O  
ATOM     62  CB  GLU A 420      -5.339  19.464  37.164  1.00 25.42           C  
ATOM     63  CG  GLU A 420      -4.519  20.359  38.088  1.00 32.31           C  
ATOM     64  CD  GLU A 420      -3.656  21.427  37.438  1.00 53.14           C  
ATOM     65  OE1 GLU A 420      -3.741  21.611  36.201  1.00 40.38           O  
ATOM     66  OE2 GLU A 420      -2.863  22.063  38.168  1.00 59.88           O1-
ATOM     67  N   ARG A 421      -5.313  17.188  34.497  1.00 23.32           N  
ATOM     68  CA  ARG A 421      -6.032  16.198  33.691  1.00 22.56           C  
ATOM     69  C   ARG A 421      -5.266  14.879  33.577  1.00 28.01           C  
ATOM     70  O   ARG A 421      -5.800  13.914  33.029  1.00 29.18           O  
ATOM     71  CB  ARG A 421      -6.344  16.770  32.298  1.00 21.72           C  
ATOM     72  CG  ARG A 421      -7.408  17.870  32.335  1.00 28.75           C  
ATOM     73  CD  ARG A 421      -7.983  18.148  30.963  1.00 28.09           C  
ATOM     74  NE  ARG A 421      -9.071  19.124  31.017  1.00 27.76           N  
ATOM     75  CZ  ARG A 421     -10.349  18.815  31.196  1.00 37.12           C  
ATOM     76  NH1 ARG A 421     -11.263  19.767  31.238  1.00 31.69           N1+
ATOM     77  NH2 ARG A 421     -10.720  17.549  31.352  1.00 27.16           N  
ATOM     78  N   ILE A 422      -4.044  14.825  34.126  1.00 25.69           N  
ATOM     79  CA  ILE A 422      -3.145  13.672  34.067  1.00 26.82           C  
ATOM     80  C   ILE A 422      -2.842  13.081  35.434  1.00 32.18           C  
ATOM     81  O   ILE A 422      -2.317  13.771  36.303  1.00 31.42           O  
ATOM     82  CB  ILE A 422      -1.806  14.018  33.313  1.00 29.85           C  
ATOM     83  CG1 ILE A 422      -2.033  14.460  31.842  1.00 30.10           C  
ATOM     84  CG2 ILE A 422      -0.774  12.871  33.410  1.00 30.11           C  
ATOM     85  CD1 ILE A 422      -2.545  13.315  30.845  1.00 25.47           C  
ATOM     86  N   GLU A 423      -3.107  11.789  35.594  1.00 30.80           N  
ATOM     87  CA  GLU A 423      -2.744  11.065  36.809  1.00 31.45           C  
ATOM     88  C   GLU A 423      -1.538  10.183  36.434  1.00 33.97           C  
ATOM     89  O   GLU A 423      -1.682   9.259  35.640  1.00 32.38           O  
ATOM     90  CB  GLU A 423      -3.929  10.237  37.362  1.00 32.90           C  
ATOM     91  CG  GLU A 423      -3.580   9.508  38.656  1.00 48.99           C  
ATOM     92  CD  GLU A 423      -4.686   8.765  39.382  1.00 82.69           C  
ATOM     93  OE1 GLU A 423      -5.783   8.582  38.803  1.00 78.12           O  
ATOM     94  OE2 GLU A 423      -4.443   8.354  40.540  1.00 85.78           O1-
ATOM     95  N   LEU A 424      -0.353  10.513  36.952  1.00 32.06           N  
ATOM     96  CA  LEU A 424       0.875   9.776  36.669  1.00 33.29           C  
ATOM     97  C   LEU A 424       0.854   8.417  37.390  1.00 39.55           C  
ATOM     98  O   LEU A 424       0.644   8.355  38.606  1.00 39.65           O  
ATOM     99  CB  LEU A 424       2.114  10.605  37.068  1.00 33.84           C  
ATOM    100  CG  LEU A 424       3.506  10.119  36.567  1.00 39.04           C  
ATOM    101  CD1 LEU A 424       3.699  10.404  35.079  1.00 39.52           C  
ATOM    102  CD2 LEU A 424       4.616  10.845  37.296  1.00 40.96           C  
ATOM    103  N   GLY A 425       1.006   7.348  36.618  1.00 35.28           N  
ATOM    104  CA  GLY A 425       1.024   5.987  37.143  1.00 34.67           C  
ATOM    105  C   GLY A 425       2.432   5.445  37.219  1.00 37.62           C  
ATOM    106  O   GLY A 425       3.395   6.218  37.263  1.00 36.63           O  
ATOM    107  N   ARG A 426       2.562   4.111  37.204  1.00 35.30           N  
ATOM    108  CA  ARG A 426       3.856   3.419  37.293  1.00 35.39           C  
ATOM    109  C   ARG A 426       4.749   3.602  36.066  1.00 37.74           C  
ATOM    110  O   ARG A 426       4.256   3.811  34.962  1.00 35.46           O  
ATOM    111  CB  ARG A 426       3.668   1.913  37.613  1.00 37.66           C  
ATOM    112  CG  ARG A 426       2.998   1.093  36.509  1.00 49.15           C  
ATOM    113  CD  ARG A 426       2.939  -0.387  36.838  1.00 58.07           C  
ATOM    114  NE  ARG A 426       2.265  -1.141  35.778  1.00 64.73           N  
ATOM    115  CZ  ARG A 426       2.882  -1.697  34.739  1.00 76.16           C  
ATOM    116  NH1 ARG A 426       4.202  -1.608  34.615  1.00 61.19           N1+
ATOM    117  NH2 ARG A 426       2.184  -2.349  33.818  1.00 59.08           N  
ATOM    118  N   CYS A 427       6.061   3.514  36.281  1.00 35.93           N  
ATOM    119  CA  CYS A 427       7.084   3.566  35.254  1.00 37.94           C  
ATOM    120  C   CYS A 427       6.924   2.297  34.390  1.00 39.95           C  
ATOM    121  O   CYS A 427       6.640   1.218  34.927  1.00 39.06           O  
ATOM    122  CB  CYS A 427       8.457   3.641  35.914  1.00 40.62           C  
ATOM    123  SG  CYS A 427       9.851   3.589  34.765  1.00 46.50           S  
ATOM    124  N   ILE A 428       7.014   2.434  33.055  1.00 34.18           N  
ATOM    125  CA  ILE A 428       6.831   1.279  32.167  1.00 33.31           C  
ATOM    126  C   ILE A 428       8.001   1.019  31.259  1.00 38.76           C  
ATOM    127  O   ILE A 428       8.023   0.005  30.568  1.00 40.55           O  
ATOM    128  CB  ILE A 428       5.481   1.280  31.394  1.00 34.94           C  
ATOM    129  CG1 ILE A 428       5.357   2.518  30.462  1.00 34.58           C  
ATOM    130  CG2 ILE A 428       4.295   1.078  32.345  1.00 35.15           C  
ATOM    131  CD1 ILE A 428       4.006   2.728  29.818  1.00 41.32           C  
ATOM    132  N   GLY A 429       8.940   1.937  31.236  1.00 35.86           N  
ATOM    133  CA  GLY A 429      10.107   1.815  30.377  1.00 37.04           C  
ATOM    134  C   GLY A 429      10.985   3.041  30.374  1.00 41.65           C  
ATOM    135  O   GLY A 429      10.772   3.972  31.148  1.00 41.54           O  
ATOM    136  N   GLU A 430      11.980   3.029  29.504  1.00 40.19           N  
ATOM    137  CA  GLU A 430      12.962   4.092  29.379  1.00 41.21           C  
ATOM    138  C   GLU A 430      13.013   4.634  27.958  1.00 44.64           C  
ATOM    139  O   GLU A 430      12.787   3.904  26.994  1.00 44.39           O  
ATOM    140  CB  GLU A 430      14.346   3.560  29.771  1.00 43.14           C  
ATOM    141  CG  GLU A 430      15.004   4.322  30.910  1.00 56.81           C  
ATOM    142  CD  GLU A 430      16.141   3.570  31.578  1.00 80.61           C  
ATOM    143  OE1 GLU A 430      15.888   2.471  32.125  1.00 75.05           O  
ATOM    144  OE2 GLU A 430      17.281   4.091  31.579  1.00 75.62           O1-
ATOM    145  N   GLY A 431      13.309   5.919  27.863  1.00 40.52           N  
ATOM    146  CA  GLY A 431      13.488   6.642  26.615  1.00 40.11           C  
ATOM    147  C   GLY A 431      14.791   7.400  26.702  1.00 43.95           C  
ATOM    148  O   GLY A 431      15.416   7.422  27.768  1.00 44.23           O  
ATOM    149  N   GLN A 432      15.207   8.041  25.600  1.00 40.40           N  
ATOM    150  CA  GLN A 432      16.449   8.826  25.540  1.00 39.95           C  
ATOM    151  C   GLN A 432      16.491   9.946  26.597  1.00 43.39           C  
ATOM    152  O   GLN A 432      17.536  10.157  27.217  1.00 44.55           O  
ATOM    153  CB  GLN A 432      16.612   9.416  24.125  1.00 41.63           C  
ATOM    154  CG  GLN A 432      18.021   9.872  23.781  1.00 59.17           C  
ATOM    155  CD  GLN A 432      18.014  11.073  22.863  1.00 80.26           C  
ATOM    156  NE2 GLN A 432      18.592  12.172  23.330  1.00 68.96           N  
ATOM    157  OE1 GLN A 432      17.511  11.030  21.731  1.00 76.45           O  
ATOM    158  N   PHE A 433      15.344  10.635  26.825  1.00 37.34           N  
ATOM    159  CA  PHE A 433      15.228  11.781  27.731  1.00 36.07           C  
ATOM    160  C   PHE A 433      14.858  11.487  29.185  1.00 37.49           C  
ATOM    161  O   PHE A 433      15.079  12.327  30.056  1.00 36.04           O  
ATOM    162  CB  PHE A 433      14.288  12.836  27.130  1.00 37.85           C  
ATOM    163  CG  PHE A 433      14.792  13.443  25.842  1.00 39.01           C  
ATOM    164  CD1 PHE A 433      15.639  14.543  25.860  1.00 42.28           C  
ATOM    165  CD2 PHE A 433      14.422  12.912  24.611  1.00 40.73           C  
ATOM    166  CE1 PHE A 433      16.128  15.088  24.667  1.00 43.56           C  
ATOM    167  CE2 PHE A 433      14.902  13.462  23.420  1.00 43.69           C  
ATOM    168  CZ  PHE A 433      15.745  14.552  23.456  1.00 42.29           C  
ATOM    169  N   GLY A 434      14.269  10.327  29.434  1.00 33.47           N  
ATOM    170  CA  GLY A 434      13.854   9.952  30.775  1.00 32.57           C  
ATOM    171  C   GLY A 434      12.900   8.782  30.806  1.00 36.34           C  
ATOM    172  O   GLY A 434      12.667   8.123  29.787  1.00 37.42           O  
ATOM    173  N   ASP A 435      12.347   8.522  31.986  1.00 31.21           N  
ATOM    174  CA  ASP A 435      11.416   7.428  32.194  1.00 30.31           C  
ATOM    175  C   ASP A 435      10.121   7.658  31.450  1.00 32.20           C  
ATOM    176  O   ASP A 435       9.720   8.805  31.223  1.00 30.84           O  
ATOM    177  CB  ASP A 435      11.132   7.239  33.689  1.00 32.30           C  
ATOM    178  CG  ASP A 435      12.324   6.819  34.539  1.00 46.71           C  
ATOM    179  OD1 ASP A 435      13.335   6.338  33.961  1.00 47.50           O  
ATOM    180  OD2 ASP A 435      12.234   6.938  35.780  1.00 53.71           O1-
ATOM    181  N   VAL A 436       9.502   6.552  31.025  1.00 27.14           N  
ATOM    182  CA  VAL A 436       8.195   6.539  30.394  1.00 25.37           C  
ATOM    183  C   VAL A 436       7.278   5.924  31.458  1.00 29.38           C  
ATOM    184  O   VAL A 436       7.613   4.893  32.061  1.00 29.92           O  
ATOM    185  CB  VAL A 436       8.136   5.754  29.049  1.00 27.44           C  
ATOM    186  CG1 VAL A 436       6.746   5.848  28.419  1.00 25.68           C  
ATOM    187  CG2 VAL A 436       9.196   6.248  28.064  1.00 27.31           C  
ATOM    188  N   HIS A 437       6.149   6.572  31.715  1.00 24.96           N  
ATOM    189  CA  HIS A 437       5.183   6.081  32.678  1.00 25.09           C  
ATOM    190  C   HIS A 437       3.867   5.843  31.984  1.00 28.59           C  
ATOM    191  O   HIS A 437       3.612   6.450  30.953  1.00 27.50           O  
ATOM    192  CB  HIS A 437       4.951   7.138  33.773  1.00 26.37           C  
ATOM    193  CG  HIS A 437       6.073   7.297  34.747  1.00 30.47           C  
ATOM    194  CD2 HIS A 437       6.109   7.020  36.069  1.00 32.61           C  
ATOM    195  ND1 HIS A 437       7.281   7.866  34.377  1.00 33.06           N  
ATOM    196  CE1 HIS A 437       8.022   7.882  35.474  1.00 32.36           C  
ATOM    197  NE2 HIS A 437       7.355   7.393  36.518  1.00 32.76           N  
ATOM    198  N   GLN A 438       3.017   4.983  32.548  1.00 24.89           N  
ATOM    199  CA  GLN A 438       1.651   4.864  32.063  1.00 25.00           C  
ATOM    200  C   GLN A 438       0.860   5.826  32.949  1.00 29.51           C  
ATOM    201  O   GLN A 438       1.326   6.217  34.010  1.00 28.10           O  
ATOM    202  CB  GLN A 438       1.094   3.422  32.149  1.00 26.66           C  
ATOM    203  CG  GLN A 438       1.098   2.774  33.533  1.00 36.96           C  
ATOM    204  CD  GLN A 438       0.313   1.472  33.560  1.00 60.05           C  
ATOM    205  NE2 GLN A 438       0.221   0.782  32.422  1.00 39.90           N  
ATOM    206  OE1 GLN A 438      -0.238   1.076  34.598  1.00 60.02           O  
ATOM    207  N   GLY A 439      -0.313   6.219  32.517  1.00 28.82           N  
ATOM    208  CA  GLY A 439      -1.128   7.114  33.326  1.00 27.98           C  
ATOM    209  C   GLY A 439      -2.520   7.241  32.791  1.00 29.57           C  
ATOM    210  O   GLY A 439      -2.887   6.552  31.837  1.00 27.27           O  
ATOM    211  N   ILE A 440      -3.289   8.132  33.401  1.00 27.36           N  
ATOM    212  CA  ILE A 440      -4.671   8.367  33.009  1.00 28.32           C  
ATOM    213  C   ILE A 440      -4.871   9.819  32.598  1.00 31.37           C  
ATOM    214  O   ILE A 440      -4.410  10.734  33.280  1.00 30.54           O  
ATOM    215  CB  ILE A 440      -5.651   7.904  34.132  1.00 32.71           C  
ATOM    216  CG1 ILE A 440      -5.563   6.365  34.398  1.00 34.05           C  
ATOM    217  CG2 ILE A 440      -7.110   8.381  33.907  1.00 34.18           C  
ATOM    218  CD1 ILE A 440      -5.998   5.395  33.216  1.00 43.84           C  
ATOM    219  N   TYR A 441      -5.560  10.008  31.470  1.00 27.53           N  
ATOM    220  CA  TYR A 441      -5.923  11.297  30.924  1.00 26.82           C  
ATOM    221  C   TYR A 441      -7.426  11.450  31.040  1.00 33.84           C  
ATOM    222  O   TYR A 441      -8.187  10.669  30.447  1.00 31.73           O  
ATOM    223  CB  TYR A 441      -5.457  11.444  29.473  1.00 26.88           C  
ATOM    224  CG  TYR A 441      -5.878  12.726  28.774  1.00 27.67           C  
ATOM    225  CD1 TYR A 441      -5.869  13.952  29.447  1.00 29.42           C  
ATOM    226  CD2 TYR A 441      -6.165  12.735  27.412  1.00 28.10           C  
ATOM    227  CE1 TYR A 441      -6.229  15.136  28.800  1.00 29.88           C  
ATOM    228  CE2 TYR A 441      -6.515  13.918  26.752  1.00 28.94           C  
ATOM    229  CZ  TYR A 441      -6.528  15.118  27.446  1.00 33.20           C  
ATOM    230  OH  TYR A 441      -6.872  16.279  26.793  1.00 29.86           O  
ATOM    231  N   MET A 442      -7.840  12.452  31.840  1.00 34.04           N  
ATOM    232  CA  MET A 442      -9.241  12.793  32.072  1.00 36.70           C  
ATOM    233  C   MET A 442      -9.581  13.972  31.169  1.00 40.74           C  
ATOM    234  O   MET A 442      -9.171  15.097  31.450  1.00 38.32           O  
ATOM    235  CB  MET A 442      -9.487  13.175  33.544  1.00 40.31           C  
ATOM    236  CG  MET A 442      -9.253  12.052  34.525  1.00 46.27           C  
ATOM    237  SD  MET A 442      -8.332  12.621  35.974  1.00 52.87           S  
ATOM    238  CE  MET A 442      -6.780  11.801  35.660  1.00 49.47           C  
ATOM    239  N   SER A 443     -10.284  13.710  30.066  1.00 39.71           N  
ATOM    240  CA  SER A 443     -10.690  14.756  29.130  1.00 40.56           C  
ATOM    241  C   SER A 443     -12.229  14.837  29.049  1.00 46.98           C  
ATOM    242  O   SER A 443     -12.885  13.836  29.363  1.00 45.97           O  
ATOM    243  CB  SER A 443     -10.092  14.495  27.751  1.00 44.01           C  
ATOM    244  OG  SER A 443     -10.921  13.655  26.964  1.00 51.16           O  
ATOM    245  N   PRO A 444     -12.827  15.976  28.583  1.00 45.89           N  
ATOM    246  CA  PRO A 444     -14.299  16.034  28.467  1.00 51.00           C  
ATOM    247  C   PRO A 444     -14.825  15.237  27.273  1.00 81.51           C  
ATOM    248  O   PRO A 444     -15.164  14.066  27.416  1.00 52.93           O  
ATOM    249  CB  PRO A 444     -14.576  17.529  28.311  1.00 52.04           C  
ATOM    250  CG  PRO A 444     -13.364  18.056  27.637  1.00 54.75           C  
ATOM    251  CD  PRO A 444     -12.208  17.249  28.155  1.00 49.02           C  
ATOM    252  N   PRO A 447     -12.225  10.745  29.464  1.00 46.87           N  
ATOM    253  CA  PRO A 447     -12.859  10.563  30.778  1.00 46.74           C  
ATOM    254  C   PRO A 447     -11.918   9.852  31.749  1.00 50.67           C  
ATOM    255  O   PRO A 447     -11.740  10.292  32.892  1.00 50.25           O  
ATOM    256  CB  PRO A 447     -14.119   9.735  30.466  1.00 48.57           C  
ATOM    257  CG  PRO A 447     -14.139   9.543  28.956  1.00 53.18           C  
ATOM    258  CD  PRO A 447     -13.182  10.532  28.364  1.00 48.81           C  
ATOM    259  N   ALA A 448     -11.300   8.757  31.264  1.00 46.06           N  
ATOM    260  CA  ALA A 448     -10.331   7.910  31.949  1.00 45.05           C  
ATOM    261  C   ALA A 448      -9.546   7.119  30.879  1.00 47.10           C  
ATOM    262  O   ALA A 448      -9.582   5.884  30.855  1.00 48.48           O  
ATOM    263  CB  ALA A 448     -11.040   6.969  32.913  1.00 45.80           C  
ATOM    264  N   LEU A 449      -8.879   7.848  29.961  1.00 39.43           N  
ATOM    265  CA  LEU A 449      -8.085   7.260  28.890  1.00 37.35           C  
ATOM    266  C   LEU A 449      -6.682   6.890  29.390  1.00 38.62           C  
ATOM    267  O   LEU A 449      -5.984   7.730  29.958  1.00 36.82           O  
ATOM    268  CB  LEU A 449      -8.014   8.200  27.668  1.00 36.90           C  
ATOM    269  CG  LEU A 449      -7.177   7.717  26.457  1.00 41.39           C  
ATOM    270  CD1 LEU A 449      -7.945   6.707  25.598  1.00 41.15           C  
ATOM    271  CD2 LEU A 449      -6.736   8.887  25.599  1.00 42.10           C  
ATOM    272  N   ALA A 450      -6.283   5.621  29.173  1.00 33.53           N  
ATOM    273  CA  ALA A 450      -4.958   5.091  29.527  1.00 31.78           C  
ATOM    274  C   ALA A 450      -3.957   5.690  28.537  1.00 30.88           C  
ATOM    275  O   ALA A 450      -4.187   5.637  27.334  1.00 30.22           O  
ATOM    276  CB  ALA A 450      -4.960   3.567  29.432  1.00 32.25           C  
ATOM    277  N   VAL A 451      -2.899   6.337  29.043  1.00 25.44           N  
ATOM    278  CA  VAL A 451      -1.893   7.036  28.212  1.00 23.06           C  
ATOM    279  C   VAL A 451      -0.495   6.661  28.630  1.00 25.90           C  
ATOM    280  O   VAL A 451      -0.320   6.167  29.730  1.00 27.41           O  
ATOM    281  CB  VAL A 451      -2.048   8.601  28.263  1.00 23.96           C  
ATOM    282  CG1 VAL A 451      -3.338   9.065  27.621  1.00 23.03           C  
ATOM    283  CG2 VAL A 451      -1.938   9.144  29.692  1.00 22.95           C  
ATOM    284  N   ALA A 452       0.506   6.951  27.774  1.00 20.93           N  
ATOM    285  CA  ALA A 452       1.921   6.810  28.097  1.00 20.13           C  
ATOM    286  C   ALA A 452       2.388   8.249  28.301  1.00 23.37           C  
ATOM    287  O   ALA A 452       1.931   9.154  27.585  1.00 21.45           O  
ATOM    288  CB  ALA A 452       2.691   6.174  26.948  1.00 20.40           C  
ATOM    289  N   ILE A 453       3.230   8.471  29.313  1.00 20.18           N  
ATOM    290  CA  ILE A 453       3.747   9.792  29.653  1.00 20.37           C  
ATOM    291  C   ILE A 453       5.247   9.726  29.588  1.00 22.62           C  
ATOM    292  O   ILE A 453       5.869   9.012  30.389  1.00 21.10           O  
ATOM    293  CB  ILE A 453       3.255  10.294  31.051  1.00 24.32           C  
ATOM    294  CG1 ILE A 453       1.721  10.355  31.134  1.00 25.41           C  
ATOM    295  CG2 ILE A 453       3.862  11.671  31.388  1.00 24.73           C  
ATOM    296  CD1 ILE A 453       1.160   9.694  32.303  1.00 34.33           C  
ATOM    297  N   LYS A 454       5.834  10.446  28.626  1.00 18.70           N  
ATOM    298  CA  LYS A 454       7.285  10.500  28.476  1.00 19.08           C  
ATOM    299  C   LYS A 454       7.806  11.685  29.287  1.00 24.38           C  
ATOM    300  O   LYS A 454       7.334  12.808  29.109  1.00 23.14           O  
ATOM    301  CB  LYS A 454       7.680  10.635  27.004  1.00 21.86           C  
ATOM    302  CG  LYS A 454       7.276   9.419  26.151  1.00 32.91           C  
ATOM    303  CD  LYS A 454       7.747   9.548  24.701  1.00 48.87           C  
ATOM    304  CE  LYS A 454       9.217   9.248  24.504  1.00 63.46           C  
ATOM    305  NZ  LYS A 454       9.639   9.472  23.098  1.00 73.93           N1+
ATOM    306  N   THR A 455       8.747  11.425  30.186  1.00 23.04           N  
ATOM    307  CA  THR A 455       9.324  12.451  31.058  1.00 25.24           C  
ATOM    308  C   THR A 455      10.703  12.859  30.541  1.00 32.87           C  
ATOM    309  O   THR A 455      11.304  12.166  29.718  1.00 32.44           O  
ATOM    310  CB  THR A 455       9.333  12.008  32.543  1.00 28.05           C  
ATOM    311  CG2 THR A 455       8.010  11.434  33.008  1.00 27.69           C  
ATOM    312  OG1 THR A 455      10.374  11.058  32.741  1.00 30.64           O  
ATOM    313  N   CYS A 456      11.188  14.005  30.999  1.00 33.04           N  
ATOM    314  CA  CYS A 456      12.459  14.541  30.545  1.00 34.43           C  
ATOM    315  C   CYS A 456      13.269  14.957  31.759  1.00 39.03           C  
ATOM    316  O   CYS A 456      12.877  15.883  32.477  1.00 37.31           O  
ATOM    317  CB  CYS A 456      12.195  15.713  29.607  1.00 36.00           C  
ATOM    318  SG  CYS A 456      13.675  16.436  28.867  1.00 40.69           S  
ATOM    319  N   LYS A 457      14.358  14.225  32.032  1.00 37.95           N  
ATOM    320  CA  LYS A 457      15.217  14.497  33.195  1.00 38.90           C  
ATOM    321  C   LYS A 457      15.814  15.912  33.191  1.00 41.75           C  
ATOM    322  O   LYS A 457      15.803  16.582  34.224  1.00 41.03           O  
ATOM    323  CB  LYS A 457      16.357  13.460  33.294  1.00 42.52           C  
ATOM    324  CG  LYS A 457      15.927  12.096  33.830  1.00 60.67           C  
ATOM    325  CD  LYS A 457      16.987  11.017  33.572  1.00 68.55           C  
ATOM    326  CE  LYS A 457      16.425   9.609  33.575  1.00 71.49           C  
ATOM    327  NZ  LYS A 457      16.098   9.122  34.941  1.00 77.93           N1+
ATOM    328  N   ASN A 458      16.323  16.363  32.029  1.00 38.68           N  
ATOM    329  CA  ASN A 458      17.031  17.638  31.906  1.00 38.62           C  
ATOM    330  C   ASN A 458      16.290  18.762  31.173  1.00 42.83           C  
ATOM    331  O   ASN A 458      16.931  19.719  30.719  1.00 42.31           O  
ATOM    332  CB  ASN A 458      18.425  17.384  31.300  1.00 38.98           C  
ATOM    333  CG  ASN A 458      19.223  16.334  32.059  1.00 59.38           C  
ATOM    334  ND2 ASN A 458      19.751  15.351  31.340  1.00 51.25           N  
ATOM    335  OD1 ASN A 458      19.343  16.371  33.292  1.00 47.83           O  
ATOM    336  N   CYS A 459      14.945  18.683  31.102  1.00 39.32           N  
ATOM    337  CA  CYS A 459      14.146  19.696  30.404  1.00 38.56           C  
ATOM    338  C   CYS A 459      14.030  21.098  31.023  1.00 44.12           C  
ATOM    339  O   CYS A 459      13.473  22.008  30.393  1.00 43.94           O  
ATOM    340  CB  CYS A 459      12.813  19.145  29.923  1.00 37.88           C  
ATOM    341  SG  CYS A 459      12.933  18.260  28.358  1.00 41.30           S  
ATOM    342  N   THR A 460      14.640  21.293  32.205  1.00 41.10           N  
ATOM    343  CA  THR A 460      14.731  22.607  32.853  1.00 41.27           C  
ATOM    344  C   THR A 460      15.723  23.497  32.041  1.00 44.49           C  
ATOM    345  O   THR A 460      15.715  24.723  32.177  1.00 44.05           O  
ATOM    346  CB  THR A 460      15.034  22.466  34.355  1.00 48.35           C  
ATOM    347  CG2 THR A 460      16.359  21.743  34.638  1.00 42.95           C  
ATOM    348  OG1 THR A 460      15.025  23.767  34.944  1.00 53.81           O  
ATOM    349  N   SER A 461      16.542  22.846  31.178  1.00 39.71           N  
ATOM    350  CA  SER A 461      17.478  23.439  30.220  1.00 39.58           C  
ATOM    351  C   SER A 461      16.726  23.485  28.885  1.00 43.24           C  
ATOM    352  O   SER A 461      16.195  22.456  28.439  1.00 42.76           O  
ATOM    353  CB  SER A 461      18.718  22.565  30.062  1.00 43.57           C  
ATOM    354  OG  SER A 461      19.035  21.866  31.254  1.00 56.51           O  
ATOM    355  N   ASP A 462      16.640  24.676  28.271  1.00 38.92           N  
ATOM    356  CA  ASP A 462      15.908  24.874  27.020  1.00 37.56           C  
ATOM    357  C   ASP A 462      16.480  24.125  25.815  1.00 41.41           C  
ATOM    358  O   ASP A 462      15.710  23.737  24.929  1.00 41.25           O  
ATOM    359  CB  ASP A 462      15.721  26.361  26.708  1.00 38.95           C  
ATOM    360  CG  ASP A 462      14.667  26.600  25.647  1.00 44.44           C  
ATOM    361  OD1 ASP A 462      13.489  26.238  25.888  1.00 42.99           O  
ATOM    362  OD2 ASP A 462      15.027  27.096  24.556  1.00 49.13           O1-
ATOM    363  N   SER A 463      17.814  23.904  25.777  1.00 37.70           N  
ATOM    364  CA  SER A 463      18.444  23.166  24.680  1.00 37.85           C  
ATOM    365  C   SER A 463      17.894  21.734  24.615  1.00 41.21           C  
ATOM    366  O   SER A 463      17.607  21.247  23.525  1.00 41.50           O  
ATOM    367  CB  SER A 463      19.968  23.165  24.805  1.00 42.31           C  
ATOM    368  OG  SER A 463      20.418  22.699  26.067  1.00 52.60           O  
ATOM    369  N   VAL A 464      17.685  21.101  25.790  1.00 36.57           N  
ATOM    370  CA  VAL A 464      17.128  19.744  25.933  1.00 35.86           C  
ATOM    371  C   VAL A 464      15.604  19.797  25.672  1.00 36.30           C  
ATOM    372  O   VAL A 464      15.085  18.965  24.930  1.00 36.05           O  
ATOM    373  CB  VAL A 464      17.460  19.127  27.320  1.00 39.92           C  
ATOM    374  CG1 VAL A 464      16.898  17.714  27.446  1.00 40.03           C  
ATOM    375  CG2 VAL A 464      18.963  19.123  27.576  1.00 39.87           C  
ATOM    376  N   ARG A 465      14.905  20.781  26.280  1.00 30.36           N  
ATOM    377  CA  ARG A 465      13.466  20.977  26.135  1.00 28.74           C  
ATOM    378  C   ARG A 465      13.038  21.056  24.672  1.00 30.57           C  
ATOM    379  O   ARG A 465      12.083  20.371  24.283  1.00 28.33           O  
ATOM    380  CB  ARG A 465      13.011  22.207  26.916  1.00 30.14           C  
ATOM    381  CG  ARG A 465      11.498  22.348  26.995  1.00 42.50           C  
ATOM    382  CD  ARG A 465      11.082  23.707  27.485  1.00 45.41           C  
ATOM    383  NE  ARG A 465      11.200  23.835  28.932  1.00 57.08           N  
ATOM    384  CZ  ARG A 465      10.449  24.645  29.669  1.00 75.15           C  
ATOM    385  NH1 ARG A 465      10.618  24.701  30.984  1.00 66.96           N1+
ATOM    386  NH2 ARG A 465       9.516  25.401  29.099  1.00 57.00           N  
ATOM    387  N   GLU A 466      13.760  21.874  23.864  1.00 27.05           N  
ATOM    388  CA  GLU A 466      13.498  22.059  22.436  1.00 27.14           C  
ATOM    389  C   GLU A 466      13.642  20.737  21.685  1.00 30.05           C  
ATOM    390  O   GLU A 466      12.831  20.454  20.811  1.00 28.22           O  
ATOM    391  CB  GLU A 466      14.465  23.101  21.835  1.00 28.75           C  
ATOM    392  CG  GLU A 466      13.916  23.760  20.582  1.00 41.13           C  
ATOM    393  CD  GLU A 466      14.921  24.539  19.753  1.00 66.88           C  
ATOM    394  OE1 GLU A 466      14.933  24.348  18.514  1.00 74.70           O  
ATOM    395  OE2 GLU A 466      15.680  25.350  20.331  1.00 47.14           O1-
ATOM    396  N   LYS A 467      14.682  19.943  22.018  1.00 27.86           N  
ATOM    397  CA  LYS A 467      14.952  18.649  21.378  1.00 28.13           C  
ATOM    398  C   LYS A 467      13.867  17.623  21.736  1.00 30.97           C  
ATOM    399  O   LYS A 467      13.373  16.913  20.852  1.00 31.44           O  
ATOM    400  CB  LYS A 467      16.346  18.142  21.771  1.00 31.78           C  
ATOM    401  CG  LYS A 467      17.479  18.873  21.051  1.00 48.01           C  
ATOM    402  CD  LYS A 467      18.839  18.508  21.624  1.00 59.99           C  
ATOM    403  CE  LYS A 467      19.963  19.223  20.910  1.00 72.42           C  
ATOM    404  NZ  LYS A 467      21.297  18.813  21.429  1.00 81.18           N1+
ATOM    405  N   PHE A 468      13.471  17.592  23.019  1.00 25.82           N  
ATOM    406  CA  PHE A 468      12.419  16.719  23.544  1.00 25.17           C  
ATOM    407  C   PHE A 468      11.087  17.028  22.867  1.00 29.24           C  
ATOM    408  O   PHE A 468      10.489  16.136  22.258  1.00 27.31           O  
ATOM    409  CB  PHE A 468      12.321  16.874  25.067  1.00 26.33           C  
ATOM    410  CG  PHE A 468      11.334  15.972  25.769  1.00 27.04           C  
ATOM    411  CD1 PHE A 468      11.478  14.588  25.727  1.00 29.51           C  
ATOM    412  CD2 PHE A 468      10.298  16.505  26.522  1.00 27.73           C  
ATOM    413  CE1 PHE A 468      10.574  13.756  26.393  1.00 29.88           C  
ATOM    414  CE2 PHE A 468       9.396  15.674  27.185  1.00 30.62           C  
ATOM    415  CZ  PHE A 468       9.545  14.305  27.124  1.00 28.40           C  
ATOM    416  N   LEU A 469      10.644  18.305  22.935  1.00 25.52           N  
ATOM    417  CA  LEU A 469       9.400  18.731  22.314  1.00 24.92           C  
ATOM    418  C   LEU A 469       9.379  18.633  20.767  1.00 31.73           C  
ATOM    419  O   LEU A 469       8.295  18.509  20.198  1.00 30.67           O  
ATOM    420  CB  LEU A 469       8.963  20.107  22.841  1.00 24.78           C  
ATOM    421  CG  LEU A 469       8.587  20.114  24.333  1.00 27.88           C  
ATOM    422  CD1 LEU A 469       8.462  21.507  24.874  1.00 26.94           C  
ATOM    423  CD2 LEU A 469       7.340  19.263  24.604  1.00 28.16           C  
ATOM    424  N   GLN A 470      10.563  18.607  20.099  1.00 31.25           N  
ATOM    425  CA  GLN A 470      10.641  18.442  18.630  1.00 32.67           C  
ATOM    426  C   GLN A 470      10.094  17.066  18.213  1.00 36.42           C  
ATOM    427  O   GLN A 470       9.411  16.970  17.192  1.00 34.78           O  
ATOM    428  CB  GLN A 470      12.078  18.650  18.101  1.00 34.43           C  
ATOM    429  CG  GLN A 470      12.187  18.825  16.567  1.00 47.82           C  
ATOM    430  CD  GLN A 470      11.452  20.025  15.996  1.00 59.28           C  
ATOM    431  NE2 GLN A 470      11.581  21.190  16.626  1.00 53.97           N  
ATOM    432  OE1 GLN A 470      10.759  19.925  14.977  1.00 47.52           O  
ATOM    433  N   GLU A 471      10.329  16.033  19.045  1.00 34.87           N  
ATOM    434  CA  GLU A 471       9.820  14.668  18.825  1.00 35.93           C  
ATOM    435  C   GLU A 471       8.288  14.673  18.733  1.00 39.67           C  
ATOM    436  O   GLU A 471       7.740  14.059  17.825  1.00 40.63           O  
ATOM    437  CB  GLU A 471      10.258  13.714  19.948  1.00 37.79           C  
ATOM    438  CG  GLU A 471      11.756  13.658  20.205  1.00 51.47           C  
ATOM    439  CD  GLU A 471      12.186  12.626  21.232  1.00 81.24           C  
ATOM    440  OE1 GLU A 471      13.244  11.992  21.014  1.00 83.17           O  
ATOM    441  OE2 GLU A 471      11.467  12.437  22.242  1.00 76.83           O1-
ATOM    442  N   ALA A 472       7.606  15.390  19.652  1.00 35.61           N  
ATOM    443  CA  ALA A 472       6.153  15.542  19.685  1.00 35.03           C  
ATOM    444  C   ALA A 472       5.649  16.205  18.398  1.00 40.27           C  
ATOM    445  O   ALA A 472       4.648  15.767  17.830  1.00 39.63           O  
ATOM    446  CB  ALA A 472       5.752  16.388  20.884  1.00 35.52           C  
ATOM    447  N   LEU A 473       6.352  17.256  17.943  1.00 38.61           N  
ATOM    448  CA  LEU A 473       6.033  18.007  16.723  1.00 39.81           C  
ATOM    449  C   LEU A 473       6.158  17.111  15.486  1.00 42.16           C  
ATOM    450  O   LEU A 473       5.350  17.226  14.564  1.00 41.95           O  
ATOM    451  CB  LEU A 473       6.976  19.225  16.614  1.00 40.78           C  
ATOM    452  CG  LEU A 473       6.332  20.582  16.366  1.00 47.00           C  
ATOM    453  CD1 LEU A 473       5.450  21.002  17.524  1.00 47.74           C  
ATOM    454  CD2 LEU A 473       7.386  21.633  16.166  1.00 51.14           C  
ATOM    455  N   THR A 474       7.144  16.192  15.492  1.00 37.90           N  
ATOM    456  CA  THR A 474       7.369  15.219  14.421  1.00 37.74           C  
ATOM    457  C   THR A 474       6.164  14.270  14.316  1.00 41.87           C  
ATOM    458  O   THR A 474       5.671  14.026  13.214  1.00 41.44           O  
ATOM    459  CB  THR A 474       8.700  14.497  14.652  1.00 46.88           C  
ATOM    460  CG2 THR A 474       9.004  13.445  13.578  1.00 47.27           C  
ATOM    461  OG1 THR A 474       9.744  15.473  14.681  1.00 47.97           O  
ATOM    462  N   MET A 475       5.666  13.790  15.477  1.00 38.65           N  
ATOM    463  CA  MET A 475       4.528  12.870  15.618  1.00 38.53           C  
ATOM    464  C   MET A 475       3.221  13.421  15.096  1.00 40.31           C  
ATOM    465  O   MET A 475       2.395  12.650  14.612  1.00 39.27           O  
ATOM    466  CB  MET A 475       4.362  12.391  17.075  1.00 41.04           C  
ATOM    467  CG  MET A 475       5.522  11.583  17.582  1.00 45.08           C  
ATOM    468  SD  MET A 475       6.140  10.425  16.355  1.00 50.22           S  
ATOM    469  CE  MET A 475       7.852  10.572  16.638  1.00 47.35           C  
ATOM    470  N   ARG A 476       3.027  14.742  15.213  1.00 37.15           N  
ATOM    471  CA  ARG A 476       1.840  15.459  14.724  1.00 37.34           C  
ATOM    472  C   ARG A 476       1.598  15.250  13.223  1.00 39.46           C  
ATOM    473  O   ARG A 476       0.441  15.256  12.796  1.00 38.28           O  
ATOM    474  CB  ARG A 476       1.998  16.963  14.975  1.00 38.52           C  
ATOM    475  CG  ARG A 476       1.442  17.442  16.292  1.00 48.53           C  
ATOM    476  CD  ARG A 476       1.708  18.921  16.496  1.00 60.47           C  
ATOM    477  NE  ARG A 476       0.836  19.752  15.665  1.00 76.26           N  
ATOM    478  CZ  ARG A 476       0.735  21.074  15.770  1.00 97.48           C  
ATOM    479  NH1 ARG A 476       1.443  21.732  16.682  1.00 84.09           N1+
ATOM    480  NH2 ARG A 476      -0.080  21.747  14.969  1.00 88.56           N  
ATOM    481  N   GLN A 477       2.688  15.105  12.430  1.00 35.70           N  
ATOM    482  CA  GLN A 477       2.654  14.923  10.967  1.00 35.76           C  
ATOM    483  C   GLN A 477       2.060  13.579  10.513  1.00 38.45           C  
ATOM    484  O   GLN A 477       1.647  13.466   9.355  1.00 38.69           O  
ATOM    485  CB  GLN A 477       4.069  15.036  10.367  1.00 37.05           C  
ATOM    486  CG  GLN A 477       4.726  16.404  10.443  1.00 64.72           C  
ATOM    487  CD  GLN A 477       6.179  16.301  10.038  1.00 96.09           C  
ATOM    488  NE2 GLN A 477       6.449  16.356   8.739  1.00 90.40           N  
ATOM    489  OE1 GLN A 477       7.072  16.137  10.875  1.00 95.17           O  
ATOM    490  N   PHE A 478       2.077  12.548  11.380  1.00 33.10           N  
ATOM    491  CA  PHE A 478       1.600  11.216  10.989  1.00 32.07           C  
ATOM    492  C   PHE A 478       0.234  10.863  11.505  1.00 34.34           C  
ATOM    493  O   PHE A 478      -0.102  11.184  12.648  1.00 35.35           O  
ATOM    494  CB  PHE A 478       2.622  10.110  11.338  1.00 33.58           C  
ATOM    495  CG  PHE A 478       4.042  10.489  10.984  1.00 35.31           C  
ATOM    496  CD1 PHE A 478       4.422  10.676   9.656  1.00 38.30           C  
ATOM    497  CD2 PHE A 478       4.991  10.697  11.980  1.00 37.63           C  
ATOM    498  CE1 PHE A 478       5.731  11.054   9.332  1.00 39.41           C  
ATOM    499  CE2 PHE A 478       6.300  11.069  11.654  1.00 40.35           C  
ATOM    500  CZ  PHE A 478       6.658  11.255  10.333  1.00 38.00           C  
ATOM    501  N   ASP A 479      -0.548  10.168  10.664  1.00 27.86           N  
ATOM    502  CA  ASP A 479      -1.879   9.686  11.022  1.00 27.23           C  
ATOM    503  C   ASP A 479      -2.060   8.314  10.382  1.00 30.61           C  
ATOM    504  O   ASP A 479      -2.555   8.207   9.248  1.00 30.06           O  
ATOM    505  CB  ASP A 479      -2.978  10.693  10.588  1.00 28.78           C  
ATOM    506  CG  ASP A 479      -4.417  10.237  10.810  1.00 42.42           C  
ATOM    507  OD1 ASP A 479      -4.655   9.426  11.740  1.00 43.20           O  
ATOM    508  OD2 ASP A 479      -5.303  10.690  10.058  1.00 49.91           O1-
ATOM    509  N   HIS A 480      -1.608   7.263  11.095  1.00 24.76           N  
ATOM    510  CA  HIS A 480      -1.712   5.883  10.608  1.00 22.69           C  
ATOM    511  C   HIS A 480      -2.082   4.964  11.770  1.00 27.17           C  
ATOM    512  O   HIS A 480      -1.592   5.174  12.890  1.00 27.55           O  
ATOM    513  CB  HIS A 480      -0.396   5.435   9.924  1.00 21.88           C  
ATOM    514  CG  HIS A 480      -0.506   4.155   9.162  1.00 23.89           C  
ATOM    515  CD2 HIS A 480      -0.867   3.943   7.875  1.00 24.32           C  
ATOM    516  ND1 HIS A 480      -0.332   2.920   9.788  1.00 24.87           N  
ATOM    517  CE1 HIS A 480      -0.553   2.008   8.851  1.00 24.00           C  
ATOM    518  NE2 HIS A 480      -0.865   2.574   7.681  1.00 24.26           N  
ATOM    519  N   PRO A 481      -2.921   3.928  11.536  1.00 23.90           N  
ATOM    520  CA  PRO A 481      -3.289   3.011  12.634  1.00 23.31           C  
ATOM    521  C   PRO A 481      -2.108   2.273  13.263  1.00 25.10           C  
ATOM    522  O   PRO A 481      -2.215   1.828  14.410  1.00 22.97           O  
ATOM    523  CB  PRO A 481      -4.207   1.998  11.946  1.00 25.53           C  
ATOM    524  CG  PRO A 481      -4.759   2.727  10.751  1.00 30.74           C  
ATOM    525  CD  PRO A 481      -3.608   3.554  10.279  1.00 26.13           C  
ATOM    526  N   HIS A 482      -0.992   2.130  12.511  1.00 18.75           N  
ATOM    527  CA  HIS A 482       0.176   1.402  12.989  1.00 17.93           C  
ATOM    528  C   HIS A 482       1.373   2.247  13.384  1.00 21.71           C  
ATOM    529  O   HIS A 482       2.499   1.750  13.436  1.00 21.92           O  
ATOM    530  CB  HIS A 482       0.493   0.172  12.115  1.00 18.46           C  
ATOM    531  CG  HIS A 482      -0.628  -0.824  12.135  1.00 22.15           C  
ATOM    532  CD2 HIS A 482      -1.514  -1.142  11.166  1.00 23.60           C  
ATOM    533  ND1 HIS A 482      -0.927  -1.565  13.280  1.00 23.95           N  
ATOM    534  CE1 HIS A 482      -1.981  -2.297  12.967  1.00 23.49           C  
ATOM    535  NE2 HIS A 482      -2.368  -2.081  11.705  1.00 23.81           N  
ATOM    536  N   ILE A 483       1.103   3.524  13.725  1.00 17.85           N  
ATOM    537  CA  ILE A 483       2.074   4.483  14.251  1.00 17.07           C  
ATOM    538  C   ILE A 483       1.439   5.102  15.496  1.00 22.07           C  
ATOM    539  O   ILE A 483       0.325   5.632  15.419  1.00 20.76           O  
ATOM    540  CB  ILE A 483       2.513   5.582  13.226  1.00 19.41           C  
ATOM    541  CG1 ILE A 483       3.167   4.958  11.961  1.00 18.04           C  
ATOM    542  CG2 ILE A 483       3.483   6.617  13.898  1.00 19.68           C  
ATOM    543  CD1 ILE A 483       3.373   5.920  10.809  1.00 22.67           C  
ATOM    544  N   VAL A 484       2.153   5.037  16.637  1.00 18.88           N  
ATOM    545  CA  VAL A 484       1.722   5.637  17.901  1.00 19.46           C  
ATOM    546  C   VAL A 484       1.369   7.131  17.726  1.00 23.46           C  
ATOM    547  O   VAL A 484       2.083   7.898  17.060  1.00 22.38           O  
ATOM    548  CB  VAL A 484       2.716   5.350  19.069  1.00 24.48           C  
ATOM    549  CG1 VAL A 484       4.035   6.091  18.886  1.00 24.79           C  
ATOM    550  CG2 VAL A 484       2.097   5.678  20.425  1.00 24.48           C  
ATOM    551  N   LYS A 485       0.226   7.507  18.268  1.00 20.90           N  
ATOM    552  CA  LYS A 485      -0.275   8.862  18.171  1.00 21.02           C  
ATOM    553  C   LYS A 485       0.111   9.710  19.359  1.00 24.50           C  
ATOM    554  O   LYS A 485       0.149   9.229  20.491  1.00 22.12           O  
ATOM    555  CB  LYS A 485      -1.804   8.849  18.021  1.00 23.65           C  
ATOM    556  CG  LYS A 485      -2.243   8.375  16.651  1.00 29.07           C  
ATOM    557  CD  LYS A 485      -3.759   8.430  16.474  1.00 36.41           C  
ATOM    558  CE  LYS A 485      -4.117   8.666  15.022  1.00 43.69           C  
ATOM    559  NZ  LYS A 485      -3.533   7.647  14.110  1.00 46.03           N1+
ATOM    560  N   LEU A 486       0.365  10.989  19.089  1.00 22.43           N  
ATOM    561  CA  LEU A 486       0.619  12.002  20.096  1.00 22.15           C  
ATOM    562  C   LEU A 486      -0.744  12.471  20.586  1.00 25.49           C  
ATOM    563  O   LEU A 486      -1.647  12.716  19.766  1.00 25.20           O  
ATOM    564  CB  LEU A 486       1.377  13.198  19.480  1.00 22.47           C  
ATOM    565  CG  LEU A 486       1.442  14.469  20.346  1.00 26.66           C  
ATOM    566  CD1 LEU A 486       2.509  14.356  21.421  1.00 25.55           C  
ATOM    567  CD2 LEU A 486       1.667  15.703  19.495  1.00 29.93           C  
ATOM    568  N   ILE A 487      -0.893  12.622  21.910  1.00 21.03           N  
ATOM    569  CA  ILE A 487      -2.138  13.122  22.487  1.00 21.16           C  
ATOM    570  C   ILE A 487      -1.940  14.607  22.825  1.00 26.12           C  
ATOM    571  O   ILE A 487      -2.783  15.438  22.502  1.00 26.31           O  
ATOM    572  CB  ILE A 487      -2.617  12.229  23.673  1.00 25.00           C  
ATOM    573  CG1 ILE A 487      -3.065  10.842  23.128  1.00 25.16           C  
ATOM    574  CG2 ILE A 487      -3.760  12.902  24.491  1.00 25.78           C  
ATOM    575  CD1 ILE A 487      -3.342   9.813  24.172  1.00 28.52           C  
ATOM    576  N   GLY A 488      -0.798  14.935  23.417  1.00 22.22           N  
ATOM    577  CA  GLY A 488      -0.489  16.318  23.744  1.00 21.38           C  
ATOM    578  C   GLY A 488       0.793  16.504  24.510  1.00 23.18           C  
ATOM    579  O   GLY A 488       1.551  15.554  24.724  1.00 21.68           O  
ATOM    580  N   VAL A 489       1.036  17.743  24.925  1.00 20.07           N  
ATOM    581  CA  VAL A 489       2.248  18.130  25.642  1.00 20.40           C  
ATOM    582  C   VAL A 489       1.922  18.979  26.852  1.00 24.35           C  
ATOM    583  O   VAL A 489       0.864  19.607  26.904  1.00 24.00           O  
ATOM    584  CB  VAL A 489       3.280  18.871  24.733  1.00 24.19           C  
ATOM    585  CG1 VAL A 489       3.904  17.934  23.711  1.00 24.82           C  
ATOM    586  CG2 VAL A 489       2.670  20.100  24.063  1.00 23.04           C  
ATOM    587  N   ILE A 490       2.867  19.026  27.798  1.00 22.33           N  
ATOM    588  CA  ILE A 490       2.832  19.886  28.977  1.00 22.95           C  
ATOM    589  C   ILE A 490       4.196  20.573  28.913  1.00 29.51           C  
ATOM    590  O   ILE A 490       5.210  19.952  29.210  1.00 28.66           O  
ATOM    591  CB  ILE A 490       2.557  19.133  30.308  1.00 25.36           C  
ATOM    592  CG1 ILE A 490       1.215  18.336  30.221  1.00 25.91           C  
ATOM    593  CG2 ILE A 490       2.518  20.154  31.457  1.00 25.98           C  
ATOM    594  CD1 ILE A 490       0.764  17.586  31.434  1.00 30.61           C  
ATOM    595  N   THR A 491       4.223  21.816  28.420  1.00 28.26           N  
ATOM    596  CA  THR A 491       5.471  22.561  28.161  1.00 29.45           C  
ATOM    597  C   THR A 491       6.203  23.197  29.342  1.00 36.58           C  
ATOM    598  O   THR A 491       7.353  23.619  29.174  1.00 37.15           O  
ATOM    599  CB  THR A 491       5.326  23.467  26.938  1.00 34.55           C  
ATOM    600  CG2 THR A 491       5.043  22.677  25.676  1.00 32.08           C  
ATOM    601  OG1 THR A 491       4.254  24.376  27.178  1.00 36.11           O  
ATOM    602  N   GLU A 492       5.575  23.257  30.530  1.00 34.32           N  
ATOM    603  CA  GLU A 492       6.266  23.800  31.705  1.00 34.55           C  
ATOM    604  C   GLU A 492       6.840  22.675  32.567  1.00 37.28           C  
ATOM    605  O   GLU A 492       6.335  21.553  32.501  1.00 36.88           O  
ATOM    606  CB  GLU A 492       5.401  24.812  32.497  1.00 36.49           C  
ATOM    607  CG  GLU A 492       3.994  24.369  32.852  1.00 52.59           C  
ATOM    608  CD  GLU A 492       3.201  25.386  33.657  1.00 86.34           C  
ATOM    609  OE1 GLU A 492       2.290  26.025  33.079  1.00 84.80           O  
ATOM    610  OE2 GLU A 492       3.486  25.541  34.867  1.00 82.83           O1-
ATOM    611  N   ASN A 493       7.908  22.951  33.343  1.00 32.45           N  
ATOM    612  CA  ASN A 493       8.579  21.955  34.198  1.00 31.80           C  
ATOM    613  C   ASN A 493       7.682  21.279  35.262  1.00 34.11           C  
ATOM    614  O   ASN A 493       6.991  21.983  35.987  1.00 33.35           O  
ATOM    615  CB  ASN A 493       9.830  22.549  34.870  1.00 34.21           C  
ATOM    616  CG  ASN A 493      10.815  23.160  33.907  1.00 67.48           C  
ATOM    617  ND2 ASN A 493      11.281  22.375  32.945  1.00 61.09           N  
ATOM    618  OD1 ASN A 493      11.150  24.344  33.997  1.00 66.84           O  
ATOM    619  N   PRO A 494       7.707  19.927  35.406  1.00 30.41           N  
ATOM    620  CA  PRO A 494       8.433  18.949  34.574  1.00 29.08           C  
ATOM    621  C   PRO A 494       7.743  18.773  33.213  1.00 29.43           C  
ATOM    622  O   PRO A 494       6.517  18.629  33.150  1.00 28.10           O  
ATOM    623  CB  PRO A 494       8.474  17.702  35.458  1.00 30.77           C  
ATOM    624  CG  PRO A 494       7.251  17.796  36.319  1.00 35.86           C  
ATOM    625  CD  PRO A 494       6.875  19.255  36.426  1.00 31.98           C  
ATOM    626  N   VAL A 495       8.524  18.881  32.123  1.00 24.23           N  
ATOM    627  CA  VAL A 495       8.002  18.802  30.749  1.00 24.02           C  
ATOM    628  C   VAL A 495       7.620  17.357  30.446  1.00 26.30           C  
ATOM    629  O   VAL A 495       8.448  16.467  30.635  1.00 25.22           O  
ATOM    630  CB  VAL A 495       9.007  19.401  29.701  1.00 28.93           C  
ATOM    631  CG1 VAL A 495       8.494  19.249  28.268  1.00 28.96           C  
ATOM    632  CG2 VAL A 495       9.302  20.876  29.998  1.00 28.84           C  
ATOM    633  N   TRP A 496       6.369  17.127  30.000  1.00 23.07           N  
ATOM    634  CA  TRP A 496       5.876  15.794  29.642  1.00 23.53           C  
ATOM    635  C   TRP A 496       5.347  15.771  28.228  1.00 26.50           C  
ATOM    636  O   TRP A 496       4.806  16.772  27.759  1.00 25.33           O  
ATOM    637  CB  TRP A 496       4.696  15.355  30.545  1.00 22.47           C  
ATOM    638  CG  TRP A 496       4.996  15.163  32.003  1.00 23.46           C  
ATOM    639  CD1 TRP A 496       6.222  15.021  32.586  1.00 26.21           C  
ATOM    640  CD2 TRP A 496       4.032  14.989  33.048  1.00 23.36           C  
ATOM    641  CE2 TRP A 496       4.747  14.835  34.257  1.00 27.12           C  
ATOM    642  CE3 TRP A 496       2.628  14.998  33.090  1.00 24.99           C  
ATOM    643  NE1 TRP A 496       6.081  14.847  33.944  1.00 25.61           N  
ATOM    644  CZ2 TRP A 496       4.105  14.670  35.490  1.00 26.84           C  
ATOM    645  CZ3 TRP A 496       1.995  14.840  34.316  1.00 26.26           C  
ATOM    646  CH2 TRP A 496       2.727  14.693  35.495  1.00 26.57           C  
ATOM    647  N   ILE A 497       5.422  14.594  27.584  1.00 20.77           N  
ATOM    648  CA  ILE A 497       4.794  14.349  26.289  1.00 20.19           C  
ATOM    649  C   ILE A 497       3.770  13.224  26.535  1.00 21.73           C  
ATOM    650  O   ILE A 497       4.139  12.179  27.057  1.00 19.49           O  
ATOM    651  CB  ILE A 497       5.801  13.997  25.168  1.00 22.57           C  
ATOM    652  CG1 ILE A 497       6.649  15.220  24.764  1.00 22.27           C  
ATOM    653  CG2 ILE A 497       5.078  13.380  23.932  1.00 22.67           C  
ATOM    654  CD1 ILE A 497       7.853  14.824  23.944  1.00 21.38           C  
ATOM    655  N   ILE A 498       2.508  13.442  26.149  1.00 18.80           N  
ATOM    656  CA  ILE A 498       1.410  12.482  26.349  1.00 17.74           C  
ATOM    657  C   ILE A 498       1.168  11.767  25.056  1.00 20.81           C  
ATOM    658  O   ILE A 498       0.855  12.399  24.056  1.00 19.27           O  
ATOM    659  CB  ILE A 498       0.100  13.148  26.906  1.00 20.60           C  
ATOM    660  CG1 ILE A 498       0.374  14.212  28.034  1.00 21.24           C  
ATOM    661  CG2 ILE A 498      -0.961  12.090  27.350  1.00 18.22           C  
ATOM    662  CD1 ILE A 498       1.190  13.713  29.259  1.00 26.65           C  
ATOM    663  N   MET A 499       1.364  10.449  25.068  1.00 19.68           N  
ATOM    664  CA  MET A 499       1.243   9.603  23.884  1.00 19.88           C  
ATOM    665  C   MET A 499       0.187   8.567  24.119  1.00 24.03           C  
ATOM    666  O   MET A 499      -0.105   8.198  25.276  1.00 21.24           O  
ATOM    667  CB  MET A 499       2.566   8.830  23.614  1.00 22.33           C  
ATOM    668  CG  MET A 499       3.810   9.686  23.294  1.00 26.37           C  
ATOM    669  SD  MET A 499       3.666  10.743  21.806  1.00 30.22           S  
ATOM    670  CE  MET A 499       3.684   9.497  20.477  1.00 26.10           C  
ATOM    671  N   GLU A 500      -0.308   8.001  23.002  1.00 22.02           N  
ATOM    672  CA  GLU A 500      -1.216   6.867  23.011  1.00 22.71           C  
ATOM    673  C   GLU A 500      -0.465   5.721  23.720  1.00 25.28           C  
ATOM    674  O   GLU A 500       0.739   5.525  23.489  1.00 24.68           O  
ATOM    675  CB  GLU A 500      -1.540   6.491  21.549  1.00 24.67           C  
ATOM    676  CG  GLU A 500      -2.356   5.226  21.342  1.00 33.85           C  
ATOM    677  CD  GLU A 500      -2.335   4.687  19.919  1.00 44.15           C  
ATOM    678  OE1 GLU A 500      -2.879   3.581  19.704  1.00 37.40           O  
ATOM    679  OE2 GLU A 500      -1.798   5.370  19.016  1.00 34.58           O1-
ATOM    680  N   LEU A 501      -1.140   5.019  24.631  1.00 22.14           N  
ATOM    681  CA  LEU A 501      -0.494   3.911  25.336  1.00 21.92           C  
ATOM    682  C   LEU A 501      -0.562   2.633  24.506  1.00 23.35           C  
ATOM    683  O   LEU A 501      -1.629   2.256  24.022  1.00 20.71           O  
ATOM    684  CB  LEU A 501      -1.141   3.664  26.720  1.00 22.17           C  
ATOM    685  CG  LEU A 501      -0.591   2.503  27.592  1.00 26.23           C  
ATOM    686  CD1 LEU A 501       0.857   2.707  27.972  1.00 26.26           C  
ATOM    687  CD2 LEU A 501      -1.424   2.326  28.856  1.00 26.60           C  
ATOM    688  N   CYS A 502       0.580   1.978  24.343  1.00 19.77           N  
ATOM    689  CA  CYS A 502       0.633   0.662  23.717  1.00 19.40           C  
ATOM    690  C   CYS A 502       0.860  -0.233  24.927  1.00 22.48           C  
ATOM    691  O   CYS A 502       1.990  -0.381  25.400  1.00 23.01           O  
ATOM    692  CB  CYS A 502       1.761   0.592  22.694  1.00 19.33           C  
ATOM    693  SG  CYS A 502       1.424   1.567  21.210  1.00 23.29           S  
ATOM    694  N   THR A 503      -0.250  -0.662  25.532  1.00 21.04           N  
ATOM    695  CA  THR A 503      -0.304  -1.385  26.820  1.00 22.26           C  
ATOM    696  C   THR A 503       0.640  -2.572  27.005  1.00 24.76           C  
ATOM    697  O   THR A 503       1.174  -2.752  28.096  1.00 23.13           O  
ATOM    698  CB  THR A 503      -1.753  -1.704  27.308  1.00 37.54           C  
ATOM    699  CG2 THR A 503      -2.766  -0.595  27.028  1.00 36.00           C  
ATOM    700  OG1 THR A 503      -2.197  -2.922  26.740  1.00 47.78           O  
ATOM    701  N   LEU A 504       0.836  -3.385  25.957  1.00 20.61           N  
ATOM    702  CA  LEU A 504       1.702  -4.569  26.064  1.00 19.55           C  
ATOM    703  C   LEU A 504       3.215  -4.295  25.982  1.00 22.55           C  
ATOM    704  O   LEU A 504       4.021  -5.209  26.129  1.00 21.63           O  
ATOM    705  CB  LEU A 504       1.206  -5.715  25.150  1.00 19.09           C  
ATOM    706  CG  LEU A 504      -0.264  -6.147  25.370  1.00 22.56           C  
ATOM    707  CD1 LEU A 504      -0.625  -7.332  24.510  1.00 22.39           C  
ATOM    708  CD2 LEU A 504      -0.508  -6.548  26.840  1.00 24.99           C  
ATOM    709  N   GLY A 505       3.578  -3.029  25.757  1.00 18.96           N  
ATOM    710  CA  GLY A 505       4.958  -2.569  25.781  1.00 18.48           C  
ATOM    711  C   GLY A 505       5.779  -2.845  24.546  1.00 24.02           C  
ATOM    712  O   GLY A 505       5.240  -2.932  23.442  1.00 25.04           O  
ATOM    713  N   GLU A 506       7.096  -3.006  24.748  1.00 21.16           N  
ATOM    714  CA  GLU A 506       8.096  -3.208  23.711  1.00 21.84           C  
ATOM    715  C   GLU A 506       7.925  -4.555  23.019  1.00 24.26           C  
ATOM    716  O   GLU A 506       7.676  -5.558  23.691  1.00 23.07           O  
ATOM    717  CB  GLU A 506       9.507  -3.087  24.302  1.00 23.87           C  
ATOM    718  CG  GLU A 506       9.808  -1.718  24.899  1.00 36.69           C  
ATOM    719  CD  GLU A 506      11.244  -1.483  25.339  1.00 61.94           C  
ATOM    720  OE1 GLU A 506      11.624  -0.298  25.486  1.00 60.62           O  
ATOM    721  OE2 GLU A 506      11.989  -2.471  25.535  1.00 54.41           O1-
ATOM    722  N   LEU A 507       8.038  -4.569  21.677  1.00 19.93           N  
ATOM    723  CA  LEU A 507       7.883  -5.807  20.906  1.00 18.94           C  
ATOM    724  C   LEU A 507       8.926  -6.891  21.226  1.00 22.97           C  
ATOM    725  O   LEU A 507       8.538  -8.035  21.422  1.00 21.40           O  
ATOM    726  CB  LEU A 507       7.759  -5.537  19.383  1.00 19.04           C  
ATOM    727  CG  LEU A 507       7.598  -6.787  18.462  1.00 23.50           C  
ATOM    728  CD1 LEU A 507       6.262  -7.479  18.667  1.00 22.16           C  
ATOM    729  CD2 LEU A 507       7.792  -6.439  16.999  1.00 26.32           C  
ATOM    730  N   ARG A 508      10.229  -6.541  21.304  1.00 22.19           N  
ATOM    731  CA  ARG A 508      11.309  -7.501  21.604  1.00 23.20           C  
ATOM    732  C   ARG A 508      11.023  -8.359  22.830  1.00 26.56           C  
ATOM    733  O   ARG A 508      11.099  -9.591  22.747  1.00 25.13           O  
ATOM    734  CB  ARG A 508      12.672  -6.807  21.762  1.00 25.71           C  
ATOM    735  CG  ARG A 508      13.427  -6.574  20.479  1.00 36.73           C  
ATOM    736  CD  ARG A 508      14.887  -6.222  20.745  1.00 39.20           C  
ATOM    737  NE  ARG A 508      15.690  -7.420  20.977  1.00 45.92           N  
ATOM    738  CZ  ARG A 508      16.152  -7.807  22.162  1.00 70.33           C  
ATOM    739  NH1 ARG A 508      15.925  -7.071  23.244  1.00 65.08           N1+
ATOM    740  NH2 ARG A 508      16.865  -8.922  22.271  1.00 57.53           N  
ATOM    741  N   SER A 509      10.676  -7.706  23.956  1.00 23.71           N  
ATOM    742  CA  SER A 509      10.335  -8.355  25.230  1.00 23.20           C  
ATOM    743  C   SER A 509       9.092  -9.196  25.087  1.00 24.35           C  
ATOM    744  O   SER A 509       9.060 -10.321  25.578  1.00 23.98           O  
ATOM    745  CB  SER A 509      10.122  -7.311  26.323  1.00 28.11           C  
ATOM    746  OG  SER A 509      11.355  -6.668  26.590  1.00 40.97           O  
ATOM    747  N   PHE A 510       8.069  -8.662  24.402  1.00 20.05           N  
ATOM    748  CA  PHE A 510       6.828  -9.380  24.165  1.00 18.97           C  
ATOM    749  C   PHE A 510       7.093 -10.701  23.429  1.00 23.27           C  
ATOM    750  O   PHE A 510       6.616 -11.760  23.874  1.00 22.30           O  
ATOM    751  CB  PHE A 510       5.828  -8.486  23.420  1.00 20.66           C  
ATOM    752  CG  PHE A 510       4.483  -9.111  23.154  1.00 22.12           C  
ATOM    753  CD1 PHE A 510       3.509  -9.147  24.141  1.00 25.97           C  
ATOM    754  CD2 PHE A 510       4.173  -9.628  21.897  1.00 24.59           C  
ATOM    755  CE1 PHE A 510       2.248  -9.713  23.886  1.00 27.36           C  
ATOM    756  CE2 PHE A 510       2.912 -10.178  21.640  1.00 26.86           C  
ATOM    757  CZ  PHE A 510       1.961 -10.223  22.639  1.00 25.14           C  
ATOM    758  N   LEU A 511       7.898 -10.649  22.341  1.00 19.62           N  
ATOM    759  CA  LEU A 511       8.246 -11.832  21.551  1.00 20.02           C  
ATOM    760  C   LEU A 511       9.010 -12.875  22.373  1.00 22.35           C  
ATOM    761  O   LEU A 511       8.762 -14.077  22.224  1.00 20.88           O  
ATOM    762  CB  LEU A 511       9.083 -11.438  20.308  1.00 20.42           C  
ATOM    763  CG  LEU A 511       8.385 -10.567  19.236  1.00 24.85           C  
ATOM    764  CD1 LEU A 511       9.397 -10.071  18.203  1.00 25.69           C  
ATOM    765  CD2 LEU A 511       7.260 -11.307  18.554  1.00 23.78           C  
ATOM    766  N   GLN A 512       9.953 -12.414  23.208  1.00 18.14           N  
ATOM    767  CA  GLN A 512      10.764 -13.281  24.063  1.00 19.55           C  
ATOM    768  C   GLN A 512       9.905 -13.994  25.110  1.00 27.75           C  
ATOM    769  O   GLN A 512       9.991 -15.210  25.222  1.00 27.56           O  
ATOM    770  CB  GLN A 512      11.894 -12.490  24.736  1.00 20.92           C  
ATOM    771  CG  GLN A 512      12.991 -12.008  23.762  1.00 25.44           C  
ATOM    772  CD  GLN A 512      13.862 -10.895  24.316  1.00 45.88           C  
ATOM    773  NE2 GLN A 512      13.533 -10.377  25.496  1.00 41.38           N  
ATOM    774  OE1 GLN A 512      14.835 -10.465  23.683  1.00 40.88           O  
ATOM    775  N   VAL A 513       9.063 -13.251  25.852  1.00 26.83           N  
ATOM    776  CA  VAL A 513       8.180 -13.818  26.890  1.00 28.57           C  
ATOM    777  C   VAL A 513       7.137 -14.775  26.270  1.00 32.19           C  
ATOM    778  O   VAL A 513       6.828 -15.810  26.863  1.00 32.91           O  
ATOM    779  CB  VAL A 513       7.541 -12.701  27.777  1.00 33.83           C  
ATOM    780  CG1 VAL A 513       6.529 -13.280  28.768  1.00 34.31           C  
ATOM    781  CG2 VAL A 513       8.621 -11.921  28.528  1.00 33.77           C  
ATOM    782  N   ARG A 514       6.663 -14.469  25.043  1.00 26.76           N  
ATOM    783  CA  ARG A 514       5.670 -15.288  24.346  1.00 25.23           C  
ATOM    784  C   ARG A 514       6.252 -16.209  23.273  1.00 29.30           C  
ATOM    785  O   ARG A 514       5.524 -16.617  22.368  1.00 29.02           O  
ATOM    786  CB  ARG A 514       4.549 -14.396  23.786  1.00 24.36           C  
ATOM    787  CG  ARG A 514       3.823 -13.596  24.869  1.00 32.17           C  
ATOM    788  CD  ARG A 514       2.376 -13.346  24.516  1.00 51.10           C  
ATOM    789  NE  ARG A 514       1.594 -14.585  24.484  1.00 59.70           N  
ATOM    790  CZ  ARG A 514       0.444 -14.727  23.837  1.00 69.32           C  
ATOM    791  NH1 ARG A 514      -0.194 -15.888  23.855  1.00 61.99           N1+
ATOM    792  NH2 ARG A 514      -0.077 -13.708  23.166  1.00 47.37           N  
ATOM    793  N   LYS A 515       7.554 -16.570  23.384  1.00 25.53           N  
ATOM    794  CA  LYS A 515       8.246 -17.414  22.397  1.00 24.62           C  
ATOM    795  C   LYS A 515       7.497 -18.701  22.037  1.00 29.83           C  
ATOM    796  O   LYS A 515       7.453 -19.076  20.865  1.00 29.45           O  
ATOM    797  CB  LYS A 515       9.675 -17.737  22.876  1.00 26.17           C  
ATOM    798  CG  LYS A 515      10.477 -18.661  21.947  1.00 27.50           C  
ATOM    799  CD  LYS A 515      11.895 -18.908  22.462  1.00 31.12           C  
ATOM    800  CE  LYS A 515      12.682 -19.814  21.534  1.00 28.90           C  
ATOM    801  NZ  LYS A 515      14.060 -20.066  22.057  1.00 26.77           N1+
ATOM    802  N   TYR A 516       6.912 -19.362  23.043  1.00 27.45           N  
ATOM    803  CA  TYR A 516       6.240 -20.654  22.884  1.00 27.81           C  
ATOM    804  C   TYR A 516       4.722 -20.565  22.866  1.00 35.84           C  
ATOM    805  O   TYR A 516       4.065 -21.606  22.850  1.00 37.37           O  
ATOM    806  CB  TYR A 516       6.721 -21.608  24.006  1.00 27.70           C  
ATOM    807  CG  TYR A 516       8.220 -21.805  24.003  1.00 28.67           C  
ATOM    808  CD1 TYR A 516       8.839 -22.596  23.034  1.00 29.81           C  
ATOM    809  CD2 TYR A 516       9.030 -21.157  24.932  1.00 28.83           C  
ATOM    810  CE1 TYR A 516      10.221 -22.746  22.999  1.00 27.77           C  
ATOM    811  CE2 TYR A 516      10.416 -21.308  24.911  1.00 28.59           C  
ATOM    812  CZ  TYR A 516      11.005 -22.107  23.945  1.00 35.52           C  
ATOM    813  OH  TYR A 516      12.367 -22.245  23.907  1.00 41.12           O  
ATOM    814  N   SER A 517       4.160 -19.337  22.893  1.00 33.43           N  
ATOM    815  CA  SER A 517       2.715 -19.124  22.944  1.00 34.24           C  
ATOM    816  C   SER A 517       2.115 -18.247  21.823  1.00 39.22           C  
ATOM    817  O   SER A 517       0.891 -18.135  21.734  1.00 41.84           O  
ATOM    818  CB  SER A 517       2.280 -18.663  24.335  1.00 38.31           C  
ATOM    819  OG  SER A 517       2.894 -17.443  24.708  1.00 48.76           O  
ATOM    820  N   LEU A 518       2.957 -17.660  20.955  1.00 32.29           N  
ATOM    821  CA  LEU A 518       2.478 -16.873  19.812  1.00 30.44           C  
ATOM    822  C   LEU A 518       2.579 -17.761  18.580  1.00 31.93           C  
ATOM    823  O   LEU A 518       3.664 -18.256  18.258  1.00 31.65           O  
ATOM    824  CB  LEU A 518       3.327 -15.609  19.572  1.00 29.84           C  
ATOM    825  CG  LEU A 518       2.925 -14.307  20.256  1.00 33.99           C  
ATOM    826  CD1 LEU A 518       3.982 -13.234  20.006  1.00 33.42           C  
ATOM    827  CD2 LEU A 518       1.558 -13.825  19.798  1.00 34.49           C  
ATOM    828  N   ASP A 519       1.474 -17.938  17.877  1.00 26.80           N  
ATOM    829  CA  ASP A 519       1.499 -18.743  16.667  1.00 27.14           C  
ATOM    830  C   ASP A 519       2.147 -17.952  15.520  1.00 28.77           C  
ATOM    831  O   ASP A 519       2.317 -16.725  15.614  1.00 26.31           O  
ATOM    832  CB  ASP A 519       0.085 -19.261  16.304  1.00 29.97           C  
ATOM    833  CG  ASP A 519      -1.007 -18.215  16.193  1.00 45.54           C  
ATOM    834  OD1 ASP A 519      -0.723 -17.110  15.691  1.00 45.92           O  
ATOM    835  OD2 ASP A 519      -2.160 -18.524  16.558  1.00 57.10           O1-
ATOM    836  N   LEU A 520       2.501 -18.665  14.454  1.00 24.77           N  
ATOM    837  CA  LEU A 520       3.136 -18.146  13.253  1.00 24.66           C  
ATOM    838  C   LEU A 520       2.300 -17.068  12.580  1.00 27.18           C  
ATOM    839  O   LEU A 520       2.866 -16.090  12.096  1.00 26.28           O  
ATOM    840  CB  LEU A 520       3.407 -19.321  12.281  1.00 24.91           C  
ATOM    841  CG  LEU A 520       4.143 -19.036  10.970  1.00 29.21           C  
ATOM    842  CD1 LEU A 520       5.474 -18.358  11.225  1.00 29.36           C  
ATOM    843  CD2 LEU A 520       4.420 -20.319  10.231  1.00 32.09           C  
ATOM    844  N   ALA A 521       0.956 -17.219  12.582  1.00 22.66           N  
ATOM    845  CA  ALA A 521       0.058 -16.250  11.963  1.00 22.04           C  
ATOM    846  C   ALA A 521       0.178 -14.884  12.650  1.00 23.05           C  
ATOM    847  O   ALA A 521       0.159 -13.867  11.965  1.00 21.40           O  
ATOM    848  CB  ALA A 521      -1.378 -16.751  12.004  1.00 22.94           C  
ATOM    849  N   SER A 522       0.345 -14.873  13.990  1.00 19.60           N  
ATOM    850  CA  SER A 522       0.540 -13.629  14.750  1.00 18.45           C  
ATOM    851  C   SER A 522       1.879 -12.968  14.379  1.00 18.52           C  
ATOM    852  O   SER A 522       1.952 -11.748  14.254  1.00 17.93           O  
ATOM    853  CB  SER A 522       0.503 -13.903  16.251  1.00 19.85           C  
ATOM    854  OG  SER A 522      -0.804 -14.246  16.667  1.00 23.39           O  
ATOM    855  N   LEU A 523       2.929 -13.761  14.206  1.00 16.78           N  
ATOM    856  CA  LEU A 523       4.255 -13.198  13.879  1.00 16.68           C  
ATOM    857  C   LEU A 523       4.236 -12.526  12.499  1.00 18.88           C  
ATOM    858  O   LEU A 523       4.748 -11.417  12.338  1.00 16.49           O  
ATOM    859  CB  LEU A 523       5.336 -14.287  13.940  1.00 16.73           C  
ATOM    860  CG  LEU A 523       5.539 -14.999  15.289  1.00 19.93           C  
ATOM    861  CD1 LEU A 523       6.628 -16.064  15.174  1.00 18.31           C  
ATOM    862  CD2 LEU A 523       5.842 -13.987  16.438  1.00 19.94           C  
ATOM    863  N   ILE A 524       3.598 -13.193  11.524  1.00 17.13           N  
ATOM    864  CA  ILE A 524       3.427 -12.710  10.147  1.00 16.49           C  
ATOM    865  C   ILE A 524       2.545 -11.454  10.150  1.00 17.33           C  
ATOM    866  O   ILE A 524       2.829 -10.491   9.421  1.00 16.16           O  
ATOM    867  CB  ILE A 524       2.869 -13.841   9.220  1.00 19.54           C  
ATOM    868  CG1 ILE A 524       3.824 -15.083   9.214  1.00 19.96           C  
ATOM    869  CG2 ILE A 524       2.671 -13.296   7.804  1.00 20.61           C  
ATOM    870  CD1 ILE A 524       3.345 -16.291   8.377  1.00 20.55           C  
ATOM    871  N   LEU A 525       1.484 -11.453  10.985  1.00 14.42           N  
ATOM    872  CA  LEU A 525       0.610 -10.277  11.095  1.00 14.03           C  
ATOM    873  C   LEU A 525       1.414  -9.053  11.555  1.00 16.78           C  
ATOM    874  O   LEU A 525       1.229  -7.972  11.001  1.00 14.65           O  
ATOM    875  CB  LEU A 525      -0.554 -10.541  12.068  1.00 14.07           C  
ATOM    876  CG  LEU A 525      -1.480  -9.356  12.397  1.00 18.54           C  
ATOM    877  CD1 LEU A 525      -2.269  -8.871  11.165  1.00 19.37           C  
ATOM    878  CD2 LEU A 525      -2.440  -9.720  13.507  1.00 22.93           C  
ATOM    879  N   TYR A 526       2.325  -9.228  12.544  1.00 15.11           N  
ATOM    880  CA  TYR A 526       3.141  -8.076  13.007  1.00 15.10           C  
ATOM    881  C   TYR A 526       4.028  -7.558  11.845  1.00 18.19           C  
ATOM    882  O   TYR A 526       4.069  -6.349  11.614  1.00 16.92           O  
ATOM    883  CB  TYR A 526       3.989  -8.422  14.251  1.00 15.84           C  
ATOM    884  CG  TYR A 526       3.231  -9.014  15.433  1.00 17.36           C  
ATOM    885  CD1 TYR A 526       1.907  -8.654  15.695  1.00 19.54           C  
ATOM    886  CD2 TYR A 526       3.858  -9.881  16.325  1.00 18.80           C  
ATOM    887  CE1 TYR A 526       1.209  -9.188  16.783  1.00 20.92           C  
ATOM    888  CE2 TYR A 526       3.171 -10.419  17.423  1.00 20.67           C  
ATOM    889  CZ  TYR A 526       1.850 -10.060  17.653  1.00 26.05           C  
ATOM    890  OH  TYR A 526       1.157 -10.602  18.715  1.00 21.94           O  
ATOM    891  N   ALA A 527       4.635  -8.466  11.048  1.00 15.97           N  
ATOM    892  CA  ALA A 527       5.454  -8.006   9.910  1.00 16.57           C  
ATOM    893  C   ALA A 527       4.594  -7.275   8.893  1.00 17.97           C  
ATOM    894  O   ALA A 527       4.977  -6.199   8.459  1.00 17.03           O  
ATOM    895  CB  ALA A 527       6.203  -9.147   9.257  1.00 16.81           C  
ATOM    896  N   TYR A 528       3.388  -7.805   8.599  1.00 17.18           N  
ATOM    897  CA  TYR A 528       2.450  -7.172   7.670  1.00 15.64           C  
ATOM    898  C   TYR A 528       2.102  -5.739   8.148  1.00 18.45           C  
ATOM    899  O   TYR A 528       2.233  -4.769   7.389  1.00 17.99           O  
ATOM    900  CB  TYR A 528       1.163  -8.029   7.519  1.00 16.94           C  
ATOM    901  CG  TYR A 528       0.115  -7.310   6.692  1.00 19.66           C  
ATOM    902  CD1 TYR A 528       0.305  -7.094   5.326  1.00 20.86           C  
ATOM    903  CD2 TYR A 528      -1.003  -6.734   7.294  1.00 20.81           C  
ATOM    904  CE1 TYR A 528      -0.597  -6.339   4.580  1.00 20.45           C  
ATOM    905  CE2 TYR A 528      -1.914  -5.980   6.555  1.00 21.56           C  
ATOM    906  CZ  TYR A 528      -1.716  -5.802   5.195  1.00 24.09           C  
ATOM    907  OH  TYR A 528      -2.608  -5.071   4.457  1.00 27.23           O  
ATOM    908  N   GLN A 529       1.651  -5.612   9.407  1.00 15.90           N  
ATOM    909  CA  GLN A 529       1.249  -4.299   9.969  1.00 14.74           C  
ATOM    910  C   GLN A 529       2.372  -3.274   9.887  1.00 17.88           C  
ATOM    911  O   GLN A 529       2.138  -2.120   9.521  1.00 16.26           O  
ATOM    912  CB  GLN A 529       0.742  -4.445  11.404  1.00 15.46           C  
ATOM    913  CG  GLN A 529      -0.486  -5.359  11.516  1.00 18.03           C  
ATOM    914  CD  GLN A 529      -0.960  -5.594  12.926  1.00 26.41           C  
ATOM    915  NE2 GLN A 529      -2.246  -5.910  13.065  1.00 21.27           N  
ATOM    916  OE1 GLN A 529      -0.188  -5.528  13.899  1.00 16.95           O  
ATOM    917  N   LEU A 530       3.596  -3.691  10.230  1.00 15.85           N  
ATOM    918  CA  LEU A 530       4.758  -2.805  10.164  1.00 16.33           C  
ATOM    919  C   LEU A 530       5.070  -2.379   8.716  1.00 18.84           C  
ATOM    920  O   LEU A 530       5.379  -1.218   8.489  1.00 18.36           O  
ATOM    921  CB  LEU A 530       5.985  -3.469  10.837  1.00 16.50           C  
ATOM    922  CG  LEU A 530       5.889  -3.679  12.364  1.00 21.27           C  
ATOM    923  CD1 LEU A 530       7.077  -4.498  12.882  1.00 20.51           C  
ATOM    924  CD2 LEU A 530       5.795  -2.337  13.118  1.00 25.70           C  
ATOM    925  N   SER A 531       4.903  -3.279   7.736  1.00 16.92           N  
ATOM    926  CA  SER A 531       5.091  -2.918   6.317  1.00 17.76           C  
ATOM    927  C   SER A 531       4.050  -1.872   5.877  1.00 20.78           C  
ATOM    928  O   SER A 531       4.389  -1.013   5.073  1.00 21.00           O  
ATOM    929  CB  SER A 531       5.047  -4.146   5.397  1.00 19.43           C  
ATOM    930  OG  SER A 531       3.741  -4.677   5.245  1.00 19.90           O  
ATOM    931  N   THR A 532       2.819  -1.916   6.432  1.00 18.05           N  
ATOM    932  CA  THR A 532       1.770  -0.926   6.100  1.00 17.54           C  
ATOM    933  C   THR A 532       2.161   0.446   6.617  1.00 19.75           C  
ATOM    934  O   THR A 532       2.061   1.416   5.871  1.00 19.56           O  
ATOM    935  CB  THR A 532       0.354  -1.340   6.532  1.00 22.63           C  
ATOM    936  CG2 THR A 532      -0.055  -2.734   6.030  1.00 18.71           C  
ATOM    937  OG1 THR A 532       0.204  -1.213   7.951  1.00 26.07           O  
ATOM    938  N   ALA A 533       2.652   0.522   7.879  1.00 15.88           N  
ATOM    939  CA  ALA A 533       3.141   1.767   8.485  1.00 15.50           C  
ATOM    940  C   ALA A 533       4.368   2.336   7.703  1.00 21.02           C  
ATOM    941  O   ALA A 533       4.463   3.548   7.472  1.00 20.01           O  
ATOM    942  CB  ALA A 533       3.507   1.516   9.927  1.00 16.44           C  
ATOM    943  N   LEU A 534       5.291   1.453   7.283  1.00 18.95           N  
ATOM    944  CA  LEU A 534       6.475   1.854   6.516  1.00 18.82           C  
ATOM    945  C   LEU A 534       6.133   2.276   5.067  1.00 22.38           C  
ATOM    946  O   LEU A 534       6.683   3.258   4.597  1.00 22.22           O  
ATOM    947  CB  LEU A 534       7.563   0.778   6.582  1.00 18.80           C  
ATOM    948  CG  LEU A 534       8.136   0.519   8.003  1.00 23.42           C  
ATOM    949  CD1 LEU A 534       8.905  -0.800   8.052  1.00 23.91           C  
ATOM    950  CD2 LEU A 534       9.007   1.690   8.497  1.00 21.85           C  
ATOM    951  N   ALA A 535       5.174   1.600   4.405  1.00 20.17           N  
ATOM    952  CA  ALA A 535       4.712   1.993   3.057  1.00 21.01           C  
ATOM    953  C   ALA A 535       4.020   3.352   3.156  1.00 24.81           C  
ATOM    954  O   ALA A 535       4.150   4.167   2.244  1.00 25.62           O  
ATOM    955  CB  ALA A 535       3.755   0.950   2.478  1.00 21.22           C  
ATOM    956  N   TYR A 536       3.334   3.615   4.302  1.00 20.00           N  
ATOM    957  CA  TYR A 536       2.701   4.906   4.576  1.00 19.82           C  
ATOM    958  C   TYR A 536       3.786   6.009   4.692  1.00 24.60           C  
ATOM    959  O   TYR A 536       3.684   7.048   4.040  1.00 23.07           O  
ATOM    960  CB  TYR A 536       1.837   4.820   5.852  1.00 20.12           C  
ATOM    961  CG  TYR A 536       1.427   6.171   6.396  1.00 21.36           C  
ATOM    962  CD1 TYR A 536       0.389   6.897   5.811  1.00 23.24           C  
ATOM    963  CD2 TYR A 536       2.085   6.734   7.484  1.00 21.98           C  
ATOM    964  CE1 TYR A 536       0.008   8.144   6.310  1.00 25.45           C  
ATOM    965  CE2 TYR A 536       1.707   7.971   7.999  1.00 23.37           C  
ATOM    966  CZ  TYR A 536       0.686   8.687   7.394  1.00 30.80           C  
ATOM    967  OH  TYR A 536       0.337   9.913   7.904  1.00 30.28           O  
ATOM    968  N   LEU A 537       4.837   5.761   5.506  1.00 22.27           N  
ATOM    969  CA  LEU A 537       5.951   6.699   5.684  1.00 21.97           C  
ATOM    970  C   LEU A 537       6.708   6.934   4.375  1.00 25.08           C  
ATOM    971  O   LEU A 537       7.125   8.060   4.129  1.00 24.49           O  
ATOM    972  CB  LEU A 537       6.928   6.198   6.763  1.00 22.32           C  
ATOM    973  CG  LEU A 537       6.426   6.182   8.206  1.00 27.16           C  
ATOM    974  CD1 LEU A 537       7.467   5.568   9.117  1.00 27.51           C  
ATOM    975  CD2 LEU A 537       6.117   7.583   8.700  1.00 29.42           C  
ATOM    976  N   GLU A 538       6.859   5.879   3.538  1.00 21.65           N  
ATOM    977  CA  GLU A 538       7.486   5.935   2.208  1.00 22.89           C  
ATOM    978  C   GLU A 538       6.613   6.890   1.334  1.00 28.62           C  
ATOM    979  O   GLU A 538       7.148   7.844   0.768  1.00 30.07           O  
ATOM    980  CB  GLU A 538       7.549   4.521   1.584  1.00 24.45           C  
ATOM    981  CG  GLU A 538       8.394   4.400   0.315  1.00 38.18           C  
ATOM    982  CD  GLU A 538       8.372   3.048  -0.389  1.00 67.99           C  
ATOM    983  OE1 GLU A 538       9.459   2.583  -0.805  1.00 60.55           O  
ATOM    984  OE2 GLU A 538       7.272   2.468  -0.558  1.00 67.52           O1-
ATOM    985  N   SER A 539       5.268   6.701   1.346  1.00 25.07           N  
ATOM    986  CA  SER A 539       4.305   7.547   0.609  1.00 25.44           C  
ATOM    987  C   SER A 539       4.328   9.024   1.047  1.00 31.12           C  
ATOM    988  O   SER A 539       4.019   9.901   0.238  1.00 31.49           O  
ATOM    989  CB  SER A 539       2.892   6.972   0.678  1.00 27.03           C  
ATOM    990  OG  SER A 539       2.238   7.288   1.902  1.00 30.75           O  
ATOM    991  N   LYS A 540       4.727   9.290   2.310  1.00 28.99           N  
ATOM    992  CA  LYS A 540       4.885  10.632   2.889  1.00 29.32           C  
ATOM    993  C   LYS A 540       6.303  11.176   2.591  1.00 36.05           C  
ATOM    994  O   LYS A 540       6.599  12.312   2.928  1.00 35.29           O  
ATOM    995  CB  LYS A 540       4.650  10.600   4.422  1.00 31.44           C  
ATOM    996  CG  LYS A 540       3.186  10.656   4.852  1.00 43.57           C  
ATOM    997  CD  LYS A 540       2.704  12.096   5.047  1.00 51.58           C  
ATOM    998  CE  LYS A 540       1.220  12.181   5.302  1.00 63.51           C  
ATOM    999  NZ  LYS A 540       0.677  13.530   4.979  1.00 68.35           N1+
ATOM   1000  N   ARG A 541       7.149  10.366   1.929  1.00 36.46           N  
ATOM   1001  CA  ARG A 541       8.550  10.642   1.568  1.00 37.62           C  
ATOM   1002  C   ARG A 541       9.411  10.801   2.824  1.00 41.84           C  
ATOM   1003  O   ARG A 541      10.273  11.677   2.892  1.00 42.13           O  
ATOM   1004  CB  ARG A 541       8.687  11.802   0.544  1.00 39.96           C  
ATOM   1005  CG  ARG A 541       7.966  11.513  -0.782  1.00 51.38           C  
ATOM   1006  CD  ARG A 541       7.886  12.714  -1.706  1.00 59.41           C  
ATOM   1007  NE  ARG A 541       9.183  13.043  -2.299  1.00 58.61           N  
ATOM   1008  CZ  ARG A 541       9.819  14.196  -2.122  1.00 69.64           C  
ATOM   1009  NH1 ARG A 541       9.277  15.156  -1.381  1.00 58.20           N1+
ATOM   1010  NH2 ARG A 541      10.997  14.406  -2.693  1.00 49.83           N  
ATOM   1011  N   PHE A 542       9.145   9.944   3.834  1.00 37.77           N  
ATOM   1012  CA  PHE A 542       9.866   9.926   5.106  1.00 37.37           C  
ATOM   1013  C   PHE A 542      10.763   8.678   5.184  1.00 40.11           C  
ATOM   1014  O   PHE A 542      10.260   7.553   5.157  1.00 38.48           O  
ATOM   1015  CB  PHE A 542       8.891  10.003   6.310  1.00 39.37           C  
ATOM   1016  CG  PHE A 542       9.571  10.040   7.659  1.00 41.12           C  
ATOM   1017  CD1 PHE A 542       9.949  11.248   8.233  1.00 45.00           C  
ATOM   1018  CD2 PHE A 542       9.861   8.862   8.345  1.00 44.03           C  
ATOM   1019  CE1 PHE A 542      10.630  11.279   9.459  1.00 46.00           C  
ATOM   1020  CE2 PHE A 542      10.527   8.893   9.577  1.00 47.08           C  
ATOM   1021  CZ  PHE A 542      10.911  10.101  10.122  1.00 45.33           C  
ATOM   1022  N   VAL A 543      12.087   8.891   5.264  1.00 36.32           N  
ATOM   1023  CA  VAL A 543      13.076   7.815   5.398  1.00 36.15           C  
ATOM   1024  C   VAL A 543      13.345   7.651   6.918  1.00 42.06           C  
ATOM   1025  O   VAL A 543      13.743   8.619   7.577  1.00 41.36           O  
ATOM   1026  CB  VAL A 543      14.351   8.075   4.527  1.00 38.47           C  
ATOM   1027  CG1 VAL A 543      15.500   7.130   4.890  1.00 37.57           C  
ATOM   1028  CG2 VAL A 543      14.023   7.977   3.036  1.00 37.85           C  
ATOM   1029  N   HIS A 544      13.048   6.453   7.470  1.00 40.35           N  
ATOM   1030  CA  HIS A 544      13.152   6.145   8.910  1.00 41.87           C  
ATOM   1031  C   HIS A 544      14.586   6.077   9.473  1.00 46.72           C  
ATOM   1032  O   HIS A 544      14.865   6.690  10.515  1.00 45.69           O  
ATOM   1033  CB  HIS A 544      12.346   4.879   9.267  1.00 43.30           C  
ATOM   1034  CG  HIS A 544      12.148   4.687  10.741  1.00 47.58           C  
ATOM   1035  CD2 HIS A 544      12.978   4.146  11.663  1.00 49.87           C  
ATOM   1036  ND1 HIS A 544      10.978   5.078  11.368  1.00 49.98           N  
ATOM   1037  CE1 HIS A 544      11.132   4.762  12.646  1.00 49.75           C  
ATOM   1038  NE2 HIS A 544      12.323   4.207  12.873  1.00 50.07           N  
ATOM   1039  N   ARG A 545      15.465   5.285   8.811  1.00 44.03           N  
ATOM   1040  CA  ARG A 545      16.891   5.078   9.138  1.00 44.39           C  
ATOM   1041  C   ARG A 545      17.197   4.159  10.334  1.00 48.67           C  
ATOM   1042  O   ARG A 545      18.361   3.783  10.506  1.00 48.19           O  
ATOM   1043  CB  ARG A 545      17.661   6.409   9.264  1.00 42.70           C  
ATOM   1044  CG  ARG A 545      17.829   7.172   7.954  1.00 48.61           C  
ATOM   1045  CD  ARG A 545      18.496   8.528   8.156  1.00 52.71           C  
ATOM   1046  NE  ARG A 545      19.762   8.429   8.888  1.00 63.60           N  
ATOM   1047  CZ  ARG A 545      20.751   9.315   8.809  1.00 79.05           C  
ATOM   1048  NH1 ARG A 545      21.863   9.141   9.511  1.00 65.12           N1+
ATOM   1049  NH2 ARG A 545      20.641  10.374   8.015  1.00 67.90           N  
ATOM   1050  N   ASP A 546      16.174   3.782  11.137  1.00 44.65           N  
ATOM   1051  CA  ASP A 546      16.368   2.950  12.327  1.00 44.18           C  
ATOM   1052  C   ASP A 546      15.266   1.880  12.534  1.00 46.67           C  
ATOM   1053  O   ASP A 546      14.712   1.740  13.640  1.00 46.03           O  
ATOM   1054  CB  ASP A 546      16.574   3.851  13.576  1.00 46.33           C  
ATOM   1055  CG  ASP A 546      17.216   3.185  14.786  1.00 57.40           C  
ATOM   1056  OD1 ASP A 546      17.984   2.213  14.598  1.00 58.23           O  
ATOM   1057  OD2 ASP A 546      16.982   3.662  15.915  1.00 63.66           O1-
ATOM   1058  N   ILE A 547      14.970   1.102  11.463  1.00 42.17           N  
ATOM   1059  CA  ILE A 547      13.982   0.017  11.514  1.00 40.99           C  
ATOM   1060  C   ILE A 547      14.580  -1.204  12.220  1.00 44.27           C  
ATOM   1061  O   ILE A 547      15.529  -1.832  11.722  1.00 44.48           O  
ATOM   1062  CB  ILE A 547      13.325  -0.317  10.142  1.00 42.91           C  
ATOM   1063  CG1 ILE A 547      12.716   0.955   9.507  1.00 42.76           C  
ATOM   1064  CG2 ILE A 547      12.262  -1.410  10.310  1.00 41.41           C  
ATOM   1065  CD1 ILE A 547      12.563   0.880   8.069  1.00 39.63           C  
ATOM   1066  N   ALA A 548      14.015  -1.517  13.394  1.00 39.68           N  
ATOM   1067  CA  ALA A 548      14.418  -2.622  14.264  1.00 38.70           C  
ATOM   1068  C   ALA A 548      13.293  -2.950  15.245  1.00 41.24           C  
ATOM   1069  O   ALA A 548      12.553  -2.046  15.649  1.00 38.63           O  
ATOM   1070  CB  ALA A 548      15.678  -2.241  15.038  1.00 39.26           C  
ATOM   1071  N   ALA A 549      13.207  -4.233  15.676  1.00 38.13           N  
ATOM   1072  CA  ALA A 549      12.200  -4.714  16.635  1.00 37.58           C  
ATOM   1073  C   ALA A 549      12.192  -3.932  17.968  1.00 42.99           C  
ATOM   1074  O   ALA A 549      11.166  -3.911  18.643  1.00 43.84           O  
ATOM   1075  CB  ALA A 549      12.354  -6.209  16.870  1.00 37.59           C  
ATOM   1076  N   ARG A 550      13.288  -3.215  18.291  1.00 40.13           N  
ATOM   1077  CA  ARG A 550      13.390  -2.382  19.508  1.00 40.72           C  
ATOM   1078  C   ARG A 550      12.483  -1.113  19.505  1.00 43.46           C  
ATOM   1079  O   ARG A 550      12.137  -0.619  20.584  1.00 45.03           O  
ATOM   1080  CB  ARG A 550      14.864  -2.002  19.813  1.00 43.01           C  
ATOM   1081  CG  ARG A 550      15.481  -1.033  18.800  1.00 54.53           C  
ATOM   1082  CD  ARG A 550      16.928  -0.670  19.090  1.00 68.59           C  
ATOM   1083  NE  ARG A 550      17.554  -0.065  17.910  1.00 79.11           N  
ATOM   1084  CZ  ARG A 550      18.235  -0.737  16.986  1.00 89.05           C  
ATOM   1085  NH1 ARG A 550      18.414  -2.047  17.104  1.00 75.03           N1+
ATOM   1086  NH2 ARG A 550      18.736  -0.107  15.935  1.00 73.02           N  
ATOM   1087  N   ASN A 551      12.123  -0.580  18.312  1.00 36.46           N  
ATOM   1088  CA  ASN A 551      11.323   0.665  18.183  1.00 34.53           C  
ATOM   1089  C   ASN A 551       9.849   0.428  17.854  1.00 30.45           C  
ATOM   1090  O   ASN A 551       9.134   1.335  17.407  1.00 27.44           O  
ATOM   1091  CB  ASN A 551      11.983   1.610  17.169  1.00 35.84           C  
ATOM   1092  CG  ASN A 551      13.373   2.004  17.566  1.00 46.18           C  
ATOM   1093  ND2 ASN A 551      14.312   1.967  16.627  1.00 43.67           N  
ATOM   1094  OD1 ASN A 551      13.626   2.300  18.727  1.00 28.93           O  
ATOM   1095  N   VAL A 552       9.418  -0.810  18.090  1.00 22.59           N  
ATOM   1096  CA  VAL A 552       8.080  -1.289  17.824  1.00 21.14           C  
ATOM   1097  C   VAL A 552       7.450  -1.580  19.170  1.00 21.17           C  
ATOM   1098  O   VAL A 552       8.083  -2.190  20.025  1.00 18.82           O  
ATOM   1099  CB  VAL A 552       8.094  -2.533  16.897  1.00 24.56           C  
ATOM   1100  CG1 VAL A 552       6.665  -3.012  16.597  1.00 23.61           C  
ATOM   1101  CG2 VAL A 552       8.841  -2.233  15.594  1.00 25.00           C  
ATOM   1102  N   LEU A 553       6.206  -1.145  19.332  1.00 17.06           N  
ATOM   1103  CA  LEU A 553       5.406  -1.311  20.548  1.00 17.58           C  
ATOM   1104  C   LEU A 553       4.187  -2.187  20.273  1.00 18.77           C  
ATOM   1105  O   LEU A 553       3.756  -2.271  19.139  1.00 16.91           O  
ATOM   1106  CB  LEU A 553       4.956   0.072  21.042  1.00 17.77           C  
ATOM   1107  CG  LEU A 553       6.057   1.088  21.377  1.00 23.11           C  
ATOM   1108  CD1 LEU A 553       5.467   2.478  21.529  1.00 24.97           C  
ATOM   1109  CD2 LEU A 553       6.848   0.684  22.608  1.00 23.73           C  
ATOM   1110  N   VAL A 554       3.668  -2.859  21.299  1.00 16.25           N  
ATOM   1111  CA  VAL A 554       2.526  -3.777  21.187  1.00 15.07           C  
ATOM   1112  C   VAL A 554       1.293  -3.165  21.828  1.00 20.09           C  
ATOM   1113  O   VAL A 554       1.299  -2.954  23.033  1.00 20.08           O  
ATOM   1114  CB  VAL A 554       2.876  -5.160  21.809  1.00 17.91           C  
ATOM   1115  CG1 VAL A 554       1.770  -6.175  21.562  1.00 16.71           C  
ATOM   1116  CG2 VAL A 554       4.206  -5.688  21.277  1.00 17.60           C  
ATOM   1117  N   SER A 555       0.240  -2.877  21.036  1.00 19.10           N  
ATOM   1118  CA  SER A 555      -1.029  -2.340  21.558  1.00 20.40           C  
ATOM   1119  C   SER A 555      -1.871  -3.461  22.135  1.00 26.41           C  
ATOM   1120  O   SER A 555      -2.432  -3.319  23.225  1.00 26.39           O  
ATOM   1121  CB  SER A 555      -1.827  -1.624  20.473  1.00 24.28           C  
ATOM   1122  OG  SER A 555      -1.370  -0.290  20.382  1.00 41.14           O  
ATOM   1123  N   SER A 556      -1.966  -4.564  21.390  1.00 22.63           N  
ATOM   1124  CA  SER A 556      -2.692  -5.771  21.760  1.00 21.85           C  
ATOM   1125  C   SER A 556      -1.998  -6.949  21.104  1.00 25.50           C  
ATOM   1126  O   SER A 556      -1.056  -6.740  20.338  1.00 23.21           O  
ATOM   1127  CB  SER A 556      -4.164  -5.669  21.346  1.00 25.14           C  
ATOM   1128  OG  SER A 556      -4.340  -5.507  19.950  1.00 30.14           O  
ATOM   1129  N   ASN A 557      -2.453  -8.189  21.405  1.00 22.42           N  
ATOM   1130  CA  ASN A 557      -1.918  -9.432  20.864  1.00 22.99           C  
ATOM   1131  C   ASN A 557      -2.003  -9.455  19.353  1.00 26.47           C  
ATOM   1132  O   ASN A 557      -1.334 -10.269  18.738  1.00 27.07           O  
ATOM   1133  CB  ASN A 557      -2.723 -10.641  21.390  1.00 26.06           C  
ATOM   1134  CG  ASN A 557      -2.375 -11.155  22.759  1.00 56.84           C  
ATOM   1135  ND2 ASN A 557      -1.268 -10.709  23.341  1.00 48.26           N  
ATOM   1136  OD1 ASN A 557      -3.093 -11.996  23.302  1.00 60.17           O  
ATOM   1137  N   ASP A 558      -2.865  -8.621  18.761  1.00 22.76           N  
ATOM   1138  CA  ASP A 558      -3.051  -8.583  17.320  1.00 22.87           C  
ATOM   1139  C   ASP A 558      -2.810  -7.187  16.727  1.00 23.09           C  
ATOM   1140  O   ASP A 558      -3.298  -6.908  15.640  1.00 22.09           O  
ATOM   1141  CB  ASP A 558      -4.454  -9.129  16.960  1.00 25.69           C  
ATOM   1142  CG  ASP A 558      -5.614  -8.272  17.438  1.00 39.64           C  
ATOM   1143  OD1 ASP A 558      -5.373  -7.311  18.215  1.00 39.86           O  
ATOM   1144  OD2 ASP A 558      -6.760  -8.557  17.041  1.00 47.86           O1-
ATOM   1145  N   CYS A 559      -2.092  -6.303  17.444  1.00 19.52           N  
ATOM   1146  CA  CYS A 559      -1.798  -4.962  16.931  1.00 19.97           C  
ATOM   1147  C   CYS A 559      -0.435  -4.449  17.412  1.00 20.24           C  
ATOM   1148  O   CYS A 559      -0.240  -4.273  18.616  1.00 16.79           O  
ATOM   1149  CB  CYS A 559      -2.924  -3.982  17.265  1.00 21.25           C  
ATOM   1150  SG  CYS A 559      -2.746  -2.346  16.491  1.00 26.32           S  
ATOM   1151  N   VAL A 560       0.491  -4.189  16.469  1.00 17.32           N  
ATOM   1152  CA  VAL A 560       1.797  -3.552  16.762  1.00 17.02           C  
ATOM   1153  C   VAL A 560       1.847  -2.165  16.106  1.00 21.26           C  
ATOM   1154  O   VAL A 560       1.128  -1.912  15.128  1.00 20.46           O  
ATOM   1155  CB  VAL A 560       3.054  -4.396  16.404  1.00 20.61           C  
ATOM   1156  CG1 VAL A 560       3.111  -5.681  17.220  1.00 20.25           C  
ATOM   1157  CG2 VAL A 560       3.162  -4.662  14.893  1.00 20.04           C  
ATOM   1158  N   LYS A 561       2.678  -1.264  16.640  1.00 17.60           N  
ATOM   1159  CA  LYS A 561       2.793   0.102  16.114  1.00 16.64           C  
ATOM   1160  C   LYS A 561       4.216   0.545  16.179  1.00 21.93           C  
ATOM   1161  O   LYS A 561       4.928   0.178  17.121  1.00 21.79           O  
ATOM   1162  CB  LYS A 561       1.950   1.108  16.952  1.00 18.43           C  
ATOM   1163  CG  LYS A 561       0.453   0.781  16.984  1.00 21.99           C  
ATOM   1164  CD  LYS A 561      -0.412   1.853  17.576  1.00 21.18           C  
ATOM   1165  CE  LYS A 561      -1.833   1.326  17.676  1.00 24.87           C  
ATOM   1166  NZ  LYS A 561      -2.805   2.261  17.082  1.00 31.40           N1+
ATOM   1167  N   LEU A 562       4.628   1.365  15.202  1.00 19.38           N  
ATOM   1168  CA  LEU A 562       5.938   2.019  15.200  1.00 19.84           C  
ATOM   1169  C   LEU A 562       5.864   3.079  16.290  1.00 24.55           C  
ATOM   1170  O   LEU A 562       4.894   3.831  16.359  1.00 21.88           O  
ATOM   1171  CB  LEU A 562       6.221   2.724  13.854  1.00 19.79           C  
ATOM   1172  CG  LEU A 562       6.543   1.846  12.642  1.00 24.62           C  
ATOM   1173  CD1 LEU A 562       6.707   2.729  11.396  1.00 24.93           C  
ATOM   1174  CD2 LEU A 562       7.817   1.013  12.854  1.00 27.10           C  
ATOM   1175  N   GLY A 563       6.891   3.134  17.118  1.00 25.43           N  
ATOM   1176  CA  GLY A 563       6.957   4.106  18.197  1.00 27.63           C  
ATOM   1177  C   GLY A 563       7.986   5.184  17.957  1.00 35.60           C  
ATOM   1178  O   GLY A 563       8.440   5.362  16.823  1.00 38.53           O  
ATOM   1179  N   ASP A 564       8.359   5.882  19.048  1.00 31.91           N  
ATOM   1180  CA  ASP A 564       9.302   7.014  19.226  1.00 61.45           C  
ATOM   1181  C   ASP A 564       8.594   8.356  19.456  1.00 90.36           C  
ATOM   1182  O   ASP A 564       8.574   8.861  20.581  1.00 44.90           O  
ATOM   1183  CB  ASP A 564      10.462   7.081  18.194  1.00 62.95           C  
ATOM   1184  CG  ASP A 564      10.452   8.274  17.250  1.00 74.53           C  
ATOM   1185  OD1 ASP A 564      10.915   9.369  17.661  1.00 75.36           O  
ATOM   1186  OD2 ASP A 564      10.060   8.098  16.077  1.00 81.20           O1-
ATOM   1187  N   LEU A 584      26.496   3.033  16.106  1.00 42.34           N  
ATOM   1188  CA  LEU A 584      25.639   2.816  14.930  1.00 41.04           C  
ATOM   1189  C   LEU A 584      25.046   1.404  14.950  1.00 37.97           C  
ATOM   1190  O   LEU A 584      25.723   0.476  15.392  1.00 36.26           O  
ATOM   1191  CB  LEU A 584      26.429   3.022  13.619  1.00 41.70           C  
ATOM   1192  CG  LEU A 584      26.720   4.467  13.178  1.00 47.70           C  
ATOM   1193  CD1 LEU A 584      27.987   4.524  12.327  1.00 48.07           C  
ATOM   1194  CD2 LEU A 584      25.544   5.070  12.398  1.00 50.12           C  
ATOM   1195  N   PRO A 585      23.809   1.188  14.458  1.00 31.64           N  
ATOM   1196  CA  PRO A 585      23.267  -0.180  14.459  1.00 30.15           C  
ATOM   1197  C   PRO A 585      23.718  -0.948  13.210  1.00 29.47           C  
ATOM   1198  O   PRO A 585      22.882  -1.314  12.379  1.00 27.61           O  
ATOM   1199  CB  PRO A 585      21.755   0.057  14.490  1.00 32.21           C  
ATOM   1200  CG  PRO A 585      21.557   1.369  13.793  1.00 37.13           C  
ATOM   1201  CD  PRO A 585      22.847   2.148  13.875  1.00 32.87           C  
ATOM   1202  N   ILE A 586      25.045  -1.173  13.074  1.00 24.49           N  
ATOM   1203  CA  ILE A 586      25.703  -1.846  11.934  1.00 24.38           C  
ATOM   1204  C   ILE A 586      25.020  -3.169  11.499  1.00 25.78           C  
ATOM   1205  O   ILE A 586      24.882  -3.457  10.296  1.00 24.47           O  
ATOM   1206  CB  ILE A 586      27.226  -2.026  12.233  1.00 28.09           C  
ATOM   1207  CG1 ILE A 586      27.993  -0.666  12.370  1.00 29.33           C  
ATOM   1208  CG2 ILE A 586      27.932  -2.982  11.259  1.00 27.49           C  
ATOM   1209  CD1 ILE A 586      27.863   0.397  11.143  1.00 38.40           C  
ATOM   1210  N   LYS A 587      24.594  -3.952  12.485  1.00 21.96           N  
ATOM   1211  CA  LYS A 587      23.956  -5.262  12.292  1.00 21.29           C  
ATOM   1212  C   LYS A 587      22.596  -5.223  11.593  1.00 23.06           C  
ATOM   1213  O   LYS A 587      22.153  -6.246  11.069  1.00 23.18           O  
ATOM   1214  CB  LYS A 587      23.923  -6.032  13.623  1.00 22.67           C  
ATOM   1215  CG  LYS A 587      25.307  -6.563  13.994  1.00 25.27           C  
ATOM   1216  CD  LYS A 587      25.406  -6.925  15.464  1.00 29.71           C  
ATOM   1217  CE  LYS A 587      26.789  -7.422  15.776  1.00 34.12           C  
ATOM   1218  NZ  LYS A 587      26.884  -7.973  17.157  1.00 36.71           N1+
ATOM   1219  N   TRP A 588      21.963  -4.044  11.545  1.00 19.54           N  
ATOM   1220  CA  TRP A 588      20.659  -3.821  10.919  1.00 20.14           C  
ATOM   1221  C   TRP A 588      20.777  -3.033   9.614  1.00 22.18           C  
ATOM   1222  O   TRP A 588      19.823  -2.984   8.860  1.00 20.96           O  
ATOM   1223  CB  TRP A 588      19.765  -3.027  11.893  1.00 20.42           C  
ATOM   1224  CG  TRP A 588      19.286  -3.816  13.082  1.00 21.82           C  
ATOM   1225  CD1 TRP A 588      18.068  -4.412  13.234  1.00 24.59           C  
ATOM   1226  CD2 TRP A 588      20.008  -4.060  14.292  1.00 22.20           C  
ATOM   1227  CE2 TRP A 588      19.174  -4.834  15.130  1.00 26.20           C  
ATOM   1228  CE3 TRP A 588      21.262  -3.651  14.778  1.00 24.24           C  
ATOM   1229  NE1 TRP A 588      18.002  -5.046  14.453  1.00 24.27           N  
ATOM   1230  CZ2 TRP A 588      19.554  -5.209  16.424  1.00 26.55           C  
ATOM   1231  CZ3 TRP A 588      21.647  -4.040  16.050  1.00 26.81           C  
ATOM   1232  CH2 TRP A 588      20.798  -4.808  16.861  1.00 27.80           C  
ATOM   1233  N   MET A 589      21.944  -2.416   9.355  1.00 19.66           N  
ATOM   1234  CA  MET A 589      22.204  -1.497   8.240  1.00 19.22           C  
ATOM   1235  C   MET A 589      22.523  -2.051   6.869  1.00 20.29           C  
ATOM   1236  O   MET A 589      23.225  -3.062   6.723  1.00 18.87           O  
ATOM   1237  CB  MET A 589      23.256  -0.459   8.649  1.00 21.45           C  
ATOM   1238  CG  MET A 589      22.727   0.600   9.578  1.00 24.54           C  
ATOM   1239  SD  MET A 589      24.051   1.523  10.418  1.00 27.27           S  
ATOM   1240  CE  MET A 589      24.590   2.598   9.079  1.00 22.83           C  
ATOM   1241  N   ALA A 590      21.993  -1.365   5.833  1.00 18.09           N  
ATOM   1242  CA  ALA A 590      22.239  -1.734   4.434  1.00 17.14           C  
ATOM   1243  C   ALA A 590      23.731  -1.490   4.145  1.00 19.73           C  
ATOM   1244  O   ALA A 590      24.301  -0.593   4.763  1.00 18.58           O  
ATOM   1245  CB  ALA A 590      21.396  -0.877   3.514  1.00 17.69           C  
ATOM   1246  N   PRO A 591      24.384  -2.271   3.248  1.00 17.80           N  
ATOM   1247  CA  PRO A 591      25.813  -2.044   2.984  1.00 17.65           C  
ATOM   1248  C   PRO A 591      26.119  -0.649   2.465  1.00 22.90           C  
ATOM   1249  O   PRO A 591      27.108  -0.076   2.895  1.00 23.68           O  
ATOM   1250  CB  PRO A 591      26.198  -3.152   2.006  1.00 19.82           C  
ATOM   1251  CG  PRO A 591      24.936  -3.720   1.502  1.00 24.44           C  
ATOM   1252  CD  PRO A 591      23.854  -3.407   2.466  1.00 19.99           C  
ATOM   1253  N   GLU A 592      25.228  -0.048   1.651  1.00 19.88           N  
ATOM   1254  CA  GLU A 592      25.460   1.330   1.174  1.00 18.52           C  
ATOM   1255  C   GLU A 592      25.380   2.385   2.298  1.00 22.56           C  
ATOM   1256  O   GLU A 592      26.014   3.428   2.178  1.00 23.17           O  
ATOM   1257  CB  GLU A 592      24.565   1.691  -0.031  1.00 19.13           C  
ATOM   1258  CG  GLU A 592      23.107   1.900   0.329  1.00 23.05           C  
ATOM   1259  CD  GLU A 592      22.265   0.646   0.401  1.00 38.46           C  
ATOM   1260  OE1 GLU A 592      22.828  -0.474   0.331  1.00 23.69           O  
ATOM   1261  OE2 GLU A 592      21.027   0.789   0.509  1.00 27.07           O1-
ATOM   1262  N   SER A 593      24.610   2.117   3.371  1.00 18.87           N  
ATOM   1263  CA  SER A 593      24.499   3.024   4.519  1.00 18.03           C  
ATOM   1264  C   SER A 593      25.790   2.954   5.366  1.00 22.63           C  
ATOM   1265  O   SER A 593      26.219   3.980   5.891  1.00 20.45           O  
ATOM   1266  CB  SER A 593      23.299   2.670   5.395  1.00 19.19           C  
ATOM   1267  OG  SER A 593      22.076   2.663   4.673  1.00 22.22           O  
ATOM   1268  N   ILE A 594      26.378   1.738   5.508  1.00 20.11           N  
ATOM   1269  CA  ILE A 594      27.616   1.502   6.267  1.00 20.76           C  
ATOM   1270  C   ILE A 594      28.796   2.077   5.501  1.00 26.93           C  
ATOM   1271  O   ILE A 594      29.610   2.786   6.088  1.00 27.82           O  
ATOM   1272  CB  ILE A 594      27.850  -0.011   6.564  1.00 23.35           C  
ATOM   1273  CG1 ILE A 594      26.788  -0.539   7.562  1.00 23.63           C  
ATOM   1274  CG2 ILE A 594      29.302  -0.251   7.111  1.00 23.12           C  
ATOM   1275  CD1 ILE A 594      26.643  -2.055   7.632  1.00 23.66           C  
ATOM   1276  N   ASN A 595      28.902   1.738   4.204  1.00 23.20           N  
ATOM   1277  CA  ASN A 595      30.016   2.193   3.384  1.00 24.01           C  
ATOM   1278  C   ASN A 595      30.021   3.655   3.069  1.00 26.57           C  
ATOM   1279  O   ASN A 595      31.085   4.270   3.078  1.00 27.21           O  
ATOM   1280  CB  ASN A 595      30.114   1.391   2.082  1.00 22.38           C  
ATOM   1281  CG  ASN A 595      30.447  -0.063   2.265  1.00 32.83           C  
ATOM   1282  ND2 ASN A 595      29.891  -0.893   1.405  1.00 25.55           N  
ATOM   1283  OD1 ASN A 595      31.187  -0.453   3.171  1.00 27.88           O  
ATOM   1284  N   PHE A 596      28.866   4.211   2.706  1.00 22.09           N  
ATOM   1285  CA  PHE A 596      28.836   5.579   2.192  1.00 20.47           C  
ATOM   1286  C   PHE A 596      27.801   6.492   2.800  1.00 24.06           C  
ATOM   1287  O   PHE A 596      27.581   7.590   2.276  1.00 23.63           O  
ATOM   1288  CB  PHE A 596      28.711   5.535   0.650  1.00 22.26           C  
ATOM   1289  CG  PHE A 596      29.600   4.531  -0.061  1.00 23.61           C  
ATOM   1290  CD1 PHE A 596      30.984   4.701  -0.098  1.00 25.89           C  
ATOM   1291  CD2 PHE A 596      29.053   3.440  -0.724  1.00 25.72           C  
ATOM   1292  CE1 PHE A 596      31.800   3.772  -0.742  1.00 26.78           C  
ATOM   1293  CE2 PHE A 596      29.874   2.504  -1.371  1.00 27.82           C  
ATOM   1294  CZ  PHE A 596      31.239   2.674  -1.367  1.00 26.09           C  
ATOM   1295  N   ARG A 597      27.189   6.079   3.926  1.00 22.29           N  
ATOM   1296  CA  ARG A 597      26.150   6.849   4.633  1.00 22.29           C  
ATOM   1297  C   ARG A 597      24.987   7.183   3.691  1.00 24.56           C  
ATOM   1298  O   ARG A 597      24.416   8.267   3.767  1.00 25.30           O  
ATOM   1299  CB  ARG A 597      26.720   8.099   5.367  1.00 23.93           C  
ATOM   1300  CG  ARG A 597      27.881   7.798   6.332  1.00 36.27           C  
ATOM   1301  CD  ARG A 597      27.429   7.403   7.731  1.00 57.10           C  
ATOM   1302  NE  ARG A 597      27.501   5.954   7.939  1.00 72.80           N  
ATOM   1303  CZ  ARG A 597      28.563   5.309   8.418  1.00 88.22           C  
ATOM   1304  NH1 ARG A 597      29.658   5.979   8.761  1.00 77.45           N1+
ATOM   1305  NH2 ARG A 597      28.538   3.992   8.560  1.00 73.19           N  
ATOM   1306  N   ARG A 598      24.668   6.255   2.765  1.00 18.98           N  
ATOM   1307  CA  ARG A 598      23.531   6.431   1.864  1.00 19.25           C  
ATOM   1308  C   ARG A 598      22.285   5.924   2.590  1.00 23.29           C  
ATOM   1309  O   ARG A 598      22.237   4.745   2.948  1.00 23.06           O  
ATOM   1310  CB  ARG A 598      23.706   5.611   0.569  1.00 18.28           C  
ATOM   1311  CG  ARG A 598      22.589   5.885  -0.472  1.00 26.55           C  
ATOM   1312  CD  ARG A 598      22.807   7.213  -1.179  1.00 36.08           C  
ATOM   1313  NE  ARG A 598      23.984   7.096  -2.033  1.00 45.42           N  
ATOM   1314  CZ  ARG A 598      25.207   7.503  -1.716  1.00 50.53           C  
ATOM   1315  NH1 ARG A 598      26.211   7.270  -2.532  1.00 24.58           N1+
ATOM   1316  NH2 ARG A 598      25.430   8.153  -0.571  1.00 42.97           N  
ATOM   1317  N   PHE A 599      21.289   6.791   2.792  1.00 19.22           N  
ATOM   1318  CA  PHE A 599      20.023   6.407   3.425  1.00 18.67           C  
ATOM   1319  C   PHE A 599      18.872   6.751   2.501  1.00 22.56           C  
ATOM   1320  O   PHE A 599      18.713   7.903   2.115  1.00 21.47           O  
ATOM   1321  CB  PHE A 599      19.843   7.073   4.802  1.00 20.18           C  
ATOM   1322  CG  PHE A 599      20.905   6.689   5.801  1.00 22.40           C  
ATOM   1323  CD1 PHE A 599      20.760   5.558   6.593  1.00 25.93           C  
ATOM   1324  CD2 PHE A 599      22.076   7.431   5.916  1.00 25.72           C  
ATOM   1325  CE1 PHE A 599      21.744   5.209   7.521  1.00 27.36           C  
ATOM   1326  CE2 PHE A 599      23.070   7.065   6.826  1.00 27.56           C  
ATOM   1327  CZ  PHE A 599      22.893   5.965   7.628  1.00 26.13           C  
ATOM   1328  N   THR A 600      18.115   5.736   2.082  1.00 18.12           N  
ATOM   1329  CA  THR A 600      16.972   5.902   1.187  1.00 18.26           C  
ATOM   1330  C   THR A 600      15.881   4.919   1.675  1.00 22.60           C  
ATOM   1331  O   THR A 600      16.121   4.138   2.606  1.00 22.05           O  
ATOM   1332  CB  THR A 600      17.379   5.603  -0.305  1.00 27.29           C  
ATOM   1333  CG2 THR A 600      18.573   6.425  -0.807  1.00 22.31           C  
ATOM   1334  OG1 THR A 600      17.635   4.213  -0.485  1.00 25.80           O  
ATOM   1335  N   SER A 601      14.735   4.889   1.002  1.00 18.67           N  
ATOM   1336  CA  SER A 601      13.687   3.924   1.337  1.00 19.04           C  
ATOM   1337  C   SER A 601      14.196   2.479   1.094  1.00 21.15           C  
ATOM   1338  O   SER A 601      13.778   1.569   1.812  1.00 22.02           O  
ATOM   1339  CB  SER A 601      12.435   4.201   0.505  1.00 25.66           C  
ATOM   1340  OG  SER A 601      11.697   5.257   1.107  1.00 39.46           O  
ATOM   1341  N   ALA A 602      15.081   2.277   0.087  1.00 15.88           N  
ATOM   1342  CA  ALA A 602      15.677   0.954  -0.194  1.00 16.85           C  
ATOM   1343  C   ALA A 602      16.557   0.447   0.962  1.00 17.67           C  
ATOM   1344  O   ALA A 602      16.587  -0.755   1.228  1.00 17.28           O  
ATOM   1345  CB  ALA A 602      16.473   0.979  -1.486  1.00 17.59           C  
ATOM   1346  N   SER A 603      17.282   1.346   1.629  1.00 15.47           N  
ATOM   1347  CA  SER A 603      18.106   0.988   2.801  1.00 15.61           C  
ATOM   1348  C   SER A 603      17.152   0.719   4.003  1.00 17.63           C  
ATOM   1349  O   SER A 603      17.426  -0.147   4.812  1.00 15.61           O  
ATOM   1350  CB  SER A 603      19.133   2.079   3.110  1.00 18.34           C  
ATOM   1351  OG  SER A 603      18.576   3.204   3.767  1.00 24.77           O  
ATOM   1352  N   ASP A 604      15.989   1.405   4.054  1.00 15.81           N  
ATOM   1353  CA  ASP A 604      14.963   1.139   5.071  1.00 15.27           C  
ATOM   1354  C   ASP A 604      14.417  -0.274   4.837  1.00 17.87           C  
ATOM   1355  O   ASP A 604      14.165  -0.995   5.807  1.00 14.80           O  
ATOM   1356  CB  ASP A 604      13.824   2.164   4.988  1.00 16.15           C  
ATOM   1357  CG  ASP A 604      14.144   3.550   5.556  1.00 27.64           C  
ATOM   1358  OD1 ASP A 604      15.142   3.673   6.310  1.00 24.62           O  
ATOM   1359  OD2 ASP A 604      13.356   4.491   5.303  1.00 30.46           O1-
ATOM   1360  N   VAL A 605      14.270  -0.678   3.536  1.00 14.54           N  
ATOM   1361  CA  VAL A 605      13.786  -2.037   3.183  1.00 14.05           C  
ATOM   1362  C   VAL A 605      14.748  -3.118   3.720  1.00 17.54           C  
ATOM   1363  O   VAL A 605      14.313  -4.089   4.342  1.00 18.18           O  
ATOM   1364  CB  VAL A 605      13.479  -2.167   1.674  1.00 16.34           C  
ATOM   1365  CG1 VAL A 605      13.432  -3.638   1.215  1.00 14.85           C  
ATOM   1366  CG2 VAL A 605      12.172  -1.435   1.331  1.00 15.28           C  
ATOM   1367  N   TRP A 606      16.051  -2.909   3.541  1.00 14.18           N  
ATOM   1368  CA  TRP A 606      17.051  -3.828   4.076  1.00 13.01           C  
ATOM   1369  C   TRP A 606      16.839  -4.000   5.587  1.00 17.02           C  
ATOM   1370  O   TRP A 606      16.799  -5.138   6.075  1.00 15.52           O  
ATOM   1371  CB  TRP A 606      18.485  -3.335   3.762  1.00 12.24           C  
ATOM   1372  CG  TRP A 606      19.554  -4.188   4.393  1.00 13.15           C  
ATOM   1373  CD1 TRP A 606      19.838  -4.302   5.722  1.00 15.88           C  
ATOM   1374  CD2 TRP A 606      20.527  -4.984   3.703  1.00 13.53           C  
ATOM   1375  CE2 TRP A 606      21.314  -5.628   4.686  1.00 17.67           C  
ATOM   1376  CE3 TRP A 606      20.774  -5.264   2.347  1.00 15.24           C  
ATOM   1377  NE1 TRP A 606      20.895  -5.167   5.908  1.00 16.28           N  
ATOM   1378  CZ2 TRP A 606      22.359  -6.503   4.356  1.00 17.76           C  
ATOM   1379  CZ3 TRP A 606      21.799  -6.144   2.022  1.00 17.12           C  
ATOM   1380  CH2 TRP A 606      22.592  -6.737   3.017  1.00 17.88           C  
ATOM   1381  N   MET A 607      16.748  -2.868   6.326  1.00 15.06           N  
ATOM   1382  CA  MET A 607      16.565  -2.851   7.788  1.00 16.29           C  
ATOM   1383  C   MET A 607      15.284  -3.548   8.190  1.00 17.32           C  
ATOM   1384  O   MET A 607      15.279  -4.267   9.190  1.00 17.17           O  
ATOM   1385  CB  MET A 607      16.557  -1.411   8.335  1.00 19.65           C  
ATOM   1386  CG  MET A 607      17.860  -0.670   8.128  1.00 25.24           C  
ATOM   1387  SD  MET A 607      17.814   0.906   9.026  1.00 31.74           S  
ATOM   1388  CE  MET A 607      18.898   0.496  10.373  1.00 29.28           C  
ATOM   1389  N   PHE A 608      14.196  -3.337   7.420  1.00 12.35           N  
ATOM   1390  CA  PHE A 608      12.934  -4.033   7.679  1.00 13.64           C  
ATOM   1391  C   PHE A 608      13.057  -5.578   7.488  1.00 16.60           C  
ATOM   1392  O   PHE A 608      12.402  -6.335   8.208  1.00 17.10           O  
ATOM   1393  CB  PHE A 608      11.781  -3.447   6.807  1.00 15.46           C  
ATOM   1394  CG  PHE A 608      10.468  -4.167   7.013  1.00 16.54           C  
ATOM   1395  CD1 PHE A 608       9.835  -4.156   8.257  1.00 18.93           C  
ATOM   1396  CD2 PHE A 608       9.902  -4.922   5.990  1.00 18.94           C  
ATOM   1397  CE1 PHE A 608       8.621  -4.828   8.451  1.00 19.12           C  
ATOM   1398  CE2 PHE A 608       8.673  -5.571   6.176  1.00 20.75           C  
ATOM   1399  CZ  PHE A 608       8.037  -5.508   7.403  1.00 18.03           C  
ATOM   1400  N   GLY A 609      13.901  -6.022   6.543  1.00 12.79           N  
ATOM   1401  CA  GLY A 609      14.154  -7.444   6.324  1.00 12.28           C  
ATOM   1402  C   GLY A 609      14.778  -8.058   7.559  1.00 15.27           C  
ATOM   1403  O   GLY A 609      14.394  -9.149   7.987  1.00 13.34           O  
ATOM   1404  N   VAL A 610      15.678  -7.299   8.198  1.00 12.73           N  
ATOM   1405  CA  VAL A 610      16.329  -7.708   9.453  1.00 13.06           C  
ATOM   1406  C   VAL A 610      15.266  -7.708  10.574  1.00 18.37           C  
ATOM   1407  O   VAL A 610      15.182  -8.680  11.332  1.00 16.99           O  
ATOM   1408  CB  VAL A 610      17.568  -6.824   9.789  1.00 14.09           C  
ATOM   1409  CG1 VAL A 610      18.184  -7.230  11.123  1.00 13.15           C  
ATOM   1410  CG2 VAL A 610      18.610  -6.888   8.664  1.00 12.66           C  
ATOM   1411  N   CYS A 611      14.428  -6.651  10.640  1.00 16.63           N  
ATOM   1412  CA  CYS A 611      13.332  -6.600  11.609  1.00 18.04           C  
ATOM   1413  C   CYS A 611      12.399  -7.834  11.469  1.00 19.56           C  
ATOM   1414  O   CYS A 611      11.977  -8.384  12.480  1.00 19.30           O  
ATOM   1415  CB  CYS A 611      12.541  -5.302  11.489  1.00 20.73           C  
ATOM   1416  SG  CYS A 611      11.266  -5.109  12.774  1.00 27.01           S  
ATOM   1417  N   MET A 612      12.059  -8.244  10.218  1.00 15.26           N  
ATOM   1418  CA  MET A 612      11.208  -9.426   9.983  1.00 14.98           C  
ATOM   1419  C   MET A 612      11.900 -10.686  10.520  1.00 17.85           C  
ATOM   1420  O   MET A 612      11.256 -11.503  11.155  1.00 16.03           O  
ATOM   1421  CB  MET A 612      10.898  -9.609   8.507  1.00 16.74           C  
ATOM   1422  CG  MET A 612       9.978  -8.565   7.943  1.00 19.92           C  
ATOM   1423  SD  MET A 612       9.234  -9.170   6.410  1.00 23.08           S  
ATOM   1424  CE  MET A 612      10.536  -8.796   5.174  1.00 18.71           C  
ATOM   1425  N   TRP A 613      13.221 -10.800  10.316  1.00 15.57           N  
ATOM   1426  CA  TRP A 613      14.028 -11.915  10.826  1.00 14.49           C  
ATOM   1427  C   TRP A 613      13.950 -11.951  12.353  1.00 16.66           C  
ATOM   1428  O   TRP A 613      13.713 -13.014  12.915  1.00 17.96           O  
ATOM   1429  CB  TRP A 613      15.486 -11.810  10.324  1.00 13.36           C  
ATOM   1430  CG  TRP A 613      16.345 -12.986  10.694  1.00 14.76           C  
ATOM   1431  CD1 TRP A 613      16.564 -14.110   9.948  1.00 17.42           C  
ATOM   1432  CD2 TRP A 613      17.169 -13.110  11.857  1.00 14.81           C  
ATOM   1433  CE2 TRP A 613      17.847 -14.347  11.762  1.00 18.79           C  
ATOM   1434  CE3 TRP A 613      17.391 -12.301  12.988  1.00 16.50           C  
ATOM   1435  NE1 TRP A 613      17.430 -14.952  10.603  1.00 16.43           N  
ATOM   1436  CZ2 TRP A 613      18.751 -14.785  12.742  1.00 18.09           C  
ATOM   1437  CZ3 TRP A 613      18.242 -12.766  13.986  1.00 17.89           C  
ATOM   1438  CH2 TRP A 613      18.926 -13.981  13.848  1.00 18.15           C  
ATOM   1439  N   GLU A 614      14.097 -10.805  13.016  1.00 12.19           N  
ATOM   1440  CA  GLU A 614      14.009 -10.693  14.477  1.00 13.82           C  
ATOM   1441  C   GLU A 614      12.675 -11.183  15.034  1.00 16.70           C  
ATOM   1442  O   GLU A 614      12.670 -11.870  16.048  1.00 14.15           O  
ATOM   1443  CB  GLU A 614      14.236  -9.250  14.943  1.00 15.71           C  
ATOM   1444  CG  GLU A 614      15.684  -8.802  14.825  1.00 24.77           C  
ATOM   1445  CD  GLU A 614      15.859  -7.371  15.290  1.00 41.27           C  
ATOM   1446  OE1 GLU A 614      16.361  -7.178  16.419  1.00 31.68           O  
ATOM   1447  OE2 GLU A 614      15.431  -6.446  14.562  1.00 34.17           O1-
ATOM   1448  N   ILE A 615      11.556 -10.840  14.366  1.00 13.49           N  
ATOM   1449  CA  ILE A 615      10.223 -11.247  14.801  1.00 13.04           C  
ATOM   1450  C   ILE A 615      10.120 -12.778  14.680  1.00 17.82           C  
ATOM   1451  O   ILE A 615       9.717 -13.453  15.633  1.00 16.25           O  
ATOM   1452  CB  ILE A 615       9.106 -10.516  13.990  1.00 15.10           C  
ATOM   1453  CG1 ILE A 615       9.129  -8.989  14.239  1.00 14.18           C  
ATOM   1454  CG2 ILE A 615       7.697 -11.138  14.275  1.00 14.86           C  
ATOM   1455  CD1 ILE A 615       8.306  -8.084  13.161  1.00 15.80           C  
ATOM   1456  N   LEU A 616      10.530 -13.319  13.530  1.00 14.97           N  
ATOM   1457  CA  LEU A 616      10.451 -14.758  13.312  1.00 16.00           C  
ATOM   1458  C   LEU A 616      11.414 -15.523  14.205  1.00 20.71           C  
ATOM   1459  O   LEU A 616      11.202 -16.709  14.455  1.00 20.03           O  
ATOM   1460  CB  LEU A 616      10.585 -15.113  11.812  1.00 16.55           C  
ATOM   1461  CG  LEU A 616       9.285 -15.058  10.943  1.00 20.67           C  
ATOM   1462  CD1 LEU A 616       8.299 -16.134  11.343  1.00 21.55           C  
ATOM   1463  CD2 LEU A 616       8.566 -13.702  11.004  1.00 23.88           C  
ATOM   1464  N   MET A 617      12.417 -14.813  14.768  1.00 17.22           N  
ATOM   1465  CA  MET A 617      13.401 -15.387  15.701  1.00 16.64           C  
ATOM   1466  C   MET A 617      12.970 -15.172  17.162  1.00 20.80           C  
ATOM   1467  O   MET A 617      13.782 -15.376  18.062  1.00 20.08           O  
ATOM   1468  CB  MET A 617      14.789 -14.757  15.486  1.00 18.13           C  
ATOM   1469  CG  MET A 617      15.506 -15.289  14.285  1.00 21.17           C  
ATOM   1470  SD  MET A 617      15.913 -17.049  14.341  1.00 24.20           S  
ATOM   1471  CE  MET A 617      17.332 -17.024  15.500  1.00 21.09           C  
ATOM   1472  N   HIS A 618      11.722 -14.704  17.390  1.00 19.59           N  
ATOM   1473  CA  HIS A 618      11.163 -14.432  18.729  1.00 20.09           C  
ATOM   1474  C   HIS A 618      11.973 -13.382  19.504  1.00 22.70           C  
ATOM   1475  O   HIS A 618      12.185 -13.524  20.713  1.00 20.31           O  
ATOM   1476  CB  HIS A 618      10.989 -15.741  19.551  1.00 21.03           C  
ATOM   1477  CG  HIS A 618      10.388 -16.854  18.752  1.00 24.00           C  
ATOM   1478  CD2 HIS A 618      10.989 -17.910  18.162  1.00 25.83           C  
ATOM   1479  ND1 HIS A 618       9.039 -16.885  18.462  1.00 25.52           N  
ATOM   1480  CE1 HIS A 618       8.860 -17.967  17.725  1.00 25.28           C  
ATOM   1481  NE2 HIS A 618      10.005 -18.611  17.514  1.00 25.71           N  
ATOM   1482  N   GLY A 619      12.440 -12.344  18.798  1.00 19.00           N  
ATOM   1483  CA  GLY A 619      13.161 -11.242  19.434  1.00 18.37           C  
ATOM   1484  C   GLY A 619      14.649 -11.422  19.686  1.00 24.98           C  
ATOM   1485  O   GLY A 619      15.232 -10.671  20.472  1.00 25.18           O  
ATOM   1486  N   VAL A 620      15.287 -12.369  18.996  1.00 21.33           N  
ATOM   1487  CA  VAL A 620      16.736 -12.577  19.074  1.00 21.14           C  
ATOM   1488  C   VAL A 620      17.346 -11.531  18.133  1.00 22.95           C  
ATOM   1489  O   VAL A 620      16.835 -11.335  17.024  1.00 21.01           O  
ATOM   1490  CB  VAL A 620      17.158 -14.038  18.685  1.00 24.63           C  
ATOM   1491  CG1 VAL A 620      18.664 -14.168  18.422  1.00 24.40           C  
ATOM   1492  CG2 VAL A 620      16.724 -15.040  19.746  1.00 24.59           C  
ATOM   1493  N   LYS A 621      18.413 -10.856  18.587  1.00 19.23           N  
ATOM   1494  CA  LYS A 621      19.144  -9.849  17.812  1.00 19.32           C  
ATOM   1495  C   LYS A 621      19.975 -10.507  16.697  1.00 21.72           C  
ATOM   1496  O   LYS A 621      20.491 -11.610  16.899  1.00 21.26           O  
ATOM   1497  CB  LYS A 621      20.076  -9.014  18.723  1.00 21.96           C  
ATOM   1498  CG  LYS A 621      19.320  -8.075  19.668  1.00 34.11           C  
ATOM   1499  CD  LYS A 621      20.271  -7.321  20.571  1.00 39.73           C  
ATOM   1500  CE  LYS A 621      19.543  -6.548  21.642  1.00 49.43           C  
ATOM   1501  NZ  LYS A 621      20.490  -5.865  22.568  1.00 54.77           N1+
ATOM   1502  N   PRO A 622      20.141  -9.845  15.524  1.00 18.27           N  
ATOM   1503  CA  PRO A 622      20.963 -10.443  14.455  1.00 18.22           C  
ATOM   1504  C   PRO A 622      22.466 -10.462  14.777  1.00 23.43           C  
ATOM   1505  O   PRO A 622      22.935  -9.628  15.548  1.00 23.90           O  
ATOM   1506  CB  PRO A 622      20.698  -9.514  13.268  1.00 19.10           C  
ATOM   1507  CG  PRO A 622      20.453  -8.176  13.910  1.00 23.29           C  
ATOM   1508  CD  PRO A 622      19.615  -8.525  15.115  1.00 18.90           C  
ATOM   1509  N   PHE A 623      23.206 -11.402  14.181  1.00 22.60           N  
ATOM   1510  CA  PHE A 623      24.680 -11.501  14.277  1.00 23.78           C  
ATOM   1511  C   PHE A 623      25.276 -11.485  15.696  1.00 29.80           C  
ATOM   1512  O   PHE A 623      26.291 -10.818  15.947  1.00 27.74           O  
ATOM   1513  CB  PHE A 623      25.352 -10.430  13.391  1.00 24.50           C  
ATOM   1514  CG  PHE A 623      24.977 -10.529  11.935  1.00 26.03           C  
ATOM   1515  CD1 PHE A 623      25.356 -11.633  11.174  1.00 28.70           C  
ATOM   1516  CD2 PHE A 623      24.243  -9.522  11.322  1.00 26.56           C  
ATOM   1517  CE1 PHE A 623      24.987 -11.735   9.833  1.00 29.35           C  
ATOM   1518  CE2 PHE A 623      23.877  -9.623   9.979  1.00 29.62           C  
ATOM   1519  CZ  PHE A 623      24.266 -10.719   9.238  1.00 27.88           C  
ATOM   1520  N   GLN A 624      24.626 -12.201  16.619  1.00 30.30           N  
ATOM   1521  CA  GLN A 624      25.089 -12.318  18.000  1.00 31.58           C  
ATOM   1522  C   GLN A 624      26.478 -12.975  18.011  1.00 37.97           C  
ATOM   1523  O   GLN A 624      26.702 -13.957  17.295  1.00 37.55           O  
ATOM   1524  CB  GLN A 624      24.080 -13.126  18.829  1.00 32.77           C  
ATOM   1525  CG  GLN A 624      22.968 -12.269  19.433  1.00 44.93           C  
ATOM   1526  CD  GLN A 624      23.480 -11.310  20.491  1.00 61.64           C  
ATOM   1527  NE2 GLN A 624      23.908 -11.855  21.627  1.00 59.21           N  
ATOM   1528  OE1 GLN A 624      23.520 -10.082  20.295  1.00 47.66           O  
ATOM   1529  N   GLY A 625      27.402 -12.383  18.765  1.00 37.01           N  
ATOM   1530  CA  GLY A 625      28.774 -12.870  18.877  1.00 37.72           C  
ATOM   1531  C   GLY A 625      29.684 -12.478  17.721  1.00 43.79           C  
ATOM   1532  O   GLY A 625      30.857 -12.866  17.702  1.00 44.86           O  
ATOM   1533  N   VAL A 626      29.153 -11.717  16.736  1.00 39.04           N  
ATOM   1534  CA  VAL A 626      29.909 -11.234  15.573  1.00 38.25           C  
ATOM   1535  C   VAL A 626      30.272  -9.771  15.850  1.00 40.03           C  
ATOM   1536  O   VAL A 626      29.427  -9.011  16.315  1.00 39.12           O  
ATOM   1537  CB  VAL A 626      29.118 -11.409  14.234  1.00 42.15           C  
ATOM   1538  CG1 VAL A 626      29.907 -10.900  13.029  1.00 41.50           C  
ATOM   1539  CG2 VAL A 626      28.698 -12.861  14.017  1.00 42.07           C  
ATOM   1540  N   LYS A 627      31.534  -9.388  15.606  1.00 36.82           N  
ATOM   1541  CA  LYS A 627      32.003  -8.011  15.793  1.00 36.67           C  
ATOM   1542  C   LYS A 627      31.435  -7.119  14.670  1.00 41.13           C  
ATOM   1543  O   LYS A 627      31.393  -7.560  13.521  1.00 40.15           O  
ATOM   1544  CB  LYS A 627      33.541  -7.970  15.789  1.00 39.32           C  
ATOM   1545  CG  LYS A 627      34.161  -8.333  17.133  1.00 59.50           C  
ATOM   1546  CD  LYS A 627      35.609  -7.855  17.227  1.00 72.34           C  
ATOM   1547  CE  LYS A 627      36.115  -7.827  18.651  1.00 82.40           C  
ATOM   1548  NZ  LYS A 627      37.404  -7.094  18.767  1.00 88.36           N1+
ATOM   1549  N   ASN A 628      30.987  -5.885  15.005  1.00 38.47           N  
ATOM   1550  CA  ASN A 628      30.412  -4.917  14.061  1.00 38.92           C  
ATOM   1551  C   ASN A 628      31.251  -4.727  12.791  1.00 46.39           C  
ATOM   1552  O   ASN A 628      30.701  -4.763  11.689  1.00 46.82           O  
ATOM   1553  CB  ASN A 628      30.155  -3.559  14.727  1.00 35.87           C  
ATOM   1554  CG  ASN A 628      28.885  -3.437  15.534  1.00 58.87           C  
ATOM   1555  ND2 ASN A 628      28.802  -2.374  16.313  1.00 52.95           N  
ATOM   1556  OD1 ASN A 628      27.962  -4.259  15.466  1.00 47.82           O  
ATOM   1557  N   ASN A 629      32.578  -4.563  12.938  1.00 44.11           N  
ATOM   1558  CA  ASN A 629      33.487  -4.360  11.806  1.00 44.54           C  
ATOM   1559  C   ASN A 629      33.672  -5.580  10.880  1.00 46.83           C  
ATOM   1560  O   ASN A 629      34.165  -5.417   9.759  1.00 46.76           O  
ATOM   1561  CB  ASN A 629      34.806  -3.712  12.250  1.00 47.54           C  
ATOM   1562  CG  ASN A 629      34.614  -2.272  12.671  1.00 78.40           C  
ATOM   1563  ND2 ASN A 629      34.318  -2.052  13.948  1.00 70.41           N  
ATOM   1564  OD1 ASN A 629      34.672  -1.347  11.851  1.00 75.81           O  
ATOM   1565  N   ASP A 630      33.209  -6.776  11.323  1.00 41.79           N  
ATOM   1566  CA  ASP A 630      33.239  -8.032  10.564  1.00 41.40           C  
ATOM   1567  C   ASP A 630      31.867  -8.391   9.936  1.00 44.78           C  
ATOM   1568  O   ASP A 630      31.747  -9.413   9.240  1.00 44.59           O  
ATOM   1569  CB  ASP A 630      33.744  -9.181  11.440  1.00 43.84           C  
ATOM   1570  CG  ASP A 630      35.220  -9.067  11.770  1.00 60.40           C  
ATOM   1571  OD1 ASP A 630      36.053  -9.449  10.913  1.00 62.06           O  
ATOM   1572  OD2 ASP A 630      35.545  -8.575  12.874  1.00 67.94           O1-
ATOM   1573  N   VAL A 631      30.847  -7.541  10.172  1.00 39.50           N  
ATOM   1574  CA  VAL A 631      29.495  -7.739   9.643  1.00 38.10           C  
ATOM   1575  C   VAL A 631      29.492  -7.411   8.149  1.00 37.65           C  
ATOM   1576  O   VAL A 631      28.979  -8.212   7.365  1.00 36.09           O  
ATOM   1577  CB  VAL A 631      28.402  -6.974  10.452  1.00 42.30           C  
ATOM   1578  CG1 VAL A 631      27.014  -7.189   9.858  1.00 42.29           C  
ATOM   1579  CG2 VAL A 631      28.403  -7.404  11.915  1.00 42.39           C  
ATOM   1580  N   ILE A 632      30.084  -6.249   7.757  1.00 32.09           N  
ATOM   1581  CA  ILE A 632      30.174  -5.812   6.360  1.00 30.93           C  
ATOM   1582  C   ILE A 632      30.882  -6.857   5.478  1.00 29.80           C  
ATOM   1583  O   ILE A 632      30.424  -7.084   4.366  1.00 27.21           O  
ATOM   1584  CB  ILE A 632      30.730  -4.348   6.159  1.00 34.08           C  
ATOM   1585  CG1 ILE A 632      30.474  -3.804   4.736  1.00 35.05           C  
ATOM   1586  CG2 ILE A 632      32.226  -4.220   6.503  1.00 33.17           C  
ATOM   1587  CD1 ILE A 632      29.172  -3.047   4.507  1.00 44.63           C  
ATOM   1588  N   GLY A 633      31.951  -7.472   6.001  1.00 25.97           N  
ATOM   1589  CA  GLY A 633      32.764  -8.473   5.311  1.00 25.09           C  
ATOM   1590  C   GLY A 633      32.002  -9.727   4.942  1.00 27.26           C  
ATOM   1591  O   GLY A 633      32.052 -10.170   3.789  1.00 26.20           O  
ATOM   1592  N   ARG A 634      31.276 -10.286   5.926  1.00 23.78           N  
ATOM   1593  CA  ARG A 634      30.397 -11.447   5.784  1.00 24.65           C  
ATOM   1594  C   ARG A 634      29.299 -11.170   4.711  1.00 26.27           C  
ATOM   1595  O   ARG A 634      29.094 -11.990   3.823  1.00 25.76           O  
ATOM   1596  CB  ARG A 634      29.769 -11.790   7.152  1.00 27.35           C  
ATOM   1597  CG  ARG A 634      30.705 -12.585   8.057  1.00 42.30           C  
ATOM   1598  CD  ARG A 634      30.091 -12.816   9.420  1.00 56.76           C  
ATOM   1599  NE  ARG A 634      30.123 -14.225   9.816  1.00 67.63           N  
ATOM   1600  CZ  ARG A 634      30.679 -14.683  10.935  1.00 84.36           C  
ATOM   1601  NH1 ARG A 634      31.272 -13.849  11.781  1.00 71.53           N1+
ATOM   1602  NH2 ARG A 634      30.647 -15.978  11.217  1.00 75.08           N  
ATOM   1603  N   ILE A 635      28.667  -9.992   4.758  1.00 22.18           N  
ATOM   1604  CA  ILE A 635      27.635  -9.558   3.793  1.00 22.62           C  
ATOM   1605  C   ILE A 635      28.236  -9.385   2.380  1.00 22.79           C  
ATOM   1606  O   ILE A 635      27.632  -9.797   1.382  1.00 18.31           O  
ATOM   1607  CB  ILE A 635      26.921  -8.271   4.346  1.00 26.98           C  
ATOM   1608  CG1 ILE A 635      25.947  -8.668   5.484  1.00 29.36           C  
ATOM   1609  CG2 ILE A 635      26.195  -7.492   3.256  1.00 27.03           C  
ATOM   1610  CD1 ILE A 635      25.693  -7.623   6.505  1.00 42.31           C  
ATOM   1611  N   GLU A 636      29.455  -8.809   2.316  1.00 20.61           N  
ATOM   1612  CA  GLU A 636      30.199  -8.614   1.065  1.00 21.54           C  
ATOM   1613  C   GLU A 636      30.553  -9.971   0.463  1.00 24.98           C  
ATOM   1614  O   GLU A 636      30.619 -10.096  -0.755  1.00 24.39           O  
ATOM   1615  CB  GLU A 636      31.484  -7.816   1.328  1.00 22.93           C  
ATOM   1616  CG  GLU A 636      31.255  -6.317   1.300  1.00 37.02           C  
ATOM   1617  CD  GLU A 636      32.394  -5.467   1.837  1.00 60.91           C  
ATOM   1618  OE1 GLU A 636      32.271  -4.223   1.768  1.00 65.05           O  
ATOM   1619  OE2 GLU A 636      33.396  -6.033   2.334  1.00 50.92           O1-
ATOM   1620  N   ASN A 637      30.758 -10.982   1.333  1.00 21.93           N  
ATOM   1621  CA  ASN A 637      31.035 -12.382   0.984  1.00 21.84           C  
ATOM   1622  C   ASN A 637      29.761 -13.121   0.542  1.00 25.16           C  
ATOM   1623  O   ASN A 637      29.862 -14.276   0.149  1.00 26.77           O  
ATOM   1624  CB  ASN A 637      31.711 -13.140   2.153  1.00 21.71           C  
ATOM   1625  CG  ASN A 637      33.173 -12.812   2.444  1.00 41.21           C  
ATOM   1626  ND2 ASN A 637      33.824 -12.008   1.602  1.00 22.67           N  
ATOM   1627  OD1 ASN A 637      33.734 -13.274   3.450  1.00 35.34           O  
ATOM   1628  N   GLY A 638      28.592 -12.466   0.597  1.00 19.90           N  
ATOM   1629  CA  GLY A 638      27.328 -13.064   0.149  1.00 18.15           C  
ATOM   1630  C   GLY A 638      26.544 -13.775   1.228  1.00 19.76           C  
ATOM   1631  O   GLY A 638      25.440 -14.265   0.978  1.00 17.92           O  
ATOM   1632  N   GLU A 639      27.093 -13.815   2.436  1.00 16.50           N  
ATOM   1633  CA  GLU A 639      26.475 -14.445   3.582  1.00 17.90           C  
ATOM   1634  C   GLU A 639      25.299 -13.588   4.081  1.00 21.17           C  
ATOM   1635  O   GLU A 639      25.330 -12.367   3.962  1.00 20.17           O  
ATOM   1636  CB  GLU A 639      27.505 -14.655   4.704  1.00 19.97           C  
ATOM   1637  CG  GLU A 639      28.485 -15.794   4.437  1.00 32.01           C  
ATOM   1638  CD  GLU A 639      29.556 -15.906   5.505  1.00 65.26           C  
ATOM   1639  OE1 GLU A 639      29.197 -16.114   6.688  1.00 60.72           O  
ATOM   1640  OE2 GLU A 639      30.754 -15.767   5.163  1.00 65.17           O1-
ATOM   1641  N   ARG A 640      24.247 -14.243   4.569  1.00 18.01           N  
ATOM   1642  CA  ARG A 640      23.052 -13.560   5.066  1.00 18.37           C  
ATOM   1643  C   ARG A 640      22.546 -14.255   6.307  1.00 21.16           C  
ATOM   1644  O   ARG A 640      22.949 -15.392   6.597  1.00 20.31           O  
ATOM   1645  CB  ARG A 640      21.931 -13.567   3.977  1.00 17.89           C  
ATOM   1646  CG  ARG A 640      22.236 -12.828   2.683  1.00 21.47           C  
ATOM   1647  CD  ARG A 640      22.369 -11.347   2.922  1.00 22.87           C  
ATOM   1648  NE  ARG A 640      22.535 -10.586   1.685  1.00 21.35           N  
ATOM   1649  CZ  ARG A 640      23.703 -10.255   1.148  1.00 25.95           C  
ATOM   1650  NH1 ARG A 640      24.839 -10.700   1.679  1.00 21.73           N1+
ATOM   1651  NH2 ARG A 640      23.747  -9.515   0.060  1.00 15.53           N  
ATOM   1652  N   LEU A 641      21.613 -13.596   7.020  1.00 17.35           N  
ATOM   1653  CA  LEU A 641      20.999 -14.174   8.207  1.00 15.16           C  
ATOM   1654  C   LEU A 641      20.266 -15.463   7.788  1.00 19.75           C  
ATOM   1655  O   LEU A 641      19.692 -15.495   6.695  1.00 19.21           O  
ATOM   1656  CB  LEU A 641      20.032 -13.179   8.869  1.00 14.06           C  
ATOM   1657  CG  LEU A 641      20.662 -11.963   9.558  1.00 16.51           C  
ATOM   1658  CD1 LEU A 641      19.631 -10.852   9.747  1.00 15.17           C  
ATOM   1659  CD2 LEU A 641      21.349 -12.357  10.860  1.00 17.63           C  
ATOM   1660  N   PRO A 642      20.365 -16.554   8.573  1.00 17.84           N  
ATOM   1661  CA  PRO A 642      19.785 -17.833   8.118  1.00 18.09           C  
ATOM   1662  C   PRO A 642      18.279 -17.893   8.333  1.00 23.07           C  
ATOM   1663  O   PRO A 642      17.732 -17.097   9.115  1.00 21.73           O  
ATOM   1664  CB  PRO A 642      20.480 -18.861   9.011  1.00 19.94           C  
ATOM   1665  CG  PRO A 642      20.716 -18.112  10.304  1.00 24.04           C  
ATOM   1666  CD  PRO A 642      21.076 -16.709   9.863  1.00 19.52           C  
ATOM   1667  N   MET A 643      17.632 -18.866   7.681  1.00 18.74           N  
ATOM   1668  CA  MET A 643      16.209 -19.110   7.805  1.00 20.48           C  
ATOM   1669  C   MET A 643      15.833 -19.423   9.241  1.00 23.42           C  
ATOM   1670  O   MET A 643      16.318 -20.394   9.804  1.00 23.57           O  
ATOM   1671  CB  MET A 643      15.749 -20.253   6.891  1.00 24.18           C  
ATOM   1672  CG  MET A 643      14.215 -20.393   6.839  1.00 28.92           C  
ATOM   1673  SD  MET A 643      13.675 -21.832   5.896  1.00 35.28           S  
ATOM   1674  CE  MET A 643      13.757 -21.265   4.398  1.00 31.87           C  
ATOM   1675  N   PRO A 644      15.011 -18.583   9.884  1.00 19.20           N  
ATOM   1676  CA  PRO A 644      14.623 -18.890  11.267  1.00 18.83           C  
ATOM   1677  C   PRO A 644      13.877 -20.232  11.378  1.00 23.45           C  
ATOM   1678  O   PRO A 644      13.141 -20.595  10.456  1.00 22.21           O  
ATOM   1679  CB  PRO A 644      13.719 -17.718  11.650  1.00 20.40           C  
ATOM   1680  CG  PRO A 644      14.062 -16.620  10.669  1.00 24.99           C  
ATOM   1681  CD  PRO A 644      14.378 -17.337   9.401  1.00 20.14           C  
ATOM   1682  N   PRO A 645      14.041 -20.990  12.485  1.00 21.85           N  
ATOM   1683  CA  PRO A 645      13.268 -22.243  12.628  1.00 22.86           C  
ATOM   1684  C   PRO A 645      11.751 -21.989  12.567  1.00 26.56           C  
ATOM   1685  O   PRO A 645      11.237 -21.036  13.179  1.00 25.55           O  
ATOM   1686  CB  PRO A 645      13.721 -22.781  13.993  1.00 24.75           C  
ATOM   1687  CG  PRO A 645      15.083 -22.123  14.227  1.00 28.77           C  
ATOM   1688  CD  PRO A 645      14.892 -20.745  13.666  1.00 24.01           C  
ATOM   1689  N   ASN A 646      11.045 -22.812  11.772  1.00 24.20           N  
ATOM   1690  CA  ASN A 646       9.584 -22.762  11.531  1.00 24.90           C  
ATOM   1691  C   ASN A 646       9.119 -21.573  10.665  1.00 30.25           C  
ATOM   1692  O   ASN A 646       7.915 -21.356  10.520  1.00 30.80           O  
ATOM   1693  CB  ASN A 646       8.753 -22.903  12.844  1.00 28.80           C  
ATOM   1694  CG  ASN A 646       9.377 -23.889  13.802  1.00 49.40           C  
ATOM   1695  ND2 ASN A 646       9.912 -23.396  14.920  1.00 39.84           N  
ATOM   1696  OD1 ASN A 646       9.531 -25.066  13.481  1.00 40.24           O  
ATOM   1697  N   CYS A 647      10.062 -20.808  10.072  1.00 25.85           N  
ATOM   1698  CA  CYS A 647       9.684 -19.701   9.178  1.00 23.61           C  
ATOM   1699  C   CYS A 647       9.288 -20.311   7.815  1.00 27.65           C  
ATOM   1700  O   CYS A 647      10.055 -21.124   7.304  1.00 28.08           O  
ATOM   1701  CB  CYS A 647      10.843 -18.714   9.035  1.00 22.22           C  
ATOM   1702  SG  CYS A 647      10.564 -17.391   7.826  1.00 24.67           S  
ATOM   1703  N   PRO A 648       8.123 -19.981   7.205  1.00 23.73           N  
ATOM   1704  CA  PRO A 648       7.813 -20.545   5.875  1.00 23.30           C  
ATOM   1705  C   PRO A 648       8.864 -20.151   4.818  1.00 26.94           C  
ATOM   1706  O   PRO A 648       9.285 -18.993   4.802  1.00 25.25           O  
ATOM   1707  CB  PRO A 648       6.462 -19.928   5.520  1.00 24.85           C  
ATOM   1708  CG  PRO A 648       5.899 -19.443   6.809  1.00 29.95           C  
ATOM   1709  CD  PRO A 648       7.069 -19.052   7.651  1.00 25.75           C  
ATOM   1710  N   PRO A 649       9.304 -21.079   3.934  1.00 23.97           N  
ATOM   1711  CA  PRO A 649      10.306 -20.702   2.910  1.00 23.42           C  
ATOM   1712  C   PRO A 649       9.924 -19.474   2.085  1.00 24.65           C  
ATOM   1713  O   PRO A 649      10.808 -18.696   1.765  1.00 22.26           O  
ATOM   1714  CB  PRO A 649      10.435 -21.962   2.032  1.00 25.17           C  
ATOM   1715  CG  PRO A 649      10.019 -23.088   2.926  1.00 30.20           C  
ATOM   1716  CD  PRO A 649       8.946 -22.516   3.839  1.00 25.76           C  
ATOM   1717  N   THR A 650       8.614 -19.298   1.741  1.00 19.79           N  
ATOM   1718  CA  THR A 650       8.129 -18.127   0.991  1.00 18.85           C  
ATOM   1719  C   THR A 650       8.446 -16.828   1.791  1.00 20.33           C  
ATOM   1720  O   THR A 650       8.831 -15.829   1.198  1.00 19.43           O  
ATOM   1721  CB  THR A 650       6.616 -18.207   0.793  1.00 28.48           C  
ATOM   1722  CG2 THR A 650       6.208 -19.352  -0.144  1.00 27.17           C  
ATOM   1723  OG1 THR A 650       6.011 -18.365   2.088  1.00 27.88           O  
ATOM   1724  N   LEU A 651       8.272 -16.856   3.126  1.00 16.76           N  
ATOM   1725  CA  LEU A 651       8.567 -15.676   3.944  1.00 16.84           C  
ATOM   1726  C   LEU A 651      10.084 -15.438   4.047  1.00 19.20           C  
ATOM   1727  O   LEU A 651      10.524 -14.290   3.956  1.00 17.44           O  
ATOM   1728  CB  LEU A 651       7.892 -15.730   5.333  1.00 16.34           C  
ATOM   1729  CG  LEU A 651       8.142 -14.504   6.251  1.00 18.18           C  
ATOM   1730  CD1 LEU A 651       7.704 -13.213   5.580  1.00 16.28           C  
ATOM   1731  CD2 LEU A 651       7.437 -14.672   7.570  1.00 21.56           C  
ATOM   1732  N   TYR A 652      10.879 -16.511   4.169  1.00 18.54           N  
ATOM   1733  CA  TYR A 652      12.335 -16.346   4.212  1.00 18.78           C  
ATOM   1734  C   TYR A 652      12.847 -15.825   2.881  1.00 21.60           C  
ATOM   1735  O   TYR A 652      13.743 -14.982   2.854  1.00 21.24           O  
ATOM   1736  CB  TYR A 652      13.080 -17.632   4.630  1.00 19.72           C  
ATOM   1737  CG  TYR A 652      14.585 -17.434   4.687  1.00 20.58           C  
ATOM   1738  CD1 TYR A 652      15.158 -16.524   5.576  1.00 21.09           C  
ATOM   1739  CD2 TYR A 652      15.433 -18.105   3.802  1.00 21.21           C  
ATOM   1740  CE1 TYR A 652      16.542 -16.343   5.635  1.00 20.28           C  
ATOM   1741  CE2 TYR A 652      16.821 -17.936   3.856  1.00 20.89           C  
ATOM   1742  CZ  TYR A 652      17.367 -17.050   4.768  1.00 23.93           C  
ATOM   1743  OH  TYR A 652      18.722 -16.861   4.800  1.00 19.24           O  
ATOM   1744  N   SER A 653      12.246 -16.276   1.781  1.00 17.78           N  
ATOM   1745  CA  SER A 653      12.618 -15.787   0.452  1.00 18.09           C  
ATOM   1746  C   SER A 653      12.380 -14.272   0.344  1.00 21.59           C  
ATOM   1747  O   SER A 653      13.194 -13.570  -0.252  1.00 21.05           O  
ATOM   1748  CB  SER A 653      11.823 -16.518  -0.625  1.00 21.10           C  
ATOM   1749  OG  SER A 653      11.869 -15.770  -1.827  1.00 32.93           O  
ATOM   1750  N   LEU A 654      11.264 -13.776   0.920  1.00 18.52           N  
ATOM   1751  CA  LEU A 654      10.932 -12.349   0.897  1.00 17.37           C  
ATOM   1752  C   LEU A 654      11.962 -11.566   1.714  1.00 19.12           C  
ATOM   1753  O   LEU A 654      12.382 -10.508   1.264  1.00 19.71           O  
ATOM   1754  CB  LEU A 654       9.504 -12.109   1.400  1.00 17.60           C  
ATOM   1755  CG  LEU A 654       8.956 -10.683   1.291  1.00 22.20           C  
ATOM   1756  CD1 LEU A 654       8.885 -10.214  -0.202  1.00 22.77           C  
ATOM   1757  CD2 LEU A 654       7.592 -10.560   2.018  1.00 20.92           C  
ATOM   1758  N   MET A 655      12.413 -12.096   2.870  1.00 15.24           N  
ATOM   1759  CA  MET A 655      13.473 -11.444   3.664  1.00 15.90           C  
ATOM   1760  C   MET A 655      14.753 -11.317   2.826  1.00 19.36           C  
ATOM   1761  O   MET A 655      15.399 -10.277   2.862  1.00 18.64           O  
ATOM   1762  CB  MET A 655      13.826 -12.273   4.909  1.00 18.09           C  
ATOM   1763  CG  MET A 655      12.751 -12.316   5.983  1.00 20.44           C  
ATOM   1764  SD  MET A 655      13.288 -13.481   7.272  1.00 22.14           S  
ATOM   1765  CE  MET A 655      11.783 -13.745   8.077  1.00 18.93           C  
ATOM   1766  N   THR A 656      15.141 -12.387   2.069  1.00 15.36           N  
ATOM   1767  CA  THR A 656      16.385 -12.345   1.286  1.00 14.35           C  
ATOM   1768  C   THR A 656      16.341 -11.328   0.164  1.00 16.72           C  
ATOM   1769  O   THR A 656      17.381 -10.788  -0.189  1.00 16.85           O  
ATOM   1770  CB  THR A 656      16.813 -13.741   0.784  1.00 21.80           C  
ATOM   1771  CG2 THR A 656      17.046 -14.729   1.909  1.00 17.83           C  
ATOM   1772  OG1 THR A 656      15.808 -14.224  -0.108  1.00 21.77           O  
ATOM   1773  N   LYS A 657      15.158 -11.050  -0.399  1.00 13.78           N  
ATOM   1774  CA  LYS A 657      15.039 -10.031  -1.445  1.00 14.10           C  
ATOM   1775  C   LYS A 657      15.311  -8.637  -0.861  1.00 19.43           C  
ATOM   1776  O   LYS A 657      15.846  -7.765  -1.557  1.00 19.15           O  
ATOM   1777  CB  LYS A 657      13.660 -10.091  -2.107  1.00 18.19           C  
ATOM   1778  CG  LYS A 657      13.565 -11.281  -3.059  1.00 26.88           C  
ATOM   1779  CD  LYS A 657      12.203 -11.443  -3.665  1.00 35.09           C  
ATOM   1780  CE  LYS A 657      12.190 -12.677  -4.558  1.00 44.05           C  
ATOM   1781  NZ  LYS A 657      10.810 -13.100  -4.900  1.00 50.46           N1+
ATOM   1782  N   CYS A 658      14.943  -8.431   0.421  1.00 16.16           N  
ATOM   1783  CA  CYS A 658      15.211  -7.169   1.144  1.00 15.66           C  
ATOM   1784  C   CYS A 658      16.739  -6.997   1.275  1.00 19.27           C  
ATOM   1785  O   CYS A 658      17.207  -5.884   1.478  1.00 18.28           O  
ATOM   1786  CB  CYS A 658      14.564  -7.208   2.529  1.00 14.50           C  
ATOM   1787  SG  CYS A 658      12.763  -7.190   2.498  1.00 17.75           S  
ATOM   1788  N   TRP A 659      17.474  -8.126   1.298  1.00 15.52           N  
ATOM   1789  CA  TRP A 659      18.912  -8.163   1.466  1.00 15.48           C  
ATOM   1790  C   TRP A 659      19.712  -8.285   0.161  1.00 19.59           C  
ATOM   1791  O   TRP A 659      20.883  -8.692   0.186  1.00 18.81           O  
ATOM   1792  CB  TRP A 659      19.368  -9.177   2.529  1.00 14.39           C  
ATOM   1793  CG  TRP A 659      18.611  -9.164   3.829  1.00 15.02           C  
ATOM   1794  CD1 TRP A 659      18.235  -8.073   4.564  1.00 17.30           C  
ATOM   1795  CD2 TRP A 659      18.225 -10.318   4.593  1.00 14.76           C  
ATOM   1796  CE2 TRP A 659      17.568  -9.852   5.755  1.00 17.62           C  
ATOM   1797  CE3 TRP A 659      18.375 -11.709   4.405  1.00 15.84           C  
ATOM   1798  NE1 TRP A 659      17.578  -8.481   5.709  1.00 16.11           N  
ATOM   1799  CZ2 TRP A 659      17.047 -10.728   6.722  1.00 16.94           C  
ATOM   1800  CZ3 TRP A 659      17.844 -12.576   5.353  1.00 16.67           C  
ATOM   1801  CH2 TRP A 659      17.180 -12.088   6.488  1.00 17.34           C  
ATOM   1802  N   ALA A 660      19.120  -7.856  -0.963  1.00 16.23           N  
ATOM   1803  CA  ALA A 660      19.865  -7.806  -2.226  1.00 16.49           C  
ATOM   1804  C   ALA A 660      20.946  -6.716  -2.026  1.00 20.81           C  
ATOM   1805  O   ALA A 660      20.630  -5.644  -1.485  1.00 20.29           O  
ATOM   1806  CB  ALA A 660      18.929  -7.417  -3.358  1.00 17.22           C  
ATOM   1807  N   TYR A 661      22.221  -7.010  -2.376  1.00 19.33           N  
ATOM   1808  CA  TYR A 661      23.337  -6.047  -2.252  1.00 19.52           C  
ATOM   1809  C   TYR A 661      23.032  -4.749  -3.002  1.00 23.52           C  
ATOM   1810  O   TYR A 661      23.265  -3.658  -2.480  1.00 23.09           O  
ATOM   1811  CB  TYR A 661      24.688  -6.638  -2.738  1.00 21.68           C  
ATOM   1812  CG  TYR A 661      25.871  -5.845  -2.227  1.00 23.42           C  
ATOM   1813  CD1 TYR A 661      26.374  -4.761  -2.947  1.00 26.21           C  
ATOM   1814  CD2 TYR A 661      26.440  -6.124  -0.986  1.00 23.63           C  
ATOM   1815  CE1 TYR A 661      27.402  -3.961  -2.435  1.00 24.30           C  
ATOM   1816  CE2 TYR A 661      27.483  -5.350  -0.478  1.00 24.44           C  
ATOM   1817  CZ  TYR A 661      27.957  -4.266  -1.206  1.00 30.32           C  
ATOM   1818  OH  TYR A 661      29.012  -3.527  -0.737  1.00 33.71           O  
ATOM   1819  N   ASP A 662      22.437  -4.873  -4.183  1.00 23.27           N  
ATOM   1820  CA  ASP A 662      22.032  -3.739  -5.025  1.00 23.94           C  
ATOM   1821  C   ASP A 662      20.708  -3.160  -4.492  1.00 25.27           C  
ATOM   1822  O   ASP A 662      19.694  -3.829  -4.589  1.00 23.73           O  
ATOM   1823  CB  ASP A 662      21.871  -4.198  -6.496  1.00 26.08           C  
ATOM   1824  CG  ASP A 662      21.654  -3.083  -7.516  1.00 36.09           C  
ATOM   1825  OD1 ASP A 662      21.272  -1.966  -7.109  1.00 35.83           O  
ATOM   1826  OD2 ASP A 662      21.885  -3.325  -8.715  1.00 42.88           O1-
ATOM   1827  N   PRO A 663      20.668  -1.899  -3.994  1.00 23.77           N  
ATOM   1828  CA  PRO A 663      19.392  -1.334  -3.498  1.00 23.35           C  
ATOM   1829  C   PRO A 663      18.235  -1.338  -4.495  1.00 27.78           C  
ATOM   1830  O   PRO A 663      17.093  -1.520  -4.079  1.00 24.77           O  
ATOM   1831  CB  PRO A 663      19.761   0.098  -3.122  1.00 25.24           C  
ATOM   1832  CG  PRO A 663      21.212   0.069  -2.881  1.00 29.72           C  
ATOM   1833  CD  PRO A 663      21.779  -0.944  -3.815  1.00 25.60           C  
ATOM   1834  N   SER A 664      18.523  -1.157  -5.810  1.00 26.37           N  
ATOM   1835  CA  SER A 664      17.504  -1.124  -6.881  1.00 26.59           C  
ATOM   1836  C   SER A 664      16.815  -2.483  -7.082  1.00 28.55           C  
ATOM   1837  O   SER A 664      15.746  -2.547  -7.689  1.00 28.64           O  
ATOM   1838  CB  SER A 664      18.124  -0.655  -8.203  1.00 30.49           C  
ATOM   1839  OG  SER A 664      18.954  -1.657  -8.775  1.00 34.99           O  
ATOM   1840  N   ARG A 665      17.434  -3.565  -6.598  1.00 24.40           N  
ATOM   1841  CA  ARG A 665      16.873  -4.911  -6.732  1.00 24.37           C  
ATOM   1842  C   ARG A 665      15.973  -5.285  -5.545  1.00 27.08           C  
ATOM   1843  O   ARG A 665      15.272  -6.303  -5.600  1.00 27.70           O  
ATOM   1844  CB  ARG A 665      17.994  -5.958  -6.942  1.00 29.36           C  
ATOM   1845  CG  ARG A 665      18.833  -5.761  -8.227  1.00 45.26           C  
ATOM   1846  CD  ARG A 665      18.035  -5.931  -9.517  1.00 62.56           C  
ATOM   1847  NE  ARG A 665      18.579  -5.124 -10.615  1.00 81.44           N  
ATOM   1848  CZ  ARG A 665      18.144  -3.911 -10.951  1.00 98.38           C  
ATOM   1849  NH1 ARG A 665      17.146  -3.346 -10.283  1.00 88.95           N1+
ATOM   1850  NH2 ARG A 665      18.703  -3.255 -11.958  1.00 84.51           N  
ATOM   1851  N   ARG A 666      15.972  -4.451  -4.480  1.00 19.88           N  
ATOM   1852  CA  ARG A 666      15.139  -4.700  -3.299  1.00 18.20           C  
ATOM   1853  C   ARG A 666      13.669  -4.375  -3.614  1.00 20.05           C  
ATOM   1854  O   ARG A 666      13.418  -3.421  -4.346  1.00 19.35           O  
ATOM   1855  CB  ARG A 666      15.625  -3.867  -2.102  1.00 16.81           C  
ATOM   1856  CG  ARG A 666      16.995  -4.318  -1.591  1.00 15.09           C  
ATOM   1857  CD  ARG A 666      17.543  -3.393  -0.524  1.00 16.45           C  
ATOM   1858  NE  ARG A 666      18.997  -3.505  -0.490  1.00 19.04           N  
ATOM   1859  CZ  ARG A 666      19.829  -2.550  -0.091  1.00 24.93           C  
ATOM   1860  NH1 ARG A 666      21.137  -2.734  -0.162  1.00 18.03           N1+
ATOM   1861  NH2 ARG A 666      19.360  -1.405   0.377  1.00 13.33           N  
ATOM   1862  N   PRO A 667      12.680  -5.128  -3.079  1.00 16.77           N  
ATOM   1863  CA  PRO A 667      11.275  -4.743  -3.313  1.00 16.40           C  
ATOM   1864  C   PRO A 667      10.996  -3.415  -2.604  1.00 21.27           C  
ATOM   1865  O   PRO A 667      11.765  -3.011  -1.713  1.00 20.18           O  
ATOM   1866  CB  PRO A 667      10.475  -5.862  -2.628  1.00 18.11           C  
ATOM   1867  CG  PRO A 667      11.384  -6.470  -1.658  1.00 22.39           C  
ATOM   1868  CD  PRO A 667      12.783  -6.285  -2.162  1.00 18.19           C  
ATOM   1869  N   ARG A 668       9.937  -2.719  -3.030  1.00 19.59           N  
ATOM   1870  CA  ARG A 668       9.492  -1.488  -2.374  1.00 19.94           C  
ATOM   1871  C   ARG A 668       8.567  -1.920  -1.217  1.00 20.15           C  
ATOM   1872  O   ARG A 668       8.102  -3.061  -1.212  1.00 17.32           O  
ATOM   1873  CB  ARG A 668       8.749  -0.571  -3.369  1.00 19.88           C  
ATOM   1874  CG  ARG A 668       9.640  -0.063  -4.513  1.00 34.30           C  
ATOM   1875  CD  ARG A 668      10.036   1.383  -4.307  1.00 49.49           C  
ATOM   1876  NE  ARG A 668       9.662   2.224  -5.450  1.00 62.64           N  
ATOM   1877  CZ  ARG A 668       9.335   3.511  -5.364  1.00 72.77           C  
ATOM   1878  NH1 ARG A 668       9.303   4.118  -4.184  1.00 51.46           N1+
ATOM   1879  NH2 ARG A 668       9.019   4.196  -6.456  1.00 63.97           N  
ATOM   1880  N   PHE A 669       8.305  -1.025  -0.245  1.00 15.98           N  
ATOM   1881  CA  PHE A 669       7.426  -1.334   0.893  1.00 15.61           C  
ATOM   1882  C   PHE A 669       6.023  -1.764   0.465  1.00 22.88           C  
ATOM   1883  O   PHE A 669       5.433  -2.661   1.070  1.00 21.85           O  
ATOM   1884  CB  PHE A 669       7.389  -0.165   1.872  1.00 15.96           C  
ATOM   1885  CG  PHE A 669       8.562  -0.166   2.825  1.00 16.12           C  
ATOM   1886  CD1 PHE A 669       8.753  -1.216   3.718  1.00 17.95           C  
ATOM   1887  CD2 PHE A 669       9.483   0.874   2.821  1.00 16.91           C  
ATOM   1888  CE1 PHE A 669       9.845  -1.219   4.592  1.00 17.77           C  
ATOM   1889  CE2 PHE A 669      10.542   0.892   3.730  1.00 19.30           C  
ATOM   1890  CZ  PHE A 669      10.735  -0.169   4.586  1.00 16.84           C  
ATOM   1891  N   THR A 670       5.530  -1.174  -0.636  1.00 21.73           N  
ATOM   1892  CA  THR A 670       4.223  -1.513  -1.204  1.00 22.58           C  
ATOM   1893  C   THR A 670       4.195  -2.969  -1.701  1.00 24.08           C  
ATOM   1894  O   THR A 670       3.199  -3.654  -1.499  1.00 22.82           O  
ATOM   1895  CB  THR A 670       3.802  -0.448  -2.232  1.00 32.55           C  
ATOM   1896  CG2 THR A 670       4.541  -0.577  -3.544  1.00 30.88           C  
ATOM   1897  OG1 THR A 670       2.396  -0.536  -2.433  1.00 42.53           O  
ATOM   1898  N   GLU A 671       5.314  -3.451  -2.280  1.00 22.18           N  
ATOM   1899  CA  GLU A 671       5.460  -4.835  -2.755  1.00 22.18           C  
ATOM   1900  C   GLU A 671       5.552  -5.767  -1.553  1.00 25.60           C  
ATOM   1901  O   GLU A 671       4.916  -6.817  -1.556  1.00 27.38           O  
ATOM   1902  CB  GLU A 671       6.677  -4.976  -3.677  1.00 23.26           C  
ATOM   1903  CG  GLU A 671       6.941  -6.388  -4.180  1.00 37.91           C  
ATOM   1904  CD  GLU A 671       5.947  -6.994  -5.157  1.00 70.31           C  
ATOM   1905  OE1 GLU A 671       5.771  -8.233  -5.115  1.00 69.22           O  
ATOM   1906  OE2 GLU A 671       5.380  -6.250  -5.992  1.00 70.35           O1-
ATOM   1907  N   LEU A 672       6.284  -5.346  -0.495  1.00 20.13           N  
ATOM   1908  CA  LEU A 672       6.387  -6.093   0.766  1.00 18.66           C  
ATOM   1909  C   LEU A 672       5.016  -6.281   1.379  1.00 19.15           C  
ATOM   1910  O   LEU A 672       4.672  -7.390   1.766  1.00 18.55           O  
ATOM   1911  CB  LEU A 672       7.322  -5.372   1.772  1.00 18.24           C  
ATOM   1912  CG  LEU A 672       8.794  -5.479   1.416  1.00 23.20           C  
ATOM   1913  CD1 LEU A 672       9.650  -4.584   2.299  1.00 23.75           C  
ATOM   1914  CD2 LEU A 672       9.249  -6.928   1.454  1.00 24.84           C  
ATOM   1915  N   LYS A 673       4.218  -5.206   1.414  1.00 14.92           N  
ATOM   1916  CA  LYS A 673       2.867  -5.213   1.952  1.00 15.62           C  
ATOM   1917  C   LYS A 673       1.987  -6.248   1.218  1.00 19.43           C  
ATOM   1918  O   LYS A 673       1.336  -7.069   1.870  1.00 17.69           O  
ATOM   1919  CB  LYS A 673       2.277  -3.789   1.853  1.00 17.97           C  
ATOM   1920  CG  LYS A 673       0.849  -3.657   2.362  1.00 32.87           C  
ATOM   1921  CD  LYS A 673       0.321  -2.239   2.211  1.00 35.59           C  
ATOM   1922  CE  LYS A 673      -1.182  -2.206   2.434  1.00 49.72           C  
ATOM   1923  NZ  LYS A 673      -1.741  -0.822   2.383  1.00 53.96           N1+
ATOM   1924  N   ALA A 674       1.993  -6.223  -0.133  1.00 20.16           N  
ATOM   1925  CA  ALA A 674       1.180  -7.143  -0.952  1.00 20.78           C  
ATOM   1926  C   ALA A 674       1.594  -8.581  -0.738  1.00 23.25           C  
ATOM   1927  O   ALA A 674       0.730  -9.444  -0.628  1.00 22.77           O  
ATOM   1928  CB  ALA A 674       1.285  -6.777  -2.433  1.00 22.08           C  
ATOM   1929  N   GLN A 675       2.916  -8.842  -0.637  1.00 19.11           N  
ATOM   1930  CA  GLN A 675       3.448 -10.194  -0.450  1.00 18.07           C  
ATOM   1931  C   GLN A 675       3.187 -10.717   0.926  1.00 21.37           C  
ATOM   1932  O   GLN A 675       2.822 -11.876   1.060  1.00 21.32           O  
ATOM   1933  CB  GLN A 675       4.938 -10.304  -0.813  1.00 19.35           C  
ATOM   1934  CG  GLN A 675       5.228 -10.107  -2.306  1.00 37.34           C  
ATOM   1935  CD  GLN A 675       4.684 -11.220  -3.173  1.00 62.36           C  
ATOM   1936  NE2 GLN A 675       4.384 -10.890  -4.421  1.00 60.04           N  
ATOM   1937  OE1 GLN A 675       4.525 -12.375  -2.744  1.00 58.33           O  
ATOM   1938  N   LEU A 676       3.334  -9.871   1.951  1.00 17.63           N  
ATOM   1939  CA  LEU A 676       3.051 -10.273   3.329  1.00 16.46           C  
ATOM   1940  C   LEU A 676       1.574 -10.566   3.537  1.00 19.07           C  
ATOM   1941  O   LEU A 676       1.229 -11.450   4.317  1.00 18.07           O  
ATOM   1942  CB  LEU A 676       3.559  -9.208   4.331  1.00 16.12           C  
ATOM   1943  CG  LEU A 676       5.082  -9.178   4.529  1.00 19.96           C  
ATOM   1944  CD1 LEU A 676       5.524  -7.872   5.178  1.00 19.82           C  
ATOM   1945  CD2 LEU A 676       5.553 -10.373   5.357  1.00 20.89           C  
ATOM   1946  N   SER A 677       0.695  -9.834   2.839  1.00 16.80           N  
ATOM   1947  CA  SER A 677      -0.746 -10.094   2.911  1.00 17.57           C  
ATOM   1948  C   SER A 677      -1.042 -11.540   2.425  1.00 21.81           C  
ATOM   1949  O   SER A 677      -1.749 -12.281   3.108  1.00 20.54           O  
ATOM   1950  CB  SER A 677      -1.515  -9.091   2.061  1.00 21.31           C  
ATOM   1951  OG  SER A 677      -2.902  -9.339   2.222  1.00 30.68           O  
ATOM   1952  N   THR A 678      -0.451 -11.948   1.281  1.00 19.81           N  
ATOM   1953  CA  THR A 678      -0.642 -13.306   0.744  1.00 19.71           C  
ATOM   1954  C   THR A 678      -0.057 -14.384   1.655  1.00 21.12           C  
ATOM   1955  O   THR A 678      -0.687 -15.422   1.839  1.00 20.01           O  
ATOM   1956  CB  THR A 678      -0.192 -13.437  -0.728  1.00 30.56           C  
ATOM   1957  CG2 THR A 678      -0.698 -12.308  -1.606  1.00 25.33           C  
ATOM   1958  OG1 THR A 678       1.224 -13.511  -0.790  1.00 38.59           O  
ATOM   1959  N   ILE A 679       1.128 -14.130   2.260  1.00 18.53           N  
ATOM   1960  CA  ILE A 679       1.769 -15.104   3.179  1.00 17.10           C  
ATOM   1961  C   ILE A 679       0.905 -15.219   4.453  1.00 19.98           C  
ATOM   1962  O   ILE A 679       0.697 -16.326   4.983  1.00 19.59           O  
ATOM   1963  CB  ILE A 679       3.261 -14.696   3.453  1.00 20.34           C  
ATOM   1964  CG1 ILE A 679       4.122 -14.871   2.179  1.00 21.07           C  
ATOM   1965  CG2 ILE A 679       3.870 -15.477   4.629  1.00 20.34           C  
ATOM   1966  CD1 ILE A 679       5.456 -13.889   2.103  1.00 21.30           C  
ATOM   1967  N   LEU A 680       0.366 -14.081   4.913  1.00 16.87           N  
ATOM   1968  CA  LEU A 680      -0.520 -14.082   6.081  1.00 17.19           C  
ATOM   1969  C   LEU A 680      -1.790 -14.914   5.808  1.00 21.21           C  
ATOM   1970  O   LEU A 680      -2.147 -15.755   6.623  1.00 19.36           O  
ATOM   1971  CB  LEU A 680      -0.876 -12.624   6.490  1.00 16.80           C  
ATOM   1972  CG  LEU A 680      -1.828 -12.397   7.672  1.00 20.92           C  
ATOM   1973  CD1 LEU A 680      -1.362 -13.104   8.947  1.00 20.68           C  
ATOM   1974  CD2 LEU A 680      -2.095 -10.904   7.875  1.00 19.99           C  
ATOM   1975  N   GLU A 681      -2.446 -14.690   4.664  1.00 20.83           N  
ATOM   1976  CA  GLU A 681      -3.674 -15.424   4.298  1.00 22.03           C  
ATOM   1977  C   GLU A 681      -3.421 -16.914   4.155  1.00 26.62           C  
ATOM   1978  O   GLU A 681      -4.186 -17.707   4.700  1.00 26.61           O  
ATOM   1979  CB  GLU A 681      -4.305 -14.853   3.016  1.00 23.69           C  
ATOM   1980  CG  GLU A 681      -4.861 -13.445   3.167  1.00 34.02           C  
ATOM   1981  CD  GLU A 681      -5.854 -13.230   4.298  1.00 47.18           C  
ATOM   1982  OE1 GLU A 681      -6.736 -14.097   4.499  1.00 33.70           O  
ATOM   1983  OE2 GLU A 681      -5.753 -12.184   4.978  1.00 41.10           O1-
ATOM   1984  N   GLU A 682      -2.309 -17.294   3.480  1.00 24.65           N  
ATOM   1985  CA  GLU A 682      -1.912 -18.692   3.311  1.00 25.79           C  
ATOM   1986  C   GLU A 682      -1.704 -19.310   4.698  1.00 28.49           C  
ATOM   1987  O   GLU A 682      -2.247 -20.383   4.956  1.00 27.80           O  
ATOM   1988  CB  GLU A 682      -0.644 -18.804   2.425  1.00 28.03           C  
ATOM   1989  CG  GLU A 682      -0.084 -20.208   2.250  1.00 38.69           C  
ATOM   1990  CD  GLU A 682      -0.866 -21.184   1.388  1.00 64.75           C  
ATOM   1991  OE1 GLU A 682      -0.604 -22.402   1.506  1.00 61.90           O  
ATOM   1992  OE2 GLU A 682      -1.720 -20.743   0.586  1.00 61.72           O1-
ATOM   1993  N   GLU A 683      -0.984 -18.609   5.611  1.00 24.81           N  
ATOM   1994  CA  GLU A 683      -0.795 -19.113   6.981  1.00 25.02           C  
ATOM   1995  C   GLU A 683      -2.124 -19.175   7.767  1.00 29.28           C  
ATOM   1996  O   GLU A 683      -2.322 -20.114   8.517  1.00 28.95           O  
ATOM   1997  CB  GLU A 683       0.281 -18.323   7.763  1.00 26.08           C  
ATOM   1998  CG  GLU A 683       0.561 -18.833   9.182  1.00 33.60           C  
ATOM   1999  CD  GLU A 683       0.932 -20.298   9.375  1.00 49.90           C  
ATOM   2000  OE1 GLU A 683       0.563 -20.879  10.425  1.00 38.71           O  
ATOM   2001  OE2 GLU A 683       1.603 -20.862   8.482  1.00 42.84           O1-
ATOM   2002  N   LYS A 684      -3.019 -18.192   7.602  1.00 28.14           N  
ATOM   2003  CA  LYS A 684      -4.308 -18.210   8.313  1.00 29.24           C  
ATOM   2004  C   LYS A 684      -5.196 -19.391   7.839  1.00 35.93           C  
ATOM   2005  O   LYS A 684      -5.982 -19.923   8.622  1.00 37.46           O  
ATOM   2006  CB  LYS A 684      -5.047 -16.866   8.167  1.00 31.61           C  
ATOM   2007  CG  LYS A 684      -4.436 -15.730   9.008  1.00 40.02           C  
ATOM   2008  CD  LYS A 684      -5.384 -14.531   9.202  1.00 42.86           C  
ATOM   2009  CE  LYS A 684      -5.438 -13.621   8.004  1.00 52.94           C  
ATOM   2010  NZ  LYS A 684      -6.145 -12.353   8.305  1.00 61.87           N1+
ATOM   2011  N   ALA A 685      -5.035 -19.819   6.577  1.00 32.87           N  
ATOM   2012  CA  ALA A 685      -5.805 -20.923   5.996  1.00 32.93           C  
ATOM   2013  C   ALA A 685      -5.317 -22.309   6.435  1.00 39.05           C  
ATOM   2014  O   ALA A 685      -6.084 -23.264   6.318  1.00 40.26           O  
ATOM   2015  CB  ALA A 685      -5.840 -20.808   4.481  1.00 33.54           C  
ATOM   2016  N   GLN A 686      -4.058 -22.413   6.950  1.00 34.89           N  
ATOM   2017  CA  GLN A 686      -3.353 -23.606   7.467  1.00 60.37           C  
ATOM   2018  C   GLN A 686      -2.427 -24.240   6.426  1.00102.20           C  
ATOM   2019  O   GLN A 686      -1.281 -23.816   6.275  1.00 65.90           O  
ATOM   2020  CB  GLN A 686      -4.302 -24.644   8.118  1.00 61.60           C  
ATOM   2021  CG  GLN A 686      -3.631 -25.594   9.113  1.00 80.47           C  
ATOM   2022  CD  GLN A 686      -3.547 -27.032   8.636  1.00100.19           C  
ATOM   2023  NE2 GLN A 686      -2.490 -27.723   9.039  1.00 91.80           N  
ATOM   2024  OE1 GLN A 686      -4.430 -27.554   7.939  1.00 94.75           O  
TER   
HETATM 2025  C1  30G A 701       6.679   2.765  25.609  1.00 34.51           C  
HETATM 2026  N2  30G A 701       5.622   3.461  25.058  1.00 32.94           N  
HETATM 2027  C3  30G A 701       6.472   1.478  26.085  1.00 35.53           C  
HETATM 2028  C4  30G A 701       7.961   3.287  25.722  1.00 37.22           C  
HETATM 2029  C5  30G A 701       4.388   3.013  25.295  1.00 32.18           C  
HETATM 2030  C6  30G A 701       5.845   4.731  24.367  1.00 33.10           C  
HETATM 2031  O7  30G A 701       5.238   0.852  25.996  1.00 34.34           O  
HETATM 2032  C8  30G A 701       7.482   0.731  26.650  1.00 36.80           C  
HETATM 2033  C9  30G A 701       8.980   2.543  26.291  1.00 37.44           C  
HETATM 2034  C10 30G A 701       4.194   1.813  26.108  1.00 32.70           C  
HETATM 2035  N11 30G A 701       3.356   3.462  24.735  1.00 30.41           N  
HETATM 2036  C12 30G A 701       4.598   5.241  23.704  1.00 31.88           C  
HETATM 2037  C13 30G A 701       8.743   1.269  26.760  1.00 37.04           C  
HETATM 2038  N14 30G A 701       3.439   4.554  23.942  1.00 29.90           N  
HETATM 2039  O15 30G A 701       4.621   6.229  22.988  1.00 33.99           O  
HETATM 2040  H1  30G A 701       9.973   2.966  26.381  1.00 37.77           H  
HETATM 2041  H2  30G A 701       9.542   0.687  27.204  1.00 37.39           H  
HETATM 2042  H3  30G A 701       8.193   4.286  25.375  1.00 36.74           H  
HETATM 2043  H4  30G A 701       7.282  -0.274  27.004  1.00 36.99           H  
HETATM 2044  H5  30G A 701       4.072   2.074  27.152  1.00 32.89           H  
HETATM 2045  H6  30G A 701       3.277   1.343  25.773  1.00 32.72           H  
HETATM 2046  H7  30G A 701       6.620   4.600  23.606  1.00 33.22           H  
HETATM 2047  H8  30G A 701       6.179   5.474  25.098  1.00 34.13           H  
HETATM 2048  H9  30G A 701       2.548   4.928  23.631  1.00 29.66           H  
HETATM 2049  O   HOH A 801      -0.581   7.793  13.752  1.00 20.72           O  
HETATM 2050  O   HOH A 802      10.813   9.916  28.323  1.00 27.24           O  
HETATM 2051  O   HOH A 803      25.205  -3.445  15.362  1.00 35.93           O  
HETATM 2052  O   HOH A 804      21.061 -10.981   6.208  1.00 16.16           O  
HETATM 2053  O   HOH A 805      22.715 -14.198  13.592  1.00 30.19           O  
HETATM 2054  O   HOH A 806      -2.604   1.644  21.573  1.00 24.99           O  
HETATM 2055  O   HOH A 807      -2.175   4.813  16.351  1.00 22.83           O  
HETATM 2056  O   HOH A 808       0.329  11.788  16.194  1.00 27.90           O  
HETATM 2057  O   HOH A 809      12.239 -19.036  14.907  1.00 24.46           O  
HETATM 2058  O   HOH A 810       9.903  15.769  32.778  1.00 33.40           O  
HETATM 2059  O   HOH A 811       8.760  -3.732  -5.650  1.00 27.43           O  
HETATM 2060  O   HOH A 812       4.344   3.330  -0.345  1.00 28.82           O  
HETATM 2061  O   HOH A 813      11.005  -3.841  21.299  1.00 34.20           O  
HETATM 2062  O   HOH A 814      24.330  -5.040   8.150  1.00 21.62           O  
HETATM 2063  O   HOH A 815      20.530   1.224   6.532  1.00 22.79           O  
HETATM 2064  O   HOH A 816      13.322  -0.651  -1.965  1.00 23.33           O  
HETATM 2065  O   HOH A 817      26.255  -9.845  -1.262  1.00 26.69           O  
HETATM 2066  O   HOH A 818       1.312   9.410  14.889  1.00 27.70           O  
HETATM 2067  O   HOH A 819      -5.718  15.358  38.844  1.00 29.94           O  
HETATM 2068  O   HOH A 820      24.170 -14.105  -1.206  1.00 26.84           O  
HETATM 2069  O   HOH A 821      31.570 -16.293   0.582  1.00 25.06           O  
HETATM 2070  O   HOH A 822      24.658  -1.640  -1.443  1.00 24.91           O  
HETATM 2071  O   HOH A 823       7.541 -14.979  19.938  1.00 26.19           O  
HETATM 2072  O   HOH A 824      -0.110 -19.891  12.877  1.00 26.62           O  
HETATM 2073  O   HOH A 825      22.240  -6.523   8.312  1.00 16.24           O  
HETATM 2074  O   HOH A 826      23.785  -8.782  17.970  1.00 31.49           O  
HETATM 2075  O   HOH A 827      -2.784  -0.827  24.037  1.00 26.04           O  
HETATM 2076  O   HOH A 828     -12.350  12.676  35.239  1.00 40.67           O  
HETATM 2077  O   HOH A 829      17.709   3.346   6.291  1.00 31.73           O  
HETATM 2078  O   HOH A 830      22.026  -7.623  -5.589  1.00 30.82           O  
HETATM 2079  O   HOH A 831       6.051 -17.414  18.965  1.00 28.22           O  
HETATM 2080  O   HOH A 832      21.275  -8.569   6.944  1.00 30.53           O  
HETATM 2081  O   HOH A 833      -1.941   1.615   5.173  1.00 36.19           O  
HETATM 2082  O   HOH A 834      -5.643  -7.007  13.964  1.00 38.93           O  
HETATM 2083  O   HOH A 835      16.709  14.827  29.718  1.00 38.69           O  
HETATM 2084  O   HOH A 836      11.296  19.591  32.693  1.00 35.87           O  
HETATM 2085  O   HOH A 837       2.346 -18.606   4.622  1.00 29.51           O  
HETATM 2086  O   HOH A 838       9.469 -18.775  13.092  1.00 26.50           O  
HETATM 2087  O   HOH A 839      29.112  -8.199  -2.963  1.00 53.80           O  
HETATM 2088  O   HOH A 840      22.922  -9.660  -3.246  1.00 33.59           O  
HETATM 2089  O   HOH A 841      27.842  -0.451  -0.559  1.00 38.08           O  
HETATM 2090  O   HOH A 842      -4.135  -5.632  10.592  1.00 41.95           O  
HETATM 2091  O   HOH A 843      12.671  10.045  25.994  1.00 40.00           O  
HETATM 2092  O   HOH A 844      16.126  -4.988  17.869  1.00 27.57           O  
HETATM 2093  O   HOH A 845      13.737 -15.151  22.197  1.00 30.39           O  
HETATM 2094  O   HOH A 846       7.945  -3.099  27.467  1.00 31.83           O  
HETATM 2095  O   HOH A 847      24.681 -17.310   4.454  1.00 26.73           O  
HETATM 2096  O   HOH A 848       0.349   1.417   3.759  1.00 24.92           O  
HETATM 2097  O   HOH A 849      12.192   1.703  -1.664  1.00 31.37           O  
HETATM 2098  O   HOH A 850       6.690   6.813  21.580  1.00 36.62           O  
HETATM 2099  O   HOH A 851     -13.182  16.542  32.025  1.00 50.26           O  
HETATM 2100  O   HOH A 852      19.912 -11.980   0.219  1.00 25.24           O  
HETATM 2101  O   HOH A 853       6.445 -18.687  25.802  1.00 27.38           O  
HETATM 2102  O   HOH A 854       6.271 -21.528   2.307  1.00 36.23           O  
HETATM 2103  O   HOH A 855      33.332 -11.366  14.658  1.00 52.40           O  
HETATM 2104  O   HOH A 856       0.019   5.757   1.663  1.00 36.73           O  
HETATM 2105  O   HOH A 857      19.605 -11.462  21.225  1.00 32.13           O  
HETATM 2106  O   HOH A 858      15.034 -17.736  18.364  1.00 39.10           O  
HETATM 2107  O   HOH A 859      15.272 -17.653  21.358  1.00 33.59           O  
HETATM 2108  O   HOH A 860      -7.275  18.911  27.121  1.00 45.66           O  
HETATM 2109  O   HOH A 861      -6.120  20.132  29.010  1.00 43.02           O  
HETATM 2110  O   HOH A 862      20.957   3.805  -3.040  1.00 34.86           O  
HETATM 2111  O   HOH A 863       9.723   3.428  15.441  1.00 40.20           O  
HETATM 2112  O   HOH A 864       3.172  -3.971  -5.520  1.00 45.92           O  
HETATM 2113  O   HOH A 865      13.126   8.426  12.540  1.00 45.33           O  
HETATM 2114  O   HOH A 866       3.576  12.795   0.087  1.00 39.63           O  
HETATM 2115  O   HOH A 867       2.150 -13.333  -3.702  1.00 47.65           O  
HETATM 2116  O   HOH A 868      -0.292  22.572  33.425  1.00 43.52           O  
HETATM 2117  O   HOH A 869       0.540  -3.050  -1.787  1.00 33.71           O  
HETATM 2118  O   HOH A 870      25.374 -14.942  14.423  1.00 45.22           O  
HETATM 2119  O   HOH A 871       6.995  27.074  30.427  1.00 46.93           O  
HETATM 2120  O   HOH A 872      11.046  22.170  19.790  1.00 42.62           O  
HETATM 2121  O   HOH A 873      10.206   1.369  21.328  1.00 55.82           O  
HETATM 2122  O   HOH A 874      31.529   6.877   6.808  1.00 56.26           O  
HETATM 2123  O   HOH A 875      28.877   9.975   2.628  1.00 36.62           O  
HETATM 2124  O   HOH A 876      14.540  22.125  16.455  1.00 44.68           O  
HETATM 2125  O   HOH A 877      18.265 -20.814  11.674  1.00 34.39           O  
HETATM 2126  O   HOH A 878      -4.006 -10.133   4.808  1.00 45.24           O  
HETATM 2127  O   HOH A 879      23.981  10.766   1.446  1.00 49.26           O  
HETATM 2128  O   HOH A 880      35.497  -4.603   4.693  1.00 50.10           O  
HETATM 2129  O   HOH A 881       1.861 -17.639   0.300  1.00 28.77           O  
HETATM 2130  O   HOH A 882       3.498 -16.054  -1.136  1.00 43.42           O  
HETATM 2131  O   HOH A 883      12.584   7.746  15.017  1.00 42.80           O  
HETATM 2132  O   HOH A 884       6.592  -6.145  26.101  1.00 27.60           O  
HETATM 2133  O   HOH A 885      11.085   4.851   3.811  1.00 31.94           O  
HETATM 2134  O   HOH A 886      19.878   2.931  -0.811  1.00 32.35           O  
HETATM 2135  O   HOH A 887      14.687  -0.728  -4.427  1.00 27.99           O  
HETATM 2136  O   HOH A 888      18.420  -3.621  19.489  1.00 48.97           O  
HETATM 2137  O   HOH A 889       8.089 -14.968  -1.238  1.00 38.67           O  
HETATM 2138  O   HOH A 890       2.575 -21.025   5.941  1.00 43.27           O  
HETATM 2139  O   HOH A 891      -1.906   4.258  35.602  1.00 34.87           O  
HETATM 2140  O   HOH A 892      12.196  -0.266  28.579  1.00 44.50           O  
HETATM 2141  O   HOH A 893      -0.893  15.577  37.442  1.00 35.31           O  
HETATM 2142  O   HOH A 894      24.886   0.131  -3.659  1.00 30.25           O  
HETATM 2143  O   HOH A 895      27.587  12.434   3.164  1.00 37.63           O  
HETATM 2144  O   HOH A 896      -0.097  22.791  30.387  1.00 38.76           O  
HETATM 2145  O   HOH A 897      14.009 -19.759  17.143  1.00 33.59           O  
HETATM 2146  O   HOH A 898      -1.453  -9.133  -2.221  1.00 39.66           O  
HETATM 2147  O   HOH A 899      30.879   3.011   9.542  1.00 57.81           O  
HETATM 2148  O   HOH A 900       2.292  22.260  34.747  1.00 38.62           O  
HETATM 2149  O   HOH A 901      -1.184 -16.477  18.831  1.00 44.11           O  
HETATM 2150  O   HOH A 902      14.283  -7.621  25.360  1.00 52.91           O  
HETATM 2151  O   HOH A 903      -4.168  -3.475   5.967  1.00 45.96           O  
HETATM 2152  O   HOH A 904      24.436 -17.327  16.632  1.00 59.41           O  
HETATM 2153  O   HOH A 905      13.275  -8.089  -5.311  1.00 52.14           O  
HETATM 2154  O   HOH A 906       4.271  -2.606  31.556  1.00 63.76           O  
HETATM 2155  O   HOH A 907      17.940 -18.283  12.414  1.00 50.45           O  
HETATM 2156  O   HOH A 908      16.426   2.347  -5.614  1.00 55.66           O  
HETATM 2157  O   HOH A 909      15.224   4.228  -2.737  1.00 39.66           O  
HETATM 2158  O   HOH A 910      27.151 -14.659   8.708  1.00 50.66           O  
HETATM 2159  O   HOH A 911       7.828  14.053  36.032  1.00 47.18           O  
HETATM 2160  O   HOH A 912       6.150 -22.904   8.845  1.00 45.08           O  
HETATM 2161  O   HOH A 913       1.229  -0.673  30.327  1.00 46.99           O  
HETATM 2162  O   HOH A 914       9.334   4.116   5.560  1.00 43.23           O  
HETATM 2163  O   HOH A 915      17.603   3.800  -3.726  1.00 44.11           O  
HETATM 2164  O   HOH A 916      30.809  -3.603   9.274  1.00 37.26           O  
HETATM 2165  O   HOH A 917      -7.202  15.971  23.884  1.00 38.62           O  
HETATM 2166  O   HOH A 918       5.221 -20.288  27.519  1.00 34.45           O  
HETATM 2167  O   HOH A 919      29.362  -6.275  18.518  1.00 75.81           O  
HETATM 2168  O   HOH A 920       2.017  24.067  18.154  1.00 57.40           O  
HETATM 2169  O   HOH A 921       0.004   2.713  36.791  1.00 45.09           O  
HETATM 2170  O   HOH A 922       6.671  -8.511  27.374  1.00 36.37           O  
HETATM 2171  O   HOH A 923      13.568  -2.646  22.924  1.00 79.13           O  
HETATM 2172  O   HOH A 924      -5.199   1.490  15.797  1.00 47.03           O  
HETATM 2173  O   HOH A 925      12.756  11.314  12.480  1.00 62.47           O  
HETATM 2174  O   HOH A 926      10.886 -23.571   7.547  1.00 33.94           O  
HETATM 2175  O   HOH A 927      30.498  -8.352  19.948  1.00 58.59           O  
HETATM 2176  O   HOH A 928      12.276  -5.056  24.756  1.00 51.68           O  
HETATM 2177  O   HOH A 929      -4.525   2.853  24.817  1.00 53.14           O  
HETATM 2178  O   HOH A 930       3.813  -0.846  28.920  1.00 52.03           O  
HETATM 2179  O   HOH A 931       9.777  -1.613  28.876  1.00 52.39           O  
HETATM 2180  O   HOH A 932      12.868 -16.300  24.770  1.00 48.30           O  
HETATM 2181  O   HOH A 933      17.457   8.893  30.473  1.00 66.90           O  
HETATM 2182  O   HOH A 934      12.701  11.522  34.285  1.00 54.32           O  
HETATM 2183  O   HOH A 935       3.737   6.863  40.048  1.00 58.35           O  
HETATM 2184  O   HOH A 936      26.726  -4.670   5.798  1.00 44.97           O  
HETATM 2185  O   HOH A 937       5.737  20.097  20.801  1.00 49.91           O  
HETATM 2186  O   HOH A 938      25.466  -1.889  -5.852  1.00 52.55           O  
HETATM 2187  O   HOH A 939      -4.999  -7.715   8.774  1.00 52.17           O  
CONECT 2025 2026 2027 2028
CONECT 2026 2025 2029 2030
CONECT 2027 2025 2031 2032
CONECT 2028 2025 2033 2042
CONECT 2029 2026 2034 2035
CONECT 2030 2026 2036 2046 2047
CONECT 2031 2027 2034
CONECT 2032 2027 2037 2043
CONECT 2033 2028 2037 2040
CONECT 2034 2029 2031 2044 2045
CONECT 2035 2029 2038
CONECT 2036 2030 2038 2039
CONECT 2037 2032 2033 2041
CONECT 2038 2035 2036 2048
CONECT 2039 2036
CONECT 2040 2033
CONECT 2041 2037
CONECT 2042 2028
CONECT 2043 2032
CONECT 2044 2034
CONECT 2045 2034
CONECT 2046 2030
CONECT 2047 2030
CONECT 2048 2038
END
