# Supplementary material for: Solvent-Site Prediction for Fragment Docking and Its Implication on Fragment-Based Drug Discovery
Source: J Chem Inf Model. 2025 Nov 24;65(23):12959–77. doi: 10.1021/acs.jcim.5c02352 (PMC12690578; doi:10.1021/acs.jcim.5c02352)
Supplement: Supplementary file 3 [file ci5c02352_si_003.zip › Frag2Lead_dataset/2015-07/rec-lead.pdb]

ATOM      1  N   LYS B 374      -4.094  25.050  25.233  1.00113.45           N  
ANISOU    1  N   LYS B 374    13679  10091  19339   4075    380  -2003       N  
ATOM      2  CA  LYS B 374      -2.759  24.885  25.876  1.00111.45           C  
ANISOU    2  CA  LYS B 374    13737   9960  18649   3517    414  -2094       C  
ATOM      3  C   LYS B 374      -2.881  24.068  27.166  1.00110.59           C  
ANISOU    3  C   LYS B 374    13541  10188  18293   3178    598  -2431       C  
ATOM      4  O   LYS B 374      -3.537  24.510  28.115  1.00113.66           O  
ANISOU    4  O   LYS B 374    13970  10391  18826   3163    961  -2800       O  
ATOM      5  CB  LYS B 374      -2.146  26.253  26.178  1.00114.68           C  
ANISOU    5  CB  LYS B 374    14590   9853  19129   3368    649  -2210       C  
ATOM      6  CG  LYS B 374      -1.824  27.068  24.941  0.00122.94           C  
ANISOU    6  CG  LYS B 374    15803  10558  20349   3612    459  -1857       C  
ATOM      7  CD  LYS B 374      -1.344  28.470  25.300  0.00127.07           C  
ANISOU    7  CD  LYS B 374    16787  10518  20976   3475    742  -2006       C  
ATOM      8  CE  LYS B 374       0.072  28.464  25.859  0.00125.23           C  
ANISOU    8  CE  LYS B 374    16873  10410  20300   2854    758  -2081       C  
ATOM      9  NZ  LYS B 374       0.588  29.843  26.083  0.00129.40           N1+
ANISOU    9  NZ  LYS B 374    17880  10389  20895   2682   1013  -2202       N1+
ATOM     10  N   LEU B 375      -2.251  22.889  27.189  1.00106.53           N  
ANISOU   10  N   LEU B 375    12920  10142  17414   2902    365  -2299       N  
ATOM     11  CA  LEU B 375      -2.276  21.983  28.349  1.00105.17           C  
ANISOU   11  CA  LEU B 375    12677  10326  16958   2548    468  -2544       C  
ATOM     12  C   LEU B 375      -0.994  22.072  29.176  1.00104.52           C  
ANISOU   12  C   LEU B 375    12905  10299  16509   1977    484  -2602       C  
ATOM     13  O   LEU B 375       0.045  22.524  28.686  1.00103.94           O  
ANISOU   13  O   LEU B 375    13023  10106  16363   1850    343  -2389       O  
ATOM     14  CB  LEU B 375      -2.491  20.535  27.897  1.00101.16           C  
ANISOU   14  CB  LEU B 375    11832  10296  16308   2618    202  -2346       C  
ATOM     15  CG  LEU B 375      -3.836  20.250  27.226  1.00102.19           C  
ANISOU   15  CG  LEU B 375    11611  10481  16735   3091    165  -2308       C  
ATOM     16  CD1 LEU B 375      -3.856  18.791  26.725  0.00104.00           C  
ANISOU   16  CD1 LEU B 375    11584  11178  16755   3072   -101  -2100       C  
ATOM     17  CD2 LEU B 375      -5.018  20.493  28.131  0.00111.48           C  
ANISOU   17  CD2 LEU B 375    12662  11574  18123   3191    506  -2694       C  
ATOM     18  N   LYS B 376      -1.090  21.621  30.427  1.00104.86           N  
ANISOU   18  N   LYS B 376    12988  10540  16312   1610    644  -2881       N  
ATOM     19  CA  LYS B 376       0.014  21.657  31.395  1.00104.81           C  
ANISOU   19  CA  LYS B 376    13262  10632  15926   1003    644  -2949       C  
ATOM     20  C   LYS B 376       0.112  20.327  32.145  1.00102.00           C  
ANISOU   20  C   LYS B 376    12755  10758  15243    690    512  -2944       C  
ATOM     21  O   LYS B 376      -0.843  19.548  32.161  1.00100.86           O  
ANISOU   21  O   LYS B 376    12354  10804  15163    904    546  -3017       O  
ATOM     22  CB  LYS B 376      -0.199  22.806  32.383  1.00109.62           C  
ANISOU   22  CB  LYS B 376    14232  10876  16543    753   1051  -3359       C  
ATOM     23  CG  LYS B 376       0.943  23.232  33.284  0.00117.10           C  
ANISOU   23  CG  LYS B 376    15557  11817  17119     97   1073  -3440       C  
ATOM     24  CD  LYS B 376       2.149  23.736  32.503  0.00116.21           C  
ANISOU   24  CD  LYS B 376    15566  11598  16992     31    832  -3117       C  
ATOM     25  CE  LYS B 376       3.192  24.346  33.426  0.00118.81           C  
ANISOU   25  CE  LYS B 376    16283  11882  16978   -642    888  -3232       C  
ATOM     26  NZ  LYS B 376       3.694  23.365  34.428  0.00117.72           N1+
ANISOU   26  NZ  LYS B 376    16093  12216  16420  -1171    705  -3206       N1+
ATOM     27  N   ILE B 377       1.269  20.074  32.762  1.00101.01           N  
ANISOU   27  N   ILE B 377    12782  10825  14774    175    352  -2836       N  
ATOM     28  CA  ILE B 377       1.508  18.823  33.506  1.00 99.11           C  
ANISOU   28  CA  ILE B 377    12422  11021  14215   -156    181  -2765       C  
ATOM     29  C   ILE B 377       0.612  18.678  34.751  1.00101.25           C  
ANISOU   29  C   ILE B 377    12802  11352  14317   -409    470  -3170       C  
ATOM     30  O   ILE B 377       0.287  17.559  35.155  1.00 99.46           O  
ANISOU   30  O   ILE B 377    12415  11452  13926   -497    385  -3150       O  
ATOM     31  CB  ILE B 377       3.008  18.663  33.902  1.00 98.85           C  
ANISOU   31  CB  ILE B 377    12501  11172  13885   -664    -94  -2508       C  
ATOM     32  CG1 ILE B 377       3.325  17.207  34.269  1.00 95.95           C  
ANISOU   32  CG1 ILE B 377    11911  11243  13300   -843   -365  -2275       C  
ATOM     33  CG2 ILE B 377       3.388  19.617  35.035  1.00103.16           C  
ANISOU   33  CG2 ILE B 377    13450  11567  14182  -1222     89  -2779       C  
ATOM     34  CD1 ILE B 377       3.220  16.196  33.147  0.00 97.72           C  
ANISOU   34  CD1 ILE B 377    11781  11623  13726   -391   -554  -1972       C  
ATOM     35  N   GLU B 378       0.217  19.810  35.343  1.00104.99           N  
ANISOU   35  N   GLU B 378    13569  11488  14835   -537    840  -3547       N  
ATOM     36  CA  GLU B 378      -0.725  19.831  36.474  1.00107.77           C  
ANISOU   36  CA  GLU B 378    14052  11825  15073   -763   1218  -3999       C  
ATOM     37  C   GLU B 378      -2.129  19.310  36.121  1.00106.73           C  
ANISOU   37  C   GLU B 378    13579  11739  15236   -266   1380  -4135       C  
ATOM     38  O   GLU B 378      -2.865  18.867  37.009  1.00108.25           O  
ANISOU   38  O   GLU B 378    13778  12069  15282   -472   1612  -4433       O  
ATOM     39  CB  GLU B 378      -0.835  21.249  37.050  1.00112.73           C  
ANISOU   39  CB  GLU B 378    15079  12003  15751   -964   1646  -4387       C  
ATOM     40  CG  GLU B 378       0.441  21.788  37.688  0.00120.63           C  
ANISOU   40  CG  GLU B 378    16479  12982  16372  -1610   1551  -4349       C  
ATOM     41  CD  GLU B 378       0.855  21.052  38.955  0.00121.38           C  
ANISOU   41  CD  GLU B 378    16740  13458  15921  -2319   1446  -4402       C  
ATOM     42  OE1 GLU B 378      -0.010  20.806  39.824  0.00123.49           O  
ANISOU   42  OE1 GLU B 378    17094  13771  16058  -2502   1755  -4761       O  
ATOM     43  OE2 GLU B 378       2.054  20.730  39.086  0.00120.21           O1-
ANISOU   43  OE2 GLU B 378    16632  13562  15480  -2708   1052  -4072       O1-
ATOM     44  N   ASP B 379      -2.491  19.369  34.836  1.00104.12           N  
ANISOU   44  N   ASP B 379    12956  11306  15297    341   1254  -3913       N  
ATOM     45  CA  ASP B 379      -3.758  18.804  34.343  1.00102.61           C  
ANISOU   45  CA  ASP B 379    12385  11214  15389    813   1317  -3961       C  
ATOM     46  C   ASP B 379      -3.791  17.269  34.419  1.00 98.21           C  
ANISOU   46  C   ASP B 379    11600  11142  14572    699   1062  -3790       C  
ATOM     47  O   ASP B 379      -4.872  16.681  34.483  1.00 98.57           O  
ANISOU   47  O   ASP B 379    11400  11338  14715    876   1187  -3939       O  
ATOM     48  CB  ASP B 379      -4.044  19.251  32.897  1.00101.74           C  
ANISOU   48  CB  ASP B 379    12049  10896  15712   1429   1174  -3706       C  
ATOM     49  CG  ASP B 379      -4.058  20.771  32.729  1.00105.81           C  
ANISOU   49  CG  ASP B 379    12788  10885  16532   1597   1417  -3833       C  
ATOM     50  OD1 ASP B 379      -4.481  21.487  33.664  1.00108.71           O  
ANISOU   50  OD1 ASP B 379    13360  10998  16948   1427   1840  -4239       O  
ATOM     51  OD2 ASP B 379      -3.646  21.247  31.651  1.00105.55           O1-
ANISOU   51  OD2 ASP B 379    12747  10671  16686   1884   1206  -3532       O1-
ATOM     52  N   PHE B 380      -2.617  16.633  34.401  1.00 94.44           N  
ANISOU   52  N   PHE B 380    11192  10893  13795    412    721  -3471       N  
ATOM     53  CA  PHE B 380      -2.495  15.180  34.566  1.00 90.62           C  
ANISOU   53  CA  PHE B 380    10549  10824  13061    261    489  -3286       C  
ATOM     54  C   PHE B 380      -2.080  14.811  35.987  1.00 91.89           C  
ANISOU   54  C   PHE B 380    10960  11167  12784   -372    522  -3418       C  
ATOM     55  O   PHE B 380      -1.624  15.663  36.753  1.00 94.85           O  
ANISOU   55  O   PHE B 380    11653  11379  13004   -748    658  -3593       O  
ATOM     56  CB  PHE B 380      -1.473  14.613  33.579  1.00 86.68           C  
ANISOU   56  CB  PHE B 380     9922  10446  12567    386     98  -2809       C  
ATOM     57  CG  PHE B 380      -1.855  14.802  32.144  1.00 83.97           C  
ANISOU   57  CG  PHE B 380     9359   9975  12571    938     25  -2642       C  
ATOM     58  CD1 PHE B 380      -1.460  15.944  31.453  1.00 83.78           C  
ANISOU   58  CD1 PHE B 380     9444   9630  12761   1126     25  -2565       C  
ATOM     59  CD2 PHE B 380      -2.614  13.841  31.481  1.00 81.34           C  
ANISOU   59  CD2 PHE B 380     8739   9843  12323   1228    -51  -2554       C  
ATOM     60  CE1 PHE B 380      -1.813  16.127  30.116  1.00 83.59           C  
ANISOU   60  CE1 PHE B 380     9249   9490  13023   1596    -71  -2379       C  
ATOM     61  CE2 PHE B 380      -2.974  14.013  30.145  1.00 80.67           C  
ANISOU   61  CE2 PHE B 380     8476   9663  12513   1678   -147  -2380       C  
ATOM     62  CZ  PHE B 380      -2.573  15.158  29.460  1.00 81.67           C  
ANISOU   62  CZ  PHE B 380     8717   9472  12842   1861   -169  -2282       C  
ATOM     63  N   GLU B 381      -2.251  13.532  36.318  1.00 90.06           N  
ANISOU   63  N   GLU B 381    10609  11270  12339   -512    393  -3326       N  
ATOM     64  CA  GLU B 381      -1.808  12.960  37.591  1.00 91.23           C  
ANISOU   64  CA  GLU B 381    10978  11644  12040  -1123    331  -3350       C  
ATOM     65  C   GLU B 381      -0.971  11.710  37.314  1.00 88.01           C  
ANISOU   65  C   GLU B 381    10419  11520  11500  -1174    -85  -2882       C  
ATOM     66  O   GLU B 381      -1.503  10.692  36.869  1.00 85.03           O  
ANISOU   66  O   GLU B 381     9812  11308  11188   -932   -140  -2786       O  
ATOM     67  CB  GLU B 381      -3.014  12.611  38.468  1.00 93.22           C  
ANISOU   67  CB  GLU B 381    11271  11992  12156  -1290    659  -3753       C  
ATOM     68  CG  GLU B 381      -2.656  12.221  39.910  0.00101.93           C  
ANISOU   68  CG  GLU B 381    12696  13286  12745  -2005    651  -3841       C  
ATOM     69  CD  GLU B 381      -3.873  11.872  40.753  0.00104.19           C  
ANISOU   69  CD  GLU B 381    13042  13661  12884  -2196   1020  -4266       C  
ATOM     70  OE1 GLU B 381      -4.893  12.589  40.673  0.00106.28           O  
ANISOU   70  OE1 GLU B 381    13248  13714  13419  -1950   1442  -4666       O  
ATOM     71  OE2 GLU B 381      -3.803  10.880  41.508  0.00104.21           O1-
ANISOU   71  OE2 GLU B 381    13145  13940  12512  -2601    896  -4189       O1-
ATOM     72  N   LEU B 382       0.335  11.798  37.569  1.00 88.53           N  
ANISOU   72  N   LEU B 382    10604  11631  11403  -1494   -363  -2592       N  
ATOM     73  CA  LEU B 382       1.260  10.686  37.318  1.00 86.36           C  
ANISOU   73  CA  LEU B 382    10159  11581  11073  -1528   -747  -2114       C  
ATOM     74  C   LEU B 382       1.058   9.585  38.359  1.00 87.28           C  
ANISOU   74  C   LEU B 382    10348  11968  10847  -1916   -826  -2089       C  
ATOM     75  O   LEU B 382       1.345   9.790  39.539  1.00 90.76           O  
ANISOU   75  O   LEU B 382    11061  12489  10936  -2475   -851  -2172       O  
ATOM     76  CB  LEU B 382       2.714  11.172  37.350  1.00 87.10           C  
ANISOU   76  CB  LEU B 382    10317  11650  11128  -1776  -1016  -1807       C  
ATOM     77  CG  LEU B 382       3.104  12.266  36.354  1.00 87.23           C  
ANISOU   77  CG  LEU B 382    10306  11396  11442  -1470   -965  -1788       C  
ATOM     78  CD1 LEU B 382       4.525  12.739  36.626  1.00 89.80           C  
ANISOU   78  CD1 LEU B 382    10716  11737  11665  -1842  -1213  -1525       C  
ATOM     79  CD2 LEU B 382       2.964  11.782  34.919  1.00 84.41           C  
ANISOU   79  CD2 LEU B 382     9645  10996  11429   -885  -1013  -1582       C  
ATOM     80  N   HIS B 383       0.561   8.428  37.919  1.00 85.26           N  
ANISOU   80  N   HIS B 383     9881  11847  10666  -1654   -864  -1972       N  
ATOM     81  CA  HIS B 383       0.215   7.328  38.827  1.00 86.50           C  
ANISOU   81  CA  HIS B 383    10117  12235  10512  -1982   -907  -1963       C  
ATOM     82  C   HIS B 383       1.377   6.381  39.076  1.00 86.85           C  
ANISOU   82  C   HIS B 383    10115  12442  10443  -2199  -1311  -1450       C  
ATOM     83  O   HIS B 383       1.764   6.184  40.225  1.00 90.15           O  
ANISOU   83  O   HIS B 383    10743  12999  10510  -2735  -1463  -1372       O  
ATOM     84  CB  HIS B 383      -0.988   6.534  38.305  1.00 84.30           C  
ANISOU   84  CB  HIS B 383     9660  12016  10353  -1637   -716  -2121       C  
ATOM     85  CG  HIS B 383      -2.302   7.193  38.574  1.00 85.86           C  
ANISOU   85  CG  HIS B 383     9916  12140  10569  -1594   -312  -2646       C  
ATOM     86  CD2 HIS B 383      -3.163   7.833  37.750  1.00 85.10           C  
ANISOU   86  CD2 HIS B 383     9642  11890  10801  -1143    -74  -2887       C  
ATOM     87  ND1 HIS B 383      -2.869   7.236  39.829  1.00 88.63           N  
ANISOU   87  ND1 HIS B 383    10515  12571  10592  -2060   -100  -2974       N  
ATOM     88  CE1 HIS B 383      -4.023   7.877  39.767  1.00 90.16           C  
ANISOU   88  CE1 HIS B 383    10660  12650  10947  -1875    290  -3418       C  
ATOM     89  NE2 HIS B 383      -4.224   8.249  38.515  1.00 87.95           N  
ANISOU   89  NE2 HIS B 383    10106  12230  11080  -1305    291  -3353       N  
ATOM     90  N   LYS B 384       1.898   5.774  38.009  1.00 85.08           N  
ANISOU   90  N   LYS B 384     9614  12193  10521  -1795  -1471  -1100       N  
ATOM     91  CA  LYS B 384       2.977   4.776  38.108  1.00 85.99           C  
ANISOU   91  CA  LYS B 384     9610  12420  10641  -1899  -1819   -585       C  
ATOM     92  C   LYS B 384       3.969   4.887  36.944  1.00 84.57           C  
ANISOU   92  C   LYS B 384     9169  12120  10846  -1529  -1949   -254       C  
ATOM     93  O   LYS B 384       3.596   5.286  35.839  1.00 82.64           O  
ANISOU   93  O   LYS B 384     8815  11728  10858  -1106  -1765   -393       O  
ATOM     94  CB  LYS B 384       2.400   3.349  38.203  1.00 85.51           C  
ANISOU   94  CB  LYS B 384     9505  12476  10510  -1846  -1811   -498       C  
ATOM     95  CG  LYS B 384       1.435   3.133  39.388  1.00 89.40           C  
ANISOU   95  CG  LYS B 384    10266  13105  10596  -2259  -1672   -815       C  
ATOM     96  CD  LYS B 384       0.976   1.682  39.558  1.00 90.06           C  
ANISOU   96  CD  LYS B 384    10339  13304  10577  -2273  -1691   -686       C  
ATOM     97  CE  LYS B 384       1.840   0.908  40.549  1.00 92.42           C  
ANISOU   97  CE  LYS B 384    10752  13728  10634  -2709  -2047   -261       C  
ATOM     98  NZ  LYS B 384       1.411  -0.512  40.670  0.00 97.63           N1+
ANISOU   98  NZ  LYS B 384    11427  14452  11218  -2702  -2056   -116       N1+
ATOM     99  N   MET B 385       5.231   4.544  37.213  1.00 86.81           N  
ANISOU   99  N   MET B 385     9347  12470  11168  -1713  -2269    194       N  
ATOM    100  CA  MET B 385       6.318   4.634  36.230  1.00 86.44           C  
ANISOU  100  CA  MET B 385     9035  12321  11490  -1431  -2385    527       C  
ATOM    101  C   MET B 385       6.467   3.295  35.514  1.00 84.68           C  
ANISOU  101  C   MET B 385     8575  12075  11522  -1092  -2394    823       C  
ATOM    102  O   MET B 385       6.595   2.260  36.165  1.00 85.44           O  
ANISOU  102  O   MET B 385     8660  12281  11524  -1256  -2551   1063       O  
ATOM    103  CB  MET B 385       7.631   5.001  36.929  1.00 89.73           C  
ANISOU  103  CB  MET B 385     9413  12831  11850  -1828  -2719    864       C  
ATOM    104  CG  MET B 385       8.744   5.459  35.992  1.00 91.11           C  
ANISOU  104  CG  MET B 385     9335  12896  12388  -1608  -2789   1118       C  
ATOM    105  SD  MET B 385      10.350   5.560  36.811  1.00100.47           S  
ANISOU  105  SD  MET B 385    10359  14252  13563  -2072  -3242   1621       S  
ATOM    106  CE  MET B 385      10.037   6.814  38.055  1.00100.63           C  
ANISOU  106  CE  MET B 385    10806  14362  13068  -2700  -3273   1266       C  
ATOM    107  N   LEU B 386       6.472   3.326  34.181  1.00 82.73           N  
ANISOU  107  N   LEU B 386     8174  11672  11589   -648  -2218    812       N  
ATOM    108  CA  LEU B 386       6.476   2.109  33.353  1.00 82.23           C  
ANISOU  108  CA  LEU B 386     7938  11542  11762   -317  -2127   1007       C  
ATOM    109  C   LEU B 386       7.844   1.740  32.783  1.00 84.03           C  
ANISOU  109  C   LEU B 386     7890  11683  12356   -176  -2240   1449       C  
ATOM    110  O   LEU B 386       8.131   0.555  32.600  1.00 84.51           O  
ANISOU  110  O   LEU B 386     7813  11703  12594    -44  -2237   1718       O  
ATOM    111  CB  LEU B 386       5.475   2.258  32.206  1.00 79.48           C  
ANISOU  111  CB  LEU B 386     7624  11086  11487     44  -1828    689       C  
ATOM    112  CG  LEU B 386       4.011   2.420  32.618  1.00 78.86           C  
ANISOU  112  CG  LEU B 386     7735  11092  11137    -16  -1675    267       C  
ATOM    113  CD1 LEU B 386       3.166   2.760  31.408  1.00 77.15           C  
ANISOU  113  CD1 LEU B 386     7496  10778  11038    339  -1447     19       C  
ATOM    114  CD2 LEU B 386       3.493   1.161  33.300  1.00 79.77           C  
ANISOU  114  CD2 LEU B 386     7906  11331  11070   -161  -1682    303       C  
ATOM    115  N   GLY B 387       8.669   2.740  32.479  1.00 86.39           N  
ANISOU  115  N   GLY B 387     8104  11930  12790   -199  -2303   1513       N  
ATOM    116  CA  GLY B 387      10.009   2.505  31.932  1.00 88.84           C  
ANISOU  116  CA  GLY B 387     8113  12163  13480    -81  -2381   1914       C  
ATOM    117  C   GLY B 387      10.967   3.661  32.160  1.00 92.41           C  
ANISOU  117  C   GLY B 387     8501  12648  13961   -311  -2557   2007       C  
ATOM    118  O   GLY B 387      10.541   4.799  32.388  1.00 91.69           O  
ANISOU  118  O   GLY B 387     8637  12565  13636   -471  -2531   1700       O  
ATOM    119  N   LYS B 388      12.263   3.354  32.101  1.00 96.26           N  
ANISOU  119  N   LYS B 388     8669  13146  14760   -329  -2719   2434       N  
ATOM    120  CA  LYS B 388      13.328   4.342  32.304  1.00 99.96           C  
ANISOU  120  CA  LYS B 388     9018  13672  15291   -580  -2910   2585       C  
ATOM    121  C   LYS B 388      14.622   3.909  31.605  1.00102.93           C  
ANISOU  121  C   LYS B 388     8965  13975  16168   -392  -2912   2995       C  
ATOM    122  O   LYS B 388      15.029   2.748  31.716  1.00104.58           O  
ANISOU  122  O   LYS B 388     8917  14183  16634   -268  -2977   3339       O  
ATOM    123  CB  LYS B 388      13.575   4.565  33.803  1.00103.19           C  
ANISOU  123  CB  LYS B 388     9508  14318  15382  -1103  -3289   2716       C  
ATOM    124  CG  LYS B 388      13.621   3.291  34.647  1.00105.06           C  
ANISOU  124  CG  LYS B 388     9639  14681  15598  -1203  -3523   3049       C  
ATOM    125  CD  LYS B 388      14.415   3.462  35.942  0.00115.73           C  
ANISOU  125  CD  LYS B 388    10931  16279  16762  -1743  -3989   3383       C  
ATOM    126  CE  LYS B 388      13.670   4.324  36.950  0.00116.36           C  
ANISOU  126  CE  LYS B 388    11459  16489  16264  -2222  -4049   3011       C  
ATOM    127  NZ  LYS B 388      14.456   4.523  38.199  0.00121.04           N1+
ANISOU  127  NZ  LYS B 388    12042  17339  16610  -2828  -4511   3332       N1+
ATOM    128  N   GLY B 389      15.255   4.840  30.889  1.00104.45           N  
ANISOU  128  N   GLY B 389     9084  14088  16515   -371  -2815   2953       N  
ATOM    129  CA  GLY B 389      16.518   4.564  30.192  1.00107.36           C  
ANISOU  129  CA  GLY B 389     9031  14385  17375   -220  -2767   3303       C  
ATOM    130  C   GLY B 389      16.906   5.608  29.154  1.00107.41           C  
ANISOU  130  C   GLY B 389     9066  14255  17491   -153  -2543   3135       C  
ATOM    131  O   GLY B 389      16.841   6.812  29.422  1.00108.28           O  
ANISOU  131  O   GLY B 389     9397  14409  17337   -416  -2629   2936       O  
ATOM    132  N   SER B 390      17.308   5.139  27.971  1.00107.21           N  
ANISOU  132  N   SER B 390     8846  14044  17844    177  -2233   3208       N  
ATOM    133  CA  SER B 390      17.755   6.014  26.875  1.00106.58           C  
ANISOU  133  CA  SER B 390     8788  13816  17889    235  -1989   3081       C  
ATOM    134  C   SER B 390      16.630   6.834  26.221  1.00102.70           C  
ANISOU  134  C   SER B 390     8767  13190  17063    324  -1788   2633       C  
ATOM    135  O   SER B 390      16.909   7.846  25.571  1.00103.20           O  
ANISOU  135  O   SER B 390     8946  13153  17114    271  -1679   2512       O  
ATOM    136  CB  SER B 390      18.487   5.195  25.803  1.00107.42           C  
ANISOU  136  CB  SER B 390     8577  13752  18487    532  -1666   3273       C  
ATOM    137  OG  SER B 390      17.662   4.169  25.277  0.00111.01           O  
ANISOU  137  OG  SER B 390     9161  14067  18951    838  -1408   3156       O  
ATOM    138  N   PHE B 391      15.375   6.401  26.395  1.00 99.20           N  
ANISOU  138  N   PHE B 391     8580  12744  16368    454  -1752   2409       N  
ATOM    139  CA  PHE B 391      14.199   7.098  25.849  1.00 95.51           C  
ANISOU  139  CA  PHE B 391     8508  12166  15615    564  -1600   2018       C  
ATOM    140  C   PHE B 391      13.487   7.968  26.901  1.00 94.46           C  
ANISOU  140  C   PHE B 391     8641  12133  15117    322  -1804   1790       C  
ATOM    141  O   PHE B 391      12.269   8.164  26.836  1.00 92.05           O  
ANISOU  141  O   PHE B 391     8602  11784  14588    435  -1721   1492       O  
ATOM    142  CB  PHE B 391      13.224   6.069  25.261  1.00 93.49           C  
ANISOU  142  CB  PHE B 391     8340  11843  15338    858  -1393   1900       C  
ATOM    143  CG  PHE B 391      12.861   4.909  26.143  0.00 99.28           C  
ANISOU  143  CG  PHE B 391     8984  12706  16033    853  -1507   2003       C  
ATOM    144  CD1 PHE B 391      11.836   5.019  27.070  0.00 98.48           C  
ANISOU  144  CD1 PHE B 391     9091  12730  15597    732  -1653   1798       C  
ATOM    145  CD2 PHE B 391      13.552   3.709  26.060  0.00100.51           C  
ANISOU  145  CD2 PHE B 391     8851  12834  16503    962  -1446   2306       C  
ATOM    146  CE1 PHE B 391      11.515   3.960  27.898  0.00 98.73           C  
ANISOU  146  CE1 PHE B 391     9073  12879  15563    687  -1757   1898       C  
ATOM    147  CE2 PHE B 391      13.235   2.650  26.887  0.00100.86           C  
ANISOU  147  CE2 PHE B 391     8840  12971  16510    946  -1564   2428       C  
ATOM    148  CZ  PHE B 391      12.216   2.775  27.807  0.00 99.90           C  
ANISOU  148  CZ  PHE B 391     8955  12995  16009    793  -1730   2225       C  
ATOM    149  N   GLY B 392      14.254   8.508  27.852  1.00 95.77           N  
ANISOU  149  N   GLY B 392     8730  12429  15231    -30  -2053   1926       N  
ATOM    150  CA  GLY B 392      13.697   9.275  28.967  1.00 95.10           C  
ANISOU  150  CA  GLY B 392     8912  12434  14787   -336  -2217   1712       C  
ATOM    151  C   GLY B 392      12.998   8.371  29.968  1.00 93.03           C  
ANISOU  151  C   GLY B 392     8678  12334  14335   -407  -2342   1703       C  
ATOM    152  O   GLY B 392      13.527   7.315  30.323  1.00 94.34           O  
ANISOU  152  O   GLY B 392     8579  12622  14646   -424  -2484   2021       O  
ATOM    153  N   LYS B 393      11.813   8.790  30.418  1.00 89.23           N  
ANISOU  153  N   LYS B 393     8512  11837  13554   -447  -2275   1344       N  
ATOM    154  CA  LYS B 393      10.998   8.028  31.366  1.00 86.30           C  
ANISOU  154  CA  LYS B 393     8225  11612  12953   -546  -2345   1265       C  
ATOM    155  C   LYS B 393       9.533   8.029  30.921  1.00 81.95           C  
ANISOU  155  C   LYS B 393     7878  10959  12299   -261  -2094    890       C  
ATOM    156  O   LYS B 393       8.979   9.088  30.627  1.00 81.54           O  
ANISOU  156  O   LYS B 393     8030  10766  12183   -202  -1953    599       O  
ATOM    157  CB  LYS B 393      11.111   8.638  32.764  1.00 89.01           C  
ANISOU  157  CB  LYS B 393     8751  12100  12970  -1056  -2549   1198       C  
ATOM    158  CG  LYS B 393      12.502   8.564  33.373  1.00 92.08           C  
ANISOU  158  CG  LYS B 393     8919  12653  13413  -1414  -2874   1606       C  
ATOM    159  CD  LYS B 393      12.513   9.111  34.787  0.00101.16           C  
ANISOU  159  CD  LYS B 393    10309  13967  14160  -1991  -3082   1523       C  
ATOM    160  CE  LYS B 393      13.895   8.995  35.411  0.00104.78           C  
ANISOU  160  CE  LYS B 393    10518  14633  14659  -2386  -3469   1980       C  
ATOM    161  NZ  LYS B 393      13.929   9.533  36.799  0.00108.26           N1+
ANISOU  161  NZ  LYS B 393    11236  15253  14643  -3034  -3691   1907       N1+
ATOM    162  N   VAL B 394       8.921   6.844  30.877  1.00 78.11           N  
ANISOU  162  N   VAL B 394     7323  10539  11815    -92  -2042    915       N  
ATOM    163  CA  VAL B 394       7.506   6.691  30.528  1.00 73.69           C  
ANISOU  163  CA  VAL B 394     6906   9937  11154    141  -1834    588       C  
ATOM    164  C   VAL B 394       6.678   6.554  31.809  1.00 73.38           C  
ANISOU  164  C   VAL B 394     7036  10046  10801   -130  -1872    375       C  
ATOM    165  O   VAL B 394       6.975   5.700  32.647  1.00 74.52           O  
ANISOU  165  O   VAL B 394     7131  10341  10840   -352  -2034    569       O  
ATOM    166  CB  VAL B 394       7.281   5.456  29.637  1.00 71.37           C  
ANISOU  166  CB  VAL B 394     6467   9624  11025    452  -1716    711       C  
ATOM    167  CG1 VAL B 394       5.817   5.333  29.244  1.00 70.08           C  
ANISOU  167  CG1 VAL B 394     6427   9453  10748    655  -1530    386       C  
ATOM    168  CG2 VAL B 394       8.155   5.531  28.394  1.00 70.09           C  
ANISOU  168  CG2 VAL B 394     6161   9312  11159    668  -1634    910       C  
ATOM    169  N   PHE B 395       5.652   7.399  31.946  1.00 72.27           N  
ANISOU  169  N   PHE B 395     7091   9841  10528   -112  -1711    -12       N  
ATOM    170  CA  PHE B 395       4.741   7.405  33.100  1.00 72.66           C  
ANISOU  170  CA  PHE B 395     7322  10000  10287   -368  -1657   -296       C  
ATOM    171  C   PHE B 395       3.309   7.121  32.658  1.00 70.18           C  
ANISOU  171  C   PHE B 395     7010   9673   9982    -80  -1428   -591       C  
ATOM    172  O   PHE B 395       2.843   7.685  31.669  1.00 68.56           O  
ANISOU  172  O   PHE B 395     6772   9321   9956    248  -1297   -713       O  
ATOM    173  CB  PHE B 395       4.751   8.775  33.780  1.00 75.27           C  
ANISOU  173  CB  PHE B 395     7883  10241  10475   -643  -1606   -546       C  
ATOM    174  CG  PHE B 395       6.069   9.151  34.393  1.00 78.18           C  
ANISOU  174  CG  PHE B 395     8282  10663  10760  -1034  -1843   -298       C  
ATOM    175  CD1 PHE B 395       7.058   9.759  33.628  1.00 78.77           C  
ANISOU  175  CD1 PHE B 395     8259  10617  11053   -936  -1915    -99       C  
ATOM    176  CD2 PHE B 395       6.314   8.917  35.745  1.00 80.76           C  
ANISOU  176  CD2 PHE B 395     8742  11172  10771  -1543  -2005   -259       C  
ATOM    177  CE1 PHE B 395       8.281  10.119  34.196  1.00 82.80           C  
ANISOU  177  CE1 PHE B 395     8761  11203  11494  -1327  -2148    138       C  
ATOM    178  CE2 PHE B 395       7.532   9.273  36.324  1.00 84.48           C  
ANISOU  178  CE2 PHE B 395     9223  11726  11147  -1951  -2269     -1       C  
ATOM    179  CZ  PHE B 395       8.518   9.875  35.549  1.00 84.62           C  
ANISOU  179  CZ  PHE B 395     9101  11639  11413  -1837  -2343    198       C  
ATOM    180  N   LEU B 396       2.615   6.259  33.404  1.00 69.83           N  
ANISOU  180  N   LEU B 396     7002   9791   9740   -229  -1398   -689       N  
ATOM    181  CA  LEU B 396       1.169   6.052  33.240  1.00 68.26           C  
ANISOU  181  CA  LEU B 396     6803   9622   9510    -51  -1175  -1015       C  
ATOM    182  C   LEU B 396       0.437   7.168  33.985  1.00 70.33           C  
ANISOU  182  C   LEU B 396     7236   9822   9661   -205   -991  -1416       C  
ATOM    183  O   LEU B 396       0.500   7.228  35.213  1.00 71.94           O  
ANISOU  183  O   LEU B 396     7620  10113   9601   -622   -996  -1523       O  
ATOM    184  CB  LEU B 396       0.752   4.678  33.786  1.00 67.74           C  
ANISOU  184  CB  LEU B 396     6726   9748   9264   -194  -1191   -967       C  
ATOM    185  CG  LEU B 396      -0.738   4.307  33.821  1.00 67.61           C  
ANISOU  185  CG  LEU B 396     6698   9822   9167   -107   -967  -1303       C  
ATOM    186  CD1 LEU B 396      -1.436   4.619  32.502  1.00 63.61           C  
ANISOU  186  CD1 LEU B 396     6032   9226   8912    334   -844  -1406       C  
ATOM    187  CD2 LEU B 396      -0.909   2.836  34.187  1.00 64.05           C  
ANISOU  187  CD2 LEU B 396     6248   9534   8553   -248  -1008  -1172       C  
ATOM    188  N   ALA B 397      -0.249   8.038  33.242  1.00 70.78           N  
ANISOU  188  N   ALA B 397     7250   9717   9929    118   -823  -1628       N  
ATOM    189  CA  ALA B 397      -0.905   9.230  33.800  1.00 73.87           C  
ANISOU  189  CA  ALA B 397     7785   9965  10316     50   -597  -2007       C  
ATOM    190  C   ALA B 397      -2.414   9.251  33.534  1.00 74.96           C  
ANISOU  190  C   ALA B 397     7794  10104  10585    326   -353  -2320       C  
ATOM    191  O   ALA B 397      -2.870   8.770  32.498  1.00 72.50           O  
ANISOU  191  O   ALA B 397     7274   9832  10439    672   -393  -2216       O  
ATOM    192  CB  ALA B 397      -0.264  10.486  33.231  1.00 74.62           C  
ANISOU  192  CB  ALA B 397     7949   9801  10600    179   -615  -1954       C  
ATOM    193  N   GLU B 398      -3.166   9.821  34.480  1.00 78.97           N  
ANISOU  193  N   GLU B 398     8422  10567  11016    144    -92  -2704       N  
ATOM    194  CA  GLU B 398      -4.623   9.991  34.384  1.00 81.43           C  
ANISOU  194  CA  GLU B 398     8575  10864  11499    385    185  -3039       C  
ATOM    195  C   GLU B 398      -4.938  11.480  34.211  1.00 85.33           C  
ANISOU  195  C   GLU B 398     9111  11034  12277    598    395  -3259       C  
ATOM    196  O   GLU B 398      -4.341  12.320  34.889  1.00 87.35           O  
ANISOU  196  O   GLU B 398     9636  11118  12437    327    479  -3364       O  
ATOM    197  CB  GLU B 398      -5.294   9.457  35.657  1.00 83.27           C  
ANISOU  197  CB  GLU B 398     8908  11275  11454      0    396  -3343       C  
ATOM    198  CG  GLU B 398      -6.833   9.488  35.675  1.00 84.80           C  
ANISOU  198  CG  GLU B 398     8892  11503  11828    201    714  -3706       C  
ATOM    199  CD  GLU B 398      -7.444   9.169  37.049  1.00 87.81           C  
ANISOU  199  CD  GLU B 398     9430  12015  11918   -249    999  -4070       C  
ATOM    200  OE1 GLU B 398      -6.701   8.976  38.033  1.00 86.60           O  
ANISOU  200  OE1 GLU B 398     9587  11922  11393   -746    938  -4043       O  
ATOM    201  OE2 GLU B 398      -8.688   9.111  37.150  1.00 91.94           O1-
ANISOU  201  OE2 GLU B 398     9759  12590  12583   -128   1285  -4380       O1-
ATOM    202  N   PHE B 399      -5.871  11.798  33.313  1.00 87.25           N  
ANISOU  202  N   PHE B 399     9098  11187  12865   1061    473  -3312       N  
ATOM    203  CA  PHE B 399      -6.355  13.178  33.139  1.00 91.82           C  
ANISOU  203  CA  PHE B 399     9679  11425  13784   1325    698  -3516       C  
ATOM    204  C   PHE B 399      -7.253  13.560  34.324  1.00 96.53           C  
ANISOU  204  C   PHE B 399    10339  11961  14378   1132   1124  -3997       C  
ATOM    205  O   PHE B 399      -8.010  12.725  34.822  1.00 97.09           O  
ANISOU  205  O   PHE B 399    10285  12280  14325   1004   1242  -4168       O  
ATOM    206  CB  PHE B 399      -7.116  13.318  31.816  1.00 91.82           C  
ANISOU  206  CB  PHE B 399     9353  11374  14162   1873    602  -3370       C  
ATOM    207  CG  PHE B 399      -7.351  14.744  31.390  1.00 95.99           C  
ANISOU  207  CG  PHE B 399     9890  11504  15076   2201    730  -3432       C  
ATOM    208  CD1 PHE B 399      -8.506  15.424  31.780  1.00103.15           C  
ANISOU  208  CD1 PHE B 399    10655  12238  16301   2394   1075  -3770       C  
ATOM    209  CD2 PHE B 399      -6.426  15.405  30.583  1.00 95.93           C  
ANISOU  209  CD2 PHE B 399    10031  11276  15143   2325    523  -3146       C  
ATOM    210  CE1 PHE B 399      -8.731  16.750  31.382  1.00107.31           C  
ANISOU  210  CE1 PHE B 399    11191  12347  17235   2730   1205  -3803       C  
ATOM    211  CE2 PHE B 399      -6.639  16.728  30.177  1.00100.30           C  
ANISOU  211  CE2 PHE B 399    10627  11428  16053   2626    635  -3180       C  
ATOM    212  CZ  PHE B 399      -7.795  17.401  30.578  1.00106.10           C  
ANISOU  212  CZ  PHE B 399    11224  11963  17126   2843    972  -3498       C  
ATOM    213  N   LYS B 400      -7.168  14.822  34.753  1.00101.05           N  
ANISOU  213  N   LYS B 400    11122  12184  15086   1093   1385  -4226       N  
ATOM    214  CA  LYS B 400      -7.782  15.301  36.007  1.00106.07           C  
ANISOU  214  CA  LYS B 400    11929  12703  15670    801   1854  -4718       C  
ATOM    215  C   LYS B 400      -9.229  14.843  36.253  1.00108.84           C  
ANISOU  215  C   LYS B 400    11967  13195  16194    949   2146  -5017       C  
ATOM    216  O   LYS B 400      -9.478  14.051  37.165  1.00109.56           O  
ANISOU  216  O   LYS B 400    12133  13542  15954    548   2268  -5208       O  
ATOM    217  CB  LYS B 400      -7.722  16.832  36.080  1.00109.72           C  
ANISOU  217  CB  LYS B 400    12590  12684  16416    915   2143  -4918       C  
ATOM    218  CG  LYS B 400      -8.263  17.440  37.385  0.00121.04           C  
ANISOU  218  CG  LYS B 400    14268  13927  17795    571   2702  -5463       C  
ATOM    219  CD  LYS B 400      -7.848  18.895  37.538  0.00124.58           C  
ANISOU  219  CD  LYS B 400    15044  13883  18409    549   2957  -5623       C  
ATOM    220  CE  LYS B 400      -8.396  19.499  38.820  0.00130.10           C  
ANISOU  220  CE  LYS B 400    16021  14360  19049    179   3576  -6200       C  
ATOM    221  NZ  LYS B 400      -7.997  20.925  38.982  0.00133.98           N1+
ANISOU  221  NZ  LYS B 400    16877  14332  19700    131   3870  -6381       N1+
ATOM    222  N   LYS B 401     -10.160  15.329  35.430  1.00111.22           N  
ANISOU  222  N   LYS B 401    11908  13339  17010   1505   2235  -5031       N  
ATOM    223  CA  LYS B 401     -11.602  15.111  35.640  1.00114.73           C  
ANISOU  223  CA  LYS B 401    11992  13876  17726   1690   2555  -5337       C  
ATOM    224  C   LYS B 401     -12.167  13.899  34.886  1.00111.90           C  
ANISOU  224  C   LYS B 401    11238  13922  17358   1880   2258  -5101       C  
ATOM    225  O   LYS B 401     -12.974  13.150  35.441  1.00113.28           O  
ANISOU  225  O   LYS B 401    11254  14356  17432   1711   2448  -5335       O  
ATOM    226  CB  LYS B 401     -12.387  16.367  35.248  1.00119.25           C  
ANISOU  226  CB  LYS B 401    12347  14036  18927   2191   2843  -5487       C  
ATOM    227  CG  LYS B 401     -12.075  17.568  36.122  0.00129.48           C  
ANISOU  227  CG  LYS B 401    14038  14891  20267   1981   3279  -5832       C  
ATOM    228  CD  LYS B 401     -12.995  18.736  35.811  0.00134.73           C  
ANISOU  228  CD  LYS B 401    14453  15116  21620   2508   3634  -6010       C  
ATOM    229  CE  LYS B 401     -12.730  19.913  36.736  0.00139.37           C  
ANISOU  229  CE  LYS B 401    15477  15227  22250   2264   4152  -6408       C  
ATOM    230  NZ  LYS B 401     -13.632  21.063  36.452  0.00145.08           N1+
ANISOU  230  NZ  LYS B 401    15956  15460  23706   2810   4544  -6579       N1+
ATOM    231  N   THR B 402     -11.747  13.717  33.634  1.00108.36           N  
ANISOU  231  N   THR B 402    10659  13520  16993   2190   1819  -4657       N  
ATOM    232  CA  THR B 402     -12.320  12.681  32.755  1.00105.72           C  
ANISOU  232  CA  THR B 402     9962  13529  16678   2389   1542  -4426       C  
ATOM    233  C   THR B 402     -11.970  11.236  33.133  1.00101.92           C  
ANISOU  233  C   THR B 402     9593  13435  15698   1979   1393  -4355       C  
ATOM    234  O   THR B 402     -12.685  10.314  32.734  1.00101.17           O  
ANISOU  234  O   THR B 402     9218  13636  15584   2041   1304  -4306       O  
ATOM    235  CB  THR B 402     -11.908  12.896  31.275  1.00103.54           C  
ANISOU  235  CB  THR B 402     9582  13179  16581   2774   1126  -3971       C  
ATOM    236  CG2 THR B 402     -12.448  14.217  30.743  1.00107.40           C  
ANISOU  236  CG2 THR B 402     9891  13305  17610   3241   1220  -3975       C  
ATOM    237  OG1 THR B 402     -10.480  12.883  31.163  1.00100.28           O  
ANISOU  237  OG1 THR B 402     9540  12691  15872   2565    899  -3724       O  
ATOM    238  N   ASN B 403     -10.883  11.049  33.886  1.00 99.82           N  
ANISOU  238  N   ASN B 403     9730  13159  15038   1557   1356  -4332       N  
ATOM    239  CA  ASN B 403     -10.352   9.721  34.239  1.00 96.28           C  
ANISOU  239  CA  ASN B 403     9427  13017  14135   1179   1172  -4186       C  
ATOM    240  C   ASN B 403      -9.941   8.921  32.996  1.00 91.68           C  
ANISOU  240  C   ASN B 403     8714  12585  13537   1391    779  -3756       C  
ATOM    241  O   ASN B 403     -10.256   7.733  32.866  1.00 90.04           O  
ANISOU  241  O   ASN B 403     8405  12655  13151   1294    696  -3687       O  
ATOM    242  CB  ASN B 403     -11.333   8.913  35.116  1.00 98.06           C  
ANISOU  242  CB  ASN B 403     9570  13502  14186    906   1434  -4506       C  
ATOM    243  CG  ASN B 403     -11.852   9.696  36.321  1.00102.90           C  
ANISOU  243  CG  ASN B 403    10312  13960  14826    676   1899  -4982       C  
ATOM    244  ND2 ASN B 403     -11.012  10.558  36.893  1.00103.01           N  
ANISOU  244  ND2 ASN B 403    10676  13721  14744    471   1969  -5038       N  
ATOM    245  OD1 ASN B 403     -12.997   9.512  36.736  1.00105.11           O  
ANISOU  245  OD1 ASN B 403    10385  14351  15202    655   2215  -5311       O  
ATOM    246  N   GLN B 404      -9.234   9.598  32.091  1.00 89.55           N  
ANISOU  246  N   GLN B 404     8477  12107  13443   1652    572  -3487       N  
ATOM    247  CA  GLN B 404      -8.750   9.010  30.846  1.00 85.15           C  
ANISOU  247  CA  GLN B 404     7844  11630  12880   1838    243  -3095       C  
ATOM    248  C   GLN B 404      -7.250   8.758  30.995  1.00 81.34           C  
ANISOU  248  C   GLN B 404     7651  11102  12152   1593     58  -2838       C  
ATOM    249  O   GLN B 404      -6.490   9.691  31.272  1.00 82.06           O  
ANISOU  249  O   GLN B 404     7935  10964  12277   1534     67  -2829       O  
ATOM    250  CB  GLN B 404      -9.023   9.963  29.677  1.00 86.69           C  
ANISOU  250  CB  GLN B 404     7874  11620  13444   2282    143  -2959       C  
ATOM    251  CG  GLN B 404      -9.302   9.264  28.353  1.00 86.31           C  
ANISOU  251  CG  GLN B 404     7625  11743  13425   2494   -109  -2680       C  
ATOM    252  CD  GLN B 404     -10.768   8.921  28.171  1.00 87.74           C  
ANISOU  252  CD  GLN B 404     7448  12136  13754   2641    -35  -2833       C  
ATOM    253  NE2 GLN B 404     -11.055   7.649  27.906  1.00 85.30           N  
ANISOU  253  NE2 GLN B 404     7056  12131  13222   2498   -119  -2769       N  
ATOM    254  OE1 GLN B 404     -11.633   9.792  28.259  1.00 91.53           O  
ANISOU  254  OE1 GLN B 404     7715  12496  14566   2879    104  -3003       O  
ATOM    255  N   PHE B 405      -6.828   7.506  30.819  1.00 76.88           N  
ANISOU  255  N   PHE B 405     7104  10744  11363   1448    -98  -2627       N  
ATOM    256  CA  PHE B 405      -5.437   7.115  31.069  1.00 74.07           C  
ANISOU  256  CA  PHE B 405     6961  10370  10811   1210   -264  -2367       C  
ATOM    257  C   PHE B 405      -4.561   7.245  29.823  1.00 71.14           C  
ANISOU  257  C   PHE B 405     6577   9876  10577   1436   -469  -2025       C  
ATOM    258  O   PHE B 405      -4.992   6.921  28.715  1.00 70.71           O  
ANISOU  258  O   PHE B 405     6376   9864  10626   1683   -530  -1918       O  
ATOM    259  CB  PHE B 405      -5.363   5.697  31.650  1.00 72.49           C  
ANISOU  259  CB  PHE B 405     6805  10407  10332    924   -296  -2306       C  
ATOM    260  CG  PHE B 405      -5.704   5.632  33.112  1.00 74.09           C  
ANISOU  260  CG  PHE B 405     7148  10700  10303    549   -132  -2577       C  
ATOM    261  CD1 PHE B 405      -7.031   5.666  33.529  1.00 75.92           C  
ANISOU  261  CD1 PHE B 405     7270  11030  10547    541    118  -2938       C  
ATOM    262  CD2 PHE B 405      -4.700   5.564  34.078  1.00 74.31           C  
ANISOU  262  CD2 PHE B 405     7414  10722  10100    174   -227  -2469       C  
ATOM    263  CE1 PHE B 405      -7.356   5.617  34.888  1.00 78.80           C  
ANISOU  263  CE1 PHE B 405     7799  11468  10672    150    315  -3220       C  
ATOM    264  CE2 PHE B 405      -5.013   5.514  35.438  1.00 76.49           C  
ANISOU  264  CE2 PHE B 405     7872  11087  10106   -239    -81  -2718       C  
ATOM    265  CZ  PHE B 405      -6.344   5.540  35.843  1.00 78.43           C  
ANISOU  265  CZ  PHE B 405     8044  11412  10341   -260    212  -3111       C  
ATOM    266  N   PHE B 406      -3.334   7.729  30.027  1.00 69.64           N  
ANISOU  266  N   PHE B 406     6550   9544  10365   1308   -565  -1861       N  
ATOM    267  CA  PHE B 406      -2.354   7.945  28.960  1.00 67.09           C  
ANISOU  267  CA  PHE B 406     6239   9086  10165   1466   -722  -1554       C  
ATOM    268  C   PHE B 406      -0.960   7.514  29.402  1.00 65.88           C  
ANISOU  268  C   PHE B 406     6186   8950   9896   1204   -852  -1303       C  
ATOM    269  O   PHE B 406      -0.679   7.414  30.600  1.00 66.57           O  
ANISOU  269  O   PHE B 406     6376   9112   9808    885   -857  -1366       O  
ATOM    270  CB  PHE B 406      -2.295   9.427  28.578  1.00 68.67           C  
ANISOU  270  CB  PHE B 406     6502   9022  10566   1642   -695  -1611       C  
ATOM    271  CG  PHE B 406      -3.599   9.986  28.092  1.00 68.92           C  
ANISOU  271  CG  PHE B 406     6399   8996  10793   1946   -597  -1798       C  
ATOM    272  CD1 PHE B 406      -3.972   9.863  26.758  1.00 67.58           C  
ANISOU  272  CD1 PHE B 406     6100   8826  10753   2236   -703  -1632       C  
ATOM    273  CD2 PHE B 406      -4.456  10.637  28.970  1.00 70.86           C  
ANISOU  273  CD2 PHE B 406     6639   9185  11101   1925   -392  -2132       C  
ATOM    274  CE1 PHE B 406      -5.186  10.382  26.304  1.00 72.34           C  
ANISOU  274  CE1 PHE B 406     6534   9393  11561   2518   -664  -1751       C  
ATOM    275  CE2 PHE B 406      -5.668  11.162  28.529  1.00 75.08           C  
ANISOU  275  CE2 PHE B 406     6986   9654  11890   2241   -299  -2279       C  
ATOM    276  CZ  PHE B 406      -6.037  11.032  27.194  1.00 74.54           C  
ANISOU  276  CZ  PHE B 406     6751   9607  11965   2546   -464  -2066       C  
ATOM    277  N   ALA B 407      -0.098   7.257  28.421  1.00 64.10           N  
ANISOU  277  N   ALA B 407     5922   8661   9773   1324   -957  -1011       N  
ATOM    278  CA  ALA B 407       1.339   7.110  28.646  1.00 63.70           C  
ANISOU  278  CA  ALA B 407     5905   8581   9719   1141  -1082   -738       C  
ATOM    279  C   ALA B 407       1.986   8.463  28.347  1.00 65.31           C  
ANISOU  279  C   ALA B 407     6199   8573  10044   1168  -1109   -714       C  
ATOM    280  O   ALA B 407       1.779   9.014  27.264  1.00 65.40           O  
ANISOU  280  O   ALA B 407     6207   8443  10201   1425  -1077   -702       O  
ATOM    281  CB  ALA B 407       1.910   6.036  27.743  1.00 60.79           C  
ANISOU  281  CB  ALA B 407     5430   8236   9432   1253  -1113   -457       C  
ATOM    282  N   ILE B 408       2.742   9.000  29.308  1.00 67.37           N  
ANISOU  282  N   ILE B 408     6560   8817  10220    872  -1175   -704       N  
ATOM    283  CA  ILE B 408       3.479  10.260  29.131  1.00 68.82           C  
ANISOU  283  CA  ILE B 408     6857   8804  10490    823  -1197   -676       C  
ATOM    284  C   ILE B 408       4.990   9.987  29.150  1.00 68.97           C  
ANISOU  284  C   ILE B 408     6804   8861  10540    628  -1361   -340       C  
ATOM    285  O   ILE B 408       5.526   9.536  30.165  1.00 70.01           O  
ANISOU  285  O   ILE B 408     6917   9147  10537    317  -1486   -240       O  
ATOM    286  CB  ILE B 408       3.127  11.300  30.223  1.00 71.73           C  
ANISOU  286  CB  ILE B 408     7427   9093  10733    588  -1109   -972       C  
ATOM    287  CG1 ILE B 408       1.618  11.551  30.274  1.00 73.33           C  
ANISOU  287  CG1 ILE B 408     7645   9249  10967    796   -909  -1311       C  
ATOM    288  CG2 ILE B 408       3.830  12.622  29.957  1.00 72.96           C  
ANISOU  288  CG2 ILE B 408     7734   9009  10978    541  -1104   -959       C  
ATOM    289  CD1 ILE B 408       1.210  12.681  31.216  0.00 82.16           C  
ANISOU  289  CD1 ILE B 408     8977  10214  12026    611   -731  -1645       C  
ATOM    290  N   LYS B 409       5.656  10.254  28.024  1.00 68.16           N  
ANISOU  290  N   LYS B 409     6648   8625  10622    801  -1364   -157       N  
ATOM    291  CA  LYS B 409       7.120  10.174  27.912  1.00 68.07           C  
ANISOU  291  CA  LYS B 409     6531   8623  10711    643  -1480    150       C  
ATOM    292  C   LYS B 409       7.716  11.511  28.352  1.00 70.08           C  
ANISOU  292  C   LYS B 409     6944   8759  10921    397  -1521     89       C  
ATOM    293  O   LYS B 409       7.345  12.558  27.819  1.00 69.93           O  
ANISOU  293  O   LYS B 409     7094   8529  10946    527  -1415    -71       O  
ATOM    294  CB  LYS B 409       7.535   9.870  26.467  1.00 66.61           C  
ANISOU  294  CB  LYS B 409     6243   8335  10733    908  -1402    335       C  
ATOM    295  CG  LYS B 409       9.031   9.635  26.251  1.00 66.49           C  
ANISOU  295  CG  LYS B 409     6050   8328  10887    784  -1466    655       C  
ATOM    296  CD  LYS B 409       9.358   9.435  24.775  1.00 65.63           C  
ANISOU  296  CD  LYS B 409     5891   8083  10962   1019  -1313    774       C  
ATOM    297  CE  LYS B 409       8.920   8.115  24.232  0.00 70.42           C  
ANISOU  297  CE  LYS B 409     6398   8744  11614   1217  -1201    825       C  
ATOM    298  NZ  LYS B 409       9.376   7.898  22.831  0.00 70.03           N1+
ANISOU  298  NZ  LYS B 409     6331   8557  11720   1367  -1018    938       N1+
ATOM    299  N   ALA B 410       8.647  11.458  29.307  1.00 71.81           N  
ANISOU  299  N   ALA B 410     7117   9112  11056     26  -1688    238       N  
ATOM    300  CA  ALA B 410       9.241  12.648  29.920  1.00 74.44           C  
ANISOU  300  CA  ALA B 410     7624   9374  11283   -317  -1742    172       C  
ATOM    301  C   ALA B 410      10.750  12.694  29.675  1.00 75.83           C  
ANISOU  301  C   ALA B 410     7616   9596  11598   -494  -1891    511       C  
ATOM    302  O   ALA B 410      11.468  11.747  30.015  1.00 76.08           O  
ANISOU  302  O   ALA B 410     7388   9828  11690   -606  -2063    805       O  
ATOM    303  CB  ALA B 410       8.955  12.659  31.411  1.00 76.24           C  
ANISOU  303  CB  ALA B 410     7995   9751  11220   -711  -1819     22       C  
ATOM    304  N   LEU B 411      11.215  13.800  29.088  1.00 77.04           N  
ANISOU  304  N   LEU B 411     7892   9553  11825   -516  -1820    477       N  
ATOM    305  CA  LEU B 411      12.639  14.052  28.847  1.00 78.88           C  
ANISOU  305  CA  LEU B 411     7963   9819  12190   -725  -1929    757       C  
ATOM    306  C   LEU B 411      13.092  15.297  29.613  1.00 81.91           C  
ANISOU  306  C   LEU B 411     8585  10154  12384  -1170  -1990    639       C  
ATOM    307  O   LEU B 411      12.427  16.334  29.557  1.00 82.10           O  
ANISOU  307  O   LEU B 411     8945   9941  12309  -1146  -1824    338       O  
ATOM    308  CB  LEU B 411      12.893  14.282  27.353  1.00 77.48           C  
ANISOU  308  CB  LEU B 411     7749   9440  12249   -411  -1762    827       C  
ATOM    309  CG  LEU B 411      12.490  13.188  26.364  1.00 74.64           C  
ANISOU  309  CG  LEU B 411     7217   9079  12062     -1  -1646    916       C  
ATOM    310  CD1 LEU B 411      12.648  13.690  24.935  1.00 74.36           C  
ANISOU  310  CD1 LEU B 411     7268   8817  12167    213  -1468    928       C  
ATOM    311  CD2 LEU B 411      13.305  11.923  26.579  1.00 75.09           C  
ANISOU  311  CD2 LEU B 411     6899   9345  12286    -37  -1750   1234       C  
ATOM    312  N   LYS B 412      14.218  15.188  30.323  1.00 84.30           N  
ANISOU  312  N   LYS B 412     8712  10670  12647  -1586  -2225    887       N  
ATOM    313  CA  LYS B 412      14.871  16.354  30.935  1.00 87.50           C  
ANISOU  313  CA  LYS B 412     9325  11051  12870  -2080  -2295    822       C  
ATOM    314  C   LYS B 412      15.594  17.148  29.850  1.00 87.81           C  
ANISOU  314  C   LYS B 412     9365  10891  13108  -2006  -2177    887       C  
ATOM    315  O   LYS B 412      16.338  16.570  29.054  1.00 86.97           O  
ANISOU  315  O   LYS B 412     8920  10845  13279  -1831  -2197   1169       O  
ATOM    316  CB  LYS B 412      15.867  15.931  32.020  1.00 90.78           C  
ANISOU  316  CB  LYS B 412     9516  11803  13170  -2586  -2637   1116       C  
ATOM    317  CG  LYS B 412      15.221  15.453  33.310  1.00 92.60           C  
ANISOU  317  CG  LYS B 412     9880  12219  13086  -2843  -2769   1017       C  
ATOM    318  CD  LYS B 412      14.863  16.621  34.221  0.00101.04           C  
ANISOU  318  CD  LYS B 412    11425  13193  13773  -3311  -2689    659       C  
ATOM    319  CE  LYS B 412      14.049  16.159  35.418  0.00101.87           C  
ANISOU  319  CE  LYS B 412    11718  13442  13545  -3548  -2735    490       C  
ATOM    320  NZ  LYS B 412      13.678  17.290  36.312  0.00104.95           N1+
ANISOU  320  NZ  LYS B 412    12607  13709  13561  -4029  -2586     97       N1+
ATOM    321  N   LYS B 413      15.370  18.463  29.822  1.00 89.36           N  
ANISOU  321  N   LYS B 413     9956  10828  13169  -2147  -2023    618       N  
ATOM    322  CA  LYS B 413      15.957  19.348  28.800  1.00 89.80           C  
ANISOU  322  CA  LYS B 413    10101  10648  13370  -2105  -1889    645       C  
ATOM    323  C   LYS B 413      17.483  19.404  28.872  1.00 92.34           C  
ANISOU  323  C   LYS B 413    10147  11170  13769  -2501  -2067    952       C  
ATOM    324  O   LYS B 413      18.157  19.357  27.840  1.00 91.70           O  
ANISOU  324  O   LYS B 413     9873  11035  13933  -2350  -1993   1131       O  
ATOM    325  CB  LYS B 413      15.389  20.771  28.917  1.00 91.54           C  
ANISOU  325  CB  LYS B 413    10838  10519  13421  -2214  -1691    296       C  
ATOM    326  CG  LYS B 413      13.924  20.902  28.514  1.00 88.99           C  
ANISOU  326  CG  LYS B 413    10747   9928  13137  -1735  -1475     24       C  
ATOM    327  CD  LYS B 413      13.448  22.343  28.645  1.00 90.71           C  
ANISOU  327  CD  LYS B 413    11451   9754  13260  -1827  -1261   -290       C  
ATOM    328  CE  LYS B 413      12.043  22.525  28.101  1.00 88.24           C  
ANISOU  328  CE  LYS B 413    11301   9155  13073  -1299  -1060   -501       C  
ATOM    329  NZ  LYS B 413      11.596  23.939  28.187  1.00 90.45           N1+
ANISOU  329  NZ  LYS B 413    12033   8998  13335  -1339   -829   -780       N1+
ATOM    330  N   ASP B 414      18.015  19.504  30.090  1.00 95.74           N  
ANISOU  330  N   ASP B 414    10552  11839  13984  -3034  -2300   1012       N  
ATOM    331  CA  ASP B 414      19.466  19.515  30.315  1.00 99.60           C  
ANISOU  331  CA  ASP B 414    10717  12580  14545  -3466  -2532   1339       C  
ATOM    332  C   ASP B 414      20.134  18.194  29.914  1.00 98.87           C  
ANISOU  332  C   ASP B 414    10020  12735  14808  -3218  -2674   1749       C  
ATOM    333  O   ASP B 414      21.284  18.194  29.471  1.00101.00           O  
ANISOU  333  O   ASP B 414     9951  13104  15320  -3336  -2728   2019       O  
ATOM    334  CB  ASP B 414      19.785  19.843  31.778  1.00103.36           C  
ANISOU  334  CB  ASP B 414    11317  13291  14664  -4131  -2794   1329       C  
ATOM    335  CG  ASP B 414      19.429  21.290  32.140  0.00111.80           C  
ANISOU  335  CG  ASP B 414    12983  14084  15411  -4481  -2606    935       C  
ATOM    336  OD1 ASP B 414      18.425  21.812  31.609  0.00109.78           O  
ANISOU  336  OD1 ASP B 414    13087  13459  15165  -4112  -2292    610       O  
ATOM    337  OD2 ASP B 414      20.141  21.890  32.972  0.00115.86           O1-
ANISOU  337  OD2 ASP B 414    13606  14746  15669  -5132  -2774    959       O1-
ATOM    338  N   VAL B 415      19.414  17.082  30.077  1.00 96.43           N  
ANISOU  338  N   VAL B 415     9580  12510  14548  -2885  -2706   1786       N  
ATOM    339  CA  VAL B 415      19.864  15.766  29.596  1.00 95.67           C  
ANISOU  339  CA  VAL B 415     8967  12562  14823  -2559  -2759   2133       C  
ATOM    340  C   VAL B 415      19.859  15.694  28.065  1.00 93.18           C  
ANISOU  340  C   VAL B 415     8595  12001  14810  -2095  -2432   2107       C  
ATOM    341  O   VAL B 415      20.789  15.147  27.467  1.00 93.80           O  
ANISOU  341  O   VAL B 415     8255  12145  15239  -2000  -2402   2393       O  
ATOM    342  CB  VAL B 415      18.993  14.616  30.176  1.00 93.90           C  
ANISOU  342  CB  VAL B 415     8694  12453  14532  -2343  -2848   2146       C  
ATOM    343  CG1 VAL B 415      19.322  13.278  29.513  1.00 92.84           C  
ANISOU  343  CG1 VAL B 415     8099  12372  14805  -1936  -2809   2452       C  
ATOM    344  CG2 VAL B 415      19.183  14.523  31.685  1.00 96.90           C  
ANISOU  344  CG2 VAL B 415     9078  13116  14622  -2856  -3206   2255       C  
ATOM    345  N   VAL B 416      18.810  16.237  27.449  1.00 91.03           N  
ANISOU  345  N   VAL B 416     8740  11442  14403  -1826  -2185   1773       N  
ATOM    346  CA  VAL B 416      18.679  16.274  25.985  1.00 89.32           C  
ANISOU  346  CA  VAL B 416     8570  10982  14387  -1442  -1891   1728       C  
ATOM    347  C   VAL B 416      19.744  17.175  25.341  1.00 91.86           C  
ANISOU  347  C   VAL B 416     8883  11205  14815  -1669  -1799   1802       C  
ATOM    348  O   VAL B 416      20.292  16.834  24.290  1.00 91.65           O  
ANISOU  348  O   VAL B 416     8652  11116  15054  -1489  -1616   1939       O  
ATOM    349  CB  VAL B 416      17.258  16.734  25.555  1.00 86.92           C  
ANISOU  349  CB  VAL B 416     8717  10410  13899  -1137  -1713   1386       C  
ATOM    350  CG1 VAL B 416      17.170  16.922  24.044  1.00 85.34           C  
ANISOU  350  CG1 VAL B 416     8621   9964  13842   -831  -1457   1366       C  
ATOM    351  CG2 VAL B 416      16.215  15.724  26.019  1.00 84.33           C  
ANISOU  351  CG2 VAL B 416     8346  10190  13505   -887  -1760   1318       C  
ATOM    352  N   LEU B 417      20.028  18.312  25.975  1.00 94.52           N  
ANISOU  352  N   LEU B 417     9465  11518  14931  -2092  -1894   1693       N  
ATOM    353  CA  LEU B 417      21.083  19.221  25.515  1.00 97.82           C  
ANISOU  353  CA  LEU B 417     9890  11864  15412  -2396  -1828   1760       C  
ATOM    354  C   LEU B 417      22.480  18.596  25.628  1.00100.95           C  
ANISOU  354  C   LEU B 417     9695  12560  16101  -2610  -1968   2135       C  
ATOM    355  O   LEU B 417      23.324  18.812  24.757  1.00102.43           O  
ANISOU  355  O   LEU B 417     9722  12688  16509  -2641  -1803   2244       O  
ATOM    356  CB  LEU B 417      21.030  20.543  26.287  1.00100.30           C  
ANISOU  356  CB  LEU B 417    10630  12083  15397  -2847  -1894   1543       C  
ATOM    357  CG  LEU B 417      21.984  21.683  25.881  0.00110.14           C  
ANISOU  357  CG  LEU B 417    12008  13209  16631  -3221  -1808   1549       C  
ATOM    358  CD1 LEU B 417      21.820  22.056  24.415  0.00108.70           C  
ANISOU  358  CD1 LEU B 417    12025  12696  16581  -2893  -1502   1480       C  
ATOM    359  CD2 LEU B 417      21.764  22.900  26.765  0.00112.67           C  
ANISOU  359  CD2 LEU B 417    12809  13406  16596  -3664  -1850   1294       C  
ATOM    360  N   MET B 418      22.713  17.829  26.698  1.00102.82           N  
ANISOU  360  N   MET B 418     9604  13111  16351  -2763  -2267   2340       N  
ATOM    361  CA  MET B 418      23.976  17.089  26.890  1.00106.28           C  
ANISOU  361  CA  MET B 418     9400  13848  17135  -2908  -2446   2758       C  
ATOM    362  C   MET B 418      24.208  16.034  25.803  1.00105.03           C  
ANISOU  362  C   MET B 418     8860  13621  17424  -2425  -2195   2927       C  
ATOM    363  O   MET B 418      25.302  15.948  25.240  1.00107.73           O  
ANISOU  363  O   MET B 418     8807  14011  18114  -2482  -2093   3143       O  
ATOM    364  CB  MET B 418      24.019  16.418  28.273  1.00108.13           C  
ANISOU  364  CB  MET B 418     9404  14411  17267  -3139  -2853   2971       C  
ATOM    365  CG  MET B 418      24.433  17.343  29.408  1.00112.29           C  
ANISOU  365  CG  MET B 418    10098  15125  17443  -3808  -3155   2959       C  
ATOM    366  SD  MET B 418      24.139  16.624  31.038  1.00114.21           S  
ANISOU  366  SD  MET B 418    10270  15708  17417  -4105  -3612   3127       S  
ATOM    367  CE  MET B 418      24.244  14.950  30.919  0.00121.68           C  
ANISOU  367  CE  MET B 418    10649  16794  18790  -3645  -3709   3511       C  
ATOM    368  N   ASP B 419      23.173  15.248  25.510  1.00101.43           N  
ANISOU  368  N   ASP B 419     8535  13046  16956  -1979  -2067   2809       N  
ATOM    369  CA  ASP B 419      23.245  14.189  24.493  1.00100.08           C  
ANISOU  369  CA  ASP B 419     8090  12778  17158  -1534  -1787   2920       C  
ATOM    370  C   ASP B 419      23.187  14.691  23.037  1.00 99.09           C  
ANISOU  370  C   ASP B 419     8213  12357  17080  -1358  -1383   2732       C  
ATOM    371  O   ASP B 419      23.424  13.906  22.116  1.00 98.56           O  
ANISOU  371  O   ASP B 419     7929  12201  17317  -1076  -1101   2816       O  
ATOM    372  CB  ASP B 419      22.130  13.161  24.722  1.00 96.63           C  
ANISOU  372  CB  ASP B 419     7738  12329  16647  -1177  -1800   2853       C  
ATOM    373  CG  ASP B 419      22.280  12.399  26.022  0.00105.27           C  
ANISOU  373  CG  ASP B 419     8535  13705  17757  -1314  -2167   3104       C  
ATOM    374  OD1 ASP B 419      22.826  12.969  26.992  0.00108.08           O  
ANISOU  374  OD1 ASP B 419     8827  14266  17973  -1755  -2482   3217       O  
ATOM    375  OD2 ASP B 419      21.841  11.231  26.086  0.00103.77           O1-
ANISOU  375  OD2 ASP B 419     8203  13530  17693  -1014  -2148   3194       O1-
ATOM    376  N   ASP B 420      22.872  15.976  22.837  1.00 99.42           N  
ANISOU  376  N   ASP B 420     8728  12230  16815  -1539  -1343   2486       N  
ATOM    377  CA  ASP B 420      22.712  16.585  21.503  1.00 98.84           C  
ANISOU  377  CA  ASP B 420     8985  11860  16708  -1416  -1009   2314       C  
ATOM    378  C   ASP B 420      21.582  15.920  20.695  1.00 95.57           C  
ANISOU  378  C   ASP B 420     8796  11272  16246   -962   -810   2169       C  
ATOM    379  O   ASP B 420      21.768  15.530  19.535  1.00 95.41           O  
ANISOU  379  O   ASP B 420     8745  11119  16389   -787   -506   2187       O  
ATOM    380  CB  ASP B 420      24.042  16.598  20.729  1.00101.51           C  
ANISOU  380  CB  ASP B 420     8985  12206  17379  -1560   -790   2495       C  
ATOM    381  CG  ASP B 420      24.046  17.601  19.578  0.00108.75           C  
ANISOU  381  CG  ASP B 420    10325  12835  18160  -1626   -511   2318       C  
ATOM    382  OD1 ASP B 420      23.752  18.794  19.806  0.00109.12           O  
ANISOU  382  OD1 ASP B 420    10800  12756  17904  -1844   -608   2154       O  
ATOM    383  OD2 ASP B 420      24.357  17.188  18.440  0.00108.84           O1-
ANISOU  383  OD2 ASP B 420    10260  12726  18368  -1478   -178   2346       O1-
ATOM    384  N   ASP B 421      20.417  15.799  21.337  1.00 93.05           N  
ANISOU  384  N   ASP B 421     8705  10964  15687   -816   -974   2016       N  
ATOM    385  CA  ASP B 421      19.197  15.276  20.719  1.00 89.93           C  
ANISOU  385  CA  ASP B 421     8545  10435  15190   -431   -847   1862       C  
ATOM    386  C   ASP B 421      18.090  16.341  20.726  1.00 88.16           C  
ANISOU  386  C   ASP B 421     8840  10014  14643   -393   -896   1595       C  
ATOM    387  O   ASP B 421      16.929  16.046  21.018  1.00 85.73           O  
ANISOU  387  O   ASP B 421     8678   9705  14193   -175   -962   1453       O  
ATOM    388  CB  ASP B 421      18.733  14.009  21.457  1.00 89.20           C  
ANISOU  388  CB  ASP B 421     8197  10538  15158   -250   -972   1935       C  
ATOM    389  CG  ASP B 421      19.684  12.838  21.279  1.00 91.54           C  
ANISOU  389  CG  ASP B 421     7993  10954  15835   -184   -870   2210       C  
ATOM    390  OD1 ASP B 421      20.222  12.652  20.165  1.00 93.76           O  
ANISOU  390  OD1 ASP B 421     8196  11107  16321   -103   -570   2259       O  
ATOM    391  OD2 ASP B 421      19.874  12.085  22.257  1.00 94.90           O1-
ANISOU  391  OD2 ASP B 421     8109  11586  16362   -215  -1077   2381       O1-
ATOM    392  N   VAL B 422      18.458  17.579  20.397  1.00 89.28           N  
ANISOU  392  N   VAL B 422     9250   9976  14697   -604   -849   1533       N  
ATOM    393  CA  VAL B 422      17.489  18.664  20.247  1.00 88.68           C  
ANISOU  393  CA  VAL B 422     9670   9639  14385   -537   -853   1311       C  
ATOM    394  C   VAL B 422      16.694  18.444  18.963  1.00 86.46           C  
ANISOU  394  C   VAL B 422     9597   9174  14081   -199   -693   1272       C  
ATOM    395  O   VAL B 422      15.463  18.420  18.988  1.00 85.25           O  
ANISOU  395  O   VAL B 422     9633   8947  13809     58   -749   1138       O  
ATOM    396  CB  VAL B 422      18.172  20.048  20.193  1.00 91.44           C  
ANISOU  396  CB  VAL B 422    10276   9810  14659   -874   -827   1277       C  
ATOM    397  CG1 VAL B 422      17.133  21.168  20.037  0.00 97.74           C  
ANISOU  397  CG1 VAL B 422    11593  10280  15264   -760   -813   1065       C  
ATOM    398  CG2 VAL B 422      18.979  20.289  21.478  0.00 99.82           C  
ANISOU  398  CG2 VAL B 422    11146  11083  15698  -1286  -1008   1321       C  
ATOM    399  N   GLU B 423      17.413  18.264  17.855  1.00 86.50           N  
ANISOU  399  N   GLU B 423     9554   9117  14196   -231   -491   1394       N  
ATOM    400  CA  GLU B 423      16.806  17.999  16.546  1.00 85.12           C  
ANISOU  400  CA  GLU B 423     9593   8788  13961      0   -331   1384       C  
ATOM    401  C   GLU B 423      16.023  16.683  16.521  1.00 81.47           C  
ANISOU  401  C   GLU B 423     8954   8477  13524    290   -327   1374       C  
ATOM    402  O   GLU B 423      14.983  16.602  15.874  1.00 80.10           O  
ANISOU  402  O   GLU B 423     9017   8209  13209    505   -327   1306       O  
ATOM    403  CB  GLU B 423      17.886  17.993  15.449  1.00 87.47           C  
ANISOU  403  CB  GLU B 423     9862   9008  14364   -174    -66   1502       C  
ATOM    404  CG  GLU B 423      17.380  17.844  14.007  1.00 89.26           C  
ANISOU  404  CG  GLU B 423    10389   9061  14465    -46    117   1496       C  
ATOM    405  CD  GLU B 423      16.425  18.950  13.587  1.00 91.97           C  
ANISOU  405  CD  GLU B 423    11231   9151  14563     30    -19   1426       C  
ATOM    406  OE1 GLU B 423      15.209  18.818  13.843  1.00 90.34           O  
ANISOU  406  OE1 GLU B 423    11115   8951  14260    291   -192   1352       O  
ATOM    407  OE2 GLU B 423      16.891  19.946  12.989  1.00 94.79           O1-
ANISOU  407  OE2 GLU B 423    11879   9296  14842   -172     53   1458       O1-
ATOM    408  N   CYS B 424      16.533  15.666  17.217  1.00 80.15           N  
ANISOU  408  N   CYS B 424     8371   8543  13539    277   -338   1463       N  
ATOM    409  CA  CYS B 424      15.850  14.370  17.336  1.00 77.56           C  
ANISOU  409  CA  CYS B 424     7873   8354  13242    521   -329   1458       C  
ATOM    410  C   CYS B 424      14.482  14.488  18.023  1.00 74.52           C  
ANISOU  410  C   CYS B 424     7651   8003  12660    692   -540   1294       C  
ATOM    411  O   CYS B 424      13.514  13.855  17.594  1.00 72.62           O  
ANISOU  411  O   CYS B 424     7486   7774  12335    914   -510   1228       O  
ATOM    412  CB  CYS B 424      16.719  13.362  18.107  1.00 78.37           C  
ANISOU  412  CB  CYS B 424     7499   8673  13604    461   -337   1622       C  
ATOM    413  SG  CYS B 424      18.286  12.906  17.305  1.00 83.63           S  
ANISOU  413  SG  CYS B 424     7839   9314  14623    336    -23   1826       S  
ATOM    414  N   THR B 425      14.415  15.297  19.082  1.00 74.01           N  
ANISOU  414  N   THR B 425     7643   7955  12521    557   -729   1215       N  
ATOM    415  CA  THR B 425      13.167  15.518  19.824  1.00 72.06           C  
ANISOU  415  CA  THR B 425     7546   7719  12115    689   -879   1029       C  
ATOM    416  C   THR B 425      12.139  16.288  18.997  1.00 71.78           C  
ANISOU  416  C   THR B 425     7864   7449  11961    888   -857    911       C  
ATOM    417  O   THR B 425      10.947  15.986  19.059  1.00 70.47           O  
ANISOU  417  O   THR B 425     7742   7310  11723   1116   -909    800       O  
ATOM    418  CB  THR B 425      13.416  16.266  21.152  1.00 73.28           C  
ANISOU  418  CB  THR B 425     7722   7917  12204    435  -1031    949       C  
ATOM    419  CG2 THR B 425      12.150  16.310  22.001  1.00 72.01           C  
ANISOU  419  CG2 THR B 425     7674   7784  11904    556  -1122    733       C  
ATOM    420  OG1 THR B 425      14.448  15.603  21.891  1.00 73.73           O  
ANISOU  420  OG1 THR B 425     7436   8208  12371    212  -1109   1118       O  
ATOM    421  N   MET B 426      12.603  17.276  18.231  1.00 73.79           N  
ANISOU  421  N   MET B 426     8356   7478  12204    791   -791    956       N  
ATOM    422  CA  MET B 426      11.733  18.070  17.351  1.00 74.66           C  
ANISOU  422  CA  MET B 426     8810   7334  12221    969   -799    914       C  
ATOM    423  C   MET B 426      11.227  17.263  16.150  1.00 73.32           C  
ANISOU  423  C   MET B 426     8660   7196  12003   1150   -734    994       C  
ATOM    424  O   MET B 426      10.077  17.433  15.733  1.00 73.78           O  
ANISOU  424  O   MET B 426     8876   7179  11979   1370   -825    956       O  
ATOM    425  CB  MET B 426      12.460  19.333  16.865  1.00 77.50           C  
ANISOU  425  CB  MET B 426     9451   7430  12567    771   -746    965       C  
ATOM    426  CG  MET B 426      12.801  20.316  17.977  1.00 79.42           C  
ANISOU  426  CG  MET B 426     9775   7590  12811    562   -803    855       C  
ATOM    427  SD  MET B 426      11.347  21.173  18.609  1.00 84.93           S  
ANISOU  427  SD  MET B 426    10723   8074  13470    799   -895    641       S  
ATOM    428  CE  MET B 426      11.661  21.081  20.366  1.00 83.61           C  
ANISOU  428  CE  MET B 426    10384   8107  13277    538   -938    477       C  
ATOM    429  N   VAL B 427      12.086  16.403  15.601  1.00 72.07           N  
ANISOU  429  N   VAL B 427     8339   7142  11902   1041   -567   1107       N  
ATOM    430  CA  VAL B 427      11.696  15.461  14.540  1.00 70.89           C  
ANISOU  430  CA  VAL B 427     8210   7040  11685   1145   -453   1157       C  
ATOM    431  C   VAL B 427      10.637  14.463  15.038  1.00 69.55           C  
ANISOU  431  C   VAL B 427     7874   7069  11482   1356   -541   1070       C  
ATOM    432  O   VAL B 427       9.723  14.100  14.290  1.00 69.19           O  
ANISOU  432  O   VAL B 427     7952   7034  11303   1484   -561   1060       O  
ATOM    433  CB  VAL B 427      12.937  14.710  13.962  1.00 71.14           C  
ANISOU  433  CB  VAL B 427     8080   7113  11839    970   -176   1264       C  
ATOM    434  CG1 VAL B 427      12.528  13.522  13.097  1.00 68.24           C  
ANISOU  434  CG1 VAL B 427     7712   6812  11404   1052     -8   1271       C  
ATOM    435  CG2 VAL B 427      13.797  15.663  13.152  1.00 72.43           C  
ANISOU  435  CG2 VAL B 427     8468   7070  11981    751    -52   1338       C  
ATOM    436  N   GLU B 428      10.758  14.041  16.296  1.00 68.80           N  
ANISOU  436  N   GLU B 428     7517   7140  11486   1353   -606   1015       N  
ATOM    437  CA  GLU B 428       9.770  13.154  16.920  1.00 67.92           C  
ANISOU  437  CA  GLU B 428     7260   7215  11333   1516   -687    918       C  
ATOM    438  C   GLU B 428       8.396  13.831  16.991  1.00 67.32           C  
ANISOU  438  C   GLU B 428     7358   7079  11144   1701   -851    787       C  
ATOM    439  O   GLU B 428       7.387  13.229  16.616  1.00 67.05           O  
ANISOU  439  O   GLU B 428     7320   7133  11023   1854   -882    745       O  
ATOM    440  CB  GLU B 428      10.231  12.719  18.319  1.00 68.22           C  
ANISOU  440  CB  GLU B 428     7026   7424  11470   1422   -750    905       C  
ATOM    441  CG  GLU B 428       9.503  11.493  18.873  1.00 69.18           C  
ANISOU  441  CG  GLU B 428     6974   7751  11562   1535   -773    848       C  
ATOM    442  CD  GLU B 428       9.949  11.102  20.281  1.00 74.04           C  
ANISOU  442  CD  GLU B 428     7361   8532  12240   1405   -873    869       C  
ATOM    443  OE1 GLU B 428      11.130  11.321  20.636  1.00 78.25           O  
ANISOU  443  OE1 GLU B 428     7764   9069  12897   1216   -885   1004       O  
ATOM    444  OE2 GLU B 428       9.112  10.559  21.034  1.00 76.68           O1-
ANISOU  444  OE2 GLU B 428     7642   9007  12489   1464   -949    761       O1-
ATOM    445  N   LYS B 429       8.377  15.083  17.450  1.00 68.01           N  
ANISOU  445  N   LYS B 429     7587   7003  11251   1676   -939    726       N  
ATOM    446  CA  LYS B 429       7.150  15.889  17.532  1.00 67.92           C  
ANISOU  446  CA  LYS B 429     7724   6868  11213   1878  -1061    612       C  
ATOM    447  C   LYS B 429       6.511  16.091  16.156  1.00 68.44           C  
ANISOU  447  C   LYS B 429     7978   6818  11208   2022  -1109    723       C  
ATOM    448  O   LYS B 429       5.301  15.913  15.999  1.00 68.11           O  
ANISOU  448  O   LYS B 429     7906   6834  11140   2229  -1214    680       O  
ATOM    449  CB  LYS B 429       7.453  17.256  18.157  1.00 70.14           C  
ANISOU  449  CB  LYS B 429     8176   6922  11553   1790  -1082    537       C  
ATOM    450  CG  LYS B 429       6.224  18.140  18.422  1.00 71.43           C  
ANISOU  450  CG  LYS B 429     8466   6908  11767   2020  -1155    399       C  
ATOM    451  CD  LYS B 429       6.419  19.573  17.920  1.00 76.88           C  
ANISOU  451  CD  LYS B 429     9472   7228  12510   2022  -1159    457       C  
ATOM    452  CE  LYS B 429       6.307  19.679  16.402  1.00 79.24           C  
ANISOU  452  CE  LYS B 429     9936   7414  12759   2115  -1222    678       C  
ATOM    453  NZ  LYS B 429       4.950  19.365  15.898  0.00 84.96           N1+
ANISOU  453  NZ  LYS B 429    10592   8195  13494   2410  -1356    709       N1+
ATOM    454  N   ARG B 430       7.332  16.467  15.177  1.00 69.28           N  
ANISOU  454  N   ARG B 430     8276   6773  11275   1883  -1039    875       N  
ATOM    455  CA  ARG B 430       6.868  16.707  13.799  1.00 70.74           C  
ANISOU  455  CA  ARG B 430     8699   6841  11340   1938  -1099   1018       C  
ATOM    456  C   ARG B 430       6.323  15.445  13.116  1.00 69.80           C  
ANISOU  456  C   ARG B 430     8493   6942  11086   1965  -1078   1050       C  
ATOM    457  O   ARG B 430       5.330  15.521  12.390  1.00 71.70           O  
ANISOU  457  O   ARG B 430     8841   7180  11220   2081  -1232   1119       O  
ATOM    458  CB  ARG B 430       7.980  17.351  12.943  1.00 72.69           C  
ANISOU  458  CB  ARG B 430     9199   6881  11541   1711   -988   1157       C  
ATOM    459  CG  ARG B 430       7.901  18.891  12.829  1.00 74.65           C  
ANISOU  459  CG  ARG B 430     9737   6802  11822   1740  -1096   1207       C  
ATOM    460  CD  ARG B 430       9.216  19.604  13.147  1.00 75.47           C  
ANISOU  460  CD  ARG B 430     9928   6760  11988   1484   -957   1203       C  
ATOM    461  NE  ARG B 430      10.370  19.084  12.411  1.00 76.26           N  
ANISOU  461  NE  ARG B 430    10028   6919  12030   1220   -752   1297       N  
ATOM    462  CZ  ARG B 430      11.634  19.491  12.580  1.00 77.86           C  
ANISOU  462  CZ  ARG B 430    10232   7057  12296    958   -605   1310       C  
ATOM    463  NH1 ARG B 430      11.941  20.453  13.454  1.00 78.09           N1+
ANISOU  463  NH1 ARG B 430    10305   6959  12404    883   -655   1240       N1+
ATOM    464  NH2 ARG B 430      12.608  18.934  11.859  1.00 77.24           N  
ANISOU  464  NH2 ARG B 430    10107   7036  12204    744   -380   1388       N  
ATOM    465  N   VAL B 431       6.966  14.299  13.350  1.00 67.93           N  
ANISOU  465  N   VAL B 431     8063   6884  10862   1849   -895   1013       N  
ATOM    466  CA  VAL B 431       6.493  13.022  12.801  1.00 66.67           C  
ANISOU  466  CA  VAL B 431     7841   6914  10578   1846   -821   1012       C  
ATOM    467  C   VAL B 431       5.228  12.534  13.521  1.00 66.37           C  
ANISOU  467  C   VAL B 431     7616   7069  10534   2041   -974    887       C  
ATOM    468  O   VAL B 431       4.279  12.083  12.870  1.00 67.25           O  
ANISOU  468  O   VAL B 431     7771   7286  10497   2089  -1056    904       O  
ATOM    469  CB  VAL B 431       7.592  11.933  12.838  1.00 65.05           C  
ANISOU  469  CB  VAL B 431     7486   6787  10445   1687   -536   1017       C  
ATOM    470  CG1 VAL B 431       7.027  10.577  12.434  1.00 62.71           C  
ANISOU  470  CG1 VAL B 431     7139   6658  10031   1687   -431    978       C  
ATOM    471  CG2 VAL B 431       8.740  12.318  11.919  1.00 64.27           C  
ANISOU  471  CG2 VAL B 431     7565   6508  10346   1478   -338   1128       C  
ATOM    472  N   LEU B 432       5.215  12.627  14.852  1.00 64.98           N  
ANISOU  472  N   LEU B 432     7240   6952  10497   2112  -1008    763       N  
ATOM    473  CA  LEU B 432       4.029  12.254  15.644  1.00 63.80           C  
ANISOU  473  CA  LEU B 432     6916   6975  10349   2272  -1119    616       C  
ATOM    474  C   LEU B 432       2.787  13.114  15.339  1.00 66.07           C  
ANISOU  474  C   LEU B 432     7274   7190  10641   2476  -1322    606       C  
ATOM    475  O   LEU B 432       1.662  12.655  15.527  1.00 66.11           O  
ANISOU  475  O   LEU B 432     7134   7363  10621   2602  -1406    522       O  
ATOM    476  CB  LEU B 432       4.342  12.274  17.149  1.00 61.82           C  
ANISOU  476  CB  LEU B 432     6492   6783  10215   2244  -1098    480       C  
ATOM    477  CG  LEU B 432       5.189  11.110  17.683  1.00 60.09           C  
ANISOU  477  CG  LEU B 432     6098   6717  10016   2097   -962    503       C  
ATOM    478  CD1 LEU B 432       5.706  11.411  19.086  1.00 57.85           C  
ANISOU  478  CD1 LEU B 432     5703   6460   9816   1997   -996    434       C  
ATOM    479  CD2 LEU B 432       4.411   9.792  17.675  1.00 53.78           C  
ANISOU  479  CD2 LEU B 432     5179   6130   9124   2144   -926    446       C  
ATOM    480  N   SER B 433       2.996  14.348  14.873  1.00 68.98           N  
ANISOU  480  N   SER B 433     7848   7300  11060   2511  -1397    707       N  
ATOM    481  CA  SER B 433       1.900  15.200  14.382  1.00 72.65           C  
ANISOU  481  CA  SER B 433     8387   7645  11571   2724  -1605    774       C  
ATOM    482  C   SER B 433       1.256  14.633  13.114  1.00 74.01           C  
ANISOU  482  C   SER B 433     8622   7945  11553   2706  -1730    936       C  
ATOM    483  O   SER B 433       0.030  14.604  12.996  1.00 75.68           O  
ANISOU  483  O   SER B 433     8707   8261  11789   2879  -1912    948       O  
ATOM    484  CB  SER B 433       2.396  16.622  14.108  1.00 74.35           C  
ANISOU  484  CB  SER B 433     8858   7514  11879   2738  -1644    879       C  
ATOM    485  OG  SER B 433       2.818  17.244  15.306  1.00 76.62           O  
ANISOU  485  OG  SER B 433     9111   7679  12321   2734  -1543    711       O  
ATOM    486  N   LEU B 434       2.093  14.194  12.175  1.00 74.61           N  
ANISOU  486  N   LEU B 434     8891   8013  11445   2468  -1621   1057       N  
ATOM    487  CA  LEU B 434       1.626  13.543  10.942  1.00 76.21           C  
ANISOU  487  CA  LEU B 434     9215   8345  11396   2344  -1692   1191       C  
ATOM    488  C   LEU B 434       1.031  12.144  11.178  1.00 74.73           C  
ANISOU  488  C   LEU B 434     8820   8471  11105   2308  -1627   1063       C  
ATOM    489  O   LEU B 434       0.129  11.726  10.450  1.00 76.44           O  
ANISOU  489  O   LEU B 434     9056   8845  11144   2271  -1777   1137       O  
ATOM    490  CB  LEU B 434       2.764  13.458   9.910  1.00 77.13           C  
ANISOU  490  CB  LEU B 434     9632   8339  11336   2054  -1511   1311       C  
ATOM    491  CG  LEU B 434       3.104  14.779   9.210  1.00 79.81           C  
ANISOU  491  CG  LEU B 434    10274   8388  11663   2023  -1628   1500       C  
ATOM    492  CD1 LEU B 434       3.406  15.908   9.940  0.00 86.54           C  
ANISOU  492  CD1 LEU B 434    11120   9016  12746   2170  -1664   1476       C  
ATOM    493  CD2 LEU B 434       4.207  14.422   8.098  0.00 86.60           C  
ANISOU  493  CD2 LEU B 434    11431   9177  12297   1663  -1378   1584       C  
ATOM    494  N   ALA B 435       1.523  11.443  12.199  1.00 72.75           N  
ANISOU  494  N   ALA B 435     8378   8307  10956   2297  -1425    890       N  
ATOM    495  CA  ALA B 435       1.190  10.031  12.438  1.00 71.09           C  
ANISOU  495  CA  ALA B 435     8016   8347  10647   2224  -1303    773       C  
ATOM    496  C   ALA B 435      -0.115   9.758  13.206  1.00 70.86           C  
ANISOU  496  C   ALA B 435     7732   8531  10663   2393  -1452    638       C  
ATOM    497  O   ALA B 435      -0.402   8.601  13.514  1.00 70.24           O  
ANISOU  497  O   ALA B 435     7535   8653  10501   2320  -1346    529       O  
ATOM    498  CB  ALA B 435       2.358   9.347  13.156  1.00 69.20           C  
ANISOU  498  CB  ALA B 435     7689   8092  10512   2127  -1029    696       C  
ATOM    499  N   TRP B 436      -0.900  10.790  13.512  1.00 72.89           N  
ANISOU  499  N   TRP B 436     7901   8728  11067   2613  -1666    639       N  
ATOM    500  CA  TRP B 436      -2.177  10.609  14.228  1.00 73.79           C  
ANISOU  500  CA  TRP B 436     7739   9034  11264   2781  -1775    496       C  
ATOM    501  C   TRP B 436      -3.222   9.800  13.442  1.00 74.90           C  
ANISOU  501  C   TRP B 436     7817   9434  11207   2709  -1904    548       C  
ATOM    502  O   TRP B 436      -4.044   9.102  14.040  1.00 74.83           O  
ANISOU  502  O   TRP B 436     7579   9657  11194   2732  -1893    394       O  
ATOM    503  CB  TRP B 436      -2.778  11.966  14.612  1.00 76.64           C  
ANISOU  503  CB  TRP B 436     8019   9220  11882   3052  -1934    497       C  
ATOM    504  CG  TRP B 436      -3.608  12.628  13.477  0.00 85.57           C  
ANISOU  504  CG  TRP B 436     9195  10305  13013   3169  -2224    733       C  
ATOM    505  CD1 TRP B 436      -3.107  13.348  12.432  0.00 87.31           C  
ANISOU  505  CD1 TRP B 436     9696  10313  13165   3117  -2337    978       C  
ATOM    506  CD2 TRP B 436      -5.033  12.617  13.308  0.00 87.94           C  
ANISOU  506  CD2 TRP B 436     9242  10783  13391   3335  -2448    769       C  
ATOM    507  CE2 TRP B 436      -5.321  13.352  12.142  0.00 91.16           C  
ANISOU  507  CE2 TRP B 436     9787  11074  13777   3384  -2727   1073       C  
ATOM    508  CE3 TRP B 436      -6.090  12.057  14.031  0.00 87.93           C  
ANISOU  508  CE3 TRP B 436     8901  11034  13476   3429  -2441    583       C  
ATOM    509  NE1 TRP B 436      -4.129  13.787  11.626  0.00 90.64           N  
ANISOU  509  NE1 TRP B 436    10073  10762  13603   3238  -2648   1190       N  
ATOM    510  CZ2 TRP B 436      -6.623  13.543  11.682  0.00 94.54           C  
ANISOU  510  CZ2 TRP B 436     9988  11640  14294   3541  -3033   1228       C  
ATOM    511  CZ3 TRP B 436      -7.382  12.247  13.574  0.00 91.20           C  
ANISOU  511  CZ3 TRP B 436     9075  11588  13989   3586  -2708    703       C  
ATOM    512  CH2 TRP B 436      -7.637  12.984  12.411  0.00 94.52           C  
ANISOU  512  CH2 TRP B 436     9604  11899  14412   3648  -3016   1038       C  
ATOM    513  N   GLU B 437      -3.179   9.898  12.112  1.00 76.17           N  
ANISOU  513  N   GLU B 437     8200   9566  11177   2577  -2023    762       N  
ATOM    514  CA  GLU B 437      -4.155   9.236  11.237  1.00 77.32           C  
ANISOU  514  CA  GLU B 437     8330   9963  11085   2443  -2190    847       C  
ATOM    515  C   GLU B 437      -3.979   7.718  11.147  1.00 74.38           C  
ANISOU  515  C   GLU B 437     8008   9790  10464   2168  -1952    719       C  
ATOM    516  O   GLU B 437      -4.968   6.983  11.142  1.00 74.55           O  
ANISOU  516  O   GLU B 437     7879  10081  10367   2100  -2027    653       O  
ATOM    517  CB  GLU B 437      -4.088   9.833   9.825  1.00 80.78           C  
ANISOU  517  CB  GLU B 437     9053  10299  11342   2317  -2397   1134       C  
ATOM    518  CG  GLU B 437      -4.473  11.294   9.742  0.00 89.34           C  
ANISOU  518  CG  GLU B 437    10097  11182  12666   2593  -2685   1316       C  
ATOM    519  CD  GLU B 437      -4.292  11.888   8.354  0.00 92.43           C  
ANISOU  519  CD  GLU B 437    10823  11445  12850   2433  -2897   1631       C  
ATOM    520  OE1 GLU B 437      -3.847  13.053   8.263  0.00 93.74           O  
ANISOU  520  OE1 GLU B 437    11132  11310  13177   2570  -2967   1764       O  
ATOM    521  OE2 GLU B 437      -4.590  11.200   7.354  0.00 93.74           O1-
ANISOU  521  OE2 GLU B 437    11141  11805  12669   2135  -2988   1745       O1-
ATOM    522  N   HIS B 438      -2.728   7.260  11.085  1.00 71.78           N  
ANISOU  522  N   HIS B 438     7880   9314  10082   2010  -1652    685       N  
ATOM    523  CA  HIS B 438      -2.418   5.861  10.757  1.00 69.44           C  
ANISOU  523  CA  HIS B 438     7704   9118   9562   1737  -1379    602       C  
ATOM    524  C   HIS B 438      -2.679   4.919  11.942  1.00 66.02           C  
ANISOU  524  C   HIS B 438     7032   8834   9219   1791  -1232    392       C  
ATOM    525  O   HIS B 438      -2.308   5.246  13.070  1.00 64.86           O  
ANISOU  525  O   HIS B 438     6718   8612   9314   1972  -1190    310       O  
ATOM    526  CB  HIS B 438      -0.962   5.728  10.288  1.00 68.75           C  
ANISOU  526  CB  HIS B 438     7872   8786   9462   1582  -1073    649       C  
ATOM    527  CG  HIS B 438      -0.721   4.542   9.412  1.00 69.77           C  
ANISOU  527  CG  HIS B 438     8239   8949   9322   1260   -798    618       C  
ATOM    528  CD2 HIS B 438      -0.161   3.338   9.674  1.00 69.82           C  
ANISOU  528  CD2 HIS B 438     8259   8929   9340   1148   -435    494       C  
ATOM    529  ND1 HIS B 438      -1.097   4.511   8.087  1.00 73.03           N  
ANISOU  529  ND1 HIS B 438     8937   9410   9401    988   -873    724       N  
ATOM    530  CE1 HIS B 438      -0.771   3.340   7.568  1.00 75.91           C  
ANISOU  530  CE1 HIS B 438     9503   9773   9567    700   -531    631       C  
ATOM    531  NE2 HIS B 438      -0.203   2.610   8.510  1.00 73.46           N  
ANISOU  531  NE2 HIS B 438     9024   9399   9488    816   -250    493       N  
ATOM    532  N   PRO B 439      -3.313   3.750  11.691  1.00 65.06           N  
ANISOU  532  N   PRO B 439     6925   8921   8873   1595  -1154    307       N  
ATOM    533  CA  PRO B 439      -3.638   2.817  12.782  1.00 63.03           C  
ANISOU  533  CA  PRO B 439     6473   8806   8671   1617  -1021    118       C  
ATOM    534  C   PRO B 439      -2.452   2.088  13.427  1.00 61.14           C  
ANISOU  534  C   PRO B 439     6277   8399   8553   1592   -691     64       C  
ATOM    535  O   PRO B 439      -2.535   1.740  14.606  1.00 60.22           O  
ANISOU  535  O   PRO B 439     5977   8342   8562   1681   -650    -48       O  
ATOM    536  CB  PRO B 439      -4.576   1.805  12.107  1.00 64.16           C  
ANISOU  536  CB  PRO B 439     6686   9191   8502   1357  -1020     67       C  
ATOM    537  CG  PRO B 439      -4.218   1.849  10.689  1.00 65.63           C  
ANISOU  537  CG  PRO B 439     7195   9290   8452   1122   -993    210       C  
ATOM    538  CD  PRO B 439      -3.858   3.271  10.406  1.00 67.01           C  
ANISOU  538  CD  PRO B 439     7386   9299   8777   1308  -1208    382       C  
ATOM    539  N   PHE B 440      -1.382   1.842  12.669  1.00 61.27           N  
ANISOU  539  N   PHE B 440     6525   8212   8542   1462   -456    152       N  
ATOM    540  CA  PHE B 440      -0.201   1.111  13.176  1.00 59.94           C  
ANISOU  540  CA  PHE B 440     6358   7867   8548   1454   -133    145       C  
ATOM    541  C   PHE B 440       1.014   1.999  13.490  1.00 59.79           C  
ANISOU  541  C   PHE B 440     6288   7632   8798   1590   -117    256       C  
ATOM    542  O   PHE B 440       2.158   1.535  13.449  1.00 59.82           O  
ANISOU  542  O   PHE B 440     6323   7455   8950   1549    159    314       O  
ATOM    543  CB  PHE B 440       0.179  -0.005  12.196  1.00 60.55           C  
ANISOU  543  CB  PHE B 440     6695   7850   8462   1200    217    133       C  
ATOM    544  CG  PHE B 440      -0.989  -0.843  11.765  1.00 60.30           C  
ANISOU  544  CG  PHE B 440     6764   8033   8116    994    204     24       C  
ATOM    545  CD1 PHE B 440      -1.816  -1.436  12.716  1.00 58.41           C  
ANISOU  545  CD1 PHE B 440     6336   7988   7868   1038    128    -97       C  
ATOM    546  CD2 PHE B 440      -1.275  -1.030  10.414  1.00 62.11           C  
ANISOU  546  CD2 PHE B 440     7290   8282   8029    709    265     40       C  
ATOM    547  CE1 PHE B 440      -2.908  -2.200  12.333  1.00 60.13           C  
ANISOU  547  CE1 PHE B 440     6631   8425   7791    818    112   -202       C  
ATOM    548  CE2 PHE B 440      -2.365  -1.802  10.020  1.00 63.71           C  
ANISOU  548  CE2 PHE B 440     7584   8710   7913    466    230    -57       C  
ATOM    549  CZ  PHE B 440      -3.182  -2.390  10.982  1.00 62.68           C  
ANISOU  549  CZ  PHE B 440     7235   8779   7800    528    155   -179       C  
ATOM    550  N   LEU B 441       0.754   3.267  13.805  1.00 59.65           N  
ANISOU  550  N   LEU B 441     6181   7624   8859   1747   -396    286       N  
ATOM    551  CA  LEU B 441       1.745   4.168  14.384  1.00 59.05           C  
ANISOU  551  CA  LEU B 441     6029   7383   9024   1861   -422    359       C  
ATOM    552  C   LEU B 441       1.219   4.631  15.736  1.00 59.55           C  
ANISOU  552  C   LEU B 441     5872   7551   9202   2016   -617    260       C  
ATOM    553  O   LEU B 441       0.005   4.740  15.929  1.00 60.77           O  
ANISOU  553  O   LEU B 441     5951   7870   9271   2082   -782    158       O  
ATOM    554  CB  LEU B 441       1.981   5.368  13.467  1.00 59.89           C  
ANISOU  554  CB  LEU B 441     6308   7345   9105   1863   -534    473       C  
ATOM    555  CG  LEU B 441       2.398   5.059  12.025  1.00 60.13           C  
ANISOU  555  CG  LEU B 441     6617   7274   8958   1654   -347    560       C  
ATOM    556  CD1 LEU B 441       2.574   6.345  11.230  1.00 61.14           C  
ANISOU  556  CD1 LEU B 441     6930   7259   9042   1645   -502    689       C  
ATOM    557  CD2 LEU B 441       3.672   4.234  11.980  1.00 56.85           C  
ANISOU  557  CD2 LEU B 441     6211   6712   8678   1550     32    576       C  
ATOM    558  N   THR B 442       2.130   4.890  16.672  1.00 60.22           N  
ANISOU  558  N   THR B 442     5851   7550   9480   2046   -588    288       N  
ATOM    559  CA  THR B 442       1.758   5.338  18.015  1.00 60.63           C  
ANISOU  559  CA  THR B 442     5744   7683   9608   2124   -733    178       C  
ATOM    560  C   THR B 442       1.136   6.735  17.948  1.00 63.38           C  
ANISOU  560  C   THR B 442     6121   7976   9983   2255   -927    130       C  
ATOM    561  O   THR B 442       1.736   7.654  17.387  1.00 65.48           O  
ANISOU  561  O   THR B 442     6507   8061  10313   2272   -958    236       O  
ATOM    562  CB  THR B 442       2.974   5.369  18.974  1.00 60.04           C  
ANISOU  562  CB  THR B 442     5578   7532   9701   2064   -689    255       C  
ATOM    563  CG2 THR B 442       3.485   3.963  19.239  1.00 56.92           C  
ANISOU  563  CG2 THR B 442     5107   7181   9340   1979   -522    324       C  
ATOM    564  OG1 THR B 442       4.025   6.154  18.401  1.00 61.09           O  
ANISOU  564  OG1 THR B 442     5788   7477   9946   2044   -659    391       O  
ATOM    565  N   HIS B 443      -0.068   6.878  18.503  1.00 64.72           N  
ANISOU  565  N   HIS B 443     6181   8284  10128   2347  -1035    -28       N  
ATOM    566  CA  HIS B 443      -0.799   8.143  18.469  1.00 66.67           C  
ANISOU  566  CA  HIS B 443     6417   8454  10460   2515  -1192    -77       C  
ATOM    567  C   HIS B 443      -0.345   9.070  19.592  1.00 66.91           C  
ANISOU  567  C   HIS B 443     6434   8353  10635   2533  -1189   -166       C  
ATOM    568  O   HIS B 443      -0.394   8.693  20.766  1.00 65.19           O  
ANISOU  568  O   HIS B 443     6121   8239  10409   2453  -1133   -304       O  
ATOM    569  CB  HIS B 443      -2.307   7.911  18.603  1.00 68.12           C  
ANISOU  569  CB  HIS B 443     6437   8836  10609   2615  -1275   -218       C  
ATOM    570  CG  HIS B 443      -2.916   7.166  17.457  1.00 71.14           C  
ANISOU  570  CG  HIS B 443     6843   9366  10821   2563  -1324   -133       C  
ATOM    571  CD2 HIS B 443      -2.636   7.179  16.133  1.00 73.87           C  
ANISOU  571  CD2 HIS B 443     7367   9646  11055   2499  -1367     52       C  
ATOM    572  ND1 HIS B 443      -3.959   6.279  17.619  1.00 74.06           N  
ANISOU  572  ND1 HIS B 443     7067   9991  11082   2519  -1325   -252       N  
ATOM    573  CE1 HIS B 443      -4.296   5.779  16.443  1.00 74.78           C  
ANISOU  573  CE1 HIS B 443     7242  10176  10996   2423  -1380   -141       C  
ATOM    574  NE2 HIS B 443      -3.509   6.310  15.525  1.00 75.21           N  
ANISOU  574  NE2 HIS B 443     7506  10037  11035   2402  -1404     43       N  
ATOM    575  N   MET B 444       0.086  10.276  19.218  1.00 68.96           N  
ANISOU  575  N   MET B 444     6824   8381  10997   2598  -1245    -84       N  
ATOM    576  CA  MET B 444       0.393  11.349  20.168  1.00 70.38           C  
ANISOU  576  CA  MET B 444     7040   8400  11301   2600  -1235   -187       C  
ATOM    577  C   MET B 444      -0.800  12.296  20.238  1.00 72.00           C  
ANISOU  577  C   MET B 444     7207   8511  11638   2827  -1300   -309       C  
ATOM    578  O   MET B 444      -1.205  12.863  19.219  1.00 73.59           O  
ANISOU  578  O   MET B 444     7466   8597  11897   2987  -1412   -178       O  
ATOM    579  CB  MET B 444       1.643  12.111  19.720  1.00 71.36           C  
ANISOU  579  CB  MET B 444     7345   8296  11471   2513  -1227    -26       C  
ATOM    580  CG  MET B 444       2.062  13.274  20.630  1.00 73.87           C  
ANISOU  580  CG  MET B 444     7754   8427  11887   2456  -1207   -128       C  
ATOM    581  SD  MET B 444       1.406  14.886  20.126  1.00 81.21           S  
ANISOU  581  SD  MET B 444     8849   9033  12977   2687  -1267   -142       S  
ATOM    582  CE  MET B 444       2.206  15.136  18.540  1.00 78.71           C  
ANISOU  582  CE  MET B 444     8728   8565  12613   2661  -1332    155       C  
ATOM    583  N   PHE B 445      -1.348  12.472  21.439  1.00 72.25           N  
ANISOU  583  N   PHE B 445     7143   8581  11728   2831  -1221   -548       N  
ATOM    584  CA  PHE B 445      -2.486  13.372  21.651  1.00 75.15           C  
ANISOU  584  CA  PHE B 445     7432   8831  12289   3063  -1216   -697       C  
ATOM    585  C   PHE B 445      -2.059  14.840  21.738  1.00 77.27           C  
ANISOU  585  C   PHE B 445     7894   8738  12726   3129  -1184   -699       C  
ATOM    586  O   PHE B 445      -2.683  15.701  21.110  1.00 80.45           O  
ANISOU  586  O   PHE B 445     8303   8942  13321   3384  -1255   -632       O  
ATOM    587  CB  PHE B 445      -3.279  12.959  22.894  1.00 75.34           C  
ANISOU  587  CB  PHE B 445     7294   9024  12310   3014  -1077   -991       C  
ATOM    588  CG  PHE B 445      -4.114  11.732  22.687  1.00 74.49           C  
ANISOU  588  CG  PHE B 445     6976   9233  12093   3021  -1111  -1011       C  
ATOM    589  CD1 PHE B 445      -5.333  11.815  22.022  1.00 77.47           C  
ANISOU  589  CD1 PHE B 445     7158   9679  12599   3258  -1200   -997       C  
ATOM    590  CD2 PHE B 445      -3.680  10.492  23.138  1.00 72.64           C  
ANISOU  590  CD2 PHE B 445     6736   9227  11638   2780  -1065  -1022       C  
ATOM    591  CE1 PHE B 445      -6.114  10.676  21.814  1.00 77.17           C  
ANISOU  591  CE1 PHE B 445     6931   9954  12436   3218  -1234  -1021       C  
ATOM    592  CE2 PHE B 445      -4.456   9.346  22.935  1.00 72.27           C  
ANISOU  592  CE2 PHE B 445     6531   9453  11476   2759  -1074  -1051       C  
ATOM    593  CZ  PHE B 445      -5.673   9.440  22.274  1.00 74.34           C  
ANISOU  593  CZ  PHE B 445     6610   9801  11833   2959  -1154  -1064       C  
ATOM    594  N   CYS B 446      -1.012  15.119  22.514  1.00 76.11           N  
ANISOU  594  N   CYS B 446     7905   8505  12507   2886  -1090   -759       N  
ATOM    595  CA  CYS B 446      -0.468  16.483  22.635  1.00 78.21           C  
ANISOU  595  CA  CYS B 446     8401   8424  12891   2874  -1037   -771       C  
ATOM    596  C   CYS B 446       0.947  16.505  23.208  1.00 76.69           C  
ANISOU  596  C   CYS B 446     8363   8226  12550   2525  -1000   -741       C  
ATOM    597  O   CYS B 446       1.370  15.562  23.879  1.00 75.00           O  
ANISOU  597  O   CYS B 446     8056   8265  12178   2300   -995   -766       O  
ATOM    598  CB  CYS B 446      -1.371  17.353  23.514  1.00 81.36           C  
ANISOU  598  CB  CYS B 446     8799   8636  13479   2996   -870  -1057       C  
ATOM    599  SG  CYS B 446      -1.492  16.796  25.226  1.00 82.70           S  
ANISOU  599  SG  CYS B 446     8919   9014  13491   2696   -673  -1397       S  
ATOM    600  N   THR B 447       1.666  17.590  22.926  1.00 77.80           N  
ANISOU  600  N   THR B 447     8731   8078  12750   2473   -991   -667       N  
ATOM    601  CA  THR B 447       2.996  17.833  23.492  1.00 77.23           C  
ANISOU  601  CA  THR B 447     8798   7982  12563   2119   -964   -641       C  
ATOM    602  C   THR B 447       3.027  19.191  24.184  1.00 80.45           C  
ANISOU  602  C   THR B 447     9454   8072  13043   2029   -828   -836       C  
ATOM    603  O   THR B 447       2.337  20.124  23.766  1.00 83.19           O  
ANISOU  603  O   THR B 447     9912   8117  13579   2289   -772   -882       O  
ATOM    604  CB  THR B 447       4.098  17.797  22.413  1.00 75.85           C  
ANISOU  604  CB  THR B 447     8690   7769  12360   2049  -1054   -351       C  
ATOM    605  CG2 THR B 447       4.185  16.418  21.780  1.00 72.61           C  
ANISOU  605  CG2 THR B 447     8071   7641  11876   2089  -1123   -185       C  
ATOM    606  OG1 THR B 447       3.816  18.766  21.397  1.00 76.73           O  
ANISOU  606  OG1 THR B 447     8981   7578  12595   2262  -1076   -255       O  
ATOM    607  N   PHE B 448       3.821  19.285  25.248  1.00 80.79           N  
ANISOU  607  N   PHE B 448     9586   8176  12936   1644   -776   -939       N  
ATOM    608  CA  PHE B 448       4.046  20.548  25.954  1.00 83.88           C  
ANISOU  608  CA  PHE B 448    10267   8269  13334   1447   -621  -1135       C  
ATOM    609  C   PHE B 448       5.315  20.486  26.809  1.00 84.19           C  
ANISOU  609  C   PHE B 448    10386   8454  13147    933   -665  -1113       C  
ATOM    610  O   PHE B 448       5.860  19.401  27.046  1.00 82.01           O  
ANISOU  610  O   PHE B 448     9900   8521  12740    765   -809   -967       O  
ATOM    611  CB  PHE B 448       2.827  20.933  26.808  1.00 86.09           C  
ANISOU  611  CB  PHE B 448    10586   8423  13701   1558   -405  -1482       C  
ATOM    612  CG  PHE B 448       2.391  19.869  27.781  1.00 85.39           C  
ANISOU  612  CG  PHE B 448    10312   8681  13451   1411   -386  -1637       C  
ATOM    613  CD1 PHE B 448       2.926  19.819  29.069  1.00 86.23           C  
ANISOU  613  CD1 PHE B 448    10547   8907  13308    935   -326  -1798       C  
ATOM    614  CD2 PHE B 448       1.430  18.927  27.418  1.00 84.32           C  
ANISOU  614  CD2 PHE B 448     9895   8757  13385   1708   -436  -1616       C  
ATOM    615  CE1 PHE B 448       2.520  18.838  29.978  1.00 85.57           C  
ANISOU  615  CE1 PHE B 448    10330   9136  13046    767   -318  -1923       C  
ATOM    616  CE2 PHE B 448       1.015  17.941  28.320  1.00 83.53           C  
ANISOU  616  CE2 PHE B 448     9651   8965  13122   1551   -406  -1761       C  
ATOM    617  CZ  PHE B 448       1.562  17.896  29.603  1.00 84.57           C  
ANISOU  617  CZ  PHE B 448     9930   9200  13005   1085   -346  -1909       C  
ATOM    618  N   GLN B 449       5.763  21.656  27.267  1.00 87.18           N  
ANISOU  618  N   GLN B 449    11068   8565  13493    680   -546  -1245       N  
ATOM    619  CA  GLN B 449       7.014  21.791  28.023  1.00 87.98           C  
ANISOU  619  CA  GLN B 449    11269   8788  13373    141   -611  -1205       C  
ATOM    620  C   GLN B 449       6.868  22.693  29.247  1.00 91.43           C  
ANISOU  620  C   GLN B 449    12026   9045  13670   -215   -406  -1543       C  
ATOM    621  O   GLN B 449       6.090  23.650  29.235  1.00 93.70           O  
ANISOU  621  O   GLN B 449    12545   8953  14104    -28   -162  -1780       O  
ATOM    622  CB  GLN B 449       8.126  22.339  27.120  1.00 88.45           C  
ANISOU  622  CB  GLN B 449    11410   8715  13482     60   -693   -957       C  
ATOM    623  CG  GLN B 449       7.815  23.683  26.454  1.00 90.22           C  
ANISOU  623  CG  GLN B 449    11956   8456  13870    254   -533  -1034       C  
ATOM    624  CD  GLN B 449       8.926  24.141  25.528  1.00 90.09           C  
ANISOU  624  CD  GLN B 449    12028   8333  13870    139   -610   -781       C  
ATOM    625  NE2 GLN B 449       8.567  24.487  24.296  1.00 88.77           N  
ANISOU  625  NE2 GLN B 449    11930   7924  13875    507   -607   -645       N  
ATOM    626  OE1 GLN B 449      10.091  24.190  25.917  1.00 91.20           O  
ANISOU  626  OE1 GLN B 449    12172   8616  13866   -298   -678   -699       O  
ATOM    627  N   THR B 450       7.627  22.367  30.292  1.00 92.18           N  
ANISOU  627  N   THR B 450    12130   9405  13486   -740   -503  -1549       N  
ATOM    628  CA  THR B 450       7.812  23.229  31.461  1.00 96.20           C  
ANISOU  628  CA  THR B 450    12996   9782  13772  -1246   -336  -1834       C  
ATOM    629  C   THR B 450       9.195  23.887  31.333  1.00 98.12           C  
ANISOU  629  C   THR B 450    13382   9990  13910  -1657   -454  -1658       C  
ATOM    630  O   THR B 450       9.817  23.817  30.267  1.00 96.69           O  
ANISOU  630  O   THR B 450    13046   9806  13885  -1465   -593  -1367       O  
ATOM    631  CB  THR B 450       7.685  22.415  32.777  1.00 96.60           C  
ANISOU  631  CB  THR B 450    12993  10186  13524  -1636   -394  -1950       C  
ATOM    632  CG2 THR B 450       6.320  21.742  32.864  1.00 94.69           C  
ANISOU  632  CG2 THR B 450    12597   9991  13390  -1244   -260  -2129       C  
ATOM    633  OG1 THR B 450       8.712  21.419  32.837  1.00 94.16           O  
ANISOU  633  OG1 THR B 450    12393  10296  13087  -1866   -751  -1584       O  
ATOM    634  N   LYS B 451       9.666  24.540  32.398  1.00101.93           N  
ANISOU  634  N   LYS B 451    14169  10442  14115  -2252   -379  -1846       N  
ATOM    635  CA  LYS B 451      11.017  25.123  32.425  1.00103.82           C  
ANISOU  635  CA  LYS B 451    14528  10709  14211  -2743   -513  -1685       C  
ATOM    636  C   LYS B 451      12.144  24.090  32.260  1.00101.44           C  
ANISOU  636  C   LYS B 451    13795  10878  13869  -2908   -907  -1253       C  
ATOM    637  O   LYS B 451      13.176  24.399  31.654  1.00101.51           O  
ANISOU  637  O   LYS B 451    13735  10890  13943  -3032  -1022  -1019       O  
ATOM    638  CB  LYS B 451      11.234  25.917  33.721  1.00108.46           C  
ANISOU  638  CB  LYS B 451    15537  11223  14450  -3427   -367  -1986       C  
ATOM    639  CG  LYS B 451      10.407  27.184  33.824  0.00118.18           C  
ANISOU  639  CG  LYS B 451    17250  11894  15761  -3337     82  -2408       C  
ATOM    640  CD  LYS B 451      10.736  27.967  35.085  0.00123.18           C  
ANISOU  640  CD  LYS B 451    18347  12448  16010  -4095    258  -2719       C  
ATOM    641  CE  LYS B 451       9.923  29.248  35.173  0.00126.93           C  
ANISOU  641  CE  LYS B 451    19317  12296  16614  -3985    773  -3156       C  
ATOM    642  NZ  LYS B 451      10.233  30.024  36.405  0.00132.23           N1+
ANISOU  642  NZ  LYS B 451    20501  12859  16882  -4776   1003  -3501       N1+
ATOM    643  N   GLU B 452      11.934  22.878  32.783  1.00 99.22           N  
ANISOU  643  N   GLU B 452    13222  10969  13507  -2899  -1089  -1147       N  
ATOM    644  CA  GLU B 452      12.961  21.818  32.796  1.00 97.84           C  
ANISOU  644  CA  GLU B 452    12619  11230  13324  -3059  -1455   -730       C  
ATOM    645  C   GLU B 452      12.615  20.516  32.045  1.00 93.18           C  
ANISOU  645  C   GLU B 452    11607  10817  12981  -2514  -1558   -497       C  
ATOM    646  O   GLU B 452      13.526  19.741  31.741  1.00 91.81           O  
ANISOU  646  O   GLU B 452    11065  10901  12916  -2534  -1794   -131       O  
ATOM    647  CB  GLU B 452      13.358  21.491  34.245  1.00100.63           C  
ANISOU  647  CB  GLU B 452    13009  11914  13311  -3704  -1659   -718       C  
ATOM    648  CG  GLU B 452      12.257  20.877  35.110  1.00100.62           C  
ANISOU  648  CG  GLU B 452    13090  12007  13134  -3682  -1578   -950       C  
ATOM    649  CD  GLU B 452      12.638  20.772  36.577  0.00110.39           C  
ANISOU  649  CD  GLU B 452    14486  13521  13936  -4420  -1754   -975       C  
ATOM    650  OE1 GLU B 452      13.832  20.565  36.883  0.00112.17           O  
ANISOU  650  OE1 GLU B 452    14529  14036  14053  -4852  -2100   -633       O  
ATOM    651  OE2 GLU B 452      11.735  20.898  37.431  0.00111.87           O1-
ANISOU  651  OE2 GLU B 452    14976  13643  13886  -4591  -1543  -1332       O1-
ATOM    652  N   ASN B 453      11.332  20.273  31.750  1.00 90.96           N  
ANISOU  652  N   ASN B 453    11367  10392  12801  -2049  -1369   -704       N  
ATOM    653  CA  ASN B 453      10.883  19.004  31.141  1.00 87.05           C  
ANISOU  653  CA  ASN B 453    10523  10070  12483  -1592  -1444   -529       C  
ATOM    654  C   ASN B 453      10.192  19.165  29.785  1.00 84.24           C  
ANISOU  654  C   ASN B 453    10153   9456  12399  -1006  -1281   -554       C  
ATOM    655  O   ASN B 453       9.615  20.214  29.492  1.00 86.38           O  
ANISOU  655  O   ASN B 453    10704   9388  12730   -862  -1079   -779       O  
ATOM    656  CB  ASN B 453       9.931  18.270  32.092  1.00 86.69           C  
ANISOU  656  CB  ASN B 453    10476  10194  12268  -1622  -1424   -709       C  
ATOM    657  CG  ASN B 453      10.592  17.875  33.402  1.00 89.39           C  
ANISOU  657  CG  ASN B 453    10809  10844  12309  -2211  -1646   -614       C  
ATOM    658  ND2 ASN B 453      11.706  17.156  33.315  1.00 89.16           N  
ANISOU  658  ND2 ASN B 453    10462  11078  12336  -2347  -1940   -207       N  
ATOM    659  OD1 ASN B 453      10.101  18.211  34.479  1.00 91.73           O  
ANISOU  659  OD1 ASN B 453    11382  11139  12332  -2550  -1548   -896       O  
ATOM    660  N   LEU B 454      10.264  18.107  28.973  1.00 80.55           N  
ANISOU  660  N   LEU B 454     9371   9143  12094   -690  -1373   -309       N  
ATOM    661  CA  LEU B 454       9.527  17.985  27.710  1.00 77.87           C  
ANISOU  661  CA  LEU B 454     8993   8638  11956   -171  -1263   -303       C  
ATOM    662  C   LEU B 454       8.618  16.764  27.808  1.00 75.64           C  
ANISOU  662  C   LEU B 454     8508   8559  11673     78  -1279   -326       C  
ATOM    663  O   LEU B 454       9.086  15.686  28.181  1.00 74.81           O  
ANISOU  663  O   LEU B 454     8166   8728  11528    -42  -1416   -143       O  
ATOM    664  CB  LEU B 454      10.491  17.789  26.543  1.00 76.43           C  
ANISOU  664  CB  LEU B 454     8654   8449  11938    -78  -1314     -2       C  
ATOM    665  CG  LEU B 454      11.435  18.949  26.230  1.00 78.28           C  
ANISOU  665  CG  LEU B 454     9072   8480  12189   -310  -1286     48       C  
ATOM    666  CD1 LEU B 454      12.568  18.480  25.331  1.00 77.59           C  
ANISOU  666  CD1 LEU B 454     8745   8484  12251   -318  -1335    360       C  
ATOM    667  CD2 LEU B 454      10.677  20.105  25.590  1.00 77.30           C  
ANISOU  667  CD2 LEU B 454     9283   7968  12119    -78  -1122   -135       C  
ATOM    668  N   PHE B 455       7.340  16.931  27.456  1.00 74.76           N  
ANISOU  668  N   PHE B 455     8474   8307  11626    421  -1144   -528       N  
ATOM    669  CA  PHE B 455       6.336  15.866  27.595  1.00 72.95           C  
ANISOU  669  CA  PHE B 455     8075   8264  11378    629  -1135   -598       C  
ATOM    670  C   PHE B 455       5.676  15.496  26.262  1.00 70.51           C  
ANISOU  670  C   PHE B 455     7662   7899  11227   1065  -1109   -514       C  
ATOM    671  O   PHE B 455       5.310  16.378  25.485  1.00 71.54           O  
ANISOU  671  O   PHE B 455     7929   7776  11477   1282  -1048   -549       O  
ATOM    672  CB  PHE B 455       5.253  16.294  28.586  1.00 74.96           C  
ANISOU  672  CB  PHE B 455     8476   8462  11542    582   -988   -953       C  
ATOM    673  CG  PHE B 455       5.774  16.584  29.967  1.00 77.63           C  
ANISOU  673  CG  PHE B 455     8967   8876  11652     86   -998  -1071       C  
ATOM    674  CD1 PHE B 455       5.965  15.553  30.885  1.00 77.77           C  
ANISOU  674  CD1 PHE B 455     8867   9208  11474   -187  -1121  -1008       C  
ATOM    675  CD2 PHE B 455       6.068  17.890  30.355  1.00 80.34           C  
ANISOU  675  CD2 PHE B 455     9602   8969  11956   -144   -885  -1236       C  
ATOM    676  CE1 PHE B 455       6.446  15.819  32.172  1.00 80.13           C  
ANISOU  676  CE1 PHE B 455     9333   9600  11511   -709  -1166  -1092       C  
ATOM    677  CE2 PHE B 455       6.546  18.167  31.638  1.00 81.82           C  
ANISOU  677  CE2 PHE B 455     9970   9240  11879   -675   -895  -1355       C  
ATOM    678  CZ  PHE B 455       6.737  17.131  32.547  1.00 82.10           C  
ANISOU  678  CZ  PHE B 455     9882   9620  11691   -972  -1051  -1275       C  
ATOM    679  N   PHE B 456       5.539  14.190  26.014  1.00 67.47           N  
ANISOU  679  N   PHE B 456     7059   7747  10830   1163  -1164   -390       N  
ATOM    680  CA  PHE B 456       4.736  13.654  24.912  1.00 65.42           C  
ANISOU  680  CA  PHE B 456     6711   7493  10651   1508  -1139   -348       C  
ATOM    681  C   PHE B 456       3.580  12.865  25.519  1.00 64.60           C  
ANISOU  681  C   PHE B 456     6499   7577  10469   1579  -1105   -529       C  
ATOM    682  O   PHE B 456       3.810  11.830  26.146  1.00 63.95           O  
ANISOU  682  O   PHE B 456     6299   7715  10284   1422  -1143   -479       O  
ATOM    683  CB  PHE B 456       5.558  12.701  24.038  1.00 63.93           C  
ANISOU  683  CB  PHE B 456     6384   7403  10503   1526  -1174    -71       C  
ATOM    684  CG  PHE B 456       6.722  13.344  23.346  1.00 65.27           C  
ANISOU  684  CG  PHE B 456     6628   7413  10759   1443  -1175    112       C  
ATOM    685  CD1 PHE B 456       7.935  13.512  24.009  1.00 66.65           C  
ANISOU  685  CD1 PHE B 456     6758   7627  10939   1147  -1228    221       C  
ATOM    686  CD2 PHE B 456       6.622  13.750  22.017  1.00 65.49           C  
ANISOU  686  CD2 PHE B 456     6764   7269  10851   1627  -1134    192       C  
ATOM    687  CE1 PHE B 456       9.029  14.099  23.366  1.00 68.77           C  
ANISOU  687  CE1 PHE B 456     7069   7764  11298   1045  -1211    383       C  
ATOM    688  CE2 PHE B 456       7.710  14.337  21.364  1.00 67.19           C  
ANISOU  688  CE2 PHE B 456     7066   7334  11130   1517  -1106    350       C  
ATOM    689  CZ  PHE B 456       8.916  14.513  22.040  1.00 67.44           C  
ANISOU  689  CZ  PHE B 456     7030   7406  11190   1232  -1131    434       C  
ATOM    690  N   VAL B 457       2.351  13.353  25.344  1.00 64.76           N  
ANISOU  690  N   VAL B 457     6544   7506  10557   1813  -1035   -723       N  
ATOM    691  CA  VAL B 457       1.154  12.636  25.799  1.00 64.27           C  
ANISOU  691  CA  VAL B 457     6350   7627  10444   1895   -980   -908       C  
ATOM    692  C   VAL B 457       0.748  11.631  24.719  1.00 62.56           C  
ANISOU  692  C   VAL B 457     5987   7550  10233   2091  -1035   -758       C  
ATOM    693  O   VAL B 457       0.265  12.020  23.652  1.00 63.06           O  
ANISOU  693  O   VAL B 457     6052   7510  10399   2330  -1070   -694       O  
ATOM    694  CB  VAL B 457      -0.019  13.599  26.104  1.00 66.98           C  
ANISOU  694  CB  VAL B 457     6727   7812  10910   2068   -855  -1184       C  
ATOM    695  CG1 VAL B 457      -1.244  12.825  26.581  1.00 66.61           C  
ANISOU  695  CG1 VAL B 457     6506   7980  10824   2128   -777  -1384       C  
ATOM    696  CG2 VAL B 457       0.397  14.622  27.147  1.00 68.48           C  
ANISOU  696  CG2 VAL B 457     7123   7822  11076   1833   -744  -1365       C  
ATOM    697  N   MET B 458       0.953  10.347  25.013  1.00 61.13           N  
ANISOU  697  N   MET B 458     5703   7597   9928   1960  -1047   -691       N  
ATOM    698  CA  MET B 458       0.738   9.249  24.067  1.00 59.93           C  
ANISOU  698  CA  MET B 458     5455   7570   9746   2067  -1060   -555       C  
ATOM    699  C   MET B 458      -0.437   8.383  24.502  1.00 60.00           C  
ANISOU  699  C   MET B 458     5344   7796   9657   2081  -1014   -728       C  
ATOM    700  O   MET B 458      -0.795   8.363  25.681  1.00 61.39           O  
ANISOU  700  O   MET B 458     5508   8054   9762   1946   -965   -916       O  
ATOM    701  CB  MET B 458       1.986   8.360  24.005  1.00 59.53           C  
ANISOU  701  CB  MET B 458     5381   7567   9671   1908  -1067   -321       C  
ATOM    702  CG  MET B 458       3.301   9.089  23.751  1.00 59.78           C  
ANISOU  702  CG  MET B 458     5484   7427   9802   1829  -1100   -145       C  
ATOM    703  SD  MET B 458       3.315   9.981  22.190  1.00 63.20           S  
ANISOU  703  SD  MET B 458     6043   7641  10328   2025  -1092    -54       S  
ATOM    704  CE  MET B 458       3.212   8.628  21.020  1.00 58.34           C  
ANISOU  704  CE  MET B 458     5375   7127   9662   2093  -1015     82       C  
ATOM    705  N   GLU B 459      -1.026   7.662  23.548  1.00 58.97           N  
ANISOU  705  N   GLU B 459     5146   7763   9496   2202  -1018   -672       N  
ATOM    706  CA  GLU B 459      -1.986   6.596  23.868  1.00 58.42           C  
ANISOU  706  CA  GLU B 459     4966   7924   9306   2161   -967   -801       C  
ATOM    707  C   GLU B 459      -1.274   5.478  24.639  1.00 55.36           C  
ANISOU  707  C   GLU B 459     4596   7636   8802   1935   -923   -729       C  
ATOM    708  O   GLU B 459      -0.149   5.112  24.302  1.00 53.84           O  
ANISOU  708  O   GLU B 459     4447   7363   8645   1882   -930   -507       O  
ATOM    709  CB  GLU B 459      -2.659   6.034  22.605  1.00 58.82           C  
ANISOU  709  CB  GLU B 459     4972   8061   9315   2275   -991   -732       C  
ATOM    710  CG  GLU B 459      -1.728   5.315  21.609  1.00 62.27           C  
ANISOU  710  CG  GLU B 459     5514   8441   9703   2218   -961   -497       C  
ATOM    711  CD  GLU B 459      -2.455   4.746  20.402  1.00 67.66           C  
ANISOU  711  CD  GLU B 459     6206   9224  10280   2251   -969   -458       C  
ATOM    712  OE1 GLU B 459      -3.671   4.459  20.491  1.00 71.31           O  
ANISOU  712  OE1 GLU B 459     6550   9874  10673   2270  -1001   -600       O  
ATOM    713  OE2 GLU B 459      -1.795   4.580  19.356  1.00 72.89           O1-
ANISOU  713  OE2 GLU B 459     6997   9782  10917   2224   -936   -288       O1-
ATOM    714  N   TYR B 460      -1.928   4.953  25.672  1.00 54.45           N  
ANISOU  714  N   TYR B 460     4436   7682   8567   1803   -874   -906       N  
ATOM    715  CA  TYR B 460      -1.346   3.908  26.514  1.00 53.38           C  
ANISOU  715  CA  TYR B 460     4333   7637   8314   1576   -864   -819       C  
ATOM    716  C   TYR B 460      -1.496   2.545  25.836  1.00 52.13           C  
ANISOU  716  C   TYR B 460     4155   7560   8092   1586   -800   -713       C  
ATOM    717  O   TYR B 460      -2.619   2.092  25.603  1.00 52.62           O  
ANISOU  717  O   TYR B 460     4168   7762   8061   1611   -740   -871       O  
ATOM    718  CB  TYR B 460      -2.008   3.911  27.900  1.00 54.29           C  
ANISOU  718  CB  TYR B 460     4461   7883   8283   1379   -822  -1058       C  
ATOM    719  CG  TYR B 460      -1.556   2.791  28.810  1.00 55.53           C  
ANISOU  719  CG  TYR B 460     4672   8146   8282   1120   -842   -951       C  
ATOM    720  CD1 TYR B 460      -0.198   2.559  29.041  1.00 55.69           C  
ANISOU  720  CD1 TYR B 460     4725   8086   8349   1012   -956   -656       C  
ATOM    721  CD2 TYR B 460      -2.482   1.962  29.447  1.00 56.22           C  
ANISOU  721  CD2 TYR B 460     4763   8410   8186    975   -757  -1123       C  
ATOM    722  CE1 TYR B 460       0.229   1.524  29.876  1.00 55.75           C  
ANISOU  722  CE1 TYR B 460     4767   8176   8242    788  -1013   -500       C  
ATOM    723  CE2 TYR B 460      -2.065   0.923  30.285  1.00 55.59           C  
ANISOU  723  CE2 TYR B 460     4763   8404   7953    726   -793   -990       C  
ATOM    724  CZ  TYR B 460      -0.709   0.715  30.498  1.00 55.76           C  
ANISOU  724  CZ  TYR B 460     4814   8331   8040    645   -936   -664       C  
ATOM    725  OH  TYR B 460      -0.284  -0.302  31.320  1.00 58.78           O  
ANISOU  725  OH  TYR B 460     5260   8771   8304    416  -1008   -478       O  
ATOM    726  N   LEU B 461      -0.362   1.908  25.526  1.00 56.42           N  
ANISOU  726  N   LEU B 461     5323   7886   8226   1676    282  -1128       N  
ATOM    727  CA  LEU B 461      -0.314   0.628  24.798  1.00 55.45           C  
ANISOU  727  CA  LEU B 461     5204   7802   8063   1548    238   -922       C  
ATOM    728  C   LEU B 461       0.316  -0.486  25.653  1.00 55.49           C  
ANISOU  728  C   LEU B 461     5335   7924   7826   1431    298   -854       C  
ATOM    729  O   LEU B 461       1.538  -0.650  25.668  1.00 55.94           O  
ANISOU  729  O   LEU B 461     5537   7920   7798   1391    201   -816       O  
ATOM    730  CB  LEU B 461       0.475   0.797  23.492  1.00 53.56           C  
ANISOU  730  CB  LEU B 461     5025   7387   7938   1541     64   -808       C  
ATOM    731  CG  LEU B 461      -0.040   1.833  22.491  1.00 54.37           C  
ANISOU  731  CG  LEU B 461     5031   7364   8261   1675     -6   -809       C  
ATOM    732  CD1 LEU B 461       0.948   1.975  21.332  1.00 51.46           C  
ANISOU  732  CD1 LEU B 461     4763   6836   7954   1665   -149   -675       C  
ATOM    733  CD2 LEU B 461      -1.430   1.472  21.980  1.00 52.75           C  
ANISOU  733  CD2 LEU B 461     4633   7273   8136   1707     19   -776       C  
ATOM    734  N   ASN B 462      -0.529  -1.264  26.330  1.00 56.84           N  
ANISOU  734  N   ASN B 462     5438   8257   7902   1383    464   -823       N  
ATOM    735  CA  ASN B 462      -0.083  -2.244  27.336  1.00 57.14           C  
ANISOU  735  CA  ASN B 462     5598   8420   7693   1308    563   -741       C  
ATOM    736  C   ASN B 462       0.200  -3.671  26.842  1.00 56.29           C  
ANISOU  736  C   ASN B 462     5534   8284   7570   1166    550   -525       C  
ATOM    737  O   ASN B 462       0.470  -4.558  27.655  1.00 57.40           O  
ANISOU  737  O   ASN B 462     5772   8513   7526   1115    652   -418       O  
ATOM    738  CB  ASN B 462      -1.095  -2.287  28.496  1.00 60.89           C  
ANISOU  738  CB  ASN B 462     5995   9087   8052   1342    796   -808       C  
ATOM    739  CG  ASN B 462      -2.393  -3.006  28.145  1.00 61.77           C  
ANISOU  739  CG  ASN B 462     5919   9246   8306   1263    938   -723       C  
ATOM    740  ND2 ASN B 462      -3.184  -3.311  29.167  1.00 65.94           N  
ANISOU  740  ND2 ASN B 462     6389   9944   8721   1260   1178   -729       N  
ATOM    741  OD1 ASN B 462      -2.687  -3.271  26.980  1.00 60.38           O  
ANISOU  741  OD1 ASN B 462     5641   8968   8333   1208    838   -664       O  
ATOM    742  N   GLY B 463       0.133  -3.899  25.531  1.00 55.12           N  
ANISOU  742  N   GLY B 463     5322   8013   7609   1117    432   -461       N  
ATOM    743  CA  GLY B 463       0.358  -5.232  24.959  1.00 54.41           C  
ANISOU  743  CA  GLY B 463     5258   7874   7540    983    416   -296       C  
ATOM    744  C   GLY B 463       1.778  -5.774  25.077  1.00 53.70           C  
ANISOU  744  C   GLY B 463     5363   7724   7315    951    328   -196       C  
ATOM    745  O   GLY B 463       1.980  -6.990  25.043  1.00 53.66           O  
ANISOU  745  O   GLY B 463     5407   7695   7288    853    371    -55       O  
ATOM    746  N   GLY B 464       2.755  -4.875  25.211  1.00 54.20           N  
ANISOU  746  N   GLY B 464     5524   7750   7319   1034    209   -277       N  
ATOM    747  CA  GLY B 464       4.170  -5.234  25.307  1.00 53.49           C  
ANISOU  747  CA  GLY B 464     5589   7612   7122   1021    104   -213       C  
ATOM    748  C   GLY B 464       4.886  -5.043  23.984  1.00 52.61           C  
ANISOU  748  C   GLY B 464     5487   7345   7157   1005    -58   -191       C  
ATOM    749  O   GLY B 464       4.262  -5.113  22.924  1.00 51.79           O  
ANISOU  749  O   GLY B 464     5289   7186   7203    979    -83   -168       O  
ATOM    750  N   ASP B 465       6.196  -4.792  24.050  1.00 53.92           N  
ANISOU  750  N   ASP B 465     5755   7458   7272   1026   -167   -205       N  
ATOM    751  CA  ASP B 465       7.038  -4.681  22.845  1.00 53.52           C  
ANISOU  751  CA  ASP B 465     5725   7268   7344   1008   -295   -166       C  
ATOM    752  C   ASP B 465       7.372  -6.066  22.275  1.00 52.19           C  
ANISOU  752  C   ASP B 465     5596   7068   7167    924   -307    -17       C  
ATOM    753  O   ASP B 465       7.277  -7.067  22.983  1.00 51.59           O  
ANISOU  753  O   ASP B 465     5563   7053   6988    885   -230     65       O  
ATOM    754  CB  ASP B 465       8.309  -3.843  23.107  1.00 53.81           C  
ANISOU  754  CB  ASP B 465     5822   7250   7374   1050   -392   -256       C  
ATOM    755  CG  ASP B 465       9.250  -4.471  24.135  1.00 58.12           C  
ANISOU  755  CG  ASP B 465     6458   7885   7738   1049   -417   -243       C  
ATOM    756  OD1 ASP B 465       9.357  -3.930  25.262  1.00 62.56           O  
ANISOU  756  OD1 ASP B 465     7038   8550   8180   1106   -410   -371       O  
ATOM    757  OD2 ASP B 465       9.889  -5.496  23.818  1.00 59.49           O1-
ANISOU  757  OD2 ASP B 465     6685   8036   7884   1006   -450   -114       O1-
ATOM    758  N   LEU B 466       7.757  -6.117  21.001  1.00 51.58           N  
ANISOU  758  N   LEU B 466     5509   6890   7199    904   -390     21       N  
ATOM    759  CA  LEU B 466       8.019  -7.399  20.325  1.00 52.06           C  
ANISOU  759  CA  LEU B 466     5595   6909   7277    830   -401    125       C  
ATOM    760  C   LEU B 466       9.303  -8.105  20.779  1.00 52.42           C  
ANISOU  760  C   LEU B 466     5748   6928   7240    820   -432    192       C  
ATOM    761  O   LEU B 466       9.421  -9.315  20.599  1.00 52.14           O  
ANISOU  761  O   LEU B 466     5743   6857   7209    766   -406    281       O  
ATOM    762  CB  LEU B 466       8.030  -7.246  18.792  1.00 51.27           C  
ANISOU  762  CB  LEU B 466     5454   6742   7283    829   -477    129       C  
ATOM    763  CG  LEU B 466       6.688  -7.167  18.059  1.00 50.91           C  
ANISOU  763  CG  LEU B 466     5287   6741   7315    829   -468     96       C  
ATOM    764  CD1 LEU B 466       6.945  -7.072  16.563  1.00 49.73           C  
ANISOU  764  CD1 LEU B 466     5128   6558   7209    854   -563    112       C  
ATOM    765  CD2 LEU B 466       5.796  -8.361  18.362  1.00 49.49           C  
ANISOU  765  CD2 LEU B 466     5047   6604   7152    735   -383    107       C  
ATOM    766  N   MET B 467      10.256  -7.363  21.343  1.00 53.51           N  
ANISOU  766  N   MET B 467     5931   7077   7325    876   -492    136       N  
ATOM    767  CA  MET B 467      11.456  -7.972  21.934  1.00 55.08           C  
ANISOU  767  CA  MET B 467     6209   7287   7434    892   -541    185       C  
ATOM    768  C   MET B 467      11.073  -8.856  23.132  1.00 55.74           C  
ANISOU  768  C   MET B 467     6346   7470   7361    901   -454    270       C  
ATOM    769  O   MET B 467      11.628  -9.943  23.300  1.00 56.35           O  
ANISOU  769  O   MET B 467     6489   7524   7396    898   -452    391       O  
ATOM    770  CB  MET B 467      12.485  -6.890  22.328  1.00 56.60           C  
ANISOU  770  CB  MET B 467     6400   7488   7618    946   -634     66       C  
ATOM    771  CG  MET B 467      13.753  -7.375  23.050  1.00 59.72           C  
ANISOU  771  CG  MET B 467     6847   7933   7910    984   -714     82       C  
ATOM    772  SD  MET B 467      14.675  -8.662  22.183  1.00 69.22           S  
ANISOU  772  SD  MET B 467     8082   9040   9178    958   -746    226       S  
ATOM    773  CE  MET B 467      15.102  -7.829  20.655  1.00 66.80           C  
ANISOU  773  CE  MET B 467     7708   8599   9074    917   -778    168       C  
ATOM    774  N   TYR B 468      10.117  -8.393  23.938  1.00 56.34           N  
ANISOU  774  N   TYR B 468     6399   7649   7359    921   -368    219       N  
ATOM    775  CA  TYR B 468       9.584  -9.177  25.064  1.00 58.30           C  
ANISOU  775  CA  TYR B 468     6699   8004   7447    931   -242    322       C  
ATOM    776  C   TYR B 468       8.910 -10.471  24.593  1.00 58.83           C  
ANISOU  776  C   TYR B 468     6755   7984   7613    838   -130    473       C  
ATOM    777  O   TYR B 468       9.129 -11.533  25.183  1.00 60.85           O  
ANISOU  777  O   TYR B 468     7093   8239   7789    840    -60    631       O  
ATOM    778  CB  TYR B 468       8.603  -8.337  25.905  1.00 59.13           C  
ANISOU  778  CB  TYR B 468     6759   8242   7464    970   -149    214       C  
ATOM    779  CG  TYR B 468       7.763  -9.131  26.890  1.00 63.54           C  
ANISOU  779  CG  TYR B 468     7348   8911   7885    964     35    337       C  
ATOM    780  CD1 TYR B 468       8.235  -9.411  28.173  1.00 66.64           C  
ANISOU  780  CD1 TYR B 468     7851   9455   8015   1051     65    404       C  
ATOM    781  CD2 TYR B 468       6.490  -9.598  26.539  1.00 66.08           C  
ANISOU  781  CD2 TYR B 468     7579   9195   8335    875    186    390       C  
ATOM    782  CE1 TYR B 468       7.466 -10.144  29.082  1.00 69.72           C  
ANISOU  782  CE1 TYR B 468     8280   9947   8263   1054    266    553       C  
ATOM    783  CE2 TYR B 468       5.713 -10.336  27.442  1.00 68.19           C  
ANISOU  783  CE2 TYR B 468     7861   9545   8502    855    392    519       C  
ATOM    784  CZ  TYR B 468       6.209 -10.604  28.711  1.00 70.81           C  
ANISOU  784  CZ  TYR B 468     8324  10018   8563    946    444    616       C  
ATOM    785  OH  TYR B 468       5.454 -11.324  29.609  1.00 76.63           O  
ANISOU  785  OH  TYR B 468     9090  10841   9185    935    675    776       O  
ATOM    786  N   HIS B 469       8.088 -10.372  23.547  1.00 57.89           N  
ANISOU  786  N   HIS B 469     6533   7790   7673    765   -114    422       N  
ATOM    787  CA  HIS B 469       7.339 -11.526  23.030  1.00 58.34           C  
ANISOU  787  CA  HIS B 469     6543   7761   7861    658    -17    505       C  
ATOM    788  C   HIS B 469       8.221 -12.536  22.281  1.00 58.18           C  
ANISOU  788  C   HIS B 469     6581   7600   7924    622    -79    582       C  
ATOM    789  O   HIS B 469       7.951 -13.734  22.327  1.00 59.84           O  
ANISOU  789  O   HIS B 469     6805   7723   8207    551     22    687       O  
ATOM    790  CB  HIS B 469       6.177 -11.069  22.141  1.00 57.78           C  
ANISOU  790  CB  HIS B 469     6320   7690   7944    606    -10    391       C  
ATOM    791  CG  HIS B 469       5.138 -10.275  22.871  1.00 58.40           C  
ANISOU  791  CG  HIS B 469     6316   7892   7979    637     85    322       C  
ATOM    792  CD2 HIS B 469       4.733  -8.991  22.727  1.00 57.72           C  
ANISOU  792  CD2 HIS B 469     6156   7866   7908    709     35    190       C  
ATOM    793  ND1 HIS B 469       4.373 -10.805  23.889  1.00 59.03           N  
ANISOU  793  ND1 HIS B 469     6383   8041   8005    603    270    395       N  
ATOM    794  CE1 HIS B 469       3.545  -9.881  24.342  1.00 60.32           C  
ANISOU  794  CE1 HIS B 469     6459   8319   8141    651    329    292       C  
ATOM    795  NE2 HIS B 469       3.744  -8.771  23.654  1.00 57.45           N  
ANISOU  795  NE2 HIS B 469     6057   7942   7828    719    183    163       N  
ATOM    796  N   ILE B 470       9.253 -12.054  21.589  1.00 58.48           N  
ANISOU  796  N   ILE B 470     6644   7603   7972    668   -227    524       N  
ATOM    797  CA  ILE B 470      10.288 -12.931  21.006  1.00 59.56           C  
ANISOU  797  CA  ILE B 470     6842   7625   8163    663   -285    586       C  
ATOM    798  C   ILE B 470      11.067 -13.684  22.093  1.00 61.54           C  
ANISOU  798  C   ILE B 470     7203   7877   8301    722   -256    731       C  
ATOM    799  O   ILE B 470      11.342 -14.879  21.948  1.00 61.54           O  
ANISOU  799  O   ILE B 470     7249   7759   8374    698   -213    837       O  
ATOM    800  CB  ILE B 470      11.277 -12.149  20.071  1.00 57.85           C  
ANISOU  800  CB  ILE B 470     6616   7388   7977    706   -427    497       C  
ATOM    801  CG1 ILE B 470      10.866 -12.303  18.603  1.00 58.36           C  
ANISOU  801  CG1 ILE B 470     6614   7390   8171    650   -452    431       C  
ATOM    802  CG2 ILE B 470      12.714 -12.631  20.239  1.00 59.82           C  
ANISOU  802  CG2 ILE B 470     6941   7593   8196    761   -493    558       C  
ATOM    803  CD1 ILE B 470      11.070 -13.701  18.032  1.00 56.75           C  
ANISOU  803  CD1 ILE B 470     6431   7072   8061    594   -425    470       C  
ATOM    804  N   GLN B 471      11.415 -12.984  23.171  1.00 62.90           N  
ANISOU  804  N   GLN B 471     7418   8186   8296    811   -285    725       N  
ATOM    805  CA  GLN B 471      12.092 -13.605  24.315  1.00 66.11           C  
ANISOU  805  CA  GLN B 471     7929   8649   8539    901   -273    868       C  
ATOM    806  C   GLN B 471      11.220 -14.625  25.064  1.00 67.98           C  
ANISOU  806  C   GLN B 471     8218   8872   8739    871    -84   1048       C  
ATOM    807  O   GLN B 471      11.743 -15.566  25.662  1.00 68.88           O  
ANISOU  807  O   GLN B 471     8431   8956   8786    933    -48   1230       O  
ATOM    808  CB  GLN B 471      12.616 -12.533  25.280  1.00 67.33           C  
ANISOU  808  CB  GLN B 471     8102   8989   8494   1008   -366    774       C  
ATOM    809  CG  GLN B 471      13.895 -11.858  24.787  1.00 70.77           C  
ANISOU  809  CG  GLN B 471     8505   9410   8974   1050   -547    650       C  
ATOM    810  CD  GLN B 471      14.465 -10.859  25.780  1.00 77.85           C  
ANISOU  810  CD  GLN B 471     9400  10478   9702   1144   -649    521       C  
ATOM    811  NE2 GLN B 471      15.779 -10.656  25.718  1.00 78.56           N  
ANISOU  811  NE2 GLN B 471     9469  10577   9804   1199   -801    459       N  
ATOM    812  OE1 GLN B 471      13.738 -10.272  26.590  1.00 81.67           O  
ANISOU  812  OE1 GLN B 471     9887  11090  10054   1167   -594    455       O  
ATOM    813  N   SER B 472       9.902 -14.435  25.019  1.00 68.70           N  
ANISOU  813  N   SER B 472     8233   8980   8890    782     46   1008       N  
ATOM    814  CA  SER B 472       8.950 -15.333  25.672  1.00 70.87           C  
ANISOU  814  CA  SER B 472     8526   9232   9171    727    263   1170       C  
ATOM    815  C   SER B 472       8.857 -16.697  24.978  1.00 70.71           C  
ANISOU  815  C   SER B 472     8505   8977   9382    625    342   1278       C  
ATOM    816  O   SER B 472       8.961 -17.734  25.638  1.00 72.52           O  
ANISOU  816  O   SER B 472     8829   9130   9596    642    470   1495       O  
ATOM    817  CB  SER B 472       7.562 -14.685  25.722  1.00 71.28           C  
ANISOU  817  CB  SER B 472     8456   9366   9261    652    375   1062       C  
ATOM    818  OG  SER B 472       6.668 -15.447  26.511  1.00 76.45           O  
ANISOU  818  OG  SER B 472     9119  10024   9907    602    612   1222       O  
ATOM    819  N   CYS B 473       8.668 -16.684  23.656  1.00 68.70           N  
ANISOU  819  N   CYS B 473     8149   8612   9341    530    267   1127       N  
ATOM    820  CA  CYS B 473       8.421 -17.905  22.870  1.00 69.01           C  
ANISOU  820  CA  CYS B 473     8157   8432   9631    413    338   1153       C  
ATOM    821  C   CYS B 473       9.511 -18.248  21.838  1.00 66.72           C  
ANISOU  821  C   CYS B 473     7896   8021   9435    440    187   1090       C  
ATOM    822  O   CYS B 473       9.274 -19.075  20.959  1.00 66.06           O  
ANISOU  822  O   CYS B 473     7762   7771   9566    341    214   1032       O  
ATOM    823  CB  CYS B 473       7.061 -17.788  22.172  1.00 69.25           C  
ANISOU  823  CB  CYS B 473     8017   8452   9842    269    400   1002       C  
ATOM    824  SG  CYS B 473       6.986 -16.522  20.887  1.00 69.78           S  
ANISOU  824  SG  CYS B 473     7967   8629   9917    284    190    742       S  
ATOM    825  N   HIS B 474      10.688 -17.623  21.953  1.00 65.59           N  
ANISOU  825  N   HIS B 474     7818   7964   9140    568     37   1082       N  
ATOM    826  CA  HIS B 474      11.858 -17.856  21.068  1.00 63.74           C  
ANISOU  826  CA  HIS B 474     7605   7641   8972    612    -94   1028       C  
ATOM    827  C   HIS B 474      11.680 -17.358  19.622  1.00 60.56           C  
ANISOU  827  C   HIS B 474     7102   7233   8675    549   -185    824       C  
ATOM    828  O   HIS B 474      12.476 -16.539  19.149  1.00 58.36           O  
ANISOU  828  O   HIS B 474     6817   7024   8334    612   -310    744       O  
ATOM    829  CB  HIS B 474      12.310 -19.324  21.090  1.00 65.63           C  
ANISOU  829  CB  HIS B 474     7916   7675   9346    616    -19   1167       C  
ATOM    830  CG  HIS B 474      13.605 -19.563  20.377  1.00 71.06           C  
ANISOU  830  CG  HIS B 474     8626   8291  10082    691   -141   1123       C  
ATOM    831  CD2 HIS B 474      14.874 -19.205  20.687  1.00 74.39           C  
ANISOU  831  CD2 HIS B 474     9090   8789  10386    828   -262   1156       C  
ATOM    832  ND1 HIS B 474      13.680 -20.231  19.173  1.00 75.16           N  
ANISOU  832  ND1 HIS B 474     9104   8655  10798    626   -145   1008       N  
ATOM    833  CE1 HIS B 474      14.940 -20.284  18.778  1.00 77.09           C  
ANISOU  833  CE1 HIS B 474     9372   8880  11039    724   -244    989       C  
ATOM    834  NE2 HIS B 474      15.686 -19.668  19.679  1.00 76.73           N  
ANISOU  834  NE2 HIS B 474     9368   8970  10818    843   -318   1080       N  
ATOM    835  N   LYS B 475      10.674 -17.883  18.921  1.00 59.69           N  
ANISOU  835  N   LYS B 475     6910   7043   8725    428   -118    742       N  
ATOM    836  CA  LYS B 475      10.291 -17.399  17.587  1.00 58.09           C  
ANISOU  836  CA  LYS B 475     6606   6881   8583    382   -207    550       C  
ATOM    837  C   LYS B 475       8.773 -17.333  17.430  1.00 57.66           C  
ANISOU  837  C   LYS B 475     6424   6869   8614    275   -143    462       C  
ATOM    838  O   LYS B 475       8.043 -18.050  18.111  1.00 59.24           O  
ANISOU  838  O   LYS B 475     6605   6999   8906    195      0    534       O  
ATOM    839  CB  LYS B 475      10.897 -18.287  16.488  1.00 57.85           C  
ANISOU  839  CB  LYS B 475     6584   6719   8679    364   -245    470       C  
ATOM    840  CG  LYS B 475      10.499 -19.763  16.551  1.00 61.08           C  
ANISOU  840  CG  LYS B 475     6991   6925   9292    267   -124    493       C  
ATOM    841  CD  LYS B 475      11.289 -20.608  15.555  1.00 62.16           C  
ANISOU  841  CD  LYS B 475     7149   6922   9545    277   -164    399       C  
ATOM    842  CE  LYS B 475      11.002 -22.081  15.719  0.00 70.48           C  
ANISOU  842  CE  LYS B 475     8213   7726  10838    188    -31    429       C  
ATOM    843  NZ  LYS B 475       9.580 -22.420  15.435  0.00 71.90           N1+
ANISOU  843  NZ  LYS B 475     8261   7873  11183     25     41    298       N1+
ATOM    844  N   PHE B 476       8.309 -16.458  16.541  1.00 56.48           N  
ANISOU  844  N   PHE B 476     6183   6838   8439    283   -242    317       N  
ATOM    845  CA  PHE B 476       6.900 -16.409  16.158  1.00 56.70           C  
ANISOU  845  CA  PHE B 476     6056   6925   8564    197   -219    197       C  
ATOM    846  C   PHE B 476       6.668 -17.377  15.008  1.00 58.40           C  
ANISOU  846  C   PHE B 476     6199   7054   8936    110   -253     47       C  
ATOM    847  O   PHE B 476       7.507 -17.483  14.111  1.00 56.40           O  
ANISOU  847  O   PHE B 476     5997   6783   8648    160   -348    -13       O  
ATOM    848  CB  PHE B 476       6.493 -15.006  15.702  1.00 55.97           C  
ANISOU  848  CB  PHE B 476     5893   7006   8368    277   -326    118       C  
ATOM    849  CG  PHE B 476       6.719 -13.916  16.725  1.00 52.39           C  
ANISOU  849  CG  PHE B 476     5498   6631   7778    365   -307    211       C  
ATOM    850  CD1 PHE B 476       6.546 -14.141  18.092  1.00 54.54           C  
ANISOU  850  CD1 PHE B 476     5812   6895   8017    348   -177    322       C  
ATOM    851  CD2 PHE B 476       7.068 -12.637  16.305  1.00 51.49           C  
ANISOU  851  CD2 PHE B 476     5392   6601   7570    471   -412    181       C  
ATOM    852  CE1 PHE B 476       6.744 -13.118  19.016  1.00 54.55           C  
ANISOU  852  CE1 PHE B 476     5858   6991   7875    437   -171    362       C  
ATOM    853  CE2 PHE B 476       7.265 -11.606  17.222  1.00 51.67           C  
ANISOU  853  CE2 PHE B 476     5455   6678   7498    546   -398    224       C  
ATOM    854  CZ  PHE B 476       7.099 -11.846  18.578  1.00 53.61           C  
ANISOU  854  CZ  PHE B 476     5736   6937   7695    529   -287    294       C  
ATOM    855  N   ASP B 477       5.523 -18.066  15.025  1.00 61.21           N  
ANISOU  855  N   ASP B 477     6422   7365   9470    -22   -170    -35       N  
ATOM    856  CA  ASP B 477       5.134 -18.937  13.905  1.00 63.62           C  
ANISOU  856  CA  ASP B 477     6621   7607   9943   -118   -217   -242       C  
ATOM    857  C   ASP B 477       4.852 -18.120  12.637  1.00 62.70           C  
ANISOU  857  C   ASP B 477     6413   7692   9716    -45   -405   -423       C  
ATOM    858  O   ASP B 477       4.767 -16.889  12.685  1.00 61.96           O  
ANISOU  858  O   ASP B 477     6320   7760   9461     64   -474   -373       O  
ATOM    859  CB  ASP B 477       3.952 -19.865  14.266  1.00 67.24           C  
ANISOU  859  CB  ASP B 477     6931   7955  10660   -296    -74   -304       C  
ATOM    860  CG  ASP B 477       2.680 -19.115  14.653  1.00 70.66           C  
ANISOU  860  CG  ASP B 477     7199   8551  11098   -324    -45   -335       C  
ATOM    861  OD1 ASP B 477       2.151 -18.329  13.836  1.00 74.13           O  
ANISOU  861  OD1 ASP B 477     7517   9182  11467   -268   -199   -490       O  
ATOM    862  OD2 ASP B 477       2.185 -19.347  15.777  1.00 76.04           O1-
ANISOU  862  OD2 ASP B 477     7866   9171  11856   -393    142   -198       O1-
ATOM    863  N   LEU B 478       4.714 -18.816  11.513  1.00 63.23           N  
ANISOU  863  N   LEU B 478     6407   7748   9870    -95   -485   -633       N  
ATOM    864  CA  LEU B 478       4.616 -18.167  10.203  1.00 63.25           C  
ANISOU  864  CA  LEU B 478     6353   7958   9721      3   -671   -792       C  
ATOM    865  C   LEU B 478       3.427 -17.205  10.086  1.00 63.97           C  
ANISOU  865  C   LEU B 478     6281   8260   9764     41   -750   -847       C  
ATOM    866  O   LEU B 478       3.571 -16.123   9.513  1.00 63.07           O  
ANISOU  866  O   LEU B 478     6191   8319   9453    192   -868   -818       O  
ATOM    867  CB  LEU B 478       4.559 -19.217   9.085  1.00 65.24           C  
ANISOU  867  CB  LEU B 478     6537   8176  10075    -65   -738  -1050       C  
ATOM    868  CG  LEU B 478       4.812 -18.715   7.662  1.00 65.58           C  
ANISOU  868  CG  LEU B 478     6579   8437   9901     67   -921  -1194       C  
ATOM    869  CD1 LEU B 478       6.230 -18.181   7.522  1.00 61.90           C  
ANISOU  869  CD1 LEU B 478     6314   7967   9237    207   -917  -1020       C  
ATOM    870  CD2 LEU B 478       4.555 -19.830   6.657  1.00 68.02           C  
ANISOU  870  CD2 LEU B 478     6791   8731  10321    -16   -987  -1504       C  
ATOM    871  N   SER B 479       2.274 -17.596  10.630  1.00 65.30           N  
ANISOU  871  N   SER B 479     6282   8402  10126    -88   -671   -914       N  
ATOM    872  CA  SER B 479       1.072 -16.752  10.616  1.00 66.34           C  
ANISOU  872  CA  SER B 479     6228   8728  10248    -52   -732   -974       C  
ATOM    873  C   SER B 479       1.248 -15.472  11.431  1.00 64.34           C  
ANISOU  873  C   SER B 479     6063   8539   9845     77   -693   -761       C  
ATOM    874  O   SER B 479       0.903 -14.380  10.966  1.00 64.29           O  
ANISOU  874  O   SER B 479     6005   8710   9713    216   -814   -771       O  
ATOM    875  CB  SER B 479      -0.139 -17.522  11.150  1.00 68.64           C  
ANISOU  875  CB  SER B 479     6307   8956  10817   -238   -614  -1083       C  
ATOM    876  OG  SER B 479      -0.444 -18.617  10.313  1.00 74.89           O  
ANISOU  876  OG  SER B 479     6975   9696  11784   -364   -669  -1335       O  
ATOM    877  N   ARG B 480       1.775 -15.616  12.648  1.00 62.61           N  
ANISOU  877  N   ARG B 480     5977   8173   9639     39   -528   -576       N  
ATOM    878  CA  ARG B 480       2.042 -14.470  13.524  1.00 60.60           C  
ANISOU  878  CA  ARG B 480     5814   7966   9245    152   -486   -405       C  
ATOM    879  C   ARG B 480       3.086 -13.538  12.913  1.00 57.90           C  
ANISOU  879  C   ARG B 480     5616   7675   8708    312   -612   -343       C  
ATOM    880  O   ARG B 480       2.914 -12.318  12.935  1.00 56.38           O  
ANISOU  880  O   ARG B 480     5414   7583   8425    432   -662   -302       O  
ATOM    881  CB  ARG B 480       2.490 -14.938  14.914  1.00 61.02           C  
ANISOU  881  CB  ARG B 480     5988   7876   9319     90   -300   -236       C  
ATOM    882  CG  ARG B 480       2.755 -13.786  15.908  1.00 61.54           C  
ANISOU  882  CG  ARG B 480     6142   8007   9232    203   -259   -103       C  
ATOM    883  CD  ARG B 480       2.108 -14.000  17.262  1.00 62.64           C  
ANISOU  883  CD  ARG B 480     6249   8136   9413    140    -65    -20       C  
ATOM    884  NE  ARG B 480       2.951 -14.690  18.246  1.00 63.78           N  
ANISOU  884  NE  ARG B 480     6566   8163   9506    115     56    148       N  
ATOM    885  CZ  ARG B 480       3.497 -14.149  19.345  1.00 60.68           C  
ANISOU  885  CZ  ARG B 480     6299   7809   8946    201    110    272       C  
ATOM    886  NH1 ARG B 480       4.228 -14.922  20.145  1.00 61.64           N1+
ANISOU  886  NH1 ARG B 480     6564   7839   9016    190    203    429       N1+
ATOM    887  NH2 ARG B 480       3.346 -12.860  19.666  1.00 56.94           N  
ANISOU  887  NH2 ARG B 480     5812   7465   8358    307     69    236       N  
ATOM    888  N   ALA B 481       4.154 -14.124  12.368  1.00 56.80           N  
ANISOU  888  N   ALA B 481     5601   7450   8532    309   -646   -334       N  
ATOM    889  CA  ALA B 481       5.215 -13.363  11.700  1.00 55.36           C  
ANISOU  889  CA  ALA B 481     5543   7305   8188    442   -737   -274       C  
ATOM    890  C   ALA B 481       4.722 -12.637  10.444  1.00 55.64           C  
ANISOU  890  C   ALA B 481     5497   7516   8130    551   -883   -360       C  
ATOM    891  O   ALA B 481       5.119 -11.499  10.194  1.00 55.61           O  
ANISOU  891  O   ALA B 481     5555   7566   8009    682   -927   -265       O  
ATOM    892  CB  ALA B 481       6.390 -14.270  11.362  1.00 54.68           C  
ANISOU  892  CB  ALA B 481     5577   7098   8100    412   -725   -266       C  
ATOM    893  N   THR B 482       3.865 -13.298   9.667  1.00 57.29           N  
ANISOU  893  N   THR B 482     5562   7809   8398    500   -957   -540       N  
ATOM    894  CA  THR B 482       3.258 -12.700   8.466  1.00 58.46           C  
ANISOU  894  CA  THR B 482     5613   8166   8433    620  -1119   -635       C  
ATOM    895  C   THR B 482       2.359 -11.503   8.797  1.00 58.49           C  
ANISOU  895  C   THR B 482     5519   8279   8426    725  -1146   -575       C  
ATOM    896  O   THR B 482       2.393 -10.483   8.098  1.00 58.53           O  
ANISOU  896  O   THR B 482     5547   8401   8291    895  -1241   -508       O  
ATOM    897  CB  THR B 482       2.426 -13.741   7.674  1.00 60.16           C  
ANISOU  897  CB  THR B 482     5659   8467   8731    531  -1208   -890       C  
ATOM    898  CG2 THR B 482       1.810 -13.117   6.420  1.00 61.14           C  
ANISOU  898  CG2 THR B 482     5682   8853   8697    687  -1401   -990       C  
ATOM    899  OG1 THR B 482       3.266 -14.835   7.285  1.00 61.15           O  
ANISOU  899  OG1 THR B 482     5877   8479   8880    451  -1181   -968       O  
ATOM    900  N   PHE B 483       1.559 -11.644   9.854  1.00 58.38           N  
ANISOU  900  N   PHE B 483     5397   8218   8567    629  -1048   -590       N  
ATOM    901  CA  PHE B 483       0.642 -10.594  10.304  1.00 57.80           C  
ANISOU  901  CA  PHE B 483     5210   8234   8515    720  -1049   -557       C  
ATOM    902  C   PHE B 483       1.403  -9.342  10.740  1.00 55.34           C  
ANISOU  902  C   PHE B 483     5059   7865   8104    852  -1012   -372       C  
ATOM    903  O   PHE B 483       1.102  -8.239  10.282  1.00 54.48           O  
ANISOU  903  O   PHE B 483     4922   7844   7934   1017  -1092   -326       O  
ATOM    904  CB  PHE B 483      -0.221 -11.116  11.458  1.00 58.80           C  
ANISOU  904  CB  PHE B 483     5206   8309   8826    573   -904   -604       C  
ATOM    905  CG  PHE B 483      -1.245 -10.134  11.951  1.00 60.21           C  
ANISOU  905  CG  PHE B 483     5240   8586   9049    662   -887   -602       C  
ATOM    906  CD1 PHE B 483      -2.465  -9.997  11.296  1.00 62.48           C  
ANISOU  906  CD1 PHE B 483     5286   9049   9405    710  -1003   -749       C  
ATOM    907  CD2 PHE B 483      -0.994  -9.351  13.078  1.00 59.37           C  
ANISOU  907  CD2 PHE B 483     5228   8411   8921    708   -763   -475       C  
ATOM    908  CE1 PHE B 483      -3.422  -9.090  11.754  1.00 65.05           C  
ANISOU  908  CE1 PHE B 483     5461   9463   9791    808   -984   -752       C  
ATOM    909  CE2 PHE B 483      -1.943  -8.440  13.542  1.00 60.69           C  
ANISOU  909  CE2 PHE B 483     5258   8662   9141    800   -735   -494       C  
ATOM    910  CZ  PHE B 483      -3.160  -8.311  12.881  1.00 63.48           C  
ANISOU  910  CZ  PHE B 483     5367   9176   9578    852   -840   -624       C  
ATOM    911  N   TYR B 484       2.387  -9.526  11.618  1.00 53.84           N  
ANISOU  911  N   TYR B 484     5027   7520   7911    786   -894   -272       N  
ATOM    912  CA  TYR B 484       3.235  -8.423  12.077  1.00 52.53           C  
ANISOU  912  CA  TYR B 484     5002   7280   7676    884   -860   -135       C  
ATOM    913  C   TYR B 484       4.027  -7.783  10.934  1.00 52.80           C  
ANISOU  913  C   TYR B 484     5134   7329   7596   1009   -952    -61       C  
ATOM    914  O   TYR B 484       4.148  -6.560  10.881  1.00 53.73           O  
ANISOU  914  O   TYR B 484     5288   7435   7694   1136   -962     27       O  
ATOM    915  CB  TYR B 484       4.204  -8.881  13.175  1.00 50.98           C  
ANISOU  915  CB  TYR B 484     4942   6945   7483    791   -743    -67       C  
ATOM    916  CG  TYR B 484       3.588  -9.341  14.490  1.00 50.72           C  
ANISOU  916  CG  TYR B 484     4858   6893   7522    695   -615    -80       C  
ATOM    917  CD1 TYR B 484       2.334  -8.883  14.928  1.00 51.80           C  
ANISOU  917  CD1 TYR B 484     4844   7116   7723    713   -574   -137       C  
ATOM    918  CD2 TYR B 484       4.291 -10.211  15.327  1.00 48.27           C  
ANISOU  918  CD2 TYR B 484     4652   6484   7205    600   -519    -20       C  
ATOM    919  CE1 TYR B 484       1.795  -9.304  16.148  1.00 52.96           C  
ANISOU  919  CE1 TYR B 484     4949   7256   7919    628   -424   -135       C  
ATOM    920  CE2 TYR B 484       3.762 -10.633  16.547  1.00 51.24           C  
ANISOU  920  CE2 TYR B 484     5000   6853   7615    528   -380      3       C  
ATOM    921  CZ  TYR B 484       2.514 -10.176  16.951  1.00 54.18           C  
ANISOU  921  CZ  TYR B 484     5226   7317   8043    536   -322    -55       C  
ATOM    922  OH  TYR B 484       1.988 -10.589  18.154  1.00 57.33           O  
ANISOU  922  OH  TYR B 484     5599   7724   8460    466   -155    -19       O  
ATOM    923  N   ALA B 485       4.551  -8.605  10.026  1.00 53.43           N  
ANISOU  923  N   ALA B 485     5256   7430   7614    976  -1003    -97       N  
ATOM    924  CA  ALA B 485       5.262  -8.106   8.836  1.00 54.24           C  
ANISOU  924  CA  ALA B 485     5448   7578   7583   1097  -1072    -25       C  
ATOM    925  C   ALA B 485       4.361  -7.281   7.911  1.00 56.36           C  
ANISOU  925  C   ALA B 485     5627   8011   7776   1261  -1185    -16       C  
ATOM    926  O   ALA B 485       4.802  -6.283   7.346  1.00 57.52           O  
ANISOU  926  O   ALA B 485     5855   8160   7839   1404  -1196    125       O  
ATOM    927  CB  ALA B 485       5.888  -9.255   8.064  1.00 54.45           C  
ANISOU  927  CB  ALA B 485     5520   7618   7549   1032  -1097   -102       C  
ATOM    928  N   ALA B 486       3.102  -7.698   7.772  1.00 58.61           N  
ANISOU  928  N   ALA B 486     5736   8431   8103   1246  -1265   -159       N  
ATOM    929  CA  ALA B 486       2.122  -6.984   6.942  1.00 60.37           C  
ANISOU  929  CA  ALA B 486     5840   8841   8256   1420  -1399   -166       C  
ATOM    930  C   ALA B 486       1.770  -5.602   7.502  1.00 60.14           C  
ANISOU  930  C   ALA B 486     5802   8758   8290   1552  -1360    -33       C  
ATOM    931  O   ALA B 486       1.761  -4.615   6.764  1.00 61.52           O  
ANISOU  931  O   ALA B 486     6013   8987   8374   1746  -1420     96       O  
ATOM    932  CB  ALA B 486       0.862  -7.818   6.786  1.00 62.05           C  
ANISOU  932  CB  ALA B 486     5828   9206   8541   1350  -1492   -386       C  
ATOM    933  N   GLU B 487       1.478  -5.539   8.801  1.00 58.50           N  
ANISOU  933  N   GLU B 487     5551   8440   8237   1456  -1250    -64       N  
ATOM    934  CA  GLU B 487       1.151  -4.271   9.464  1.00 58.79           C  
ANISOU  934  CA  GLU B 487     5574   8406   8356   1570  -1196     20       C  
ATOM    935  C   GLU B 487       2.339  -3.293   9.498  1.00 58.27           C  
ANISOU  935  C   GLU B 487     5703   8171   8267   1642  -1128    192       C  
ATOM    936  O   GLU B 487       2.140  -2.080   9.401  1.00 60.00           O  
ANISOU  936  O   GLU B 487     5927   8343   8529   1803  -1127    291       O  
ATOM    937  CB  GLU B 487       0.615  -4.513  10.881  1.00 58.01           C  
ANISOU  937  CB  GLU B 487     5392   8252   8399   1447  -1078    -74       C  
ATOM    938  CG  GLU B 487      -0.755  -5.192  10.926  1.00 62.34           C  
ANISOU  938  CG  GLU B 487     5705   8953   9029   1391  -1115   -233       C  
ATOM    939  CD  GLU B 487      -1.378  -5.207  12.323  1.00 65.22           C  
ANISOU  939  CD  GLU B 487     5980   9276   9526   1306   -965   -294       C  
ATOM    940  OE1 GLU B 487      -0.632  -5.165  13.327  1.00 64.76           O  
ANISOU  940  OE1 GLU B 487     6060   9084   9460   1233   -835   -241       O  
ATOM    941  OE2 GLU B 487      -2.625  -5.267  12.419  1.00 65.42           O1-
ANISOU  941  OE2 GLU B 487     5783   9421   9651   1316   -976   -402       O1-
ATOM    942  N   ILE B 488       3.560  -3.820   9.625  1.00 56.31           N  
ANISOU  942  N   ILE B 488     5597   7819   7980   1526  -1066    222       N  
ATOM    943  CA  ILE B 488       4.779  -2.998   9.563  1.00 55.39           C  
ANISOU  943  CA  ILE B 488     5639   7547   7862   1570  -1000    366       C  
ATOM    944  C   ILE B 488       5.002  -2.417   8.154  1.00 56.49           C  
ANISOU  944  C   ILE B 488     5833   7741   7889   1733  -1058    513       C  
ATOM    945  O   ILE B 488       5.436  -1.269   8.023  1.00 57.53           O  
ANISOU  945  O   ILE B 488     6040   7747   8070   1838  -1001    660       O  
ATOM    946  CB  ILE B 488       6.032  -3.790  10.043  1.00 54.31           C  
ANISOU  946  CB  ILE B 488     5611   7308   7715   1411   -929    349       C  
ATOM    947  CG1 ILE B 488       5.949  -4.053  11.549  1.00 54.48           C  
ANISOU  947  CG1 ILE B 488     5612   7261   7827   1294   -854    259       C  
ATOM    948  CG2 ILE B 488       7.323  -3.030   9.743  1.00 51.90           C  
ANISOU  948  CG2 ILE B 488     5436   6865   7419   1449   -869    482       C  
ATOM    949  CD1 ILE B 488       6.814  -5.206  12.004  1.00 53.53           C  
ANISOU  949  CD1 ILE B 488     5559   7101   7679   1149   -818    225       C  
ATOM    950  N   ILE B 489       4.701  -3.200   7.116  1.00 57.11           N  
ANISOU  950  N   ILE B 489     5877   8005   7818   1757  -1161    470       N  
ATOM    951  CA  ILE B 489       4.755  -2.713   5.725  1.00 58.61           C  
ANISOU  951  CA  ILE B 489     6114   8312   7842   1941  -1228    607       C  
ATOM    952  C   ILE B 489       3.819  -1.519   5.514  1.00 61.03           C  
ANISOU  952  C   ILE B 489     6355   8653   8182   2152  -1278    716       C  
ATOM    953  O   ILE B 489       4.209  -0.532   4.888  1.00 62.65           O  
ANISOU  953  O   ILE B 489     6658   8799   8347   2312  -1240    929       O  
ATOM    954  CB  ILE B 489       4.433  -3.841   4.697  1.00 58.84           C  
ANISOU  954  CB  ILE B 489     6090   8581   7685   1936  -1357    480       C  
ATOM    955  CG1 ILE B 489       5.613  -4.806   4.580  1.00 57.03           C  
ANISOU  955  CG1 ILE B 489     5968   8295   7406   1789  -1288    432       C  
ATOM    956  CG2 ILE B 489       4.133  -3.272   3.316  1.00 62.47           C  
ANISOU  956  CG2 ILE B 489     6567   9235   7934   2172  -1459    606       C  
ATOM    957  CD1 ILE B 489       5.249  -6.157   4.004  1.00 56.34           C  
ANISOU  957  CD1 ILE B 489     5804   8379   7222   1714  -1393    218       C  
ATOM    958  N   LEU B 490       2.601  -1.610   6.047  1.00 62.42           N  
ANISOU  958  N   LEU B 490     6361   8909   8448   2157  -1346    580       N  
ATOM    959  CA  LEU B 490       1.624  -0.511   5.948  1.00 64.72           C  
ANISOU  959  CA  LEU B 490     6561   9230   8800   2369  -1399    661       C  
ATOM    960  C   LEU B 490       2.118   0.758   6.650  1.00 64.44           C  
ANISOU  960  C   LEU B 490     6620   8922   8941   2419  -1254    803       C  
ATOM    961  O   LEU B 490       2.043   1.846   6.081  1.00 67.73           O  
ANISOU  961  O   LEU B 490     7083   9284   9366   2627  -1252    995       O  
ATOM    962  CB  LEU B 490       0.253  -0.927   6.510  1.00 65.07           C  
ANISOU  962  CB  LEU B 490     6375   9410   8940   2338  -1476    457       C  
ATOM    963  CG  LEU B 490      -0.591  -1.853   5.624  1.00 67.21           C  
ANISOU  963  CG  LEU B 490     6486   9972   9077   2358  -1658    308       C  
ATOM    964  CD1 LEU B 490      -1.758  -2.446   6.403  1.00 65.62           C  
ANISOU  964  CD1 LEU B 490     6047   9852   9032   2245  -1680     80       C  
ATOM    965  CD2 LEU B 490      -1.101  -1.113   4.392  1.00 69.36           C  
ANISOU  965  CD2 LEU B 490     6731  10431   9192   2650  -1813    442       C  
ATOM    966  N   GLY B 491       2.624   0.604   7.872  1.00 62.41           N  
ANISOU  966  N   GLY B 491     6395   8496   8824   2236  -1136    704       N  
ATOM    967  CA  GLY B 491       3.174   1.722   8.645  1.00 61.72           C  
ANISOU  967  CA  GLY B 491     6387   8146   8918   2250  -1003    773       C  
ATOM    968  C   GLY B 491       4.389   2.374   8.003  1.00 61.40           C  
ANISOU  968  C   GLY B 491     6515   7941   8873   2291   -922    976       C  
ATOM    969  O   GLY B 491       4.485   3.604   7.956  1.00 63.28           O  
ANISOU  969  O   GLY B 491     6797   7996   9250   2420   -852   1113       O  
ATOM    970  N   LEU B 492       5.310   1.550   7.505  1.00 59.03           N  
ANISOU  970  N   LEU B 492     6301   7692   8437   2182   -916    994       N  
ATOM    971  CA  LEU B 492       6.504   2.045   6.805  1.00 58.71           C  
ANISOU  971  CA  LEU B 492     6404   7521   8380   2207   -820   1189       C  
ATOM    972  C   LEU B 492       6.168   2.784   5.512  1.00 60.34           C  
ANISOU  972  C   LEU B 492     6653   7792   8481   2448   -846   1430       C  
ATOM    973  O   LEU B 492       6.711   3.860   5.256  1.00 61.98           O  
ANISOU  973  O   LEU B 492     6951   7798   8803   2534   -726   1632       O  
ATOM    974  CB  LEU B 492       7.476   0.900   6.496  1.00 57.22           C  
ANISOU  974  CB  LEU B 492     6277   7410   8054   2056   -810   1140       C  
ATOM    975  CG  LEU B 492       8.306   0.376   7.667  1.00 55.16           C  
ANISOU  975  CG  LEU B 492     6026   7024   7907   1841   -746    989       C  
ATOM    976  CD1 LEU B 492       9.090  -0.854   7.236  1.00 53.55           C  
ANISOU  976  CD1 LEU B 492     5865   6919   7562   1729   -757    941       C  
ATOM    977  CD2 LEU B 492       9.241   1.460   8.192  1.00 55.17           C  
ANISOU  977  CD2 LEU B 492     6086   6761   8114   1814   -615   1060       C  
ATOM    978  N   GLN B 493       5.277   2.207   4.707  1.00 60.93           N  
ANISOU  978  N   GLN B 493     6659   8148   8346   2558   -999   1406       N  
ATOM    979  CA  GLN B 493       4.877   2.806   3.423  1.00 62.74           C  
ANISOU  979  CA  GLN B 493     6924   8507   8408   2821  -1056   1634       C  
ATOM    980  C   GLN B 493       4.083   4.108   3.562  1.00 64.84           C  
ANISOU  980  C   GLN B 493     7150   8652   8834   3034  -1051   1776       C  
ATOM    981  O   GLN B 493       4.112   4.941   2.655  1.00 67.43           O  
ANISOU  981  O   GLN B 493     7562   8963   9096   3256  -1024   2050       O  
ATOM    982  CB  GLN B 493       4.100   1.800   2.569  1.00 63.06           C  
ANISOU  982  CB  GLN B 493     6876   8912   8173   2884  -1253   1519       C  
ATOM    983  CG  GLN B 493       4.990   0.734   1.950  1.00 61.38           C  
ANISOU  983  CG  GLN B 493     6744   8819   7756   2762  -1243   1460       C  
ATOM    984  CD  GLN B 493       4.260  -0.168   0.977  1.00 61.30           C  
ANISOU  984  CD  GLN B 493     6652   9170   7471   2845  -1441   1330       C  
ATOM    985  NE2 GLN B 493       5.021  -0.942   0.213  1.00 59.70           N  
ANISOU  985  NE2 GLN B 493     6535   9087   7060   2796  -1429   1303       N  
ATOM    986  OE1 GLN B 493       3.032  -0.172   0.911  1.00 64.15           O  
ANISOU  986  OE1 GLN B 493     6857   9703   7813   2951  -1603   1234       O  
ATOM    987  N   PHE B 494       3.378   4.273   4.682  1.00 64.62           N  
ANISOU  987  N   PHE B 494     6998   8543   9013   2979  -1066   1597       N  
ATOM    988  CA  PHE B 494       2.743   5.549   5.018  1.00 67.25           C  
ANISOU  988  CA  PHE B 494     7292   8700   9559   3160  -1028   1696       C  
ATOM    989  C   PHE B 494       3.798   6.624   5.269  1.00 68.47           C  
ANISOU  989  C   PHE B 494     7593   8487   9936   3141   -824   1865       C  
ATOM    990  O   PHE B 494       3.713   7.719   4.712  1.00 72.81           O  
ANISOU  990  O   PHE B 494     8204   8893  10568   3354   -766   2119       O  
ATOM    991  CB  PHE B 494       1.834   5.416   6.247  1.00 66.21           C  
ANISOU  991  CB  PHE B 494     6991   8569   9596   3084  -1061   1432       C  
ATOM    992  CG  PHE B 494       1.230   6.724   6.701  1.00 68.46           C  
ANISOU  992  CG  PHE B 494     7229   8650  10131   3262  -1005   1492       C  
ATOM    993  CD1 PHE B 494       0.186   7.309   5.985  1.00 71.96           C  
ANISOU  993  CD1 PHE B 494     7590   9207  10547   3555  -1114   1629       C  
ATOM    994  CD2 PHE B 494       1.713   7.380   7.834  1.00 67.47           C  
ANISOU  994  CD2 PHE B 494     7141   8224  10271   3153   -852   1401       C  
ATOM    995  CE1 PHE B 494      -0.377   8.526   6.395  1.00 73.49           C  
ANISOU  995  CE1 PHE B 494     7736   9189  10996   3740  -1055   1687       C  
ATOM    996  CE2 PHE B 494       1.159   8.597   8.253  1.00 69.14           C  
ANISOU  996  CE2 PHE B 494     7308   8227  10735   3322   -791   1429       C  
ATOM    997  CZ  PHE B 494       0.112   9.170   7.532  1.00 72.13           C  
ANISOU  997  CZ  PHE B 494     7606   8693  11107   3618   -885   1579       C  
ATOM    998  N   LEU B 495       4.778   6.308   6.115  1.00 66.78           N  
ANISOU  998  N   LEU B 495     7423   8115   9833   2888   -717   1723       N  
ATOM    999  CA  LEU B 495       5.886   7.227   6.407  1.00 67.51           C  
ANISOU  999  CA  LEU B 495     7626   7862  10163   2825   -528   1828       C  
ATOM   1000  C   LEU B 495       6.666   7.600   5.142  1.00 69.62           C  
ANISOU 1000  C   LEU B 495     8034   8081  10337   2924   -434   2148       C  
ATOM   1001  O   LEU B 495       6.969   8.777   4.928  1.00 71.51           O  
ANISOU 1001  O   LEU B 495     8345   8046  10781   3029   -292   2361       O  
ATOM   1002  CB  LEU B 495       6.835   6.629   7.457  1.00 64.47           C  
ANISOU 1002  CB  LEU B 495     7244   7393   9858   2540   -470   1597       C  
ATOM   1003  CG  LEU B 495       6.272   6.445   8.871  1.00 62.40           C  
ANISOU 1003  CG  LEU B 495     6872   7129   9709   2437   -508   1305       C  
ATOM   1004  CD1 LEU B 495       7.214   5.603   9.726  1.00 60.45           C  
ANISOU 1004  CD1 LEU B 495     6639   6885   9443   2185   -485   1112       C  
ATOM   1005  CD2 LEU B 495       6.006   7.787   9.533  1.00 63.54           C  
ANISOU 1005  CD2 LEU B 495     6994   6996  10152   2525   -419   1284       C  
ATOM   1006  N   HIS B 496       6.964   6.601   4.308  1.00 69.78           N  
ANISOU 1006  N   HIS B 496     8093   8362  10059   2895   -498   2179       N  
ATOM   1007  CA  HIS B 496       7.703   6.814   3.050  1.00 72.25           C  
ANISOU 1007  CA  HIS B 496     8541   8691  10220   2993   -400   2477       C  
ATOM   1008  C   HIS B 496       6.964   7.728   2.068  1.00 76.16           C  
ANISOU 1008  C   HIS B 496     9081   9217  10637   3316   -415   2788       C  
ATOM   1009  O   HIS B 496       7.597   8.545   1.398  1.00 79.23           O  
ANISOU 1009  O   HIS B 496     9596   9433  11076   3415   -243   3097       O  
ATOM   1010  CB  HIS B 496       8.024   5.482   2.354  1.00 71.18           C  
ANISOU 1010  CB  HIS B 496     8424   8871   9749   2920   -486   2401       C  
ATOM   1011  CG  HIS B 496       8.950   4.594   3.129  1.00 68.71           C  
ANISOU 1011  CG  HIS B 496     8095   8511   9502   2634   -446   2165       C  
ATOM   1012  CD2 HIS B 496       9.855   4.871   4.098  1.00 67.61           C  
ANISOU 1012  CD2 HIS B 496     7957   8102   9631   2443   -319   2076       C  
ATOM   1013  ND1 HIS B 496       8.989   3.227   2.950  1.00 67.30           N  
ANISOU 1013  ND1 HIS B 496     7885   8586   9101   2530   -555   1983       N  
ATOM   1014  CE1 HIS B 496       9.888   2.704   3.765  1.00 65.03           C  
ANISOU 1014  CE1 HIS B 496     7590   8179   8937   2302   -491   1822       C  
ATOM   1015  NE2 HIS B 496      10.426   3.679   4.474  1.00 65.01           N  
ANISOU 1015  NE2 HIS B 496     7603   7881   9218   2248   -358   1870       N  
ATOM   1016  N   SER B 497       5.640   7.584   1.986  1.00 76.79           N  
ANISOU 1016  N   SER B 497     9052   9520  10603   3482   -612   2715       N  
ATOM   1017  CA  SER B 497       4.803   8.459   1.149  1.00 80.32           C  
ANISOU 1017  CA  SER B 497     9516  10020  10980   3824   -662   2996       C  
ATOM   1018  C   SER B 497       4.714   9.895   1.688  1.00 82.10           C  
ANISOU 1018  C   SER B 497     9764   9841  11591   3925   -513   3146       C  
ATOM   1019  O   SER B 497       4.524  10.838   0.912  1.00 85.38           O  
ANISOU 1019  O   SER B 497    10263  10167  12012   4194   -453   3490       O  
ATOM   1020  CB  SER B 497       3.392   7.877   0.991  1.00 80.70           C  
ANISOU 1020  CB  SER B 497     9398  10430  10833   3965   -932   2831       C  
ATOM   1021  OG  SER B 497       2.742   7.741   2.240  1.00 78.66           O  
ANISOU 1021  OG  SER B 497     8980  10099  10806   3836   -984   2530       O  
ATOM   1022  N   LYS B 498       4.847  10.047   3.007  1.00 79.89           N  
ANISOU 1022  N   LYS B 498     9410   9321  11625   3721   -453   2887       N  
ATOM   1023  CA  LYS B 498       4.894  11.365   3.664  1.00 81.25           C  
ANISOU 1023  CA  LYS B 498     9594   9071  12206   3769   -295   2951       C  
ATOM   1024  C   LYS B 498       6.305  11.987   3.707  1.00 80.88           C  
ANISOU 1024  C   LYS B 498     9679   8655  12398   3618    -39   3088       C  
ATOM   1025  O   LYS B 498       6.481  13.073   4.265  1.00 82.21           O  
ANISOU 1025  O   LYS B 498     9856   8435  12946   3621    109   3111       O  
ATOM   1026  CB  LYS B 498       4.318  11.268   5.087  1.00 79.70           C  
ANISOU 1026  CB  LYS B 498     9247   8817  12217   3638   -354   2575       C  
ATOM   1027  CG  LYS B 498       2.828  10.952   5.137  1.00 80.74           C  
ANISOU 1027  CG  LYS B 498     9218   9236  12225   3809   -560   2457       C  
ATOM   1028  CD  LYS B 498       1.957  12.117   4.770  0.00 90.04           C  
ANISOU 1028  CD  LYS B 498    10372  10287  13552   4140   -564   2672       C  
ATOM   1029  CE  LYS B 498       0.482  11.797   4.946  0.00 90.53           C  
ANISOU 1029  CE  LYS B 498    10232  10635  13530   4293   -768   2507       C  
ATOM   1030  NZ  LYS B 498      -0.389  12.947   4.577  0.00 94.30           N1+
ANISOU 1030  NZ  LYS B 498    10673  10995  14162   4649   -782   2724       N1+
ATOM   1031  N   GLY B 499       7.297  11.309   3.125  1.00 78.75           N  
ANISOU 1031  N   GLY B 499     9493   8498  11931   3482     17   3158       N  
ATOM   1032  CA  GLY B 499       8.670  11.818   3.058  1.00 79.21           C  
ANISOU 1032  CA  GLY B 499     9650   8240  12205   3331    266   3293       C  
ATOM   1033  C   GLY B 499       9.485  11.580   4.320  1.00 76.34           C  
ANISOU 1033  C   GLY B 499     9215   7699  12091   3011    317   2951       C  
ATOM   1034  O   GLY B 499      10.429  12.325   4.601  1.00 76.35           O  
ANISOU 1034  O   GLY B 499     9245   7348  12416   2889    517   2989       O  
ATOM   1035  N   ILE B 500       9.128  10.534   5.065  1.00 73.96           N  
ANISOU 1035  N   ILE B 500     8815   7645  11638   2878    138   2618       N  
ATOM   1036  CA  ILE B 500       9.787  10.182   6.318  1.00 71.98           C  
ANISOU 1036  CA  ILE B 500     8497   7297  11556   2605    148   2284       C  
ATOM   1037  C   ILE B 500      10.447   8.817   6.177  1.00 69.72           C  
ANISOU 1037  C   ILE B 500     8212   7276  11000   2433     80   2173       C  
ATOM   1038  O   ILE B 500       9.754   7.818   5.998  1.00 69.32           O  
ANISOU 1038  O   ILE B 500     8128   7547  10665   2465    -85   2088       O  
ATOM   1039  CB  ILE B 500       8.782  10.145   7.490  1.00 70.81           C  
ANISOU 1039  CB  ILE B 500     8231   7191  11481   2603     19   1988       C  
ATOM   1040  CG1 ILE B 500       8.208  11.546   7.733  1.00 72.74           C  
ANISOU 1040  CG1 ILE B 500     8464   7131  12043   2768    102   2058       C  
ATOM   1041  CG2 ILE B 500       9.450   9.598   8.759  1.00 66.59           C  
ANISOU 1041  CG2 ILE B 500     7638   6639  11025   2339      5   1650       C  
ATOM   1042  CD1 ILE B 500       7.267  11.632   8.918  1.00 73.84           C  
ANISOU 1042  CD1 ILE B 500     8485   7290  12281   2774     12   1757       C  
ATOM   1043  N   VAL B 501      11.779   8.790   6.238  1.00 69.57           N  
ANISOU 1043  N   VAL B 501     8221   7113  11098   2255    214   2170       N  
ATOM   1044  CA  VAL B 501      12.538   7.546   6.358  1.00 66.85           C  
ANISOU 1044  CA  VAL B 501     7860   6965  10573   2075    161   2017       C  
ATOM   1045  C   VAL B 501      12.775   7.315   7.849  1.00 65.64           C  
ANISOU 1045  C   VAL B 501     7615   6744  10580   1886    103   1678       C  
ATOM   1046  O   VAL B 501      13.294   8.188   8.538  1.00 67.61           O  
ANISOU 1046  O   VAL B 501     7833   6716  11141   1806    199   1595       O  
ATOM   1047  CB  VAL B 501      13.870   7.618   5.597  1.00 67.35           C  
ANISOU 1047  CB  VAL B 501     7984   6933  10674   2000    341   2197       C  
ATOM   1048  CG1 VAL B 501      14.688   6.355   5.815  1.00 65.56           C  
ANISOU 1048  CG1 VAL B 501     7723   6887  10300   1822    286   2015       C  
ATOM   1049  CG2 VAL B 501      13.611   7.828   4.117  1.00 69.45           C  
ANISOU 1049  CG2 VAL B 501     8357   7303  10727   2208    407   2547       C  
ATOM   1050  N   TYR B 502      12.393   6.136   8.329  1.00 63.93           N  
ANISOU 1050  N   TYR B 502     7356   6785  10148   1822    -52   1483       N  
ATOM   1051  CA  TYR B 502      12.291   5.842   9.764  1.00 62.60           C  
ANISOU 1051  CA  TYR B 502     7111   6620  10054   1696   -130   1184       C  
ATOM   1052  C   TYR B 502      13.645   5.568  10.439  1.00 62.21           C  
ANISOU 1052  C   TYR B 502     7036   6487  10112   1500    -90   1035       C  
ATOM   1053  O   TYR B 502      13.937   6.125  11.499  1.00 63.40           O  
ANISOU 1053  O   TYR B 502     7135   6487  10468   1421    -77    847       O  
ATOM   1054  CB  TYR B 502      11.333   4.658   9.949  1.00 61.02           C  
ANISOU 1054  CB  TYR B 502     6877   6718   9589   1709   -284   1074       C  
ATOM   1055  CG  TYR B 502      11.114   4.202  11.369  1.00 60.69           C  
ANISOU 1055  CG  TYR B 502     6770   6728   9558   1600   -352    808       C  
ATOM   1056  CD1 TYR B 502      10.842   5.114  12.391  1.00 64.09           C  
ANISOU 1056  CD1 TYR B 502     7159   7007  10187   1606   -323    665       C  
ATOM   1057  CD2 TYR B 502      11.140   2.850  11.688  1.00 59.95           C  
ANISOU 1057  CD2 TYR B 502     6664   6840   9272   1503   -435    703       C  
ATOM   1058  CE1 TYR B 502      10.630   4.685  13.697  1.00 63.80           C  
ANISOU 1058  CE1 TYR B 502     7071   7054  10113   1524   -377    427       C  
ATOM   1059  CE2 TYR B 502      10.927   2.416  12.986  1.00 61.14           C  
ANISOU 1059  CE2 TYR B 502     6772   7051   9408   1421   -480    498       C  
ATOM   1060  CZ  TYR B 502      10.676   3.331  13.982  1.00 62.04           C  
ANISOU 1060  CZ  TYR B 502     6848   7046   9676   1435   -450    364       C  
ATOM   1061  OH  TYR B 502      10.475   2.871  15.255  1.00 65.18           O  
ANISOU 1061  OH  TYR B 502     7213   7541  10013   1368   -486    171       O  
ATOM   1062  N   ARG B 503      14.433   4.677   9.836  1.00 61.12           N  
ANISOU 1062  N   ARG B 503     6924   6470   9828   1434    -83   1097       N  
ATOM   1063  CA  ARG B 503      15.854   4.430  10.175  1.00 61.08           C  
ANISOU 1063  CA  ARG B 503     6885   6392   9931   1275    -33   1008       C  
ATOM   1064  C   ARG B 503      16.205   3.714  11.494  1.00 60.25           C  
ANISOU 1064  C   ARG B 503     6715   6370   9807   1149   -144    737       C  
ATOM   1065  O   ARG B 503      17.380   3.405  11.709  1.00 61.37           O  
ANISOU 1065  O   ARG B 503     6814   6489  10014   1038   -126    668       O  
ATOM   1066  CB  ARG B 503      16.673   5.724  10.085  1.00 63.42           C  
ANISOU 1066  CB  ARG B 503     7159   6382  10558   1235    130   1072       C  
ATOM   1067  CG  ARG B 503      16.467   6.495   8.799  1.00 66.81           C  
ANISOU 1067  CG  ARG B 503     7665   6699  11021   1368    274   1386       C  
ATOM   1068  CD  ARG B 503      17.569   7.508   8.551  1.00 69.76           C  
ANISOU 1068  CD  ARG B 503     8014   6769  11725   1289    479   1484       C  
ATOM   1069  NE  ARG B 503      17.684   8.509   9.614  1.00 71.92           N  
ANISOU 1069  NE  ARG B 503     8208   6772  12347   1211    503   1286       N  
ATOM   1070  CZ  ARG B 503      18.362   9.655   9.523  1.00 73.74           C  
ANISOU 1070  CZ  ARG B 503     8402   6665  12951   1151    685   1343       C  
ATOM   1071  NH1 ARG B 503      19.002   9.998   8.405  1.00 76.68           N1+
ANISOU 1071  NH1 ARG B 503     8816   6917  13401   1163    889   1635       N1+
ATOM   1072  NH2 ARG B 503      18.388  10.482  10.567  1.00 75.35           N  
ANISOU 1072  NH2 ARG B 503     8524   6643  13463   1080    678   1100       N  
ATOM   1073  N   ASP B 504      15.225   3.439  12.356  1.00 59.63           N  
ANISOU 1073  N   ASP B 504     6624   6401   9634   1176   -251    597       N  
ATOM   1074  CA  ASP B 504      15.478   2.739  13.629  1.00 58.73           C  
ANISOU 1074  CA  ASP B 504     6467   6390   9456   1084   -349    373       C  
ATOM   1075  C   ASP B 504      14.439   1.632  13.884  1.00 57.15           C  
ANISOU 1075  C   ASP B 504     6287   6418   9009   1117   -444    347       C  
ATOM   1076  O   ASP B 504      13.958   1.452  15.010  1.00 56.25           O  
ANISOU 1076  O   ASP B 504     6150   6377   8846   1102   -500    193       O  
ATOM   1077  CB  ASP B 504      15.516   3.758  14.784  1.00 60.92           C  
ANISOU 1077  CB  ASP B 504     6690   6527   9931   1057   -347    172       C  
ATOM   1078  CG  ASP B 504      16.194   3.217  16.048  1.00 62.82           C  
ANISOU 1078  CG  ASP B 504     6883   6863  10121    965   -437    -53       C  
ATOM   1079  OD1 ASP B 504      17.176   2.448  15.946  1.00 61.97           O  
ANISOU 1079  OD1 ASP B 504     6763   6824   9961    897   -466    -44       O  
ATOM   1080  OD2 ASP B 504      15.744   3.582  17.156  1.00 67.24           O1-
ANISOU 1080  OD2 ASP B 504     7417   7444  10687    975   -480   -243       O1-
ATOM   1081  N   LEU B 505      14.117   0.882  12.830  1.00 55.90           N  
ANISOU 1081  N   LEU B 505     6168   6376   8697   1157   -454    489       N  
ATOM   1082  CA  LEU B 505      13.205  -0.252  12.932  1.00 55.09           C  
ANISOU 1082  CA  LEU B 505     6066   6468   8398   1165   -532    459       C  
ATOM   1083  C   LEU B 505      13.888  -1.407  13.672  1.00 55.39           C  
ANISOU 1083  C   LEU B 505     6106   6583   8354   1065   -577    364       C  
ATOM   1084  O   LEU B 505      15.000  -1.811  13.309  1.00 56.84           O  
ANISOU 1084  O   LEU B 505     6304   6745   8548   1019   -562    395       O  
ATOM   1085  CB  LEU B 505      12.750  -0.697  11.539  1.00 55.13           C  
ANISOU 1085  CB  LEU B 505     6100   6571   8275   1235   -542    601       C  
ATOM   1086  CG  LEU B 505      11.674  -1.784  11.452  1.00 57.07           C  
ANISOU 1086  CG  LEU B 505     6322   7002   8362   1241   -621    555       C  
ATOM   1087  CD1 LEU B 505      10.355  -1.301  12.050  1.00 58.08           C  
ANISOU 1087  CD1 LEU B 505     6387   7161   8520   1298   -647    494       C  
ATOM   1088  CD2 LEU B 505      11.479  -2.220  10.008  1.00 58.03           C  
ANISOU 1088  CD2 LEU B 505     6465   7232   8351   1307   -645    657       C  
ATOM   1089  N   LYS B 506      13.221  -1.908  14.714  1.00 54.89           N  
ANISOU 1089  N   LYS B 506     6027   6612   8217   1044   -620    261       N  
ATOM   1090  CA  LYS B 506      13.713  -3.022  15.536  1.00 53.82           C  
ANISOU 1090  CA  LYS B 506     5905   6555   7989    976   -657    201       C  
ATOM   1091  C   LYS B 506      12.620  -3.546  16.467  1.00 54.39           C  
ANISOU 1091  C   LYS B 506     5967   6736   7962    974   -667    142       C  
ATOM   1092  O   LYS B 506      11.649  -2.840  16.738  1.00 56.03           O  
ANISOU 1092  O   LYS B 506     6140   6952   8197   1020   -647    101       O  
ATOM   1093  CB  LYS B 506      14.924  -2.594  16.367  1.00 54.25           C  
ANISOU 1093  CB  LYS B 506     5945   6547   8121    940   -673    109       C  
ATOM   1094  CG  LYS B 506      14.711  -1.342  17.206  1.00 56.23           C  
ANISOU 1094  CG  LYS B 506     6162   6732   8474    960   -664    -16       C  
ATOM   1095  CD  LYS B 506      15.877  -1.121  18.147  1.00 57.12           C  
ANISOU 1095  CD  LYS B 506     6241   6826   8635    918   -711   -155       C  
ATOM   1096  CE  LYS B 506      15.777   0.215  18.853  1.00 59.20           C  
ANISOU 1096  CE  LYS B 506     6459   6997   9036    930   -700   -320       C  
ATOM   1097  NZ  LYS B 506      17.012   0.522  19.614  1.00 62.96           N1+
ANISOU 1097  NZ  LYS B 506     6877   7454   9590    881   -762   -487       N1+
ATOM   1098  N   LEU B 507      12.806  -4.763  16.978  1.00 54.56           N  
ANISOU 1098  N   LEU B 507     6014   6832   7884    928   -682    146       N  
ATOM   1099  CA  LEU B 507      11.803  -5.437  17.825  1.00 54.84           C  
ANISOU 1099  CA  LEU B 507     6045   6966   7826    913   -656    126       C  
ATOM   1100  C   LEU B 507      11.280  -4.573  18.984  1.00 56.06           C  
ANISOU 1100  C   LEU B 507     6176   7160   7964    949   -632     25       C  
ATOM   1101  O   LEU B 507      10.066  -4.450  19.170  1.00 57.57           O  
ANISOU 1101  O   LEU B 507     6323   7406   8145    966   -585      4       O  
ATOM   1102  CB  LEU B 507      12.364  -6.757  18.380  1.00 54.79           C  
ANISOU 1102  CB  LEU B 507     6089   6996   7734    870   -662    169       C  
ATOM   1103  CG  LEU B 507      12.518  -7.916  17.392  1.00 53.49           C  
ANISOU 1103  CG  LEU B 507     5940   6801   7582    831   -663    243       C  
ATOM   1104  CD1 LEU B 507      13.372  -9.025  17.996  1.00 53.20           C  
ANISOU 1104  CD1 LEU B 507     5959   6756   7497    816   -670    292       C  
ATOM   1105  CD2 LEU B 507      11.158  -8.453  16.973  1.00 49.30           C  
ANISOU 1105  CD2 LEU B 507     5366   6310   7059    798   -624    248       C  
ATOM   1106  N   ASP B 508      12.193  -3.962  19.737  1.00 56.01           N  
ANISOU 1106  N   ASP B 508     6185   7132   7964    962   -663    -60       N  
ATOM   1107  CA  ASP B 508      11.811  -3.152  20.916  1.00 58.04           C  
ANISOU 1107  CA  ASP B 508     6425   7442   8188   1001   -647   -200       C  
ATOM   1108  C   ASP B 508      11.172  -1.783  20.590  1.00 57.19           C  
ANISOU 1108  C   ASP B 508     6262   7240   8228   1052   -616   -275       C  
ATOM   1109  O   ASP B 508      10.658  -1.123  21.492  1.00 57.40           O  
ANISOU 1109  O   ASP B 508     6266   7306   8239   1094   -585   -407       O  
ATOM   1110  CB  ASP B 508      12.960  -3.012  21.948  1.00 59.80           C  
ANISOU 1110  CB  ASP B 508     6668   7707   8347   1006   -712   -310       C  
ATOM   1111  CG  ASP B 508      14.317  -2.742  21.316  1.00 66.47           C  
ANISOU 1111  CG  ASP B 508     7497   8437   9322    975   -777   -313       C  
ATOM   1112  OD1 ASP B 508      14.722  -3.515  20.419  1.00 72.88           O  
ANISOU 1112  OD1 ASP B 508     8326   9212  10153    945   -780   -179       O  
ATOM   1113  OD2 ASP B 508      14.995  -1.781  21.740  1.00 76.31           O1-
ANISOU 1113  OD2 ASP B 508     8701   9632  10663    978   -816   -465       O1-
ATOM   1114  N   ASN B 509      11.196  -1.376  19.317  1.00 55.55           N  
ANISOU 1114  N   ASN B 509     6039   6914   8152   1063   -616   -185       N  
ATOM   1115  CA  ASN B 509      10.462  -0.195  18.839  1.00 55.22           C  
ANISOU 1115  CA  ASN B 509     5953   6774   8254   1137   -580   -198       C  
ATOM   1116  C   ASN B 509       9.082  -0.518  18.235  1.00 54.64           C  
ANISOU 1116  C   ASN B 509     5833   6779   8147   1184   -560   -118       C  
ATOM   1117  O   ASN B 509       8.396   0.391  17.758  1.00 56.77           O  
ANISOU 1117  O   ASN B 509     6060   6984   8527   1272   -543   -106       O  
ATOM   1118  CB  ASN B 509      11.314   0.578  17.815  1.00 55.37           C  
ANISOU 1118  CB  ASN B 509     5984   6616   8438   1145   -580   -123       C  
ATOM   1119  CG  ASN B 509      12.371   1.462  18.467  1.00 57.33           C  
ANISOU 1119  CG  ASN B 509     6223   6738   8822   1114   -581   -260       C  
ATOM   1120  ND2 ASN B 509      13.002   2.310  17.659  1.00 57.92           N  
ANISOU 1120  ND2 ASN B 509     6294   6624   9090   1116   -542   -198       N  
ATOM   1121  OD1 ASN B 509      12.614   1.391  19.675  1.00 56.16           O  
ANISOU 1121  OD1 ASN B 509     6067   6664   8608   1089   -612   -425       O  
ATOM   1122  N   ILE B 510       8.684  -1.795  18.245  1.00 52.56           N  
ANISOU 1122  N   ILE B 510     5569   6645   7756   1130   -564    -70       N  
ATOM   1123  CA  ILE B 510       7.341  -2.217  17.832  1.00 51.92           C  
ANISOU 1123  CA  ILE B 510     5410   6659   7656   1151   -549    -40       C  
ATOM   1124  C   ILE B 510       6.542  -2.602  19.085  1.00 51.91           C  
ANISOU 1124  C   ILE B 510     5370   6773   7582   1127   -475   -123       C  
ATOM   1125  O   ILE B 510       6.844  -3.603  19.735  1.00 52.18           O  
ANISOU 1125  O   ILE B 510     5449   6869   7507   1051   -449   -106       O  
ATOM   1126  CB  ILE B 510       7.384  -3.434  16.867  1.00 51.47           C  
ANISOU 1126  CB  ILE B 510     5361   6651   7543   1090   -589     54       C  
ATOM   1127  CG1 ILE B 510       8.279  -3.164  15.649  1.00 50.23           C  
ANISOU 1127  CG1 ILE B 510     5257   6412   7417   1118   -640    143       C  
ATOM   1128  CG2 ILE B 510       5.972  -3.806  16.409  1.00 52.44           C  
ANISOU 1128  CG2 ILE B 510     5370   6877   7676   1107   -590     45       C  
ATOM   1129  CD1 ILE B 510       7.768  -2.102  14.722  1.00 51.65           C  
ANISOU 1129  CD1 ILE B 510     5400   6555   7670   1235   -659    196       C  
ATOM   1130  N   LEU B 511       5.541  -1.791  19.423  1.00 52.44           N  
ANISOU 1130  N   LEU B 511     5352   6864   7709   1204   -430   -203       N  
ATOM   1131  CA  LEU B 511       4.637  -2.070  20.546  1.00 53.14           C  
ANISOU 1131  CA  LEU B 511     5385   7078   7731   1194   -332   -282       C  
ATOM   1132  C   LEU B 511       3.349  -2.705  20.031  1.00 54.02           C  
ANISOU 1132  C   LEU B 511     5368   7282   7879   1176   -302   -247       C  
ATOM   1133  O   LEU B 511       2.897  -2.399  18.928  1.00 53.85           O  
ANISOU 1133  O   LEU B 511     5273   7237   7950   1232   -373   -215       O  
ATOM   1134  CB  LEU B 511       4.290  -0.783  21.301  1.00 53.18           C  
ANISOU 1134  CB  LEU B 511     5354   7061   7792   1295   -284   -426       C  
ATOM   1135  CG  LEU B 511       5.450   0.026  21.876  1.00 53.97           C  
ANISOU 1135  CG  LEU B 511     5547   7065   7896   1312   -316   -524       C  
ATOM   1136  CD1 LEU B 511       4.940   1.328  22.479  1.00 55.23           C  
ANISOU 1136  CD1 LEU B 511     5652   7178   8155   1418   -264   -696       C  
ATOM   1137  CD2 LEU B 511       6.220  -0.776  22.913  1.00 55.12           C  
ANISOU 1137  CD2 LEU B 511     5781   7314   7849   1241   -307   -545       C  
ATOM   1138  N   LEU B 512       2.771  -3.593  20.835  1.00 54.79           N  
ANISOU 1138  N   LEU B 512     5429   7486   7903   1102   -198   -253       N  
ATOM   1139  CA  LEU B 512       1.451  -4.151  20.559  1.00 55.70           C  
ANISOU 1139  CA  LEU B 512     5383   7692   8088   1067   -142   -258       C  
ATOM   1140  C   LEU B 512       0.410  -3.411  21.395  1.00 57.09           C  
ANISOU 1140  C   LEU B 512     5444   7952   8296   1144    -30   -367       C  
ATOM   1141  O   LEU B 512       0.693  -3.028  22.532  1.00 58.32           O  
ANISOU 1141  O   LEU B 512     5670   8136   8353   1172     54   -425       O  
ATOM   1142  CB  LEU B 512       1.416  -5.646  20.887  1.00 56.10           C  
ANISOU 1142  CB  LEU B 512     5450   7780   8087    921    -60   -184       C  
ATOM   1143  CG  LEU B 512       2.419  -6.538  20.151  1.00 54.79           C  
ANISOU 1143  CG  LEU B 512     5391   7526   7899    844   -150    -92       C  
ATOM   1144  CD1 LEU B 512       2.282  -7.966  20.640  1.00 59.19           C  
ANISOU 1144  CD1 LEU B 512     5962   8091   8438    712    -37    -18       C  
ATOM   1145  CD2 LEU B 512       2.234  -6.476  18.644  1.00 52.78           C  
ANISOU 1145  CD2 LEU B 512     5065   7248   7740    865   -284   -101       C  
ATOM   1146  N   ASP B 513      -0.782  -3.204  20.832  1.00 57.52           N  
ANISOU 1146  N   ASP B 513     5312   8061   8481   1189    -34   -410       N  
ATOM   1147  CA  ASP B 513      -1.930  -2.728  21.618  1.00 59.60           C  
ANISOU 1147  CA  ASP B 513     5426   8425   8793   1249    100   -517       C  
ATOM   1148  C   ASP B 513      -2.578  -3.917  22.336  1.00 60.09           C  
ANISOU 1148  C   ASP B 513     5414   8598   8819   1109    272   -494       C  
ATOM   1149  O   ASP B 513      -2.131  -5.057  22.165  1.00 59.01           O  
ANISOU 1149  O   ASP B 513     5346   8433   8642    975    272   -395       O  
ATOM   1150  CB  ASP B 513      -2.935  -1.928  20.760  1.00 60.83           C  
ANISOU 1150  CB  ASP B 513     5392   8599   9120   1382     22   -574       C  
ATOM   1151  CG  ASP B 513      -3.637  -2.766  19.690  1.00 63.36           C  
ANISOU 1151  CG  ASP B 513     5556   8989   9528   1319    -62   -545       C  
ATOM   1152  OD1 ASP B 513      -3.439  -3.998  19.619  1.00 66.08           O  
ANISOU 1152  OD1 ASP B 513     5924   9348   9835   1156    -38   -495       O  
ATOM   1153  OD2 ASP B 513      -4.403  -2.163  18.907  1.00 65.06           O1-
ANISOU 1153  OD2 ASP B 513     5615   9246   9860   1446   -159   -582       O1-
ATOM   1154  N   LYS B 514      -3.617  -3.653  23.132  1.00 61.45           N  
ANISOU 1154  N   LYS B 514     5443   8881   9024   1142    433   -581       N  
ATOM   1155  CA  LYS B 514      -4.288  -4.707  23.914  1.00 62.46           C  
ANISOU 1155  CA  LYS B 514     5493   9109   9129   1010    645   -543       C  
ATOM   1156  C   LYS B 514      -4.961  -5.797  23.062  1.00 62.94           C  
ANISOU 1156  C   LYS B 514     5388   9169   9358    868    631   -505       C  
ATOM   1157  O   LYS B 514      -5.127  -6.923  23.524  1.00 62.97           O  
ANISOU 1157  O   LYS B 514     5386   9182   9359    716    788   -425       O  
ATOM   1158  CB  LYS B 514      -5.290  -4.108  24.914  1.00 65.08           C  
ANISOU 1158  CB  LYS B 514     5689   9574   9464   1087    842   -656       C  
ATOM   1159  CG  LYS B 514      -6.512  -3.426  24.305  1.00 67.20           C  
ANISOU 1159  CG  LYS B 514     5687   9893   9952   1183    809   -780       C  
ATOM   1160  CD  LYS B 514      -7.318  -2.708  25.379  1.00 70.24           C  
ANISOU 1160  CD  LYS B 514     5965  10399  10325   1286   1010   -908       C  
ATOM   1161  CE  LYS B 514      -8.510  -1.955  24.793  1.00 72.65           C  
ANISOU 1161  CE  LYS B 514     5989  10750  10863   1414    970  -1036       C  
ATOM   1162  NZ  LYS B 514      -9.492  -2.864  24.143  1.00 72.48           N1+
ANISOU 1162  NZ  LYS B 514     5711  10800  11027   1292    982  -1022       N1+
ATOM   1163  N   ASP B 515      -5.339  -5.454  21.829  1.00 63.42           N  
ANISOU 1163  N   ASP B 515     5315   9219   9564    924    447   -566       N  
ATOM   1164  CA  ASP B 515      -5.919  -6.419  20.884  1.00 64.99           C  
ANISOU 1164  CA  ASP B 515     5345   9431   9918    801    384   -581       C  
ATOM   1165  C   ASP B 515      -4.883  -7.338  20.223  1.00 63.18           C  
ANISOU 1165  C   ASP B 515     5284   9085   9633    692    273   -488       C  
ATOM   1166  O   ASP B 515      -5.216  -8.471  19.863  1.00 64.59           O  
ANISOU 1166  O   ASP B 515     5369   9248   9924    535    300   -495       O  
ATOM   1167  CB  ASP B 515      -6.721  -5.694  19.795  1.00 66.22           C  
ANISOU 1167  CB  ASP B 515     5289   9659  10212    934    203   -690       C  
ATOM   1168  CG  ASP B 515      -7.924  -4.942  20.349  1.00 71.27           C  
ANISOU 1168  CG  ASP B 515     5700  10417  10962   1036    316   -800       C  
ATOM   1169  OD1 ASP B 515      -8.636  -5.495  21.217  1.00 73.23           O  
ANISOU 1169  OD1 ASP B 515     5822  10732  11269    926    542   -828       O  
ATOM   1170  OD2 ASP B 515      -8.160  -3.796  19.905  1.00 76.10           O1-
ANISOU 1170  OD2 ASP B 515     6257  11047  11609   1237    191   -850       O1-
ATOM   1171  N   GLY B 516      -3.648  -6.850  20.067  1.00 60.27           N  
ANISOU 1171  N   GLY B 516     5149   8632   9120    772    160   -418       N  
ATOM   1172  CA  GLY B 516      -2.568  -7.586  19.399  1.00 57.80           C  
ANISOU 1172  CA  GLY B 516     4998   8213   8750    700     50   -338       C  
ATOM   1173  C   GLY B 516      -2.009  -6.934  18.139  1.00 56.55           C  
ANISOU 1173  C   GLY B 516     4891   8025   8571    814   -174   -343       C  
ATOM   1174  O   GLY B 516      -1.070  -7.460  17.541  1.00 56.00           O  
ANISOU 1174  O   GLY B 516     4955   7879   8447    770   -260   -286       O  
ATOM   1175  N   HIS B 517      -2.581  -5.802  17.726  1.00 57.15           N  
ANISOU 1175  N   HIS B 517     4865   8158   8691    971   -256   -398       N  
ATOM   1176  CA  HIS B 517      -2.103  -5.062  16.550  1.00 56.25           C  
ANISOU 1176  CA  HIS B 517     4808   8019   8547   1107   -444   -365       C  
ATOM   1177  C   HIS B 517      -0.799  -4.349  16.867  1.00 55.00           C  
ANISOU 1177  C   HIS B 517     4878   7730   8289   1164   -446   -281       C  
ATOM   1178  O   HIS B 517      -0.600  -3.912  17.997  1.00 54.32           O  
ANISOU 1178  O   HIS B 517     4854   7611   8176   1173   -334   -297       O  
ATOM   1179  CB  HIS B 517      -3.139  -4.030  16.098  1.00 57.66           C  
ANISOU 1179  CB  HIS B 517     4808   8285   8815   1282   -517   -424       C  
ATOM   1180  CG  HIS B 517      -4.413  -4.634  15.596  1.00 59.18           C  
ANISOU 1180  CG  HIS B 517     4738   8630   9120   1247   -560   -531       C  
ATOM   1181  CD2 HIS B 517      -5.643  -4.711  16.155  1.00 59.55           C  
ANISOU 1181  CD2 HIS B 517     4550   8778   9297   1226   -461   -637       C  
ATOM   1182  ND1 HIS B 517      -4.509  -5.250  14.369  1.00 60.99           N  
ANISOU 1182  ND1 HIS B 517     4902   8931   9339   1226   -723   -561       N  
ATOM   1183  CE1 HIS B 517      -5.744  -5.684  14.193  1.00 63.11           C  
ANISOU 1183  CE1 HIS B 517     4900   9339   9739   1189   -741   -696       C  
ATOM   1184  NE2 HIS B 517      -6.453  -5.367  15.261  1.00 60.90           N  
ANISOU 1184  NE2 HIS B 517     4507   9074   9558   1184   -576   -735       N  
ATOM   1185  N   ILE B 518       0.074  -4.220  15.869  1.00 55.43           N  
ANISOU 1185  N   ILE B 518     5046   7724   8291   1205   -569   -206       N  
ATOM   1186  CA  ILE B 518       1.382  -3.584  16.069  1.00 54.93           C  
ANISOU 1186  CA  ILE B 518     5176   7527   8169   1240   -570   -133       C  
ATOM   1187  C   ILE B 518       1.263  -2.064  16.024  1.00 55.44           C  
ANISOU 1187  C   ILE B 518     5237   7527   8301   1410   -585   -128       C  
ATOM   1188  O   ILE B 518       0.351  -1.524  15.405  1.00 56.02           O  
ANISOU 1188  O   ILE B 518     5186   7658   8442   1533   -642   -134       O  
ATOM   1189  CB  ILE B 518       2.471  -4.084  15.060  1.00 54.31           C  
ANISOU 1189  CB  ILE B 518     5222   7396   8019   1205   -659    -48       C  
ATOM   1190  CG1 ILE B 518       2.261  -3.523  13.646  1.00 55.30           C  
ANISOU 1190  CG1 ILE B 518     5312   7557   8141   1339   -783      6       C  
ATOM   1191  CG2 ILE B 518       2.532  -5.605  15.044  1.00 53.39           C  
ANISOU 1191  CG2 ILE B 518     5099   7314   7872   1048   -642    -68       C  
ATOM   1192  CD1 ILE B 518       3.053  -2.254  13.356  1.00 58.86           C  
ANISOU 1192  CD1 ILE B 518     5876   7881   8607   1462   -791    107       C  
ATOM   1193  N   LYS B 519       2.199  -1.398  16.696  1.00 55.52           N  
ANISOU 1193  N   LYS B 519     5375   7412   8308   1418   -537   -125       N  
ATOM   1194  CA  LYS B 519       2.289   0.058  16.740  1.00 56.50           C  
ANISOU 1194  CA  LYS B 519     5517   7416   8536   1559   -531   -132       C  
ATOM   1195  C   LYS B 519       3.763   0.443  16.674  1.00 55.75           C  
ANISOU 1195  C   LYS B 519     5582   7163   8440   1529   -541    -79       C  
ATOM   1196  O   LYS B 519       4.520   0.162  17.611  1.00 53.57           O  
ANISOU 1196  O   LYS B 519     5380   6867   8109   1435   -497   -143       O  
ATOM   1197  CB  LYS B 519       1.681   0.592  18.041  1.00 57.73           C  
ANISOU 1197  CB  LYS B 519     5610   7588   8736   1589   -425   -275       C  
ATOM   1198  CG  LYS B 519       0.161   0.597  18.090  1.00 59.22           C  
ANISOU 1198  CG  LYS B 519     5609   7907   8985   1658   -396   -336       C  
ATOM   1199  CD  LYS B 519      -0.424   1.769  17.321  1.00 60.38           C  
ANISOU 1199  CD  LYS B 519     5678   7990   9274   1855   -456   -305       C  
ATOM   1200  CE  LYS B 519      -1.896   1.957  17.631  1.00 61.89           C  
ANISOU 1200  CE  LYS B 519     5659   8306   9551   1945   -412   -404       C  
ATOM   1201  NZ  LYS B 519      -2.415   3.223  17.035  1.00 63.43           N1+
ANISOU 1201  NZ  LYS B 519     5787   8416   9899   2172   -463   -371       N1+
ATOM   1202  N   ILE B 520       4.167   1.072  15.569  1.00 56.14           N  
ANISOU 1202  N   ILE B 520     5673   7112   8544   1615   -593     42       N  
ATOM   1203  CA  ILE B 520       5.540   1.562  15.414  1.00 56.11           C  
ANISOU 1203  CA  ILE B 520     5794   6939   8585   1587   -580     98       C  
ATOM   1204  C   ILE B 520       5.729   2.790  16.305  1.00 56.99           C  
ANISOU 1204  C   ILE B 520     5913   6890   8852   1632   -513    -11       C  
ATOM   1205  O   ILE B 520       4.933   3.725  16.244  1.00 59.55           O  
ANISOU 1205  O   ILE B 520     6174   7153   9299   1765   -492    -22       O  
ATOM   1206  CB  ILE B 520       5.867   1.927  13.949  1.00 56.37           C  
ANISOU 1206  CB  ILE B 520     5871   6912   8635   1674   -620    283       C  
ATOM   1207  CG1 ILE B 520       5.721   0.692  13.051  1.00 56.21           C  
ANISOU 1207  CG1 ILE B 520     5844   7065   8447   1631   -696    345       C  
ATOM   1208  CG2 ILE B 520       7.285   2.503  13.840  1.00 56.31           C  
ANISOU 1208  CG2 ILE B 520     5970   6709   8714   1632   -571    341       C  
ATOM   1209  CD1 ILE B 520       6.173   0.907  11.619  1.00 58.23           C  
ANISOU 1209  CD1 ILE B 520     6162   7307   8655   1715   -730    522       C  
ATOM   1210  N   ALA B 521       6.774   2.766  17.133  1.00 56.35           N  
ANISOU 1210  N   ALA B 521     5895   6747   8768   1530   -489   -107       N  
ATOM   1211  CA  ALA B 521       7.049   3.831  18.106  1.00 58.88           C  
ANISOU 1211  CA  ALA B 521     6215   6932   9226   1551   -437   -273       C  
ATOM   1212  C   ALA B 521       8.435   4.441  17.899  1.00 58.89           C  
ANISOU 1212  C   ALA B 521     6280   6733   9363   1498   -430   -263       C  
ATOM   1213  O   ALA B 521       9.226   3.941  17.107  1.00 57.73           O  
ANISOU 1213  O   ALA B 521     6183   6575   9177   1440   -455   -125       O  
ATOM   1214  CB  ALA B 521       6.924   3.285  19.526  1.00 58.63           C  
ANISOU 1214  CB  ALA B 521     6172   7052   9054   1484   -419   -456       C  
ATOM   1215  N   ASP B 522       8.699   5.533  18.616  1.00 60.54           N  
ANISOU 1215  N   ASP B 522     6475   6779   9749   1515   -387   -430       N  
ATOM   1216  CA  ASP B 522      10.019   6.181  18.678  1.00 61.40           C  
ANISOU 1216  CA  ASP B 522     6610   6685  10034   1440   -372   -491       C  
ATOM   1217  C   ASP B 522      10.529   6.681  17.321  1.00 61.61           C  
ANISOU 1217  C   ASP B 522     6671   6513  10226   1463   -327   -259       C  
ATOM   1218  O   ASP B 522      11.369   6.043  16.679  1.00 58.56           O  
ANISOU 1218  O   ASP B 522     6322   6158   9769   1387   -343   -130       O  
ATOM   1219  CB  ASP B 522      11.043   5.262  19.354  1.00 60.49           C  
ANISOU 1219  CB  ASP B 522     6516   6709   9758   1307   -437   -587       C  
ATOM   1220  CG  ASP B 522      10.570   4.752  20.707  1.00 63.27           C  
ANISOU 1220  CG  ASP B 522     6853   7276   9910   1303   -467   -780       C  
ATOM   1221  OD1 ASP B 522       9.731   5.417  21.358  1.00 63.32           O  
ANISOU 1221  OD1 ASP B 522     6823   7277   9961   1379   -425   -927       O  
ATOM   1222  OD2 ASP B 522      11.038   3.670  21.116  1.00 68.48           O1-
ANISOU 1222  OD2 ASP B 522     7543   8110  10365   1234   -522   -773       O1-
ATOM   1223  N   PHE B 523      10.020   7.845  16.920  1.00 64.19           N  
ANISOU 1223  N   PHE B 523     6985   6631  10776   1581   -256   -203       N  
ATOM   1224  CA  PHE B 523      10.324   8.451  15.621  1.00 65.86           C  
ANISOU 1224  CA  PHE B 523     7239   6644  11140   1642   -185     60       C  
ATOM   1225  C   PHE B 523      11.437   9.509  15.692  1.00 68.33           C  
ANISOU 1225  C   PHE B 523     7553   6633  11776   1568    -86      9       C  
ATOM   1226  O   PHE B 523      11.598  10.302  14.763  1.00 70.48           O  
ANISOU 1226  O   PHE B 523     7859   6675  12244   1636     16    224       O  
ATOM   1227  CB  PHE B 523       9.042   9.058  15.039  1.00 67.43           C  
ANISOU 1227  CB  PHE B 523     7426   6807  11388   1844   -166    202       C  
ATOM   1228  CG  PHE B 523       7.936   8.057  14.846  1.00 66.98           C  
ANISOU 1228  CG  PHE B 523     7337   7060  11053   1909   -262    246       C  
ATOM   1229  CD1 PHE B 523       7.972   7.167  13.776  1.00 67.40           C  
ANISOU 1229  CD1 PHE B 523     7427   7285  10898   1913   -317    450       C  
ATOM   1230  CD2 PHE B 523       6.865   7.995  15.732  1.00 67.86           C  
ANISOU 1230  CD2 PHE B 523     7367   7295  11121   1961   -289     65       C  
ATOM   1231  CE1 PHE B 523       6.953   6.229  13.589  1.00 67.22           C  
ANISOU 1231  CE1 PHE B 523     7352   7535  10654   1955   -410    457       C  
ATOM   1232  CE2 PHE B 523       5.842   7.060  15.553  1.00 67.80           C  
ANISOU 1232  CE2 PHE B 523     7303   7561  10898   2000   -362     96       C  
ATOM   1233  CZ  PHE B 523       5.887   6.178  14.479  1.00 66.79           C  
ANISOU 1233  CZ  PHE B 523     7203   7584  10589   1991   -429    285       C  
ATOM   1234  N   GLY B 524      12.220   9.504  16.772  1.00 69.02           N  
ANISOU 1234  N   GLY B 524     7596   6707  11922   1431   -113   -268       N  
ATOM   1235  CA  GLY B 524      13.289  10.485  16.969  1.00 71.47           C  
ANISOU 1235  CA  GLY B 524     7868   6714  12573   1334    -32   -385       C  
ATOM   1236  C   GLY B 524      14.454  10.412  15.992  1.00 71.40           C  
ANISOU 1236  C   GLY B 524     7878   6588  12662   1241     43   -178       C  
ATOM   1237  O   GLY B 524      15.162  11.403  15.800  1.00 73.44           O  
ANISOU 1237  O   GLY B 524     8105   6531  13268   1186    163   -182       O  
ATOM   1238  N   MET B 525      14.650   9.249  15.372  1.00 69.22           N  
ANISOU 1238  N   MET B 525     7645   6551  12103   1222    -10     -5       N  
ATOM   1239  CA  MET B 525      15.747   9.037  14.422  1.00 69.79           C  
ANISOU 1239  CA  MET B 525     7733   6560  12222   1143     69    189       C  
ATOM   1240  C   MET B 525      15.312   9.177  12.954  1.00 68.99           C  
ANISOU 1240  C   MET B 525     7722   6423  12070   1275    166    563       C  
ATOM   1241  O   MET B 525      16.061   8.793  12.052  1.00 68.90           O  
ANISOU 1241  O   MET B 525     7740   6436  12004   1237    233    753       O  
ATOM   1242  CB  MET B 525      16.366   7.653  14.663  1.00 68.03           C  
ANISOU 1242  CB  MET B 525     7498   6618  11730   1046    -44    123       C  
ATOM   1243  CG  MET B 525      17.854   7.560  14.360  1.00 72.76           C  
ANISOU 1243  CG  MET B 525     8044   7133  12466    908     16    133       C  
ATOM   1244  SD  MET B 525      18.609   6.123  15.142  1.00 80.09           S  
ANISOU 1244  SD  MET B 525     8925   8358  13148    809   -148    -50       S  
ATOM   1245  CE  MET B 525      18.646   6.642  16.862  1.00 79.23           C  
ANISOU 1245  CE  MET B 525     8726   8237  13140    757   -259   -446       C  
ATOM   1246  N   CYS B 526      14.122   9.735  12.717  1.00 68.05           N  
ANISOU 1246  N   CYS B 526     7640   6260  11957   1444    175    664       N  
ATOM   1247  CA  CYS B 526      13.604   9.918  11.358  1.00 68.30           C  
ANISOU 1247  CA  CYS B 526     7755   6290  11907   1609    242   1019       C  
ATOM   1248  C   CYS B 526      14.345  11.024  10.601  1.00 71.04           C  
ANISOU 1248  C   CYS B 526     8135   6294  12564   1615    449   1242       C  
ATOM   1249  O   CYS B 526      15.011  11.867  11.208  1.00 72.37           O  
ANISOU 1249  O   CYS B 526     8244   6170  13082   1505    543   1093       O  
ATOM   1250  CB  CYS B 526      12.104  10.247  11.378  1.00 68.75           C  
ANISOU 1250  CB  CYS B 526     7816   6401  11903   1808    178   1052       C  
ATOM   1251  SG  CYS B 526      11.026   8.915  11.929  1.00 64.85           S  
ANISOU 1251  SG  CYS B 526     7281   6319  11039   1825    -24    882       S  
ATOM   1252  N   LYS B 527      14.224  10.993   9.274  1.00 72.09           N  
ANISOU 1252  N   LYS B 527     8358   6474  12560   1745    522   1595       N  
ATOM   1253  CA  LYS B 527      14.681  12.075   8.401  1.00 76.20           C  
ANISOU 1253  CA  LYS B 527     8937   6680  13335   1804    745   1897       C  
ATOM   1254  C   LYS B 527      13.500  12.538   7.551  1.00 78.71           C  
ANISOU 1254  C   LYS B 527     9342   7023  13540   2085    744   2193       C  
ATOM   1255  O   LYS B 527      12.890  11.729   6.853  1.00 78.02           O  
ANISOU 1255  O   LYS B 527     9301   7266  13074   2209    626   2318       O  
ATOM   1256  CB  LYS B 527      15.831  11.604   7.501  1.00 75.85           C  
ANISOU 1256  CB  LYS B 527     8930   6690  13201   1712    867   2087       C  
ATOM   1257  CG  LYS B 527      16.488  12.694   6.636  1.00 78.62           C  
ANISOU 1257  CG  LYS B 527     9333   6700  13839   1740   1147   2412       C  
ATOM   1258  CD  LYS B 527      17.196  13.758   7.472  1.00 80.17           C  
ANISOU 1258  CD  LYS B 527     9431   6467  14562   1573   1285   2229       C  
ATOM   1259  CE  LYS B 527      17.911  14.772   6.601  1.00 83.23           C  
ANISOU 1259  CE  LYS B 527     9863   6493  15268   1572   1595   2566       C  
ATOM   1260  NZ  LYS B 527      18.638  15.786   7.415  0.00 92.47           N1+
ANISOU 1260  NZ  LYS B 527    10912   7224  16998   1382   1733   2348       N1+
ATOM   1261  N   GLU B 528      13.194  13.834   7.614  1.00 82.45           N  
ANISOU 1261  N   GLU B 528     9828   7144  14356   2189    868   2290       N  
ATOM   1262  CA  GLU B 528      12.071  14.427   6.875  1.00 85.48           C  
ANISOU 1262  CA  GLU B 528    10284   7512  14682   2485    869   2582       C  
ATOM   1263  C   GLU B 528      12.499  14.907   5.487  1.00 88.90           C  
ANISOU 1263  C   GLU B 528    10844   7832  15102   2615   1066   3054       C  
ATOM   1264  O   GLU B 528      13.692  14.937   5.173  1.00 89.01           O  
ANISOU 1264  O   GLU B 528    10878   7717  15227   2454   1240   3142       O  
ATOM   1265  CB  GLU B 528      11.480  15.598   7.664  1.00 87.44           C  
ANISOU 1265  CB  GLU B 528    10484   7419  15321   2561    912   2455       C  
ATOM   1266  CG  GLU B 528      10.809  15.191   8.959  1.00 85.85           C  
ANISOU 1266  CG  GLU B 528    10169   7370  15080   2499    726   2026       C  
ATOM   1267  CD  GLU B 528      10.426  16.386   9.800  1.00 91.25           C  
ANISOU 1267  CD  GLU B 528    10798   7689  16182   2546    796   1850       C  
ATOM   1268  OE1 GLU B 528      11.324  16.955  10.454  1.00 92.39           O  
ANISOU 1268  OE1 GLU B 528    10900   7528  16676   2357    913   1652       O  
ATOM   1269  OE2 GLU B 528       9.231  16.757   9.806  1.00 95.84           O1-
ANISOU 1269  OE2 GLU B 528    11367   8292  16759   2773    734   1890       O1-
ATOM   1270  N   ASN B 529      11.506  15.276   4.673  1.00 91.71           N  
ANISOU 1270  N   ASN B 529    11276   8258  15313   2917   1037   3357       N  
ATOM   1271  CA  ASN B 529      11.713  15.804   3.314  1.00 95.73           C  
ANISOU 1271  CA  ASN B 529    11927   8689  15758   3108   1218   3856       C  
ATOM   1272  C   ASN B 529      12.430  14.804   2.391  1.00 95.04           C  
ANISOU 1272  C   ASN B 529    11905   8928  15279   3047   1233   3996       C  
ATOM   1273  O   ASN B 529      13.351  15.167   1.654  1.00 97.45           O  
ANISOU 1273  O   ASN B 529    12293   9075  15659   3018   1477   4285       O  
ATOM   1274  CB  ASN B 529      12.454  17.152   3.357  1.00 99.34           C  
ANISOU 1274  CB  ASN B 529    12418   8583  16745   3057   1526   4034       C  
ATOM   1275  CG  ASN B 529      11.820  18.140   4.320  1.00101.12           C  
ANISOU 1275  CG  ASN B 529    12571   8456  17392   3103   1521   3844       C  
ATOM   1276  ND2 ASN B 529      10.722  18.759   3.898  1.00102.55           N  
ANISOU 1276  ND2 ASN B 529    12805   8599  17559   3424   1486   4084       N  
ATOM   1277  OD1 ASN B 529      12.305  18.335   5.434  1.00100.41           O  
ANISOU 1277  OD1 ASN B 529    12374   8148  17629   2865   1541   3471       O  
ATOM   1278  N   MET B 530      11.986  13.549   2.448  1.00 92.19           N  
ANISOU 1278  N   MET B 530    11499   9013  14516   3028    985   3781       N  
ATOM   1279  CA  MET B 530      12.554  12.457   1.658  1.00 91.60           C  
ANISOU 1279  CA  MET B 530    11471   9281  14052   2973    962   3835       C  
ATOM   1280  C   MET B 530      11.524  11.983   0.630  1.00 92.84           C  
ANISOU 1280  C   MET B 530    11691   9841  13744   3259    789   4021       C  
ATOM   1281  O   MET B 530      11.103  10.822   0.638  1.00 90.69           O  
ANISOU 1281  O   MET B 530    11366   9948  13145   3231    568   3799       O  
ATOM   1282  CB  MET B 530      12.986  11.304   2.576  1.00 87.75           C  
ANISOU 1282  CB  MET B 530    10872   8965  13503   2699    822   3408       C  
ATOM   1283  CG  MET B 530      14.062  11.668   3.599  1.00 87.20           C  
ANISOU 1283  CG  MET B 530    10722   8562  13848   2422    954   3188       C  
ATOM   1284  SD  MET B 530      15.680  11.993   2.870  1.00 90.36           S  
ANISOU 1284  SD  MET B 530    11169   8750  14412   2283   1272   3428       S  
ATOM   1285  CE  MET B 530      16.155  10.348   2.350  1.00 85.77           C  
ANISOU 1285  CE  MET B 530    10592   8632  13365   2206   1157   3330       C  
ATOM   1286  N   LEU B 531      11.125  12.904  -0.249  1.00 97.08           N  
ANISOU 1286  N   LEU B 531    12334  10286  14265   3539    890   4425       N  
ATOM   1287  CA  LEU B 531      10.183  12.621  -1.341  1.00 98.79           C  
ANISOU 1287  CA  LEU B 531    12615  10887  14032   3855    731   4646       C  
ATOM   1288  C   LEU B 531      10.919  12.588  -2.685  1.00101.66           C  
ANISOU 1288  C   LEU B 531    13137  11378  14112   3962    912   5029       C  
ATOM   1289  O   LEU B 531      11.729  13.473  -2.972  1.00104.43           O  
ANISOU 1289  O   LEU B 531    13581  11389  14708   3950   1214   5332       O  
ATOM   1290  CB  LEU B 531       9.066  13.673  -1.373  1.00101.28           C  
ANISOU 1290  CB  LEU B 531    12933  11058  14488   4155    683   4843       C  
ATOM   1291  CG  LEU B 531       7.922  13.462  -0.376  0.50 98.19           C  
ANISOU 1291  CG  LEU B 531    12378  10746  14184   4158    429   4482       C  
ATOM   1292  CD1 LEU B 531       7.147  14.752  -0.148  0.50100.09           C  
ANISOU 1292  CD1 LEU B 531    12611  10675  14746   4394    472   4651       C  
ATOM   1293  CD2 LEU B 531       6.990  12.355  -0.852  0.50 95.41           C  
ANISOU 1293  CD2 LEU B 531    11957  10935  13359   4279    125   4346       C  
ATOM   1294  N   GLY B 532      10.632  11.566  -3.493  1.00101.30           N  
ANISOU 1294  N   GLY B 532    13115  11818  13557   4061    739   5000       N  
ATOM   1295  CA  GLY B 532      11.215  11.427  -4.830  1.00103.96           C  
ANISOU 1295  CA  GLY B 532    13604  12364  13533   4198    884   5336       C  
ATOM   1296  C   GLY B 532      12.657  10.947  -4.802  1.00102.66           C  
ANISOU 1296  C   GLY B 532    13454  12116  13437   3909   1106   5262       C  
ATOM   1297  O   GLY B 532      12.939   9.860  -4.290  1.00 99.67           O  
ANISOU 1297  O   GLY B 532    12976  11899  12994   3681    976   4876       O  
ATOM   1298  N   ASP B 533      13.563  11.763  -5.346  1.00105.68           N  
ANISOU 1298  N   ASP B 533    13950  12237  13967   3923   1450   5639       N  
ATOM   1299  CA  ASP B 533      14.997  11.440  -5.429  1.00105.16           C  
ANISOU 1299  CA  ASP B 533    13886  12077  13995   3668   1704   5618       C  
ATOM   1300  C   ASP B 533      15.844  12.109  -4.329  1.00104.04           C  
ANISOU 1300  C   ASP B 533    13641  11411  14478   3369   1901   5490       C  
ATOM   1301  O   ASP B 533      17.057  12.276  -4.496  1.00104.77           O  
ANISOU 1301  O   ASP B 533    13735  11316  14755   3197   2190   5591       O  
ATOM   1302  CB  ASP B 533      15.534  11.833  -6.813  1.00109.69           C  
ANISOU 1302  CB  ASP B 533    14637  12733  14309   3864   1990   6114       C  
ATOM   1303  CG  ASP B 533      14.726  11.221  -7.953  0.00117.46           C  
ANISOU 1303  CG  ASP B 533    15724  14265  14639   4185   1789   6236       C  
ATOM   1304  OD1 ASP B 533      14.247  10.074  -7.823  0.00114.58           O  
ANISOU 1304  OD1 ASP B 533    15278  14273  13983   4149   1483   5859       O  
ATOM   1305  OD2 ASP B 533      14.571  11.902  -8.989  0.00121.96           O1-
ANISOU 1305  OD2 ASP B 533    16457  14892  14989   4478   1941   6711       O1-
ATOM   1306  N   ALA B 534      15.212  12.475  -3.209  1.00102.19           N  
ANISOU 1306  N   ALA B 534    13304  10958  14564   3306   1746   5244       N  
ATOM   1307  CA  ALA B 534      15.916  13.074  -2.070  1.00101.06           C  
ANISOU 1307  CA  ALA B 534    13047  10356  14996   3028   1881   5045       C  
ATOM   1308  C   ALA B 534      16.686  11.995  -1.309  1.00 97.27           C  
ANISOU 1308  C   ALA B 534    12433   9998  14528   2719   1785   4612       C  
ATOM   1309  O   ALA B 534      16.231  10.852  -1.222  1.00 94.00           O  
ANISOU 1309  O   ALA B 534    11987   9962  13768   2722   1526   4366       O  
ATOM   1310  CB  ALA B 534      14.936  13.779  -1.141  1.00 99.89           C  
ANISOU 1310  CB  ALA B 534    12837   9980  15138   3089   1738   4903       C  
ATOM   1311  N   LYS B 535      17.850  12.368  -0.772  1.00 97.94           N  
ANISOU 1311  N   LYS B 535    12432   9755  15025   2461   1994   4524       N  
ATOM   1312  CA  LYS B 535      18.713  11.448  -0.018  1.00 95.29           C  
ANISOU 1312  CA  LYS B 535    11957   9502  14748   2178   1919   4135       C  
ATOM   1313  C   LYS B 535      19.349  12.119   1.203  1.00 94.93           C  
ANISOU 1313  C   LYS B 535    11764   9050  15255   1929   1990   3881       C  
ATOM   1314  O   LYS B 535      19.340  13.346   1.327  1.00 98.00           O  
ANISOU 1314  O   LYS B 535    12161   9045  16031   1944   2165   4031       O  
ATOM   1315  CB  LYS B 535      19.816  10.886  -0.923  1.00 96.66           C  
ANISOU 1315  CB  LYS B 535    12156   9828  14743   2116   2116   4281       C  
ATOM   1316  CG  LYS B 535      19.312  10.017  -2.068  1.00 98.25           C  
ANISOU 1316  CG  LYS B 535    12483  10491  14356   2335   2020   4435       C  
ATOM   1317  CD  LYS B 535      20.463   9.358  -2.812  1.00100.68           C  
ANISOU 1317  CD  LYS B 535    12794  10961  14499   2251   2207   4496       C  
ATOM   1318  CE  LYS B 535      19.962   8.457  -3.930  1.00102.12           C  
ANISOU 1318  CE  LYS B 535    13099  11620  14083   2469   2099   4594       C  
ATOM   1319  NZ  LYS B 535      19.254   9.190  -4.993  0.00111.35           N1+
ANISOU 1319  NZ  LYS B 535    14439  12858  15010   2774   2183   5026       N1+
ATOM   1320  N   THR B 536      19.893  11.288   2.092  1.00 91.57           N  
ANISOU 1320  N   THR B 536    11203   8728  14861   1710   1847   3488       N  
ATOM   1321  CA  THR B 536      20.607  11.735   3.297  1.00 91.06           C  
ANISOU 1321  CA  THR B 536    10975   8359  15262   1462   1870   3178       C  
ATOM   1322  C   THR B 536      21.786  10.793   3.570  1.00 89.52           C  
ANISOU 1322  C   THR B 536    10657   8310  15047   1249   1857   2947       C  
ATOM   1323  O   THR B 536      21.825   9.684   3.029  1.00 87.84           O  
ANISOU 1323  O   THR B 536    10487   8446  14443   1298   1774   2963       O  
ATOM   1324  CB  THR B 536      19.661  11.787   4.521  1.00 89.12           C  
ANISOU 1324  CB  THR B 536    10680   8105  15078   1468   1611   2854       C  
ATOM   1325  CG2 THR B 536      19.138  10.395   4.876  1.00 85.09           C  
ANISOU 1325  CG2 THR B 536    10161   8019  14150   1484   1318   2616       C  
ATOM   1326  OG1 THR B 536      20.350  12.339   5.647  1.00 89.32           O  
ANISOU 1326  OG1 THR B 536    10553   7837  15547   1251   1639   2553       O  
ATOM   1327  N   ASN B 537      22.733  11.226   4.407  1.00 90.34           N  
ANISOU 1327  N   ASN B 537    10595   8151  15577   1020   1929   2716       N  
ATOM   1328  CA  ASN B 537      24.004  10.501   4.587  1.00 90.02           C  
ANISOU 1328  CA  ASN B 537    10410   8208  15586    825   1954   2533       C  
ATOM   1329  C   ASN B 537      24.514  10.277   6.022  1.00 88.82           C  
ANISOU 1329  C   ASN B 537    10068   8020  15659    626   1768   2073       C  
ATOM   1330  O   ASN B 537      25.624   9.763   6.190  1.00 88.61           O  
ANISOU 1330  O   ASN B 537     9899   8054  15714    474   1790   1925       O  
ATOM   1331  CB  ASN B 537      25.100  11.186   3.751  1.00 93.72           C  
ANISOU 1331  CB  ASN B 537    10835   8431  16341    738   2323   2798       C  
ATOM   1332  CG  ASN B 537      25.559  12.514   4.343  1.00 97.29           C  
ANISOU 1332  CG  ASN B 537    11163   8406  17395    580   2491   2726       C  
ATOM   1333  ND2 ASN B 537      26.831  12.836   4.142  1.00101.86           N  
ANISOU 1333  ND2 ASN B 537    11593   8791  18320    392   2743   2746       N  
ATOM   1334  OD1 ASN B 537      24.782  13.241   4.963  1.00 98.47           O  
ANISOU 1334  OD1 ASN B 537    11340   8360  17715    626   2406   2639       O  
ATOM   1335  N   GLU B 538      23.732  10.638   7.042  1.00 88.25           N  
ANISOU 1335  N   GLU B 538     9986   7874  15671    641   1585   1847       N  
ATOM   1336  CA  GLU B 538      24.205  10.493   8.435  1.00 87.92           C  
ANISOU 1336  CA  GLU B 538     9772   7819  15814    472   1406   1407       C  
ATOM   1337  C   GLU B 538      24.115   9.043   8.931  1.00 83.92           C  
ANISOU 1337  C   GLU B 538     9259   7711  14916    485   1141   1206       C  
ATOM   1338  O   GLU B 538      23.155   8.325   8.636  1.00 82.50           O  
ANISOU 1338  O   GLU B 538     9216   7779  14353    636   1016   1303       O  
ATOM   1339  CB  GLU B 538      23.516  11.456   9.425  1.00 89.44           C  
ANISOU 1339  CB  GLU B 538     9943   7781  16259    473   1328   1199       C  
ATOM   1340  CG  GLU B 538      21.995  11.544   9.354  1.00 90.43           C  
ANISOU 1340  CG  GLU B 538    10231   7986  16140    686   1224   1313       C  
ATOM   1341  CD  GLU B 538      21.506  12.785   8.616  1.00 95.99           C  
ANISOU 1341  CD  GLU B 538    11031   8363  17079    801   1444   1623       C  
ATOM   1342  OE1 GLU B 538      22.062  13.104   7.543  1.00 99.28           O  
ANISOU 1342  OE1 GLU B 538    11487   8651  17583    808   1688   1949       O  
ATOM   1343  OE2 GLU B 538      20.569  13.444   9.113  1.00 99.45           O1-
ANISOU 1343  OE2 GLU B 538    11503   8669  17615    898   1384   1551       O1-
ATOM   1344  N   PHE B 539      25.134   8.639   9.686  1.00 82.65           N  
ANISOU 1344  N   PHE B 539     8927   7597  14880    327   1059    926       N  
ATOM   1345  CA  PHE B 539      25.261   7.286  10.214  1.00 78.99           C  
ANISOU 1345  CA  PHE B 539     8439   7470  14104    331    831    744       C  
ATOM   1346  C   PHE B 539      24.385   7.138  11.458  1.00 77.48           C  
ANISOU 1346  C   PHE B 539     8268   7380  13790    370    582    485       C  
ATOM   1347  O   PHE B 539      24.589   7.846  12.447  1.00 78.70           O  
ANISOU 1347  O   PHE B 539     8313   7385  14203    282    529    225       O  
ATOM   1348  CB  PHE B 539      26.731   7.011  10.558  1.00 79.27           C  
ANISOU 1348  CB  PHE B 539     8266   7506  14348    169    841    554       C  
ATOM   1349  CG  PHE B 539      27.017   5.589  10.936  1.00 76.12           C  
ANISOU 1349  CG  PHE B 539     7842   7430  13648    192    642    424       C  
ATOM   1350  CD1 PHE B 539      27.345   4.651   9.961  1.00 74.59           C  
ANISOU 1350  CD1 PHE B 539     7698   7408  13235    246    714    612       C  
ATOM   1351  CD2 PHE B 539      26.977   5.187  12.271  1.00 74.54           C  
ANISOU 1351  CD2 PHE B 539     7574   7362  13388    172    389    116       C  
ATOM   1352  CE1 PHE B 539      27.620   3.329  10.307  1.00 72.12           C  
ANISOU 1352  CE1 PHE B 539     7361   7357  12682    275    541    494       C  
ATOM   1353  CE2 PHE B 539      27.249   3.868  12.629  1.00 71.97           C  
ANISOU 1353  CE2 PHE B 539     7235   7312  12799    209    217     29       C  
ATOM   1354  CZ  PHE B 539      27.571   2.937  11.644  1.00 72.02           C  
ANISOU 1354  CZ  PHE B 539     7287   7452  12627    259    295    219       C  
ATOM   1355  N   CYS B 540      23.419   6.218  11.405  1.00 74.92           N  
ANISOU 1355  N   CYS B 540     8076   7312  13079    497    442    545       N  
ATOM   1356  CA  CYS B 540      22.462   6.021  12.501  1.00 73.75           C  
ANISOU 1356  CA  CYS B 540     7961   7281  12780    548    241    344       C  
ATOM   1357  C   CYS B 540      21.696   4.702  12.399  1.00 70.97           C  
ANISOU 1357  C   CYS B 540     7714   7234  12017    648    101    402       C  
ATOM   1358  O   CYS B 540      21.613   4.097  11.324  1.00 70.61           O  
ANISOU 1358  O   CYS B 540     7746   7291  11790    709    162    618       O  
ATOM   1359  CB  CYS B 540      21.451   7.169  12.526  1.00 75.57           C  
ANISOU 1359  CB  CYS B 540     8254   7311  13147    625    302    395       C  
ATOM   1360  SG  CYS B 540      20.461   7.282  11.021  1.00 78.97           S  
ANISOU 1360  SG  CYS B 540     8854   7748  13401    802    427    801       S  
ATOM   1361  N   GLY B 541      21.115   4.292  13.527  1.00 69.17           N  
ANISOU 1361  N   GLY B 541     7486   7143  11651    664    -72    201       N  
ATOM   1362  CA  GLY B 541      20.341   3.054  13.636  1.00 66.26           C  
ANISOU 1362  CA  GLY B 541     7202   7035  10939    738   -198    226       C  
ATOM   1363  C   GLY B 541      20.947   2.124  14.665  1.00 65.33           C  
ANISOU 1363  C   GLY B 541     7025   7081  10718    684   -343     33       C  
ATOM   1364  O   GLY B 541      22.055   2.362  15.148  1.00 67.57           O  
ANISOU 1364  O   GLY B 541     7193   7309  11172    600   -359   -112       O  
ATOM   1365  N   THR B 542      20.216   1.062  15.000  1.00 62.75           N  
ANISOU 1365  N   THR B 542     6768   6954  10120    739   -447     36       N  
ATOM   1366  CA  THR B 542      20.688   0.055  15.955  1.00 60.59           C  
ANISOU 1366  CA  THR B 542     6465   6845   9710    720   -578    -94       C  
ATOM   1367  C   THR B 542      21.548  -0.974  15.204  1.00 58.99           C  
ANISOU 1367  C   THR B 542     6254   6706   9453    709   -561     11       C  
ATOM   1368  O   THR B 542      21.082  -1.522  14.203  1.00 57.55           O  
ANISOU 1368  O   THR B 542     6150   6561   9155    749   -506    172       O  
ATOM   1369  CB  THR B 542      19.514  -0.642  16.645  1.00 59.52           C  
ANISOU 1369  CB  THR B 542     6410   6868   9336    781   -660   -112       C  
ATOM   1370  CG2 THR B 542      20.002  -1.538  17.775  1.00 59.08           C  
ANISOU 1370  CG2 THR B 542     6335   6969   9144    779   -784   -226       C  
ATOM   1371  OG1 THR B 542      18.627   0.350  17.177  1.00 60.98           O  
ANISOU 1371  OG1 THR B 542     6599   6995   9574    807   -650   -198       O  
ATOM   1372  N   PRO B 543      22.792  -1.243  15.684  1.00 58.76           N  
ANISOU 1372  N   PRO B 543     6119   6701   9505    663   -617   -100       N  
ATOM   1373  CA  PRO B 543      23.817  -2.039  14.978  1.00 57.93           C  
ANISOU 1373  CA  PRO B 543     5970   6626   9414    653   -582    -27       C  
ATOM   1374  C   PRO B 543      23.346  -3.279  14.202  1.00 56.02           C  
ANISOU 1374  C   PRO B 543     5837   6486   8963    714   -565    122       C  
ATOM   1375  O   PRO B 543      23.695  -3.428  13.028  1.00 56.65           O  
ANISOU 1375  O   PRO B 543     5923   6535   9064    717   -452    238       O  
ATOM   1376  CB  PRO B 543      24.760  -2.456  16.109  1.00 58.53           C  
ANISOU 1376  CB  PRO B 543     5937   6795   9507    644   -725   -200       C  
ATOM   1377  CG  PRO B 543      24.712  -1.334  17.048  1.00 59.37           C  
ANISOU 1377  CG  PRO B 543     5974   6844   9737    603   -778   -386       C  
ATOM   1378  CD  PRO B 543      23.318  -0.764  16.980  1.00 60.14           C  
ANISOU 1378  CD  PRO B 543     6192   6890   9766    630   -729   -330       C  
ATOM   1379  N   ASP B 544      22.563  -4.147  14.848  1.00 53.48           N  
ANISOU 1379  N   ASP B 544     5594   6280   8448    759   -663    110       N  
ATOM   1380  CA  ASP B 544      22.042  -5.369  14.205  1.00 51.37           C  
ANISOU 1380  CA  ASP B 544     5417   6087   8016    803   -652    214       C  
ATOM   1381  C   ASP B 544      21.221  -5.105  12.934  1.00 49.77           C  
ANISOU 1381  C   ASP B 544     5284   5861   7765    821   -554    333       C  
ATOM   1382  O   ASP B 544      21.191  -5.947  12.037  1.00 49.41           O  
ANISOU 1382  O   ASP B 544     5280   5862   7632    846   -520    396       O  
ATOM   1383  CB  ASP B 544      21.194  -6.189  15.195  1.00 51.01           C  
ANISOU 1383  CB  ASP B 544     5438   6136   7808    832   -748    189       C  
ATOM   1384  CG  ASP B 544      22.035  -6.923  16.242  1.00 55.54           C  
ANISOU 1384  CG  ASP B 544     5972   6775   8355    857   -848    127       C  
ATOM   1385  OD1 ASP B 544      23.226  -6.592  16.427  1.00 65.37           O  
ANISOU 1385  OD1 ASP B 544     7114   8006   9719    847   -878     56       O  
ATOM   1386  OD2 ASP B 544      21.495  -7.838  16.897  1.00 55.02           O1-
ANISOU 1386  OD2 ASP B 544     5974   6779   8152    892   -896    157       O1-
ATOM   1387  N   TYR B 545      20.582  -3.934  12.863  1.00 49.33           N  
ANISOU 1387  N   TYR B 545     5237   5739   7769    822   -516    352       N  
ATOM   1388  CA  TYR B 545      19.630  -3.591  11.806  1.00 48.04           C  
ANISOU 1388  CA  TYR B 545     5140   5577   7536    872   -452    473       C  
ATOM   1389  C   TYR B 545      20.144  -2.628  10.724  1.00 49.27           C  
ANISOU 1389  C   TYR B 545     5288   5631   7802    884   -315    595       C  
ATOM   1390  O   TYR B 545      19.437  -2.399   9.740  1.00 49.29           O  
ANISOU 1390  O   TYR B 545     5352   5662   7713    953   -266    720       O  
ATOM   1391  CB  TYR B 545      18.385  -2.976  12.447  1.00 47.55           C  
ANISOU 1391  CB  TYR B 545     5099   5512   7455    898   -497    439       C  
ATOM   1392  CG  TYR B 545      17.670  -3.878  13.430  1.00 45.36           C  
ANISOU 1392  CG  TYR B 545     4840   5342   7053    892   -593    353       C  
ATOM   1393  CD1 TYR B 545      18.054  -3.927  14.773  1.00 44.06           C  
ANISOU 1393  CD1 TYR B 545     4644   5190   6908    861   -656    236       C  
ATOM   1394  CD2 TYR B 545      16.590  -4.667  13.022  1.00 47.35           C  
ANISOU 1394  CD2 TYR B 545     5134   5691   7165    919   -615    390       C  
ATOM   1395  CE1 TYR B 545      17.392  -4.753  15.686  1.00 44.06           C  
ANISOU 1395  CE1 TYR B 545     4673   5292   6776    867   -716    195       C  
ATOM   1396  CE2 TYR B 545      15.918  -5.499  13.925  1.00 45.59           C  
ANISOU 1396  CE2 TYR B 545     4922   5545   6857    900   -669    332       C  
ATOM   1397  CZ  TYR B 545      16.322  -5.533  15.256  1.00 46.18           C  
ANISOU 1397  CZ  TYR B 545     4983   5625   6937    879   -707    254       C  
ATOM   1398  OH  TYR B 545      15.659  -6.341  16.152  1.00 46.87           O  
ANISOU 1398  OH  TYR B 545     5093   5791   6926    871   -731    232       O  
ATOM   1399  N   ILE B 546      21.345  -2.068  10.890  1.00 50.90           N  
ANISOU 1399  N   ILE B 546     5410   5728   8204    822   -250    566       N  
ATOM   1400  CA  ILE B 546      21.854  -1.028   9.975  1.00 54.28           C  
ANISOU 1400  CA  ILE B 546     5821   6021   8782    817    -83    699       C  
ATOM   1401  C   ILE B 546      22.153  -1.592   8.578  1.00 54.83           C  
ANISOU 1401  C   ILE B 546     5940   6175   8717    868     24    850       C  
ATOM   1402  O   ILE B 546      22.722  -2.679   8.451  1.00 56.00           O  
ANISOU 1402  O   ILE B 546     6070   6426   8782    860     -3    796       O  
ATOM   1403  CB  ILE B 546      23.126  -0.328  10.533  1.00 56.84           C  
ANISOU 1403  CB  ILE B 546     6009   6194   9392    714    -29    602       C  
ATOM   1404  CG1 ILE B 546      22.810   0.431  11.825  1.00 60.40           C  
ANISOU 1404  CG1 ILE B 546     6411   6559   9978    674   -124    431       C  
ATOM   1405  CG2 ILE B 546      23.693   0.668   9.520  1.00 57.99           C  
ANISOU 1405  CG2 ILE B 546     6134   6179   9720    695    185    768       C  
ATOM   1406  CD1 ILE B 546      24.046   0.948  12.548  1.00 64.76           C  
ANISOU 1406  CD1 ILE B 546     6803   7006  10798    566   -126    261       C  
ATOM   1407  N   ALA B 547      21.768  -0.840   7.546  1.00 55.47           N  
ANISOU 1407  N   ALA B 547     6088   6218   8770    937    147   1038       N  
ATOM   1408  CA  ALA B 547      21.945  -1.260   6.154  1.00 56.28           C  
ANISOU 1408  CA  ALA B 547     6255   6433   8695   1011    256   1190       C  
ATOM   1409  C   ALA B 547      23.406  -1.127   5.700  1.00 58.33           C  
ANISOU 1409  C   ALA B 547     6434   6621   9105    949    434   1237       C  
ATOM   1410  O   ALA B 547      24.149  -0.312   6.257  1.00 59.52           O  
ANISOU 1410  O   ALA B 547     6484   6592   9540    854    505   1207       O  
ATOM   1411  CB  ALA B 547      21.040  -0.450   5.236  1.00 57.29           C  
ANISOU 1411  CB  ALA B 547     6485   6566   8718   1132    324   1397       C  
ATOM   1412  N   PRO B 548      23.822  -1.919   4.684  1.00 58.81           N  
ANISOU 1412  N   PRO B 548     6527   6827   8990    999    513   1292       N  
ATOM   1413  CA  PRO B 548      25.176  -1.821   4.133  1.00 60.44           C  
ANISOU 1413  CA  PRO B 548     6650   6989   9325    953    712   1349       C  
ATOM   1414  C   PRO B 548      25.537  -0.434   3.604  1.00 63.26           C  
ANISOU 1414  C   PRO B 548     7000   7171   9866    937    942   1563       C  
ATOM   1415  O   PRO B 548      26.650   0.033   3.840  1.00 65.63           O  
ANISOU 1415  O   PRO B 548     7163   7322  10449    827   1075   1545       O  
ATOM   1416  CB  PRO B 548      25.160  -2.828   2.976  1.00 61.07           C  
ANISOU 1416  CB  PRO B 548     6810   7287   9108   1054    756   1387       C  
ATOM   1417  CG  PRO B 548      24.102  -3.774   3.301  1.00 58.92           C  
ANISOU 1417  CG  PRO B 548     6607   7148   8632   1102    533   1252       C  
ATOM   1418  CD  PRO B 548      23.062  -3.004   4.035  1.00 58.15           C  
ANISOU 1418  CD  PRO B 548     6541   6963   8591   1098    419   1267       C  
ATOM   1419  N   GLU B 549      24.605   0.200   2.892  1.00 64.09           N  
ANISOU 1419  N   GLU B 549     7239   7290   9824   1052    990   1766       N  
ATOM   1420  CA  GLU B 549      24.813   1.555   2.348  1.00 66.93           C  
ANISOU 1420  CA  GLU B 549     7618   7455  10357   1062   1223   2020       C  
ATOM   1421  C   GLU B 549      25.160   2.616   3.409  1.00 66.42           C  
ANISOU 1421  C   GLU B 549     7436   7090  10712    923   1246   1942       C  
ATOM   1422  O   GLU B 549      25.925   3.538   3.125  1.00 69.53           O  
ANISOU 1422  O   GLU B 549     7767   7274  11376    854   1480   2078       O  
ATOM   1423  CB  GLU B 549      23.617   2.019   1.493  1.00 68.74           C  
ANISOU 1423  CB  GLU B 549     8017   7765  10334   1246   1229   2255       C  
ATOM   1424  CG  GLU B 549      22.244   2.054   2.193  1.00 69.89           C  
ANISOU 1424  CG  GLU B 549     8211   7936  10407   1304    981   2153       C  
ATOM   1425  CD  GLU B 549      21.434   0.783   1.987  1.00 70.40           C  
ANISOU 1425  CD  GLU B 549     8332   8298  10119   1387    772   2020       C  
ATOM   1426  OE1 GLU B 549      22.007  -0.320   2.137  1.00 68.94           O  
ANISOU 1426  OE1 GLU B 549     8096   8224   9873   1319    719   1843       O  
ATOM   1427  OE2 GLU B 549      20.227   0.885   1.677  1.00 71.01           O1-
ANISOU 1427  OE2 GLU B 549     8493   8485  10002   1521    660   2082       O1-
ATOM   1428  N   ILE B 550      24.608   2.473   4.615  1.00 63.54           N  
ANISOU 1428  N   ILE B 550     7035   6705  10403    879   1015   1715       N  
ATOM   1429  CA  ILE B 550      24.967   3.330   5.750  1.00 63.09           C  
ANISOU 1429  CA  ILE B 550     6851   6403  10715    746    995   1559       C  
ATOM   1430  C   ILE B 550      26.385   3.003   6.240  1.00 64.41           C  
ANISOU 1430  C   ILE B 550     6830   6538  11105    594   1024   1378       C  
ATOM   1431  O   ILE B 550      27.181   3.913   6.484  1.00 67.54           O  
ANISOU 1431  O   ILE B 550     7095   6704  11862    473   1160   1353       O  
ATOM   1432  CB  ILE B 550      23.973   3.185   6.927  1.00 60.40           C  
ANISOU 1432  CB  ILE B 550     6528   6101  10321    759    739   1352       C  
ATOM   1433  CG1 ILE B 550      22.571   3.651   6.513  1.00 61.88           C  
ANISOU 1433  CG1 ILE B 550     6863   6299  10349    908    713   1514       C  
ATOM   1434  CG2 ILE B 550      24.455   3.984   8.138  1.00 59.07           C  
ANISOU 1434  CG2 ILE B 550     6219   5718  10506    624    706   1138       C  
ATOM   1435  CD1 ILE B 550      21.530   3.562   7.618  1.00 55.97           C  
ANISOU 1435  CD1 ILE B 550     6122   5591   9553    926    496   1323       C  
ATOM   1436  N   LEU B 551      26.688   1.710   6.378  1.00 62.85           N  
ANISOU 1436  N   LEU B 551     6608   6559  10713    605    895   1246       N  
ATOM   1437  CA  LEU B 551      28.030   1.245   6.763  1.00 63.09           C  
ANISOU 1437  CA  LEU B 551     6452   6599  10919    498    905   1083       C  
ATOM   1438  C   LEU B 551      29.099   1.599   5.727  1.00 66.17           C  
ANISOU 1438  C   LEU B 551     6762   6914  11463    454   1198   1246       C  
ATOM   1439  O   LEU B 551      30.248   1.854   6.090  1.00 67.62           O  
ANISOU 1439  O   LEU B 551     6745   6996  11953    327   1270   1130       O  
ATOM   1440  CB  LEU B 551      28.038  -0.272   7.000  1.00 60.71           C  
ANISOU 1440  CB  LEU B 551     6165   6537  10363    555    723    951       C  
ATOM   1441  CG  LEU B 551      27.163  -0.837   8.124  1.00 57.21           C  
ANISOU 1441  CG  LEU B 551     5776   6185   9776    586    450    784       C  
ATOM   1442  CD1 LEU B 551      27.320  -2.359   8.193  1.00 50.81           C  
ANISOU 1442  CD1 LEU B 551     4979   5568   8758    641    327    699       C  
ATOM   1443  CD2 LEU B 551      27.497  -0.200   9.462  1.00 54.18           C  
ANISOU 1443  CD2 LEU B 551     5259   5686   9640    489    337    579       C  
ATOM   1444  N   LEU B 552      28.711   1.616   4.449  1.00 67.38           N  
ANISOU 1444  N   LEU B 552     7067   7138  11398    563   1368   1511       N  
ATOM   1445  CA  LEU B 552      29.590   2.041   3.348  1.00 70.39           C  
ANISOU 1445  CA  LEU B 552     7408   7458  11879    544   1692   1723       C  
ATOM   1446  C   LEU B 552      29.668   3.574   3.164  1.00 73.88           C  
ANISOU 1446  C   LEU B 552     7835   7599  12639    478   1922   1916       C  
ATOM   1447  O   LEU B 552      30.356   4.051   2.257  1.00 77.39           O  
ANISOU 1447  O   LEU B 552     8252   7961  13193    457   2230   2134       O  
ATOM   1448  CB  LEU B 552      29.157   1.364   2.035  1.00 69.89           C  
ANISOU 1448  CB  LEU B 552     7523   7635  11399    713   1776   1921       C  
ATOM   1449  CG  LEU B 552      29.350  -0.159   1.981  1.00 67.20           C  
ANISOU 1449  CG  LEU B 552     7174   7551  10805    765   1632   1741       C  
ATOM   1450  CD1 LEU B 552      28.535  -0.782   0.854  1.00 65.06           C  
ANISOU 1450  CD1 LEU B 552     7103   7523  10093    942   1634   1872       C  
ATOM   1451  CD2 LEU B 552      30.825  -0.516   1.835  1.00 65.87           C  
ANISOU 1451  CD2 LEU B 552     6813   7386  10829    680   1793   1666       C  
ATOM   1452  N   GLY B 553      28.976   4.338   4.015  1.00 73.77           N  
ANISOU 1452  N   GLY B 553     7835   7409  12784    448   1793   1838       N  
ATOM   1453  CA  GLY B 553      29.040   5.801   3.998  1.00 77.06           C  
ANISOU 1453  CA  GLY B 553     8224   7488  13566    376   1995   1977       C  
ATOM   1454  C   GLY B 553      28.378   6.459   2.795  1.00 79.55           C  
ANISOU 1454  C   GLY B 553     8741   7752  13734    526   2213   2379       C  
ATOM   1455  O   GLY B 553      28.745   7.578   2.417  1.00 81.62           O  
ANISOU 1455  O   GLY B 553     8979   7728  14304    471   2488   2585       O  
ATOM   1456  N   GLN B 554      27.393   5.774   2.210  1.00 78.40           N  
ANISOU 1456  N   GLN B 554     8787   7876  13124    719   2087   2489       N  
ATOM   1457  CA  GLN B 554      26.726   6.239   0.992  1.00 80.96           C  
ANISOU 1457  CA  GLN B 554     9310   8237  13215    906   2254   2870       C  
ATOM   1458  C   GLN B 554      25.545   7.150   1.314  1.00 81.66           C  
ANISOU 1458  C   GLN B 554     9503   8160  13363   1002   2165   2959       C  
ATOM   1459  O   GLN B 554      24.972   7.076   2.408  1.00 79.49           O  
ANISOU 1459  O   GLN B 554     9187   7857  13160    961   1915   2696       O  
ATOM   1460  CB  GLN B 554      26.232   5.046   0.159  1.00 79.20           C  
ANISOU 1460  CB  GLN B 554     9223   8412  12459   1077   2144   2908       C  
ATOM   1461  CG  GLN B 554      27.298   4.011  -0.172  1.00 78.99           C  
ANISOU 1461  CG  GLN B 554     9103   8573  12339   1014   2211   2793       C  
ATOM   1462  CD  GLN B 554      28.452   4.592  -0.969  1.00 81.72           C  
ANISOU 1462  CD  GLN B 554     9383   8791  12875    953   2596   3024       C  
ATOM   1463  NE2 GLN B 554      29.646   4.570  -0.386  1.00 80.72           N  
ANISOU 1463  NE2 GLN B 554     9035   8527  13109    755   2676   2840       N  
ATOM   1464  OE1 GLN B 554      28.271   5.056  -2.095  1.00 83.50           O  
ANISOU 1464  OE1 GLN B 554     9752   9054  12923   1089   2821   3366       O  
ATOM   1465  N   LYS B 555      25.196   8.008   0.356  1.00 84.49           N  
ANISOU 1465  N   LYS B 555    10001   8416  13685   1142   2382   3340       N  
ATOM   1466  CA  LYS B 555      23.959   8.785   0.414  1.00 85.14           C  
ANISOU 1466  CA  LYS B 555    10207   8392  13749   1300   2299   3481       C  
ATOM   1467  C   LYS B 555      22.804   7.822   0.157  1.00 82.87           C  
ANISOU 1467  C   LYS B 555    10040   8491  12956   1489   2015   3425       C  
ATOM   1468  O   LYS B 555      22.732   7.219  -0.917  1.00 84.25           O  
ANISOU 1468  O   LYS B 555    10319   8950  12741   1628   2054   3591       O  
ATOM   1469  CB  LYS B 555      23.961   9.903  -0.633  1.00 89.36           C  
ANISOU 1469  CB  LYS B 555    10865   8726  14363   1428   2620   3947       C  
ATOM   1470  CG  LYS B 555      25.021  10.957  -0.416  0.00 98.83           C  
ANISOU 1470  CG  LYS B 555    11942   9490  16120   1233   2933   4022       C  
ATOM   1471  CD  LYS B 555      24.955  12.040  -1.480  0.00103.32           C  
ANISOU 1471  CD  LYS B 555    12653   9845  16760   1378   3273   4532       C  
ATOM   1472  CE  LYS B 555      26.023  13.099  -1.263  0.00106.63           C  
ANISOU 1472  CE  LYS B 555    12932   9789  17793   1158   3614   4604       C  
ATOM   1473  NZ  LYS B 555      25.971  14.167  -2.299  0.00111.44           N1+
ANISOU 1473  NZ  LYS B 555    13692  10155  18495   1301   3981   5143       N1+
ATOM   1474  N   TYR B 556      21.919   7.681   1.145  1.00 80.10           N  
ANISOU 1474  N   TYR B 556     9662   8154  12621   1487   1741   3175       N  
ATOM   1475  CA  TYR B 556      20.844   6.678   1.127  1.00 76.94           C  
ANISOU 1475  CA  TYR B 556     9325   8098  11812   1614   1455   3046       C  
ATOM   1476  C   TYR B 556      19.457   7.324   1.167  1.00 78.09           C  
ANISOU 1476  C   TYR B 556     9551   8216  11901   1798   1336   3149       C  
ATOM   1477  O   TYR B 556      19.331   8.542   1.336  1.00 80.09           O  
ANISOU 1477  O   TYR B 556     9815   8160  12454   1824   1461   3296       O  
ATOM   1478  CB  TYR B 556      21.008   5.696   2.299  1.00 72.97           C  
ANISOU 1478  CB  TYR B 556     8699   7688  11338   1450   1229   2640       C  
ATOM   1479  CG  TYR B 556      20.911   6.318   3.681  1.00 70.05           C  
ANISOU 1479  CG  TYR B 556     8227   7068  11323   1324   1145   2415       C  
ATOM   1480  CD1 TYR B 556      19.683   6.441   4.331  1.00 66.26           C  
ANISOU 1480  CD1 TYR B 556     7768   6614  10793   1404    949   2305       C  
ATOM   1481  CD2 TYR B 556      22.052   6.778   4.343  1.00 70.96           C  
ANISOU 1481  CD2 TYR B 556     8206   6937  11820   1129   1260   2287       C  
ATOM   1482  CE1 TYR B 556      19.590   7.015   5.600  1.00 65.62           C  
ANISOU 1482  CE1 TYR B 556     7597   6325  11009   1301    880   2079       C  
ATOM   1483  CE2 TYR B 556      21.970   7.351   5.616  1.00 69.64           C  
ANISOU 1483  CE2 TYR B 556     7941   6565  11954   1021   1169   2042       C  
ATOM   1484  CZ  TYR B 556      20.738   7.467   6.237  1.00 67.02           C  
ANISOU 1484  CZ  TYR B 556     7653   6270  11541   1114    985   1941       C  
ATOM   1485  OH  TYR B 556      20.660   8.029   7.491  1.00 66.10           O  
ANISOU 1485  OH  TYR B 556     7444   5974  11697   1020    905   1682       O  
ATOM   1486  N   ASN B 557      18.431   6.487   1.005  1.00 76.50           N  
ANISOU 1486  N   ASN B 557     9394   8333  11340   1924   1097   3059       N  
ATOM   1487  CA  ASN B 557      17.026   6.906   1.065  1.00 76.52           C  
ANISOU 1487  CA  ASN B 557     9441   8375  11257   2107    941   3109       C  
ATOM   1488  C   ASN B 557      16.194   5.870   1.859  1.00 73.01           C  
ANISOU 1488  C   ASN B 557     8927   8155  10659   2065    648   2772       C  
ATOM   1489  O   ASN B 557      16.737   5.214   2.751  1.00 71.38           O  
ANISOU 1489  O   ASN B 557     8632   7936  10553   1872    588   2500       O  
ATOM   1490  CB  ASN B 557      16.505   7.182  -0.363  1.00 79.46           C  
ANISOU 1490  CB  ASN B 557     9954   8924  11314   2375   1003   3470       C  
ATOM   1491  CG  ASN B 557      16.552   5.956  -1.274  1.00 79.90           C  
ANISOU 1491  CG  ASN B 557    10054   9384  10919   2436    921   3436       C  
ATOM   1492  ND2 ASN B 557      15.964   6.086  -2.459  1.00 80.76           N  
ANISOU 1492  ND2 ASN B 557    10279   9718  10690   2690    917   3696       N  
ATOM   1493  OD1 ASN B 557      17.115   4.914  -0.926  1.00 79.20           O  
ANISOU 1493  OD1 ASN B 557     9900   9407  10787   2271    860   3177       O  
ATOM   1494  N   HIS B 558      14.903   5.722   1.552  1.00 72.76           N  
ANISOU 1494  N   HIS B 558     8925   8328  10394   2247    475   2795       N  
ATOM   1495  CA  HIS B 558      14.021   4.776   2.268  1.00 69.84           C  
ANISOU 1495  CA  HIS B 558     8476   8157   9904   2206    223   2495       C  
ATOM   1496  C   HIS B 558      14.437   3.294   2.223  1.00 67.54           C  
ANISOU 1496  C   HIS B 558     8157   8104   9400   2084    132   2284       C  
ATOM   1497  O   HIS B 558      13.946   2.501   3.025  1.00 66.07           O  
ANISOU 1497  O   HIS B 558     7898   8009   9198   1996    -30   2028       O  
ATOM   1498  CB  HIS B 558      12.568   4.917   1.787  1.00 71.05           C  
ANISOU 1498  CB  HIS B 558     8640   8502   9855   2436     64   2571       C  
ATOM   1499  CG  HIS B 558      12.339   4.449   0.382  1.00 72.76           C  
ANISOU 1499  CG  HIS B 558     8935   9026   9684   2613     26   2732       C  
ATOM   1500  CD2 HIS B 558      11.790   3.308  -0.097  1.00 71.82           C  
ANISOU 1500  CD2 HIS B 558     8792   9252   9245   2651   -156   2580       C  
ATOM   1501  ND1 HIS B 558      12.684   5.199  -0.721  1.00 76.26           N  
ANISOU 1501  ND1 HIS B 558     9495   9448  10031   2783    191   3083       N  
ATOM   1502  CE1 HIS B 558      12.362   4.538  -1.818  1.00 78.83           C  
ANISOU 1502  CE1 HIS B 558     9872  10124   9956   2931    100   3135       C  
ATOM   1503  NE2 HIS B 558      11.819   3.386  -1.467  1.00 75.45           N  
ANISOU 1503  NE2 HIS B 558     9351   9917   9399   2849   -117   2813       N  
ATOM   1504  N   SER B 559      15.322   2.928   1.292  1.00 68.15           N  
ANISOU 1504  N   SER B 559     8294   8272   9328   2087    253   2399       N  
ATOM   1505  CA  SER B 559      15.889   1.568   1.200  1.00 66.25           C  
ANISOU 1505  CA  SER B 559     8029   8214   8928   1976    201   2204       C  
ATOM   1506  C   SER B 559      16.446   0.998   2.511  1.00 63.53           C  
ANISOU 1506  C   SER B 559     7588   7747   8803   1758    154   1937       C  
ATOM   1507  O   SER B 559      16.389  -0.214   2.725  1.00 61.72           O  
ANISOU 1507  O   SER B 559     7327   7671   8452   1690     35   1734       O  
ATOM   1508  CB  SER B 559      17.003   1.538   0.150  1.00 67.95           C  
ANISOU 1508  CB  SER B 559     8310   8468   9041   1997    405   2381       C  
ATOM   1509  OG  SER B 559      18.057   2.414   0.513  1.00 68.65           O  
ANISOU 1509  OG  SER B 559     8373   8259   9451   1888    618   2489       O  
ATOM   1510  N   VAL B 560      17.003   1.862   3.360  1.00 63.51           N  
ANISOU 1510  N   VAL B 560     7539   7471   9122   1657    248   1937       N  
ATOM   1511  CA  VAL B 560      17.526   1.455   4.678  1.00 61.23           C  
ANISOU 1511  CA  VAL B 560     7157   7080   9027   1474    188   1688       C  
ATOM   1512  C   VAL B 560      16.469   0.838   5.609  1.00 59.49           C  
ANISOU 1512  C   VAL B 560     6898   6961   8744   1457    -17   1478       C  
ATOM   1513  O   VAL B 560      16.783  -0.076   6.378  1.00 56.74           O  
ANISOU 1513  O   VAL B 560     6503   6658   8399   1344    -96   1286       O  
ATOM   1514  CB  VAL B 560      18.230   2.625   5.415  1.00 62.18           C  
ANISOU 1514  CB  VAL B 560     7221   6896   9510   1380    311   1697       C  
ATOM   1515  CG1 VAL B 560      19.473   3.061   4.651  1.00 65.89           C  
ANISOU 1515  CG1 VAL B 560     7692   7248  10095   1342    537   1868       C  
ATOM   1516  CG2 VAL B 560      17.281   3.798   5.631  1.00 62.09           C  
ANISOU 1516  CG2 VAL B 560     7231   6736   9625   1478    310   1782       C  
ATOM   1517  N   ASP B 561      15.231   1.337   5.536  1.00 60.74           N  
ANISOU 1517  N   ASP B 561     7073   7153   8853   1579    -88   1531       N  
ATOM   1518  CA  ASP B 561      14.107   0.763   6.293  1.00 59.56           C  
ANISOU 1518  CA  ASP B 561     6874   7119   8638   1573   -259   1351       C  
ATOM   1519  C   ASP B 561      13.787  -0.666   5.853  1.00 59.39           C  
ANISOU 1519  C   ASP B 561     6852   7344   8372   1563   -369   1249       C  
ATOM   1520  O   ASP B 561      13.473  -1.520   6.690  1.00 58.52           O  
ANISOU 1520  O   ASP B 561     6690   7285   8257   1470   -462   1066       O  
ATOM   1521  CB  ASP B 561      12.841   1.620   6.156  1.00 60.91           C  
ANISOU 1521  CB  ASP B 561     7041   7290   8813   1727   -305   1435       C  
ATOM   1522  CG  ASP B 561      12.962   2.977   6.832  1.00 60.59           C  
ANISOU 1522  CG  ASP B 561     6987   6977   9059   1730   -212   1474       C  
ATOM   1523  OD1 ASP B 561      13.704   3.107   7.825  1.00 58.24           O  
ANISOU 1523  OD1 ASP B 561     6651   6528   8949   1588   -173   1336       O  
ATOM   1524  OD2 ASP B 561      12.289   3.923   6.380  1.00 63.33           O1-
ANISOU 1524  OD2 ASP B 561     7355   7260   9445   1887   -185   1633       O1-
ATOM   1525  N   TRP B 562      13.870  -0.917   4.546  1.00 60.14           N  
ANISOU 1525  N   TRP B 562     7002   7583   8266   1661   -346   1367       N  
ATOM   1526  CA  TRP B 562      13.580  -2.242   3.986  1.00 59.38           C  
ANISOU 1526  CA  TRP B 562     6901   7716   7945   1658   -448   1245       C  
ATOM   1527  C   TRP B 562      14.657  -3.286   4.273  1.00 57.27           C  
ANISOU 1527  C   TRP B 562     6629   7427   7704   1518   -412   1119       C  
ATOM   1528  O   TRP B 562      14.355  -4.483   4.305  1.00 57.13           O  
ANISOU 1528  O   TRP B 562     6586   7526   7594   1470   -504    957       O  
ATOM   1529  CB  TRP B 562      13.296  -2.143   2.483  1.00 61.52           C  
ANISOU 1529  CB  TRP B 562     7233   8182   7958   1831   -448   1387       C  
ATOM   1530  CG  TRP B 562      12.028  -1.400   2.202  1.00 65.09           C  
ANISOU 1530  CG  TRP B 562     7670   8713   8348   1994   -540   1477       C  
ATOM   1531  CD1 TRP B 562      11.895  -0.224   1.522  1.00 67.08           C  
ANISOU 1531  CD1 TRP B 562     7984   8933   8572   2167   -467   1735       C  
ATOM   1532  CD2 TRP B 562      10.710  -1.769   2.628  1.00 67.26           C  
ANISOU 1532  CD2 TRP B 562     7849   9102   8606   2008   -712   1318       C  
ATOM   1533  CE2 TRP B 562       9.825  -0.776   2.158  1.00 69.22           C  
ANISOU 1533  CE2 TRP B 562     8093   9398   8807   2205   -754   1477       C  
ATOM   1534  CE3 TRP B 562      10.190  -2.850   3.358  1.00 66.87           C  
ANISOU 1534  CE3 TRP B 562     7709   9109   8589   1875   -822   1068       C  
ATOM   1535  NE1 TRP B 562      10.574   0.154   1.486  1.00 69.95           N  
ANISOU 1535  NE1 TRP B 562     8295   9394   8888   2305   -603   1742       N  
ATOM   1536  CZ2 TRP B 562       8.445  -0.829   2.391  1.00 70.55           C  
ANISOU 1536  CZ2 TRP B 562     8153   9690   8964   2272   -914   1371       C  
ATOM   1537  CZ3 TRP B 562       8.818  -2.904   3.588  1.00 67.32           C  
ANISOU 1537  CZ3 TRP B 562     7660   9275   8642   1924   -958    970       C  
ATOM   1538  CH2 TRP B 562       7.961  -1.898   3.106  1.00 68.96           C  
ANISOU 1538  CH2 TRP B 562     7848   9550   8805   2121  -1010   1108       C  
ATOM   1539  N   TRP B 563      15.899  -2.849   4.483  1.00 56.57           N  
ANISOU 1539  N   TRP B 563     6549   7180   7765   1453   -275   1187       N  
ATOM   1540  CA  TRP B 563      16.937  -3.745   5.004  1.00 54.54           C  
ANISOU 1540  CA  TRP B 563     6261   6879   7582   1327   -256   1060       C  
ATOM   1541  C   TRP B 563      16.600  -4.124   6.441  1.00 52.97           C  
ANISOU 1541  C   TRP B 563     6007   6616   7504   1227   -359    901       C  
ATOM   1542  O   TRP B 563      16.571  -5.306   6.779  1.00 53.05           O  
ANISOU 1542  O   TRP B 563     6002   6687   7469   1171   -429    769       O  
ATOM   1543  CB  TRP B 563      18.328  -3.110   4.964  1.00 54.01           C  
ANISOU 1543  CB  TRP B 563     6180   6662   7679   1279    -95   1153       C  
ATOM   1544  CG  TRP B 563      19.394  -4.052   5.442  1.00 51.54           C  
ANISOU 1544  CG  TRP B 563     5816   6330   7436   1177    -91   1021       C  
ATOM   1545  CD1 TRP B 563      19.814  -4.233   6.729  1.00 50.43           C  
ANISOU 1545  CD1 TRP B 563     5609   6090   7461   1077   -149    895       C  
ATOM   1546  CD2 TRP B 563      20.148  -4.965   4.642  1.00 48.64           C  
ANISOU 1546  CD2 TRP B 563     5457   6058   6964   1187    -32    998       C  
ATOM   1547  CE2 TRP B 563      21.014  -5.664   5.511  1.00 48.16           C  
ANISOU 1547  CE2 TRP B 563     5326   5933   7039   1094    -60    866       C  
ATOM   1548  CE3 TRP B 563      20.183  -5.257   3.274  1.00 48.41           C  
ANISOU 1548  CE3 TRP B 563     5488   6179   6727   1281     41   1067       C  
ATOM   1549  NE1 TRP B 563      20.790  -5.196   6.780  1.00 48.88           N  
ANISOU 1549  NE1 TRP B 563     5376   5917   7280   1033   -139    814       N  
ATOM   1550  CZ2 TRP B 563      21.917  -6.631   5.054  1.00 46.58           C  
ANISOU 1550  CZ2 TRP B 563     5106   5786   6808   1092    -10    806       C  
ATOM   1551  CZ3 TRP B 563      21.076  -6.225   2.820  1.00 49.56           C  
ANISOU 1551  CZ3 TRP B 563     5619   6387   6826   1269     98    987       C  
ATOM   1552  CH2 TRP B 563      21.928  -6.900   3.708  1.00 46.93           C  
ANISOU 1552  CH2 TRP B 563     5206   5960   6664   1175     75    858       C  
ATOM   1553  N   SER B 564      16.359  -3.109   7.272  1.00 52.53           N  
ANISOU 1553  N   SER B 564     5925   6431   7602   1214   -355    917       N  
ATOM   1554  CA  SER B 564      15.970  -3.305   8.670  1.00 51.80           C  
ANISOU 1554  CA  SER B 564     5789   6300   7593   1141   -438    776       C  
ATOM   1555  C   SER B 564      14.711  -4.163   8.812  1.00 50.32           C  
ANISOU 1555  C   SER B 564     5593   6250   7277   1154   -546    691       C  
ATOM   1556  O   SER B 564      14.598  -4.951   9.751  1.00 48.69           O  
ANISOU 1556  O   SER B 564     5365   6055   7082   1079   -597    580       O  
ATOM   1557  CB  SER B 564      15.751  -1.952   9.357  1.00 53.30           C  
ANISOU 1557  CB  SER B 564     5956   6346   7950   1153   -410    794       C  
ATOM   1558  OG  SER B 564      16.943  -1.186   9.358  1.00 57.12           O  
ANISOU 1558  OG  SER B 564     6423   6674   8607   1111   -305    839       O  
ATOM   1559  N   PHE B 565      13.774  -4.004   7.878  1.00 51.21           N  
ANISOU 1559  N   PHE B 565     5715   6471   7273   1252   -578    750       N  
ATOM   1560  CA  PHE B 565      12.568  -4.830   7.826  1.00 51.25           C  
ANISOU 1560  CA  PHE B 565     5679   6619   7173   1257   -681    650       C  
ATOM   1561  C   PHE B 565      12.940  -6.299   7.628  1.00 49.97           C  
ANISOU 1561  C   PHE B 565     5525   6520   6943   1181   -705    546       C  
ATOM   1562  O   PHE B 565      12.421  -7.175   8.330  1.00 49.43           O  
ANISOU 1562  O   PHE B 565     5418   6464   6901   1104   -750    434       O  
ATOM   1563  CB  PHE B 565      11.633  -4.349   6.710  1.00 53.17           C  
ANISOU 1563  CB  PHE B 565     5917   6993   7292   1398   -728    726       C  
ATOM   1564  CG  PHE B 565      10.364  -5.149   6.586  1.00 54.66           C  
ANISOU 1564  CG  PHE B 565     6028   7343   7398   1401   -846    595       C  
ATOM   1565  CD1 PHE B 565       9.373  -5.059   7.560  1.00 55.86           C  
ANISOU 1565  CD1 PHE B 565     6099   7483   7645   1366   -884    517       C  
ATOM   1566  CD2 PHE B 565      10.154  -5.989   5.493  1.00 56.36           C  
ANISOU 1566  CD2 PHE B 565     6238   7727   7449   1433   -912    531       C  
ATOM   1567  CE1 PHE B 565       8.192  -5.798   7.450  1.00 57.08           C  
ANISOU 1567  CE1 PHE B 565     6152   7777   7760   1351   -977    388       C  
ATOM   1568  CE2 PHE B 565       8.979  -6.729   5.373  1.00 57.36           C  
ANISOU 1568  CE2 PHE B 565     6265   7995   7534   1418  -1026    377       C  
ATOM   1569  CZ  PHE B 565       7.997  -6.636   6.355  1.00 57.85           C  
ANISOU 1569  CZ  PHE B 565     6230   8029   7721   1370  -1054    312       C  
ATOM   1570  N   GLY B 566      13.851  -6.551   6.687  1.00 49.07           N  
ANISOU 1570  N   GLY B 566     5457   6431   6758   1206   -655    588       N  
ATOM   1571  CA  GLY B 566      14.406  -7.891   6.459  1.00 47.08           C  
ANISOU 1571  CA  GLY B 566     5214   6205   6469   1147   -657    483       C  
ATOM   1572  C   GLY B 566      14.995  -8.526   7.711  1.00 44.07           C  
ANISOU 1572  C   GLY B 566     4821   5701   6223   1041   -647    423       C  
ATOM   1573  O   GLY B 566      14.748  -9.701   7.988  1.00 42.85           O  
ANISOU 1573  O   GLY B 566     4654   5551   6076    984   -683    320       O  
ATOM   1574  N   VAL B 567      15.753  -7.735   8.471  1.00 42.03           N  
ANISOU 1574  N   VAL B 567     4561   5334   6075   1023   -602    486       N  
ATOM   1575  CA  VAL B 567      16.371  -8.191   9.722  1.00 41.25           C  
ANISOU 1575  CA  VAL B 567     4448   5149   6075    952   -611    438       C  
ATOM   1576  C   VAL B 567      15.317  -8.495  10.790  1.00 42.18           C  
ANISOU 1576  C   VAL B 567     4549   5277   6199    913   -665    384       C  
ATOM   1577  O   VAL B 567      15.376  -9.539  11.437  1.00 42.33           O  
ANISOU 1577  O   VAL B 567     4574   5277   6230    867   -681    342       O  
ATOM   1578  CB  VAL B 567      17.376  -7.144  10.279  1.00 41.45           C  
ANISOU 1578  CB  VAL B 567     4452   5078   6220    944   -568    481       C  
ATOM   1579  CG1 VAL B 567      17.948  -7.594  11.625  1.00 39.45           C  
ANISOU 1579  CG1 VAL B 567     4176   4781   6031    895   -610    417       C  
ATOM   1580  CG2 VAL B 567      18.505  -6.894   9.281  1.00 40.58           C  
ANISOU 1580  CG2 VAL B 567     4340   4945   6135    966   -479    543       C  
ATOM   1581  N   LEU B 568      14.365  -7.580  10.967  1.00 44.49           N  
ANISOU 1581  N   LEU B 568     4821   5594   6490    942   -680    399       N  
ATOM   1582  CA  LEU B 568      13.265  -7.766  11.923  1.00 44.97           C  
ANISOU 1582  CA  LEU B 568     4851   5682   6555    911   -706    348       C  
ATOM   1583  C   LEU B 568      12.433  -9.000  11.567  1.00 45.20           C  
ANISOU 1583  C   LEU B 568     4858   5775   6543    871   -731    288       C  
ATOM   1584  O   LEU B 568      12.139  -9.822  12.436  1.00 45.25           O  
ANISOU 1584  O   LEU B 568     4859   5760   6576    807   -718    258       O  
ATOM   1585  CB  LEU B 568      12.380  -6.513  11.985  1.00 45.61           C  
ANISOU 1585  CB  LEU B 568     4897   5778   6655    970   -711    365       C  
ATOM   1586  CG  LEU B 568      11.332  -6.455  13.109  1.00 47.25           C  
ANISOU 1586  CG  LEU B 568     5060   6015   6878    949   -714    306       C  
ATOM   1587  CD1 LEU B 568      11.118  -5.024  13.593  1.00 47.99           C  
ANISOU 1587  CD1 LEU B 568     5136   6062   7037   1008   -696    307       C  
ATOM   1588  CD2 LEU B 568      10.000  -7.061  12.681  1.00 51.91           C  
ANISOU 1588  CD2 LEU B 568     5583   6705   7435    943   -741    265       C  
ATOM   1589  N   LEU B 569      12.085  -9.132  10.287  1.00 45.66           N  
ANISOU 1589  N   LEU B 569     4902   5909   6538    909   -760    270       N  
ATOM   1590  CA  LEU B 569      11.367 -10.314   9.785  1.00 46.83           C  
ANISOU 1590  CA  LEU B 569     5010   6115   6667    864   -794    166       C  
ATOM   1591  C   LEU B 569      12.160 -11.616   9.990  1.00 46.01           C  
ANISOU 1591  C   LEU B 569     4947   5922   6612    794   -761    127       C  
ATOM   1592  O   LEU B 569      11.582 -12.645  10.342  1.00 47.46           O  
ANISOU 1592  O   LEU B 569     5100   6072   6861    716   -753     58       O  
ATOM   1593  CB  LEU B 569      11.004 -10.132   8.304  1.00 47.70           C  
ANISOU 1593  CB  LEU B 569     5101   6357   6664    943   -852    134       C  
ATOM   1594  CG  LEU B 569      10.319 -11.287   7.567  1.00 49.87           C  
ANISOU 1594  CG  LEU B 569     5319   6716   6914    903   -910    -25       C  
ATOM   1595  CD1 LEU B 569       9.147 -11.846   8.356  1.00 51.92           C  
ANISOU 1595  CD1 LEU B 569     5480   6961   7287    807   -921   -113       C  
ATOM   1596  CD2 LEU B 569       9.865 -10.831   6.191  1.00 51.32           C  
ANISOU 1596  CD2 LEU B 569     5477   7082   6938   1019   -991    -52       C  
ATOM   1597  N   TYR B 570      13.473 -11.558   9.776  1.00 45.87           N  
ANISOU 1597  N   TYR B 570     4987   5854   6588    825   -731    176       N  
ATOM   1598  CA  TYR B 570      14.361 -12.710   9.997  1.00 45.67           C  
ANISOU 1598  CA  TYR B 570     4996   5735   6623    789   -700    154       C  
ATOM   1599  C   TYR B 570      14.347 -13.159  11.461  1.00 46.23           C  
ANISOU 1599  C   TYR B 570     5079   5715   6769    739   -679    198       C  
ATOM   1600  O   TYR B 570      14.279 -14.353  11.744  1.00 47.01           O  
ANISOU 1600  O   TYR B 570     5190   5736   6937    693   -654    173       O  
ATOM   1601  CB  TYR B 570      15.796 -12.376   9.554  1.00 45.05           C  
ANISOU 1601  CB  TYR B 570     4950   5634   6535    843   -666    202       C  
ATOM   1602  CG  TYR B 570      16.768 -13.535   9.614  1.00 41.85           C  
ANISOU 1602  CG  TYR B 570     4564   5140   6196    836   -638    170       C  
ATOM   1603  CD1 TYR B 570      17.372 -13.901  10.815  1.00 40.85           C  
ANISOU 1603  CD1 TYR B 570     4450   4922   6150    826   -636    224       C  
ATOM   1604  CD2 TYR B 570      17.099 -14.252   8.470  1.00 42.58           C  
ANISOU 1604  CD2 TYR B 570     4663   5252   6262    860   -616     83       C  
ATOM   1605  CE1 TYR B 570      18.267 -14.962  10.886  1.00 41.17           C  
ANISOU 1605  CE1 TYR B 570     4504   4875   6264    845   -615    211       C  
ATOM   1606  CE2 TYR B 570      18.004 -15.319   8.526  1.00 46.04           C  
ANISOU 1606  CE2 TYR B 570     5114   5593   6787    867   -583     45       C  
ATOM   1607  CZ  TYR B 570      18.583 -15.666   9.741  1.00 42.81           C  
ANISOU 1607  CZ  TYR B 570     4711   5075   6478    864   -583    121       C  
ATOM   1608  OH  TYR B 570      19.470 -16.712   9.818  1.00 38.25           O  
ANISOU 1608  OH  TYR B 570     4142   4394   5998    897   -556    101       O  
ATOM   1609  N   GLU B 571      14.425 -12.201  12.381  1.00 46.91           N  
ANISOU 1609  N   GLU B 571     5167   5813   6843    757   -682    264       N  
ATOM   1610  CA  GLU B 571      14.390 -12.495  13.823  1.00 47.08           C  
ANISOU 1610  CA  GLU B 571     5209   5797   6883    734   -665    312       C  
ATOM   1611  C   GLU B 571      13.061 -13.092  14.290  1.00 46.59           C  
ANISOU 1611  C   GLU B 571     5121   5740   6840    671   -628    298       C  
ATOM   1612  O   GLU B 571      13.056 -13.977  15.136  1.00 47.55           O  
ANISOU 1612  O   GLU B 571     5276   5801   6991    642   -582    349       O  
ATOM   1613  CB  GLU B 571      14.705 -11.241  14.639  1.00 47.15           C  
ANISOU 1613  CB  GLU B 571     5215   5840   6861    773   -685    339       C  
ATOM   1614  CG  GLU B 571      16.153 -10.773  14.509  1.00 50.19           C  
ANISOU 1614  CG  GLU B 571     5603   6196   7270    814   -707    349       C  
ATOM   1615  CD  GLU B 571      16.385  -9.371  15.048  1.00 53.54           C  
ANISOU 1615  CD  GLU B 571     6001   6636   7706    836   -726    332       C  
ATOM   1616  OE1 GLU B 571      15.458  -8.540  14.979  1.00 55.80           O  
ANISOU 1616  OE1 GLU B 571     6269   6948   7985    839   -715    317       O  
ATOM   1617  OE2 GLU B 571      17.505  -9.093  15.531  1.00 57.23           O1-
ANISOU 1617  OE2 GLU B 571     6452   7086   8208    852   -754    319       O1-
ATOM   1618  N   MET B 572      11.947 -12.614  13.745  1.00 46.56           N  
ANISOU 1618  N   MET B 572     5053   5810   6828    656   -642    239       N  
ATOM   1619  CA  MET B 572      10.622 -13.141  14.110  1.00 47.28           C  
ANISOU 1619  CA  MET B 572     5082   5914   6970    583   -600    204       C  
ATOM   1620  C   MET B 572      10.449 -14.604  13.702  1.00 47.92           C  
ANISOU 1620  C   MET B 572     5152   5907   7150    503   -567    152       C  
ATOM   1621  O   MET B 572       9.922 -15.406  14.475  1.00 50.28           O  
ANISOU 1621  O   MET B 572     5442   6135   7527    429   -483    185       O  
ATOM   1622  CB  MET B 572       9.501 -12.296  13.489  1.00 48.05           C  
ANISOU 1622  CB  MET B 572     5083   6125   7048    603   -642    134       C  
ATOM   1623  CG  MET B 572       9.295 -10.951  14.159  1.00 46.38           C  
ANISOU 1623  CG  MET B 572     4865   5968   6791    668   -642    174       C  
ATOM   1624  SD  MET B 572       7.794 -10.125  13.594  1.00 54.51           S  
ANISOU 1624  SD  MET B 572     5763   7117   7832    708   -682    104       S  
ATOM   1625  CE  MET B 572       8.183  -9.841  11.868  1.00 55.83           C  
ANISOU 1625  CE  MET B 572     5939   7337   7937    787   -782     87       C  
ATOM   1626  N   LEU B 573      10.902 -14.939  12.497  1.00 46.89           N  
ANISOU 1626  N   LEU B 573     5025   5772   7021    519   -616     70       N  
ATOM   1627  CA  LEU B 573      10.779 -16.297  11.956  1.00 47.60           C  
ANISOU 1627  CA  LEU B 573     5096   5766   7223    447   -594    -29       C  
ATOM   1628  C   LEU B 573      11.797 -17.285  12.538  1.00 48.10           C  
ANISOU 1628  C   LEU B 573     5250   5663   7365    446   -530     54       C  
ATOM   1629  O   LEU B 573      11.452 -18.440  12.815  1.00 49.91           O  
ANISOU 1629  O   LEU B 573     5473   5754   7739    366   -458     40       O  
ATOM   1630  CB  LEU B 573      10.915 -16.266  10.430  1.00 47.79           C  
ANISOU 1630  CB  LEU B 573     5093   5876   7188    485   -673   -170       C  
ATOM   1631  CG  LEU B 573       9.825 -15.476   9.700  1.00 47.06           C  
ANISOU 1631  CG  LEU B 573     4905   5960   7016    508   -755   -257       C  
ATOM   1632  CD1 LEU B 573      10.273 -15.108   8.292  1.00 48.85           C  
ANISOU 1632  CD1 LEU B 573     5148   6313   7101    604   -832   -325       C  
ATOM   1633  CD2 LEU B 573       8.513 -16.259   9.678  1.00 44.19           C  
ANISOU 1633  CD2 LEU B 573     4414   5594   6783    396   -755   -402       C  
ATOM   1634  N   ILE B 574      13.038 -16.829  12.711  1.00 46.57           N  
ANISOU 1634  N   ILE B 574     5126   5473   7096    536   -553    140       N  
ATOM   1635  CA  ILE B 574      14.169 -17.692  13.100  1.00 46.57           C  
ANISOU 1635  CA  ILE B 574     5195   5339   7159    574   -519    211       C  
ATOM   1636  C   ILE B 574      14.560 -17.581  14.589  1.00 47.84           C  
ANISOU 1636  C   ILE B 574     5413   5478   7285    615   -494    381       C  
ATOM   1637  O   ILE B 574      15.091 -18.536  15.160  1.00 48.06           O  
ANISOU 1637  O   ILE B 574     5495   5382   7382    640   -452    471       O  
ATOM   1638  CB  ILE B 574      15.418 -17.389  12.218  1.00 45.50           C  
ANISOU 1638  CB  ILE B 574     5074   5236   6977    657   -564    172       C  
ATOM   1639  CG1 ILE B 574      15.059 -17.356  10.723  1.00 42.99           C  
ANISOU 1639  CG1 ILE B 574     4714   4992   6626    646   -591     12       C  
ATOM   1640  CG2 ILE B 574      16.516 -18.417  12.457  1.00 43.17           C  
ANISOU 1640  CG2 ILE B 574     4826   4799   6779    706   -533    214       C  
ATOM   1641  CD1 ILE B 574      14.431 -18.623  10.203  1.00 48.46           C  
ANISOU 1641  CD1 ILE B 574     5382   5592   7441    572   -565   -130       C  
ATOM   1642  N   GLY B 575      14.318 -16.424  15.208  1.00 48.55           N  
ANISOU 1642  N   GLY B 575     5493   5692   7262    636   -524    421       N  
ATOM   1643  CA  GLY B 575      14.627 -16.218  16.632  1.00 49.89           C  
ANISOU 1643  CA  GLY B 575     5712   5889   7356    686   -514    548       C  
ATOM   1644  C   GLY B 575      16.077 -15.877  16.950  1.00 50.42           C  
ANISOU 1644  C   GLY B 575     5806   5981   7372    787   -587    586       C  
ATOM   1645  O   GLY B 575      16.491 -15.939  18.111  1.00 50.70           O  
ANISOU 1645  O   GLY B 575     5882   6046   7334    849   -599    682       O  
ATOM   1646  N   GLN B 576      16.853 -15.541  15.921  1.00 50.74           N  
ANISOU 1646  N   GLN B 576     5812   6021   7445    808   -631    509       N  
ATOM   1647  CA  GLN B 576      18.194 -14.984  16.091  1.00 51.81           C  
ANISOU 1647  CA  GLN B 576     5929   6193   7562    885   -696    513       C  
ATOM   1648  C   GLN B 576      18.441 -13.941  15.015  1.00 50.24           C  
ANISOU 1648  C   GLN B 576     5676   6040   7373    872   -710    429       C  
ATOM   1649  O   GLN B 576      17.710 -13.872  14.028  1.00 49.99           O  
ANISOU 1649  O   GLN B 576     5637   6016   7343    829   -680    378       O  
ATOM   1650  CB  GLN B 576      19.271 -16.074  16.036  1.00 54.51           C  
ANISOU 1650  CB  GLN B 576     6286   6444   7981    951   -699    552       C  
ATOM   1651  CG  GLN B 576      19.248 -16.949  14.778  1.00 60.50           C  
ANISOU 1651  CG  GLN B 576     7043   7101   8841    923   -647    483       C  
ATOM   1652  CD  GLN B 576      20.377 -17.980  14.741  1.00 67.52           C  
ANISOU 1652  CD  GLN B 576     7939   7887   9829   1006   -643    512       C  
ATOM   1653  NE2 GLN B 576      20.081 -19.157  14.193  1.00 70.54           N  
ANISOU 1653  NE2 GLN B 576     8352   8132  10321    985   -580    478       N  
ATOM   1654  OE1 GLN B 576      21.500 -17.714  15.179  1.00 70.31           O  
ANISOU 1654  OE1 GLN B 576     8256   8279  10177   1092   -700    545       O  
ATOM   1655  N   SER B 577      19.471 -13.129  15.218  1.00 49.72           N  
ANISOU 1655  N   SER B 577     5567   6009   7314    911   -753    416       N  
ATOM   1656  CA  SER B 577      19.833 -12.104  14.250  1.00 49.18           C  
ANISOU 1656  CA  SER B 577     5450   5960   7277    901   -735    371       C  
ATOM   1657  C   SER B 577      20.525 -12.743  13.041  1.00 48.52           C  
ANISOU 1657  C   SER B 577     5354   5838   7243    919   -687    352       C  
ATOM   1658  O   SER B 577      21.246 -13.726  13.196  1.00 48.92           O  
ANISOU 1658  O   SER B 577     5404   5840   7342    958   -693    357       O  
ATOM   1659  CB  SER B 577      20.732 -11.049  14.896  1.00 50.11           C  
ANISOU 1659  CB  SER B 577     5505   6103   7434    918   -779    346       C  
ATOM   1660  OG  SER B 577      19.969 -10.208  15.742  1.00 50.74           O  
ANISOU 1660  OG  SER B 577     5593   6224   7462    900   -806    327       O  
ATOM   1661  N   PRO B 578      20.298 -12.196  11.832  1.00 47.36           N  
ANISOU 1661  N   PRO B 578     5202   5720   7073    907   -637    333       N  
ATOM   1662  CA  PRO B 578      20.955 -12.732  10.634  1.00 47.59           C  
ANISOU 1662  CA  PRO B 578     5222   5744   7114    935   -577    302       C  
ATOM   1663  C   PRO B 578      22.467 -12.460  10.545  1.00 47.33           C  
ANISOU 1663  C   PRO B 578     5117   5694   7173    969   -543    308       C  
ATOM   1664  O   PRO B 578      23.175 -13.243   9.916  1.00 47.40           O  
ANISOU 1664  O   PRO B 578     5110   5685   7212   1006   -497    273       O  
ATOM   1665  CB  PRO B 578      20.209 -12.047   9.488  1.00 47.96           C  
ANISOU 1665  CB  PRO B 578     5289   5865   7069    933   -539    303       C  
ATOM   1666  CG  PRO B 578      19.661 -10.806  10.069  1.00 48.20           C  
ANISOU 1666  CG  PRO B 578     5312   5907   7095    914   -563    354       C  
ATOM   1667  CD  PRO B 578      19.407 -11.068  11.515  1.00 46.88           C  
ANISOU 1667  CD  PRO B 578     5144   5706   6961    888   -629    347       C  
ATOM   1668  N   PHE B 579      22.946 -11.375  11.159  1.00 48.22           N  
ANISOU 1668  N   PHE B 579     5171   5807   7344    952   -560    331       N  
ATOM   1669  CA  PHE B 579      24.372 -11.006  11.139  1.00 49.91           C  
ANISOU 1669  CA  PHE B 579     5280   6004   7681    965   -528    317       C  
ATOM   1670  C   PHE B 579      24.940 -10.957  12.563  1.00 51.68           C  
ANISOU 1670  C   PHE B 579     5440   6225   7971    976   -641    285       C  
ATOM   1671  O   PHE B 579      24.284 -10.455  13.479  1.00 52.45           O  
ANISOU 1671  O   PHE B 579     5565   6341   8023    954   -711    280       O  
ATOM   1672  CB  PHE B 579      24.559  -9.668  10.420  1.00 49.61           C  
ANISOU 1672  CB  PHE B 579     5202   5958   7688    929   -431    354       C  
ATOM   1673  CG  PHE B 579      23.822  -9.589   9.114  1.00 48.77           C  
ANISOU 1673  CG  PHE B 579     5178   5893   7461    945   -342    407       C  
ATOM   1674  CD1 PHE B 579      24.285 -10.284   7.995  1.00 48.44           C  
ANISOU 1674  CD1 PHE B 579     5143   5891   7371    987   -254    398       C  
ATOM   1675  CD2 PHE B 579      22.643  -8.852   9.005  1.00 46.82           C  
ANISOU 1675  CD2 PHE B 579     4995   5663   7133    935   -356    454       C  
ATOM   1676  CE1 PHE B 579      23.590 -10.237   6.783  1.00 47.71           C  
ANISOU 1676  CE1 PHE B 579     5127   5877   7122   1021   -190    430       C  
ATOM   1677  CE2 PHE B 579      21.940  -8.798   7.797  1.00 47.91           C  
ANISOU 1677  CE2 PHE B 579     5200   5870   7131    975   -301    502       C  
ATOM   1678  CZ  PHE B 579      22.414  -9.496   6.685  1.00 48.69           C  
ANISOU 1678  CZ  PHE B 579     5313   6032   7155   1018   -225    486       C  
ATOM   1679  N   HIS B 580      26.152 -11.488  12.732  1.00 53.16           N  
ANISOU 1679  N   HIS B 580     5536   6411   8253   1024   -660    255       N  
ATOM   1680  CA  HIS B 580      26.763 -11.694  14.048  1.00 55.34           C  
ANISOU 1680  CA  HIS B 580     5748   6719   8560   1073   -794    224       C  
ATOM   1681  C   HIS B 580      28.181 -11.137  14.133  1.00 54.53           C  
ANISOU 1681  C   HIS B 580     5463   6634   8623   1076   -807    148       C  
ATOM   1682  O   HIS B 580      28.856 -10.953  13.119  1.00 53.98           O  
ANISOU 1682  O   HIS B 580     5316   6534   8658   1054   -688    139       O  
ATOM   1683  CB  HIS B 580      26.840 -13.190  14.369  1.00 58.20           C  
ANISOU 1683  CB  HIS B 580     6165   7065   8885   1167   -838    268       C  
ATOM   1684  CG  HIS B 580      25.511 -13.872  14.443  1.00 65.00           C  
ANISOU 1684  CG  HIS B 580     7178   7891   9627   1153   -824    331       C  
ATOM   1685  CD2 HIS B 580      24.527 -13.812  15.373  1.00 71.44           C  
ANISOU 1685  CD2 HIS B 580     8076   8733  10334   1137   -876    373       C  
ATOM   1686  ND1 HIS B 580      25.078 -14.757  13.480  1.00 71.73           N  
ANISOU 1686  ND1 HIS B 580     8099   8677  10479   1150   -739    337       N  
ATOM   1687  CE1 HIS B 580      23.881 -15.212  13.811  1.00 75.58           C  
ANISOU 1687  CE1 HIS B 580     8691   9138  10887   1119   -742    377       C  
ATOM   1688  NE2 HIS B 580      23.522 -14.652  14.954  1.00 72.54           N  
ANISOU 1688  NE2 HIS B 580     8319   8810  10434   1111   -814    414       N  
ATOM   1689  N   GLY B 581      28.625 -10.909  15.365  1.00 54.08           N  
ANISOU 1689  N   GLY B 581     5329   6641   8578   1107   -952     86       N  
ATOM   1690  CA  GLY B 581      29.995 -10.494  15.648  1.00 55.70           C  
ANISOU 1690  CA  GLY B 581     5327   6884   8953   1117  -1007    -20       C  
ATOM   1691  C   GLY B 581      30.232 -10.335  17.138  1.00 57.05           C  
ANISOU 1691  C   GLY B 581     5440   7166   9070   1173  -1208   -104       C  
ATOM   1692  O   GLY B 581      29.302 -10.036  17.882  1.00 56.42           O  
ANISOU 1692  O   GLY B 581     5471   7124   8842   1162  -1267    -99       O  
ATOM   1693  N   GLN B 582      31.470 -10.547  17.579  1.00 59.96           N  
ANISOU 1693  N   GLN B 582     5630   7609   9544   1244  -1316   -188       N  
ATOM   1694  CA  GLN B 582      31.835 -10.325  18.987  1.00 62.73           C  
ANISOU 1694  CA  GLN B 582     5897   8110   9828   1315  -1534   -298       C  
ATOM   1695  C   GLN B 582      31.961  -8.839  19.327  1.00 62.79           C  
ANISOU 1695  C   GLN B 582     5780   8127   9949   1189  -1564   -488       C  
ATOM   1696  O   GLN B 582      31.853  -8.470  20.495  1.00 65.13           O  
ANISOU 1696  O   GLN B 582     6060   8550  10136   1225  -1731   -601       O  
ATOM   1697  CB  GLN B 582      33.122 -11.072  19.353  1.00 65.11           C  
ANISOU 1697  CB  GLN B 582     6029   8508  10203   1457  -1666   -335       C  
ATOM   1698  CG  GLN B 582      32.996 -12.592  19.279  1.00 70.43           C  
ANISOU 1698  CG  GLN B 582     6833   9159  10769   1612  -1661   -151       C  
ATOM   1699  CD  GLN B 582      31.992 -13.160  20.279  1.00 75.52           C  
ANISOU 1699  CD  GLN B 582     7690   9863  11143   1702  -1745    -22       C  
ATOM   1700  NE2 GLN B 582      30.973 -13.851  19.772  1.00 76.00           N  
ANISOU 1700  NE2 GLN B 582     7955   9798  11123   1680  -1608    135       N  
ATOM   1701  OE1 GLN B 582      32.132 -12.979  21.490  1.00 79.86           O  
ANISOU 1701  OE1 GLN B 582     8212  10577  11554   1790  -1926    -70       O  
ATOM   1702  N   ASP B 583      32.205  -8.004  18.317  1.00 61.99           N  
ANISOU 1702  N   ASP B 583     5593   7891  10070   1050  -1396   -523       N  
ATOM   1703  CA  ASP B 583      32.127  -6.543  18.455  1.00 63.08           C  
ANISOU 1703  CA  ASP B 583     5646   7964  10358    909  -1369   -673       C  
ATOM   1704  C   ASP B 583      31.522  -5.911  17.197  1.00 61.97           C  
ANISOU 1704  C   ASP B 583     5596   7639  10309    792  -1125   -555       C  
ATOM   1705  O   ASP B 583      31.243  -6.614  16.221  1.00 61.51           O  
ANISOU 1705  O   ASP B 583     5649   7538  10183    820   -994   -386       O  
ATOM   1706  CB  ASP B 583      33.504  -5.941  18.796  1.00 65.87           C  
ANISOU 1706  CB  ASP B 583     5700   8355  10975    863  -1454   -894       C  
ATOM   1707  CG  ASP B 583      34.606  -6.334  17.806  1.00 67.85           C  
ANISOU 1707  CG  ASP B 583     5786   8555  11440    853  -1329   -854       C  
ATOM   1708  OD1 ASP B 583      34.339  -6.475  16.593  1.00 66.14           O  
ANISOU 1708  OD1 ASP B 583     5664   8216  11251    812  -1107   -689       O  
ATOM   1709  OD2 ASP B 583      35.763  -6.483  18.255  1.00 71.12           O1-
ANISOU 1709  OD2 ASP B 583     5960   9069  11991    896  -1457  -1001       O1-
ATOM   1710  N   GLU B 584      31.307  -4.596  17.236  1.00 61.99           N  
ANISOU 1710  N   GLU B 584     5555   7538  10460    673  -1068   -650       N  
ATOM   1711  CA  GLU B 584      30.765  -3.843  16.096  1.00 61.67           C  
ANISOU 1711  CA  GLU B 584     5596   7319  10518    579   -840   -522       C  
ATOM   1712  C   GLU B 584      31.521  -4.069  14.782  1.00 61.15           C  
ANISOU 1712  C   GLU B 584     5459   7183  10592    551   -642   -403       C  
ATOM   1713  O   GLU B 584      30.897  -4.267  13.741  1.00 60.90           O  
ANISOU 1713  O   GLU B 584     5578   7105  10457    566   -489   -220       O  
ATOM   1714  CB  GLU B 584      30.731  -2.337  16.401  1.00 63.79           C  
ANISOU 1714  CB  GLU B 584     5774   7451  11010    458   -805   -663       C  
ATOM   1715  CG  GLU B 584      29.552  -1.897  17.266  1.00 67.32           C  
ANISOU 1715  CG  GLU B 584     6360   7918  11300    480   -902   -723       C  
ATOM   1716  CD  GLU B 584      29.256  -0.407  17.154  1.00 72.30           C  
ANISOU 1716  CD  GLU B 584     6958   8346  12167    369   -793   -797       C  
ATOM   1717  OE1 GLU B 584      30.198   0.385  16.928  1.00 77.24           O  
ANISOU 1717  OE1 GLU B 584     7395   8836  13115    258   -712   -899       O  
ATOM   1718  OE2 GLU B 584      28.074  -0.027  17.299  1.00 74.44           O1-
ANISOU 1718  OE2 GLU B 584     7382   8580  12320    395   -779   -752       O1-
ATOM   1719  N   GLU B 585      32.852  -4.037  14.844  1.00 62.64           N  
ANISOU 1719  N   GLU B 585     5410   7385  11004    520   -649   -521       N  
ATOM   1720  CA  GLU B 585      33.711  -4.218  13.661  1.00 63.47           C  
ANISOU 1720  CA  GLU B 585     5413   7439  11264    492   -443   -430       C  
ATOM   1721  C   GLU B 585      33.378  -5.517  12.911  1.00 60.78           C  
ANISOU 1721  C   GLU B 585     5233   7175  10684    613   -395   -265       C  
ATOM   1722  O   GLU B 585      33.233  -5.505  11.689  1.00 61.06           O  
ANISOU 1722  O   GLU B 585     5345   7155  10699    601   -182   -116       O  
ATOM   1723  CB  GLU B 585      35.203  -4.188  14.058  1.00 66.43           C  
ANISOU 1723  CB  GLU B 585     5477   7857  11907    461   -502   -615       C  
ATOM   1724  CG  GLU B 585      36.180  -3.932  12.899  1.00 70.23           C  
ANISOU 1724  CG  GLU B 585     5793   8248  12645    383   -239   -555       C  
ATOM   1725  CD  GLU B 585      37.654  -4.153  13.272  1.00 75.34           C  
ANISOU 1725  CD  GLU B 585     6109   8972  13545    377   -312   -742       C  
ATOM   1726  OE1 GLU B 585      37.994  -4.204  14.478  1.00 78.46           O  
ANISOU 1726  OE1 GLU B 585     6371   9476  13965    410   -576   -948       O  
ATOM   1727  OE2 GLU B 585      38.480  -4.285  12.344  1.00 75.90           O1-
ANISOU 1727  OE2 GLU B 585     6044   9013  13779    352   -102   -685       O1-
ATOM   1728  N   GLU B 586      33.236  -6.616  13.656  1.00 58.86           N  
ANISOU 1728  N   GLU B 586     5046   7057  10260    735   -588   -293       N  
ATOM   1729  CA  GLU B 586      32.871  -7.922  13.086  1.00 57.25           C  
ANISOU 1729  CA  GLU B 586     4994   6900   9858    848   -560   -169       C  
ATOM   1730  C   GLU B 586      31.410  -7.966  12.638  1.00 54.69           C  
ANISOU 1730  C   GLU B 586     4924   6544   9312    846   -504    -38       C  
ATOM   1731  O   GLU B 586      31.100  -8.543  11.594  1.00 53.12           O  
ANISOU 1731  O   GLU B 586     4830   6338   9014    878   -380     63       O  
ATOM   1732  CB  GLU B 586      33.134  -9.049  14.098  1.00 57.84           C  
ANISOU 1732  CB  GLU B 586     5055   7086   9836    982   -774   -217       C  
ATOM   1733  CG  GLU B 586      33.000 -10.467  13.517  1.00 59.08           C  
ANISOU 1733  CG  GLU B 586     5326   7251   9871   1099   -733   -116       C  
ATOM   1734  CD  GLU B 586      33.257 -11.580  14.530  1.00 62.25           C  
ANISOU 1734  CD  GLU B 586     5726   7728  10198   1247   -927   -124       C  
ATOM   1735  OE1 GLU B 586      33.559 -11.285  15.709  1.00 64.56           O  
ANISOU 1735  OE1 GLU B 586     5930   8107  10492   1277  -1111   -205       O  
ATOM   1736  OE2 GLU B 586      33.139 -12.763  14.139  1.00 60.94           O1-
ANISOU 1736  OE2 GLU B 586     5652   7534   9967   1344   -893    -49       O1-
ATOM   1737  N   LEU B 587      30.521  -7.381  13.444  1.00 53.46           N  
ANISOU 1737  N   LEU B 587     4853   6383   9076    815   -606    -61       N  
ATOM   1738  CA  LEU B 587      29.092  -7.301  13.123  1.00 51.01           C  
ANISOU 1738  CA  LEU B 587     4750   6049   8582    812   -568     43       C  
ATOM   1739  C   LEU B 587      28.847  -6.534  11.825  1.00 51.70           C  
ANISOU 1739  C   LEU B 587     4877   6052   8713    755   -362    150       C  
ATOM   1740  O   LEU B 587      28.063  -6.981  10.987  1.00 51.61           O  
ANISOU 1740  O   LEU B 587     5008   6062   8540    793   -294    253       O  
ATOM   1741  CB  LEU B 587      28.313  -6.646  14.272  1.00 51.05           C  
ANISOU 1741  CB  LEU B 587     4800   6065   8531    788   -695    -25       C  
ATOM   1742  CG  LEU B 587      26.816  -6.357  14.083  1.00 48.57           C  
ANISOU 1742  CG  LEU B 587     4662   5728   8066    780   -662     60       C  
ATOM   1743  CD1 LEU B 587      26.060  -7.596  13.622  1.00 48.96           C  
ANISOU 1743  CD1 LEU B 587     4852   5827   7922    846   -656    159       C  
ATOM   1744  CD2 LEU B 587      26.226  -5.823  15.374  1.00 49.07           C  
ANISOU 1744  CD2 LEU B 587     4741   5823   8081    774   -790    -38       C  
ATOM   1745  N   PHE B 588      29.512  -5.391  11.661  1.00 52.71           N  
ANISOU 1745  N   PHE B 588     4876   6090   9063    669   -263    123       N  
ATOM   1746  CA  PHE B 588      29.395  -4.603  10.427  1.00 53.43           C  
ANISOU 1746  CA  PHE B 588     5003   6090   9208    628    -42    263       C  
ATOM   1747  C   PHE B 588      30.006  -5.312   9.213  1.00 52.45           C  
ANISOU 1747  C   PHE B 588     4872   6017   9040    673    116    350       C  
ATOM   1748  O   PHE B 588      29.489  -5.175   8.102  1.00 52.12           O  
ANISOU 1748  O   PHE B 588     4950   5982   8873    701    261    496       O  
ATOM   1749  CB  PHE B 588      30.002  -3.197  10.587  1.00 56.39           C  
ANISOU 1749  CB  PHE B 588     5232   6314   9879    514     54    222       C  
ATOM   1750  CG  PHE B 588      29.328  -2.331  11.644  1.00 57.92           C  
ANISOU 1750  CG  PHE B 588     5442   6438  10125    472    -70    120       C  
ATOM   1751  CD1 PHE B 588      27.955  -2.423  11.918  1.00 55.16           C  
ANISOU 1751  CD1 PHE B 588     5275   6128   9557    531   -159    164       C  
ATOM   1752  CD2 PHE B 588      30.079  -1.385  12.342  1.00 61.11           C  
ANISOU 1752  CD2 PHE B 588     5663   6736  10821    368    -87    -43       C  
ATOM   1753  CE1 PHE B 588      27.363  -1.610  12.882  1.00 57.21           C  
ANISOU 1753  CE1 PHE B 588     5540   6330   9868    500   -254     55       C  
ATOM   1754  CE2 PHE B 588      29.489  -0.565  13.307  1.00 61.71           C  
ANISOU 1754  CE2 PHE B 588     5748   6747  10950    334   -194   -173       C  
ATOM   1755  CZ  PHE B 588      28.132  -0.679  13.580  1.00 59.57           C  
ANISOU 1755  CZ  PHE B 588     5669   6524  10442    407   -272   -119       C  
ATOM   1756  N   HIS B 589      31.084  -6.067   9.422  1.00 51.72           N  
ANISOU 1756  N   HIS B 589     4639   5978   9036    695     83    256       N  
ATOM   1757  CA  HIS B 589      31.652  -6.917   8.363  1.00 51.66           C  
ANISOU 1757  CA  HIS B 589     4622   6035   8972    759    220    304       C  
ATOM   1758  C   HIS B 589      30.660  -8.000   7.901  1.00 49.77           C  
ANISOU 1758  C   HIS B 589     4584   5879   8448    856    173    348       C  
ATOM   1759  O   HIS B 589      30.522  -8.253   6.699  1.00 49.83           O  
ANISOU 1759  O   HIS B 589     4671   5934   8329    898    323    426       O  
ATOM   1760  CB  HIS B 589      32.970  -7.556   8.821  1.00 52.24           C  
ANISOU 1760  CB  HIS B 589     4487   6144   9216    782    167    175       C  
ATOM   1761  CG  HIS B 589      33.561  -8.504   7.825  1.00 53.68           C  
ANISOU 1761  CG  HIS B 589     4652   6391   9354    863    303    195       C  
ATOM   1762  CD2 HIS B 589      34.395  -8.293   6.779  1.00 56.69           C  
ANISOU 1762  CD2 HIS B 589     4932   6777   9832    848    544    239       C  
ATOM   1763  ND1 HIS B 589      33.304  -9.858   7.842  1.00 50.68           N  
ANISOU 1763  ND1 HIS B 589     4364   6073   8817    977    207    161       N  
ATOM   1764  CE1 HIS B 589      33.951 -10.439   6.849  1.00 53.20           C  
ANISOU 1764  CE1 HIS B 589     4639   6434   9140   1034    370    159       C  
ATOM   1765  NE2 HIS B 589      34.623  -9.513   6.190  1.00 57.08           N  
ANISOU 1765  NE2 HIS B 589     5014   6907   9768    961    578    210       N  
ATOM   1766  N   SER B 590      29.980  -8.628   8.857  1.00 48.56           N  
ANISOU 1766  N   SER B 590     4507   5749   8196    890    -29    291       N  
ATOM   1767  CA  SER B 590      28.940  -9.623   8.561  1.00 48.06           C  
ANISOU 1767  CA  SER B 590     4617   5735   7909    956    -82    312       C  
ATOM   1768  C   SER B 590      27.784  -9.009   7.764  1.00 47.72           C  
ANISOU 1768  C   SER B 590     4716   5707   7709    942    -10    411       C  
ATOM   1769  O   SER B 590      27.320  -9.598   6.787  1.00 47.53           O  
ANISOU 1769  O   SER B 590     4790   5749   7523    994     48    433       O  
ATOM   1770  CB  SER B 590      28.413 -10.247   9.859  1.00 47.16           C  
ANISOU 1770  CB  SER B 590     4546   5623   7748    979   -284    259       C  
ATOM   1771  OG  SER B 590      27.495 -11.294   9.598  1.00 49.36           O  
ANISOU 1771  OG  SER B 590     4966   5922   7868   1026   -317    270       O  
ATOM   1772  N   ILE B 591      27.339  -7.824   8.186  1.00 47.54           N  
ANISOU 1772  N   ILE B 591     4697   5626   7739    883    -24    455       N  
ATOM   1773  CA  ILE B 591      26.283  -7.082   7.487  1.00 47.18           C  
ANISOU 1773  CA  ILE B 591     4770   5585   7571    889     39    566       C  
ATOM   1774  C   ILE B 591      26.694  -6.743   6.047  1.00 49.36           C  
ANISOU 1774  C   ILE B 591     5059   5893   7804    919    247    683       C  
ATOM   1775  O   ILE B 591      25.876  -6.841   5.134  1.00 50.11           O  
ANISOU 1775  O   ILE B 591     5274   6073   7691    983    282    757       O  
ATOM   1776  CB  ILE B 591      25.889  -5.786   8.251  1.00 46.35           C  
ANISOU 1776  CB  ILE B 591     4645   5382   7586    829      5    584       C  
ATOM   1777  CG1 ILE B 591      25.207  -6.129   9.580  1.00 43.65           C  
ANISOU 1777  CG1 ILE B 591     4326   5053   7206    822   -189    480       C  
ATOM   1778  CG2 ILE B 591      24.947  -4.918   7.417  1.00 44.54           C  
ANISOU 1778  CG2 ILE B 591     4520   5139   7263    860     93    729       C  
ATOM   1779  CD1 ILE B 591      25.164  -4.969  10.559  1.00 42.24           C  
ANISOU 1779  CD1 ILE B 591     4088   4782   7179    762   -234    427       C  
ATOM   1780  N   ARG B 592      27.957  -6.371   5.850  1.00 51.50           N  
ANISOU 1780  N   ARG B 592     5197   6111   8259    880    385    695       N  
ATOM   1781  CA  ARG B 592      28.468  -6.057   4.509  1.00 55.04           C  
ANISOU 1781  CA  ARG B 592     5650   6594   8667    909    622    824       C  
ATOM   1782  C   ARG B 592      28.727  -7.282   3.618  1.00 56.60           C  
ANISOU 1782  C   ARG B 592     5883   6935   8684    997    672    775       C  
ATOM   1783  O   ARG B 592      28.548  -7.187   2.405  1.00 58.99           O  
ANISOU 1783  O   ARG B 592     6273   7337   8804   1064    820    880       O  
ATOM   1784  CB  ARG B 592      29.748  -5.210   4.591  1.00 56.92           C  
ANISOU 1784  CB  ARG B 592     5711   6715   9202    820    786    851       C  
ATOM   1785  CG  ARG B 592      29.524  -3.757   5.014  1.00 57.49           C  
ANISOU 1785  CG  ARG B 592     5758   6619   9466    734    826    931       C  
ATOM   1786  CD  ARG B 592      30.742  -2.881   4.748  1.00 62.25           C  
ANISOU 1786  CD  ARG B 592     6189   7091  10370    639   1053    986       C  
ATOM   1787  NE  ARG B 592      31.997  -3.528   5.138  1.00 68.47           N  
ANISOU 1787  NE  ARG B 592     6775   7910  11331    598   1038    823       N  
ATOM   1788  CZ  ARG B 592      32.454  -3.658   6.387  1.00 69.04           C  
ANISOU 1788  CZ  ARG B 592     6696   7947  11587    540    847    624       C  
ATOM   1789  NH1 ARG B 592      31.775  -3.181   7.434  1.00 70.10           N1+
ANISOU 1789  NH1 ARG B 592     6864   8017  11754    503    661    543       N1+
ATOM   1790  NH2 ARG B 592      33.614  -4.280   6.593  1.00 67.52           N  
ANISOU 1790  NH2 ARG B 592     6314   7806  11537    532    840    496       N  
ATOM   1791  N   MET B 593      29.132  -8.415   4.205  1.00 57.32           N  
ANISOU 1791  N   MET B 593     5916   7044   8819   1011    553    617       N  
ATOM   1792  CA  MET B 593      29.731  -9.526   3.435  1.00 59.32           C  
ANISOU 1792  CA  MET B 593     6154   7390   8996   1088    634    541       C  
ATOM   1793  C   MET B 593      29.033 -10.894   3.532  1.00 59.36           C  
ANISOU 1793  C   MET B 593     6256   7446   8851   1153    481    411       C  
ATOM   1794  O   MET B 593      28.846 -11.555   2.508  1.00 60.54           O  
ANISOU 1794  O   MET B 593     6480   7700   8823   1226    551    368       O  
ATOM   1795  CB  MET B 593      31.203  -9.687   3.831  1.00 60.86           C  
ANISOU 1795  CB  MET B 593     6143   7533   9447   1064    693    469       C  
ATOM   1796  CG  MET B 593      32.060  -8.419   3.688  1.00 63.53           C  
ANISOU 1796  CG  MET B 593     6342   7803   9996    978    876    568       C  
ATOM   1797  SD  MET B 593      32.175  -7.740   2.011  1.00 66.41           S  
ANISOU 1797  SD  MET B 593     6774   8242  10217   1008   1202    760       S  
ATOM   1798  CE  MET B 593      32.956  -9.088   1.125  1.00 66.44           C  
ANISOU 1798  CE  MET B 593     6739   8391  10114   1120   1317    643       C  
ATOM   1799  N   ASP B 594      28.678 -11.328   4.741  1.00 59.36           N  
ANISOU 1799  N   ASP B 594     6254   7374   8928   1128    287    344       N  
ATOM   1800  CA  ASP B 594      28.095 -12.669   4.946  1.00 59.50           C  
ANISOU 1800  CA  ASP B 594     6348   7392   8866   1175    164    235       C  
ATOM   1801  C   ASP B 594      26.657 -12.737   4.445  1.00 59.68           C  
ANISOU 1801  C   ASP B 594     6520   7479   8675   1178    113    238       C  
ATOM   1802  O   ASP B 594      25.860 -11.860   4.765  1.00 60.07           O  
ANISOU 1802  O   ASP B 594     6614   7527   8683   1134     61    321       O  
ATOM   1803  CB  ASP B 594      28.089 -13.049   6.432  1.00 58.60           C  
ANISOU 1803  CB  ASP B 594     6198   7186   8880   1155    -10    205       C  
ATOM   1804  CG  ASP B 594      29.485 -13.169   7.034  1.00 62.71           C  
ANISOU 1804  CG  ASP B 594     6554   7665   9606   1177    -12    173       C  
ATOM   1805  OD1 ASP B 594      30.472 -13.425   6.300  1.00 61.66           O  
ANISOU 1805  OD1 ASP B 594     6330   7558   9539   1221    119    137       O  
ATOM   1806  OD2 ASP B 594      29.584 -13.020   8.272  1.00 63.95           O1-
ANISOU 1806  OD2 ASP B 594     6664   7783   9850   1161   -150    175       O1-
ATOM   1807  N   ASN B 595      26.325 -13.775   3.676  1.00 60.94           N  
ANISOU 1807  N   ASN B 595     6742   7696   8716   1232    122    126       N  
ATOM   1808  CA  ASN B 595      24.920 -14.086   3.366  1.00 61.15           C  
ANISOU 1808  CA  ASN B 595     6878   7782   8574   1228     32     74       C  
ATOM   1809  C   ASN B 595      24.276 -14.820   4.554  1.00 58.41           C  
ANISOU 1809  C   ASN B 595     6547   7315   8333   1179   -120     24       C  
ATOM   1810  O   ASN B 595      24.903 -15.722   5.125  1.00 57.72           O  
ANISOU 1810  O   ASN B 595     6420   7122   8387   1195   -139    -29       O  
ATOM   1811  CB  ASN B 595      24.795 -14.933   2.096  1.00 64.43           C  
ANISOU 1811  CB  ASN B 595     7340   8308   8831   1298     89    -69       C  
ATOM   1812  CG  ASN B 595      24.944 -14.109   0.827  1.00 69.73           C  
ANISOU 1812  CG  ASN B 595     8042   9154   9296   1360    226      8       C  
ATOM   1813  ND2 ASN B 595      23.926 -13.303   0.516  1.00 62.41           N  
ANISOU 1813  ND2 ASN B 595     7183   8325   8204   1365    178     98       N  
ATOM   1814  OD1 ASN B 595      25.968 -14.188   0.142  1.00 76.12           O  
ANISOU 1814  OD1 ASN B 595     8813  10015  10094   1415    382     -1       O  
ATOM   1815  N   PRO B 596      23.031 -14.444   4.933  1.00 55.09           N  
ANISOU 1815  N   PRO B 596     6178   6909   7844   1131   -216     56       N  
ATOM   1816  CA  PRO B 596      22.389 -15.095   6.079  1.00 52.95           C  
ANISOU 1816  CA  PRO B 596     5921   6531   7666   1081   -325     34       C  
ATOM   1817  C   PRO B 596      22.116 -16.587   5.896  1.00 52.64           C  
ANISOU 1817  C   PRO B 596     5907   6424   7671   1084   -343   -110       C  
ATOM   1818  O   PRO B 596      21.890 -17.048   4.776  1.00 53.08           O  
ANISOU 1818  O   PRO B 596     5982   6551   7634   1110   -310   -237       O  
ATOM   1819  CB  PRO B 596      21.055 -14.347   6.214  1.00 52.55           C  
ANISOU 1819  CB  PRO B 596     5906   6543   7517   1037   -392     77       C  
ATOM   1820  CG  PRO B 596      21.235 -13.089   5.495  1.00 54.05           C  
ANISOU 1820  CG  PRO B 596     6094   6831   7611   1070   -329    170       C  
ATOM   1821  CD  PRO B 596      22.188 -13.361   4.393  1.00 55.15           C  
ANISOU 1821  CD  PRO B 596     6225   7029   7701   1132   -216    135       C  
ATOM   1822  N   PHE B 597      22.143 -17.316   7.010  1.00 51.74           N  
ANISOU 1822  N   PHE B 597     5793   6167   7699   1064   -390    -89       N  
ATOM   1823  CA  PHE B 597      21.764 -18.730   7.046  1.00 52.07           C  
ANISOU 1823  CA  PHE B 597     5863   6084   7838   1052   -396   -197       C  
ATOM   1824  C   PHE B 597      20.236 -18.856   7.067  1.00 52.18           C  
ANISOU 1824  C   PHE B 597     5906   6111   7808    965   -448   -250       C  
ATOM   1825  O   PHE B 597      19.562 -18.116   7.783  1.00 51.14           O  
ANISOU 1825  O   PHE B 597     5776   6016   7637    919   -494   -148       O  
ATOM   1826  CB  PHE B 597      22.380 -19.402   8.279  1.00 51.35           C  
ANISOU 1826  CB  PHE B 597     5769   5833   7911   1082   -413   -104       C  
ATOM   1827  CG  PHE B 597      21.938 -20.823   8.488  1.00 50.77           C  
ANISOU 1827  CG  PHE B 597     5733   5579   7977   1066   -401   -169       C  
ATOM   1828  CD1 PHE B 597      22.418 -21.840   7.673  1.00 49.22           C  
ANISOU 1828  CD1 PHE B 597     5531   5295   7876   1115   -342   -319       C  
ATOM   1829  CD2 PHE B 597      21.047 -21.148   9.509  1.00 50.39           C  
ANISOU 1829  CD2 PHE B 597     5725   5436   7984   1002   -429    -80       C  
ATOM   1830  CE1 PHE B 597      22.013 -23.158   7.865  1.00 48.95           C  
ANISOU 1830  CE1 PHE B 597     5529   5051   8018   1093   -315   -387       C  
ATOM   1831  CE2 PHE B 597      20.638 -22.465   9.710  1.00 48.22           C  
ANISOU 1831  CE2 PHE B 597     5484   4959   7878    976   -387   -120       C  
ATOM   1832  CZ  PHE B 597      21.120 -23.469   8.886  1.00 48.75           C  
ANISOU 1832  CZ  PHE B 597     5544   4910   8069   1019   -334   -276       C  
ATOM   1833  N   TYR B 598      19.701 -19.780   6.268  1.00 52.84           N  
ANISOU 1833  N   TYR B 598     5995   6170   7911    943   -440   -432       N  
ATOM   1834  CA  TYR B 598      18.276 -20.118   6.291  1.00 52.74           C  
ANISOU 1834  CA  TYR B 598     5975   6151   7914    848   -488   -523       C  
ATOM   1835  C   TYR B 598      18.154 -21.608   6.637  1.00 54.32           C  
ANISOU 1835  C   TYR B 598     6181   6118   8339    801   -452   -615       C  
ATOM   1836  O   TYR B 598      18.691 -22.442   5.907  1.00 55.29           O  
ANISOU 1836  O   TYR B 598     6305   6177   8528    842   -411   -771       O  
ATOM   1837  CB  TYR B 598      17.620 -19.819   4.939  1.00 53.16           C  
ANISOU 1837  CB  TYR B 598     6005   6401   7791    856   -527   -693       C  
ATOM   1838  CG  TYR B 598      17.838 -18.400   4.450  1.00 51.40           C  
ANISOU 1838  CG  TYR B 598     5791   6384   7354    926   -536   -576       C  
ATOM   1839  CD1 TYR B 598      17.197 -17.319   5.064  1.00 51.42           C  
ANISOU 1839  CD1 TYR B 598     5787   6446   7306    902   -582   -427       C  
ATOM   1840  CD2 TYR B 598      18.690 -18.134   3.371  1.00 52.21           C  
ANISOU 1840  CD2 TYR B 598     5910   6610   7318   1021   -478   -609       C  
ATOM   1841  CE1 TYR B 598      17.403 -15.999   4.615  1.00 51.35           C  
ANISOU 1841  CE1 TYR B 598     5789   6583   7137    970   -573   -306       C  
ATOM   1842  CE2 TYR B 598      18.899 -16.829   2.912  1.00 51.98           C  
ANISOU 1842  CE2 TYR B 598     5894   6742   7113   1084   -455   -469       C  
ATOM   1843  CZ  TYR B 598      18.256 -15.767   3.536  1.00 52.87           C  
ANISOU 1843  CZ  TYR B 598     6003   6879   7204   1057   -505   -315       C  
ATOM   1844  OH  TYR B 598      18.473 -14.489   3.081  1.00 54.88           O  
ANISOU 1844  OH  TYR B 598     6276   7252   7326   1122   -465   -167       O  
ATOM   1845  N   PRO B 599      17.480 -21.954   7.758  1.00 55.13           N  
ANISOU 1845  N   PRO B 599     6291   6084   8571    725   -448   -512       N  
ATOM   1846  CA  PRO B 599      17.305 -23.380   8.071  1.00 57.65           C  
ANISOU 1846  CA  PRO B 599     6621   6148   9135    675   -385   -574       C  
ATOM   1847  C   PRO B 599      16.421 -24.119   7.057  1.00 60.35           C  
ANISOU 1847  C   PRO B 599     6910   6467   9552    587   -392   -861       C  
ATOM   1848  O   PRO B 599      15.614 -23.492   6.366  1.00 60.46           O  
ANISOU 1848  O   PRO B 599     6871   6685   9415    549   -464   -981       O  
ATOM   1849  CB  PRO B 599      16.632 -23.369   9.452  1.00 57.23           C  
ANISOU 1849  CB  PRO B 599     6588   6001   9155    608   -363   -373       C  
ATOM   1850  CG  PRO B 599      16.892 -22.024  10.009  1.00 55.02           C  
ANISOU 1850  CG  PRO B 599     6318   5906   8679    660   -416   -203       C  
ATOM   1851  CD  PRO B 599      16.967 -21.098   8.844  1.00 54.35           C  
ANISOU 1851  CD  PRO B 599     6198   6038   8414    691   -475   -321       C  
ATOM   1852  N   ARG B 600      16.592 -25.439   6.981  1.00 62.20           N  
ANISOU 1852  N   ARG B 600     7151   6455  10028    565   -323   -978       N  
ATOM   1853  CA  ARG B 600      15.803 -26.288   6.083  1.00 64.81           C  
ANISOU 1853  CA  ARG B 600     7417   6724  10484    469   -327  -1297       C  
ATOM   1854  C   ARG B 600      14.293 -26.198   6.349  1.00 64.80           C  
ANISOU 1854  C   ARG B 600     7335   6746  10539    311   -358  -1348       C  
ATOM   1855  O   ARG B 600      13.497 -26.192   5.406  1.00 66.37           O  
ANISOU 1855  O   ARG B 600     7445   7085  10687    251   -435  -1618       O  
ATOM   1856  CB  ARG B 600      16.259 -27.752   6.185  1.00 67.19           C  
ANISOU 1856  CB  ARG B 600     7742   6682  11103    466   -224  -1384       C  
ATOM   1857  CG  ARG B 600      17.631 -28.019   5.578  1.00 68.98           C  
ANISOU 1857  CG  ARG B 600     8009   6897  11301    622   -196  -1449       C  
ATOM   1858  CD  ARG B 600      18.207 -29.337   6.035  0.00 76.89           C  
ANISOU 1858  CD  ARG B 600     9050   7530  12636    656    -85  -1429       C  
ATOM   1859  NE  ARG B 600      17.378 -30.476   5.650  0.00 79.74           N  
ANISOU 1859  NE  ARG B 600     9364   7654  13280    524    -36  -1700       N  
ATOM   1860  CZ  ARG B 600      17.641 -31.735   5.985  0.00 82.11           C  
ANISOU 1860  CZ  ARG B 600     9691   7572  13932    526     78  -1713       C  
ATOM   1861  NH1 ARG B 600      18.712 -32.019   6.714  0.00 82.01           N1+
ANISOU 1861  NH1 ARG B 600     9757   7398  14008    674    141  -1456       N1+
ATOM   1862  NH2 ARG B 600      16.834 -32.710   5.593  0.00 84.86           N  
ANISOU 1862  NH2 ARG B 600     9981   7697  14563    384    126  -1989       N  
ATOM   1863  N   TRP B 601      13.917 -26.117   7.626  1.00 62.70           N  
ANISOU 1863  N   TRP B 601     7090   6366  10366    255   -299  -1094       N  
ATOM   1864  CA  TRP B 601      12.502 -26.040   8.030  1.00 62.64           C  
ANISOU 1864  CA  TRP B 601     6993   6368  10440    104   -296  -1113       C  
ATOM   1865  C   TRP B 601      11.786 -24.733   7.665  1.00 60.99           C  
ANISOU 1865  C   TRP B 601     6716   6491   9966    111   -417  -1138       C  
ATOM   1866  O   TRP B 601      10.558 -24.680   7.718  1.00 63.15           O  
ANISOU 1866  O   TRP B 601     6877   6811  10304     -6   -436  -1228       O  
ATOM   1867  CB  TRP B 601      12.332 -26.316   9.538  1.00 62.43           C  
ANISOU 1867  CB  TRP B 601     7019   6140  10561     59   -170   -813       C  
ATOM   1868  CG  TRP B 601      13.130 -25.418  10.450  1.00 61.06           C  
ANISOU 1868  CG  TRP B 601     6946   6075  10180    189   -182   -506       C  
ATOM   1869  CD1 TRP B 601      14.319 -25.716  11.049  1.00 60.96           C  
ANISOU 1869  CD1 TRP B 601     7040   5941  10183    312   -140   -314       C  
ATOM   1870  CD2 TRP B 601      12.797 -24.085  10.863  1.00 60.49           C  
ANISOU 1870  CD2 TRP B 601     6862   6251   9869    214   -248   -382       C  
ATOM   1871  CE2 TRP B 601      13.836 -23.642  11.713  1.00 58.00           C  
ANISOU 1871  CE2 TRP B 601     6647   5951   9440    340   -245   -139       C  
ATOM   1872  CE3 TRP B 601      11.721 -23.219  10.599  1.00 58.79           C  
ANISOU 1872  CE3 TRP B 601     6553   6245   9541    154   -315   -465       C  
ATOM   1873  NE1 TRP B 601      14.751 -24.656  11.807  1.00 58.98           N  
ANISOU 1873  NE1 TRP B 601     6835   5862   9713    402   -187    -99       N  
ATOM   1874  CZ2 TRP B 601      13.835 -22.375  12.305  1.00 58.14           C  
ANISOU 1874  CZ2 TRP B 601     6676   6171   9245    390   -299      0       C  
ATOM   1875  CZ3 TRP B 601      11.718 -21.955  11.188  1.00 58.11           C  
ANISOU 1875  CZ3 TRP B 601     6487   6343   9248    216   -357   -300       C  
ATOM   1876  CH2 TRP B 601      12.771 -21.547  12.032  1.00 58.94           C  
ANISOU 1876  CH2 TRP B 601     6696   6443   9254    326   -345    -82       C  
ATOM   1877  N   LEU B 602      12.533 -23.685   7.321  1.00 58.88           N  
ANISOU 1877  N   LEU B 602     6505   6440   9427    249   -489  -1050       N  
ATOM   1878  CA  LEU B 602      11.941 -22.399   6.941  1.00 57.66           C  
ANISOU 1878  CA  LEU B 602     6302   6576   9030    282   -595  -1045       C  
ATOM   1879  C   LEU B 602      11.134 -22.535   5.652  1.00 59.20           C  
ANISOU 1879  C   LEU B 602     6389   6937   9165    254   -700  -1354       C  
ATOM   1880  O   LEU B 602      11.579 -23.194   4.708  1.00 60.28           O  
ANISOU 1880  O   LEU B 602     6533   7069   9304    283   -714  -1566       O  
ATOM   1881  CB  LEU B 602      13.026 -21.326   6.759  1.00 55.34           C  
ANISOU 1881  CB  LEU B 602     6094   6434   8500    431   -622   -887       C  
ATOM   1882  CG  LEU B 602      12.550 -19.879   6.585  1.00 54.23           C  
ANISOU 1882  CG  LEU B 602     5928   6541   8136    485   -702   -803       C  
ATOM   1883  CD1 LEU B 602      11.809 -19.396   7.818  1.00 55.26           C  
ANISOU 1883  CD1 LEU B 602     6034   6639   8324    425   -679   -641       C  
ATOM   1884  CD2 LEU B 602      13.719 -18.959   6.286  1.00 52.04           C  
ANISOU 1884  CD2 LEU B 602     5728   6361   7682    615   -698   -669       C  
ATOM   1885  N   GLU B 603       9.955 -21.912   5.628  1.00 59.29           N  
ANISOU 1885  N   GLU B 603     6296   7114   9118    210   -777  -1390       N  
ATOM   1886  CA  GLU B 603       9.064 -21.962   4.464  1.00 61.88           C  
ANISOU 1886  CA  GLU B 603     6497   7646   9369    197   -910  -1686       C  
ATOM   1887  C   GLU B 603       9.681 -21.220   3.284  1.00 62.13           C  
ANISOU 1887  C   GLU B 603     6589   7943   9076    370  -1002  -1721       C  
ATOM   1888  O   GLU B 603      10.249 -20.139   3.460  1.00 60.08           O  
ANISOU 1888  O   GLU B 603     6416   7779   8631    483   -992  -1478       O  
ATOM   1889  CB  GLU B 603       7.696 -21.358   4.799  1.00 62.41           C  
ANISOU 1889  CB  GLU B 603     6423   7843   9448    137   -975  -1683       C  
ATOM   1890  CG  GLU B 603       6.589 -21.566   3.759  0.00 70.45           C  
ANISOU 1890  CG  GLU B 603     7262   9061  10446    104  -1127  -2017       C  
ATOM   1891  CD  GLU B 603       6.217 -23.025   3.541  0.00 73.13           C  
ANISOU 1891  CD  GLU B 603     7497   9207  11082    -62  -1097  -2325       C  
ATOM   1892  OE1 GLU B 603       6.103 -23.778   4.533  0.00 73.29           O  
ANISOU 1892  OE1 GLU B 603     7512   8926  11411   -209   -946  -2247       O  
ATOM   1893  OE2 GLU B 603       6.027 -23.418   2.371  0.00 75.32           O1-
ANISOU 1893  OE2 GLU B 603     7699   9632  11287    -41  -1222  -2650       O1-
ATOM   1894  N   LYS B 604       9.568 -21.811   2.093  1.00 65.66           N  
ANISOU 1894  N   LYS B 604     6987   8503   9458    389  -1083  -2028       N  
ATOM   1895  CA  LYS B 604      10.232 -21.293   0.881  1.00 66.79           C  
ANISOU 1895  CA  LYS B 604     7200   8902   9274    562  -1141  -2075       C  
ATOM   1896  C   LYS B 604       9.829 -19.858   0.513  1.00 66.05           C  
ANISOU 1896  C   LYS B 604     7107   9107   8882    694  -1239  -1911       C  
ATOM   1897  O   LYS B 604      10.661 -19.093   0.019  1.00 65.86           O  
ANISOU 1897  O   LYS B 604     7193   9212   8619    841  -1210  -1753       O  
ATOM   1898  CB  LYS B 604      10.029 -22.241  -0.317  1.00 70.02           C  
ANISOU 1898  CB  LYS B 604     7544   9408   9651    559  -1222  -2481       C  
ATOM   1899  CG  LYS B 604       8.585 -22.414  -0.789  1.00 73.41           C  
ANISOU 1899  CG  LYS B 604     7788  10010  10093    492  -1389  -2768       C  
ATOM   1900  CD  LYS B 604       8.492 -23.447  -1.901  0.00 82.29           C  
ANISOU 1900  CD  LYS B 604     8845  11210  11212    478  -1467  -3213       C  
ATOM   1901  CE  LYS B 604       7.063 -23.600  -2.397  0.00 84.98           C  
ANISOU 1901  CE  LYS B 604     8972  11750  11566    412  -1659  -3534       C  
ATOM   1902  NZ  LYS B 604       6.952 -24.623  -3.472  0.00 88.57           N1+
ANISOU 1902  NZ  LYS B 604     9345  12284  12023    393  -1751  -4020       N1+
ATOM   1903  N   GLU B 605       8.573 -19.498   0.780  1.00 66.05           N  
ANISOU 1903  N   GLU B 605     6978   9195   8921    646  -1337  -1938       N  
ATOM   1904  CA  GLU B 605       8.080 -18.133   0.535  1.00 65.18           C  
ANISOU 1904  CA  GLU B 605     6857   9335   8572    781  -1429  -1769       C  
ATOM   1905  C   GLU B 605       8.690 -17.124   1.521  1.00 61.65           C  
ANISOU 1905  C   GLU B 605     6520   8766   8139    816  -1314  -1399       C  
ATOM   1906  O   GLU B 605       9.003 -15.996   1.135  1.00 60.64           O  
ANISOU 1906  O   GLU B 605     6464   8786   7791    965  -1325  -1210       O  
ATOM   1907  CB  GLU B 605       6.546 -18.070   0.600  1.00 66.87           C  
ANISOU 1907  CB  GLU B 605     6876   9672   8861    725  -1566  -1917       C  
ATOM   1908  CG  GLU B 605       5.820 -19.070  -0.305  1.00 71.10           C  
ANISOU 1908  CG  GLU B 605     7260  10332   9424    667  -1702  -2332       C  
ATOM   1909  CD  GLU B 605       6.270 -19.210  -1.730  0.00 78.01           C  
ANISOU 1909  CD  GLU B 605     8185  11459   9995    814  -1797  -2521       C  
ATOM   1910  OE1 GLU B 605       6.717 -18.197  -2.307  0.00 77.59           O  
ANISOU 1910  OE1 GLU B 605     8244  11617   9618   1013  -1819  -2319       O  
ATOM   1911  OE2 GLU B 605       6.175 -20.318  -2.299  0.00 80.31           O1-
ANISOU 1911  OE2 GLU B 605     8407  11742  10366    738  -1843  -2875       O1-
ATOM   1912  N   ALA B 606       8.856 -17.530   2.783  1.00 59.30           N  
ANISOU 1912  N   ALA B 606     6234   8199   8098    684  -1202  -1301       N  
ATOM   1913  CA  ALA B 606       9.524 -16.691   3.793  1.00 56.23           C  
ANISOU 1913  CA  ALA B 606     5943   7690   7729    708  -1101   -998       C  
ATOM   1914  C   ALA B 606      11.002 -16.481   3.460  1.00 55.07           C  
ANISOU 1914  C   ALA B 606     5936   7514   7474    799  -1021   -878       C  
ATOM   1915  O   ALA B 606      11.516 -15.366   3.576  1.00 53.07           O  
ANISOU 1915  O   ALA B 606     5747   7301   7115    888   -989   -667       O  
ATOM   1916  CB  ALA B 606       9.377 -17.299   5.183  1.00 55.17           C  
ANISOU 1916  CB  ALA B 606     5794   7311   7857    563  -1005   -937       C  
ATOM   1917  N   LYS B 607      11.672 -17.556   3.043  1.00 56.47           N  
ANISOU 1917  N   LYS B 607     6142   7608   7705    774   -980  -1026       N  
ATOM   1918  CA  LYS B 607      13.054 -17.485   2.558  1.00 57.08           C  
ANISOU 1918  CA  LYS B 607     6323   7681   7686    864   -899   -959       C  
ATOM   1919  C   LYS B 607      13.181 -16.555   1.348  1.00 58.23           C  
ANISOU 1919  C   LYS B 607     6501   8093   7531   1016   -935   -923       C  
ATOM   1920  O   LYS B 607      14.083 -15.718   1.301  1.00 57.40           O  
ANISOU 1920  O   LYS B 607     6471   8000   7340   1096   -854   -721       O  
ATOM   1921  CB  LYS B 607      13.578 -18.880   2.181  1.00 58.75           C  
ANISOU 1921  CB  LYS B 607     6539   7774   8010    825   -856  -1176       C  
ATOM   1922  CG  LYS B 607      15.096 -18.939   1.952  1.00 60.14           C  
ANISOU 1922  CG  LYS B 607     6802   7895   8155    906   -745  -1098       C  
ATOM   1923  CD  LYS B 607      15.526 -20.175   1.168  1.00 63.18           C  
ANISOU 1923  CD  LYS B 607     7186   8237   8582    914   -715  -1361       C  
ATOM   1924  CE  LYS B 607      17.008 -20.103   0.807  1.00 62.78           C  
ANISOU 1924  CE  LYS B 607     7200   8181   8473   1018   -598  -1288       C  
ATOM   1925  NZ  LYS B 607      17.472 -21.285   0.033  1.00 65.70           N1+
ANISOU 1925  NZ  LYS B 607     7568   8510   8886   1044   -556  -1559       N1+
ATOM   1926  N   ASP B 608      12.275 -16.717   0.383  1.00 60.99           N  
ANISOU 1926  N   ASP B 608     6790   8655   7729   1057  -1054  -1119       N  
ATOM   1927  CA  ASP B 608      12.295 -15.936  -0.860  1.00 63.37           C  
ANISOU 1927  CA  ASP B 608     7129   9245   7702   1228  -1099  -1086       C  
ATOM   1928  C   ASP B 608      12.218 -14.425  -0.595  1.00 62.28           C  
ANISOU 1928  C   ASP B 608     7031   9160   7472   1317  -1083   -775       C  
ATOM   1929  O   ASP B 608      13.000 -13.660  -1.159  1.00 62.93           O  
ANISOU 1929  O   ASP B 608     7202   9321   7384   1436   -997   -597       O  
ATOM   1930  CB  ASP B 608      11.153 -16.376  -1.789  1.00 66.67           C  
ANISOU 1930  CB  ASP B 608     7450   9906   7977   1259  -1271  -1369       C  
ATOM   1931  CG  ASP B 608      11.287 -15.821  -3.200  1.00 72.44           C  
ANISOU 1931  CG  ASP B 608     8237  10968   8319   1462  -1317  -1367       C  
ATOM   1932  OD1 ASP B 608      12.341 -16.046  -3.836  1.00 75.91           O  
ANISOU 1932  OD1 ASP B 608     8770  11442   8630   1529  -1209  -1374       O  
ATOM   1933  OD2 ASP B 608      10.327 -15.177  -3.681  1.00 78.31           O1-
ANISOU 1933  OD2 ASP B 608     8926  11950   8877   1566  -1459  -1355       O1-
ATOM   1934  N   LEU B 609      11.296 -14.012   0.278  1.00 60.87           N  
ANISOU 1934  N   LEU B 609     6781   8919   7430   1256  -1143   -713       N  
ATOM   1935  CA  LEU B 609      11.140 -12.594   0.641  1.00 59.81           C  
ANISOU 1935  CA  LEU B 609     6673   8794   7258   1336  -1126   -445       C  
ATOM   1936  C   LEU B 609      12.389 -12.030   1.319  1.00 58.09           C  
ANISOU 1936  C   LEU B 609     6547   8380   7144   1315   -968   -222       C  
ATOM   1937  O   LEU B 609      12.808 -10.910   1.013  1.00 57.68           O  
ANISOU 1937  O   LEU B 609     6558   8364   6995   1420   -907    -11       O  
ATOM   1938  CB  LEU B 609       9.924 -12.388   1.555  1.00 59.44           C  
ANISOU 1938  CB  LEU B 609     6516   8701   7367   1264  -1206   -460       C  
ATOM   1939  CG  LEU B 609       9.636 -10.965   2.059  1.00 59.22           C  
ANISOU 1939  CG  LEU B 609     6500   8655   7348   1341  -1191   -220       C  
ATOM   1940  CD1 LEU B 609       9.625  -9.950   0.919  1.00 60.93           C  
ANISOU 1940  CD1 LEU B 609     6770   9070   7312   1544  -1222    -76       C  
ATOM   1941  CD2 LEU B 609       8.320 -10.928   2.816  1.00 60.82           C  
ANISOU 1941  CD2 LEU B 609     6568   8854   7687   1281  -1273   -293       C  
ATOM   1942  N   LEU B 610      12.965 -12.807   2.238  1.00 56.72           N  
ANISOU 1942  N   LEU B 610     6375   7998   7179   1186   -905   -270       N  
ATOM   1943  CA  LEU B 610      14.195 -12.418   2.940  1.00 54.61           C  
ANISOU 1943  CA  LEU B 610     6168   7559   7025   1162   -781   -104       C  
ATOM   1944  C   LEU B 610      15.391 -12.302   1.991  1.00 55.54           C  
ANISOU 1944  C   LEU B 610     6351   7732   7020   1245   -678    -53       C  
ATOM   1945  O   LEU B 610      16.186 -11.371   2.115  1.00 55.82           O  
ANISOU 1945  O   LEU B 610     6421   7714   7072   1279   -580    133       O  
ATOM   1946  CB  LEU B 610      14.509 -13.395   4.080  1.00 53.24           C  
ANISOU 1946  CB  LEU B 610     5977   7183   7071   1035   -756   -170       C  
ATOM   1947  CG  LEU B 610      13.563 -13.365   5.287  1.00 51.57           C  
ANISOU 1947  CG  LEU B 610     5713   6887   6996    947   -801   -158       C  
ATOM   1948  CD1 LEU B 610      13.830 -14.545   6.208  1.00 50.07           C  
ANISOU 1948  CD1 LEU B 610     5520   6519   6987    843   -766   -217       C  
ATOM   1949  CD2 LEU B 610      13.689 -12.058   6.055  1.00 50.78           C  
ANISOU 1949  CD2 LEU B 610     5627   6746   6921    973   -775     26       C  
ATOM   1950  N   VAL B 611      15.509 -13.228   1.041  1.00 57.21           N  
ANISOU 1950  N   VAL B 611     6569   8051   7117   1275   -688   -230       N  
ATOM   1951  CA  VAL B 611      16.572 -13.161   0.030  1.00 58.50           C  
ANISOU 1951  CA  VAL B 611     6790   8307   7131   1370   -573   -198       C  
ATOM   1952  C   VAL B 611      16.441 -11.891  -0.822  1.00 60.22           C  
ANISOU 1952  C   VAL B 611     7058   8701   7120   1508   -541     -2       C  
ATOM   1953  O   VAL B 611      17.434 -11.195  -1.052  1.00 61.93           O  
ANISOU 1953  O   VAL B 611     7319   8889   7320   1553   -391    180       O  
ATOM   1954  CB  VAL B 611      16.594 -14.419  -0.876  1.00 60.25           C  
ANISOU 1954  CB  VAL B 611     7008   8634   7252   1389   -599   -469       C  
ATOM   1955  CG1 VAL B 611      17.560 -14.239  -2.044  1.00 60.63           C  
ANISOU 1955  CG1 VAL B 611     7116   8834   7085   1512   -471   -434       C  
ATOM   1956  CG2 VAL B 611      16.977 -15.645  -0.061  1.00 58.13           C  
ANISOU 1956  CG2 VAL B 611     6704   8138   7245   1269   -585   -615       C  
ATOM   1957  N   LYS B 612      15.220 -11.592  -1.264  1.00 60.80           N  
ANISOU 1957  N   LYS B 612     7114   8947   7038   1576   -674    -31       N  
ATOM   1958  CA  LYS B 612      14.939 -10.362  -2.016  1.00 61.84           C  
ANISOU 1958  CA  LYS B 612     7299   9243   6954   1733   -659    186       C  
ATOM   1959  C   LYS B 612      15.114  -9.081  -1.179  1.00 60.55           C  
ANISOU 1959  C   LYS B 612     7149   8894   6965   1717   -582    455       C  
ATOM   1960  O   LYS B 612      15.444  -8.030  -1.730  1.00 61.88           O  
ANISOU 1960  O   LYS B 612     7382   9100   7031   1829   -479    690       O  
ATOM   1961  CB  LYS B 612      13.531 -10.408  -2.628  1.00 63.59           C  
ANISOU 1961  CB  LYS B 612     7475   9706   6980   1828   -853     71       C  
ATOM   1962  CG  LYS B 612      13.391 -11.399  -3.777  1.00 65.48           C  
ANISOU 1962  CG  LYS B 612     7711  10194   6973   1893   -927   -187       C  
ATOM   1963  CD  LYS B 612      12.056 -11.242  -4.491  1.00 70.17           C  
ANISOU 1963  CD  LYS B 612     8248  11073   7338   2019  -1132   -283       C  
ATOM   1964  CE  LYS B 612      12.008 -12.025  -5.800  1.00 73.19           C  
ANISOU 1964  CE  LYS B 612     8640  11761   7408   2125  -1207   -532       C  
ATOM   1965  NZ  LYS B 612      12.028 -13.499  -5.587  1.00 73.10           N1+
ANISOU 1965  NZ  LYS B 612     8551  11657   7565   1963  -1253   -904       N1+
ATOM   1966  N   LEU B 613      14.888  -9.178   0.135  1.00 57.93           N  
ANISOU 1966  N   LEU B 613     6757   8361   6892   1581   -623    413       N  
ATOM   1967  CA  LEU B 613      15.088  -8.050   1.060  1.00 56.07           C  
ANISOU 1967  CA  LEU B 613     6522   7939   6845   1550   -558    606       C  
ATOM   1968  C   LEU B 613      16.558  -7.788   1.400  1.00 56.00           C  
ANISOU 1968  C   LEU B 613     6536   7759   6983   1489   -391    707       C  
ATOM   1969  O   LEU B 613      16.937  -6.634   1.601  1.00 56.98           O  
ANISOU 1969  O   LEU B 613     6675   7773   7200   1507   -296    894       O  
ATOM   1970  CB  LEU B 613      14.285  -8.245   2.357  1.00 54.40           C  
ANISOU 1970  CB  LEU B 613     6237   7610   6822   1440   -660    511       C  
ATOM   1971  CG  LEU B 613      12.801  -7.855   2.295  1.00 55.43           C  
ANISOU 1971  CG  LEU B 613     6315   7856   6889   1506   -793    494       C  
ATOM   1972  CD1 LEU B 613      12.035  -8.438   3.474  1.00 54.39           C  
ANISOU 1972  CD1 LEU B 613     6099   7640   6926   1379   -870    351       C  
ATOM   1973  CD2 LEU B 613      12.635  -6.345   2.249  1.00 53.34           C  
ANISOU 1973  CD2 LEU B 613     6080   7555   6631   1616   -749    722       C  
ATOM   1974  N   PHE B 614      17.376  -8.841   1.468  1.00 56.13           N  
ANISOU 1974  N   PHE B 614     6538   7741   7046   1420   -356    573       N  
ATOM   1975  CA  PHE B 614      18.804  -8.707   1.813  1.00 55.32           C  
ANISOU 1975  CA  PHE B 614     6423   7495   7101   1366   -213    638       C  
ATOM   1976  C   PHE B 614      19.729  -8.456   0.598  1.00 57.93           C  
ANISOU 1976  C   PHE B 614     6795   7919   7296   1451    -45    740       C  
ATOM   1977  O   PHE B 614      20.899  -8.842   0.619  1.00 58.63           O  
ANISOU 1977  O   PHE B 614     6853   7946   7480   1413     64    711       O  
ATOM   1978  CB  PHE B 614      19.293  -9.938   2.609  1.00 53.98           C  
ANISOU 1978  CB  PHE B 614     6207   7224   7077   1267   -253    464       C  
ATOM   1979  CG  PHE B 614      18.731 -10.041   4.008  1.00 50.02           C  
ANISOU 1979  CG  PHE B 614     5669   6598   6737   1175   -360    422       C  
ATOM   1980  CD1 PHE B 614      18.835  -8.978   4.904  1.00 48.71           C  
ANISOU 1980  CD1 PHE B 614     5481   6321   6707   1142   -348    532       C  
ATOM   1981  CD2 PHE B 614      18.145 -11.227   4.448  1.00 49.88           C  
ANISOU 1981  CD2 PHE B 614     5636   6567   6749   1122   -455    266       C  
ATOM   1982  CE1 PHE B 614      18.327  -9.079   6.201  1.00 47.24           C  
ANISOU 1982  CE1 PHE B 614     5266   6050   6632   1073   -435    485       C  
ATOM   1983  CE2 PHE B 614      17.639 -11.341   5.747  1.00 49.85           C  
ANISOU 1983  CE2 PHE B 614     5606   6460   6874   1046   -524    252       C  
ATOM   1984  CZ  PHE B 614      17.733 -10.265   6.624  1.00 48.11           C  
ANISOU 1984  CZ  PHE B 614     5372   6167   6741   1029   -517    360       C  
ATOM   1985  N   VAL B 615      19.224  -7.791  -0.442  1.00 60.29           N  
ANISOU 1985  N   VAL B 615     7159   8375   7371   1579    -16    870       N  
ATOM   1986  CA  VAL B 615      20.061  -7.351  -1.563  1.00 62.90           C  
ANISOU 1986  CA  VAL B 615     7543   8799   7558   1674    178   1026       C  
ATOM   1987  C   VAL B 615      20.804  -6.078  -1.149  1.00 63.60           C  
ANISOU 1987  C   VAL B 615     7613   8684   7866   1631    344   1261       C  
ATOM   1988  O   VAL B 615      20.187  -5.119  -0.673  1.00 62.72           O  
ANISOU 1988  O   VAL B 615     7508   8471   7850   1634    304   1382       O  
ATOM   1989  CB  VAL B 615      19.226  -7.089  -2.835  1.00 65.37           C  
ANISOU 1989  CB  VAL B 615     7943   9377   7518   1852    147   1106       C  
ATOM   1990  CG1 VAL B 615      20.095  -6.507  -3.946  1.00 66.05           C  
ANISOU 1990  CG1 VAL B 615     8100   9556   7439   1962    383   1323       C  
ATOM   1991  CG2 VAL B 615      18.562  -8.378  -3.295  1.00 65.47           C  
ANISOU 1991  CG2 VAL B 615     7951   9593   7334   1881    -19    823       C  
ATOM   1992  N   ARG B 616      22.123  -6.080  -1.338  1.00 64.63           N  
ANISOU 1992  N   ARG B 616     7707   8750   8100   1590    535   1305       N  
ATOM   1993  CA  ARG B 616      22.996  -5.018  -0.821  1.00 64.90           C  
ANISOU 1993  CA  ARG B 616     7680   8561   8418   1507    695   1466       C  
ATOM   1994  C   ARG B 616      23.066  -3.758  -1.691  1.00 67.36           C  
ANISOU 1994  C   ARG B 616     8063   8865   8665   1599    896   1771       C  
ATOM   1995  O   ARG B 616      23.496  -2.709  -1.207  1.00 67.92           O  
ANISOU 1995  O   ARG B 616     8087   8714   9006   1527   1010   1910       O  
ATOM   1996  CB  ARG B 616      24.399  -5.568  -0.573  1.00 64.64           C  
ANISOU 1996  CB  ARG B 616     7539   8453   8568   1413    811   1366       C  
ATOM   1997  CG  ARG B 616      24.411  -6.691   0.449  1.00 64.00           C  
ANISOU 1997  CG  ARG B 616     7389   8329   8599   1331    624   1110       C  
ATOM   1998  CD  ARG B 616      25.814  -7.070   0.886  1.00 65.26           C  
ANISOU 1998  CD  ARG B 616     7418   8392   8987   1250    714   1029       C  
ATOM   1999  NE  ARG B 616      25.789  -7.705   2.204  1.00 66.46           N  
ANISOU 1999  NE  ARG B 616     7502   8443   9308   1171    528    859       N  
ATOM   2000  CZ  ARG B 616      25.506  -8.989   2.453  1.00 67.73           C  
ANISOU 2000  CZ  ARG B 616     7677   8654   9403   1186    393    687       C  
ATOM   2001  NH1 ARG B 616      25.215  -9.850   1.474  1.00 69.74           N1+
ANISOU 2001  NH1 ARG B 616     8001   9056   9442   1267    406    610       N1+
ATOM   2002  NH2 ARG B 616      25.513  -9.421   3.712  1.00 65.22           N  
ANISOU 2002  NH2 ARG B 616     7307   8234   9239   1124    247    587       N  
ATOM   2003  N   GLU B 617      22.669  -3.864  -2.960  1.00 69.19           N  
ANISOU 2003  N   GLU B 617     8404   9336   8549   1762    942   1873       N  
ATOM   2004  CA  GLU B 617      22.507  -2.685  -3.830  1.00 72.56           C  
ANISOU 2004  CA  GLU B 617     8930   9784   8857   1894   1114   2206       C  
ATOM   2005  C   GLU B 617      21.054  -2.177  -3.717  1.00 71.71           C  
ANISOU 2005  C   GLU B 617     8888   9716   8642   2000    917   2270       C  
ATOM   2006  O   GLU B 617      20.141  -2.865  -4.170  1.00 71.54           O  
ANISOU 2006  O   GLU B 617     8910   9944   8327   2107    731   2145       O  
ATOM   2007  CB  GLU B 617      22.904  -2.975  -5.294  1.00 75.86           C  
ANISOU 2007  CB  GLU B 617     9437  10468   8917   2045   1287   2316       C  
ATOM   2008  CG  GLU B 617      22.435  -4.302  -5.895  1.00 76.60           C  
ANISOU 2008  CG  GLU B 617     9566  10873   8665   2131   1118   2055       C  
ATOM   2009  CD  GLU B 617      23.450  -5.425  -5.750  0.00 81.53           C  
ANISOU 2009  CD  GLU B 617    10102  11497   9379   2026   1171   1806       C  
ATOM   2010  OE1 GLU B 617      24.065  -5.532  -4.667  0.00 79.52           O  
ANISOU 2010  OE1 GLU B 617     9728  11000   9484   1857   1165   1708       O  
ATOM   2011  OE2 GLU B 617      23.616  -6.218  -6.701  0.00 83.18           O1-
ANISOU 2011  OE2 GLU B 617    10355  11956   9294   2126   1209   1694       O1-
ATOM   2012  N   PRO B 618      20.835  -0.986  -3.097  1.00 71.57           N  
ANISOU 2012  N   PRO B 618     8860   9452   8884   1971    954   2438       N  
ATOM   2013  CA  PRO B 618      19.486  -0.472  -2.778  1.00 71.06           C  
ANISOU 2013  CA  PRO B 618     8826   9383   8791   2059    766   2473       C  
ATOM   2014  C   PRO B 618      18.437  -0.489  -3.896  1.00 73.44           C  
ANISOU 2014  C   PRO B 618     9235   9984   8685   2299    667   2586       C  
ATOM   2015  O   PRO B 618      17.276  -0.802  -3.633  1.00 73.82           O  
ANISOU 2015  O   PRO B 618     9262  10147   8640   2349    424   2443       O  
ATOM   2016  CB  PRO B 618      19.761   0.976  -2.369  1.00 72.02           C  
ANISOU 2016  CB  PRO B 618     8944   9186   9234   2030    935   2712       C  
ATOM   2017  CG  PRO B 618      21.104   0.949  -1.812  1.00 71.35           C  
ANISOU 2017  CG  PRO B 618     8760   8896   9454   1833   1095   2639       C  
ATOM   2018  CD  PRO B 618      21.871  -0.040  -2.630  1.00 72.09           C  
ANISOU 2018  CD  PRO B 618     8862   9207   9320   1844   1182   2581       C  
ATOM   2019  N   GLU B 619      18.840  -0.147  -5.118  1.00 76.41           N  
ANISOU 2019  N   GLU B 619     9715  10498   8818   2451    856   2840       N  
ATOM   2020  CA  GLU B 619      17.912  -0.072  -6.256  1.00 79.11           C  
ANISOU 2020  CA  GLU B 619    10166  11161   8732   2713    766   2977       C  
ATOM   2021  C   GLU B 619      17.278  -1.424  -6.622  1.00 77.91           C  
ANISOU 2021  C   GLU B 619     9989  11352   8259   2754    516   2647       C  
ATOM   2022  O   GLU B 619      16.135  -1.461  -7.077  1.00 78.65           O  
ANISOU 2022  O   GLU B 619    10106  11682   8094   2925    312   2628       O  
ATOM   2023  CB  GLU B 619      18.609   0.530  -7.484  1.00 83.08           C  
ANISOU 2023  CB  GLU B 619    10796  11755   9014   2869   1054   3333       C  
ATOM   2024  CG  GLU B 619      19.032   1.985  -7.349  0.00 90.90           C  
ANISOU 2024  CG  GLU B 619    11827  12413  10295   2874   1314   3716       C  
ATOM   2025  CD  GLU B 619      17.920   2.980  -7.664  0.00 93.11           C  
ANISOU 2025  CD  GLU B 619    12198  12706  10474   3108   1238   3996       C  
ATOM   2026  OE1 GLU B 619      18.242   4.088  -8.142  0.00 96.14           O  
ANISOU 2026  OE1 GLU B 619    12676  12932  10920   3213   1493   4399       O  
ATOM   2027  OE2 GLU B 619      16.731   2.666  -7.439  0.00 92.01           O1-
ANISOU 2027  OE2 GLU B 619    12027  12723  10210   3192    933   3824       O1-
ATOM   2028  N   LYS B 620      18.022  -2.513  -6.423  1.00 75.55           N  
ANISOU 2028  N   LYS B 620     9632  11069   8005   2600    532   2380       N  
ATOM   2029  CA  LYS B 620      17.528  -3.879  -6.665  1.00 74.71           C  
ANISOU 2029  CA  LYS B 620     9487  11223   7677   2600    316   2025       C  
ATOM   2030  C   LYS B 620      16.742  -4.482  -5.487  1.00 71.17           C  
ANISOU 2030  C   LYS B 620     8922  10658   7461   2449     70   1737       C  
ATOM   2031  O   LYS B 620      16.188  -5.576  -5.614  1.00 70.65           O  
ANISOU 2031  O   LYS B 620     8812  10771   7264   2435   -114   1443       O  
ATOM   2032  CB  LYS B 620      18.699  -4.805  -7.019  1.00 74.74           C  
ANISOU 2032  CB  LYS B 620     9484  11276   7637   2522    463   1872       C  
ATOM   2033  CG  LYS B 620      19.452  -4.408  -8.267  0.00 83.69           C  
ANISOU 2033  CG  LYS B 620    10726  12581   8491   2676    718   2116       C  
ATOM   2034  CD  LYS B 620      20.484  -5.450  -8.680  0.00 84.01           C  
ANISOU 2034  CD  LYS B 620    10745  12718   8458   2620    843   1910       C  
ATOM   2035  CE  LYS B 620      19.850  -6.623  -9.416  0.00 85.06           C  
ANISOU 2035  CE  LYS B 620    10893  13193   8231   2722    645   1589       C  
ATOM   2036  NZ  LYS B 620      20.870  -7.582  -9.920  0.00 85.90           N1+
ANISOU 2036  NZ  LYS B 620    10988  13395   8255   2697    791   1394       N1+
ATOM   2037  N   ARG B 621      16.692  -3.780  -4.353  1.00 69.14           N  
ANISOU 2037  N   ARG B 621     8614  10106   7551   2334     81   1816       N  
ATOM   2038  CA  ARG B 621      16.036  -4.283  -3.143  1.00 66.72           C  
ANISOU 2038  CA  ARG B 621     8202   9678   7470   2187   -109   1576       C  
ATOM   2039  C   ARG B 621      14.515  -4.207  -3.262  1.00 67.93           C  
ANISOU 2039  C   ARG B 621     8328  10000   7484   2303   -336   1521       C  
ATOM   2040  O   ARG B 621      13.980  -3.229  -3.795  1.00 70.29           O  
ANISOU 2040  O   ARG B 621     8678  10369   7662   2480   -334   1752       O  
ATOM   2041  CB  ARG B 621      16.498  -3.483  -1.918  1.00 64.96           C  
ANISOU 2041  CB  ARG B 621     7936   9116   7630   2048    -17   1668       C  
ATOM   2042  CG  ARG B 621      16.203  -4.146  -0.570  1.00 60.29           C  
ANISOU 2042  CG  ARG B 621     7246   8391   7270   1874   -157   1420       C  
ATOM   2043  CD  ARG B 621      16.850  -3.366   0.567  1.00 58.53           C  
ANISOU 2043  CD  ARG B 621     6984   7870   7385   1749    -59   1489       C  
ATOM   2044  NE  ARG B 621      18.311  -3.338   0.444  1.00 60.63           N  
ANISOU 2044  NE  ARG B 621     7249   8029   7759   1675    133   1546       N  
ATOM   2045  CZ  ARG B 621      19.129  -2.461   1.033  1.00 61.29           C  
ANISOU 2045  CZ  ARG B 621     7297   7875   8116   1591    270   1647       C  
ATOM   2046  NH1 ARG B 621      18.660  -1.493   1.820  1.00 61.75           N1+
ANISOU 2046  NH1 ARG B 621     7333   7758   8372   1572    244   1699       N1+
ATOM   2047  NH2 ARG B 621      20.442  -2.550   0.829  1.00 61.75           N  
ANISOU 2047  NH2 ARG B 621     7327   7868   8268   1525    439   1676       N  
ATOM   2048  N   LEU B 622      13.831  -5.239  -2.764  1.00 66.72           N  
ANISOU 2048  N   LEU B 622     8083   9903   7366   2205   -523   1222       N  
ATOM   2049  CA  LEU B 622      12.368  -5.257  -2.720  1.00 67.54           C  
ANISOU 2049  CA  LEU B 622     8111  10151   7400   2278   -742   1121       C  
ATOM   2050  C   LEU B 622      11.900  -4.261  -1.657  1.00 67.01           C  
ANISOU 2050  C   LEU B 622     8004   9857   7601   2247   -742   1248       C  
ATOM   2051  O   LEU B 622      12.498  -4.178  -0.577  1.00 65.41           O  
ANISOU 2051  O   LEU B 622     7783   9396   7676   2083   -653   1234       O  
ATOM   2052  CB  LEU B 622      11.851  -6.666  -2.411  1.00 66.49           C  
ANISOU 2052  CB  LEU B 622     7877  10094   7293   2148   -901    763       C  
ATOM   2053  CG  LEU B 622      10.351  -6.917  -2.594  1.00 67.09           C  
ANISOU 2053  CG  LEU B 622     7842  10375   7273   2215  -1134    599       C  
ATOM   2054  CD1 LEU B 622       9.952  -6.818  -4.057  1.00 70.03           C  
ANISOU 2054  CD1 LEU B 622     8251  11098   7259   2443  -1229    619       C  
ATOM   2055  CD2 LEU B 622       9.976  -8.283  -2.032  1.00 65.63           C  
ANISOU 2055  CD2 LEU B 622     7546  10162   7229   2028  -1234    258       C  
ATOM   2056  N   GLY B 623      10.843  -3.512  -1.974  1.00 68.20           N  
ANISOU 2056  N   GLY B 623     8134  10120   7659   2417   -847   1358       N  
ATOM   2057  CA  GLY B 623      10.416  -2.351  -1.178  1.00 67.56           C  
ANISOU 2057  CA  GLY B 623     8031   9829   7809   2443   -820   1517       C  
ATOM   2058  C   GLY B 623      10.746  -1.055  -1.902  1.00 69.86           C  
ANISOU 2058  C   GLY B 623     8437  10074   8033   2634   -681   1875       C  
ATOM   2059  O   GLY B 623       9.931  -0.127  -1.929  1.00 70.55           O  
ANISOU 2059  O   GLY B 623     8513  10149   8145   2791   -731   2027       O  
ATOM   2060  N   VAL B 624      11.956  -0.993  -2.462  1.00 70.70           N  
ANISOU 2060  N   VAL B 624     8648  10138   8078   2619   -489   2017       N  
ATOM   2061  CA  VAL B 624      12.364   0.063  -3.395  1.00 73.66           C  
ANISOU 2061  CA  VAL B 624     9149  10506   8333   2807   -320   2380       C  
ATOM   2062  C   VAL B 624      11.896  -0.328  -4.799  1.00 76.47           C  
ANISOU 2062  C   VAL B 624     9561  11260   8234   3033   -422   2418       C  
ATOM   2063  O   VAL B 624      11.173   0.423  -5.450  1.00 79.48           O  
ANISOU 2063  O   VAL B 624     9986  11769   8443   3276   -477   2637       O  
ATOM   2064  CB  VAL B 624      13.905   0.271  -3.394  1.00 73.53           C  
ANISOU 2064  CB  VAL B 624     9199  10279   8460   2682    -43   2509       C  
ATOM   2065  CG1 VAL B 624      14.298   1.417  -4.320  1.00 77.12           C  
ANISOU 2065  CG1 VAL B 624     9781  10692   8829   2866    171   2917       C  
ATOM   2066  CG2 VAL B 624      14.414   0.530  -1.982  1.00 70.28           C  
ANISOU 2066  CG2 VAL B 624     8710   9516   8477   2453     23   2408       C  
ATOM   2067  N   ARG B 625      12.317  -1.514  -5.242  1.00 77.02           N  
ANISOU 2067  N   ARG B 625     9627  11525   8111   2961   -452   2193       N  
ATOM   2068  CA  ARG B 625      11.888  -2.110  -6.511  1.00 80.18           C  
ANISOU 2068  CA  ARG B 625    10062  12339   8065   3148   -579   2123       C  
ATOM   2069  C   ARG B 625      10.668  -3.002  -6.279  1.00 80.00           C  
ANISOU 2069  C   ARG B 625     9892  12509   7993   3122   -885   1768       C  
ATOM   2070  O   ARG B 625      10.467  -3.514  -5.174  1.00 77.33           O  
ANISOU 2070  O   ARG B 625     9442  11988   7950   2909   -947   1540       O  
ATOM   2071  CB  ARG B 625      13.025  -2.947  -7.109  1.00 80.55           C  
ANISOU 2071  CB  ARG B 625    10171  12480   7955   3079   -436   2028       C  
ATOM   2072  CG  ARG B 625      12.780  -3.460  -8.525  1.00 84.36           C  
ANISOU 2072  CG  ARG B 625    10714  13400   7939   3291   -521   1971       C  
ATOM   2073  CD  ARG B 625      14.025  -4.166  -9.068  0.00 90.39           C  
ANISOU 2073  CD  ARG B 625    11544  14219   8581   3225   -327   1897       C  
ATOM   2074  NE  ARG B 625      13.771  -4.849 -10.334  0.00 93.45           N  
ANISOU 2074  NE  ARG B 625    11975  15045   8488   3407   -429   1747       N  
ATOM   2075  CZ  ARG B 625      14.672  -5.581 -10.981  0.00 94.40           C  
ANISOU 2075  CZ  ARG B 625    12147  15297   8426   3393   -294   1624       C  
ATOM   2076  NH1 ARG B 625      15.891  -5.729 -10.482  0.00 92.50           N1+
ANISOU 2076  NH1 ARG B 625    11908  14781   8458   3208    -54   1648       N1+
ATOM   2077  NH2 ARG B 625      14.354  -6.166 -12.128  0.00 97.49           N  
ANISOU 2077  NH2 ARG B 625    12575  16108   8359   3572   -406   1457       N  
ATOM   2078  N   GLY B 626       9.861  -3.182  -7.325  1.00 83.37           N  
ANISOU 2078  N   GLY B 626    10314  13318   8045   3343  -1067   1723       N  
ATOM   2079  CA  GLY B 626       8.694  -4.067  -7.282  1.00 83.81           C  
ANISOU 2079  CA  GLY B 626    10207  13598   8040   3323  -1362   1358       C  
ATOM   2080  C   GLY B 626       7.604  -3.602  -6.331  1.00 83.09           C  
ANISOU 2080  C   GLY B 626     9976  13372   8224   3295  -1497   1335       C  
ATOM   2081  O   GLY B 626       7.605  -2.446  -5.889  1.00 84.01           O  
ANISOU 2081  O   GLY B 626    10137  13272   8513   3359  -1393   1627       O  
ATOM   2082  N   ASP B 627       6.673  -4.506  -6.029  1.00 81.84           N  
ANISOU 2082  N   ASP B 627     9640  13334   8122   3198  -1717    976       N  
ATOM   2083  CA  ASP B 627       5.616  -4.259  -5.045  1.00 79.93           C  
ANISOU 2083  CA  ASP B 627     9234  12974   8161   3136  -1833    896       C  
ATOM   2084  C   ASP B 627       5.694  -5.348  -3.977  1.00 76.10           C  
ANISOU 2084  C   ASP B 627     8643  12293   7977   2821  -1819    585       C  
ATOM   2085  O   ASP B 627       5.383  -6.512  -4.242  1.00 75.85           O  
ANISOU 2085  O   ASP B 627     8515  12420   7886   2727  -1945    259       O  
ATOM   2086  CB  ASP B 627       4.235  -4.239  -5.720  1.00 83.40           C  
ANISOU 2086  CB  ASP B 627     9524  13773   8392   3345  -2116    780       C  
ATOM   2087  CG  ASP B 627       3.150  -3.573  -4.861  1.00 83.85           C  
ANISOU 2087  CG  ASP B 627     9426  13720   8712   3369  -2201    810       C  
ATOM   2088  OD1 ASP B 627       3.393  -3.238  -3.676  1.00 83.48           O  
ANISOU 2088  OD1 ASP B 627     9380  13328   9007   3203  -2052    873       O  
ATOM   2089  OD2 ASP B 627       2.033  -3.382  -5.388  1.00 87.43           O1-
ANISOU 2089  OD2 ASP B 627     9744  14458   9017   3570  -2427    756       O1-
ATOM   2090  N   ILE B 628       6.123  -4.954  -2.778  1.00 72.95           N  
ANISOU 2090  N   ILE B 628     8267  11548   7902   2663  -1662    688       N  
ATOM   2091  CA  ILE B 628       6.312  -5.882  -1.654  1.00 69.77           C  
ANISOU 2091  CA  ILE B 628     7796  10935   7779   2382  -1616    462       C  
ATOM   2092  C   ILE B 628       5.001  -6.532  -1.184  1.00 70.75           C  
ANISOU 2092  C   ILE B 628     7708  11146   8026   2298  -1791    186       C  
ATOM   2093  O   ILE B 628       5.017  -7.650  -0.664  1.00 69.91           O  
ANISOU 2093  O   ILE B 628     7533  10962   8066   2088  -1789    -55       O  
ATOM   2094  CB  ILE B 628       7.026  -5.178  -0.457  1.00 66.31           C  
ANISOU 2094  CB  ILE B 628     7427  10144   7624   2268  -1424    643       C  
ATOM   2095  CG1 ILE B 628       7.602  -6.203   0.525  1.00 62.65           C  
ANISOU 2095  CG1 ILE B 628     6946   9487   7371   2009  -1348    461       C  
ATOM   2096  CG2 ILE B 628       6.086  -4.216   0.259  1.00 65.33           C  
ANISOU 2096  CG2 ILE B 628     7218   9940   7667   2332  -1462    733       C  
ATOM   2097  CD1 ILE B 628       8.521  -5.591   1.561  1.00 56.94           C  
ANISOU 2097  CD1 ILE B 628     6301   8465   6868   1911  -1174    616       C  
ATOM   2098  N   ARG B 629       3.880  -5.834  -1.377  1.00 72.65           N  
ANISOU 2098  N   ARG B 629     7839  11539   8226   2466  -1929    231       N  
ATOM   2099  CA  ARG B 629       2.555  -6.352  -1.008  1.00 74.08           C  
ANISOU 2099  CA  ARG B 629     7784  11828   8533   2403  -2094    -28       C  
ATOM   2100  C   ARG B 629       2.082  -7.527  -1.873  1.00 76.36           C  
ANISOU 2100  C   ARG B 629     7954  12394   8667   2376  -2275   -355       C  
ATOM   2101  O   ARG B 629       1.263  -8.329  -1.421  1.00 76.28           O  
ANISOU 2101  O   ARG B 629     7748  12396   8840   2221  -2358   -630       O  
ATOM   2102  CB  ARG B 629       1.513  -5.217  -1.008  1.00 75.74           C  
ANISOU 2102  CB  ARG B 629     7893  12132   8750   2616  -2194    113       C  
ATOM   2103  CG  ARG B 629       1.679  -4.291   0.195  1.00 75.59           C  
ANISOU 2103  CG  ARG B 629     7920  11802   8999   2571  -2026    308       C  
ATOM   2104  CD  ARG B 629       1.259  -2.857  -0.037  1.00 77.50           C  
ANISOU 2104  CD  ARG B 629     8181  12054   9210   2838  -2044    577       C  
ATOM   2105  NE  ARG B 629      -0.185  -2.666   0.098  1.00 81.24           N  
ANISOU 2105  NE  ARG B 629     8422  12687   9760   2941  -2212    459       N  
ATOM   2106  CZ  ARG B 629      -0.793  -1.579   0.595  1.00 81.90           C  
ANISOU 2106  CZ  ARG B 629     8448  12675   9996   3080  -2195    601       C  
ATOM   2107  NH1 ARG B 629      -0.105  -0.528   1.055  1.00 79.41           N1+
ANISOU 2107  NH1 ARG B 629     8296  12078   9800   3126  -2013    862       N1+
ATOM   2108  NH2 ARG B 629      -2.125  -1.548   0.646  1.00 83.61           N  
ANISOU 2108  NH2 ARG B 629     8422  13072  10277   3172  -2360    459       N  
ATOM   2109  N   GLN B 630       2.609  -7.630  -3.096  1.00 78.64           N  
ANISOU 2109  N   GLN B 630     8354  12896   8629   2521  -2322   -335       N  
ATOM   2110  CA  GLN B 630       2.260  -8.714  -4.031  1.00 81.47           C  
ANISOU 2110  CA  GLN B 630     8614  13537   8803   2516  -2500   -675       C  
ATOM   2111  C   GLN B 630       3.085 -10.005  -3.859  1.00 80.04           C  
ANISOU 2111  C   GLN B 630     8482  13202   8726   2275  -2394   -903       C  
ATOM   2112  O   GLN B 630       2.904 -10.951  -4.632  1.00 82.04           O  
ANISOU 2112  O   GLN B 630     8665  13659   8850   2257  -2521  -1213       O  
ATOM   2113  CB  GLN B 630       2.386  -8.214  -5.480  1.00 84.74           C  
ANISOU 2113  CB  GLN B 630     9127  14303   8766   2819  -2608   -559       C  
ATOM   2114  CG  GLN B 630       1.401  -7.123  -5.853  1.00 88.56           C  
ANISOU 2114  CG  GLN B 630     9532  15004   9111   3098  -2770   -381       C  
ATOM   2115  CD  GLN B 630      -0.019  -7.638  -5.952  1.00 92.89           C  
ANISOU 2115  CD  GLN B 630     9785  15801   9709   3098  -3044   -724       C  
ATOM   2116  NE2 GLN B 630      -0.775  -7.500  -4.869  1.00 93.55           N  
ANISOU 2116  NE2 GLN B 630     9698  15700  10148   2968  -3036   -766       N  
ATOM   2117  OE1 GLN B 630      -0.433  -8.157  -6.988  1.00 96.68           O  
ANISOU 2117  OE1 GLN B 630    10179  16643   9913   3211  -3260   -965       O  
ATOM   2118  N   HIS B 631       3.970 -10.057  -2.859  1.00 76.64           N  
ANISOU 2118  N   HIS B 631     8163  12424   8534   2101  -2173   -768       N  
ATOM   2119  CA  HIS B 631       4.807 -11.243  -2.624  1.00 75.10           C  
ANISOU 2119  CA  HIS B 631     8020  12051   8462   1895  -2063   -946       C  
ATOM   2120  C   HIS B 631       3.954 -12.419  -2.096  1.00 75.89           C  
ANISOU 2120  C   HIS B 631     7919  12090   8828   1678  -2142  -1292       C  
ATOM   2121  O   HIS B 631       3.049 -12.194  -1.291  1.00 76.05           O  
ANISOU 2121  O   HIS B 631     7795  12042   9055   1611  -2171  -1293       O  
ATOM   2122  CB  HIS B 631       5.937 -10.927  -1.636  1.00 71.33           C  
ANISOU 2122  CB  HIS B 631     7695  11237   8171   1790  -1828   -699       C  
ATOM   2123  CG  HIS B 631       7.059 -11.916  -1.674  1.00 69.14           C  
ANISOU 2123  CG  HIS B 631     7513  10822   7934   1666  -1707   -803       C  
ATOM   2124  CD2 HIS B 631       8.279 -11.859  -2.255  1.00 67.70           C  
ANISOU 2124  CD2 HIS B 631     7489  10640   7595   1732  -1588   -696       C  
ATOM   2125  ND1 HIS B 631       6.981 -13.153  -1.071  1.00 65.46           N  
ANISOU 2125  ND1 HIS B 631     6971  10190   7711   1456  -1690  -1043       N  
ATOM   2126  CE1 HIS B 631       8.103 -13.815  -1.282  1.00 66.00           C  
ANISOU 2126  CE1 HIS B 631     7147  10159   7771   1411  -1578  -1083       C  
ATOM   2127  NE2 HIS B 631       8.910 -13.050  -1.994  1.00 67.18           N  
ANISOU 2127  NE2 HIS B 631     7432  10415   7678   1573  -1515   -885       N  
ATOM   2128  N   PRO B 632       4.233 -13.669  -2.548  1.00 77.05           N  
ANISOU 2128  N   PRO B 632     8046  12246   8984   1568  -2160  -1589       N  
ATOM   2129  CA  PRO B 632       3.483 -14.864  -2.104  1.00 77.63           C  
ANISOU 2129  CA  PRO B 632     7928  12219   9349   1346  -2209  -1924       C  
ATOM   2130  C   PRO B 632       3.360 -15.127  -0.592  1.00 75.03           C  
ANISOU 2130  C   PRO B 632     7560  11543   9405   1126  -2053  -1840       C  
ATOM   2131  O   PRO B 632       2.467 -15.869  -0.186  1.00 76.50           O  
ANISOU 2131  O   PRO B 632     7556  11671   9839    962  -2090  -2066       O  
ATOM   2132  CB  PRO B 632       4.252 -16.012  -2.762  1.00 78.80           C  
ANISOU 2132  CB  PRO B 632     8141  12344   9454   1281  -2181  -2172       C  
ATOM   2133  CG  PRO B 632       4.778 -15.434  -4.001  1.00 80.05           C  
ANISOU 2133  CG  PRO B 632     8428  12797   9192   1525  -2241  -2098       C  
ATOM   2134  CD  PRO B 632       5.106 -13.999  -3.696  1.00 78.28           C  
ANISOU 2134  CD  PRO B 632     8332  12558   8852   1676  -2158  -1662       C  
ATOM   2135  N   LEU B 633       4.247 -14.558   0.223  1.00 72.02           N  
ANISOU 2135  N   LEU B 633     7346  10945   9074   1123  -1877  -1530       N  
ATOM   2136  CA  LEU B 633       4.136 -14.654   1.685  1.00 70.09           C  
ANISOU 2136  CA  LEU B 633     7081  10419   9129    956  -1735  -1418       C  
ATOM   2137  C   LEU B 633       2.834 -14.022   2.189  1.00 71.20           C  
ANISOU 2137  C   LEU B 633     7045  10643   9365    966  -1805  -1402       C  
ATOM   2138  O   LEU B 633       2.202 -14.557   3.104  1.00 71.82           O  
ANISOU 2138  O   LEU B 633     7002  10577   9708    794  -1740  -1478       O  
ATOM   2139  CB  LEU B 633       5.341 -13.990   2.368  1.00 67.16           C  
ANISOU 2139  CB  LEU B 633     6913   9861   8743    988  -1569  -1106       C  
ATOM   2140  CG  LEU B 633       5.538 -14.229   3.870  1.00 64.39           C  
ANISOU 2140  CG  LEU B 633     6586   9229   8652    832  -1414   -992       C  
ATOM   2141  CD1 LEU B 633       5.821 -15.696   4.174  1.00 63.32           C  
ANISOU 2141  CD1 LEU B 633     6443   8902   8714    654  -1338  -1156       C  
ATOM   2142  CD2 LEU B 633       6.666 -13.362   4.388  1.00 58.95           C  
ANISOU 2142  CD2 LEU B 633     6068   8423   7905    900  -1300   -716       C  
ATOM   2143  N   PHE B 634       2.434 -12.910   1.563  1.00 72.22           N  
ANISOU 2143  N   PHE B 634     7158  11003   9279   1176  -1923  -1297       N  
ATOM   2144  CA  PHE B 634       1.198 -12.187   1.901  1.00 73.17           C  
ANISOU 2144  CA  PHE B 634     7101  11232   9468   1235  -2007  -1279       C  
ATOM   2145  C   PHE B 634       0.052 -12.549   0.940  1.00 78.02           C  
ANISOU 2145  C   PHE B 634     7486  12145  10012   1291  -2238  -1570       C  
ATOM   2146  O   PHE B 634      -0.697 -11.681   0.478  1.00 79.84           O  
ANISOU 2146  O   PHE B 634     7620  12607  10110   1483  -2384  -1523       O  
ATOM   2147  CB  PHE B 634       1.456 -10.678   1.880  1.00 71.87           C  
ANISOU 2147  CB  PHE B 634     7055  11106   9146   1452  -1992   -965       C  
ATOM   2148  CG  PHE B 634       2.716 -10.273   2.589  1.00 66.41           C  
ANISOU 2148  CG  PHE B 634     6584  10160   8487   1417  -1794   -716       C  
ATOM   2149  CD1 PHE B 634       2.822 -10.405   3.969  1.00 62.36           C  
ANISOU 2149  CD1 PHE B 634     6079   9405   8212   1257  -1645   -661       C  
ATOM   2150  CD2 PHE B 634       3.802  -9.769   1.875  1.00 63.11           C  
ANISOU 2150  CD2 PHE B 634     6359   9762   7860   1548  -1756   -543       C  
ATOM   2151  CE1 PHE B 634       3.989 -10.036   4.632  1.00 59.18           C  
ANISOU 2151  CE1 PHE B 634     5859   8793   7833   1232  -1490   -462       C  
ATOM   2152  CE2 PHE B 634       4.969  -9.394   2.530  1.00 61.19           C  
ANISOU 2152  CE2 PHE B 634     6284   9288   7676   1505  -1584   -341       C  
ATOM   2153  CZ  PHE B 634       5.064  -9.530   3.913  1.00 59.20           C  
ANISOU 2153  CZ  PHE B 634     6027   8807   7660   1349  -1466   -314       C  
ATOM   2154  N   ARG B 635      -0.086 -13.846   0.673  1.00 80.53           N  
ANISOU 2154  N   ARG B 635     7705  12448  10442   1121  -2272  -1880       N  
ATOM   2155  CA  ARG B 635      -1.052 -14.382  -0.291  1.00 84.40           C  
ANISOU 2155  CA  ARG B 635     7965  13219  10882   1143  -2502  -2231       C  
ATOM   2156  C   ARG B 635      -2.483 -14.238   0.225  1.00 85.52           C  
ANISOU 2156  C   ARG B 635     7814  13431  11251   1086  -2575  -2347       C  
ATOM   2157  O   ARG B 635      -3.348 -13.715  -0.477  1.00 87.60           O  
ANISOU 2157  O   ARG B 635     7909  14005  11368   1261  -2793  -2437       O  
ATOM   2158  CB  ARG B 635      -0.709 -15.854  -0.574  1.00 85.90           C  
ANISOU 2158  CB  ARG B 635     8137  13299  11201    944  -2477  -2546       C  
ATOM   2159  CG  ARG B 635      -1.728 -16.692  -1.340  1.00 93.12           C  
ANISOU 2159  CG  ARG B 635     8775  14425  12180    877  -2687  -2998       C  
ATOM   2160  CD  ARG B 635      -1.078 -18.001  -1.820  1.00 97.08           C  
ANISOU 2160  CD  ARG B 635     9329  14811  12744    735  -2655  -3285       C  
ATOM   2161  NE  ARG B 635      -0.388 -18.706  -0.730  1.00 97.38           N  
ANISOU 2161  NE  ARG B 635     9488  14416  13096    513  -2385  -3167       N  
ATOM   2162  CZ  ARG B 635       0.565 -19.635  -0.874  1.00 99.38           C  
ANISOU 2162  CZ  ARG B 635     9882  14469  13408    423  -2278  -3260       C  
ATOM   2163  NH1 ARG B 635       0.991 -20.028  -2.079  1.00102.71           N1+
ANISOU 2163  NH1 ARG B 635    10349  15079  13596    520  -2400  -3500       N1+
ATOM   2164  NH2 ARG B 635       1.108 -20.184   0.212  1.00 96.49           N  
ANISOU 2164  NH2 ARG B 635     9615  13719  13329    249  -2042  -3107       N  
ATOM   2165  N   GLU B 636      -2.710 -14.692   1.457  1.00 84.50           N  
ANISOU 2165  N   GLU B 636     7620  13020  11465    857  -2388  -2330       N  
ATOM   2166  CA  GLU B 636      -4.038 -14.653   2.086  1.00 86.35           C  
ANISOU 2166  CA  GLU B 636     7563  13285  11961    767  -2402  -2439       C  
ATOM   2167  C   GLU B 636      -4.425 -13.285   2.672  1.00 84.54           C  
ANISOU 2167  C   GLU B 636     7334  13103  11686    937  -2375  -2159       C  
ATOM   2168  O   GLU B 636      -5.589 -13.078   3.025  1.00 87.17           O  
ANISOU 2168  O   GLU B 636     7404  13525  12190    921  -2416  -2252       O  
ATOM   2169  CB  GLU B 636      -4.137 -15.726   3.185  1.00 86.34           C  
ANISOU 2169  CB  GLU B 636     7500  12961  12345    453  -2176  -2515       C  
ATOM   2170  CG  GLU B 636      -3.929 -17.170   2.701  1.00 89.33           C  
ANISOU 2170  CG  GLU B 636     7834  13239  12866    259  -2184  -2827       C  
ATOM   2171  CD  GLU B 636      -4.967 -17.628   1.676  1.00 97.39           C  
ANISOU 2171  CD  GLU B 636     8547  14537  13919    250  -2436  -3247       C  
ATOM   2172  OE1 GLU B 636      -6.175 -17.344   1.860  1.00 99.81           O  
ANISOU 2172  OE1 GLU B 636     8567  14986  14371    239  -2514  -3354       O  
ATOM   2173  OE2 GLU B 636      -4.571 -18.282   0.686  1.00100.65           O1-
ANISOU 2173  OE2 GLU B 636     8992  15035  14214    258  -2560  -3491       O1-
ATOM   2174  N   ILE B 637      -3.470 -12.359   2.768  1.00 80.87           N  
ANISOU 2174  N   ILE B 637     7140  12570  11016   1095  -2301  -1838       N  
ATOM   2175  CA  ILE B 637      -3.707 -11.043   3.376  1.00 78.76           C  
ANISOU 2175  CA  ILE B 637     6900  12292  10732   1251  -2250  -1574       C  
ATOM   2176  C   ILE B 637      -4.458 -10.093   2.439  1.00 80.74           C  
ANISOU 2176  C   ILE B 637     7030  12859  10789   1536  -2483  -1565       C  
ATOM   2177  O   ILE B 637      -3.930  -9.695   1.399  1.00 80.47           O  
ANISOU 2177  O   ILE B 637     7136  12981  10458   1733  -2602  -1478       O  
ATOM   2178  CB  ILE B 637      -2.376 -10.381   3.817  1.00 75.90           C  
ANISOU 2178  CB  ILE B 637     6861  11718  10258   1306  -2083  -1253       C  
ATOM   2179  CG1 ILE B 637      -1.796 -11.138   5.013  1.00 72.01           C  
ANISOU 2179  CG1 ILE B 637     6461  10923   9977   1058  -1853  -1224       C  
ATOM   2180  CG2 ILE B 637      -2.582  -8.903   4.167  1.00 75.79           C  
ANISOU 2180  CG2 ILE B 637     6883  11713  10202   1509  -2066  -1007       C  
ATOM   2181  CD1 ILE B 637      -0.518 -10.565   5.529  1.00 69.35           C  
ANISOU 2181  CD1 ILE B 637     6399  10392   9558   1095  -1706   -955       C  
ATOM   2182  N   ASN B 638      -5.690  -9.746   2.826  1.00 82.55           N  
ANISOU 2182  N   ASN B 638     6995  13187  11184   1565  -2538  -1643       N  
ATOM   2183  CA  ASN B 638      -6.459  -8.671   2.194  1.00 84.35           C  
ANISOU 2183  CA  ASN B 638     7101  13679  11270   1864  -2734  -1578       C  
ATOM   2184  C   ASN B 638      -5.988  -7.346   2.794  1.00 81.43           C  
ANISOU 2184  C   ASN B 638     6930  13142  10867   2025  -2593  -1219       C  
ATOM   2185  O   ASN B 638      -6.246  -7.060   3.967  1.00 80.10           O  
ANISOU 2185  O   ASN B 638     6719  12790  10924   1934  -2421  -1159       O  
ATOM   2186  CB  ASN B 638      -7.964  -8.879   2.429  1.00 87.75           C  
ANISOU 2186  CB  ASN B 638     7137  14269  11936   1821  -2836  -1829       C  
ATOM   2187  CG  ASN B 638      -8.839  -7.988   1.549  1.00 92.27           C  
ANISOU 2187  CG  ASN B 638     7534  15180  12345   2149  -3105  -1826       C  
ATOM   2188  ND2 ASN B 638     -10.048  -8.459   1.266  1.00 96.14           N  
ANISOU 2188  ND2 ASN B 638     7653  15907  12970   2121  -3285  -2140       N  
ATOM   2189  OD1 ASN B 638      -8.442  -6.895   1.137  1.00 94.00           O  
ANISOU 2189  OD1 ASN B 638     7937  15441  12337   2427  -3146  -1544       O  
ATOM   2190  N   TRP B 639      -5.298  -6.544   1.986  1.00 80.39           N  
ANISOU 2190  N   TRP B 639     7012  13073  10459   2263  -2656   -991       N  
ATOM   2191  CA  TRP B 639      -4.578  -5.362   2.482  1.00 78.08           C  
ANISOU 2191  CA  TRP B 639     6951  12564  10152   2383  -2495   -654       C  
ATOM   2192  C   TRP B 639      -5.473  -4.229   2.984  1.00 79.03           C  
ANISOU 2192  C   TRP B 639     6937  12684  10408   2561  -2500   -548       C  
ATOM   2193  O   TRP B 639      -5.109  -3.530   3.934  1.00 76.38           O  
ANISOU 2193  O   TRP B 639     6716  12097  10210   2542  -2312   -383       O  
ATOM   2194  CB  TRP B 639      -3.603  -4.847   1.418  1.00 77.81           C  
ANISOU 2194  CB  TRP B 639     7170  12586   9808   2579  -2535   -430       C  
ATOM   2195  CG  TRP B 639      -2.468  -5.794   1.197  1.00 77.36           C  
ANISOU 2195  CG  TRP B 639     7291  12442   9658   2396  -2452   -485       C  
ATOM   2196  CD1 TRP B 639      -2.382  -6.766   0.243  1.00 78.41           C  
ANISOU 2196  CD1 TRP B 639     7397  12778   9617   2361  -2585   -693       C  
ATOM   2197  CD2 TRP B 639      -1.269  -5.881   1.970  1.00 72.18           C  
ANISOU 2197  CD2 TRP B 639     6854  11478   9094   2228  -2222   -357       C  
ATOM   2198  CE2 TRP B 639      -0.492  -6.923   1.419  1.00 72.85           C  
ANISOU 2198  CE2 TRP B 639     7032  11586   9060   2108  -2220   -477       C  
ATOM   2199  CE3 TRP B 639      -0.769  -5.172   3.071  1.00 71.02           C  
ANISOU 2199  CE3 TRP B 639     6822  11049   9116   2177  -2027   -172       C  
ATOM   2200  NE1 TRP B 639      -1.195  -7.444   0.365  1.00 75.67           N  
ANISOU 2200  NE1 TRP B 639     7243  12251   9258   2190  -2438   -688       N  
ATOM   2201  CZ2 TRP B 639       0.766  -7.277   1.933  1.00 72.22           C  
ANISOU 2201  CZ2 TRP B 639     7150  11258   9034   1948  -2032   -397       C  
ATOM   2202  CZ3 TRP B 639       0.485  -5.524   3.585  1.00 70.32           C  
ANISOU 2202  CZ3 TRP B 639     6926  10730   9063   2012  -1854   -106       C  
ATOM   2203  CH2 TRP B 639       1.236  -6.567   3.012  1.00 68.80           C  
ANISOU 2203  CH2 TRP B 639     6816  10569   8758   1905  -1859   -208       C  
ATOM   2204  N   GLU B 640      -6.631  -4.051   2.350  1.00 82.85           N  
ANISOU 2204  N   GLU B 640     7170  13452  10856   2742  -2719   -660       N  
ATOM   2205  CA  GLU B 640      -7.601  -3.042   2.781  1.00 84.67           C  
ANISOU 2205  CA  GLU B 640     7228  13703  11238   2929  -2740   -591       C  
ATOM   2206  C   GLU B 640      -8.257  -3.426   4.109  1.00 83.57           C  
ANISOU 2206  C   GLU B 640     6894  13431  11428   2698  -2582   -765       C  
ATOM   2207  O   GLU B 640      -8.371  -2.587   5.005  1.00 82.29           O  
ANISOU 2207  O   GLU B 640     6752  13092  11422   2748  -2432   -642       O  
ATOM   2208  CB  GLU B 640      -8.663  -2.803   1.704  1.00 89.09           C  
ANISOU 2208  CB  GLU B 640     7550  14636  11662   3204  -3041   -673       C  
ATOM   2209  CG  GLU B 640      -8.142  -2.063   0.479  1.00 91.74           C  
ANISOU 2209  CG  GLU B 640     8092  15110  11656   3523  -3174   -412       C  
ATOM   2210  CD  GLU B 640      -7.571  -2.898  -0.605  0.00 99.10           C  
ANISOU 2210  CD  GLU B 640     9126  16242  12288   3492  -3301   -507       C  
ATOM   2211  OE1 GLU B 640      -6.957  -3.939  -0.287  0.00 96.95           O  
ANISOU 2211  OE1 GLU B 640     8920  15847  12071   3188  -3190   -671       O  
ATOM   2212  OE2 GLU B 640      -7.713  -2.539  -1.792  0.00102.11           O1-
ANISOU 2212  OE2 GLU B 640     9525  16910  12362   3783  -3510   -416       O1-
ATOM   2213  N   GLU B 641      -8.676  -4.686   4.230  1.00 84.17           N  
ANISOU 2213  N   GLU B 641     6782  13584  11613   2447  -2602  -1053       N  
ATOM   2214  CA  GLU B 641      -9.256  -5.201   5.480  1.00 84.36           C  
ANISOU 2214  CA  GLU B 641     6628  13480  11943   2199  -2416  -1203       C  
ATOM   2215  C   GLU B 641      -8.262  -5.156   6.642  1.00 81.69           C  
ANISOU 2215  C   GLU B 641     6556  12811  11670   2031  -2128  -1043       C  
ATOM   2216  O   GLU B 641      -8.654  -4.896   7.781  1.00 82.03           O  
ANISOU 2216  O   GLU B 641     6526  12736  11905   1962  -1950  -1038       O  
ATOM   2217  CB  GLU B 641      -9.776  -6.632   5.301  1.00 85.98           C  
ANISOU 2217  CB  GLU B 641     6604  13794  12270   1946  -2472  -1525       C  
ATOM   2218  CG  GLU B 641     -10.973  -6.740   4.361  1.00 92.12           C  
ANISOU 2218  CG  GLU B 641     7033  14922  13048   2080  -2758  -1762       C  
ATOM   2219  CD  GLU B 641     -11.688  -8.087   4.432  1.00 96.18           C  
ANISOU 2219  CD  GLU B 641     7247  15503  13795   1791  -2774  -2122       C  
ATOM   2220  OE1 GLU B 641     -11.096  -9.070   4.929  1.00 95.58           O  
ANISOU 2220  OE1 GLU B 641     7286  15207  13821   1502  -2592  -2174       O  
ATOM   2221  OE2 GLU B 641     -12.851  -8.158   3.978  1.00101.52           O1-
ANISOU 2221  OE2 GLU B 641     7562  16444  14566   1861  -2971  -2356       O1-
ATOM   2222  N   LEU B 642      -6.986  -5.413   6.346  1.00 79.71           N  
ANISOU 2222  N   LEU B 642     6600  12435  11252   1974  -2089   -923       N  
ATOM   2223  CA  LEU B 642      -5.906  -5.281   7.330  1.00 76.86           C  
ANISOU 2223  CA  LEU B 642     6503  11785  10916   1851  -1855   -761       C  
ATOM   2224  C   LEU B 642      -5.770  -3.838   7.810  1.00 76.85           C  
ANISOU 2224  C   LEU B 642     6603  11667  10929   2048  -1779   -553       C  
ATOM   2225  O   LEU B 642      -5.727  -3.588   9.015  1.00 76.35           O  
ANISOU 2225  O   LEU B 642     6567  11440  11001   1963  -1591   -531       O  
ATOM   2226  CB  LEU B 642      -4.571  -5.751   6.737  1.00 75.15           C  
ANISOU 2226  CB  LEU B 642     6551  11488  10513   1794  -1857   -678       C  
ATOM   2227  CG  LEU B 642      -3.376  -5.876   7.687  1.00 71.15           C  
ANISOU 2227  CG  LEU B 642     6291  10708  10033   1640  -1644   -553       C  
ATOM   2228  CD1 LEU B 642      -3.640  -6.931   8.752  1.00 70.00           C  
ANISOU 2228  CD1 LEU B 642     6059  10465  10071   1377  -1493   -688       C  
ATOM   2229  CD2 LEU B 642      -2.118  -6.214   6.907  1.00 67.96           C  
ANISOU 2229  CD2 LEU B 642     6115  10263   9444   1631  -1671   -472       C  
ATOM   2230  N   GLU B 643      -5.720  -2.902   6.863  1.00 78.42           N  
ANISOU 2230  N   GLU B 643     6857  11951  10986   2317  -1919   -407       N  
ATOM   2231  CA  GLU B 643      -5.550  -1.473   7.164  1.00 78.78           C  
ANISOU 2231  CA  GLU B 643     7011  11852  11069   2524  -1851   -198       C  
ATOM   2232  C   GLU B 643      -6.734  -0.867   7.936  1.00 81.10           C  
ANISOU 2232  C   GLU B 643     7074  12167  11574   2611  -1812   -277       C  
ATOM   2233  O   GLU B 643      -6.542   0.048   8.736  1.00 80.92           O  
ANISOU 2233  O   GLU B 643     7133  11951  11661   2670  -1669   -183       O  
ATOM   2234  CB  GLU B 643      -5.295  -0.683   5.871  1.00 80.39           C  
ANISOU 2234  CB  GLU B 643     7321  12148  11077   2806  -2003      4       C  
ATOM   2235  CG  GLU B 643      -4.707   0.713   6.078  1.00 80.74           C  
ANISOU 2235  CG  GLU B 643     7555  11955  11165   2982  -1891    264       C  
ATOM   2236  CD  GLU B 643      -3.849   1.173   4.901  1.00 83.96           C  
ANISOU 2236  CD  GLU B 643     8181  12367  11354   3151  -1946    510       C  
ATOM   2237  OE1 GLU B 643      -4.288   1.019   3.739  1.00 86.38           O  
ANISOU 2237  OE1 GLU B 643     8419  12938  11463   3321  -2141    530       O  
ATOM   2238  OE2 GLU B 643      -2.730   1.685   5.139  1.00 81.40           O1-
ANISOU 2238  OE2 GLU B 643     8087  11791  11050   3112  -1790    680       O1-
ATOM   2239  N   ARG B 644      -7.942  -1.385   7.697  1.00 83.76           N  
ANISOU 2239  N   ARG B 644     7106  12739  11980   2613  -1935   -472       N  
ATOM   2240  CA  ARG B 644      -9.146  -0.992   8.459  1.00 85.56           C  
ANISOU 2240  CA  ARG B 644     7065  13014  12431   2666  -1883   -586       C  
ATOM   2241  C   ARG B 644      -9.294  -1.696   9.825  1.00 84.01           C  
ANISOU 2241  C   ARG B 644     6804  12709  12408   2381  -1649   -729       C  
ATOM   2242  O   ARG B 644     -10.228  -1.390  10.570  1.00 84.86           O  
ANISOU 2242  O   ARG B 644     6700  12847  12696   2407  -1559   -824       O  
ATOM   2243  CB  ARG B 644     -10.418  -1.219   7.619  1.00 89.27           C  
ANISOU 2243  CB  ARG B 644     7197  13800  12923   2797  -2119   -746       C  
ATOM   2244  CG  ARG B 644     -10.702  -0.117   6.604  1.00 93.09           C  
ANISOU 2244  CG  ARG B 644     7672  14408  13289   3178  -2325   -582       C  
ATOM   2245  CD  ARG B 644     -12.062  -0.298   5.927  1.00100.52           C  
ANISOU 2245  CD  ARG B 644     8234  15690  14269   3326  -2569   -767       C  
ATOM   2246  NE  ARG B 644     -11.961  -0.933   4.609  1.00104.35           N  
ANISOU 2246  NE  ARG B 644     8707  16432  14509   3372  -2825   -825       N  
ATOM   2247  CZ  ARG B 644     -11.881  -0.301   3.431  1.00108.14           C  
ANISOU 2247  CZ  ARG B 644     9263  17079  14745   3691  -3042   -654       C  
ATOM   2248  NH1 ARG B 644     -11.879   1.033   3.338  1.00107.91           N1+
ANISOU 2248  NH1 ARG B 644     9335  16961  14705   4006  -3036   -381       N1+
ATOM   2249  NH2 ARG B 644     -11.798  -1.021   2.313  1.00111.69           N  
ANISOU 2249  NH2 ARG B 644     9693  17791  14953   3702  -3263   -758       N  
ATOM   2250  N   LYS B 645      -8.379  -2.620  10.143  1.00 82.01           N  
ANISOU 2250  N   LYS B 645     6733  12337  12092   2130  -1543   -732       N  
ATOM   2251  CA  LYS B 645      -8.411  -3.428  11.375  1.00 81.34           C  
ANISOU 2251  CA  LYS B 645     6621  12153  12130   1861  -1317   -828       C  
ATOM   2252  C   LYS B 645      -9.653  -4.337  11.445  1.00 84.10           C  
ANISOU 2252  C   LYS B 645     6625  12674  12656   1723  -1323  -1053       C  
ATOM   2253  O   LYS B 645     -10.347  -4.395  12.467  1.00 84.73           O  
ANISOU 2253  O   LYS B 645     6549  12742  12901   1638  -1142  -1129       O  
ATOM   2254  CB  LYS B 645      -8.268  -2.547  12.628  1.00 80.68           C  
ANISOU 2254  CB  LYS B 645     6630  11911  12115   1903  -1111   -756       C  
ATOM   2255  CG  LYS B 645      -7.171  -1.532  12.668  0.00 84.92           C  
ANISOU 2255  CG  LYS B 645     7455  12262  12548   2034  -1091   -574       C  
ATOM   2256  CD  LYS B 645      -6.094  -1.876  13.691  0.00 82.49           C  
ANISOU 2256  CD  LYS B 645     7382  11773  12189   1847   -907   -530       C  
ATOM   2257  CE  LYS B 645      -6.552  -1.600  15.118  0.00 82.91           C  
ANISOU 2257  CE  LYS B 645     7372  11787  12345   1805   -698   -606       C  
ATOM   2258  NZ  LYS B 645      -6.973  -0.184  15.304  0.00 84.21           N1+
ANISOU 2258  NZ  LYS B 645     7490  11909  12596   2041   -691   -599       N1+
ATOM   2259  N   GLU B 646      -9.913  -5.035  10.336  1.00 85.80           N  
ANISOU 2259  N   GLU B 646     6718  13051  12832   1702  -1526  -1171       N  
ATOM   2260  CA  GLU B 646     -10.997  -6.023  10.234  1.00 88.47           C  
ANISOU 2260  CA  GLU B 646     6714  13542  13357   1540  -1558  -1421       C  
ATOM   2261  C   GLU B 646     -10.491  -7.447  10.497  1.00 87.51           C  
ANISOU 2261  C   GLU B 646     6667  13294  13288   1220  -1436  -1497       C  
ATOM   2262  O   GLU B 646     -11.220  -8.266  11.065  1.00 89.78           O  
ANISOU 2262  O   GLU B 646     6732  13577  13801   1008  -1300  -1646       O  
ATOM   2263  CB  GLU B 646     -11.666  -5.948   8.858  1.00 91.23           C  
ANISOU 2263  CB  GLU B 646     6848  14166  13647   1715  -1877  -1553       C  
ATOM   2264  CG  GLU B 646     -12.333  -4.626   8.548  0.00 98.72           C  
ANISOU 2264  CG  GLU B 646     7677  15256  14574   2052  -2012  -1480       C  
ATOM   2265  CD  GLU B 646     -12.977  -4.583   7.171  0.00101.60           C  
ANISOU 2265  CD  GLU B 646     7833  15929  14840   2252  -2349  -1598       C  
ATOM   2266  OE1 GLU B 646     -13.673  -5.551   6.797  0.00103.59           O  
ANISOU 2266  OE1 GLU B 646     7807  16352  15200   2104  -2456  -1868       O  
ATOM   2267  OE2 GLU B 646     -12.794  -3.570   6.464  0.00102.04           O1-
ANISOU 2267  OE2 GLU B 646     8002  16058  14712   2564  -2506  -1422       O1-
ATOM   2268  N   ILE B 647      -9.257  -7.738  10.077  1.00 84.61           N  
ANISOU 2268  N   ILE B 647     6601  12814  12733   1190  -1470  -1388       N  
ATOM   2269  CA  ILE B 647      -8.597  -9.009  10.390  1.00 82.81           C  
ANISOU 2269  CA  ILE B 647     6493  12420  12549    917  -1338  -1419       C  
ATOM   2270  C   ILE B 647      -8.093  -8.957  11.833  1.00 80.23           C  
ANISOU 2270  C   ILE B 647     6342  11880  12260    810  -1050  -1256       C  
ATOM   2271  O   ILE B 647      -7.244  -8.125  12.157  1.00 78.41           O  
ANISOU 2271  O   ILE B 647     6362  11556  11876    934  -1013  -1071       O  
ATOM   2272  CB  ILE B 647      -7.394  -9.289   9.447  1.00 81.25           C  
ANISOU 2272  CB  ILE B 647     6557  12184  12131    947  -1468  -1359       C  
ATOM   2273  CG1 ILE B 647      -7.849  -9.379   7.989  1.00 83.48           C  
ANISOU 2273  CG1 ILE B 647     6683  12714  12319   1069  -1759  -1528       C  
ATOM   2274  CG2 ILE B 647      -6.693 -10.586   9.833  1.00 80.20           C  
ANISOU 2274  CG2 ILE B 647     6549  11855  12070    686  -1322  -1384       C  
ATOM   2275  CD1 ILE B 647      -6.716  -9.601   7.002  0.00 88.72           C  
ANISOU 2275  CD1 ILE B 647     7594  13375  12740   1123  -1876  -1476       C  
ATOM   2276  N   ASP B 648      -8.617  -9.837  12.690  1.00 80.53           N  
ANISOU 2276  N   ASP B 648     6247  11848  12502    586   -845  -1329       N  
ATOM   2277  CA  ASP B 648      -8.195  -9.909  14.097  1.00 78.84           C  
ANISOU 2277  CA  ASP B 648     6197  11465  12295    487   -565  -1174       C  
ATOM   2278  C   ASP B 648      -6.782 -10.499  14.213  1.00 75.71           C  
ANISOU 2278  C   ASP B 648     6126  10879  11760    402   -518  -1034       C  
ATOM   2279  O   ASP B 648      -6.420 -11.375  13.415  1.00 75.46           O  
ANISOU 2279  O   ASP B 648     6118  10811  11742    308   -617  -1109       O  
ATOM   2280  CB  ASP B 648      -9.176 -10.751  14.926  1.00 81.30           C  
ANISOU 2280  CB  ASP B 648     6271  11759  12859    273   -336  -1263       C  
ATOM   2281  CG  ASP B 648     -10.530 -10.073  15.111  1.00 85.86           C  
ANISOU 2281  CG  ASP B 648     6525  12515  13583    361   -322  -1381       C  
ATOM   2282  OD1 ASP B 648     -10.855  -9.135  14.350  1.00 89.24           O  
ANISOU 2282  OD1 ASP B 648     6861  13097  13948    582   -542  -1435       O  
ATOM   2283  OD2 ASP B 648     -11.277 -10.484  16.024  1.00 87.85           O1-
ANISOU 2283  OD2 ASP B 648     6607  12754  14017    218    -78  -1409       O1-
ATOM   2284  N   PRO B 649      -5.975 -10.023  15.195  1.00 72.59           N  
ANISOU 2284  N   PRO B 649     5971  10375  11236    444   -378   -852       N  
ATOM   2285  CA  PRO B 649      -4.638 -10.601  15.368  1.00 69.76           C  
ANISOU 2285  CA  PRO B 649     5897   9850  10759    373   -338   -723       C  
ATOM   2286  C   PRO B 649      -4.667 -12.075  15.792  1.00 69.78           C  
ANISOU 2286  C   PRO B 649     5883   9724  10906    137   -176   -729       C  
ATOM   2287  O   PRO B 649      -5.516 -12.454  16.598  1.00 71.89           O  
ANISOU 2287  O   PRO B 649     6001   9992  11323     24     17   -744       O  
ATOM   2288  CB  PRO B 649      -4.024  -9.743  16.484  1.00 68.43           C  
ANISOU 2288  CB  PRO B 649     5920   9630  10451    468   -218   -571       C  
ATOM   2289  CG  PRO B 649      -4.768  -8.475  16.439  1.00 69.40           C  
ANISOU 2289  CG  PRO B 649     5912   9879  10580    643   -274   -622       C  
ATOM   2290  CD  PRO B 649      -6.166  -8.859  16.083  1.00 71.99           C  
ANISOU 2290  CD  PRO B 649     5920  10333  11102    584   -283   -780       C  
ATOM   2291  N   PRO B 650      -3.742 -12.899  15.259  1.00 68.06           N  
ANISOU 2291  N   PRO B 650     5818   9386  10658     67   -234   -710       N  
ATOM   2292  CA  PRO B 650      -3.693 -14.314  15.640  1.00 68.52           C  
ANISOU 2292  CA  PRO B 650     5879   9276  10879   -145    -72   -699       C  
ATOM   2293  C   PRO B 650      -3.175 -14.580  17.065  1.00 67.22           C  
ANISOU 2293  C   PRO B 650     5897   8985  10659   -190    170   -480       C  
ATOM   2294  O   PRO B 650      -3.322 -15.701  17.560  1.00 68.02           O  
ANISOU 2294  O   PRO B 650     5985   8942  10917   -357    353   -430       O  
ATOM   2295  CB  PRO B 650      -2.754 -14.924  14.591  1.00 67.47           C  
ANISOU 2295  CB  PRO B 650     5872   9062  10702   -155   -228   -748       C  
ATOM   2296  CG  PRO B 650      -1.870 -13.815  14.191  1.00 65.72           C  
ANISOU 2296  CG  PRO B 650     5826   8916  10230     48   -381   -666       C  
ATOM   2297  CD  PRO B 650      -2.679 -12.558  14.294  1.00 66.32           C  
ANISOU 2297  CD  PRO B 650     5774   9164  10263    187   -430   -687       C  
ATOM   2298  N   PHE B 651      -2.574 -13.569  17.700  1.00 64.86           N  
ANISOU 2298  N   PHE B 651     5763   8737  10144    -37    170   -352       N  
ATOM   2299  CA  PHE B 651      -2.092 -13.653  19.079  1.00 63.79           C  
ANISOU 2299  CA  PHE B 651     5798   8543   9896    -38    368   -163       C  
ATOM   2300  C   PHE B 651      -2.608 -12.463  19.881  1.00 63.21           C  
ANISOU 2300  C   PHE B 651     5680   8617   9719     82    431   -161       C  
ATOM   2301  O   PHE B 651      -2.291 -11.316  19.557  1.00 63.16           O  
ANISOU 2301  O   PHE B 651     5719   8684   9596    239    280   -200       O  
ATOM   2302  CB  PHE B 651      -0.565 -13.665  19.065  1.00 61.81           C  
ANISOU 2302  CB  PHE B 651     5818   8201   9467     36    280    -44       C  
ATOM   2303  CG  PHE B 651       0.076 -13.570  20.424  1.00 62.20           C  
ANISOU 2303  CG  PHE B 651     6052   8237   9344     85    421    134       C  
ATOM   2304  CD1 PHE B 651       0.327 -14.721  21.172  1.00 63.54           C  
ANISOU 2304  CD1 PHE B 651     6315   8287   9541    -11    597    291       C  
ATOM   2305  CD2 PHE B 651       0.456 -12.333  20.946  1.00 59.20           C  
ANISOU 2305  CD2 PHE B 651     5755   7964   8774    237    371    143       C  
ATOM   2306  CE1 PHE B 651       0.928 -14.642  22.431  1.00 63.35           C  
ANISOU 2306  CE1 PHE B 651     6467   8289   9315     62    710    463       C  
ATOM   2307  CE2 PHE B 651       1.058 -12.239  22.202  1.00 60.87           C  
ANISOU 2307  CE2 PHE B 651     6129   8198   8801    293    477    272       C  
ATOM   2308  CZ  PHE B 651       1.295 -13.397  22.947  1.00 63.65           C  
ANISOU 2308  CZ  PHE B 651     6577   8471   9138    214    639    437       C  
ATOM   2309  N   ARG B 652      -3.410 -12.744  20.909  1.00 63.71           N  
ANISOU 2309  N   ARG B 652     5654   8714   9840      9    670   -115       N  
ATOM   2310  CA  ARG B 652      -3.783 -11.746  21.912  1.00 62.78           C  
ANISOU 2310  CA  ARG B 652     5529   8730   9595    123    779   -103       C  
ATOM   2311  C   ARG B 652      -2.832 -11.915  23.097  1.00 62.09           C  
ANISOU 2311  C   ARG B 652     5699   8612   9281    158    903     80       C  
ATOM   2312  O   ARG B 652      -2.614 -13.048  23.532  1.00 62.24           O  
ANISOU 2312  O   ARG B 652     5795   8528   9323     44   1050    223       O  
ATOM   2313  CB  ARG B 652      -5.226 -11.942  22.372  1.00 65.31           C  
ANISOU 2313  CB  ARG B 652     5590   9135  10090     35    988   -164       C  
ATOM   2314  CG  ARG B 652      -5.779 -10.773  23.183  1.00 63.58           C  
ANISOU 2314  CG  ARG B 652     5312   9078   9769    176   1076   -214       C  
ATOM   2315  CD  ARG B 652      -7.205 -11.034  23.610  1.00 64.35           C  
ANISOU 2315  CD  ARG B 652     5129   9263  10057     83   1303   -276       C  
ATOM   2316  NE  ARG B 652      -7.714 -10.007  24.520  1.00 65.33           N  
ANISOU 2316  NE  ARG B 652     5208   9543  10073    219   1431   -322       N  
ATOM   2317  CZ  ARG B 652      -8.157  -8.799  24.161  1.00 64.35           C  
ANISOU 2317  CZ  ARG B 652     4959   9519   9973    383   1298   -478       C  
ATOM   2318  NH1 ARG B 652      -8.603  -7.963  25.096  1.00 64.79           N1+
ANISOU 2318  NH1 ARG B 652     4979   9699   9940    501   1448   -527       N1+
ATOM   2319  NH2 ARG B 652      -8.154  -8.408  22.886  1.00 62.88           N  
ANISOU 2319  NH2 ARG B 652     4691   9312   9891    445   1023   -580       N  
ATOM   2320  N   PRO B 653      -2.250 -10.807  23.616  1.00 61.30           N  
ANISOU 2320  N   PRO B 653     5727   8595   8968    321    840     70       N  
ATOM   2321  CA  PRO B 653      -1.361 -10.916  24.782  1.00 61.81           C  
ANISOU 2321  CA  PRO B 653     6020   8676   8790    372    931    213       C  
ATOM   2322  C   PRO B 653      -2.045 -11.505  26.017  1.00 64.63           C  
ANISOU 2322  C   PRO B 653     6358   9105   9092    315   1231    329       C  
ATOM   2323  O   PRO B 653      -3.168 -11.116  26.332  1.00 66.24           O  
ANISOU 2323  O   PRO B 653     6384   9420   9366    312   1370    245       O  
ATOM   2324  CB  PRO B 653      -0.951  -9.462  25.048  1.00 60.85           C  
ANISOU 2324  CB  PRO B 653     5959   8649   8513    546    814    100       C  
ATOM   2325  CG  PRO B 653      -1.100  -8.783  23.755  1.00 58.59           C  
ANISOU 2325  CG  PRO B 653     5564   8319   8379    584    610    -30       C  
ATOM   2326  CD  PRO B 653      -2.252  -9.434  23.070  1.00 59.77           C  
ANISOU 2326  CD  PRO B 653     5491   8463   8757    469    659    -72       C  
ATOM   2327  N   LYS B 654      -1.375 -12.444  26.687  1.00 66.35           N  
ANISOU 2327  N   LYS B 654     6755   9265   9191    281   1338    533       N  
ATOM   2328  CA  LYS B 654      -1.898 -13.052  27.914  1.00 70.62           C  
ANISOU 2328  CA  LYS B 654     7319   9875   9637    245   1645    700       C  
ATOM   2329  C   LYS B 654      -1.576 -12.151  29.105  1.00 72.21           C  
ANISOU 2329  C   LYS B 654     7649  10286   9501    418   1685    691       C  
ATOM   2330  O   LYS B 654      -2.479 -11.722  29.831  1.00 73.99           O  
ANISOU 2330  O   LYS B 654     7776  10667   9670    446   1878    643       O  
ATOM   2331  CB  LYS B 654      -1.324 -14.461  28.124  1.00 71.36           C  
ANISOU 2331  CB  LYS B 654     7559   9806   9747    158   1749    952       C  
ATOM   2332  CG  LYS B 654      -2.070 -15.274  29.183  1.00 75.36           C  
ANISOU 2332  CG  LYS B 654     8056  10335  10242     83   2112   1161       C  
ATOM   2333  CD  LYS B 654      -1.586 -16.716  29.247  1.00 77.68           C  
ANISOU 2333  CD  LYS B 654     8477  10410  10625    -10   2224   1422       C  
ATOM   2334  CE  LYS B 654      -2.532 -17.604  30.020  0.00 87.38           C  
ANISOU 2334  CE  LYS B 654     9643  11597  11961   -133   2613   1628       C  
ATOM   2335  NZ  LYS B 654      -2.055 -19.012  30.085  0.00 88.91           N1+
ANISOU 2335  NZ  LYS B 654     9970  11534  12277   -216   2739   1901       N1+
ATOM   2336  N   VAL B 655      -0.285 -11.864  29.285  1.00 71.86           N  
ANISOU 2336  N   VAL B 655     7810  10253   9240    535   1501    713       N  
ATOM   2337  CA  VAL B 655       0.191 -10.957  30.330  1.00 73.08           C  
ANISOU 2337  CA  VAL B 655     8088  10608   9072    705   1480    650       C  
ATOM   2338  C   VAL B 655      -0.135  -9.524  29.918  1.00 72.53           C  
ANISOU 2338  C   VAL B 655     7893  10596   9070    781   1344    370       C  
ATOM   2339  O   VAL B 655       0.105  -9.134  28.773  1.00 71.41           O  
ANISOU 2339  O   VAL B 655     7691  10325   9120    761   1137    265       O  
ATOM   2340  CB  VAL B 655       1.718 -11.096  30.559  1.00 72.10           C  
ANISOU 2340  CB  VAL B 655     8186  10474   8736    799   1293    729       C  
ATOM   2341  CG1 VAL B 655       2.211 -10.085  31.595  1.00 73.55           C  
ANISOU 2341  CG1 VAL B 655     8467  10879   8599    971   1238    602       C  
ATOM   2342  CG2 VAL B 655       2.065 -12.514  30.998  1.00 73.87           C  
ANISOU 2342  CG2 VAL B 655     8543  10629   8895    756   1429   1031       C  
ATOM   2343  N   LYS B 656      -0.683  -8.752  30.854  1.00 74.75           N  
ANISOU 2343  N   LYS B 656     8142  11065   9192    878   1472    259       N  
ATOM   2344  CA  LYS B 656      -1.133  -7.388  30.589  1.00 74.29           C  
ANISOU 2344  CA  LYS B 656     7958  11048   9223    964   1386     -3       C  
ATOM   2345  C   LYS B 656      -0.136  -6.411  31.196  1.00 75.48           C  
ANISOU 2345  C   LYS B 656     8255  11283   9140   1114   1239   -150       C  
ATOM   2346  O   LYS B 656       0.188  -6.513  32.385  1.00 76.70           O  
ANISOU 2346  O   LYS B 656     8539  11616   8990   1193   1333   -118       O  
ATOM   2347  CB  LYS B 656      -2.532  -7.166  31.172  1.00 76.61           C  
ANISOU 2347  CB  LYS B 656     8077  11483   9549    969   1647    -69       C  
ATOM   2348  CG  LYS B 656      -3.562  -8.252  30.828  1.00 75.11           C  
ANISOU 2348  CG  LYS B 656     7722  11234   9580    803   1845     76       C  
ATOM   2349  CD  LYS B 656      -3.663  -8.519  29.329  1.00 70.08           C  
ANISOU 2349  CD  LYS B 656     6959  10400   9267    695   1657     52       C  
ATOM   2350  CE  LYS B 656      -4.847  -9.414  28.999  1.00 70.24           C  
ANISOU 2350  CE  LYS B 656     6759  10382   9548    530   1846    111       C  
ATOM   2351  NZ  LYS B 656      -4.998  -9.616  27.533  1.00 66.68           N1+
ANISOU 2351  NZ  LYS B 656     6168   9780   9386    444   1641     40       N1+
ATOM   2352  N   SER B 657       0.336  -5.468  30.377  1.00 75.56           N  
ANISOU 2352  N   SER B 657     8239  11171   9298   1156   1013   -312       N  
ATOM   2353  CA  SER B 657       1.424  -4.537  30.730  1.00 76.54           C  
ANISOU 2353  CA  SER B 657     8480  11314   9286   1266    838   -473       C  
ATOM   2354  C   SER B 657       2.697  -5.257  31.203  1.00 76.53           C  
ANISOU 2354  C   SER B 657     8670  11351   9056   1270    750   -341       C  
ATOM   2355  O   SER B 657       3.025  -5.219  32.390  1.00 78.26           O  
ANISOU 2355  O   SER B 657     8993  11765   8976   1360    800   -371       O  
ATOM   2356  CB  SER B 657       0.956  -3.491  31.758  1.00 79.35           C  
ANISOU 2356  CB  SER B 657     8807  11839   9504   1394    936   -705       C  
ATOM   2357  OG  SER B 657       0.722  -4.050  33.044  1.00 84.33           O  
ANISOU 2357  OG  SER B 657     9515  12705   9822   1432   1134   -631       O  
ATOM   2358  N   PRO B 658       3.416  -5.925  30.277  1.00 75.68           N  
ANISOU 2358  N   PRO B 658     8603  11076   9076   1188    615   -200       N  
ATOM   2359  CA  PRO B 658       4.705  -6.538  30.615  1.00 76.61           C  
ANISOU 2359  CA  PRO B 658     8881  11212   9016   1210    503    -88       C  
ATOM   2360  C   PRO B 658       5.817  -5.478  30.684  1.00 77.42           C  
ANISOU 2360  C   PRO B 658     9025  11312   9080   1293    287   -300       C  
ATOM   2361  O   PRO B 658       6.709  -5.428  29.831  1.00 75.61           O  
ANISOU 2361  O   PRO B 658     8807  10928   8993   1257    116   -296       O  
ATOM   2362  CB  PRO B 658       4.914  -7.548  29.482  1.00 74.42           C  
ANISOU 2362  CB  PRO B 658     8596  10737   8943   1091    457     99       C  
ATOM   2363  CG  PRO B 658       4.244  -6.928  28.323  1.00 73.17           C  
ANISOU 2363  CG  PRO B 658     8288  10445   9067   1038    413    -11       C  
ATOM   2364  CD  PRO B 658       3.050  -6.182  28.870  1.00 73.38           C  
ANISOU 2364  CD  PRO B 658     8204  10589   9087   1084    559   -145       C  
ATOM   2365  N   PHE B 659       5.727  -4.634  31.709  1.00 81.64           N  
ANISOU 2365  N   PHE B 659     9570  12019   9430   1398    312   -499       N  
ATOM   2366  CA  PHE B 659       6.650  -3.522  31.937  1.00 83.83           C  
ANISOU 2366  CA  PHE B 659     9859  12302   9688   1471    131   -759       C  
ATOM   2367  C   PHE B 659       6.879  -3.383  33.441  1.00 89.18           C  
ANISOU 2367  C   PHE B 659    10622  13267   9994   1596    158   -877       C  
ATOM   2368  O   PHE B 659       5.996  -3.714  34.239  1.00 91.07           O  
ANISOU 2368  O   PHE B 659    10878  13688  10035   1638    358   -816       O  
ATOM   2369  CB  PHE B 659       6.071  -2.206  31.398  1.00 83.41           C  
ANISOU 2369  CB  PHE B 659     9682  12114   9896   1479    125   -987       C  
ATOM   2370  CG  PHE B 659       5.817  -2.199  29.909  1.00 78.96           C  
ANISOU 2370  CG  PHE B 659     9036  11302   9664   1389     86   -884       C  
ATOM   2371  CD1 PHE B 659       6.871  -2.343  29.006  1.00 75.81           C  
ANISOU 2371  CD1 PHE B 659     8668  10738   9399   1334    -78   -813       C  
ATOM   2372  CD2 PHE B 659       4.524  -2.015  29.406  1.00 77.46           C  
ANISOU 2372  CD2 PHE B 659     8726  11062   9643   1377    208   -868       C  
ATOM   2373  CE1 PHE B 659       6.641  -2.326  27.626  1.00 73.66           C  
ANISOU 2373  CE1 PHE B 659     8329  10270   9390   1271   -111   -718       C  
ATOM   2374  CE2 PHE B 659       4.284  -1.994  28.029  1.00 73.90           C  
ANISOU 2374  CE2 PHE B 659     8198  10421   9461   1319    150   -780       C  
ATOM   2375  CZ  PHE B 659       5.344  -2.149  27.137  1.00 73.13           C  
ANISOU 2375  CZ  PHE B 659     8153  10172   9460   1269     -7   -702       C  
ATOM   2376  N   ASP B 660       8.053  -2.878  33.820  1.00 92.58           N  
ANISOU 2376  N   ASP B 660    11094  13752  10330   1655    -40  -1057       N  
ATOM   2377  CA  ASP B 660       8.423  -2.735  35.233  1.00 97.66           C  
ANISOU 2377  CA  ASP B 660    11818  14704  10586   1791    -64  -1202       C  
ATOM   2378  C   ASP B 660       7.669  -1.556  35.845  1.00101.33           C  
ANISOU 2378  C   ASP B 660    12216  15263  11022   1861     23  -1525       C  
ATOM   2379  O   ASP B 660       7.755  -0.439  35.335  1.00100.85           O  
ANISOU 2379  O   ASP B 660    12059  15018  11241   1836    -60  -1776       O  
ATOM   2380  CB  ASP B 660       9.936  -2.530  35.387  1.00 98.16           C  
ANISOU 2380  CB  ASP B 660    11908  14798  10591   1830   -332  -1338       C  
ATOM   2381  CG  ASP B 660      10.756  -3.665  34.774  1.00 97.43           C  
ANISOU 2381  CG  ASP B 660    11870  14607  10543   1779   -424  -1039       C  
ATOM   2382  OD1 ASP B 660      10.242  -4.801  34.670  1.00 97.41           O  
ANISOU 2382  OD1 ASP B 660    11932  14602  10478   1753   -276   -716       O  
ATOM   2383  OD2 ASP B 660      11.921  -3.413  34.397  1.00 97.40           O1-
ANISOU 2383  OD2 ASP B 660    11832  14517  10659   1761   -634  -1138       O1-
ATOM   2384  N   CYS B 661       6.936  -1.815  36.929  1.00106.35           N  
ANISOU 2384  N   CYS B 661    12905  16174  11328   1956    207  -1507       N  
ATOM   2385  CA  CYS B 661       6.049  -0.822  37.550  1.00110.20           C  
ANISOU 2385  CA  CYS B 661    13327  16775  11772   2033    339  -1797       C  
ATOM   2386  C   CYS B 661       6.585  -0.353  38.912  1.00115.10           C  
ANISOU 2386  C   CYS B 661    14019  17723  11989   2190    265  -2082       C  
ATOM   2387  O   CYS B 661       7.119  -1.157  39.679  1.00116.99           O  
ANISOU 2387  O   CYS B 661    14385  18218  11845   2271    234  -1932       O  
ATOM   2388  CB  CYS B 661       4.639  -1.399  37.697  1.00111.06           C  
ANISOU 2388  CB  CYS B 661    13406  16954  11836   2019    648  -1589       C  
ATOM   2389  SG  CYS B 661       3.336  -0.158  37.565  1.00112.24           S  
ANISOU 2389  SG  CYS B 661    13384  17025  12238   2045    807  -1879       S  
ATOM   2390  N   SER B 662       6.429   0.944  39.194  1.00118.04           N  
ANISOU 2390  N   SER B 662    14311  18088  12452   2245    234  -2496       N  
ATOM   2391  CA  SER B 662       6.940   1.580  40.423  1.00122.81           C  
ANISOU 2391  CA  SER B 662    14957  18993  12714   2391    137  -2867       C  
ATOM   2392  C   SER B 662       5.894   2.518  41.044  1.00126.48           C  
ANISOU 2392  C   SER B 662    15355  19557  13142   2482    325  -3183       C  
ATOM   2393  O   SER B 662       4.784   2.637  40.522  1.00125.50           O  
ANISOU 2393  O   SER B 662    15147  19273  13264   2435    528  -3089       O  
ATOM   2394  CB  SER B 662       8.225   2.352  40.108  1.00122.30           C  
ANISOU 2394  CB  SER B 662    14840  18770  12856   2354   -170  -3161       C  
ATOM   2395  OG  SER B 662       9.191   1.511  39.488  0.00125.83           O  
ANISOU 2395  OG  SER B 662    15329  19118  13363   2275   -333  -2880       O  
ATOM   2396  N   ASN B 663       6.249   3.163  42.159  1.00131.37           N  
ANISOU 2396  N   ASN B 663    16006  20457  13453   2620    250  -3572       N  
ATOM   2397  CA  ASN B 663       5.347   4.101  42.856  1.00135.47           C  
ANISOU 2397  CA  ASN B 663    16464  21099  13909   2729    421  -3933       C  
ATOM   2398  C   ASN B 663       5.125   5.413  42.071  1.00135.18           C  
ANISOU 2398  C   ASN B 663    16271  20663  14429   2665    383  -4248       C  
ATOM   2399  O   ASN B 663       4.289   5.428  41.179  1.00133.00           O  
ANISOU 2399  O   ASN B 663    15911  20121  14502   2590    524  -4053       O  
ATOM   2400  CB  ASN B 663       5.821   4.358  44.297  1.00140.06           C  
ANISOU 2400  CB  ASN B 663    17130  22127  13960   2908    345  -4277       C  
ATOM   2401  CG  ASN B 663       5.660   3.115  45.181  0.00147.95           C  
ANISOU 2401  CG  ASN B 663    18291  23550  14371   3017    484  -3924       C  
ATOM   2402  ND2 ASN B 663       6.696   2.837  45.966  0.00150.19           N  
ANISOU 2402  ND2 ASN B 663    18680  24150  14233   3127    270  -4005       N  
ATOM   2403  OD1 ASN B 663       4.637   2.428  45.166  0.00147.73           O  
ANISOU 2403  OD1 ASN B 663    18287  23569  14276   3006    779  -3587       O  
ATOM   2404  N   PHE B 664       5.847   6.495  42.383  1.00137.94           N  
ANISOU 2404  N   PHE B 664    16574  20964  14873   2700    194  -4725       N  
ATOM   2405  CA  PHE B 664       5.717   7.755  41.619  1.00137.53           C  
ANISOU 2405  CA  PHE B 664    16384  20485  15387   2641    164  -4999       C  
ATOM   2406  C   PHE B 664       6.884   8.726  41.831  1.00139.70           C  
ANISOU 2406  C   PHE B 664    16613  20654  15813   2625    -95  -5465       C  
ATOM   2407  O   PHE B 664       7.561   9.091  40.867  1.00137.46           O  
ANISOU 2407  O   PHE B 664    16266  19997  15966   2495   -238  -5438       O  
ATOM   2408  CB  PHE B 664       4.387   8.452  41.942  1.00139.52           C  
ANISOU 2408  CB  PHE B 664    16559  20742  15711   2747    421  -5198       C  
ATOM   2409  CG  PHE B 664       3.736   8.308  43.217  0.00149.44           C  
ANISOU 2409  CG  PHE B 664    17865  22437  16478   2906    602  -5353       C  
ATOM   2410  CD1 PHE B 664       4.045   9.190  44.239  0.00153.57           C  
ANISOU 2410  CD1 PHE B 664    18385  23151  16816   3029    535  -5900       C  
ATOM   2411  CD2 PHE B 664       2.826   7.292  43.474  0.00149.32           C  
ANISOU 2411  CD2 PHE B 664    17901  22669  16167   2938    850  -4980       C  
ATOM   2412  CE1 PHE B 664       3.485   9.044  45.495  0.00157.51           C  
ANISOU 2412  CE1 PHE B 664    18946  24111  16789   3198    708  -6060       C  
ATOM   2413  CE2 PHE B 664       2.264   7.142  44.726  0.00153.25           C  
ANISOU 2413  CE2 PHE B 664    18455  23605  16167   3095   1044  -5111       C  
ATOM   2414  CZ  PHE B 664       2.593   8.019  45.738  0.00157.34           C  
ANISOU 2414  CZ  PHE B 664    18984  24341  16456   3236    973  -5647       C  
ATOM   2415  N   ASP B 665       7.103   9.127  43.089  1.00144.53           N  
ANISOU 2415  N   ASP B 665    17249  21607  16060   2758   -144  -5894       N  
ATOM   2416  CA  ASP B 665       8.141  10.107  43.506  1.00147.60           C  
ANISOU 2416  CA  ASP B 665    17569  21953  16557   2755   -387  -6441       C  
ATOM   2417  C   ASP B 665       8.317  11.315  42.532  1.00146.64           C  
ANISOU 2417  C   ASP B 665    17308  21260  17150   2632   -429  -6657       C  
ATOM   2418  O   ASP B 665       7.311  11.891  42.109  1.00146.18           O  
ANISOU 2418  O   ASP B 665    17193  20950  17399   2654   -227  -6653       O  
ATOM   2419  CB  ASP B 665       9.459   9.382  43.896  1.00148.07           C  
ANISOU 2419  CB  ASP B 665    17691  22287  16283   2744   -664  -6397       C  
ATOM   2420  CG  ASP B 665      10.069   8.566  42.755  1.00143.41           C  
ANISOU 2420  CG  ASP B 665    17113  21451  15925   2588   -756  -5905       C  
ATOM   2421  OD1 ASP B 665      10.392   9.142  41.695  1.00141.71           O  
ANISOU 2421  OD1 ASP B 665    16798  20778  16266   2441   -807  -5904       O  
ATOM   2422  OD2 ASP B 665      10.244   7.342  42.933  1.00141.84           O1-
ANISOU 2422  OD2 ASP B 665    17027  21519  15346   2620   -771  -5518       O1-
ATOM   2423  N   LYS B 666       9.555  11.710  42.207  1.00146.67           N  
ANISOU 2423  N   LYS B 666    17244  21063  17421   2516   -672  -6840       N  
ATOM   2424  CA  LYS B 666       9.823  12.764  41.219  1.00145.77           C  
ANISOU 2424  CA  LYS B 666    17007  20382  17995   2385   -694  -6970       C  
ATOM   2425  C   LYS B 666      11.073  12.444  40.398  1.00143.23           C  
ANISOU 2425  C   LYS B 666    16654  19856  17911   2214   -897  -6771       C  
ATOM   2426  O   LYS B 666      12.194  12.470  40.909  1.00144.72           O  
ANISOU 2426  O   LYS B 666    16801  20200  17985   2182  -1126  -7046       O  
ATOM   2427  CB  LYS B 666       9.985  14.117  41.917  1.00150.16           C  
ANISOU 2427  CB  LYS B 666    17462  20844  18748   2429   -738  -7650       C  
ATOM   2428  CG  LYS B 666       8.707  14.726  42.434  0.00159.32           C  
ANISOU 2428  CG  LYS B 666    18618  22042  19875   2583   -504  -7875       C  
ATOM   2429  CD  LYS B 666       8.933  16.129  42.973  0.00163.82           C  
ANISOU 2429  CD  LYS B 666    19076  22427  20743   2609   -549  -8564       C  
ATOM   2430  CE  LYS B 666       7.626  16.778  43.399  0.00166.24           C  
ANISOU 2430  CE  LYS B 666    19366  22726  21072   2773   -296  -8784       C  
ATOM   2431  NZ  LYS B 666       7.834  18.149  43.940  0.00170.97           N1+
ANISOU 2431  NZ  LYS B 666    19855  23123  21983   2805   -332  -9488       N1+
ATOM   2432  N   ASN B 689      16.916  29.024  24.194  1.00137.92           N  
ANISOU 2432  N   ASN B 689    15020   8941  28443    577   1441  -5019       N  
ATOM   2433  CA  ASN B 689      15.624  28.369  24.004  1.00134.34           C  
ANISOU 2433  CA  ASN B 689    14738   8870  27434    872   1374  -4682       C  
ATOM   2434  C   ASN B 689      15.605  27.471  22.761  1.00130.13           C  
ANISOU 2434  C   ASN B 689    14344   8555  26546    926   1403  -3963       C  
ATOM   2435  O   ASN B 689      14.964  27.787  21.754  1.00130.24           O  
ANISOU 2435  O   ASN B 689    14483   8327  26675   1109   1573  -3444       O  
ATOM   2436  CB  ASN B 689      14.506  29.416  23.938  1.00137.35           C  
ANISOU 2436  CB  ASN B 689    15181   8832  28173   1118   1544  -4659       C  
ATOM   2437  CG  ASN B 689      14.396  30.258  25.188  0.00148.96           C  
ANISOU 2437  CG  ASN B 689    16526  10122  29951   1097   1515  -5396       C  
ATOM   2438  ND2 ASN B 689      13.967  31.505  25.026  0.00153.48           N  
ANISOU 2438  ND2 ASN B 689    17096  10077  31142   1203   1731  -5439       N  
ATOM   2439  OD1 ASN B 689      14.681  29.795  26.293  0.00148.35           O  
ANISOU 2439  OD1 ASN B 689    16355  10459  29552   1001   1299  -5925       O  
ATOM   2440  N   MET B 690      16.313  26.348  22.852  1.00126.83           N  
ANISOU 2440  N   MET B 690    13897   8607  25686    780   1227  -3952       N  
ATOM   2441  CA  MET B 690      16.449  25.406  21.729  1.00123.13           C  
ANISOU 2441  CA  MET B 690    13540   8377  24865    801   1238  -3342       C  
ATOM   2442  C   MET B 690      15.194  24.561  21.454  1.00118.88           C  
ANISOU 2442  C   MET B 690    13157   8268  23744   1063   1143  -3007       C  
ATOM   2443  O   MET B 690      15.091  23.959  20.381  1.00115.51           O  
ANISOU 2443  O   MET B 690    12840   7967  23083   1129   1182  -2473       O  
ATOM   2444  CB  MET B 690      17.657  24.482  21.941  1.00121.26           C  
ANISOU 2444  CB  MET B 690    13207   8482  24385    562   1086  -3467       C  
ATOM   2445  CG  MET B 690      19.000  25.211  21.936  1.00126.21           C  
ANISOU 2445  CG  MET B 690    13660   8693  25603    283   1198  -3695       C  
ATOM   2446  SD  MET B 690      20.405  24.132  21.573  1.00127.06           S  
ANISOU 2446  SD  MET B 690    13672   9120  25483     47   1104  -3571       S  
ATOM   2447  CE  MET B 690      21.764  25.302  21.656  1.00130.50           C  
ANISOU 2447  CE  MET B 690    13864   8967  26754   -265   1277  -3909       C  
ATOM   2448  N   PHE B 691      14.255  24.518  22.406  1.00118.55           N  
ANISOU 2448  N   PHE B 691    13113   8455  23475   1208   1026  -3335       N  
ATOM   2449  CA  PHE B 691      13.011  23.745  22.270  1.00114.77           C  
ANISOU 2449  CA  PHE B 691    12744   8383  22483   1442    940  -3083       C  
ATOM   2450  C   PHE B 691      11.790  24.641  21.997  1.00117.08           C  
ANISOU 2450  C   PHE B 691    13086   8375  23024   1708   1077  -2952       C  
ATOM   2451  O   PHE B 691      10.736  24.484  22.626  1.00116.49           O  
ANISOU 2451  O   PHE B 691    13012   8546  22703   1880   1004  -3124       O  
ATOM   2452  CB  PHE B 691      12.781  22.889  23.523  1.00112.61           C  
ANISOU 2452  CB  PHE B 691    12428   8652  21705   1427    721  -3494       C  
ATOM   2453  CG  PHE B 691      13.935  21.984  23.863  1.00110.56           C  
ANISOU 2453  CG  PHE B 691    12117   8711  21180   1203    565  -3626       C  
ATOM   2454  CD1 PHE B 691      14.200  20.856  23.091  1.00106.79           C  
ANISOU 2454  CD1 PHE B 691    11711   8526  20338   1170    507  -3205       C  
ATOM   2455  CD2 PHE B 691      14.754  22.254  24.957  1.00112.97           C  
ANISOU 2455  CD2 PHE B 691    12292   9030  21600   1039    467  -4187       C  
ATOM   2456  CE1 PHE B 691      15.267  20.010  23.398  1.00105.82           C  
ANISOU 2456  CE1 PHE B 691    11535   8688  19986    984    365  -3318       C  
ATOM   2457  CE2 PHE B 691      15.824  21.415  25.275  1.00111.41           C  
ANISOU 2457  CE2 PHE B 691    12032   9143  21154    857    306  -4302       C  
ATOM   2458  CZ  PHE B 691      16.082  20.291  24.493  1.00108.13           C  
ANISOU 2458  CZ  PHE B 691    11692   8999  20393    834    261  -3856       C  
ATOM   2459  N   ARG B 692      11.937  25.573  21.054  1.00119.59           N  
ANISOU 2459  N   ARG B 692    13442   8161  23835   1751   1287  -2634       N  
ATOM   2460  CA  ARG B 692      10.826  26.431  20.620  1.00121.62           C  
ANISOU 2460  CA  ARG B 692    13755   8102  24352   2034   1426  -2420       C  
ATOM   2461  C   ARG B 692       9.943  25.687  19.614  1.00118.05           C  
ANISOU 2461  C   ARG B 692    13417   7961  23474   2256   1382  -1855       C  
ATOM   2462  O   ARG B 692      10.427  24.833  18.866  1.00114.71           O  
ANISOU 2462  O   ARG B 692    13054   7781  22749   2173   1336  -1513       O  
ATOM   2463  CB  ARG B 692      11.342  27.740  20.007  1.00126.21           C  
ANISOU 2463  CB  ARG B 692    14340   7969  25645   2006   1682  -2272       C  
ATOM   2464  CG  ARG B 692      11.786  28.754  21.037  0.00136.83           C  
ANISOU 2464  CG  ARG B 692    15557   8916  27518   1869   1746  -2881       C  
ATOM   2465  CD  ARG B 692      12.429  29.963  20.372  0.00141.51           C  
ANISOU 2465  CD  ARG B 692    16146   8774  28849   1796   2022  -2706       C  
ATOM   2466  NE  ARG B 692      11.475  30.717  19.563  0.00143.92           N  
ANISOU 2466  NE  ARG B 692    16559   8714  29409   2105   2200  -2263       N  
ATOM   2467  CZ  ARG B 692      11.796  31.772  18.821  0.00148.21           C  
ANISOU 2467  CZ  ARG B 692    17140   8603  30569   2121   2472  -1970       C  
ATOM   2468  NH1 ARG B 692      13.050  32.201  18.783  0.00150.55           N1+
ANISOU 2468  NH1 ARG B 692    17359   8528  31316   1821   2612  -2090       N1+
ATOM   2469  NH2 ARG B 692      10.864  32.398  18.116  0.00150.44           N  
ANISOU 2469  NH2 ARG B 692    17529   8601  31031   2443   2610  -1549       N
[truncated: 19,734 more chars]
