# Supplementary material for: Solvent-Site Prediction for Fragment Docking and Its Implication on Fragment-Based Drug Discovery
Source: J Chem Inf Model. 2025 Nov 24;65(23):12959–77. doi: 10.1021/acs.jcim.5c02352 (PMC12690578; doi:10.1021/acs.jcim.5c02352)
Supplement: Supplementary file 3 [file ci5c02352_si_003.zip › Frag2Lead_dataset/2015-08/frag.sdf]

frag.A
 OpenBabel08112212083D

 11 12  0  0  1  0  0  0  0  0999 V2000
   16.0440   -1.1590   -1.9250 C   0  0  0  0  0  0  0  0  0  0  0  0
   17.1060   -1.8990   -1.1210 C   0  0  0  0  0  0  0  0  0  0  0  0
   14.7100   -1.2730   -1.2350 C   0  0  0  0  0  0  0  0  0  0  0  0
   16.7430   -3.3660   -0.9560 C   0  0  0  0  0  0  0  0  0  0  0  0
   12.9930   -2.8840   -0.3920 C   0  0  0  0  0  0  0  0  0  0  0  0
   14.6960   -2.6750    1.8910 C   0  0  0  0  0  0  0  0  0  0  0  0
   14.3600   -2.7380   -1.0300 C   0  0  2  0  0  0  0  0  0  0  0  0
   15.4170   -3.5220   -0.2490 C   0  0  2  0  0  0  0  0  0  0  0  0
   14.8670   -2.2960    3.1960 N   0  0  0  0  0  0  0  0  0  0  0  0
   15.6680   -3.1180    1.1560 N   0  0  0  0  0  0  0  0  0  0  0  0
   13.0120   -2.4890    1.3830 S   0  0  0  0  0  0  0  0  0  0  0  0
  1  2  1  0  0  0  0
  1  3  1  0  0  0  0
  2  4  1  0  0  0  0
  5  7  1  0  0  0  0
  5 11  1  0  0  0  0
  6  9  1  0  0  0  0
  6 10  2  0  0  0  0
  6 11  1  0  0  0  0
  7  3  1  1  0  0  0
  7  8  1  0  0  0  0
  8  4  1  6  0  0  0
  8 10  1  0  0  0  0
M  END
$$$$
