# Supplementary material for: Solvent-Site Prediction for Fragment Docking and Its Implication on Fragment-Based Drug Discovery
Source: J Chem Inf Model. 2025 Nov 24;65(23):12959–77. doi: 10.1021/acs.jcim.5c02352 (PMC12690578; doi:10.1021/acs.jcim.5c02352)
Supplement: Supplementary file 3 [file ci5c02352_si_003.zip › Frag2Lead_dataset/2015-08/lead.sdf]

lead.A
 OpenBabel08112212083D

 21 23  0  0  1  0  0  0  0  0999 V2000
   15.8480    4.7250    1.7970 Cl  0  0  0  0  0  0  0  0  0  0  0  0
   14.7220   -3.0780    2.0770 C   0  0  0  0  0  0  0  0  0  0  0  0
   15.7120   -3.3580    1.2460 N   0  0  0  0  0  0  0  0  0  0  0  0
   16.2290    1.1550   -3.2740 O   0  0  0  0  0  0  0  0  0  0  0  0
   13.0560   -3.1270    1.5960 S   0  0  0  0  0  0  0  0  0  0  0  0
   13.1240   -3.6920   -0.1290 C   0  0  0  0  0  0  0  0  0  0  0  0
   14.9650   -2.7220    3.3200 N   0  0  0  0  0  0  0  0  0  0  0  0
   14.3470   -3.1150   -0.8140 C   0  0  2  0  0  0  0  0  0  0  0  0
   15.5970    0.4030   -1.1920 N   0  0  0  0  0  0  0  0  0  0  0  0
   15.5840   -3.7130   -0.1750 C   0  0  1  0  0  0  0  0  0  0  0  0
   16.7890   -3.1800   -0.9510 C   0  0  0  0  0  0  0  0  0  0  0  0
   16.8320   -1.6620   -0.8740 C   0  0  0  0  0  0  0  0  0  0  0  0
   15.5790   -1.0130   -1.4780 C   0  0  1  0  0  0  0  0  0  0  0  0
   15.8760    1.3680   -2.1240 C   0  0  0  0  0  0  0  0  0  0  0  0
   15.6780    2.7560   -1.6430 C   0  0  0  0  0  0  0  0  0  0  0  0
   15.8410    3.0570   -0.3060 C   0  0  0  0  0  0  0  0  0  0  0  0
   15.6420    4.3460    0.1210 C   0  0  0  0  0  0  0  0  0  0  0  0
   15.2720    5.3410   -0.7690 C   0  0  0  0  0  0  0  0  0  0  0  0
   15.1080    5.0380   -2.1040 C   0  0  0  0  0  0  0  0  0  0  0  0
   15.3150    3.7410   -2.5450 C   0  0  0  0  0  0  0  0  0  0  0  0
   14.3060   -1.5880   -0.8940 C   0  0  0  0  0  0  0  0  0  0  0  0
  1 17  1  0  0  0  0
  2  3  2  0  0  0  0
  2  5  1  0  0  0  0
  2  7  1  0  0  0  0
  3 10  1  0  0  0  0
  4 14  2  0  0  0  0
  5  6  1  0  0  0  0
  8  6  1  1  0  0  0
  8 10  1  0  0  0  0
  8 21  1  0  0  0  0
  9 14  1  0  0  0  0
 10 11  1  6  0  0  0
 11 12  1  0  0  0  0
 12 13  1  0  0  0  0
 13  9  1  1  0  0  0
 13 21  1  0  0  0  0
 14 15  1  0  0  0  0
 15 16  2  0  0  0  0
 15 20  1  0  0  0  0
 16 17  1  0  0  0  0
 17 18  2  0  0  0  0
 18 19  1  0  0  0  0
 19 20  2  0  0  0  0
M  END
$$$$
