# Supplementary material for: Solvent-Site Prediction for Fragment Docking and Its Implication on Fragment-Based Drug Discovery
Source: J Chem Inf Model. 2025 Nov 24;65(23):12959–77. doi: 10.1021/acs.jcim.5c02352 (PMC12690578; doi:10.1021/acs.jcim.5c02352)
Supplement: Supplementary file 3 [file ci5c02352_si_003.zip › Frag2Lead_dataset/2015-08/rec-frag.pdb]

ATOM      1  N   GLY A  -3      34.960   9.808  23.709  1.00 44.73           N  
ATOM      2  CA  GLY A  -3      35.324   8.659  22.817  1.00 45.76           C  
ATOM      3  C   GLY A  -3      34.907   8.968  21.390  1.00 49.29           C  
ATOM      4  O   GLY A  -3      33.768   8.717  21.002  1.00 51.08           O  
ATOM      5  N   SER A  -2      35.834   9.520  20.613  1.00 49.15           N  
ATOM      6  CA  SER A  -2      35.538  10.020  19.268  1.00 53.54           C  
ATOM      7  C   SER A  -2      35.858   9.037  18.132  1.00 51.25           C  
ATOM      8  O   SER A  -2      36.686   8.145  18.294  1.00 50.96           O  
ATOM      9  CB  SER A  -2      36.249  11.346  19.034  1.00 53.86           C  
ATOM     10  OG  SER A  -2      35.859  12.274  20.036  1.00 68.03           O  
ATOM     11  N   PHE A  -1      35.187   9.217  16.992  1.00 45.86           N  
ATOM     12  CA  PHE A  -1      35.327   8.317  15.847  1.00 40.33           C  
ATOM     13  C   PHE A  -1      35.413   9.175  14.610  1.00 41.89           C  
ATOM     14  O   PHE A  -1      34.615   9.033  13.676  1.00 41.52           O  
ATOM     15  CB  PHE A  -1      34.146   7.339  15.761  1.00 38.04           C  
ATOM     16  CG  PHE A  -1      34.107   6.307  16.871  1.00 35.15           C  
ATOM     17  CD1 PHE A  -1      33.402   6.547  18.044  1.00 37.70           C  
ATOM     18  CD2 PHE A  -1      34.754   5.078  16.735  1.00 39.05           C  
ATOM     19  CE1 PHE A  -1      33.359   5.598  19.066  1.00 34.82           C  
ATOM     20  CE2 PHE A  -1      34.719   4.123  17.756  1.00 36.80           C  
ATOM     21  CZ  PHE A  -1      34.020   4.385  18.922  1.00 36.57           C  
ATOM     22  N   VAL A   0      36.391  10.078  14.617  1.00 38.54           N  
ATOM     23  CA  VAL A   0      36.531  11.086  13.589  1.00 40.20           C  
ATOM     24  C   VAL A   0      36.747  10.469  12.217  1.00 40.52           C  
ATOM     25  O   VAL A   0      36.469  11.102  11.191  1.00 40.51           O  
ATOM     26  CB  VAL A   0      37.691  12.044  13.923  1.00 46.80           C  
ATOM     27  CG1 VAL A   0      37.699  13.247  12.986  1.00 44.26           C  
ATOM     28  CG2 VAL A   0      37.576  12.492  15.383  1.00 51.38           C  
ATOM     29  N   GLU A   1      37.240   9.237  12.186  1.00 36.27           N  
ATOM     30  CA  GLU A   1      37.389   8.567  10.910  1.00 40.94           C  
ATOM     31  C   GLU A   1      36.021   8.191  10.312  1.00 36.65           C  
ATOM     32  O   GLU A   1      35.872   8.139   9.085  1.00 38.73           O  
ATOM     33  CB  GLU A   1      38.334   7.360  11.013  1.00 44.96           C  
ATOM     34  CG  GLU A   1      39.793   7.742  10.834  1.00 53.78           C  
ATOM     35  CD  GLU A   1      40.733   6.542  10.889  1.00 62.08           C  
ATOM     36  OE1 GLU A   1      40.969   6.011  11.997  1.00 62.96           O  
ATOM     37  OE2 GLU A   1      41.255   6.132   9.826  1.00 63.98           O1-
ATOM     38  N   MET A   2      35.030   7.964  11.176  1.00 33.23           N  
ATOM     39  CA  MET A   2      33.691   7.552  10.717  1.00 30.91           C  
ATOM     40  C   MET A   2      32.600   8.644  10.705  1.00 31.45           C  
ATOM     41  O   MET A   2      31.623   8.546   9.947  1.00 32.25           O  
ATOM     42  CB  MET A   2      33.264   6.311  11.484  1.00 30.67           C  
ATOM     43  CG  MET A   2      34.181   5.139  11.163  1.00 30.74           C  
ATOM     44  SD  MET A   2      33.728   3.603  11.954  1.00 35.28           S  
ATOM     45  CE  MET A   2      34.696   3.630  13.441  1.00 32.74           C  
ATOM     46  N   VAL A   3      32.771   9.709  11.487  1.00 30.11           N  
ATOM     47  CA  VAL A   3      31.760  10.778  11.526  1.00 29.95           C  
ATOM     48  C   VAL A   3      31.689  11.391  10.131  1.00 28.89           C  
ATOM     49  O   VAL A   3      32.740  11.570   9.481  1.00 25.90           O  
ATOM     50  CB  VAL A   3      32.097  11.825  12.636  1.00 31.41           C  
ATOM     51  CG1 VAL A   3      31.222  13.065  12.537  1.00 31.68           C  
ATOM     52  CG2 VAL A   3      31.959  11.176  13.996  1.00 30.77           C  
ATOM     53  N   ASP A   4      30.464  11.655   9.650  1.00 27.88           N  
ATOM     54  CA  ASP A   4      30.226  12.280   8.341  1.00 27.47           C  
ATOM     55  C   ASP A   4      30.586  11.391   7.136  1.00 26.16           C  
ATOM     56  O   ASP A   4      30.864  11.919   6.057  1.00 23.47           O  
ATOM     57  CB  ASP A   4      30.999  13.597   8.191  1.00 32.43           C  
ATOM     58  CG  ASP A   4      30.546  14.688   9.178  1.00 36.94           C  
ATOM     59  OD1 ASP A   4      29.580  14.489   9.955  1.00 36.55           O  
ATOM     60  OD2 ASP A   4      31.181  15.768   9.149  1.00 44.97           O1-
ATOM     61  N   ASN A   5      30.584  10.069   7.323  1.00 25.08           N  
ATOM     62  CA  ASN A   5      30.923   9.135   6.238  1.00 23.34           C  
ATOM     63  C   ASN A   5      29.718   8.782   5.332  1.00 25.76           C  
ATOM     64  O   ASN A   5      29.876   8.073   4.359  1.00 25.18           O  
ATOM     65  CB  ASN A   5      31.630   7.874   6.760  1.00 23.19           C  
ATOM     66  CG  ASN A   5      30.771   7.014   7.700  1.00 24.47           C  
ATOM     67  ND2 ASN A   5      31.327   5.868   8.112  1.00 23.30           N  
ATOM     68  OD1 ASN A   5      29.642   7.368   8.063  1.00 23.14           O  
ATOM     69  N   LEU A   6      28.531   9.312   5.640  1.00 23.51           N  
ATOM     70  CA  LEU A   6      27.365   9.029   4.812  1.00 21.37           C  
ATOM     71  C   LEU A   6      26.945  10.199   3.933  1.00 24.02           C  
ATOM     72  O   LEU A   6      27.176  11.369   4.274  1.00 23.42           O  
ATOM     73  CB  LEU A   6      26.190   8.586   5.692  1.00 20.66           C  
ATOM     74  CG  LEU A   6      26.344   7.405   6.610  1.00 21.12           C  
ATOM     75  CD1 LEU A   6      25.008   7.158   7.308  1.00 22.71           C  
ATOM     76  CD2 LEU A   6      26.754   6.178   5.802  1.00 20.25           C  
ATOM     77  N   ARG A   7      26.332   9.867   2.792  1.00 22.69           N  
ATOM     78  CA  ARG A   7      25.674  10.832   1.916  1.00 23.85           C  
ATOM     79  C   ARG A   7      24.347  10.270   1.512  1.00 23.16           C  
ATOM     80  O   ARG A   7      24.117   9.056   1.652  1.00 21.95           O  
ATOM     81  CB  ARG A   7      26.498  11.148   0.654  1.00 25.39           C  
ATOM     82  CG  ARG A   7      27.863  11.723   0.979  1.00 30.55           C  
ATOM     83  CD  ARG A   7      28.571  12.162  -0.283  1.00 35.63           C  
ATOM     84  NE  ARG A   7      29.980  12.407  -0.010  1.00 43.09           N  
ATOM     85  CZ  ARG A   7      30.460  13.504   0.578  1.00 47.44           C  
ATOM     86  NH1 ARG A   7      29.640  14.483   0.973  1.00 48.32           N1+
ATOM     87  NH2 ARG A   7      31.772  13.624   0.774  1.00 46.70           N  
ATOM     88  N   GLY A   8      23.463  11.161   1.068  1.00 22.76           N  
ATOM     89  CA  GLY A   8      22.155  10.772   0.579  1.00 23.95           C  
ATOM     90  C   GLY A   8      20.995  11.463   1.302  1.00 25.60           C  
ATOM     91  O   GLY A   8      21.173  12.499   1.969  1.00 26.28           O  
ATOM     92  N   LYS A   9      19.806  10.888   1.161  1.00 25.39           N  
ATOM     93  CA  LYS A   9      18.565  11.472   1.727  1.00 26.83           C  
ATOM     94  C   LYS A   9      17.488  10.383   1.835  1.00 26.46           C  
ATOM     95  O   LYS A   9      17.650   9.307   1.274  1.00 27.64           O  
ATOM     96  CB  LYS A   9      18.079  12.658   0.865  1.00 27.86           C  
ATOM     97  CG  LYS A   9      17.867  12.310  -0.600  1.00 28.98           C  
ATOM     98  CD  LYS A   9      17.639  13.566  -1.440  1.00 33.74           C  
ATOM     99  CE  LYS A   9      17.082  13.202  -2.809  1.00 34.52           C  
ATOM    100  NZ  LYS A   9      16.912  14.381  -3.688  1.00 34.67           N1+
ATOM    101  N   SER A  10      16.388  10.631   2.546  1.00 24.82           N  
ATOM    102  CA  SER A  10      15.471   9.533   2.872  1.00 24.06           C  
ATOM    103  C   SER A  10      14.786   8.947   1.635  1.00 24.04           C  
ATOM    104  O   SER A  10      14.478   7.744   1.614  1.00 24.55           O  
ATOM    105  CB  SER A  10      14.412  10.009   3.858  1.00 24.27           C  
ATOM    106  OG  SER A  10      13.874  11.218   3.360  1.00 24.99           O  
ATOM    107  N   GLY A  11      14.539   9.800   0.631  1.00 23.17           N  
ATOM    108  CA  GLY A  11      13.896   9.400  -0.629  1.00 24.79           C  
ATOM    109  C   GLY A  11      14.719   8.423  -1.460  1.00 26.75           C  
ATOM    110  O   GLY A  11      14.176   7.489  -2.025  1.00 28.06           O  
ATOM    111  N   GLN A  12      16.034   8.603  -1.492  1.00 28.57           N  
ATOM    112  CA  GLN A  12      16.893   7.773  -2.351  1.00 32.05           C  
ATOM    113  C   GLN A  12      17.856   6.859  -1.597  1.00 31.34           C  
ATOM    114  O   GLN A  12      18.555   6.032  -2.207  1.00 33.34           O  
ATOM    115  CB  GLN A  12      17.685   8.671  -3.294  1.00 34.83           C  
ATOM    116  CG  GLN A  12      16.802   9.599  -4.095  1.00 41.51           C  
ATOM    117  CD  GLN A  12      17.534  10.171  -5.283  1.00 51.08           C  
ATOM    118  NE2 GLN A  12      16.954  10.010  -6.471  1.00 51.82           N  
ATOM    119  OE1 GLN A  12      18.629  10.730  -5.141  1.00 55.53           O  
ATOM    120  N   GLY A  13      17.909   7.020  -0.279  1.00 28.43           N  
ATOM    121  CA  GLY A  13      18.787   6.218   0.562  1.00 27.71           C  
ATOM    122  C   GLY A  13      20.063   6.927   1.000  1.00 24.93           C  
ATOM    123  O   GLY A  13      20.506   7.859   0.349  1.00 25.53           O  
ATOM    124  N   TYR A  14      20.655   6.453   2.086  1.00 22.40           N  
ATOM    125  CA  TYR A  14      21.960   6.914   2.570  1.00 23.14           C  
ATOM    126  C   TYR A  14      23.023   5.872   2.245  1.00 22.35           C  
ATOM    127  O   TYR A  14      22.799   4.677   2.446  1.00 21.42           O  
ATOM    128  CB  TYR A  14      21.887   7.143   4.085  1.00 23.45           C  
ATOM    129  CG  TYR A  14      21.053   8.342   4.446  1.00 24.63           C  
ATOM    130  CD1 TYR A  14      21.633   9.596   4.526  1.00 26.35           C  
ATOM    131  CD2 TYR A  14      19.667   8.231   4.690  1.00 25.54           C  
ATOM    132  CE1 TYR A  14      20.878  10.712   4.856  1.00 24.62           C  
ATOM    133  CE2 TYR A  14      18.905   9.347   5.036  1.00 24.43           C  
ATOM    134  CZ  TYR A  14      19.515  10.579   5.111  1.00 24.61           C  
ATOM    135  OH  TYR A  14      18.787  11.729   5.427  1.00 27.08           O  
ATOM    136  N   TYR A  15      24.169   6.319   1.754  1.00 21.32           N  
ATOM    137  CA  TYR A  15      25.179   5.391   1.292  1.00 20.69           C  
ATOM    138  C   TYR A  15      26.545   5.719   1.879  1.00 21.44           C  
ATOM    139  O   TYR A  15      26.831   6.878   2.286  1.00 19.88           O  
ATOM    140  CB  TYR A  15      25.190   5.310  -0.261  1.00 21.18           C  
ATOM    141  CG  TYR A  15      25.552   6.627  -0.938  1.00 22.83           C  
ATOM    142  CD1 TYR A  15      26.876   6.971  -1.128  1.00 22.71           C  
ATOM    143  CD2 TYR A  15      24.556   7.529  -1.384  1.00 25.04           C  
ATOM    144  CE1 TYR A  15      27.233   8.173  -1.753  1.00 25.41           C  
ATOM    145  CE2 TYR A  15      24.897   8.744  -2.009  1.00 24.95           C  
ATOM    146  CZ  TYR A  15      26.241   9.050  -2.197  1.00 26.46           C  
ATOM    147  OH  TYR A  15      26.652  10.237  -2.764  1.00 25.85           O  
ATOM    148  N   VAL A  16      27.361   4.667   1.959  1.00 20.95           N  
ATOM    149  CA  VAL A  16      28.718   4.703   2.465  1.00 21.79           C  
ATOM    150  C   VAL A  16      29.678   4.256   1.335  1.00 24.62           C  
ATOM    151  O   VAL A  16      29.341   3.405   0.493  1.00 23.42           O  
ATOM    152  CB  VAL A  16      28.885   3.807   3.743  1.00 21.78           C  
ATOM    153  CG1 VAL A  16      28.765   2.315   3.448  1.00 20.39           C  
ATOM    154  CG2 VAL A  16      30.219   4.112   4.463  1.00 22.13           C  
ATOM    155  N   GLU A  17      30.874   4.818   1.320  1.00 24.54           N  
ATOM    156  CA  GLU A  17      31.872   4.397   0.342  1.00 26.56           C  
ATOM    157  C   GLU A  17      32.496   3.053   0.768  1.00 25.13           C  
ATOM    158  O   GLU A  17      32.845   2.860   1.925  1.00 22.43           O  
ATOM    159  CB  GLU A  17      32.950   5.470   0.209  1.00 30.53           C  
ATOM    160  CG  GLU A  17      33.876   5.238  -0.974  1.00 38.93           C  
ATOM    161  CD  GLU A  17      34.840   6.390  -1.187  1.00 42.80           C  
ATOM    162  OE1 GLU A  17      34.505   7.318  -1.954  1.00 44.61           O  
ATOM    163  OE2 GLU A  17      35.921   6.361  -0.572  1.00 46.22           O1-
ATOM    164  N   MET A  18      32.614   2.116  -0.172  1.00 25.15           N  
ATOM    165  CA  MET A  18      33.273   0.844   0.130  1.00 23.67           C  
ATOM    166  C   MET A  18      34.243   0.508  -0.987  1.00 24.61           C  
ATOM    167  O   MET A  18      34.162   1.089  -2.057  1.00 24.14           O  
ATOM    168  CB  MET A  18      32.250  -0.274   0.299  1.00 22.18           C  
ATOM    169  CG  MET A  18      31.348  -0.077   1.499  1.00 22.53           C  
ATOM    170  SD  MET A  18      30.184  -1.424   1.767  1.00 25.26           S  
ATOM    171  CE  MET A  18      31.237  -2.709   2.429  1.00 25.38           C  
ATOM    172  N   THR A  19      35.185  -0.404  -0.721  1.00 25.11           N  
ATOM    173  CA  THR A  19      36.021  -0.912  -1.795  1.00 24.80           C  
ATOM    174  C   THR A  19      35.890  -2.424  -1.814  1.00 25.47           C  
ATOM    175  O   THR A  19      35.766  -3.059  -0.756  1.00 26.97           O  
ATOM    176  CB  THR A  19      37.518  -0.512  -1.656  1.00 25.46           C  
ATOM    177  CG2 THR A  19      37.699   1.013  -1.461  1.00 27.00           C  
ATOM    178  OG1 THR A  19      38.106  -1.218  -0.563  1.00 30.36           O  
ATOM    179  N   VAL A  20      35.922  -2.987  -3.014  1.00 24.83           N  
ATOM    180  CA  VAL A  20      35.890  -4.438  -3.223  1.00 23.82           C  
ATOM    181  C   VAL A  20      37.008  -4.840  -4.206  1.00 24.17           C  
ATOM    182  O   VAL A  20      37.334  -4.076  -5.138  1.00 23.02           O  
ATOM    183  CB  VAL A  20      34.520  -4.895  -3.775  1.00 23.90           C  
ATOM    184  CG1 VAL A  20      33.406  -4.604  -2.781  1.00 25.31           C  
ATOM    185  CG2 VAL A  20      34.192  -4.197  -5.074  1.00 24.01           C  
ATOM    186  N   GLY A  21      37.618  -6.008  -3.985  1.00 25.87           N  
ATOM    187  CA  GLY A  21      38.629  -6.540  -4.917  1.00 26.36           C  
ATOM    188  C   GLY A  21      40.051  -6.050  -4.692  1.00 27.92           C  
ATOM    189  O   GLY A  21      40.285  -5.140  -3.891  1.00 26.46           O  
ATOM    190  N   SER A  22      40.997  -6.651  -5.414  1.00 26.44           N  
ATOM    191  CA  SER A  22      42.397  -6.231  -5.425  1.00 28.16           C  
ATOM    192  C   SER A  22      42.860  -6.063  -6.882  1.00 28.95           C  
ATOM    193  O   SER A  22      42.755  -7.019  -7.681  1.00 26.66           O  
ATOM    194  CB  SER A  22      43.272  -7.272  -4.719  1.00 26.43           C  
ATOM    195  OG  SER A  22      42.616  -7.753  -3.559  1.00 28.14           O  
ATOM    196  N   PRO A  23      43.333  -4.851  -7.255  1.00 29.42           N  
ATOM    197  CA  PRO A  23      43.380  -3.596  -6.477  1.00 30.57           C  
ATOM    198  C   PRO A  23      41.961  -3.084  -6.122  1.00 29.66           C  
ATOM    199  O   PRO A  23      40.989  -3.467  -6.786  1.00 26.78           O  
ATOM    200  CB  PRO A  23      44.068  -2.608  -7.446  1.00 30.37           C  
ATOM    201  CG  PRO A  23      43.817  -3.161  -8.805  1.00 30.65           C  
ATOM    202  CD  PRO A  23      43.847  -4.661  -8.628  1.00 29.02           C  
ATOM    203  N   PRO A  24      41.838  -2.232  -5.079  1.00 30.86           N  
ATOM    204  CA  PRO A  24      40.475  -1.867  -4.644  1.00 28.90           C  
ATOM    205  C   PRO A  24      39.654  -1.098  -5.664  1.00 29.53           C  
ATOM    206  O   PRO A  24      40.144  -0.138  -6.270  1.00 30.61           O  
ATOM    207  CB  PRO A  24      40.706  -0.991  -3.387  1.00 31.59           C  
ATOM    208  CG  PRO A  24      42.193  -0.723  -3.327  1.00 32.13           C  
ATOM    209  CD  PRO A  24      42.859  -1.845  -4.082  1.00 28.48           C  
ATOM    210  N   GLN A  25      38.403  -1.530  -5.844  1.00 27.53           N  
ATOM    211  CA  GLN A  25      37.436  -0.861  -6.699  1.00 25.74           C  
ATOM    212  C   GLN A  25      36.448  -0.149  -5.788  1.00 26.99           C  
ATOM    213  O   GLN A  25      35.771  -0.793  -4.969  1.00 23.68           O  
ATOM    214  CB  GLN A  25      36.677  -1.879  -7.557  1.00 25.71           C  
ATOM    215  CG  GLN A  25      37.544  -2.534  -8.641  1.00 25.37           C  
ATOM    216  CD  GLN A  25      36.840  -3.666  -9.337  1.00 26.89           C  
ATOM    217  NE2 GLN A  25      37.570  -4.775  -9.523  1.00 27.58           N  
ATOM    218  OE1 GLN A  25      35.653  -3.562  -9.718  1.00 26.42           O  
ATOM    219  N   THR A  26      36.369   1.167  -5.946  1.00 25.72           N  
ATOM    220  CA  THR A  26      35.542   2.009  -5.080  1.00 26.00           C  
ATOM    221  C   THR A  26      34.098   2.000  -5.568  1.00 26.13           C  
ATOM    222  O   THR A  26      33.847   2.135  -6.764  1.00 26.39           O  
ATOM    223  CB  THR A  26      36.074   3.459  -5.054  1.00 28.15           C  
ATOM    224  CG2 THR A  26      35.169   4.355  -4.181  1.00 29.48           C  
ATOM    225  OG1 THR A  26      37.384   3.459  -4.491  1.00 26.63           O  
ATOM    226  N   LEU A  27      33.153   1.847  -4.639  1.00 25.30           N  
ATOM    227  CA  LEU A  27      31.723   1.898  -4.981  1.00 25.01           C  
ATOM    228  C   LEU A  27      30.950   2.607  -3.877  1.00 24.49           C  
ATOM    229  O   LEU A  27      31.323   2.530  -2.695  1.00 25.92           O  
ATOM    230  CB  LEU A  27      31.135   0.475  -5.174  1.00 22.48           C  
ATOM    231  CG  LEU A  27      31.583  -0.406  -6.356  1.00 24.95           C  
ATOM    232  CD1 LEU A  27      30.972  -1.811  -6.296  1.00 25.86           C  
ATOM    233  CD2 LEU A  27      31.270   0.227  -7.713  1.00 25.16           C  
ATOM    234  N   ASN A  28      29.852   3.257  -4.246  1.00 23.55           N  
ATOM    235  CA  ASN A  28      28.919   3.781  -3.237  1.00 23.55           C  
ATOM    236  C   ASN A  28      27.870   2.760  -2.869  1.00 21.47           C  
ATOM    237  O   ASN A  28      27.179   2.242  -3.746  1.00 22.86           O  
ATOM    238  CB  ASN A  28      28.239   5.040  -3.756  1.00 24.72           C  
ATOM    239  CG  ASN A  28      29.182   6.207  -3.789  1.00 24.38           C  
ATOM    240  ND2 ASN A  28      28.969   7.107  -4.719  1.00 25.78           N  
ATOM    241  OD1 ASN A  28      30.082   6.295  -2.974  1.00 25.35           O  
ATOM    242  N   ILE A  29      27.736   2.474  -1.582  1.00 19.60           N  
ATOM    243  CA  ILE A  29      26.851   1.394  -1.171  1.00 19.82           C  
ATOM    244  C   ILE A  29      25.782   1.837  -0.167  1.00 19.91           C  
ATOM    245  O   ILE A  29      26.097   2.382   0.911  1.00 19.49           O  
ATOM    246  CB  ILE A  29      27.645   0.222  -0.526  1.00 19.20           C  
ATOM    247  CG1 ILE A  29      28.807  -0.266  -1.421  1.00 18.52           C  
ATOM    248  CG2 ILE A  29      26.702  -0.901  -0.131  1.00 19.17           C  
ATOM    249  CD1 ILE A  29      28.435  -0.867  -2.768  1.00 18.87           C  
ATOM    250  N   LEU A  30      24.539   1.509  -0.494  1.00 20.99           N  
ATOM    251  CA  LEU A  30      23.377   1.823   0.346  1.00 21.05           C  
ATOM    252  C   LEU A  30      23.437   1.088   1.671  1.00 22.81           C  
ATOM    253  O   LEU A  30      23.665  -0.119   1.707  1.00 21.81           O  
ATOM    254  CB  LEU A  30      22.071   1.455  -0.392  1.00 23.45           C  
ATOM    255  CG  LEU A  30      20.749   1.630   0.395  1.00 23.24           C  
ATOM    256  CD1 LEU A  30      20.362   3.102   0.350  1.00 21.11           C  
ATOM    257  CD2 LEU A  30      19.624   0.764  -0.168  1.00 22.91           C  
ATOM    258  N   VAL A  31      23.227   1.833   2.758  1.00 22.91           N  
ATOM    259  CA  VAL A  31      23.179   1.275   4.087  1.00 23.52           C  
ATOM    260  C   VAL A  31      21.738   0.827   4.352  1.00 23.61           C  
ATOM    261  O   VAL A  31      20.821   1.647   4.408  1.00 23.82           O  
ATOM    262  CB  VAL A  31      23.657   2.311   5.118  1.00 25.97           C  
ATOM    263  CG1 VAL A  31      23.342   1.842   6.525  1.00 28.58           C  
ATOM    264  CG2 VAL A  31      25.160   2.591   4.917  1.00 24.95           C  
ATOM    265  N   ASP A  32      21.550  -0.484   4.525  1.00 23.00           N  
ATOM    266  CA  ASP A  32      20.216  -1.052   4.590  1.00 21.27           C  
ATOM    267  C   ASP A  32      20.039  -2.010   5.760  1.00 20.57           C  
ATOM    268  O   ASP A  32      20.406  -3.175   5.660  1.00 20.19           O  
ATOM    269  CB  ASP A  32      19.928  -1.783   3.273  1.00 21.64           C  
ATOM    270  CG  ASP A  32      18.487  -2.345   3.198  1.00 25.41           C  
ATOM    271  OD1 ASP A  32      17.597  -1.917   3.985  1.00 24.90           O  
ATOM    272  OD2 ASP A  32      18.255  -3.220   2.339  1.00 24.82           O1-
ATOM    273  N   THR A  33      19.427  -1.535   6.843  1.00 19.96           N  
ATOM    274  CA  THR A  33      19.176  -2.411   7.971  1.00 21.08           C  
ATOM    275  C   THR A  33      17.973  -3.365   7.767  1.00 20.39           C  
ATOM    276  O   THR A  33      17.688  -4.163   8.647  1.00 20.95           O  
ATOM    277  CB  THR A  33      19.035  -1.609   9.287  1.00 22.54           C  
ATOM    278  CG2 THR A  33      20.252  -0.714   9.512  1.00 21.99           C  
ATOM    279  OG1 THR A  33      17.852  -0.786   9.234  1.00 23.49           O  
ATOM    280  N   GLY A  34      17.286  -3.269   6.620  1.00 20.34           N  
ATOM    281  CA  GLY A  34      16.073  -4.078   6.309  1.00 20.84           C  
ATOM    282  C   GLY A  34      16.348  -5.299   5.424  1.00 22.29           C  
ATOM    283  O   GLY A  34      15.426  -5.960   4.954  1.00 22.42           O  
ATOM    284  N   SER A  35      17.618  -5.604   5.191  1.00 21.15           N  
ATOM    285  CA  SER A  35      17.984  -6.757   4.340  1.00 21.77           C  
ATOM    286  C   SER A  35      19.356  -7.268   4.769  1.00 22.13           C  
ATOM    287  O   SER A  35      19.997  -6.644   5.621  1.00 19.59           O  
ATOM    288  CB  SER A  35      17.949  -6.383   2.846  1.00 22.82           C  
ATOM    289  OG  SER A  35      18.977  -5.471   2.461  1.00 23.06           O  
ATOM    290  N   SER A  36      19.815  -8.384   4.196  1.00 21.27           N  
ATOM    291  CA  SER A  36      21.020  -9.051   4.724  1.00 23.35           C  
ATOM    292  C   SER A  36      22.028  -9.511   3.656  1.00 22.74           C  
ATOM    293  O   SER A  36      22.930 -10.286   3.971  1.00 23.19           O  
ATOM    294  CB  SER A  36      20.594 -10.263   5.563  1.00 25.05           C  
ATOM    295  OG  SER A  36      19.713  -9.847   6.596  1.00 28.55           O  
ATOM    296  N   ASN A  37      21.860  -9.062   2.413  1.00 23.33           N  
ATOM    297  CA  ASN A  37      22.830  -9.317   1.344  1.00 22.56           C  
ATOM    298  C   ASN A  37      23.695  -8.130   0.994  1.00 23.03           C  
ATOM    299  O   ASN A  37      23.221  -6.997   0.897  1.00 21.02           O  
ATOM    300  CB  ASN A  37      22.142  -9.781   0.062  1.00 23.13           C  
ATOM    301  CG  ASN A  37      21.670 -11.210   0.157  1.00 23.52           C  
ATOM    302  ND2 ASN A  37      22.436 -12.139  -0.431  1.00 22.74           N  
ATOM    303  OD1 ASN A  37      20.624 -11.483   0.739  1.00 23.92           O  
ATOM    304  N   PHE A  38      24.975  -8.409   0.802  1.00 22.16           N  
ATOM    305  CA  PHE A  38      25.863  -7.421   0.228  1.00 24.31           C  
ATOM    306  C   PHE A  38      25.850  -7.691  -1.281  1.00 25.69           C  
ATOM    307  O   PHE A  38      26.250  -8.784  -1.730  1.00 24.22           O  
ATOM    308  CB  PHE A  38      27.253  -7.547   0.850  1.00 24.78           C  
ATOM    309  CG  PHE A  38      28.259  -6.588   0.291  1.00 25.68           C  
ATOM    310  CD1 PHE A  38      27.922  -5.270   0.034  1.00 24.43           C  
ATOM    311  CD2 PHE A  38      29.567  -7.011   0.043  1.00 27.53           C  
ATOM    312  CE1 PHE A  38      28.862  -4.389  -0.479  1.00 26.22           C  
ATOM    313  CE2 PHE A  38      30.516  -6.127  -0.470  1.00 26.67           C  
ATOM    314  CZ  PHE A  38      30.153  -4.814  -0.726  1.00 25.44           C  
ATOM    315  N   ALA A  39      25.294  -6.746  -2.042  1.00 23.88           N  
ATOM    316  CA  ALA A  39      25.107  -6.935  -3.485  1.00 25.16           C  
ATOM    317  C   ALA A  39      25.539  -5.699  -4.211  1.00 26.32           C  
ATOM    318  O   ALA A  39      25.196  -4.576  -3.808  1.00 24.82           O  
ATOM    319  CB  ALA A  39      23.652  -7.226  -3.815  1.00 26.69           C  
ATOM    320  N   VAL A  40      26.277  -5.887  -5.296  1.00 23.98           N  
ATOM    321  CA  VAL A  40      26.793  -4.730  -6.012  1.00 24.64           C  
ATOM    322  C   VAL A  40      26.530  -4.860  -7.502  1.00 25.73           C  
ATOM    323  O   VAL A  40      26.633  -5.954  -8.066  1.00 26.05           O  
ATOM    324  CB  VAL A  40      28.317  -4.526  -5.776  1.00 25.25           C  
ATOM    325  CG1 VAL A  40      28.611  -4.277  -4.300  1.00 24.63           C  
ATOM    326  CG2 VAL A  40      29.111  -5.738  -6.271  1.00 24.60           C  
ATOM    327  N   GLY A  41      26.197  -3.744  -8.142  1.00 25.98           N  
ATOM    328  CA  GLY A  41      26.186  -3.698  -9.598  1.00 26.56           C  
ATOM    329  C   GLY A  41      27.485  -4.264 -10.149  1.00 26.56           C  
ATOM    330  O   GLY A  41      28.573  -3.863  -9.731  1.00 25.93           O  
ATOM    331  N   ALA A  42      27.375  -5.206 -11.082  1.00 27.61           N  
ATOM    332  CA  ALA A  42      28.555  -5.858 -11.655  1.00 28.61           C  
ATOM    333  C   ALA A  42      28.515  -5.962 -13.178  1.00 32.00           C  
ATOM    334  O   ALA A  42      29.244  -6.782 -13.737  1.00 31.50           O  
ATOM    335  CB  ALA A  42      28.751  -7.254 -11.053  1.00 26.06           C  
ATOM    336  N   ALA A  43      27.677  -5.160 -13.833  1.00 32.31           N  
ATOM    337  CA  ALA A  43      27.568  -5.108 -15.317  1.00 34.76           C  
ATOM    338  C   ALA A  43      27.006  -3.716 -15.671  1.00 38.05           C  
ATOM    339  O   ALA A  43      26.314  -3.120 -14.835  1.00 34.83           O  
ATOM    340  CB  ALA A  43      26.654  -6.222 -15.827  1.00 35.24           C  
ATOM    341  N   PRO A  44      27.299  -3.182 -16.883  1.00 38.28           N  
ATOM    342  CA  PRO A  44      26.827  -1.804 -17.151  1.00 37.80           C  
ATOM    343  C   PRO A  44      25.298  -1.648 -17.077  1.00 39.75           C  
ATOM    344  O   PRO A  44      24.555  -2.608 -17.313  1.00 42.12           O  
ATOM    345  CB  PRO A  44      27.353  -1.492 -18.563  1.00 37.28           C  
ATOM    346  CG  PRO A  44      28.333  -2.577 -18.895  1.00 38.27           C  
ATOM    347  CD  PRO A  44      28.018  -3.769 -18.034  1.00 38.36           C  
ATOM    348  N   HIS A  45      24.836  -0.454 -16.715  1.00 38.80           N  
ATOM    349  CA  HIS A  45      23.404  -0.165 -16.591  1.00 35.91           C  
ATOM    350  C   HIS A  45      23.270   1.320 -16.846  1.00 37.64           C  
ATOM    351  O   HIS A  45      24.185   2.066 -16.502  1.00 36.72           O  
ATOM    352  CB  HIS A  45      22.952  -0.476 -15.164  1.00 35.33           C  
ATOM    353  CG  HIS A  45      21.487  -0.286 -14.923  1.00 33.85           C  
ATOM    354  CD2 HIS A  45      20.469  -1.178 -14.890  1.00 33.63           C  
ATOM    355  ND1 HIS A  45      20.927   0.950 -14.640  1.00 33.47           N  
ATOM    356  CE1 HIS A  45      19.629   0.804 -14.449  1.00 33.86           C  
ATOM    357  NE2 HIS A  45      19.325  -0.475 -14.599  1.00 35.70           N  
ATOM    358  N   PRO A  46      22.136   1.770 -17.427  1.00 38.57           N  
ATOM    359  CA  PRO A  46      22.021   3.219 -17.690  1.00 41.53           C  
ATOM    360  C   PRO A  46      22.140   4.106 -16.445  1.00 40.37           C  
ATOM    361  O   PRO A  46      22.632   5.223 -16.548  1.00 42.28           O  
ATOM    362  CB  PRO A  46      20.628   3.357 -18.313  1.00 39.65           C  
ATOM    363  CG  PRO A  46      20.401   2.031 -18.958  1.00 43.69           C  
ATOM    364  CD  PRO A  46      21.003   1.025 -18.006  1.00 38.71           C  
ATOM    365  N   PHE A  47      21.712   3.625 -15.282  1.00 40.46           N  
ATOM    366  CA  PHE A  47      21.788   4.473 -14.082  1.00 41.01           C  
ATOM    367  C   PHE A  47      23.036   4.238 -13.192  1.00 41.49           C  
ATOM    368  O   PHE A  47      23.128   4.768 -12.085  1.00 40.71           O  
ATOM    369  CB  PHE A  47      20.480   4.405 -13.280  1.00 41.30           C  
ATOM    370  CG  PHE A  47      19.247   4.744 -14.087  1.00 44.61           C  
ATOM    371  CD1 PHE A  47      19.300   5.666 -15.141  1.00 46.22           C  
ATOM    372  CD2 PHE A  47      18.018   4.164 -13.778  1.00 44.76           C  
ATOM    373  CE1 PHE A  47      18.156   5.982 -15.877  1.00 46.90           C  
ATOM    374  CE2 PHE A  47      16.871   4.485 -14.506  1.00 45.89           C  
ATOM    375  CZ  PHE A  47      16.944   5.386 -15.557  1.00 46.16           C  
ATOM    376  N   LEU A  48      23.992   3.445 -13.677  1.00 37.70           N  
ATOM    377  CA  LEU A  48      25.204   3.157 -12.929  1.00 37.13           C  
ATOM    378  C   LEU A  48      26.426   3.815 -13.594  1.00 38.27           C  
ATOM    379  O   LEU A  48      26.697   3.553 -14.773  1.00 38.65           O  
ATOM    380  CB  LEU A  48      25.430   1.639 -12.857  1.00 34.59           C  
ATOM    381  CG  LEU A  48      24.651   0.787 -11.873  1.00 34.23           C  
ATOM    382  CD1 LEU A  48      25.137  -0.644 -11.986  1.00 35.04           C  
ATOM    383  CD2 LEU A  48      24.831   1.316 -10.460  1.00 35.47           C  
ATOM    384  N   HIS A  49      27.165   4.639 -12.854  1.00 39.03           N  
ATOM    385  CA  HIS A  49      28.398   5.236 -13.387  1.00 42.90           C  
ATOM    386  C   HIS A  49      29.575   4.278 -13.292  1.00 41.36           C  
ATOM    387  O   HIS A  49      30.527   4.404 -14.033  1.00 42.69           O  
ATOM    388  CB  HIS A  49      28.754   6.555 -12.684  1.00 49.37           C  
ATOM    389  CG  HIS A  49      27.916   7.717 -13.120  1.00 58.83           C  
ATOM    390  CD2 HIS A  49      27.483   8.097 -14.348  1.00 64.12           C  
ATOM    391  ND1 HIS A  49      27.400   8.639 -12.233  1.00 66.37           N  
ATOM    392  CE1 HIS A  49      26.693   9.539 -12.894  1.00 65.80           C  
ATOM    393  NE2 HIS A  49      26.727   9.233 -14.180  1.00 66.76           N  
ATOM    394  N   ARG A  50      29.526   3.343 -12.348  1.00 38.41           N  
ATOM    395  CA  ARG A  50      30.568   2.314 -12.212  1.00 36.94           C  
ATOM    396  C   ARG A  50      30.008   1.039 -11.601  1.00 35.08           C  
ATOM    397  O   ARG A  50      28.904   1.021 -11.066  1.00 32.43           O  
ATOM    398  CB  ARG A  50      31.740   2.818 -11.383  1.00 36.88           C  
ATOM    399  CG  ARG A  50      31.312   3.735 -10.277  1.00 39.15           C  
ATOM    400  CD  ARG A  50      32.450   4.195  -9.396  1.00 34.56           C  
ATOM    401  NE  ARG A  50      31.840   4.563  -8.127  1.00 31.81           N  
ATOM    402  CZ  ARG A  50      32.414   5.310  -7.200  1.00 31.91           C  
ATOM    403  NH1 ARG A  50      33.654   5.743  -7.375  1.00 31.02           N1+
ATOM    404  NH2 ARG A  50      31.745   5.602  -6.092  1.00 31.61           N  
ATOM    405  N   TYR A  51      30.788  -0.027 -11.678  1.00 31.60           N  
ATOM    406  CA  TYR A  51      30.309  -1.314 -11.243  1.00 30.31           C  
ATOM    407  C   TYR A  51      31.511  -2.226 -10.975  1.00 30.17           C  
ATOM    408  O   TYR A  51      32.643  -1.947 -11.416  1.00 28.15           O  
ATOM    409  CB  TYR A  51      29.338  -1.891 -12.274  1.00 31.13           C  
ATOM    410  CG  TYR A  51      29.945  -2.080 -13.635  1.00 34.55           C  
ATOM    411  CD1 TYR A  51      29.946  -1.041 -14.582  1.00 35.88           C  
ATOM    412  CD2 TYR A  51      30.530  -3.296 -13.983  1.00 34.43           C  
ATOM    413  CE1 TYR A  51      30.523  -1.229 -15.837  1.00 39.28           C  
ATOM    414  CE2 TYR A  51      31.093  -3.492 -15.228  1.00 36.58           C  
ATOM    415  CZ  TYR A  51      31.091  -2.457 -16.145  1.00 40.84           C  
ATOM    416  OH  TYR A  51      31.657  -2.671 -17.382  1.00 48.14           O  
ATOM    417  N   TYR A  52      31.249  -3.296 -10.237  1.00 27.54           N  
ATOM    418  CA  TYR A  52      32.258  -4.242  -9.827  1.00 26.12           C  
ATOM    419  C   TYR A  52      32.695  -5.050 -11.043  1.00 25.87           C  
ATOM    420  O   TYR A  52      31.856  -5.607 -11.726  1.00 24.80           O  
ATOM    421  CB  TYR A  52      31.639  -5.151  -8.778  1.00 24.73           C  
ATOM    422  CG  TYR A  52      32.481  -6.276  -8.204  1.00 24.12           C  
ATOM    423  CD1 TYR A  52      33.854  -6.153  -8.037  1.00 24.47           C  
ATOM    424  CD2 TYR A  52      31.852  -7.445  -7.749  1.00 24.95           C  
ATOM    425  CE1 TYR A  52      34.591  -7.187  -7.479  1.00 26.75           C  
ATOM    426  CE2 TYR A  52      32.562  -8.476  -7.169  1.00 25.27           C  
ATOM    427  CZ  TYR A  52      33.915  -8.338  -7.015  1.00 26.30           C  
ATOM    428  OH  TYR A  52      34.595  -9.383  -6.458  1.00 26.91           O  
ATOM    429  N   GLN A  53      34.002  -5.106 -11.293  1.00 25.72           N  
ATOM    430  CA  GLN A  53      34.568  -5.894 -12.399  1.00 26.95           C  
ATOM    431  C   GLN A  53      35.383  -7.056 -11.826  1.00 27.14           C  
ATOM    432  O   GLN A  53      36.557  -6.895 -11.445  1.00 26.74           O  
ATOM    433  CB  GLN A  53      35.435  -4.989 -13.281  1.00 28.21           C  
ATOM    434  CG  GLN A  53      34.621  -3.952 -14.019  1.00 28.82           C  
ATOM    435  CD  GLN A  53      35.457  -3.127 -14.966  1.00 32.03           C  
ATOM    436  NE2 GLN A  53      35.317  -3.376 -16.256  1.00 33.49           N  
ATOM    437  OE1 GLN A  53      36.212  -2.263 -14.539  1.00 35.04           O  
ATOM    438  N   ARG A  54      34.735  -8.211 -11.705  1.00 26.62           N  
ATOM    439  CA  ARG A  54      35.341  -9.365 -11.047  1.00 26.38           C  
ATOM    440  C   ARG A  54      36.598  -9.868 -11.756  1.00 28.23           C  
ATOM    441  O   ARG A  54      37.541 -10.313 -11.106  1.00 26.53           O  
ATOM    442  CB  ARG A  54      34.329 -10.493 -10.897  1.00 27.36           C  
ATOM    443  CG  ARG A  54      33.159 -10.114  -9.995  1.00 27.80           C  
ATOM    444  CD  ARG A  54      31.983 -11.045 -10.194  1.00 27.15           C  
ATOM    445  NE  ARG A  54      31.322 -10.759 -11.465  1.00 26.96           N  
ATOM    446  CZ  ARG A  54      30.451 -11.583 -12.036  1.00 29.89           C  
ATOM    447  NH1 ARG A  54      30.141 -12.745 -11.447  1.00 28.59           N1+
ATOM    448  NH2 ARG A  54      29.890 -11.252 -13.197  1.00 29.35           N  
ATOM    449  N   GLN A  55      36.616  -9.751 -13.082  1.00 28.58           N  
ATOM    450  CA  GLN A  55      37.755 -10.208 -13.880  1.00 31.10           C  
ATOM    451  C   GLN A  55      39.000  -9.325 -13.650  1.00 31.36           C  
ATOM    452  O   GLN A  55      40.101  -9.716 -13.999  1.00 29.68           O  
ATOM    453  CB  GLN A  55      37.354 -10.363 -15.369  1.00 33.66           C  
ATOM    454  CG  GLN A  55      37.323  -9.078 -16.211  1.00 36.82           C  
ATOM    455  CD  GLN A  55      36.125  -8.144 -15.974  1.00 39.31           C  
ATOM    456  NE2 GLN A  55      36.108  -7.033 -16.720  1.00 39.52           N  
ATOM    457  OE1 GLN A  55      35.233  -8.402 -15.144  1.00 39.65           O  
ATOM    458  N   LEU A  56      38.821  -8.153 -13.021  1.00 29.45           N  
ATOM    459  CA  LEU A  56      39.950  -7.279 -12.661  1.00 27.94           C  
ATOM    460  C   LEU A  56      40.441  -7.411 -11.211  1.00 27.86           C  
ATOM    461  O   LEU A  56      41.375  -6.710 -10.797  1.00 28.97           O  
ATOM    462  CB  LEU A  56      39.610  -5.818 -12.959  1.00 28.85           C  
ATOM    463  CG  LEU A  56      39.218  -5.562 -14.407  1.00 29.13           C  
ATOM    464  CD1 LEU A  56      39.077  -4.055 -14.630  1.00 29.60           C  
ATOM    465  CD2 LEU A  56      40.238  -6.193 -15.358  1.00 28.96           C  
ATOM    466  N   SER A  57      39.833  -8.329 -10.456  1.00 24.84           N  
ATOM    467  CA  SER A  57      40.209  -8.538  -9.066  1.00 24.83           C  
ATOM    468  C   SER A  57      40.941  -9.871  -8.908  1.00 25.18           C  
ATOM    469  O   SER A  57      40.382 -10.933  -9.201  1.00 25.80           O  
ATOM    470  CB  SER A  57      38.968  -8.481  -8.171  1.00 22.41           C  
ATOM    471  OG  SER A  57      39.284  -8.919  -6.858  1.00 22.80           O  
ATOM    472  N   SER A  58      42.177  -9.819  -8.425  1.00 25.39           N  
ATOM    473  CA  SER A  58      42.966 -11.031  -8.288  1.00 27.05           C  
ATOM    474  C   SER A  58      42.465 -11.871  -7.105  1.00 27.09           C  
ATOM    475  O   SER A  58      42.746 -13.064  -7.033  1.00 23.11           O  
ATOM    476  CB  SER A  58      44.450 -10.676  -8.134  1.00 27.86           C  
ATOM    477  OG  SER A  58      44.678 -10.032  -6.890  1.00 27.14           O  
ATOM    478  N   THR A  59      41.716 -11.251  -6.181  1.00 25.24           N  
ATOM    479  CA  THR A  59      41.244 -11.968  -4.968  1.00 24.03           C  
ATOM    480  C   THR A  59      39.788 -12.476  -5.068  1.00 24.68           C  
ATOM    481  O   THR A  59      39.220 -13.047  -4.111  1.00 25.74           O  
ATOM    482  CB  THR A  59      41.464 -11.121  -3.692  1.00 24.27           C  
ATOM    483  CG2 THR A  59      42.934 -11.042  -3.359  1.00 23.51           C  
ATOM    484  OG1 THR A  59      40.992  -9.779  -3.908  1.00 23.76           O  
ATOM    485  N   TYR A  60      39.203 -12.320  -6.246  1.00 24.80           N  
ATOM    486  CA  TYR A  60      37.828 -12.750  -6.492  1.00 25.19           C  
ATOM    487  C   TYR A  60      37.674 -14.273  -6.405  1.00 24.75           C  
ATOM    488  O   TYR A  60      38.469 -15.005  -6.978  1.00 22.35           O  
ATOM    489  CB  TYR A  60      37.337 -12.210  -7.845  1.00 25.82           C  
ATOM    490  CG  TYR A  60      36.106 -12.899  -8.345  1.00 27.83           C  
ATOM    491  CD1 TYR A  60      34.859 -12.683  -7.738  1.00 27.59           C  
ATOM    492  CD2 TYR A  60      36.181 -13.810  -9.414  1.00 28.09           C  
ATOM    493  CE1 TYR A  60      33.728 -13.342  -8.185  1.00 25.62           C  
ATOM    494  CE2 TYR A  60      35.045 -14.467  -9.865  1.00 28.43           C  
ATOM    495  CZ  TYR A  60      33.836 -14.233  -9.239  1.00 26.92           C  
ATOM    496  OH  TYR A  60      32.714 -14.887  -9.689  1.00 28.13           O  
ATOM    497  N   ARG A  61      36.663 -14.747  -5.681  1.00 22.43           N  
ATOM    498  CA  ARG A  61      36.360 -16.180  -5.658  1.00 24.54           C  
ATOM    499  C   ARG A  61      34.940 -16.416  -6.110  1.00 27.12           C  
ATOM    500  O   ARG A  61      33.975 -15.800  -5.589  1.00 25.98           O  
ATOM    501  CB  ARG A  61      36.576 -16.805  -4.280  1.00 23.04           C  
ATOM    502  CG  ARG A  61      38.024 -16.830  -3.826  1.00 23.49           C  
ATOM    503  CD  ARG A  61      38.100 -17.296  -2.395  1.00 25.80           C  
ATOM    504  NE  ARG A  61      39.477 -17.345  -1.929  1.00 25.78           N  
ATOM    505  CZ  ARG A  61      39.847 -17.665  -0.688  1.00 27.27           C  
ATOM    506  NH1 ARG A  61      38.947 -17.995   0.238  1.00 24.78           N1+
ATOM    507  NH2 ARG A  61      41.129 -17.691  -0.385  1.00 26.10           N  
ATOM    508  N   ASP A  62      34.811 -17.319  -7.072  1.00 26.67           N  
ATOM    509  CA  ASP A  62      33.514 -17.619  -7.673  1.00 28.92           C  
ATOM    510  C   ASP A  62      32.812 -18.718  -6.881  1.00 27.65           C  
ATOM    511  O   ASP A  62      33.326 -19.835  -6.762  1.00 25.52           O  
ATOM    512  CB  ASP A  62      33.735 -18.065  -9.113  1.00 29.47           C  
ATOM    513  CG  ASP A  62      32.457 -18.260  -9.879  1.00 31.06           C  
ATOM    514  OD1 ASP A  62      31.343 -18.153  -9.313  1.00 31.77           O  
ATOM    515  OD2 ASP A  62      32.589 -18.539 -11.080  1.00 33.84           O1-
ATOM    516  N   LEU A  63      31.651 -18.408  -6.324  1.00 26.32           N  
ATOM    517  CA  LEU A  63      30.925 -19.434  -5.581  1.00 26.36           C  
ATOM    518  C   LEU A  63      30.104 -20.350  -6.504  1.00 28.64           C  
ATOM    519  O   LEU A  63      29.556 -21.343  -6.024  1.00 29.21           O  
ATOM    520  CB  LEU A  63      30.090 -18.843  -4.423  1.00 26.94           C  
ATOM    521  CG  LEU A  63      30.898 -18.352  -3.201  1.00 26.87           C  
ATOM    522  CD1 LEU A  63      30.083 -17.471  -2.254  1.00 27.23           C  
ATOM    523  CD2 LEU A  63      31.547 -19.496  -2.427  1.00 27.66           C  
ATOM    524  N   ARG A  64      30.079 -20.055  -7.817  1.00 27.67           N  
ATOM    525  CA AARG A  64      29.360 -20.863  -8.811  0.50 31.73           C  
ATOM    526  CA BARG A  64      29.373 -20.896  -8.791  0.50 31.01           C  
ATOM    527  C   ARG A  64      27.909 -21.094  -8.393  1.00 32.27           C  
ATOM    528  O   ARG A  64      27.382 -22.206  -8.494  1.00 33.47           O  
ATOM    529  CB AARG A  64      30.077 -22.208  -9.072  0.50 32.37           C  
ATOM    530  CB BARG A  64      30.053 -22.282  -8.925  0.50 30.14           C  
ATOM    531  CG AARG A  64      31.333 -22.086  -9.919  0.50 35.16           C  
ATOM    532  CG BARG A  64      31.435 -22.282  -9.554  0.50 31.01           C  
ATOM    533  CD AARG A  64      31.875 -23.441 -10.370  0.50 36.23           C  
ATOM    534  CD BARG A  64      31.962 -23.701  -9.801  0.50 31.33           C  
ATOM    535  NE AARG A  64      30.920 -24.195 -11.182  0.50 38.05           N  
ATOM    536  NE BARG A  64      30.891 -24.659 -10.075  0.50 30.53           N  
ATOM    537  CZ AARG A  64      30.797 -24.079 -12.505  0.50 38.75           C  
ATOM    538  CZ BARG A  64      30.499 -25.609  -9.232  0.50 30.73           C  
ATOM    539  NH1AARG A  64      31.564 -23.227 -13.175  0.50 37.09           N1+
ATOM    540  NH1BARG A  64      31.100 -25.743  -8.058  0.50 30.34           N1+
ATOM    541  NH2AARG A  64      29.899 -24.810 -13.156  0.50 38.05           N  
ATOM    542  NH2BARG A  64      29.501 -26.422  -9.565  0.50 29.24           N  
ATOM    543  N   LYS A  65      27.261 -20.027  -7.922  1.00 31.81           N  
ATOM    544  CA  LYS A  65      25.866 -20.093  -7.473  1.00 31.71           C  
ATOM    545  C   LYS A  65      25.125 -18.802  -7.843  1.00 31.27           C  
ATOM    546  O   LYS A  65      25.663 -17.685  -7.695  1.00 28.93           O  
ATOM    547  CB  LYS A  65      25.821 -20.349  -5.961  1.00 34.21           C  
ATOM    548  CG  LYS A  65      24.443 -20.763  -5.452  1.00 39.71           C  
ATOM    549  CD  LYS A  65      24.481 -21.459  -4.103  1.00 42.58           C  
ATOM    550  CE  LYS A  65      25.189 -20.634  -3.041  1.00 46.41           C  
ATOM    551  NZ  LYS A  65      24.808 -20.996  -1.645  1.00 48.79           N1+
ATOM    552  N   GLY A  66      23.895 -18.945  -8.325  1.00 27.37           N  
ATOM    553  CA  GLY A  66      23.085 -17.790  -8.655  1.00 27.06           C  
ATOM    554  C   GLY A  66      22.189 -17.374  -7.497  1.00 27.33           C  
ATOM    555  O   GLY A  66      21.978 -18.131  -6.541  1.00 28.82           O  
ATOM    556  N   VAL A  67      21.684 -16.154  -7.576  1.00 26.31           N  
ATOM    557  CA  VAL A  67      20.776 -15.625  -6.565  1.00 29.53           C  
ATOM    558  C   VAL A  67      19.765 -14.695  -7.252  1.00 30.15           C  
ATOM    559  O   VAL A  67      20.116 -13.926  -8.149  1.00 31.28           O  
ATOM    560  CB  VAL A  67      21.528 -14.948  -5.380  1.00 29.18           C  
ATOM    561  CG1 VAL A  67      22.229 -13.681  -5.817  1.00 28.46           C  
ATOM    562  CG2 VAL A  67      20.563 -14.658  -4.228  1.00 33.63           C  
ATOM    563  N   TYR A  68      18.502 -14.821  -6.856  1.00 33.04           N  
ATOM    564  CA  TYR A  68      17.407 -14.028  -7.409  1.00 34.31           C  
ATOM    565  C   TYR A  68      16.687 -13.338  -6.249  1.00 33.44           C  
ATOM    566  O   TYR A  68      16.301 -13.997  -5.273  1.00 33.83           O  
ATOM    567  CB  TYR A  68      16.447 -14.947  -8.186  1.00 40.03           C  
ATOM    568  CG  TYR A  68      15.158 -14.272  -8.626  1.00 45.61           C  
ATOM    569  CD1 TYR A  68      15.179 -13.221  -9.548  1.00 49.31           C  
ATOM    570  CD2 TYR A  68      13.917 -14.683  -8.122  1.00 48.79           C  
ATOM    571  CE1 TYR A  68      14.013 -12.593  -9.953  1.00 50.61           C  
ATOM    572  CE2 TYR A  68      12.743 -14.060  -8.526  1.00 51.09           C  
ATOM    573  CZ  TYR A  68      12.800 -13.015  -9.438  1.00 49.74           C  
ATOM    574  OH  TYR A  68      11.646 -12.379  -9.848  1.00 52.72           O  
ATOM    575  N   VAL A  69      16.519 -12.021  -6.330  1.00 29.99           N  
ATOM    576  CA  VAL A  69      15.939 -11.259  -5.194  1.00 31.78           C  
ATOM    577  C   VAL A  69      14.822 -10.336  -5.685  1.00 32.17           C  
ATOM    578  O   VAL A  69      15.106  -9.278  -6.216  1.00 33.83           O  
ATOM    579  CB  VAL A  69      17.026 -10.439  -4.436  1.00 29.86           C  
ATOM    580  CG1 VAL A  69      16.473  -9.843  -3.143  1.00 29.69           C  
ATOM    581  CG2 VAL A  69      18.224 -11.330  -4.125  1.00 29.86           C  
ATOM    582  N   PRO A  70      13.551 -10.762  -5.543  1.00 34.25           N  
ATOM    583  CA  PRO A  70      12.423  -9.902  -5.899  1.00 34.91           C  
ATOM    584  C   PRO A  70      11.937  -9.082  -4.701  1.00 34.22           C  
ATOM    585  O   PRO A  70      11.871  -9.590  -3.590  1.00 35.26           O  
ATOM    586  CB  PRO A  70      11.339 -10.905  -6.347  1.00 35.05           C  
ATOM    587  CG  PRO A  70      11.640 -12.163  -5.606  1.00 34.32           C  
ATOM    588  CD  PRO A  70      13.126 -12.154  -5.280  1.00 35.74           C  
ATOM    589  N   TYR A  71      11.651  -7.812  -4.926  1.00 35.17           N  
ATOM    590  CA  TYR A  71      10.992  -6.988  -3.914  1.00 38.61           C  
ATOM    591  C   TYR A  71       9.586  -6.675  -4.421  1.00 40.97           C  
ATOM    592  O   TYR A  71       9.192  -7.167  -5.477  1.00 37.51           O  
ATOM    593  CB  TYR A  71      11.768  -5.683  -3.645  1.00 36.97           C  
ATOM    594  CG  TYR A  71      13.259  -5.852  -3.395  1.00 37.12           C  
ATOM    595  CD1 TYR A  71      13.749  -6.552  -2.269  1.00 35.10           C  
ATOM    596  CD2 TYR A  71      14.177  -5.290  -4.276  1.00 37.87           C  
ATOM    597  CE1 TYR A  71      15.118  -6.695  -2.054  1.00 34.21           C  
ATOM    598  CE2 TYR A  71      15.539  -5.420  -4.069  1.00 36.00           C  
ATOM    599  CZ  TYR A  71      16.006  -6.118  -2.971  1.00 34.27           C  
ATOM    600  OH  TYR A  71      17.373  -6.220  -2.824  1.00 34.76           O  
ATOM    601  N   THR A  72       8.849  -5.865  -3.660  1.00 44.65           N  
ATOM    602  CA  THR A  72       7.527  -5.367  -4.053  1.00 49.51           C  
ATOM    603  C   THR A  72       7.614  -4.639  -5.376  1.00 47.29           C  
ATOM    604  O   THR A  72       6.912  -4.976  -6.321  1.00 48.02           O  
ATOM    605  CB  THR A  72       6.971  -4.399  -2.989  1.00 49.03           C  
ATOM    606  CG2 THR A  72       5.639  -3.810  -3.418  1.00 51.62           C  
ATOM    607  OG1 THR A  72       6.784  -5.119  -1.768  1.00 53.50           O  
ATOM    608  N   GLN A  73       8.471  -3.630  -5.414  1.00 48.18           N  
ATOM    609  CA  GLN A  73       8.776  -2.897  -6.620  1.00 53.35           C  
ATOM    610  C   GLN A  73      10.239  -3.188  -6.899  1.00 53.02           C  
ATOM    611  O   GLN A  73      11.094  -2.983  -6.039  1.00 57.03           O  
ATOM    612  CB  GLN A  73       8.615  -1.393  -6.383  1.00 58.98           C  
ATOM    613  CG  GLN A  73       7.451  -0.994  -5.485  1.00 67.74           C  
ATOM    614  CD  GLN A  73       6.146  -0.852  -6.248  1.00 74.53           C  
ATOM    615  NE2 GLN A  73       5.029  -1.118  -5.569  1.00 75.37           N  
ATOM    616  OE1 GLN A  73       6.139  -0.502  -7.434  1.00 77.74           O  
ATOM    617  N   GLY A  74      10.534  -3.701  -8.079  1.00 48.40           N  
ATOM    618  CA  GLY A  74      11.918  -3.911  -8.452  1.00 42.14           C  
ATOM    619  C   GLY A  74      12.456  -5.274  -8.071  1.00 38.01           C  
ATOM    620  O   GLY A  74      11.861  -6.022  -7.272  1.00 36.13           O  
ATOM    621  N   LYS A  75      13.593  -5.607  -8.659  1.00 35.11           N  
ATOM    622  CA  LYS A  75      14.227  -6.889  -8.374  1.00 34.98           C  
ATOM    623  C   LYS A  75      15.584  -6.927  -8.996  1.00 30.04           C  
ATOM    624  O   LYS A  75      15.919  -6.083  -9.834  1.00 30.50           O  
ATOM    625  CB  LYS A  75      13.393  -8.052  -8.929  1.00 36.80           C  
ATOM    626  CG  LYS A  75      12.998  -7.896 -10.392  1.00 42.95           C  
ATOM    627  CD  LYS A  75      12.267  -9.127 -10.892  1.00 48.39           C  
ATOM    628  CE  LYS A  75      11.345  -8.766 -12.038  1.00 53.90           C  
ATOM    629  NZ  LYS A  75      10.830 -10.006 -12.678  1.00 59.09           N1+
ATOM    630  N   TRP A  76      16.360  -7.933  -8.603  1.00 30.88           N  
ATOM    631  CA  TRP A  76      17.664  -8.173  -9.216  1.00 31.21           C  
ATOM    632  C   TRP A  76      18.074  -9.638  -9.163  1.00 31.86           C  
ATOM    633  O   TRP A  76      17.582 -10.401  -8.326  1.00 31.19           O  
ATOM    634  CB  TRP A  76      18.761  -7.265  -8.622  1.00 29.39           C  
ATOM    635  CG  TRP A  76      19.005  -7.412  -7.130  1.00 27.70           C  
ATOM    636  CD1 TRP A  76      18.454  -6.656  -6.140  1.00 28.00           C  
ATOM    637  CD2 TRP A  76      19.870  -8.359  -6.478  1.00 26.74           C  
ATOM    638  CE2 TRP A  76      19.769  -8.126  -5.093  1.00 26.82           C  
ATOM    639  CE3 TRP A  76      20.687  -9.402  -6.929  1.00 26.88           C  
ATOM    640  NE1 TRP A  76      18.894  -7.084  -4.917  1.00 26.53           N  
ATOM    641  CZ2 TRP A  76      20.482  -8.871  -4.148  1.00 25.42           C  
ATOM    642  CZ3 TRP A  76      21.396 -10.158  -5.980  1.00 26.75           C  
ATOM    643  CH2 TRP A  76      21.283  -9.881  -4.610  1.00 25.84           C  
ATOM    644  N   GLU A  77      18.966 -10.011 -10.081  1.00 32.42           N  
ATOM    645  CA  GLU A  77      19.581 -11.327 -10.098  1.00 35.05           C  
ATOM    646  C   GLU A  77      21.086 -11.169 -10.168  1.00 33.34           C  
ATOM    647  O   GLU A  77      21.596 -10.211 -10.762  1.00 32.49           O  
ATOM    648  CB  GLU A  77      19.159 -12.105 -11.334  1.00 39.91           C  
ATOM    649  CG  GLU A  77      17.695 -12.443 -11.392  1.00 53.74           C  
ATOM    650  CD  GLU A  77      17.298 -13.017 -12.732  1.00 62.29           C  
ATOM    651  OE1 GLU A  77      18.100 -12.899 -13.681  1.00 66.52           O  
ATOM    652  OE2 GLU A  77      16.184 -13.581 -12.830  1.00 70.23           O1-
ATOM    653  N   GLY A  78      21.798 -12.138  -9.619  1.00 29.14           N  
ATOM    654  CA  GLY A  78      23.224 -12.101  -9.718  1.00 29.37           C  
ATOM    655  C   GLY A  78      23.923 -13.392  -9.389  1.00 29.49           C  
ATOM    656  O   GLY A  78      23.304 -14.445  -9.235  1.00 30.24           O  
ATOM    657  N   GLU A  79      25.234 -13.278  -9.246  1.00 28.86           N  
ATOM    658  CA  GLU A  79      26.117 -14.428  -9.137  1.00 29.14           C  
ATOM    659  C   GLU A  79      26.925 -14.271  -7.865  1.00 27.90           C  
ATOM    660  O   GLU A  79      27.539 -13.225  -7.635  1.00 27.72           O  
ATOM    661  CB  GLU A  79      27.020 -14.500 -10.377  1.00 29.10           C  
ATOM    662  CG  GLU A  79      26.266 -14.848 -11.657  1.00 32.57           C  
ATOM    663  CD  GLU A  79      27.037 -14.589 -12.939  1.00 37.88           C  
ATOM    664  OE1 GLU A  79      26.387 -14.621 -13.989  1.00 42.01           O  
ATOM    665  OE2 GLU A  79      28.270 -14.349 -12.935  1.00 39.90           O1-
ATOM    666  N   LEU A  80      26.890 -15.296  -7.023  1.00 25.66           N  
ATOM    667  CA  LEU A  80      27.549 -15.234  -5.729  1.00 26.89           C  
ATOM    668  C   LEU A  80      29.048 -15.449  -5.877  1.00 26.30           C  
ATOM    669  O   LEU A  80      29.484 -16.226  -6.728  1.00 26.59           O  
ATOM    670  CB  LEU A  80      26.953 -16.274  -4.781  1.00 26.26           C  
ATOM    671  CG  LEU A  80      25.489 -15.990  -4.446  1.00 28.44           C  
ATOM    672  CD1 LEU A  80      24.889 -17.153  -3.672  1.00 28.65           C  
ATOM    673  CD2 LEU A  80      25.337 -14.694  -3.643  1.00 28.94           C  
ATOM    674  N   GLY A  81      29.806 -14.726  -5.059  1.00 25.37           N  
ATOM    675  CA  GLY A  81      31.242 -14.852  -4.927  1.00 24.04           C  
ATOM    676  C   GLY A  81      31.724 -14.249  -3.617  1.00 25.38           C  
ATOM    677  O   GLY A  81      30.919 -13.774  -2.824  1.00 25.49           O  
ATOM    678  N   THR A  82      33.041 -14.322  -3.380  1.00 24.26           N  
ATOM    679  CA  THR A  82      33.711 -13.675  -2.260  1.00 23.31           C  
ATOM    680  C   THR A  82      34.861 -12.810  -2.771  1.00 23.80           C  
ATOM    681  O   THR A  82      35.422 -13.059  -3.863  1.00 24.44           O  
ATOM    682  CB  THR A  82      34.208 -14.648  -1.142  1.00 24.39           C  
ATOM    683  CG2 THR A  82      33.137 -15.640  -0.733  1.00 23.65           C  
ATOM    684  OG1 THR A  82      35.408 -15.342  -1.538  1.00 24.28           O  
ATOM    685  N   ASP A  83      35.175 -11.765  -2.010  1.00 22.63           N  
ATOM    686  CA  ASP A  83      36.308 -10.900  -2.324  1.00 23.02           C  
ATOM    687  C   ASP A  83      36.681 -10.114  -1.073  1.00 23.09           C  
ATOM    688  O   ASP A  83      35.976 -10.186  -0.065  1.00 23.18           O  
ATOM    689  CB  ASP A  83      36.006  -9.951  -3.492  1.00 22.36           C  
ATOM    690  CG  ASP A  83      37.241  -9.648  -4.338  1.00 23.62           C  
ATOM    691  OD1 ASP A  83      38.394  -9.757  -3.827  1.00 23.05           O  
ATOM    692  OD2 ASP A  83      37.061  -9.318  -5.529  1.00 24.71           O1-
ATOM    693  N   LEU A  84      37.789  -9.382  -1.147  1.00 22.59           N  
ATOM    694  CA  LEU A  84      38.260  -8.604  -0.029  1.00 23.35           C  
ATOM    695  C   LEU A  84      37.526  -7.262  -0.085  1.00 24.51           C  
ATOM    696  O   LEU A  84      37.347  -6.690  -1.174  1.00 24.36           O  
ATOM    697  CB  LEU A  84      39.784  -8.412  -0.097  1.00 24.51           C  
ATOM    698  CG  LEU A  84      40.717  -9.637  -0.086  1.00 24.07           C  
ATOM    699  CD1 LEU A  84      42.168  -9.194  -0.019  1.00 26.38           C  
ATOM    700  CD2 LEU A  84      40.395 -10.616   1.039  1.00 24.51           C  
ATOM    701  N   VAL A  85      37.086  -6.802   1.089  1.00 23.71           N  
ATOM    702  CA  VAL A  85      36.204  -5.646   1.215  1.00 25.15           C  
ATOM    703  C   VAL A  85      36.708  -4.750   2.336  1.00 25.85           C  
ATOM    704  O   VAL A  85      37.123  -5.246   3.395  1.00 27.03           O  
ATOM    705  CB  VAL A  85      34.730  -6.088   1.506  1.00 25.43           C  
ATOM    706  CG1 VAL A  85      33.790  -4.902   1.491  1.00 24.38           C  
ATOM    707  CG2 VAL A  85      34.266  -7.108   0.469  1.00 25.05           C  
ATOM    708  N   SER A  86      36.666  -3.434   2.099  1.00 26.38           N  
ATOM    709  CA  SER A  86      37.050  -2.431   3.097  1.00 26.89           C  
ATOM    710  C   SER A  86      36.036  -1.318   3.079  1.00 27.21           C  
ATOM    711  O   SER A  86      35.366  -1.098   2.064  1.00 24.51           O  
ATOM    712  CB  SER A  86      38.386  -1.799   2.732  1.00 31.42           C  
ATOM    713  OG  SER A  86      39.395  -2.784   2.674  1.00 41.88           O  
ATOM    714  N   ILE A  87      35.934  -0.623   4.208  1.00 26.80           N  
ATOM    715  CA  ILE A  87      35.213   0.636   4.277  1.00 28.01           C  
ATOM    716  C   ILE A  87      36.259   1.734   4.578  1.00 27.32           C  
ATOM    717  O   ILE A  87      36.705   1.837   5.714  1.00 27.50           O  
ATOM    718  CB  ILE A  87      34.132   0.607   5.382  1.00 28.55           C  
ATOM    719  CG1 ILE A  87      33.226  -0.619   5.222  1.00 31.18           C  
ATOM    720  CG2 ILE A  87      33.323   1.900   5.396  1.00 26.35           C  
ATOM    721  CD1 ILE A  87      32.369  -0.907   6.439  1.00 31.18           C  
ATOM    722  N   PRO A  88      36.663   2.526   3.559  1.00 27.24           N  
ATOM    723  CA  PRO A  88      37.685   3.583   3.726  1.00 28.19           C  
ATOM    724  C   PRO A  88      37.430   4.526   4.930  1.00 31.82           C  
ATOM    725  O   PRO A  88      38.363   4.791   5.713  1.00 29.86           O  
ATOM    726  CB  PRO A  88      37.620   4.349   2.407  1.00 28.26           C  
ATOM    727  CG  PRO A  88      37.246   3.277   1.406  1.00 31.11           C  
ATOM    728  CD  PRO A  88      36.276   2.369   2.139  1.00 28.65           C  
ATOM    729  N   HIS A  89      36.193   5.000   5.108  1.00 31.28           N  
ATOM    730  CA  HIS A  89      35.895   5.806   6.311  1.00 32.29           C  
ATOM    731  C   HIS A  89      35.158   4.950   7.324  1.00 33.49           C  
ATOM    732  O   HIS A  89      33.983   5.185   7.647  1.00 34.08           O  
ATOM    733  CB  HIS A  89      35.114   7.058   5.940  1.00 32.20           C  
ATOM    734  CG  HIS A  89      35.738   7.840   4.832  1.00 36.89           C  
ATOM    735  CD2 HIS A  89      35.573   7.775   3.491  1.00 38.08           C  
ATOM    736  ND1 HIS A  89      36.686   8.815   5.054  1.00 38.15           N  
ATOM    737  CE1 HIS A  89      37.067   9.329   3.900  1.00 37.85           C  
ATOM    738  NE2 HIS A  89      36.410   8.712   2.935  1.00 41.15           N  
ATOM    739  N   GLY A  90      35.856   3.918   7.790  1.00 35.92           N  
ATOM    740  CA  GLY A  90      35.321   2.914   8.702  1.00 35.43           C  
ATOM    741  C   GLY A  90      36.464   2.377   9.543  1.00 38.26           C  
ATOM    742  O   GLY A  90      37.508   3.011   9.617  1.00 37.95           O  
ATOM    743  N   PRO A  91      36.299   1.193  10.164  1.00 37.70           N  
ATOM    744  CA  PRO A  91      37.425   0.661  10.936  1.00 37.70           C  
ATOM    745  C   PRO A  91      38.576   0.259   9.996  1.00 39.37           C  
ATOM    746  O   PRO A  91      38.363   0.079   8.790  1.00 38.16           O  
ATOM    747  CB  PRO A  91      36.824  -0.554  11.631  1.00 38.88           C  
ATOM    748  CG  PRO A  91      35.763  -1.016  10.693  1.00 40.42           C  
ATOM    749  CD  PRO A  91      35.193   0.225  10.062  1.00 39.28           C  
ATOM    750  N   ASN A  92      39.789   0.152  10.520  1.00 41.34           N  
ATOM    751  CA  ASN A  92      40.935  -0.104   9.656  1.00 43.25           C  
ATOM    752  C   ASN A  92      41.193  -1.579   9.426  1.00 40.47           C  
ATOM    753  O   ASN A  92      42.193  -2.129   9.872  1.00 39.53           O  
ATOM    754  CB  ASN A  92      42.179   0.598  10.166  1.00 47.05           C  
ATOM    755  CG  ASN A  92      42.475   1.849   9.385  1.00 55.15           C  
ATOM    756  ND2 ASN A  92      43.518   1.798   8.554  1.00 60.24           N  
ATOM    757  OD1 ASN A  92      41.762   2.851   9.504  1.00 53.48           O  
ATOM    758  N   VAL A  93      40.270  -2.208   8.719  1.00 36.93           N  
ATOM    759  CA  VAL A  93      40.326  -3.649   8.502  1.00 35.21           C  
ATOM    760  C   VAL A  93      39.878  -3.972   7.084  1.00 33.91           C  
ATOM    761  O   VAL A  93      39.193  -3.176   6.435  1.00 31.96           O  
ATOM    762  CB  VAL A  93      39.450  -4.421   9.525  1.00 34.69           C  
ATOM    763  CG1 VAL A  93      39.984  -4.255  10.944  1.00 35.55           C  
ATOM    764  CG2 VAL A  93      37.999  -3.989   9.435  1.00 32.98           C  
ATOM    765  N   THR A  94      40.296  -5.132   6.605  1.00 30.63           N  
ATOM    766  CA  THR A  94      39.846  -5.663   5.336  1.00 31.41           C  
ATOM    767  C   THR A  94      39.384  -7.068   5.606  1.00 31.15           C  
ATOM    768  O   THR A  94      40.072  -7.801   6.320  1.00 32.44           O  
ATOM    769  CB  THR A  94      40.998  -5.710   4.353  1.00 30.85           C  
ATOM    770  CG2 THR A  94      40.591  -6.391   3.056  1.00 30.43           C  
ATOM    771  OG1 THR A  94      41.361  -4.369   4.051  1.00 35.19           O  
ATOM    772  N   VAL A  95      38.213  -7.435   5.094  1.00 28.89           N  
ATOM    773  CA  VAL A  95      37.682  -8.777   5.373  1.00 30.76           C  
ATOM    774  C   VAL A  95      37.268  -9.464   4.091  1.00 28.63           C  
ATOM    775  O   VAL A  95      36.987  -8.793   3.092  1.00 30.61           O  
ATOM    776  CB  VAL A  95      36.486  -8.771   6.355  1.00 32.46           C  
ATOM    777  CG1 VAL A  95      36.904  -8.190   7.701  1.00 33.17           C  
ATOM    778  CG2 VAL A  95      35.300  -8.007   5.783  1.00 30.94           C  
ATOM    779  N   ARG A  96      37.241 -10.793   4.111  1.00 27.87           N  
ATOM    780  CA  ARG A  96      36.748 -11.527   2.949  1.00 26.10           C  
ATOM    781  C   ARG A  96      35.252 -11.709   3.150  1.00 24.90           C  
ATOM    782  O   ARG A  96      34.825 -12.295   4.143  1.00 25.79           O  
ATOM    783  CB  ARG A  96      37.451 -12.886   2.763  1.00 26.64           C  
ATOM    784  CG  ARG A  96      36.989 -13.554   1.475  1.00 26.28           C  
ATOM    785  CD  ARG A  96      37.822 -14.766   1.128  1.00 29.24           C  
ATOM    786  NE  ARG A  96      39.092 -14.394   0.482  1.00 28.73           N  
ATOM    787  CZ  ARG A  96      39.225 -13.984  -0.783  1.00 28.82           C  
ATOM    788  NH1 ARG A  96      38.163 -13.827  -1.576  1.00 25.42           N1+
ATOM    789  NH2 ARG A  96      40.446 -13.711  -1.260  1.00 31.14           N  
ATOM    790  N   ALA A  97      34.449 -11.222   2.208  1.00 24.12           N  
ATOM    791  CA  ALA A  97      33.012 -11.241   2.398  1.00 23.19           C  
ATOM    792  C   ALA A  97      32.282 -11.792   1.192  1.00 22.62           C  
ATOM    793  O   ALA A  97      32.805 -11.766   0.073  1.00 22.85           O  
ATOM    794  CB  ALA A  97      32.491  -9.842   2.773  1.00 23.36           C  
ATOM    795  N   ASN A  98      31.072 -12.312   1.426  1.00 21.21           N  
ATOM    796  CA  ASN A  98      30.182 -12.701   0.341  1.00 21.47           C  
ATOM    797  C   ASN A  98      29.747 -11.463  -0.412  1.00 22.84           C  
ATOM    798  O   ASN A  98      29.453 -10.443   0.213  1.00 23.69           O  
ATOM    799  CB  ASN A  98      28.963 -13.467   0.882  1.00 21.84           C  
ATOM    800  CG  ASN A  98      29.346 -14.835   1.448  1.00 23.30           C  
ATOM    801  ND2 ASN A  98      28.834 -15.154   2.641  1.00 21.87           N  
ATOM    802  OD1 ASN A  98      30.100 -15.600   0.813  1.00 23.41           O  
ATOM    803  N   ILE A  99      29.715 -11.551  -1.741  1.00 22.06           N  
ATOM    804  CA  ILE A  99      29.262 -10.449  -2.584  1.00 23.46           C  
ATOM    805  C   ILE A  99      28.365 -11.020  -3.667  1.00 25.54           C  
ATOM    806  O   ILE A  99      28.768 -11.950  -4.396  1.00 26.99           O  
ATOM    807  CB  ILE A  99      30.439  -9.736  -3.279  1.00 24.67           C  
ATOM    808  CG1 ILE A  99      31.467  -9.231  -2.262  1.00 24.44           C  
ATOM    809  CG2 ILE A  99      29.933  -8.593  -4.170  1.00 25.15           C  
ATOM    810  CD1 ILE A  99      32.647  -8.542  -2.903  1.00 26.16           C  
ATOM    811  N   ALA A 100      27.161 -10.478  -3.788  1.00 24.63           N  
ATOM    812  CA  ALA A 100      26.320 -10.855  -4.897  1.00 24.24           C  
ATOM    813  C   ALA A 100      26.608  -9.899  -6.038  1.00 25.25           C  
ATOM    814  O   ALA A 100      26.328  -8.700  -5.936  1.00 24.80           O  
ATOM    815  CB  ALA A 100      24.843 -10.822  -4.509  1.00 23.85           C  
ATOM    816  N   ALA A 101      27.143 -10.424  -7.131  1.00 24.74           N  
ATOM    817  CA  ALA A 101      27.408  -9.595  -8.320  1.00 25.07           C  
ATOM    818  C   ALA A 101      26.133  -9.440  -9.162  1.00 25.12           C  
ATOM    819  O   ALA A 101      25.693 -10.391  -9.830  1.00 26.67           O  
ATOM    820  CB  ALA A 101      28.556 -10.203  -9.142  1.00 23.99           C  
ATOM    821  N   ILE A 102      25.514  -8.255  -9.111  1.00 25.15           N  
ATOM    822  CA  ILE A 102      24.236  -8.011  -9.813  1.00 26.45           C  
ATOM    823  C   ILE A 102      24.460  -7.911 -11.322  1.00 28.20           C  
ATOM    824  O   ILE A 102      25.185  -7.023 -11.789  1.00 27.96           O  
ATOM    825  CB  ILE A 102      23.500  -6.753  -9.258  1.00 26.41           C  
ATOM    826  CG1 ILE A 102      23.205  -6.932  -7.758  1.00 26.00           C  
ATOM    827  CG2 ILE A 102      22.211  -6.467 -10.030  1.00 25.45           C  
ATOM    828  CD1 ILE A 102      22.756  -5.660  -7.057  1.00 24.56           C  
ATOM    829  N   THR A 103      23.847  -8.838 -12.074  1.00 31.76           N  
ATOM    830  CA  THR A 103      24.032  -8.920 -13.533  1.00 33.98           C  
ATOM    831  C   THR A 103      22.780  -8.527 -14.285  1.00 35.15           C  
ATOM    832  O   THR A 103      22.871  -8.177 -15.451  1.00 36.12           O  
ATOM    833  CB  THR A 103      24.405 -10.333 -14.025  1.00 32.70           C  
ATOM    834  CG2 THR A 103      25.785 -10.723 -13.558  1.00 31.17           C  
ATOM    835  OG1 THR A 103      23.467 -11.268 -13.496  1.00 33.96           O  
ATOM    836  N   GLU A 104      21.625  -8.585 -13.624  1.00 34.31           N  
ATOM    837  CA  GLU A 104      20.356  -8.127 -14.192  1.00 36.37           C  
ATOM    838  C   GLU A 104      19.454  -7.536 -13.113  1.00 33.19           C  
ATOM    839  O   GLU A 104      19.388  -8.047 -12.006  1.00 32.66           O  
ATOM    840  CB  GLU A 104      19.624  -9.283 -14.868  1.00 41.29           C  
ATOM    841  CG  GLU A 104      20.174  -9.632 -16.243  1.00 52.75           C  
ATOM    842  CD  GLU A 104      19.849 -11.055 -16.667  1.00 63.31           C  
ATOM    843  OE1 GLU A 104      19.022 -11.721 -15.998  1.00 67.39           O  
ATOM    844  OE2 GLU A 104      20.426 -11.510 -17.681  1.00 71.53           O1-
ATOM    845  N   SER A 105      18.756  -6.461 -13.445  1.00 32.63           N  
ATOM    846  CA  SER A 105      17.872  -5.820 -12.486  1.00 33.74           C  
ATOM    847  C   SER A 105      16.703  -5.143 -13.183  1.00 35.53           C  
ATOM    848  O   SER A 105      16.765  -4.839 -14.371  1.00 35.90           O  
ATOM    849  CB  SER A 105      18.653  -4.803 -11.637  1.00 30.95           C  
ATOM    850  OG  SER A 105      19.118  -3.751 -12.458  1.00 31.44           O  
ATOM    851  N   ASP A 106      15.638  -4.918 -12.427  1.00 37.52           N  
ATOM    852  CA  ASP A 106      14.495  -4.162 -12.905  1.00 41.26           C  
ATOM    853  C   ASP A 106      14.028  -3.221 -11.788  1.00 38.57           C  
ATOM    854  O   ASP A 106      13.711  -3.671 -10.680  1.00 33.97           O  
ATOM    855  CB  ASP A 106      13.366  -5.112 -13.344  1.00 46.24           C  
ATOM    856  CG  ASP A 106      12.248  -4.390 -14.082  1.00 49.73           C  
ATOM    857  OD1 ASP A 106      12.543  -3.663 -15.057  1.00 54.66           O  
ATOM    858  OD2 ASP A 106      11.072  -4.549 -13.690  1.00 53.29           O1-
ATOM    859  N   LYS A 107      14.018  -1.924 -12.090  1.00 39.64           N  
ATOM    860  CA  LYS A 107      13.536  -0.880 -11.162  1.00 42.54           C  
ATOM    861  C   LYS A 107      14.228  -0.924  -9.796  1.00 39.24           C  
ATOM    862  O   LYS A 107      13.601  -0.811  -8.739  1.00 38.66           O  
ATOM    863  CB  LYS A 107      12.016  -0.969 -11.017  1.00 47.03           C  
ATOM    864  CG  LYS A 107      11.284  -0.822 -12.338  1.00 49.75           C  
ATOM    865  CD  LYS A 107       9.787  -0.756 -12.122  1.00 54.13           C  
ATOM    866  CE  LYS A 107       9.053  -1.010 -13.424  1.00 56.11           C  
ATOM    867  NZ  LYS A 107       7.663  -1.455 -13.124  1.00 60.26           N1+
ATOM    868  N   PHE A 108      15.538  -1.112  -9.830  1.00 36.93           N  
ATOM    869  CA  PHE A 108      16.309  -1.278  -8.608  1.00 32.74           C  
ATOM    870  C   PHE A 108      17.260  -0.124  -8.494  1.00 32.34           C  
ATOM    871  O   PHE A 108      17.163   0.663  -7.545  1.00 32.83           O  
ATOM    872  CB  PHE A 108      17.028  -2.625  -8.605  1.00 30.87           C  
ATOM    873  CG  PHE A 108      17.920  -2.843  -7.411  1.00 30.96           C  
ATOM    874  CD1 PHE A 108      17.376  -3.022  -6.144  1.00 29.54           C  
ATOM    875  CD2 PHE A 108      19.308  -2.884  -7.566  1.00 30.49           C  
ATOM    876  CE1 PHE A 108      18.194  -3.239  -5.053  1.00 32.07           C  
ATOM    877  CE2 PHE A 108      20.143  -3.091  -6.473  1.00 30.14           C  
ATOM    878  CZ  PHE A 108      19.583  -3.270  -5.216  1.00 30.64           C  
ATOM    879  N   PHE A 109      18.145   0.010  -9.477  1.00 32.80           N  
ATOM    880  CA  PHE A 109      18.984   1.191  -9.584  1.00 37.29           C  
ATOM    881  C   PHE A 109      18.173   2.351 -10.153  1.00 45.26           C  
ATOM    882  O   PHE A 109      17.874   2.374 -11.345  1.00 52.09           O  
ATOM    883  CB  PHE A 109      20.194   0.930 -10.485  1.00 35.97           C  
ATOM    884  CG  PHE A 109      21.094  -0.177 -10.003  1.00 33.31           C  
ATOM    885  CD1 PHE A 109      21.708  -0.113  -8.747  1.00 31.89           C  
ATOM    886  CD2 PHE A 109      21.349  -1.275 -10.819  1.00 34.14           C  
ATOM    887  CE1 PHE A 109      22.547  -1.127  -8.313  1.00 33.50           C  
ATOM    888  CE2 PHE A 109      22.204  -2.292 -10.393  1.00 33.42           C  
ATOM    889  CZ  PHE A 109      22.803  -2.214  -9.140  1.00 31.24           C  
ATOM    890  N   ILE A 110      17.843   3.326  -9.320  1.00 49.03           N  
ATOM    891  CA  ILE A 110      17.060   4.464  -9.796  1.00 51.63           C  
ATOM    892  C   ILE A 110      17.944   5.632 -10.239  1.00 49.71           C  
ATOM    893  O   ILE A 110      18.982   5.934  -9.633  1.00 46.54           O  
ATOM    894  CB  ILE A 110      15.995   4.914  -8.765  1.00 57.08           C  
ATOM    895  CG1 ILE A 110      15.127   3.715  -8.325  1.00 59.86           C  
ATOM    896  CG2 ILE A 110      15.118   6.033  -9.337  1.00 60.25           C  
ATOM    897  CD1 ILE A 110      14.155   3.193  -9.374  1.00 56.57           C  
ATOM    898  N   ASN A 111      17.512   6.273 -11.313  1.00 50.54           N  
ATOM    899  CA  ASN A 111      18.234   7.366 -11.927  1.00 52.61           C  
ATOM    900  C   ASN A 111      18.556   8.471 -10.928  1.00 53.36           C  
ATOM    901  O   ASN A 111      17.655   9.097 -10.372  1.00 53.97           O  
ATOM    902  CB  ASN A 111      17.411   7.921 -13.087  1.00 54.12           C  
ATOM    903  CG  ASN A 111      18.211   8.841 -13.993  1.00 54.97           C  
ATOM    904  ND2 ASN A 111      17.558   9.343 -15.026  1.00 58.48           N  
ATOM    905  OD1 ASN A 111      19.395   9.097 -13.771  1.00 55.54           O  
ATOM    906  N   GLY A 112      19.847   8.670 -10.681  1.00 53.39           N  
ATOM    907  CA  GLY A 112      20.303   9.794  -9.897  1.00 51.08           C  
ATOM    908  C   GLY A 112      20.493   9.589  -8.410  1.00 53.71           C  
ATOM    909  O   GLY A 112      20.819  10.541  -7.707  1.00 54.55           O  
ATOM    910  N   SER A 113      20.321   8.362  -7.921  1.00 51.44           N  
ATOM    911  CA  SER A 113      20.431   8.098  -6.479  1.00 49.16           C  
ATOM    912  C   SER A 113      21.884   7.997  -5.937  1.00 46.68           C  
ATOM    913  O   SER A 113      22.125   8.191  -4.731  1.00 46.78           O  
ATOM    914  CB  SER A 113      19.601   6.866  -6.095  1.00 54.42           C  
ATOM    915  OG  SER A 113      20.170   5.678  -6.615  1.00 58.33           O  
ATOM    916  N   ASN A 114      22.832   7.717  -6.835  1.00 38.27           N  
ATOM    917  CA  ASN A 114      24.295   7.697  -6.562  1.00 34.29           C  
ATOM    918  C   ASN A 114      24.915   6.429  -5.973  1.00 31.93           C  
ATOM    919  O   ASN A 114      26.132   6.373  -5.813  1.00 37.66           O  
ATOM    920  CB  ASN A 114      24.735   8.876  -5.705  1.00 38.12           C  
ATOM    921  CG  ASN A 114      24.393  10.205  -6.337  1.00 41.75           C  
ATOM    922  ND2 ASN A 114      23.629  11.034  -5.617  1.00 39.55           N  
ATOM    923  OD1 ASN A 114      24.792  10.475  -7.469  1.00 40.12           O  
ATOM    924  N   TRP A 115      24.111   5.456  -5.587  1.00 27.96           N  
ATOM    925  CA  TRP A 115      24.693   4.230  -5.043  1.00 26.07           C  
ATOM    926  C   TRP A 115      24.724   3.128  -6.093  1.00 27.12           C  
ATOM    927  O   TRP A 115      23.901   3.109  -7.009  1.00 26.33           O  
ATOM    928  CB  TRP A 115      24.031   3.769  -3.755  1.00 24.51           C  
ATOM    929  CG  TRP A 115      22.564   3.733  -3.740  1.00 25.27           C  
ATOM    930  CD1 TRP A 115      21.735   4.714  -3.267  1.00 25.41           C  
ATOM    931  CD2 TRP A 115      21.715   2.653  -4.167  1.00 25.90           C  
ATOM    932  CE2 TRP A 115      20.383   3.061  -3.924  1.00 27.82           C  
ATOM    933  CE3 TRP A 115      21.953   1.383  -4.719  1.00 25.02           C  
ATOM    934  NE1 TRP A 115      20.433   4.317  -3.373  1.00 26.76           N  
ATOM    935  CZ2 TRP A 115      19.281   2.250  -4.219  1.00 28.01           C  
ATOM    936  CZ3 TRP A 115      20.864   0.570  -5.012  1.00 27.07           C  
ATOM    937  CH2 TRP A 115      19.536   1.009  -4.762  1.00 28.21           C  
ATOM    938  N   GLU A 116      25.684   2.226  -5.936  1.00 26.84           N  
ATOM    939  CA  GLU A 116      25.973   1.207  -6.940  1.00 27.26           C  
ATOM    940  C   GLU A 116      25.830  -0.185  -6.333  1.00 25.92           C  
ATOM    941  O   GLU A 116      26.108  -1.200  -6.994  1.00 27.94           O  
ATOM    942  CB  GLU A 116      27.388   1.409  -7.490  1.00 27.30           C  
ATOM    943  CG  GLU A 116      27.530   2.701  -8.291  1.00 32.84           C  
ATOM    944  CD  GLU A 116      28.561   3.685  -7.756  1.00 33.64           C  
ATOM    945  OE1 GLU A 116      28.654   4.773  -8.336  1.00 39.92           O  
ATOM    946  OE2 GLU A 116      29.314   3.400  -6.810  1.00 33.02           O1-
ATOM    947  N   GLY A 117      25.370  -0.245  -5.086  1.00 22.17           N  
ATOM    948  CA  GLY A 117      25.241  -1.548  -4.424  1.00 21.39           C  
ATOM    949  C   GLY A 117      24.513  -1.347  -3.128  1.00 22.44           C  
ATOM    950  O   GLY A 117      24.155  -0.203  -2.795  1.00 21.97           O  
ATOM    951  N   ILE A 118      24.268  -2.441  -2.411  1.00 22.24           N  
ATOM    952  CA  ILE A 118      23.517  -2.397  -1.149  1.00 22.67           C  
ATOM    953  C   ILE A 118      24.261  -3.204  -0.091  1.00 22.92           C  
ATOM    954  O   ILE A 118      24.863  -4.258  -0.389  1.00 22.48           O  
ATOM    955  CB  ILE A 118      22.020  -2.830  -1.282  1.00 24.19           C  
ATOM    956  CG1 ILE A 118      21.871  -4.313  -1.671  1.00 25.95           C  
ATOM    957  CG2 ILE A 118      21.307  -1.961  -2.307  1.00 27.17           C  
ATOM    958  CD1 ILE A 118      20.436  -4.836  -1.502  1.00 29.21           C  
ATOM    959  N   LEU A 119      24.260  -2.684   1.132  1.00 21.87           N  
ATOM    960  CA  LEU A 119      24.843  -3.374   2.256  1.00 23.27           C  
ATOM    961  C   LEU A 119      23.762  -3.715   3.247  1.00 23.88           C  
ATOM    962  O   LEU A 119      23.386  -2.867   4.096  1.00 23.17           O  
ATOM    963  CB  LEU A 119      25.914  -2.515   2.966  1.00 25.47           C  
ATOM    964  CG  LEU A 119      26.676  -3.139   4.151  1.00 27.43           C  
ATOM    965  CD1 LEU A 119      27.552  -4.298   3.680  1.00 27.45           C  
ATOM    966  CD2 LEU A 119      27.542  -2.072   4.823  1.00 26.71           C  
ATOM    967  N   GLY A 120      23.333  -4.978   3.193  1.00 22.19           N  
ATOM    968  CA  GLY A 120      22.329  -5.506   4.107  1.00 21.45           C  
ATOM    969  C   GLY A 120      22.924  -5.806   5.462  1.00 21.49           C  
ATOM    970  O   GLY A 120      23.783  -6.666   5.576  1.00 22.73           O  
ATOM    971  N   LEU A 121      22.452  -5.104   6.495  1.00 20.39           N  
ATOM    972  CA  LEU A 121      23.067  -5.166   7.802  1.00 21.70           C  
ATOM    973  C   LEU A 121      22.279  -6.015   8.782  1.00 22.34           C  
ATOM    974  O   LEU A 121      22.659  -6.124   9.946  1.00 22.62           O  
ATOM    975  CB  LEU A 121      23.249  -3.738   8.371  1.00 21.61           C  
ATOM    976  CG  LEU A 121      24.345  -2.893   7.702  1.00 22.49           C  
ATOM    977  CD1 LEU A 121      24.186  -1.420   8.079  1.00 22.04           C  
ATOM    978  CD2 LEU A 121      25.746  -3.386   8.091  1.00 23.66           C  
ATOM    979  N   ALA A 122      21.157  -6.588   8.332  1.00 23.04           N  
ATOM    980  CA  ALA A 122      20.349  -7.452   9.216  1.00 22.02           C  
ATOM    981  C   ALA A 122      20.931  -8.885   9.224  1.00 23.27           C  
ATOM    982  O   ALA A 122      22.055  -9.104   8.739  1.00 24.75           O  
ATOM    983  CB  ALA A 122      18.863  -7.418   8.833  1.00 21.21           C  
ATOM    984  N   TYR A 123      20.187  -9.848   9.751  1.00 22.47           N  
ATOM    985  CA  TYR A 123      20.746 -11.146  10.104  1.00 22.28           C  
ATOM    986  C   TYR A 123      20.596 -12.223   9.021  1.00 23.78           C  
ATOM    987  O   TYR A 123      19.800 -12.082   8.073  1.00 22.46           O  
ATOM    988  CB  TYR A 123      20.120 -11.641  11.419  1.00 22.21           C  
ATOM    989  CG  TYR A 123      20.369 -10.739  12.614  1.00 23.30           C  
ATOM    990  CD1 TYR A 123      21.530 -10.873  13.377  1.00 24.75           C  
ATOM    991  CD2 TYR A 123      19.430  -9.765  13.004  1.00 23.61           C  
ATOM    992  CE1 TYR A 123      21.762 -10.060  14.499  1.00 25.49           C  
ATOM    993  CE2 TYR A 123      19.644  -8.964  14.132  1.00 25.35           C  
ATOM    994  CZ  TYR A 123      20.832  -9.109  14.865  1.00 25.01           C  
ATOM    995  OH  TYR A 123      21.087  -8.324  15.976  1.00 26.77           O  
ATOM    996  N   ALA A 124      21.338 -13.318   9.190  1.00 25.01           N  
ATOM    997  CA  ALA A 124      21.401 -14.396   8.184  1.00 25.72           C  
ATOM    998  C   ALA A 124      20.031 -15.007   7.845  1.00 24.77           C  
ATOM    999  O   ALA A 124      19.783 -15.393   6.692  1.00 23.66           O  
ATOM   1000  CB  ALA A 124      22.405 -15.476   8.609  1.00 25.64           C  
ATOM   1001  N   GLU A 125      19.126 -15.047   8.818  1.00 26.88           N  
ATOM   1002  CA  GLU A 125      17.817 -15.667   8.598  1.00 27.74           C  
ATOM   1003  C   GLU A 125      17.116 -15.156   7.358  1.00 29.14           C  
ATOM   1004  O   GLU A 125      16.361 -15.910   6.735  1.00 27.45           O  
ATOM   1005  CB  GLU A 125      16.884 -15.526   9.806  1.00 32.09           C  
ATOM   1006  CG  GLU A 125      15.558 -16.249   9.587  1.00 36.56           C  
ATOM   1007  CD  GLU A 125      14.636 -16.222  10.788  1.00 45.74           C  
ATOM   1008  OE1 GLU A 125      15.138 -16.287  11.943  1.00 47.72           O  
ATOM   1009  OE2 GLU A 125      13.393 -16.149  10.580  1.00 48.55           O1-
ATOM   1010  N   ILE A 126      17.341 -13.888   6.978  1.00 25.55           N  
ATOM   1011  CA  ILE A 126      16.641 -13.347   5.791  1.00 25.77           C  
ATOM   1012  C   ILE A 126      17.586 -13.144   4.596  1.00 25.56           C  
ATOM   1013  O   ILE A 126      17.205 -12.542   3.586  1.00 24.61           O  
ATOM   1014  CB  ILE A 126      15.832 -12.061   6.108  1.00 24.48           C  
ATOM   1015  CG1 ILE A 126      16.774 -10.940   6.585  1.00 25.51           C  
ATOM   1016  CG2 ILE A 126      14.761 -12.361   7.179  1.00 25.37           C  
ATOM   1017  CD1 ILE A 126      16.144  -9.556   6.706  1.00 25.76           C  
ATOM   1018  N   ALA A 127      18.800 -13.678   4.695  1.00 26.12           N  
ATOM   1019  CA  ALA A 127      19.730 -13.612   3.565  1.00 25.83           C  
ATOM   1020  C   ALA A 127      19.225 -14.499   2.425  1.00 27.36           C  
ATOM   1021  O   ALA A 127      18.644 -15.570   2.671  1.00 27.97           O  
ATOM   1022  CB  ALA A 127      21.131 -14.020   4.004  1.00 23.81           C  
ATOM   1023  N   ARG A 128      19.434 -14.063   1.191  1.00 27.94           N  
ATOM   1024  CA  ARG A 128      19.139 -14.894  -0.002  1.00 29.63           C  
ATOM   1025  C   ARG A 128      20.449 -15.435  -0.572  1.00 30.67           C  
ATOM   1026  O   ARG A 128      21.457 -14.716  -0.603  1.00 27.68           O  
ATOM   1027  CB  ARG A 128      18.425 -14.078  -1.092  1.00 32.06           C  
ATOM   1028  CG  ARG A 128      17.058 -13.510  -0.706  1.00 39.18           C  
ATOM   1029  CD  ARG A 128      16.124 -14.636  -0.287  1.00 45.91           C  
ATOM   1030  NE  ARG A 128      14.738 -14.376  -0.659  1.00 57.67           N  
ATOM   1031  CZ  ARG A 128      14.212 -14.673  -1.845  1.00 62.66           C  
ATOM   1032  NH1 ARG A 128      14.957 -15.238  -2.793  1.00 62.98           N1+
ATOM   1033  NH2 ARG A 128      12.936 -14.393  -2.089  1.00 65.76           N  
ATOM   1034  N   PRO A 129      20.444 -16.683  -1.072  1.00 30.70           N  
ATOM   1035  CA  PRO A 129      19.317 -17.631  -1.264  1.00 33.55           C  
ATOM   1036  C   PRO A 129      18.809 -18.251   0.012  1.00 33.84           C  
ATOM   1037  O   PRO A 129      17.642 -18.630   0.066  1.00 38.62           O  
ATOM   1038  CB  PRO A 129      19.926 -18.747  -2.135  1.00 32.39           C  
ATOM   1039  CG  PRO A 129      21.168 -18.146  -2.716  1.00 34.84           C  
ATOM   1040  CD  PRO A 129      21.687 -17.187  -1.679  1.00 30.75           C  
ATOM   1041  N   ASP A 130      19.672 -18.379   1.021  1.00 34.65           N  
ATOM   1042  CA  ASP A 130      19.268 -18.909   2.327  1.00 36.68           C  
ATOM   1043  C   ASP A 130      20.236 -18.455   3.417  1.00 34.75           C  
ATOM   1044  O   ASP A 130      21.216 -17.761   3.127  1.00 33.33           O  
ATOM   1045  CB  ASP A 130      19.240 -20.439   2.270  1.00 38.95           C  
ATOM   1046  CG  ASP A 130      20.541 -21.002   1.785  1.00 43.23           C  
ATOM   1047  OD1 ASP A 130      21.577 -20.803   2.462  1.00 43.92           O  
ATOM   1048  OD2 ASP A 130      20.542 -21.614   0.697  1.00 50.63           O1-
ATOM   1049  N   ASP A 131      20.021 -18.917   4.648  1.00 32.81           N  
ATOM   1050  CA  ASP A 131      20.801 -18.422   5.791  1.00 31.64           C  
ATOM   1051  C   ASP A 131      22.228 -18.940   5.880  1.00 31.59           C  
ATOM   1052  O   ASP A 131      22.955 -18.612   6.829  1.00 30.91           O  
ATOM   1053  CB  ASP A 131      20.062 -18.658   7.108  1.00 31.67           C  
ATOM   1054  CG  ASP A 131      19.945 -20.135   7.468  1.00 37.13           C  
ATOM   1055  OD1 ASP A 131      20.316 -21.011   6.659  1.00 36.94           O  
ATOM   1056  OD2 ASP A 131      19.488 -20.424   8.587  1.00 41.55           O1-
ATOM   1057  N   SER A 132      22.658 -19.746   4.910  1.00 29.25           N  
ATOM   1058  CA  SER A 132      24.057 -20.152   4.924  1.00 30.23           C  
ATOM   1059  C   SER A 132      24.941 -19.072   4.303  1.00 28.98           C  
ATOM   1060  O   SER A 132      26.166 -19.139   4.423  1.00 30.02           O  
ATOM   1061  CB  SER A 132      24.281 -21.508   4.245  1.00 30.28           C  
ATOM   1062  OG  SER A 132      24.131 -21.367   2.848  1.00 35.47           O  
ATOM   1063  N   LEU A 133      24.338 -18.055   3.685  1.00 25.80           N  
ATOM   1064  CA  LEU A 133      25.158 -17.006   3.087  1.00 24.90           C  
ATOM   1065  C   LEU A 133      25.452 -15.941   4.135  1.00 25.08           C  
ATOM   1066  O   LEU A 133      24.637 -15.070   4.368  1.00 26.19           O  
ATOM   1067  CB  LEU A 133      24.509 -16.415   1.833  1.00 23.74           C  
ATOM   1068  CG  LEU A 133      25.484 -15.528   1.041  1.00 25.91           C  
ATOM   1069  CD1 LEU A 133      26.400 -16.431   0.199  1.00 26.99           C  
ATOM   1070  CD2 LEU A 133      24.755 -14.533   0.152  1.00 26.63           C  
ATOM   1071  N   GLU A 134      26.609 -16.043   4.783  1.00 27.11           N  
ATOM   1072  CA  GLU A 134      26.978 -15.144   5.883  1.00 28.12           C  
ATOM   1073  C   GLU A 134      26.931 -13.651   5.495  1.00 26.18           C  
ATOM   1074  O   GLU A 134      27.569 -13.238   4.506  1.00 25.46           O  
ATOM   1075  CB  GLU A 134      28.359 -15.499   6.391  1.00 28.09           C  
ATOM   1076  CG  GLU A 134      28.800 -14.740   7.628  1.00 31.72           C  
ATOM   1077  CD  GLU A 134      30.153 -15.240   8.119  1.00 35.33           C  
ATOM   1078  OE1 GLU A 134      30.189 -16.053   9.060  1.00 39.86           O  
ATOM   1079  OE2 GLU A 134      31.182 -14.862   7.531  1.00 33.28           O1-
ATOM   1080  N   PRO A 135      26.165 -12.852   6.257  1.00 25.02           N  
ATOM   1081  CA  PRO A 135      26.062 -11.417   5.927  1.00 24.42           C  
ATOM   1082  C   PRO A 135      27.362 -10.674   6.188  1.00 23.52           C  
ATOM   1083  O   PRO A 135      28.174 -11.127   7.002  1.00 22.94           O  
ATOM   1084  CB  PRO A 135      24.958 -10.897   6.869  1.00 22.63           C  
ATOM   1085  CG  PRO A 135      24.170 -12.119   7.220  1.00 24.10           C  
ATOM   1086  CD  PRO A 135      25.152 -13.272   7.249  1.00 24.94           C  
ATOM   1087  N   PHE A 136      27.550  -9.546   5.508  1.00 22.87           N  
ATOM   1088  CA  PHE A 136      28.751  -8.744   5.698  1.00 23.34           C  
ATOM   1089  C   PHE A 136      29.142  -8.489   7.158  1.00 24.07           C  
ATOM   1090  O   PHE A 136      30.315  -8.721   7.538  1.00 23.11           O  
ATOM   1091  CB  PHE A 136      28.668  -7.406   4.944  1.00 24.68           C  
ATOM   1092  CG  PHE A 136      29.890  -6.543   5.145  1.00 26.92           C  
ATOM   1093  CD1 PHE A 136      31.043  -6.755   4.386  1.00 26.11           C  
ATOM   1094  CD2 PHE A 136      29.917  -5.562   6.143  1.00 26.51           C  
ATOM   1095  CE1 PHE A 136      32.176  -5.983   4.570  1.00 26.28           C  
ATOM   1096  CE2 PHE A 136      31.061  -4.784   6.326  1.00 26.97           C  
ATOM   1097  CZ  PHE A 136      32.179  -4.990   5.529  1.00 26.14           C  
ATOM   1098  N   PHE A 137      28.201  -8.004   7.985  1.00 23.83           N  
ATOM   1099  CA  PHE A 137      28.591  -7.607   9.339  1.00 24.33           C  
ATOM   1100  C   PHE A 137      29.038  -8.823  10.164  1.00 25.01           C  
ATOM   1101  O   PHE A 137      29.955  -8.716  11.007  1.00 24.70           O  
ATOM   1102  CB  PHE A 137      27.495  -6.800  10.061  1.00 25.17           C  
ATOM   1103  CG  PHE A 137      28.031  -5.886  11.145  1.00 23.84           C  
ATOM   1104  CD1 PHE A 137      28.494  -4.614  10.830  1.00 25.60           C  
ATOM   1105  CD2 PHE A 137      28.075  -6.300  12.480  1.00 23.82           C  
ATOM   1106  CE1 PHE A 137      29.005  -3.768  11.817  1.00 25.84           C  
ATOM   1107  CE2 PHE A 137      28.577  -5.462  13.473  1.00 24.70           C  
ATOM   1108  CZ  PHE A 137      29.040  -4.195  13.144  1.00 24.95           C  
ATOM   1109  N   ASP A 138      28.422  -9.977   9.899  1.00 24.96           N  
ATOM   1110  CA  ASP A 138      28.829 -11.224  10.553  1.00 27.00           C  
ATOM   1111  C   ASP A 138      30.296 -11.584  10.225  1.00 26.31           C  
ATOM   1112  O   ASP A 138      31.064 -11.956  11.130  1.00 25.41           O  
ATOM   1113  CB  ASP A 138      27.860 -12.366  10.242  1.00 28.89           C  
ATOM   1114  CG  ASP A 138      26.480 -12.139  10.873  1.00 36.05           C  
ATOM   1115  OD1 ASP A 138      25.733 -11.239  10.433  1.00 38.45           O  
ATOM   1116  OD2 ASP A 138      26.141 -12.834  11.850  1.00 42.33           O1-
ATOM   1117  N   SER A 139      30.672 -11.448   8.958  1.00 25.23           N  
ATOM   1118  CA  SER A 139      32.048 -11.689   8.516  1.00 26.02           C  
ATOM   1119  C   SER A 139      33.013 -10.722   9.184  1.00 26.60           C  
ATOM   1120  O   SER A 139      34.055 -11.134   9.725  1.00 25.46           O  
ATOM   1121  CB  SER A 139      32.154 -11.568   7.002  1.00 26.37           C  
ATOM   1122  OG  SER A 139      31.291 -12.514   6.386  1.00 27.47           O  
ATOM   1123  N   LEU A 140      32.655  -9.437   9.165  1.00 25.54           N  
ATOM   1124  CA  LEU A 140      33.478  -8.408   9.794  1.00 27.52           C  
ATOM   1125  C   LEU A 140      33.823  -8.745  11.249  1.00 28.57           C  
ATOM   1126  O   LEU A 140      35.008  -8.745  11.652  1.00 28.99           O  
ATOM   1127  CB  LEU A 140      32.760  -7.057   9.731  1.00 26.57           C  
ATOM   1128  CG  LEU A 140      33.544  -5.871  10.303  1.00 29.07           C  
ATOM   1129  CD1 LEU A 140      34.660  -5.452   9.353  1.00 30.52           C  
ATOM   1130  CD2 LEU A 140      32.584  -4.711  10.563  1.00 28.56           C  
ATOM   1131  N   VAL A 141      32.789  -9.054  12.026  1.00 27.60           N  
ATOM   1132  CA  VAL A 141      32.961  -9.375  13.440  1.00 28.50           C  
ATOM   1133  C   VAL A 141      33.758 -10.668  13.665  1.00 31.24           C  
ATOM   1134  O   VAL A 141      34.630 -10.711  14.530  1.00 34.91           O  
ATOM   1135  CB  VAL A 141      31.612  -9.401  14.167  1.00 27.04           C  
ATOM   1136  CG1 VAL A 141      31.723 -10.060  15.533  1.00 24.86           C  
ATOM   1137  CG2 VAL A 141      31.076  -7.972  14.289  1.00 25.75           C  
ATOM   1138  N   LYS A 142      33.478 -11.694  12.875  1.00 32.11           N  
ATOM   1139  CA  LYS A 142      34.169 -12.965  12.998  1.00 34.38           C  
ATOM   1140  C   LYS A 142      35.652 -12.837  12.666  1.00 34.58           C  
ATOM   1141  O   LYS A 142      36.480 -13.468  13.309  1.00 35.55           O  
ATOM   1142  CB  LYS A 142      33.544 -14.015  12.078  1.00 38.80           C  
ATOM   1143  CG  LYS A 142      32.587 -14.970  12.756  1.00 46.14           C  
ATOM   1144  CD  LYS A 142      31.620 -15.544  11.735  1.00 52.62           C  
ATOM   1145  CE  LYS A 142      31.106 -16.918  12.137  1.00 56.87           C  
ATOM   1146  NZ  LYS A 142      30.251 -16.857  13.356  1.00 61.45           N1+
ATOM   1147  N   GLN A 143      35.995 -12.026  11.671  1.00 32.44           N  
ATOM   1148  CA  GLN A 143      37.385 -11.973  11.207  1.00 33.48           C  
ATOM   1149  C   GLN A 143      38.243 -10.854  11.802  1.00 35.35           C  
ATOM   1150  O   GLN A 143      39.436 -10.787  11.515  1.00 36.33           O  
ATOM   1151  CB  GLN A 143      37.433 -11.843   9.686  1.00 29.45           C  
ATOM   1152  CG  GLN A 143      36.722 -12.938   8.926  1.00 27.94           C  
ATOM   1153  CD  GLN A 143      36.639 -12.598   7.456  1.00 27.40           C  
ATOM   1154  NE2 GLN A 143      35.606 -13.090   6.790  1.00 26.84           N  
ATOM   1155  OE1 GLN A 143      37.482 -11.862   6.931  1.00 28.67           O  
ATOM   1156  N   THR A 144      37.657  -9.952  12.590  1.00 35.70           N  
ATOM   1157  CA  THR A 144      38.428  -8.812  13.118  1.00 31.42           C  
ATOM   1158  C   THR A 144      38.155  -8.612  14.602  1.00 32.52           C  
ATOM   1159  O   THR A 144      37.430  -9.390  15.219  1.00 32.59           O  
ATOM   1160  CB  THR A 144      38.073  -7.490  12.403  1.00 31.87           C  
ATOM   1161  CG2 THR A 144      38.196  -7.627  10.885  1.00 29.83           C  
ATOM   1162  OG1 THR A 144      36.735  -7.095  12.773  1.00 30.47           O  
ATOM   1163  N   HIS A 145      38.709  -7.548  15.172  1.00 34.07           N  
ATOM   1164  CA  HIS A 145      38.367  -7.217  16.553  1.00 40.11           C  
ATOM   1165  C   HIS A 145      37.274  -6.160  16.664  1.00 37.81           C  
ATOM   1166  O   HIS A 145      37.062  -5.612  17.756  1.00 39.64           O  
ATOM   1167  CB  HIS A 145      39.608  -6.796  17.356  1.00 44.68           C  
ATOM   1168  CG  HIS A 145      40.493  -7.948  17.725  1.00 51.67           C  
ATOM   1169  CD2 HIS A 145      40.277  -9.013  18.533  1.00 51.69           C  
ATOM   1170  ND1 HIS A 145      41.763  -8.110  17.206  1.00 53.56           N  
ATOM   1171  CE1 HIS A 145      42.297  -9.217  17.694  1.00 54.95           C  
ATOM   1172  NE2 HIS A 145      41.414  -9.785  18.497  1.00 55.07           N  
ATOM   1173  N   VAL A 146      36.591  -5.865  15.555  1.00 33.88           N  
ATOM   1174  CA  VAL A 146      35.517  -4.857  15.587  1.00 31.11           C  
ATOM   1175  C   VAL A 146      34.398  -5.349  16.522  1.00 29.53           C  
ATOM   1176  O   VAL A 146      33.924  -6.467  16.363  1.00 29.24           O  
ATOM   1177  CB  VAL A 146      34.985  -4.559  14.167  1.00 31.76           C  
ATOM   1178  CG1 VAL A 146      33.738  -3.703  14.217  1.00 32.94           C  
ATOM   1179  CG2 VAL A 146      36.065  -3.886  13.314  1.00 30.10           C  
ATOM   1180  N   PRO A 147      33.976  -4.528  17.515  1.00 27.94           N  
ATOM   1181  CA  PRO A 147      32.865  -5.001  18.356  1.00 27.99           C  
ATOM   1182  C   PRO A 147      31.553  -5.186  17.569  1.00 27.45           C  
ATOM   1183  O   PRO A 147      31.376  -4.584  16.504  1.00 25.77           O  
ATOM   1184  CB  PRO A 147      32.712  -3.891  19.401  1.00 28.77           C  
ATOM   1185  CG  PRO A 147      34.094  -3.278  19.486  1.00 29.32           C  
ATOM   1186  CD  PRO A 147      34.601  -3.309  18.060  1.00 28.59           C  
ATOM   1187  N   ASN A 148      30.678  -6.051  18.083  1.00 25.65           N  
ATOM   1188  CA  ASN A 148      29.469  -6.471  17.388  1.00 25.61           C  
ATOM   1189  C   ASN A 148      28.303  -5.461  17.605  1.00 26.29           C  
ATOM   1190  O   ASN A 148      27.323  -5.757  18.304  1.00 26.31           O  
ATOM   1191  CB  ASN A 148      29.091  -7.883  17.839  1.00 25.22           C  
ATOM   1192  CG  ASN A 148      27.951  -8.463  17.037  1.00 25.85           C  
ATOM   1193  ND2 ASN A 148      27.235  -9.399  17.639  1.00 25.04           N  
ATOM   1194  OD1 ASN A 148      27.714  -8.080  15.886  1.00 25.25           O  
ATOM   1195  N   LEU A 149      28.446  -4.284  16.995  1.00 23.10           N  
ATOM   1196  CA  LEU A 149      27.561  -3.143  17.224  1.00 24.33           C  
ATOM   1197  C   LEU A 149      27.873  -2.101  16.150  1.00 23.59           C  
ATOM   1198  O   LEU A 149      29.031  -1.913  15.778  1.00 22.01           O  
ATOM   1199  CB  LEU A 149      27.807  -2.566  18.639  1.00 25.19           C  
ATOM   1200  CG  LEU A 149      27.076  -1.319  19.130  1.00 29.45           C  
ATOM   1201  CD1 LEU A 149      26.935  -1.258  20.655  1.00 29.40           C  
ATOM   1202  CD2 LEU A 149      27.782  -0.087  18.611  1.00 31.10           C  
ATOM   1203  N   PHE A 150      26.847  -1.431  15.626  1.00 22.27           N  
ATOM   1204  CA  PHE A 150      27.062  -0.254  14.795  1.00 21.43           C  
ATOM   1205  C   PHE A 150      25.956   0.718  15.135  1.00 19.80           C  
ATOM   1206  O   PHE A 150      24.923   0.328  15.695  1.00 21.98           O  
ATOM   1207  CB  PHE A 150      27.071  -0.596  13.277  1.00 21.74           C  
ATOM   1208  CG  PHE A 150      25.754  -1.125  12.760  1.00 22.02           C  
ATOM   1209  CD1 PHE A 150      25.457  -2.495  12.826  1.00 23.46           C  
ATOM   1210  CD2 PHE A 150      24.815  -0.261  12.181  1.00 24.09           C  
ATOM   1211  CE1 PHE A 150      24.232  -2.978  12.362  1.00 23.45           C  
ATOM   1212  CE2 PHE A 150      23.600  -0.744  11.702  1.00 22.19           C  
ATOM   1213  CZ  PHE A 150      23.311  -2.093  11.798  1.00 22.85           C  
ATOM   1214  N   SER A 151      26.135   1.977  14.780  1.00 19.96           N  
ATOM   1215  CA  SER A 151      25.114   2.968  15.056  1.00 19.23           C  
ATOM   1216  C   SER A 151      24.954   3.906  13.870  1.00 21.69           C  
ATOM   1217  O   SER A 151      25.916   4.101  13.094  1.00 21.48           O  
ATOM   1218  CB  SER A 151      25.441   3.716  16.361  1.00 21.03           C  
ATOM   1219  OG  SER A 151      26.713   4.365  16.280  1.00 22.97           O  
ATOM   1220  N   LEU A 152      23.742   4.467  13.691  1.00 21.08           N  
ATOM   1221  CA  LEU A 152      23.465   5.303  12.527  1.00 22.45           C  
ATOM   1222  C   LEU A 152      22.872   6.643  12.927  1.00 21.85           C  
ATOM   1223  O   LEU A 152      21.956   6.702  13.728  1.00 20.90           O  
ATOM   1224  CB  LEU A 152      22.496   4.624  11.544  1.00 22.37           C  
ATOM   1225  CG  LEU A 152      22.967   3.357  10.822  1.00 24.73           C  
ATOM   1226  CD1 LEU A 152      21.793   2.681  10.095  1.00 22.77           C  
ATOM   1227  CD2 LEU A 152      24.040   3.731   9.827  1.00 22.76           C  
ATOM   1228  N   GLN A 153      23.411   7.708  12.346  1.00 21.60           N  
ATOM   1229  CA  GLN A 153      22.806   9.030  12.461  1.00 22.25           C  
ATOM   1230  C   GLN A 153      22.508   9.428  11.023  1.00 22.67           C  
ATOM   1231  O   GLN A 153      23.410   9.802  10.279  1.00 25.01           O  
ATOM   1232  CB  GLN A 153      23.782  10.035  13.099  1.00 23.72           C  
ATOM   1233  CG  GLN A 153      23.256  11.461  13.230  1.00 28.35           C  
ATOM   1234  CD  GLN A 153      24.361  12.510  13.445  1.00 34.26           C  
ATOM   1235  NE2 GLN A 153      24.143  13.427  14.402  1.00 32.60           N  
ATOM   1236  OE1 GLN A 153      25.392  12.499  12.750  1.00 40.02           O  
ATOM   1237  N   LEU A 154      21.250   9.352  10.621  1.00 22.87           N  
ATOM   1238  CA  LEU A 154      20.892   9.787   9.277  1.00 22.14           C  
ATOM   1239  C   LEU A 154      20.428  11.227   9.407  1.00 22.63           C  
ATOM   1240  O   LEU A 154      19.595  11.522  10.274  1.00 22.82           O  
ATOM   1241  CB  LEU A 154      19.808   8.857   8.663  1.00 23.19           C  
ATOM   1242  CG  LEU A 154      20.072   7.326   8.739  1.00 23.31           C  
ATOM   1243  CD1 LEU A 154      18.965   6.512   8.110  1.00 22.39           C  
ATOM   1244  CD2 LEU A 154      21.402   6.951   8.088  1.00 21.50           C  
ATOM   1245  N   CYS A 155      20.975  12.123   8.584  1.00 23.49           N  
ATOM   1246  CA  CYS A 155      20.637  13.555   8.676  1.00 26.82           C  
ATOM   1247  C   CYS A 155      19.789  14.041   7.504  1.00 26.46           C  
ATOM   1248  O   CYS A 155      20.282  14.222   6.399  1.00 29.05           O  
ATOM   1249  CB  CYS A 155      21.912  14.421   8.812  1.00 31.86           C  
ATOM   1250  SG  CYS A 155      22.879  13.981  10.290  1.00 33.80           S  
ATOM   1251  N   GLY A 156      18.508  14.275   7.762  1.00 26.88           N  
ATOM   1252  CA  GLY A 156      17.653  14.915   6.787  1.00 23.37           C  
ATOM   1253  C   GLY A 156      17.953  16.394   6.737  1.00 24.18           C  
ATOM   1254  O   GLY A 156      18.096  17.050   7.793  1.00 25.52           O  
ATOM   1255  N   ALA A 157      18.029  16.946   5.536  1.00 22.90           N  
ATOM   1256  CA  ALA A 157      18.374  18.378   5.423  1.00 23.95           C  
ATOM   1257  C   ALA A 157      17.246  19.313   5.877  1.00 25.17           C  
ATOM   1258  O   ALA A 157      17.486  20.433   6.343  1.00 25.77           O  
ATOM   1259  CB  ALA A 157      18.813  18.713   4.017  1.00 22.10           C  
ATOM   1260  N   GLY A 158      16.002  18.868   5.748  1.00 24.32           N  
ATOM   1261  CA  GLY A 158      14.911  19.793   6.006  1.00 25.04           C  
ATOM   1262  C   GLY A 158      14.428  20.543   4.775  1.00 25.87           C  
ATOM   1263  O   GLY A 158      13.428  21.241   4.848  1.00 26.32           O  
ATOM   1264  N   PHE A 159      15.121  20.379   3.644  1.00 25.57           N  
ATOM   1265  CA  PHE A 159      14.783  21.040   2.386  1.00 25.38           C  
ATOM   1266  C   PHE A 159      15.282  20.148   1.248  1.00 27.50           C  
ATOM   1267  O   PHE A 159      16.032  19.209   1.510  1.00 26.82           O  
ATOM   1268  CB  PHE A 159      15.400  22.459   2.314  1.00 27.75           C  
ATOM   1269  CG  PHE A 159      16.851  22.529   2.764  1.00 27.87           C  
ATOM   1270  CD1 PHE A 159      17.890  22.322   1.850  1.00 29.27           C  
ATOM   1271  CD2 PHE A 159      17.169  22.834   4.085  1.00 27.32           C  
ATOM   1272  CE1 PHE A 159      19.227  22.403   2.251  1.00 28.84           C  
ATOM   1273  CE2 PHE A 159      18.498  22.919   4.489  1.00 29.95           C  
ATOM   1274  CZ  PHE A 159      19.526  22.701   3.578  1.00 28.42           C  
ATOM   1275  N   PRO A 160      14.838  20.392  -0.002  1.00 28.90           N  
ATOM   1276  CA  PRO A 160      15.301  19.503  -1.083  1.00 31.23           C  
ATOM   1277  C   PRO A 160      16.786  19.653  -1.385  1.00 32.27           C  
ATOM   1278  O   PRO A 160      17.354  20.697  -1.117  1.00 35.19           O  
ATOM   1279  CB  PRO A 160      14.492  19.963  -2.306  1.00 30.35           C  
ATOM   1280  CG  PRO A 160      13.384  20.781  -1.774  1.00 29.76           C  
ATOM   1281  CD  PRO A 160      13.869  21.396  -0.498  1.00 27.88           C  
ATOM   1282  N   LEU A 161      17.406  18.595  -1.899  1.00 33.59           N  
ATOM   1283  CA  LEU A 161      18.781  18.661  -2.396  1.00 37.29           C  
ATOM   1284  C   LEU A 161      18.793  18.071  -3.794  1.00 39.60           C  
ATOM   1285  O   LEU A 161      18.294  16.955  -3.990  1.00 42.36           O  
ATOM   1286  CB  LEU A 161      19.730  17.848  -1.494  1.00 36.17           C  
ATOM   1287  CG  LEU A 161      19.697  18.069   0.022  1.00 32.81           C  
ATOM   1288  CD1 LEU A 161      20.243  16.835   0.727  1.00 33.72           C  
ATOM   1289  CD2 LEU A 161      20.448  19.312   0.451  1.00 30.92           C  
ATOM   1290  N   ASN A 162      19.333  18.801  -4.770  1.00 45.33           N  
ATOM   1291  CA  ASN A 162      19.568  18.191  -6.094  1.00 51.93           C  
ATOM   1292  C   ASN A 162      20.790  17.265  -6.062  1.00 56.55           C  
ATOM   1293  O   ASN A 162      21.586  17.326  -5.121  1.00 54.60           O  
ATOM   1294  CB  ASN A 162      19.695  19.238  -7.211  1.00 50.31           C  
ATOM   1295  CG  ASN A 162      20.717  20.315  -6.901  1.00 50.80           C  
ATOM   1296  ND2 ASN A 162      20.320  21.557  -7.088  1.00 51.26           N  
ATOM   1297  OD1 ASN A 162      21.848  20.038  -6.512  1.00 52.97           O  
ATOM   1298  N   GLN A 163      20.936  16.422  -7.089  1.00 62.42           N  
ATOM   1299  CA  GLN A 163      22.043  15.451  -7.171  1.00 66.41           C  
ATOM   1300  C   GLN A 163      23.402  16.080  -6.892  1.00 63.79           C  
ATOM   1301  O   GLN A 163      24.254  15.472  -6.237  1.00 65.04           O  
ATOM   1302  CB  GLN A 163      22.076  14.759  -8.535  1.00 69.46           C  
ATOM   1303  CG  GLN A 163      23.177  13.716  -8.654  1.00 72.53           C  
ATOM   1304  CD  GLN A 163      22.883  12.678  -9.716  1.00 81.01           C  
ATOM   1305  NE2 GLN A 163      23.929  12.196 -10.379  1.00 83.72           N  
ATOM   1306  OE1 GLN A 163      21.730  12.307  -9.935  1.00 87.14           O  
ATOM   1307  N   SER A 164      23.575  17.299  -7.395  1.00 58.20           N  
ATOM   1308  CA  SER A 164      24.757  18.112  -7.154  1.00 57.85           C  
ATOM   1309  C   SER A 164      24.979  18.402  -5.653  1.00 53.22           C  
ATOM   1310  O   SER A 164      26.085  18.237  -5.130  1.00 50.71           O  
ATOM   1311  CB  SER A 164      24.630  19.408  -7.964  1.00 59.33           C  
ATOM   1312  OG  SER A 164      25.647  20.338  -7.633  1.00 68.08           O  
ATOM   1313  N   GLU A 165      23.921  18.837  -4.971  1.00 52.08           N  
ATOM   1314  CA  GLU A 165      23.981  19.140  -3.541  1.00 47.31           C  
ATOM   1315  C   GLU A 165      24.137  17.885  -2.688  1.00 41.67           C  
ATOM   1316  O   GLU A 165      24.879  17.910  -1.718  1.00 37.10           O  
ATOM   1317  CB  GLU A 165      22.749  19.915  -3.101  1.00 50.00           C  
ATOM   1318  CG  GLU A 165      22.683  21.328  -3.650  1.00 53.78           C  
ATOM   1319  CD  GLU A 165      21.275  21.884  -3.606  1.00 56.59           C  
ATOM   1320  OE1 GLU A 165      21.128  23.094  -3.350  1.00 61.46           O  
ATOM   1321  OE2 GLU A 165      20.313  21.112  -3.820  1.00 57.54           O1-
ATOM   1322  N   VAL A 166      23.461  16.797  -3.067  1.00 41.39           N  
ATOM   1323  CA  VAL A 166      23.630  15.492  -2.399  1.00 41.45           C  
ATOM   1324  C   VAL A 166      25.078  15.011  -2.476  1.00 41.40           C  
ATOM   1325  O   VAL A 166      25.610  14.492  -1.496  1.00 39.02           O  
ATOM   1326  CB  VAL A 166      22.687  14.404  -2.965  1.00 46.28           C  
ATOM   1327  CG1 VAL A 166      23.140  12.999  -2.547  1.00 46.80           C  
ATOM   1328  CG2 VAL A 166      21.265  14.649  -2.500  1.00 44.92           C  
ATOM   1329  N   LEU A 167      25.719  15.186  -3.636  1.00 42.73           N  
ATOM   1330  CA  LEU A 167      27.139  14.826  -3.787  1.00 41.46           C  
ATOM   1331  C   LEU A 167      28.027  15.646  -2.859  1.00 37.92           C  
ATOM   1332  O   LEU A 167      28.979  15.150  -2.293  1.00 36.75           O  
ATOM   1333  CB  LEU A 167      27.591  15.014  -5.241  1.00 42.22           C  
ATOM   1334  CG  LEU A 167      27.582  13.843  -6.231  1.00 44.77           C  
ATOM   1335  CD1 LEU A 167      26.527  12.802  -5.906  1.00 43.37           C  
ATOM   1336  CD2 LEU A 167      27.417  14.343  -7.668  1.00 41.82           C  
ATOM   1337  N   ALA A 168      27.694  16.911  -2.685  1.00 39.70           N  
ATOM   1338  CA  ALA A 168      28.570  17.800  -1.954  1.00 40.50           C  
ATOM   1339  C   ALA A 168      28.294  17.771  -0.453  1.00 41.41           C  
ATOM   1340  O   ALA A 168      29.119  18.208   0.334  1.00 44.27           O  
ATOM   1341  CB  ALA A 168      28.444  19.216  -2.511  1.00 40.81           C  
ATOM   1342  N   SER A 169      27.150  17.228  -0.049  1.00 40.75           N  
ATOM   1343  CA  SER A 169      26.700  17.385   1.335  1.00 40.51           C  
ATOM   1344  C   SER A 169      26.979  16.144   2.194  1.00 40.22           C  
ATOM   1345  O   SER A 169      27.031  15.033   1.688  1.00 38.15           O  
ATOM   1346  CB  SER A 169      25.215  17.739   1.338  1.00 41.30           C  
ATOM   1347  OG  SER A 169      24.637  17.592   2.626  1.00 49.08           O  
ATOM   1348  N   VAL A 170      27.177  16.352   3.488  1.00 40.59           N  
ATOM   1349  CA  VAL A 170      27.320  15.254   4.439  1.00 40.00           C  
ATOM   1350  C   VAL A 170      25.924  14.837   4.830  1.00 36.25           C  
ATOM   1351  O   VAL A 170      25.121  15.666   5.240  1.00 37.11           O  
ATOM   1352  CB  VAL A 170      28.093  15.671   5.711  1.00 42.57           C  
ATOM   1353  CG1 VAL A 170      27.858  14.664   6.838  1.00 43.20           C  
ATOM   1354  CG2 VAL A 170      29.583  15.830   5.411  1.00 40.66           C  
ATOM   1355  N   GLY A 171      25.633  13.548   4.700  1.00 30.91           N  
ATOM   1356  CA  GLY A 171      24.302  13.054   5.008  1.00 26.64           C  
ATOM   1357  C   GLY A 171      24.177  12.298   6.322  1.00 26.31           C  
ATOM   1358  O   GLY A 171      23.109  11.798   6.624  1.00 29.07           O  
ATOM   1359  N   GLY A 172      25.254  12.192   7.105  1.00 26.19           N  
ATOM   1360  CA  GLY A 172      25.189  11.498   8.391  1.00 24.71           C  
ATOM   1361  C   GLY A 172      26.392  10.626   8.676  1.00 27.09           C  
ATOM   1362  O   GLY A 172      27.446  10.781   8.024  1.00 23.63           O  
ATOM   1363  N   SER A 173      26.234   9.735   9.662  1.00 24.47           N  
ATOM   1364  CA  SER A 173      27.319   8.895  10.169  1.00 24.70           C  
ATOM   1365  C   SER A 173      26.900   7.468  10.398  1.00 24.32           C  
ATOM   1366  O   SER A 173      25.828   7.206  10.971  1.00 24.87           O  
ATOM   1367  CB  SER A 173      27.849   9.447  11.496  1.00 25.84           C  
ATOM   1368  OG  SER A 173      28.439  10.717  11.293  1.00 24.53           O  
ATOM   1369  N   MET A 174      27.729   6.535   9.928  1.00 22.90           N  
ATOM   1370  CA  MET A 174      27.621   5.148  10.349  1.00 23.11           C  
ATOM   1371  C   MET A 174      28.874   4.832  11.143  1.00 23.49           C  
ATOM   1372  O   MET A 174      29.978   4.804  10.593  1.00 25.10           O  
ATOM   1373  CB  MET A 174      27.512   4.179   9.159  1.00 23.91           C  
ATOM   1374  CG  MET A 174      27.478   2.709   9.594  1.00 25.98           C  
ATOM   1375  SD  MET A 174      27.139   1.553   8.234  1.00 29.37           S  
ATOM   1376  CE  MET A 174      28.591   1.774   7.207  1.00 29.92           C  
ATOM   1377  N   ILE A 175      28.701   4.605  12.440  1.00 25.41           N  
ATOM   1378  CA  ILE A 175      29.808   4.321  13.339  1.00 25.10           C  
ATOM   1379  C   ILE A 175      29.912   2.810  13.542  1.00 26.91           C  
ATOM   1380  O   ILE A 175      29.074   2.202  14.216  1.00 24.76           O  
ATOM   1381  CB  ILE A 175      29.604   5.019  14.696  1.00 27.20           C  
ATOM   1382  CG1 ILE A 175      29.354   6.534  14.507  1.00 26.45           C  
ATOM   1383  CG2 ILE A 175      30.756   4.684  15.638  1.00 28.56           C  
ATOM   1384  CD1 ILE A 175      30.419   7.286  13.697  1.00 26.15           C  
ATOM   1385  N   ILE A 176      30.945   2.203  12.966  1.00 27.26           N  
ATOM   1386  CA  ILE A 176      31.087   0.751  13.012  1.00 29.41           C  
ATOM   1387  C   ILE A 176      31.857   0.337  14.240  1.00 30.77           C  
ATOM   1388  O   ILE A 176      33.008   0.753  14.400  1.00 32.28           O  
ATOM   1389  CB  ILE A 176      31.900   0.228  11.803  1.00 32.61           C  
ATOM   1390  CG1 ILE A 176      31.367   0.792  10.474  1.00 35.61           C  
ATOM   1391  CG2 ILE A 176      31.967  -1.296  11.831  1.00 32.48           C  
ATOM   1392  CD1 ILE A 176      30.223   0.006   9.861  1.00 38.97           C  
ATOM   1393  N   GLY A 177      31.253  -0.510  15.076  1.00 29.21           N  
ATOM   1394  CA  GLY A 177      31.911  -1.032  16.272  1.00 30.20           C  
ATOM   1395  C   GLY A 177      31.816  -0.136  17.492  1.00 32.83           C  
ATOM   1396  O   GLY A 177      32.478  -0.393  18.491  1.00 34.32           O  
ATOM   1397  N   GLY A 178      30.982   0.900  17.432  1.00 32.15           N  
ATOM   1398  CA  GLY A 178      30.869   1.806  18.566  1.00 32.02           C  
ATOM   1399  C   GLY A 178      29.738   2.821  18.517  1.00 33.23           C  
ATOM   1400  O   GLY A 178      28.897   2.795  17.602  1.00 31.69           O  
ATOM   1401  N   ILE A 179      29.740   3.692  19.529  1.00 30.65           N  
ATOM   1402  CA  ILE A 179      28.736   4.730  19.782  1.00 31.42           C  
ATOM   1403  C   ILE A 179      29.517   6.048  19.912  1.00 33.42           C  
ATOM   1404  O   ILE A 179      30.348   6.167  20.794  1.00 36.78           O  
ATOM   1405  CB  ILE A 179      27.983   4.476  21.116  1.00 28.43           C  
ATOM   1406  CG1 ILE A 179      27.183   3.162  21.051  1.00 28.89           C  
ATOM   1407  CG2 ILE A 179      27.083   5.676  21.486  1.00 25.99           C  
ATOM   1408  CD1 ILE A 179      26.626   2.705  22.385  1.00 28.66           C  
ATOM   1409  N   ASP A 180      29.294   7.009  19.020  1.00 32.51           N  
ATOM   1410  CA  ASP A 180      29.906   8.330  19.167  1.00 33.08           C  
ATOM   1411  C   ASP A 180      28.928   9.231  19.931  1.00 34.59           C  
ATOM   1412  O   ASP A 180      27.880   9.639  19.414  1.00 32.30           O  
ATOM   1413  CB  ASP A 180      30.265   8.925  17.817  1.00 34.18           C  
ATOM   1414  CG  ASP A 180      31.000  10.251  17.933  1.00 39.23           C  
ATOM   1415  OD1 ASP A 180      30.615  11.094  18.774  1.00 38.11           O  
ATOM   1416  OD2 ASP A 180      31.955  10.461  17.157  1.00 42.64           O1-
ATOM   1417  N   HIS A 181      29.276   9.538  21.167  1.00 34.11           N  
ATOM   1418  CA  HIS A 181      28.365  10.256  22.045  1.00 35.91           C  
ATOM   1419  C   HIS A 181      28.074  11.714  21.669  1.00 35.17           C  
ATOM   1420  O   HIS A 181      27.127  12.293  22.177  1.00 36.84           O  
ATOM   1421  CB  HIS A 181      28.773  10.068  23.505  1.00 38.65           C  
ATOM   1422  CG  HIS A 181      28.609   8.658  23.990  1.00 40.95           C  
ATOM   1423  CD2 HIS A 181      29.461   7.602  23.977  1.00 43.79           C  
ATOM   1424  ND1 HIS A 181      27.438   8.194  24.549  1.00 41.45           N  
ATOM   1425  CE1 HIS A 181      27.571   6.916  24.863  1.00 43.70           C  
ATOM   1426  NE2 HIS A 181      28.791   6.534  24.530  1.00 45.90           N  
ATOM   1427  N   SER A 182      28.831  12.288  20.739  1.00 34.13           N  
ATOM   1428  CA  SER A 182      28.521  13.629  20.214  1.00 33.07           C  
ATOM   1429  C   SER A 182      27.334  13.693  19.184  1.00 32.90           C  
ATOM   1430  O   SER A 182      26.831  14.765  18.862  1.00 30.60           O  
ATOM   1431  CB  SER A 182      29.783  14.227  19.578  1.00 31.43           C  
ATOM   1432  OG  SER A 182      30.032  13.633  18.306  1.00 34.93           O  
ATOM   1433  N   LEU A 183      26.901  12.550  18.667  1.00 30.45           N  
ATOM   1434  CA  LEU A 183      25.829  12.523  17.669  1.00 29.37           C  
ATOM   1435  C   LEU A 183      24.396  12.622  18.239  1.00 28.36           C  
ATOM   1436  O   LEU A 183      23.442  12.678  17.472  1.00 29.21           O  
ATOM   1437  CB  LEU A 183      25.982  11.273  16.789  1.00 30.01           C  
ATOM   1438  CG  LEU A 183      27.377  11.114  16.166  1.00 28.02           C  
ATOM   1439  CD1 LEU A 183      27.491   9.799  15.403  1.00 28.72           C  
ATOM   1440  CD2 LEU A 183      27.699  12.302  15.275  1.00 29.19           C  
ATOM   1441  N   TYR A 184      24.250  12.671  19.566  1.00 28.54           N  
ATOM   1442  CA  TYR A 184      22.928  12.772  20.195  1.00 27.72           C  
ATOM   1443  C   TYR A 184      22.892  13.665  21.436  1.00 30.17           C  
ATOM   1444  O   TYR A 184      23.939  14.046  21.983  1.00 29.49           O  
ATOM   1445  CB  TYR A 184      22.396  11.381  20.563  1.00 28.34           C  
ATOM   1446  CG  TYR A 184      23.107  10.691  21.711  1.00 28.56           C  
ATOM   1447  CD1 TYR A 184      24.243   9.924  21.478  1.00 29.18           C  
ATOM   1448  CD2 TYR A 184      22.629  10.782  23.027  1.00 30.43           C  
ATOM   1449  CE1 TYR A 184      24.892   9.268  22.515  1.00 30.93           C  
ATOM   1450  CE2 TYR A 184      23.271  10.127  24.080  1.00 31.20           C  
ATOM   1451  CZ  TYR A 184      24.411   9.384  23.814  1.00 33.01           C  
ATOM   1452  OH  TYR A 184      25.093   8.720  24.814  1.00 32.20           O  
ATOM   1453  N   THR A 185      21.679  13.996  21.866  1.00 29.65           N  
ATOM   1454  CA  THR A 185      21.480  14.718  23.119  1.00 30.25           C  
ATOM   1455  C   THR A 185      20.495  13.925  23.978  1.00 31.89           C  
ATOM   1456  O   THR A 185      19.767  13.039  23.474  1.00 29.41           O  
ATOM   1457  CB  THR A 185      20.977  16.141  22.870  1.00 30.02           C  
ATOM   1458  CG2 THR A 185      21.989  16.937  22.017  1.00 29.88           C  
ATOM   1459  OG1 THR A 185      19.732  16.065  22.173  1.00 29.54           O  
ATOM   1460  N   GLY A 186      20.502  14.210  25.282  1.00 31.01           N  
ATOM   1461  CA  GLY A 186      19.683  13.463  26.228  1.00 28.88           C  
ATOM   1462  C   GLY A 186      20.237  12.071  26.370  1.00 29.04           C  
ATOM   1463  O   GLY A 186      21.416  11.849  26.147  1.00 30.69           O  
ATOM   1464  N   SER A 187      19.387  11.133  26.751  1.00 28.81           N  
ATOM   1465  CA  SER A 187      19.821   9.788  27.086  1.00 30.23           C  
ATOM   1466  C   SER A 187      19.511   8.800  25.964  1.00 29.23           C  
ATOM   1467  O   SER A 187      18.574   9.031  25.200  1.00 29.72           O  
ATOM   1468  CB  SER A 187      19.096   9.339  28.345  1.00 34.96           C  
ATOM   1469  OG  SER A 187      19.469  10.138  29.450  1.00 42.89           O  
ATOM   1470  N   LEU A 188      20.274   7.704  25.894  1.00 27.16           N  
ATOM   1471  CA  LEU A 188      19.922   6.552  25.064  1.00 29.67           C  
ATOM   1472  C   LEU A 188      18.972   5.629  25.805  1.00 27.94           C  
ATOM   1473  O   LEU A 188      19.212   5.302  26.946  1.00 30.86           O  
ATOM   1474  CB  LEU A 188      21.179   5.758  24.662  1.00 29.53           C  
ATOM   1475  CG  LEU A 188      21.948   6.226  23.423  1.00 31.02           C  
ATOM   1476  CD1 LEU A 188      23.375   5.659  23.505  1.00 31.63           C  
ATOM   1477  CD2 LEU A 188      21.261   5.826  22.104  1.00 28.89           C  
ATOM   1478  N   TRP A 189      17.883   5.226  25.163  1.00 25.63           N  
ATOM   1479  CA  TRP A 189      16.948   4.288  25.746  1.00 24.92           C  
ATOM   1480  C   TRP A 189      16.975   3.049  24.831  1.00 24.87           C  
ATOM   1481  O   TRP A 189      16.962   3.197  23.614  1.00 23.46           O  
ATOM   1482  CB  TRP A 189      15.534   4.891  25.792  1.00 23.62           C  
ATOM   1483  CG  TRP A 189      15.344   5.821  26.959  1.00 25.96           C  
ATOM   1484  CD1 TRP A 189      15.656   7.149  27.011  1.00 26.35           C  
ATOM   1485  CD2 TRP A 189      14.847   5.464  28.255  1.00 26.60           C  
ATOM   1486  CE2 TRP A 189      14.863   6.639  29.048  1.00 27.15           C  
ATOM   1487  CE3 TRP A 189      14.380   4.257  28.826  1.00 28.65           C  
ATOM   1488  NE1 TRP A 189      15.366   7.652  28.270  1.00 26.18           N  
ATOM   1489  CZ2 TRP A 189      14.447   6.649  30.400  1.00 27.23           C  
ATOM   1490  CZ3 TRP A 189      13.933   4.271  30.176  1.00 29.46           C  
ATOM   1491  CH2 TRP A 189      13.989   5.464  30.943  1.00 27.75           C  
ATOM   1492  N   TYR A 190      17.005   1.858  25.418  1.00 23.35           N  
ATOM   1493  CA  TYR A 190      17.117   0.632  24.644  1.00 24.41           C  
ATOM   1494  C   TYR A 190      15.833  -0.194  24.647  1.00 24.04           C  
ATOM   1495  O   TYR A 190      15.179  -0.361  25.685  1.00 23.58           O  
ATOM   1496  CB  TYR A 190      18.297  -0.213  25.168  1.00 24.53           C  
ATOM   1497  CG  TYR A 190      19.651   0.366  24.850  1.00 25.61           C  
ATOM   1498  CD1 TYR A 190      20.305   0.048  23.650  1.00 24.70           C  
ATOM   1499  CD2 TYR A 190      20.307   1.214  25.751  1.00 25.85           C  
ATOM   1500  CE1 TYR A 190      21.548   0.574  23.346  1.00 24.08           C  
ATOM   1501  CE2 TYR A 190      21.564   1.751  25.450  1.00 26.73           C  
ATOM   1502  CZ  TYR A 190      22.182   1.418  24.247  1.00 26.12           C  
ATOM   1503  OH  TYR A 190      23.436   1.917  23.938  1.00 26.71           O  
ATOM   1504  N   THR A 191      15.514  -0.753  23.486  1.00 23.86           N  
ATOM   1505  CA  THR A 191      14.420  -1.692  23.337  1.00 23.23           C  
ATOM   1506  C   THR A 191      15.023  -3.056  22.905  1.00 24.02           C  
ATOM   1507  O   THR A 191      16.006  -3.081  22.138  1.00 22.24           O  
ATOM   1508  CB  THR A 191      13.372  -1.147  22.329  1.00 24.41           C  
ATOM   1509  CG2 THR A 191      13.864  -1.184  20.894  1.00 25.62           C  
ATOM   1510  OG1 THR A 191      12.160  -1.895  22.428  1.00 26.79           O  
ATOM   1511  N   PRO A 192      14.470  -4.185  23.405  1.00 24.25           N  
ATOM   1512  CA  PRO A 192      14.983  -5.511  22.960  1.00 25.00           C  
ATOM   1513  C   PRO A 192      14.796  -5.787  21.474  1.00 25.89           C  
ATOM   1514  O   PRO A 192      13.782  -5.402  20.900  1.00 27.97           O  
ATOM   1515  CB  PRO A 192      14.136  -6.521  23.756  1.00 23.73           C  
ATOM   1516  CG  PRO A 192      13.613  -5.769  24.904  1.00 24.54           C  
ATOM   1517  CD  PRO A 192      13.489  -4.316  24.493  1.00 24.49           C  
ATOM   1518  N   ILE A 193      15.770  -6.461  20.851  1.00 25.85           N  
ATOM   1519  CA  ILE A 193      15.571  -7.035  19.527  1.00 24.55           C  
ATOM   1520  C   ILE A 193      14.773  -8.309  19.807  1.00 25.67           C  
ATOM   1521  O   ILE A 193      15.268  -9.223  20.444  1.00 24.41           O  
ATOM   1522  CB  ILE A 193      16.921  -7.310  18.810  1.00 22.95           C  
ATOM   1523  CG1 ILE A 193      17.556  -5.971  18.378  1.00 22.36           C  
ATOM   1524  CG2 ILE A 193      16.744  -8.215  17.589  1.00 24.27           C  
ATOM   1525  CD1 ILE A 193      19.039  -6.030  18.013  1.00 22.93           C  
ATOM   1526  N   ARG A 194      13.519  -8.344  19.379  1.00 26.41           N  
ATOM   1527  CA  ARG A 194      12.647  -9.466  19.702  1.00 27.23           C  
ATOM   1528  C   ARG A 194      13.248 -10.793  19.186  1.00 29.99           C  
ATOM   1529  O   ARG A 194      13.240 -11.817  19.868  1.00 29.13           O  
ATOM   1530  CB  ARG A 194      11.292  -9.255  19.066  1.00 26.80           C  
ATOM   1531  CG  ARG A 194      10.251 -10.195  19.644  1.00 28.20           C  
ATOM   1532  CD  ARG A 194       9.022 -10.161  18.800  1.00 29.40           C  
ATOM   1533  NE  ARG A 194       8.012 -11.078  19.316  1.00 29.98           N  
ATOM   1534  CZ  ARG A 194       6.963 -11.477  18.608  1.00 30.92           C  
ATOM   1535  NH1 ARG A 194       6.800 -11.038  17.365  1.00 30.68           N1+
ATOM   1536  NH2 ARG A 194       6.079 -12.309  19.149  1.00 31.21           N  
ATOM   1537  N   ARG A 195      13.800 -10.730  17.980  1.00 30.51           N  
ATOM   1538  CA  ARG A 195      14.332 -11.893  17.299  1.00 33.17           C  
ATOM   1539  C   ARG A 195      15.297 -11.386  16.236  1.00 30.05           C  
ATOM   1540  O   ARG A 195      15.070 -10.331  15.624  1.00 26.11           O  
ATOM   1541  CB  ARG A 195      13.197 -12.698  16.660  1.00 35.12           C  
ATOM   1542  CG  ARG A 195      13.678 -13.968  15.987  1.00 40.81           C  
ATOM   1543  CD  ARG A 195      12.560 -14.981  15.875  1.00 42.38           C  
ATOM   1544  NE  ARG A 195      11.645 -14.672  14.782  1.00 42.17           N  
ATOM   1545  CZ  ARG A 195      11.822 -15.069  13.532  1.00 42.15           C  
ATOM   1546  NH1 ARG A 195      12.893 -15.767  13.213  1.00 41.46           N1+
ATOM   1547  NH2 ARG A 195      10.920 -14.772  12.601  1.00 48.45           N  
ATOM   1548  N   GLU A 196      16.378 -12.132  16.038  1.00 30.43           N  
ATOM   1549  CA  GLU A 196      17.416 -11.751  15.089  1.00 30.62           C  
ATOM   1550  C   GLU A 196      17.111 -12.272  13.692  1.00 31.03           C  
ATOM   1551  O   GLU A 196      17.534 -13.369  13.315  1.00 30.36           O  
ATOM   1552  CB  GLU A 196      18.780 -12.237  15.579  1.00 32.57           C  
ATOM   1553  CG  GLU A 196      19.195 -11.582  16.904  1.00 34.60           C  
ATOM   1554  CD  GLU A 196      20.116 -12.469  17.734  1.00 35.39           C  
ATOM   1555  OE1 GLU A 196      19.718 -13.600  18.075  1.00 36.77           O  
ATOM   1556  OE2 GLU A 196      21.237 -12.037  18.044  1.00 34.53           O1-
ATOM   1557  N   TRP A 197      16.343 -11.486  12.936  1.00 27.33           N  
ATOM   1558  CA  TRP A 197      16.157 -11.732  11.514  1.00 26.54           C  
ATOM   1559  C   TRP A 197      16.176 -10.370  10.812  1.00 25.37           C  
ATOM   1560  O   TRP A 197      17.226  -9.949  10.356  1.00 23.01           O  
ATOM   1561  CB  TRP A 197      14.915 -12.606  11.238  1.00 27.51           C  
ATOM   1562  CG  TRP A 197      13.589 -12.119  11.754  1.00 26.39           C  
ATOM   1563  CD1 TRP A 197      13.338 -11.451  12.923  1.00 27.71           C  
ATOM   1564  CD2 TRP A 197      12.320 -12.301  11.117  1.00 27.31           C  
ATOM   1565  CE2 TRP A 197      11.341 -11.711  11.956  1.00 26.99           C  
ATOM   1566  CE3 TRP A 197      11.912 -12.926   9.925  1.00 28.06           C  
ATOM   1567  NE1 TRP A 197      11.992 -11.175  13.035  1.00 26.51           N  
ATOM   1568  CZ2 TRP A 197       9.977 -11.710  11.636  1.00 28.43           C  
ATOM   1569  CZ3 TRP A 197      10.553 -12.927   9.604  1.00 27.80           C  
ATOM   1570  CH2 TRP A 197       9.604 -12.314  10.452  1.00 27.80           C  
ATOM   1571  N   TYR A 198      15.048  -9.663  10.768  1.00 24.53           N  
ATOM   1572  CA  TYR A 198      15.092  -8.196  10.705  1.00 23.98           C  
ATOM   1573  C   TYR A 198      15.491  -7.662  12.080  1.00 23.27           C  
ATOM   1574  O   TYR A 198      15.576  -8.432  13.047  1.00 22.63           O  
ATOM   1575  CB  TYR A 198      13.721  -7.613  10.369  1.00 24.98           C  
ATOM   1576  CG  TYR A 198      13.172  -8.091   9.074  1.00 25.15           C  
ATOM   1577  CD1 TYR A 198      13.468  -7.423   7.887  1.00 26.18           C  
ATOM   1578  CD2 TYR A 198      12.374  -9.229   9.022  1.00 28.08           C  
ATOM   1579  CE1 TYR A 198      12.974  -7.872   6.676  1.00 27.54           C  
ATOM   1580  CE2 TYR A 198      11.875  -9.690   7.818  1.00 27.86           C  
ATOM   1581  CZ  TYR A 198      12.175  -9.004   6.653  1.00 28.20           C  
ATOM   1582  OH  TYR A 198      11.683  -9.445   5.459  1.00 29.26           O  
ATOM   1583  N   TYR A 199      15.727  -6.352  12.180  1.00 20.38           N  
ATOM   1584  CA  TYR A 199      15.797  -5.732  13.492  1.00 22.11           C  
ATOM   1585  C   TYR A 199      14.376  -5.507  14.016  1.00 22.74           C  
ATOM   1586  O   TYR A 199      13.828  -4.415  13.890  1.00 23.26           O  
ATOM   1587  CB  TYR A 199      16.621  -4.420  13.467  1.00 21.44           C  
ATOM   1588  CG  TYR A 199      18.070  -4.717  13.182  1.00 22.03           C  
ATOM   1589  CD1 TYR A 199      18.915  -5.242  14.181  1.00 21.64           C  
ATOM   1590  CD2 TYR A 199      18.597  -4.526  11.894  1.00 20.82           C  
ATOM   1591  CE1 TYR A 199      20.257  -5.533  13.911  1.00 22.12           C  
ATOM   1592  CE2 TYR A 199      19.931  -4.798  11.628  1.00 20.65           C  
ATOM   1593  CZ  TYR A 199      20.752  -5.313  12.632  1.00 21.31           C  
ATOM   1594  OH  TYR A 199      22.069  -5.620  12.332  1.00 21.10           O  
ATOM   1595  N   GLU A 200      13.813  -6.552  14.624  1.00 23.71           N  
ATOM   1596  CA  GLU A 200      12.425  -6.555  14.985  1.00 23.69           C  
ATOM   1597  C   GLU A 200      12.282  -5.992  16.393  1.00 24.16           C  
ATOM   1598  O   GLU A 200      12.995  -6.409  17.330  1.00 22.29           O  
ATOM   1599  CB  GLU A 200      11.820  -7.979  14.906  1.00 24.01           C  
ATOM   1600  CG  GLU A 200      10.318  -7.996  15.198  1.00 24.84           C  
ATOM   1601  CD  GLU A 200       9.717  -9.399  15.376  1.00 27.90           C  
ATOM   1602  OE1 GLU A 200      10.466 -10.420  15.338  1.00 26.72           O  
ATOM   1603  OE2 GLU A 200       8.479  -9.479  15.547  1.00 25.19           O1-
ATOM   1604  N   VAL A 201      11.353  -5.056  16.544  1.00 21.23           N  
ATOM   1605  CA  VAL A 201      11.050  -4.516  17.871  1.00 22.62           C  
ATOM   1606  C   VAL A 201       9.558  -4.650  18.190  1.00 23.66           C  
ATOM   1607  O   VAL A 201       8.769  -5.103  17.341  1.00 22.58           O  
ATOM   1608  CB  VAL A 201      11.470  -3.021  17.967  1.00 22.20           C  
ATOM   1609  CG1 VAL A 201      12.967  -2.908  17.779  1.00 24.10           C  
ATOM   1610  CG2 VAL A 201      10.786  -2.183  16.899  1.00 22.59           C  
ATOM   1611  N   ILE A 202       9.165  -4.203  19.387  1.00 24.26           N  
ATOM   1612  CA  ILE A 202       7.764  -4.243  19.790  1.00 23.75           C  
ATOM   1613  C   ILE A 202       7.289  -2.855  20.221  1.00 22.90           C  
ATOM   1614  O   ILE A 202       7.789  -2.306  21.200  1.00 22.34           O  
ATOM   1615  CB  ILE A 202       7.535  -5.285  20.917  1.00 24.32           C  
ATOM   1616  CG1 ILE A 202       7.710  -6.684  20.344  1.00 25.50           C  
ATOM   1617  CG2 ILE A 202       6.111  -5.199  21.476  1.00 25.63           C  
ATOM   1618  CD1 ILE A 202       7.629  -7.789  21.377  1.00 29.57           C  
ATOM   1619  N   ILE A 203       6.331  -2.303  19.475  1.00 22.42           N  
ATOM   1620  CA  ILE A 203       5.612  -1.074  19.836  1.00 22.25           C  
ATOM   1621  C   ILE A 203       4.413  -1.390  20.748  1.00 24.94           C  
ATOM   1622  O   ILE A 203       3.569  -2.252  20.429  1.00 25.54           O  
ATOM   1623  CB  ILE A 203       5.113  -0.386  18.554  1.00 22.68           C  
ATOM   1624  CG1 ILE A 203       6.326  -0.072  17.670  1.00 22.51           C  
ATOM   1625  CG2 ILE A 203       4.236   0.830  18.861  1.00 19.13           C  
ATOM   1626  CD1 ILE A 203       5.952   0.330  16.271  1.00 23.60           C  
ATOM   1627  N   VAL A 204       4.328  -0.676  21.866  1.00 23.88           N  
ATOM   1628  CA  VAL A 204       3.299  -0.953  22.863  1.00 24.26           C  
ATOM   1629  C   VAL A 204       2.207   0.120  22.977  1.00 25.07           C  
ATOM   1630  O   VAL A 204       1.190  -0.114  23.621  1.00 25.72           O  
ATOM   1631  CB  VAL A 204       3.925  -1.266  24.232  1.00 22.75           C  
ATOM   1632  CG1 VAL A 204       4.943  -2.407  24.094  1.00 22.29           C  
ATOM   1633  CG2 VAL A 204       4.602  -0.040  24.827  1.00 24.12           C  
ATOM   1634  N   ARG A 205       2.410   1.281  22.364  1.00 21.78           N  
ATOM   1635  CA  ARG A 205       1.399   2.359  22.424  1.00 21.97           C  
ATOM   1636  C   ARG A 205       1.778   3.363  21.354  1.00 22.31           C  
ATOM   1637  O   ARG A 205       2.974   3.501  21.001  1.00 21.71           O  
ATOM   1638  CB  ARG A 205       1.392   3.019  23.818  1.00 21.73           C  
ATOM   1639  CG  ARG A 205       0.572   4.299  23.996  1.00 21.52           C  
ATOM   1640  CD  ARG A 205       0.676   4.738  25.455  1.00 22.89           C  
ATOM   1641  NE  ARG A 205       0.128   6.085  25.696  1.00 24.85           N  
ATOM   1642  CZ  ARG A 205      -1.054   6.316  26.267  1.00 27.03           C  
ATOM   1643  NH1 ARG A 205      -1.801   5.285  26.703  1.00 26.68           N1+
ATOM   1644  NH2 ARG A 205      -1.466   7.573  26.438  1.00 27.81           N  
ATOM   1645  N   VAL A 206       0.767   4.013  20.802  1.00 21.70           N  
ATOM   1646  CA  VAL A 206       0.965   5.068  19.801  1.00 24.32           C  
ATOM   1647  C   VAL A 206       0.117   6.276  20.211  1.00 23.51           C  
ATOM   1648  O   VAL A 206      -1.049   6.100  20.520  1.00 25.01           O  
ATOM   1649  CB  VAL A 206       0.549   4.611  18.385  1.00 23.85           C  
ATOM   1650  CG1 VAL A 206       0.591   5.783  17.398  1.00 23.53           C  
ATOM   1651  CG2 VAL A 206       1.437   3.459  17.918  1.00 26.45           C  
ATOM   1652  N   GLU A 207       0.718   7.471  20.229  1.00 23.09           N  
ATOM   1653  CA  GLU A 207      -0.005   8.733  20.480  1.00 23.92           C  
ATOM   1654  C   GLU A 207       0.139   9.694  19.315  1.00 22.67           C  
ATOM   1655  O   GLU A 207       1.197   9.731  18.674  1.00 20.98           O  
ATOM   1656  CB  GLU A 207       0.554   9.440  21.719  1.00 23.92           C  
ATOM   1657  CG  GLU A 207       0.270   8.702  23.005  1.00 26.24           C  
ATOM   1658  CD  GLU A 207       0.906   9.346  24.231  1.00 28.94           C  
ATOM   1659  OE1 GLU A 207       1.519  10.449  24.139  1.00 28.71           O  
ATOM   1660  OE2 GLU A 207       0.815   8.707  25.295  1.00 27.96           O1-
ATOM   1661  N   ILE A 208      -0.925  10.461  19.065  1.00 21.68           N  
ATOM   1662  CA  ILE A 208      -0.910  11.588  18.137  1.00 22.97           C  
ATOM   1663  C   ILE A 208      -1.222  12.809  18.981  1.00 22.38           C  
ATOM   1664  O   ILE A 208      -2.320  12.906  19.515  1.00 22.64           O  
ATOM   1665  CB  ILE A 208      -1.994  11.478  17.038  1.00 25.54           C  
ATOM   1666  CG1 ILE A 208      -2.002  10.073  16.387  1.00 26.82           C  
ATOM   1667  CG2 ILE A 208      -1.835  12.609  16.022  1.00 24.86           C  
ATOM   1668  CD1 ILE A 208      -0.726   9.677  15.670  1.00 27.60           C  
ATOM   1669  N   ASN A 209      -0.255  13.727  19.108  1.00 21.20           N  
ATOM   1670  CA  ASN A 209      -0.372  14.849  20.051  1.00 22.64           C  
ATOM   1671  C   ASN A 209      -0.891  14.393  21.422  1.00 22.36           C  
ATOM   1672  O   ASN A 209      -1.828  14.983  21.976  1.00 22.32           O  
ATOM   1673  CB  ASN A 209      -1.273  15.960  19.515  1.00 21.78           C  
ATOM   1674  CG  ASN A 209      -0.495  17.078  18.861  1.00 22.23           C  
ATOM   1675  ND2 ASN A 209      -1.209  18.096  18.394  1.00 21.12           N  
ATOM   1676  OD1 ASN A 209       0.735  17.026  18.770  1.00 21.36           O  
ATOM   1677  N   GLY A 210      -0.275  13.361  21.984  1.00 22.05           N  
ATOM   1678  CA  GLY A 210      -0.639  12.975  23.342  1.00 21.97           C  
ATOM   1679  C   GLY A 210      -1.920  12.131  23.416  1.00 23.05           C  
ATOM   1680  O   GLY A 210      -2.212  11.569  24.461  1.00 23.96           O  
ATOM   1681  N   GLN A 211      -2.681  12.049  22.326  1.00 22.88           N  
ATOM   1682  CA  GLN A 211      -3.952  11.319  22.367  1.00 23.07           C  
ATOM   1683  C   GLN A 211      -3.697   9.885  21.947  1.00 21.61           C  
ATOM   1684  O   GLN A 211      -3.222   9.644  20.853  1.00 19.70           O  
ATOM   1685  CB  GLN A 211      -5.056  11.988  21.503  1.00 23.67           C  
ATOM   1686  CG  GLN A 211      -6.384  11.211  21.529  1.00 26.37           C  
ATOM   1687  CD  GLN A 211      -7.574  11.978  20.934  1.00 31.53           C  
ATOM   1688  NE2 GLN A 211      -8.774  11.462  21.148  1.00 29.55           N  
ATOM   1689  OE1 GLN A 211      -7.410  13.003  20.271  1.00 36.10           O  
ATOM   1690  N   ASP A 212      -3.999   8.957  22.843  1.00 23.81           N  
ATOM   1691  CA  ASP A 212      -3.820   7.515  22.631  1.00 26.39           C  
ATOM   1692  C   ASP A 212      -4.634   7.047  21.414  1.00 27.38           C  
ATOM   1693  O   ASP A 212      -5.838   7.310  21.330  1.00 30.11           O  
ATOM   1694  CB  ASP A 212      -4.271   6.783  23.910  1.00 24.73           C  
ATOM   1695  CG  ASP A 212      -4.055   5.259  23.861  1.00 27.38           C  
ATOM   1696  OD1 ASP A 212      -3.373   4.753  22.963  1.00 27.25           O  
ATOM   1697  OD2 ASP A 212      -4.551   4.553  24.771  1.00 28.47           O1-
ATOM   1698  N   LEU A 213      -3.999   6.344  20.474  1.00 26.33           N  
ATOM   1699  CA  LEU A 213      -4.730   5.838  19.313  1.00 29.76           C  
ATOM   1700  C   LEU A 213      -5.657   4.700  19.761  1.00 31.40           C  
ATOM   1701  O   LEU A 213      -6.626   4.388  19.093  1.00 35.36           O  
ATOM   1702  CB  LEU A 213      -3.769   5.379  18.213  1.00 30.61           C  
ATOM   1703  CG  LEU A 213      -4.106   5.595  16.741  1.00 30.14           C  
ATOM   1704  CD1 LEU A 213      -4.210   7.062  16.395  1.00 28.84           C  
ATOM   1705  CD2 LEU A 213      -3.038   4.922  15.870  1.00 31.26           C  
ATOM   1706  N   LYS A 214      -5.337   4.110  20.905  1.00 33.91           N  
ATOM   1707  CA  LYS A 214      -6.180   3.156  21.630  1.00 40.19           C  
ATOM   1708  C   LYS A 214      -6.529   1.865  20.869  1.00 42.44           C  
ATOM   1709  O   LYS A 214      -7.629   1.335  20.986  1.00 40.22           O  
ATOM   1710  CB  LYS A 214      -7.435   3.845  22.192  1.00 41.89           C  
ATOM   1711  CG  LYS A 214      -7.685   3.475  23.639  1.00 46.45           C  
ATOM   1712  CD  LYS A 214      -9.031   3.995  24.122  1.00 52.36           C  
ATOM   1713  CE  LYS A 214      -9.221   3.609  25.578  1.00 53.73           C  
ATOM   1714  NZ  LYS A 214     -10.636   3.239  25.853  1.00 60.14           N1+
ATOM   1715  N   MET A 215      -5.574   1.347  20.113  1.00 41.48           N  
ATOM   1716  CA  MET A 215      -5.762   0.063  19.459  1.00 40.45           C  
ATOM   1717  C   MET A 215      -5.204  -1.030  20.348  1.00 37.39           C  
ATOM   1718  O   MET A 215      -4.360  -0.772  21.192  1.00 38.17           O  
ATOM   1719  CB  MET A 215      -5.070   0.084  18.106  1.00 41.20           C  
ATOM   1720  CG  MET A 215      -5.551   1.235  17.253  1.00 39.44           C  
ATOM   1721  SD  MET A 215      -5.066   1.120  15.531  1.00 41.83           S  
ATOM   1722  CE  MET A 215      -5.748  -0.479  15.062  1.00 44.07           C  
ATOM   1723  N   ASP A 216      -5.684  -2.249  20.171  1.00 36.95           N  
ATOM   1724  CA  ASP A 216      -5.085  -3.411  20.796  1.00 36.43           C  
ATOM   1725  C   ASP A 216      -3.620  -3.369  20.322  1.00 35.60           C  
ATOM   1726  O   ASP A 216      -3.372  -3.253  19.113  1.00 33.23           O  
ATOM   1727  CB  ASP A 216      -5.839  -4.648  20.284  1.00 40.72           C  
ATOM   1728  CG  ASP A 216      -5.150  -5.980  20.600  1.00 46.71           C  
ATOM   1729  OD1 ASP A 216      -3.968  -6.048  21.011  1.00 47.44           O  
ATOM   1730  OD2 ASP A 216      -5.824  -7.010  20.393  1.00 56.40           O1-
ATOM   1731  N   CYS A 217      -2.660  -3.431  21.249  1.00 34.53           N  
ATOM   1732  CA  CYS A 217      -1.243  -3.234  20.867  1.00 36.95           C  
ATOM   1733  C   CYS A 217      -0.720  -4.254  19.818  1.00 34.89           C  
ATOM   1734  O   CYS A 217       0.209  -3.948  19.070  1.00 30.11           O  
ATOM   1735  CB  CYS A 217      -0.310  -3.130  22.094  1.00 39.59           C  
ATOM   1736  SG  CYS A 217      -0.132  -4.637  23.097  1.00 47.81           S  
ATOM   1737  N   LYS A 218      -1.347  -5.435  19.735  1.00 31.71           N  
ATOM   1738  CA  LYS A 218      -0.972  -6.420  18.705  1.00 32.50           C  
ATOM   1739  C   LYS A 218      -1.117  -5.860  17.308  1.00 29.90           C  
ATOM   1740  O   LYS A 218      -0.412  -6.276  16.398  1.00 28.92           O  
ATOM   1741  CB  LYS A 218      -1.810  -7.688  18.804  1.00 34.91           C  
ATOM   1742  CG  LYS A 218      -1.167  -8.769  19.635  1.00 41.39           C  
ATOM   1743  CD  LYS A 218      -1.488 -10.150  19.063  1.00 43.55           C  
ATOM   1744  CE  LYS A 218      -1.849 -11.123  20.166  1.00 44.19           C  
ATOM   1745  NZ  LYS A 218      -0.733 -11.282  21.132  1.00 47.09           N1+
ATOM   1746  N   GLU A 219      -2.041  -4.921  17.147  1.00 29.92           N  
ATOM   1747  CA  GLU A 219      -2.268  -4.270  15.866  1.00 30.51           C  
ATOM   1748  C   GLU A 219      -1.033  -3.486  15.382  1.00 29.65           C  
ATOM   1749  O   GLU A 219      -0.764  -3.425  14.172  1.00 27.58           O  
ATOM   1750  CB  GLU A 219      -3.469  -3.327  15.948  1.00 33.86           C  
ATOM   1751  CG  GLU A 219      -4.818  -3.980  16.288  1.00 37.59           C  
ATOM   1752  CD  GLU A 219      -5.352  -4.874  15.177  1.00 41.95           C  
ATOM   1753  OE1 GLU A 219      -4.898  -4.775  14.015  1.00 40.16           O  
ATOM   1754  OE2 GLU A 219      -6.236  -5.703  15.470  1.00 47.36           O1-
ATOM   1755  N   TYR A 220      -0.299  -2.892  16.324  1.00 28.38           N  
ATOM   1756  CA  TYR A 220       0.915  -2.101  15.985  1.00 27.75           C  
ATOM   1757  C   TYR A 220       2.073  -2.946  15.453  1.00 28.41           C  
ATOM   1758  O   TYR A 220       2.984  -2.404  14.793  1.00 28.21           O  
ATOM   1759  CB  TYR A 220       1.424  -1.332  17.194  1.00 26.08           C  
ATOM   1760  CG  TYR A 220       0.392  -0.425  17.823  1.00 25.66           C  
ATOM   1761  CD1 TYR A 220      -0.445   0.363  17.039  1.00 26.11           C  
ATOM   1762  CD2 TYR A 220       0.263  -0.362  19.204  1.00 26.52           C  
ATOM   1763  CE1 TYR A 220      -1.398   1.211  17.617  1.00 27.18           C  
ATOM   1764  CE2 TYR A 220      -0.675   0.473  19.802  1.00 27.81           C  
ATOM   1765  CZ  TYR A 220      -1.511   1.251  18.997  1.00 27.66           C  
ATOM   1766  OH  TYR A 220      -2.440   2.074  19.612  1.00 29.24           O  
ATOM   1767  N   ASN A 221       2.049  -4.244  15.775  1.00 27.21           N  
ATOM   1768  CA  ASN A 221       3.145  -5.157  15.437  1.00 27.68           C  
ATOM   1769  C   ASN A 221       2.703  -6.294  14.530  1.00 27.34           C  
ATOM   1770  O   ASN A 221       3.322  -7.346  14.484  1.00 27.88           O  
ATOM   1771  CB  ASN A 221       3.830  -5.692  16.701  1.00 25.37           C  
ATOM   1772  CG  ASN A 221       4.218  -4.582  17.655  1.00 26.57           C  
ATOM   1773  ND2 ASN A 221       3.547  -4.546  18.817  1.00 23.50           N  
ATOM   1774  OD1 ASN A 221       5.099  -3.742  17.345  1.00 25.49           O  
ATOM   1775  N   TYR A 222       1.629  -6.060  13.805  1.00 28.61           N  
ATOM   1776  CA  TYR A 222       1.055  -7.090  12.959  1.00 31.89           C  
ATOM   1777  C   TYR A 222       1.573  -6.888  11.539  1.00 29.00           C  
ATOM   1778  O   TYR A 222       1.226  -5.896  10.927  1.00 27.91           O  
ATOM   1779  CB  TYR A 222      -0.482  -6.949  13.006  1.00 33.10           C  
ATOM   1780  CG  TYR A 222      -1.185  -7.850  12.032  1.00 37.69           C  
ATOM   1781  CD1 TYR A 222      -1.043  -9.242  12.113  1.00 39.78           C  
ATOM   1782  CD2 TYR A 222      -1.974  -7.321  11.013  1.00 40.15           C  
ATOM   1783  CE1 TYR A 222      -1.679 -10.085  11.206  1.00 42.57           C  
ATOM   1784  CE2 TYR A 222      -2.613  -8.151  10.097  1.00 43.53           C  
ATOM   1785  CZ  TYR A 222      -2.467  -9.527  10.201  1.00 46.49           C  
ATOM   1786  OH  TYR A 222      -3.104 -10.346   9.293  1.00 51.95           O  
ATOM   1787  N   ASP A 223       2.403  -7.784  11.004  1.00 28.31           N  
ATOM   1788  CA  ASP A 223       2.853  -9.035  11.654  1.00 29.63           C  
ATOM   1789  C   ASP A 223       4.276  -8.986  12.245  1.00 28.54           C  
ATOM   1790  O   ASP A 223       4.773  -9.988  12.767  1.00 27.80           O  
ATOM   1791  CB  ASP A 223       2.737 -10.214  10.675  1.00 33.91           C  
ATOM   1792  CG  ASP A 223       3.523 -10.000   9.367  1.00 37.12           C  
ATOM   1793  OD1 ASP A 223       4.083  -8.899   9.114  1.00 33.02           O  
ATOM   1794  OD2 ASP A 223       3.554 -10.965   8.565  1.00 41.27           O1-
ATOM   1795  N   LYS A 224       4.914  -7.815  12.145  1.00 26.57           N  
ATOM   1796  CA  LYS A 224       6.190  -7.513  12.800  1.00 25.34           C  
ATOM   1797  C   LYS A 224       6.364  -5.992  12.800  1.00 25.27           C  
ATOM   1798  O   LYS A 224       5.672  -5.298  12.079  1.00 27.36           O  
ATOM   1799  CB  LYS A 224       7.353  -8.138  12.021  1.00 25.45           C  
ATOM   1800  CG  LYS A 224       7.484  -7.654  10.574  1.00 24.11           C  
ATOM   1801  CD  LYS A 224       8.577  -8.435   9.877  1.00 25.73           C  
ATOM   1802  CE  LYS A 224       8.793  -7.926   8.459  1.00 27.23           C  
ATOM   1803  NZ  LYS A 224       7.668  -8.350   7.563  1.00 28.82           N1+
ATOM   1804  N   SER A 225       7.264  -5.487  13.631  1.00 26.14           N  
ATOM   1805  CA  SER A 225       7.706  -4.113  13.546  1.00 23.56           C  
ATOM   1806  C   SER A 225       9.223  -4.129  13.443  1.00 23.41           C  
ATOM   1807  O   SER A 225       9.906  -4.765  14.250  1.00 23.41           O  
ATOM   1808  CB  SER A 225       7.300  -3.335  14.779  1.00 24.64           C  
ATOM   1809  OG  SER A 225       5.900  -3.348  14.934  1.00 27.67           O  
ATOM   1810  N   ILE A 226       9.740  -3.421  12.454  1.00 21.11           N  
ATOM   1811  CA  ILE A 226      11.164  -3.414  12.192  1.00 20.44           C  
ATOM   1812  C   ILE A 226      11.739  -1.986  12.044  1.00 20.98           C  
ATOM   1813  O   ILE A 226      11.009  -0.997  11.844  1.00 20.71           O  
ATOM   1814  CB  ILE A 226      11.503  -4.278  10.928  1.00 19.18           C  
ATOM   1815  CG1 ILE A 226      11.083  -3.531   9.650  1.00 19.37           C  
ATOM   1816  CG2 ILE A 226      10.885  -5.675  11.043  1.00 19.26           C  
ATOM   1817  CD1 ILE A 226      11.543  -4.193   8.331  1.00 20.84           C  
ATOM   1818  N   VAL A 227      13.055  -1.879  12.187  1.00 22.44           N  
ATOM   1819  CA  VAL A 227      13.750  -0.593  12.018  1.00 21.88           C  
ATOM   1820  C   VAL A 227      14.530  -0.754  10.717  1.00 23.03           C  
ATOM   1821  O   VAL A 227      15.360  -1.661  10.641  1.00 22.94           O  
ATOM   1822  CB  VAL A 227      14.745  -0.348  13.169  1.00 24.40           C  
ATOM   1823  CG1 VAL A 227      15.489   0.971  12.951  1.00 24.53           C  
ATOM   1824  CG2 VAL A 227      14.048  -0.373  14.527  1.00 22.58           C  
ATOM   1825  N   ASP A 228      14.255   0.085   9.707  1.00 23.91           N  
ATOM   1826  CA  ASP A 228      14.731  -0.143   8.311  1.00 25.76           C  
ATOM   1827  C   ASP A 228      15.204   1.089   7.535  1.00 25.55           C  
ATOM   1828  O   ASP A 228      14.402   1.824   6.953  1.00 27.32           O  
ATOM   1829  CB  ASP A 228      13.666  -0.890   7.485  1.00 25.47           C  
ATOM   1830  CG  ASP A 228      14.104  -1.158   6.049  1.00 29.46           C  
ATOM   1831  OD1 ASP A 228      15.297  -0.950   5.708  1.00 28.08           O  
ATOM   1832  OD2 ASP A 228      13.237  -1.576   5.238  1.00 29.66           O1-
ATOM   1833  N   SER A 229      16.525   1.279   7.479  1.00 25.99           N  
ATOM   1834  CA  SER A 229      17.108   2.451   6.812  1.00 24.49           C  
ATOM   1835  C   SER A 229      16.923   2.460   5.278  1.00 25.24           C  
ATOM   1836  O   SER A 229      17.022   3.525   4.640  1.00 24.26           O  
ATOM   1837  CB  SER A 229      18.573   2.575   7.187  1.00 25.34           C  
ATOM   1838  OG  SER A 229      19.277   1.418   6.780  1.00 25.16           O  
ATOM   1839  N   GLY A 230      16.627   1.292   4.693  1.00 23.49           N  
ATOM   1840  CA  GLY A 230      16.429   1.190   3.250  1.00 25.62           C  
ATOM   1841  C   GLY A 230      14.995   1.430   2.779  1.00 25.86           C  
ATOM   1842  O   GLY A 230      14.705   1.266   1.606  1.00 28.25           O  
ATOM   1843  N   THR A 231      14.106   1.800   3.695  1.00 24.51           N  
ATOM   1844  CA  THR A 231      12.741   2.188   3.381  1.00 23.30           C  
ATOM   1845  C   THR A 231      12.623   3.677   3.722  1.00 24.89           C  
ATOM   1846  O   THR A 231      13.091   4.125   4.779  1.00 23.62           O  
ATOM   1847  CB  THR A 231      11.734   1.425   4.278  1.00 25.38           C  
ATOM   1848  CG2 THR A 231      10.325   2.069   4.276  1.00 24.09           C  
ATOM   1849  OG1 THR A 231      11.638   0.056   3.866  1.00 25.17           O  
ATOM   1850  N   THR A 232      11.983   4.438   2.844  1.00 24.27           N  
ATOM   1851  CA  THR A 232      11.831   5.875   3.063  1.00 23.78           C  
ATOM   1852  C   THR A 232      10.884   6.208   4.196  1.00 22.57           C  
ATOM   1853  O   THR A 232      11.243   6.962   5.112  1.00 23.38           O  
ATOM   1854  CB  THR A 232      11.352   6.570   1.777  1.00 23.38           C  
ATOM   1855  CG2 THR A 232      11.078   8.061   2.058  1.00 23.54           C  
ATOM   1856  OG1 THR A 232      12.370   6.421   0.774  1.00 21.91           O  
ATOM   1857  N   ASN A 233       9.677   5.646   4.156  1.00 23.01           N  
ATOM   1858  CA  ASN A 233       8.583   6.133   5.013  1.00 22.46           C  
ATOM   1859  C   ASN A 233       8.470   5.453   6.371  1.00 22.76           C  
ATOM   1860  O   ASN A 233       9.094   4.416   6.613  1.00 22.58           O  
ATOM   1861  CB  ASN A 233       7.256   5.891   4.303  1.00 24.08           C  
ATOM   1862  CG  ASN A 233       6.981   6.879   3.183  1.00 25.12           C  
ATOM   1863  ND2 ASN A 233       5.836   6.683   2.544  1.00 27.33           N  
ATOM   1864  OD1 ASN A 233       7.747   7.817   2.907  1.00 22.54           O  
ATOM   1865  N   LEU A 234       7.677   6.060   7.250  1.00 23.07           N  
ATOM   1866  CA  LEU A 234       7.092   5.352   8.372  1.00 21.84           C  
ATOM   1867  C   LEU A 234       5.945   4.543   7.771  1.00 23.71           C  
ATOM   1868  O   LEU A 234       4.981   5.102   7.209  1.00 24.45           O  
ATOM   1869  CB  LEU A 234       6.591   6.310   9.466  1.00 21.33           C  
ATOM   1870  CG  LEU A 234       5.753   5.682  10.596  1.00 21.22           C  
ATOM   1871  CD1 LEU A 234       6.536   4.596  11.303  1.00 20.70           C  
ATOM   1872  CD2 LEU A 234       5.170   6.699  11.609  1.00 21.38           C  
ATOM   1873  N   ARG A 235       6.063   3.230   7.842  1.00 22.15           N  
ATOM   1874  CA  ARG A 235       5.017   2.392   7.274  1.00 24.52           C  
ATOM   1875  C   ARG A 235       4.215   1.734   8.402  1.00 23.92           C  
ATOM   1876  O   ARG A 235       4.788   1.238   9.369  1.00 22.87           O  
ATOM   1877  CB  ARG A 235       5.595   1.404   6.255  1.00 24.94           C  
ATOM   1878  CG  ARG A 235       6.368   2.103   5.127  1.00 26.85           C  
ATOM   1879  CD  ARG A 235       6.827   1.125   4.062  1.00 32.82           C  
ATOM   1880  NE  ARG A 235       5.690   0.631   3.290  1.00 34.35           N  
ATOM   1881  CZ  ARG A 235       5.454  -0.651   3.024  1.00 37.91           C  
ATOM   1882  NH1 ARG A 235       6.283  -1.597   3.457  1.00 39.73           N1+
ATOM   1883  NH2 ARG A 235       4.384  -0.993   2.314  1.00 38.08           N  
ATOM   1884  N   LEU A 236       2.889   1.784   8.291  1.00 25.23           N  
ATOM   1885  CA  LEU A 236       2.025   1.312   9.365  1.00 25.77           C  
ATOM   1886  C   LEU A 236       1.056   0.229   8.842  1.00 24.30           C  
ATOM   1887  O   LEU A 236       0.535   0.369   7.740  1.00 23.88           O  
ATOM   1888  CB  LEU A 236       1.240   2.478   9.969  1.00 24.78           C  
ATOM   1889  CG  LEU A 236       2.032   3.631  10.614  1.00 26.10           C  
ATOM   1890  CD1 LEU A 236       1.084   4.777  10.896  1.00 24.71           C  
ATOM   1891  CD2 LEU A 236       2.722   3.148  11.895  1.00 26.64           C  
ATOM   1892  N   PRO A 237       0.795  -0.822   9.639  1.00 25.24           N  
ATOM   1893  CA  PRO A 237      -0.236  -1.784   9.181  1.00 27.45           C  
ATOM   1894  C   PRO A 237      -1.549  -1.065   8.833  1.00 28.52           C  
ATOM   1895  O   PRO A 237      -1.908  -0.070   9.497  1.00 24.85           O  
ATOM   1896  CB  PRO A 237      -0.445  -2.687  10.399  1.00 28.23           C  
ATOM   1897  CG  PRO A 237       0.836  -2.576  11.182  1.00 28.89           C  
ATOM   1898  CD  PRO A 237       1.274  -1.136  11.002  1.00 25.43           C  
ATOM   1899  N   LYS A 238      -2.230  -1.559   7.792  1.00 31.04           N  
ATOM   1900  CA  LYS A 238      -3.480  -0.984   7.262  1.00 34.64           C  
ATOM   1901  C   LYS A 238      -4.426  -0.375   8.319  1.00 33.25           C  
ATOM   1902  O   LYS A 238      -4.871   0.776   8.175  1.00 32.83           O  
ATOM   1903  CB  LYS A 238      -4.228  -2.045   6.433  1.00 41.32           C  
ATOM   1904  CG  LYS A 238      -5.547  -1.593   5.811  1.00 45.23           C  
ATOM   1905  CD  LYS A 238      -5.995  -2.578   4.727  1.00 50.60           C  
ATOM   1906  CE  LYS A 238      -7.231  -2.078   3.986  1.00 55.47           C  
ATOM   1907  NZ  LYS A 238      -7.423  -2.747   2.668  1.00 56.06           N1+
ATOM   1908  N   LYS A 239      -4.724  -1.135   9.370  1.00 32.45           N  
ATOM   1909  CA  LYS A 239      -5.682  -0.678  10.379  1.00 36.39           C  
ATOM   1910  C   LYS A 239      -5.138   0.497  11.229  1.00 35.09           C  
ATOM   1911  O   LYS A 239      -5.884   1.441  11.565  1.00 34.58           O  
ATOM   1912  CB  LYS A 239      -6.125  -1.853  11.266  1.00 38.96           C  
ATOM   1913  CG  LYS A 239      -7.527  -1.714  11.831  1.00 42.96           C  
ATOM   1914  CD  LYS A 239      -7.932  -2.910  12.692  1.00 48.69           C  
ATOM   1915  CE  LYS A 239      -8.441  -4.055  11.825  1.00 49.51           C  
ATOM   1916  NZ  LYS A 239      -8.848  -5.230  12.640  1.00 55.01           N1+
ATOM   1917  N   VAL A 240      -3.846   0.428  11.566  1.00 33.67           N  
ATOM   1918  CA  VAL A 240      -3.137   1.492  12.308  1.00 30.82           C  
ATOM   1919  C   VAL A 240      -3.023   2.714  11.399  1.00 28.50           C  
ATOM   1920  O   VAL A 240      -3.262   3.841  11.835  1.00 27.32           O  
ATOM   1921  CB  VAL A 240      -1.719   1.043  12.778  1.00 32.01           C  
ATOM   1922  CG1 VAL A 240      -0.981   2.154  13.523  1.00 32.40           C  
ATOM   1923  CG2 VAL A 240      -1.811  -0.194  13.660  1.00 32.37           C  
ATOM   1924  N   PHE A 241      -2.665   2.485  10.134  1.00 27.79           N  
ATOM   1925  CA  PHE A 241      -2.512   3.580   9.185  1.00 26.64           C  
ATOM   1926  C   PHE A 241      -3.818   4.361   9.064  1.00 30.56           C  
ATOM   1927  O   PHE A 241      -3.836   5.604   9.171  1.00 26.07           O  
ATOM   1928  CB  PHE A 241      -2.072   3.096   7.817  1.00 26.55           C  
ATOM   1929  CG  PHE A 241      -2.019   4.197   6.769  1.00 29.71           C  
ATOM   1930  CD1 PHE A 241      -0.936   5.086   6.715  1.00 29.00           C  
ATOM   1931  CD2 PHE A 241      -3.055   4.349   5.843  1.00 28.98           C  
ATOM   1932  CE1 PHE A 241      -0.894   6.097   5.763  1.00 29.69           C  
ATOM   1933  CE2 PHE A 241      -3.020   5.353   4.888  1.00 30.24           C  
ATOM   1934  CZ  PHE A 241      -1.933   6.229   4.842  1.00 31.13           C  
ATOM   1935  N   GLU A 242      -4.919   3.634   8.874  1.00 31.05           N  
ATOM   1936  CA  GLU A 242      -6.205   4.298   8.686  1.00 32.58           C  
ATOM   1937  C   GLU A 242      -6.548   5.145   9.912  1.00 30.62           C  
ATOM   1938  O   GLU A 242      -7.004   6.295   9.773  1.00 28.88           O  
ATOM   1939  CB  GLU A 242      -7.328   3.290   8.353  1.00 36.68           C  
ATOM   1940  CG  GLU A 242      -7.277   2.710   6.929  1.00 42.73           C  
ATOM   1941  CD  GLU A 242      -7.145   3.760   5.811  1.00 50.36           C  
ATOM   1942  OE1 GLU A 242      -7.737   4.870   5.896  1.00 54.77           O  
ATOM   1943  OE2 GLU A 242      -6.441   3.477   4.815  1.00 54.82           O1-
ATOM   1944  N   ALA A 243      -6.272   4.601  11.094  1.00 27.13           N  
ATOM   1945  CA  ALA A 243      -6.582   5.290  12.344  1.00 28.79           C  
ATOM   1946  C   ALA A 243      -5.638   6.485  12.631  1.00 29.90           C  
ATOM   1947  O   ALA A 243      -6.065   7.519  13.182  1.00 27.10           O  
ATOM   1948  CB  ALA A 243      -6.582   4.312  13.502  1.00 25.55           C  
ATOM   1949  N   ALA A 244      -4.361   6.327  12.274  1.00 29.19           N  
ATOM   1950  CA  ALA A 244      -3.400   7.403  12.440  1.00 29.18           C  
ATOM   1951  C   ALA A 244      -3.703   8.574  11.495  1.00 28.38           C  
ATOM   1952  O   ALA A 244      -3.673   9.740  11.921  1.00 28.18           O  
ATOM   1953  CB  ALA A 244      -1.971   6.887  12.255  1.00 30.35           C  
ATOM   1954  N   VAL A 245      -4.009   8.286  10.232  1.00 25.83           N  
ATOM   1955  CA  VAL A 245      -4.303   9.356   9.280  1.00 28.75           C  
ATOM   1956  C   VAL A 245      -5.563  10.127   9.678  1.00 29.57           C  
ATOM   1957  O   VAL A 245      -5.657  11.341   9.488  1.00 29.41           O  
ATOM   1958  CB  VAL A 245      -4.403   8.849   7.824  1.00 30.23           C  
ATOM   1959  CG1 VAL A 245      -5.025   9.915   6.915  1.00 29.73           C  
ATOM   1960  CG2 VAL A 245      -3.020   8.486   7.310  1.00 31.61           C  
ATOM   1961  N   LYS A 246      -6.530   9.416  10.248  1.00 32.69           N  
ATOM   1962  CA  LYS A 246      -7.753  10.064  10.679  1.00 34.39           C  
ATOM   1963  C   LYS A 246      -7.427  11.011  11.837  1.00 31.95           C  
ATOM   1964  O   LYS A 246      -7.903  12.145  11.884  1.00 30.55           O  
ATOM   1965  CB  LYS A 246      -8.803   9.027  11.093  1.00 36.48           C  
ATOM   1966  CG  LYS A 246     -10.098   9.636  11.572  1.00 42.52           C  
ATOM   1967  CD  LYS A 246     -10.940   8.584  12.263  1.00 49.25           C  
ATOM   1968  CE  LYS A 246     -11.914   9.231  13.230  1.00 54.19           C  
ATOM   1969  NZ  LYS A 246     -12.468   8.194  14.143  1.00 57.79           N1+
ATOM   1970  N   SER A 247      -6.615  10.541  12.773  1.00 29.59           N  
ATOM   1971  CA  SER A 247      -6.195  11.403  13.878  1.00 28.53           C  
ATOM   1972  C   SER A 247      -5.326  12.576  13.375  1.00 27.45           C  
ATOM   1973  O   SER A 247      -5.537  13.720  13.794  1.00 25.43           O  
ATOM   1974  CB  SER A 247      -5.509  10.576  14.971  1.00 28.65           C  
ATOM   1975  OG  SER A 247      -5.137  11.348  16.099  1.00 34.81           O  
ATOM   1976  N   ILE A 248      -4.384  12.320  12.459  1.00 26.43           N  
ATOM   1977  CA  ILE A 248      -3.520  13.424  11.954  1.00 25.22           C  
ATOM   1978  C   ILE A 248      -4.349  14.460  11.198  1.00 25.79           C  
ATOM   1979  O   ILE A 248      -4.123  15.689  11.348  1.00 24.73           O  
ATOM   1980  CB  ILE A 248      -2.336  12.912  11.105  1.00 25.13           C  
ATOM   1981  CG1 ILE A 248      -1.383  12.106  11.991  1.00 23.64           C  
ATOM   1982  CG2 ILE A 248      -1.606  14.073  10.405  1.00 23.21           C  
ATOM   1983  CD1 ILE A 248      -0.529  11.118  11.206  1.00 22.68           C  
ATOM   1984  N   LYS A 249      -5.334  13.980  10.428  1.00 25.68           N  
ATOM   1985  CA  LYS A 249      -6.278  14.878   9.724  1.00 26.68           C  
ATOM   1986  C   LYS A 249      -7.082  15.742  10.682  1.00 25.49           C  
ATOM   1987  O   LYS A 249      -7.267  16.937  10.443  1.00 26.12           O  
ATOM   1988  CB  LYS A 249      -7.274  14.089   8.870  1.00 28.66           C  
ATOM   1989  CG  LYS A 249      -6.809  13.777   7.471  1.00 30.98           C  
ATOM   1990  CD  LYS A 249      -7.744  12.721   6.916  1.00 34.20           C  
ATOM   1991  CE  LYS A 249      -7.600  12.590   5.420  1.00 37.35           C  
ATOM   1992  NZ  LYS A 249      -8.462  11.471   4.962  1.00 39.42           N1+
ATOM   1993  N   ALA A 250      -7.578  15.128  11.756  1.00 25.73           N  
ATOM   1994  CA  ALA A 250      -8.387  15.849  12.740  1.00 28.06           C  
ATOM   1995  C   ALA A 250      -7.531  16.941  13.396  1.00 29.13           C  
ATOM   1996  O   ALA A 250      -7.959  18.091  13.502  1.00 27.39           O  
ATOM   1997  CB  ALA A 250      -8.958  14.892  13.781  1.00 25.95           C  
ATOM   1998  N   ALA A 251      -6.304  16.587  13.788  1.00 28.34           N  
ATOM   1999  CA  ALA A 251      -5.409  17.553  14.450  1.00 27.47           C  
ATOM   2000  C   ALA A 251      -5.018  18.720  13.545  1.00 27.33           C  
ATOM   2001  O   ALA A 251      -4.842  19.850  14.025  1.00 26.41           O  
ATOM   2002  CB  ALA A 251      -4.169  16.852  14.999  1.00 26.48           C  
ATOM   2003  N   SER A 252      -4.903  18.449  12.244  1.00 25.27           N  
ATOM   2004  CA  SER A 252      -4.428  19.441  11.264  1.00 27.39           C  
ATOM   2005  C   SER A 252      -5.552  20.143  10.475  1.00 27.66           C  
ATOM   2006  O   SER A 252      -5.284  20.849   9.492  1.00 29.45           O  
ATOM   2007  CB  SER A 252      -3.426  18.791  10.296  1.00 26.62           C  
ATOM   2008  OG  SER A 252      -4.056  17.812   9.476  1.00 28.34           O  
ATOM   2009  N   SER A 253      -6.788  19.990  10.947  1.00 29.14           N  
ATOM   2010  CA  SER A 253      -7.968  20.298  10.136  1.00 30.94           C  
ATOM   2011  C   SER A 253      -8.213  21.770   9.845  1.00 32.44           C  
ATOM   2012  O   SER A 253      -9.100  22.071   9.061  1.00 35.05           O  
ATOM   2013  CB  SER A 253      -9.241  19.674  10.740  1.00 30.83           C  
ATOM   2014  OG  SER A 253      -9.624  20.377  11.915  1.00 33.50           O  
ATOM   2015  N   THR A 254      -7.458  22.691  10.445  1.00 33.93           N  
ATOM   2016  CA  THR A 254      -7.570  24.090  10.011  1.00 34.66           C  
ATOM   2017  C   THR A 254      -7.154  24.258   8.556  1.00 34.10           C  
ATOM   2018  O   THR A 254      -7.518  25.244   7.928  1.00 37.01           O  
ATOM   2019  CB  THR A 254      -6.770  25.098  10.854  1.00 37.39           C  
ATOM   2020  CG2 THR A 254      -7.433  25.334  12.205  1.00 38.95           C  
ATOM   2021  OG1 THR A 254      -5.417  24.642  11.004  1.00 37.33           O  
ATOM   2022  N   GLU A 255      -6.365  23.331   8.026  1.00 30.64           N  
ATOM   2023  CA  GLU A 255      -6.121  23.325   6.589  1.00 32.01           C  
ATOM   2024  C   GLU A 255      -6.572  21.996   6.011  1.00 33.62           C  
ATOM   2025  O   GLU A 255      -6.447  20.958   6.676  1.00 33.43           O  
ATOM   2026  CB  GLU A 255      -4.671  23.625   6.245  1.00 33.62           C  
ATOM   2027  CG  GLU A 255      -4.399  25.110   6.285  1.00 36.77           C  
ATOM   2028  CD  GLU A 255      -2.929  25.488   6.152  1.00 40.07           C  
ATOM   2029  OE1 GLU A 255      -2.184  24.878   5.336  1.00 34.86           O  
ATOM   2030  OE2 GLU A 255      -2.541  26.448   6.863  1.00 39.14           O1-
ATOM   2031  N   LYS A 256      -7.117  22.041   4.792  1.00 34.62           N  
ATOM   2032  CA  LYS A 256      -7.560  20.828   4.089  1.00 36.73           C  
ATOM   2033  C   LYS A 256      -6.600  20.507   2.973  1.00 35.73           C  
ATOM   2034  O   LYS A 256      -6.157  21.388   2.256  1.00 36.35           O  
ATOM   2035  CB  LYS A 256      -8.969  20.992   3.505  1.00 39.20           C  
ATOM   2036  CG  LYS A 256     -10.048  21.285   4.534  1.00 42.76           C  
ATOM   2037  CD  LYS A 256     -10.278  20.063   5.400  1.00 44.59           C  
ATOM   2038  CE  LYS A 256     -10.735  20.489   6.778  1.00 46.50           C  
ATOM   2039  NZ  LYS A 256     -11.068  19.293   7.596  1.00 48.55           N1+
ATOM   2040  N   PHE A 257      -6.306  19.227   2.812  1.00 35.82           N  
ATOM   2041  CA  PHE A 257      -5.389  18.784   1.790  1.00 35.41           C  
ATOM   2042  C   PHE A 257      -6.087  17.733   0.968  1.00 35.65           C  
ATOM   2043  O   PHE A 257      -6.912  17.014   1.495  1.00 34.92           O  
ATOM   2044  CB  PHE A 257      -4.132  18.210   2.450  1.00 34.73           C  
ATOM   2045  CG  PHE A 257      -3.505  19.153   3.412  1.00 33.63           C  
ATOM   2046  CD1 PHE A 257      -2.905  20.321   2.947  1.00 33.12           C  
ATOM   2047  CD2 PHE A 257      -3.543  18.904   4.779  1.00 33.08           C  
ATOM   2048  CE1 PHE A 257      -2.326  21.213   3.832  1.00 33.41           C  
ATOM   2049  CE2 PHE A 257      -2.974  19.798   5.674  1.00 32.46           C  
ATOM   2050  CZ  PHE A 257      -2.364  20.950   5.198  1.00 33.47           C  
ATOM   2051  N   PRO A 258      -5.764  17.659  -0.336  1.00 38.52           N  
ATOM   2052  CA  PRO A 258      -6.341  16.640  -1.218  1.00 38.45           C  
ATOM   2053  C   PRO A 258      -5.985  15.230  -0.753  1.00 39.44           C  
ATOM   2054  O   PRO A 258      -5.006  15.037  -0.013  1.00 37.68           O  
ATOM   2055  CB  PRO A 258      -5.708  16.938  -2.588  1.00 39.67           C  
ATOM   2056  CG  PRO A 258      -4.586  17.895  -2.342  1.00 41.37           C  
ATOM   2057  CD  PRO A 258      -4.882  18.607  -1.053  1.00 39.11           C  
ATOM   2058  N   ASP A 259      -6.788  14.260  -1.172  1.00 38.96           N  
ATOM   2059  CA  ASP A 259      -6.614  12.868  -0.792  1.00 40.69           C  
ATOM   2060  C   ASP A 259      -5.261  12.323  -1.216  1.00 39.42           C  
ATOM   2061  O   ASP A 259      -4.669  11.517  -0.500  1.00 39.59           O  
ATOM   2062  CB  ASP A 259      -7.730  11.997  -1.399  1.00 46.72           C  
ATOM   2063  CG  ASP A 259      -9.108  12.308  -0.808  1.00 54.18           C  
ATOM   2064  OD1 ASP A 259      -9.171  13.021   0.224  1.00 56.28           O  
ATOM   2065  OD2 ASP A 259     -10.125  11.831  -1.371  1.00 56.00           O1-
ATOM   2066  N   GLY A 260      -4.777  12.763  -2.376  1.00 34.85           N  
ATOM   2067  CA  GLY A 260      -3.500  12.297  -2.904  1.00 35.43           C  
ATOM   2068  C   GLY A 260      -2.320  12.670  -2.016  1.00 35.02           C  
ATOM   2069  O   GLY A 260      -1.266  12.005  -2.056  1.00 32.79           O  
ATOM   2070  N   PHE A 261      -2.489  13.735  -1.222  1.00 32.08           N  
ATOM   2071  CA  PHE A 261      -1.489  14.112  -0.234  1.00 29.42           C  
ATOM   2072  C   PHE A 261      -1.411  13.030   0.839  1.00 29.47           C  
ATOM   2073  O   PHE A 261      -0.326  12.518   1.116  1.00 28.73           O  
ATOM   2074  CB  PHE A 261      -1.805  15.453   0.401  1.00 28.75           C  
ATOM   2075  CG  PHE A 261      -0.946  15.768   1.598  1.00 27.94           C  
ATOM   2076  CD1 PHE A 261       0.402  16.131   1.432  1.00 26.86           C  
ATOM   2077  CD2 PHE A 261      -1.466  15.671   2.888  1.00 26.94           C  
ATOM   2078  CE1 PHE A 261       1.199  16.410   2.535  1.00 26.54           C  
ATOM   2079  CE2 PHE A 261      -0.669  15.963   3.999  1.00 27.68           C  
ATOM   2080  CZ  PHE A 261       0.665  16.333   3.820  1.00 25.32           C  
ATOM   2081  N   TRP A 262      -2.565  12.659   1.401  1.00 27.48           N  
ATOM   2082  CA  TRP A 262      -2.627  11.654   2.469  1.00 28.54           C  
ATOM   2083  C   TRP A 262      -2.244  10.249   2.014  1.00 28.89           C  
ATOM   2084  O   TRP A 262      -1.813   9.427   2.840  1.00 27.69           O  
ATOM   2085  CB  TRP A 262      -4.004  11.663   3.142  1.00 29.73           C  
ATOM   2086  CG  TRP A 262      -4.326  12.987   3.775  1.00 30.53           C  
ATOM   2087  CD1 TRP A 262      -5.250  13.909   3.342  1.00 31.67           C  
ATOM   2088  CD2 TRP A 262      -3.724  13.542   4.958  1.00 29.88           C  
ATOM   2089  CE2 TRP A 262      -4.323  14.809   5.184  1.00 31.39           C  
ATOM   2090  CE3 TRP A 262      -2.731  13.092   5.844  1.00 30.46           C  
ATOM   2091  NE1 TRP A 262      -5.251  15.013   4.191  1.00 32.41           N  
ATOM   2092  CZ2 TRP A 262      -3.964  15.639   6.279  1.00 31.31           C  
ATOM   2093  CZ3 TRP A 262      -2.364  13.919   6.927  1.00 31.46           C  
ATOM   2094  CH2 TRP A 262      -2.995  15.173   7.143  1.00 30.41           C  
ATOM   2095  N   LEU A 263      -2.396   9.987   0.711  1.00 29.62           N  
ATOM   2096  CA  LEU A 263      -1.961   8.735   0.070  1.00 32.56           C  
ATOM   2097  C   LEU A 263      -0.453   8.731  -0.289  1.00 32.78           C  
ATOM   2098  O   LEU A 263       0.049   7.756  -0.848  1.00 34.01           O  
ATOM   2099  CB  LEU A 263      -2.796   8.456  -1.199  1.00 35.04           C  
ATOM   2100  CG  LEU A 263      -4.292   8.095  -1.060  1.00 36.60           C  
ATOM   2101  CD1 LEU A 263      -5.003   8.204  -2.404  1.00 37.36           C  
ATOM   2102  CD2 LEU A 263      -4.493   6.717  -0.429  1.00 36.75           C  
ATOM   2103  N   GLY A 264       0.251   9.825   0.014  1.00 30.97           N  
ATOM   2104  CA  GLY A 264       1.702   9.899  -0.147  1.00 31.34           C  
ATOM   2105  C   GLY A 264       2.183  10.125  -1.572  1.00 34.25           C  
ATOM   2106  O   GLY A 264       3.382  10.035  -1.853  1.00 33.89           O  
ATOM   2107  N   GLU A 265       1.262  10.447  -2.471  1.00 35.25           N  
ATOM   2108  CA  GLU A 265       1.604  10.559  -3.882  1.00 40.26           C  
ATOM   2109  C   GLU A 265       1.799  12.011  -4.321  1.00 40.58           C  
ATOM   2110  O   GLU A 265       2.636  12.303  -5.173  1.00 42.88           O  
ATOM   2111  CB  GLU A 265       0.527   9.886  -4.736  1.00 46.12           C  
ATOM   2112  CG  GLU A 265       0.499   8.370  -4.621  1.00 50.62           C  
ATOM   2113  CD  GLU A 265      -0.908   7.776  -4.720  1.00 58.30           C  
ATOM   2114  OE1 GLU A 265      -1.025   6.527  -4.648  1.00 59.60           O  
ATOM   2115  OE2 GLU A 265      -1.901   8.537  -4.852  1.00 59.20           O1-
ATOM   2116  N   GLN A 266       1.042  12.918  -3.723  1.00 38.25           N  
ATOM   2117  CA  GLN A 266       0.979  14.307  -4.184  1.00 37.44           C  
ATOM   2118  C   GLN A 266       1.642  15.259  -3.184  1.00 35.10           C  
ATOM   2119  O   GLN A 266       1.438  15.129  -1.972  1.00 31.46           O  
ATOM   2120  CB  GLN A 266      -0.495  14.669  -4.353  1.00 39.48           C  
ATOM   2121  CG  GLN A 266      -0.835  15.920  -5.139  1.00 46.99           C  
ATOM   2122  CD  GLN A 266      -2.341  16.073  -5.260  1.00 51.92           C  
ATOM   2123  NE2 GLN A 266      -2.847  17.257  -4.935  1.00 54.42           N  
ATOM   2124  OE1 GLN A 266      -3.044  15.122  -5.618  1.00 50.73           O  
ATOM   2125  N   LEU A 267       2.408  16.229  -3.689  1.00 33.61           N  
ATOM   2126  CA  LEU A 267       3.088  17.181  -2.822  1.00 32.94           C  
ATOM   2127  C   LEU A 267       2.131  18.275  -2.396  1.00 32.58           C  
ATOM   2128  O   LEU A 267       1.104  18.469  -3.040  1.00 30.96           O  
ATOM   2129  CB  LEU A 267       4.361  17.762  -3.465  1.00 34.69           C  
ATOM   2130  CG  LEU A 267       4.368  18.416  -4.859  1.00 37.20           C  
ATOM   2131  CD1 LEU A 267       3.348  19.534  -4.964  1.00 38.20           C  
ATOM   2132  CD2 LEU A 267       5.751  18.960  -5.211  1.00 36.13           C  
ATOM   2133  N   VAL A 268       2.437  18.915  -1.266  1.00 30.14           N  
ATOM   2134  CA AVAL A 268       1.747  20.129  -0.848  0.50 30.30           C  
ATOM   2135  CA BVAL A 268       1.754  20.117  -0.814  0.50 30.27           C  
ATOM   2136  C   VAL A 268       2.814  21.209  -0.709  1.00 30.03           C  
ATOM   2137  O   VAL A 268       3.943  20.921  -0.290  1.00 29.69           O  
ATOM   2138  CB AVAL A 268       0.940  19.940   0.460  0.50 30.00           C  
ATOM   2139  CB BVAL A 268       1.067  19.891   0.549  0.50 29.94           C  
ATOM   2140  CG1AVAL A 268       0.554  21.284   1.065  0.50 31.03           C  
ATOM   2141  CG1BVAL A 268       2.087  19.511   1.617  0.50 29.23           C  
ATOM   2142  CG2AVAL A 268      -0.317  19.114   0.206  0.50 29.26           C  
ATOM   2143  CG2BVAL A 268       0.263  21.117   0.962  0.50 30.87           C  
ATOM   2144  N   CYS A 269       2.470  22.442  -1.102  1.00 30.22           N  
ATOM   2145  CA  CYS A 269       3.430  23.548  -1.091  1.00 31.27           C  
ATOM   2146  C   CYS A 269       2.948  24.753  -0.295  1.00 29.45           C  
ATOM   2147  O   CYS A 269       1.764  25.051  -0.280  1.00 28.21           O  
ATOM   2148  CB  CYS A 269       3.773  23.993  -2.517  1.00 33.91           C  
ATOM   2149  SG  CYS A 269       4.617  22.735  -3.523  1.00 41.39           S  
ATOM   2150  N   TRP A 270       3.880  25.441   0.362  1.00 26.89           N  
ATOM   2151  CA  TRP A 270       3.576  26.687   1.032  1.00 27.27           C  
ATOM   2152  C   TRP A 270       4.557  27.727   0.542  1.00 28.35           C  
ATOM   2153  O   TRP A 270       5.653  27.381   0.095  1.00 26.56           O  
ATOM   2154  CB  TRP A 270       3.668  26.553   2.561  1.00 25.59           C  
ATOM   2155  CG  TRP A 270       2.527  25.778   3.149  1.00 25.45           C  
ATOM   2156  CD1 TRP A 270       1.281  26.261   3.490  1.00 24.61           C  
ATOM   2157  CD2 TRP A 270       2.522  24.376   3.482  1.00 25.24           C  
ATOM   2158  CE2 TRP A 270       1.241  24.074   4.014  1.00 24.96           C  
ATOM   2159  CE3 TRP A 270       3.495  23.357   3.426  1.00 24.90           C  
ATOM   2160  NE1 TRP A 270       0.506  25.232   4.001  1.00 25.91           N  
ATOM   2161  CZ2 TRP A 270       0.906  22.797   4.484  1.00 25.90           C  
ATOM   2162  CZ3 TRP A 270       3.159  22.086   3.866  1.00 25.72           C  
ATOM   2163  CH2 TRP A 270       1.870  21.817   4.399  1.00 26.21           C  
ATOM   2164  N   GLN A 271       4.161  28.994   0.608  1.00 28.03           N  
ATOM   2165  CA  GLN A 271       5.082  30.079   0.271  1.00 32.28           C  
ATOM   2166  C   GLN A 271       6.313  29.957   1.170  1.00 31.45           C  
ATOM   2167  O   GLN A 271       6.204  29.560   2.336  1.00 30.84           O  
ATOM   2168  CB  GLN A 271       4.387  31.431   0.452  1.00 33.98           C  
ATOM   2169  CG  GLN A 271       5.270  32.659   0.299  1.00 44.30           C  
ATOM   2170  CD  GLN A 271       4.648  33.907   0.926  1.00 49.15           C  
ATOM   2171  NE2 GLN A 271       5.464  34.691   1.626  1.00 51.51           N  
ATOM   2172  OE1 GLN A 271       3.450  34.157   0.785  1.00 49.91           O  
ATOM   2173  N   ALA A 272       7.477  30.291   0.619  1.00 29.88           N  
ATOM   2174  CA  ALA A 272       8.772  30.207   1.324  1.00 28.80           C  
ATOM   2175  C   ALA A 272       8.747  30.613   2.801  1.00 28.14           C  
ATOM   2176  O   ALA A 272       8.336  31.715   3.127  1.00 27.19           O  
ATOM   2177  CB  ALA A 272       9.805  31.031   0.578  1.00 29.99           C  
ATOM   2178  N   GLY A 273       9.209  29.719   3.683  1.00 25.19           N  
ATOM   2179  CA  GLY A 273       9.275  29.995   5.107  1.00 26.54           C  
ATOM   2180  C   GLY A 273       7.984  29.905   5.927  1.00 27.18           C  
ATOM   2181  O   GLY A 273       8.028  30.053   7.150  1.00 26.81           O  
ATOM   2182  N   THR A 274       6.846  29.682   5.267  1.00 25.22           N  
ATOM   2183  CA  THR A 274       5.535  29.719   5.938  1.00 25.40           C  
ATOM   2184  C   THR A 274       4.919  28.342   6.195  1.00 25.25           C  
ATOM   2185  O   THR A 274       3.733  28.258   6.523  1.00 25.44           O  
ATOM   2186  CB  THR A 274       4.486  30.531   5.148  1.00 24.38           C  
ATOM   2187  CG2 THR A 274       5.020  31.938   4.788  1.00 24.20           C  
ATOM   2188  OG1 THR A 274       4.099  29.789   3.974  1.00 26.49           O  
ATOM   2189  N   THR A 275       5.689  27.268   6.038  1.00 22.60           N  
ATOM   2190  CA  THR A 275       5.159  25.960   6.426  1.00 24.31           C  
ATOM   2191  C   THR A 275       4.571  26.047   7.844  1.00 23.70           C  
ATOM   2192  O   THR A 275       5.254  26.435   8.791  1.00 23.20           O  
ATOM   2193  CB  THR A 275       6.213  24.839   6.312  1.00 23.25           C  
ATOM   2194  CG2 THR A 275       5.579  23.465   6.532  1.00 22.87           C  
ATOM   2195  OG1 THR A 275       6.828  24.893   5.015  1.00 24.93           O  
ATOM   2196  N   PRO A 276       3.280  25.691   8.000  1.00 24.39           N  
ATOM   2197  CA  PRO A 276       2.628  25.800   9.307  1.00 22.96           C  
ATOM   2198  C   PRO A 276       2.836  24.524  10.146  1.00 22.05           C  
ATOM   2199  O   PRO A 276       1.879  23.792  10.433  1.00 22.39           O  
ATOM   2200  CB  PRO A 276       1.155  25.965   8.922  1.00 23.82           C  
ATOM   2201  CG  PRO A 276       1.030  25.069   7.709  1.00 24.53           C  
ATOM   2202  CD  PRO A 276       2.357  25.164   6.977  1.00 24.76           C  
ATOM   2203  N   TRP A 277       4.082  24.273  10.533  1.00 21.19           N  
ATOM   2204  CA  TRP A 277       4.445  23.120  11.341  1.00 20.32           C  
ATOM   2205  C   TRP A 277       3.509  22.925  12.515  1.00 20.96           C  
ATOM   2206  O   TRP A 277       3.118  21.797  12.801  1.00 20.34           O  
ATOM   2207  CB  TRP A 277       5.874  23.276  11.871  1.00 20.91           C  
ATOM   2208  CG  TRP A 277       6.871  23.446  10.759  1.00 21.85           C  
ATOM   2209  CD1 TRP A 277       7.595  24.567  10.460  1.00 20.99           C  
ATOM   2210  CD2 TRP A 277       7.239  22.448   9.792  1.00 20.35           C  
ATOM   2211  CE2 TRP A 277       8.209  23.027   8.943  1.00 21.22           C  
ATOM   2212  CE3 TRP A 277       6.850  21.123   9.577  1.00 20.45           C  
ATOM   2213  NE1 TRP A 277       8.409  24.320   9.364  1.00 20.68           N  
ATOM   2214  CZ2 TRP A 277       8.792  22.325   7.878  1.00 21.18           C  
ATOM   2215  CZ3 TRP A 277       7.433  20.413   8.510  1.00 21.72           C  
ATOM   2216  CH2 TRP A 277       8.390  21.029   7.673  1.00 22.16           C  
ATOM   2217  N   ASN A 278       3.126  24.034  13.163  1.00 21.27           N  
ATOM   2218  CA  ASN A 278       2.355  23.982  14.413  1.00 22.47           C  
ATOM   2219  C   ASN A 278       0.950  23.366  14.268  1.00 22.37           C  
ATOM   2220  O   ASN A 278       0.383  22.875  15.249  1.00 20.39           O  
ATOM   2221  CB  ASN A 278       2.276  25.365  15.086  1.00 20.66           C  
ATOM   2222  CG  ASN A 278       1.282  26.284  14.402  1.00 23.50           C  
ATOM   2223  ND2 ASN A 278       1.749  26.999  13.379  1.00 24.19           N  
ATOM   2224  OD1 ASN A 278       0.092  26.319  14.758  1.00 23.12           O  
ATOM   2225  N   ILE A 279       0.406  23.353  13.057  1.00 21.96           N  
ATOM   2226  CA  ILE A 279      -0.919  22.739  12.876  1.00 23.26           C  
ATOM   2227  C   ILE A 279      -0.841  21.215  12.811  1.00 24.60           C  
ATOM   2228  O   ILE A 279      -1.855  20.553  12.989  1.00 24.51           O  
ATOM   2229  CB  ILE A 279      -1.711  23.295  11.658  1.00 23.04           C  
ATOM   2230  CG1 ILE A 279      -1.270  22.621  10.343  1.00 22.52           C  
ATOM   2231  CG2 ILE A 279      -1.669  24.837  11.626  1.00 22.73           C  
ATOM   2232  CD1 ILE A 279      -2.047  23.095   9.138  1.00 23.97           C  
ATOM   2233  N   PHE A 280       0.356  20.677  12.556  1.00 24.04           N  
ATOM   2234  CA  PHE A 280       0.535  19.237  12.481  1.00 23.32           C  
ATOM   2235  C   PHE A 280       0.922  18.662  13.830  1.00 22.78           C  
ATOM   2236  O   PHE A 280       1.696  19.275  14.555  1.00 22.51           O  
ATOM   2237  CB  PHE A 280       1.575  18.880  11.433  1.00 23.28           C  
ATOM   2238  CG  PHE A 280       1.112  19.131  10.025  1.00 23.24           C  
ATOM   2239  CD1 PHE A 280       0.430  18.137   9.322  1.00 23.55           C  
ATOM   2240  CD2 PHE A 280       1.360  20.357   9.406  1.00 22.57           C  
ATOM   2241  CE1 PHE A 280       0.014  18.367   8.020  1.00 25.20           C  
ATOM   2242  CE2 PHE A 280       0.944  20.592   8.109  1.00 23.93           C  
ATOM   2243  CZ  PHE A 280       0.271  19.596   7.416  1.00 24.02           C  
ATOM   2244  N   PRO A 281       0.412  17.466  14.152  1.00 21.28           N  
ATOM   2245  CA  PRO A 281       0.644  16.919  15.480  1.00 21.73           C  
ATOM   2246  C   PRO A 281       1.970  16.168  15.544  1.00 22.50           C  
ATOM   2247  O   PRO A 281       2.509  15.772  14.497  1.00 22.50           O  
ATOM   2248  CB  PRO A 281      -0.505  15.931  15.641  1.00 20.80           C  
ATOM   2249  CG  PRO A 281      -0.724  15.410  14.259  1.00 21.94           C  
ATOM   2250  CD  PRO A 281      -0.531  16.636  13.382  1.00 22.67           C  
ATOM   2251  N   VAL A 282       2.478  15.998  16.770  1.00 21.24           N  
ATOM   2252  CA  VAL A 282       3.633  15.130  17.022  1.00 20.93           C  
ATOM   2253  C   VAL A 282       3.111  13.705  17.113  1.00 20.40           C  
ATOM   2254  O   VAL A 282       1.925  13.496  17.366  1.00 20.25           O  
ATOM   2255  CB  VAL A 282       4.436  15.527  18.289  1.00 19.65           C  
ATOM   2256  CG1 VAL A 282       4.844  17.002  18.227  1.00 19.80           C  
ATOM   2257  CG2 VAL A 282       3.691  15.190  19.587  1.00 20.02           C  
ATOM   2258  N   ILE A 283       3.995  12.738  16.880  1.00 21.08           N  
ATOM   2259  CA  ILE A 283       3.627  11.330  16.923  1.00 20.01           C  
ATOM   2260  C   ILE A 283       4.580  10.608  17.859  1.00 21.46           C  
ATOM   2261  O   ILE A 283       5.810  10.727  17.716  1.00 22.00           O  
ATOM   2262  CB  ILE A 283       3.738  10.699  15.520  1.00 20.86           C  
ATOM   2263  CG1 ILE A 283       2.694  11.369  14.604  1.00 22.12           C  
ATOM   2264  CG2 ILE A 283       3.554   9.174  15.605  1.00 20.09           C  
ATOM   2265  CD1 ILE A 283       2.740  10.939  13.165  1.00 23.90           C  
ATOM   2266  N   SER A 284       4.027   9.878  18.828  1.00 20.69           N  
ATOM   2267  CA  SER A 284       4.866   9.175  19.774  1.00 21.95           C  
ATOM   2268  C   SER A 284       4.670   7.704  19.597  1.00 22.93           C  
ATOM   2269  O   SER A 284       3.524   7.223  19.583  1.00 24.48           O  
ATOM   2270  CB  SER A 284       4.529   9.546  21.226  1.00 22.36           C  
ATOM   2271  OG  SER A 284       4.920  10.883  21.458  1.00 24.33           O  
ATOM   2272  N   LEU A 285       5.779   6.985  19.500  1.00 22.50           N  
ATOM   2273  CA  LEU A 285       5.740   5.535  19.485  1.00 23.52           C  
ATOM   2274  C   LEU A 285       6.376   5.033  20.780  1.00 23.86           C  
ATOM   2275  O   LEU A 285       7.513   5.371  21.073  1.00 23.48           O  
ATOM   2276  CB  LEU A 285       6.522   4.999  18.286  1.00 24.48           C  
ATOM   2277  CG  LEU A 285       6.158   5.461  16.874  1.00 25.49           C  
ATOM   2278  CD1 LEU A 285       7.004   4.701  15.862  1.00 25.66           C  
ATOM   2279  CD2 LEU A 285       4.687   5.269  16.549  1.00 26.22           C  
ATOM   2280  N   TYR A 286       5.644   4.246  21.569  1.00 21.65           N  
ATOM   2281  CA  TYR A 286       6.204   3.693  22.779  1.00 21.45           C  
ATOM   2282  C   TYR A 286       6.772   2.327  22.477  1.00 21.22           C  
ATOM   2283  O   TYR A 286       6.131   1.503  21.837  1.00 21.90           O  
ATOM   2284  CB  TYR A 286       5.130   3.550  23.880  1.00 21.57           C  
ATOM   2285  CG  TYR A 286       4.633   4.857  24.458  1.00 22.26           C  
ATOM   2286  CD1 TYR A 286       3.886   5.756  23.686  1.00 22.79           C  
ATOM   2287  CD2 TYR A 286       4.903   5.191  25.778  1.00 22.66           C  
ATOM   2288  CE1 TYR A 286       3.434   6.968  24.229  1.00 22.99           C  
ATOM   2289  CE2 TYR A 286       4.454   6.391  26.326  1.00 23.80           C  
ATOM   2290  CZ  TYR A 286       3.719   7.272  25.547  1.00 22.87           C  
ATOM   2291  OH  TYR A 286       3.272   8.453  26.125  1.00 24.12           O  
ATOM   2292  N   LEU A 287       7.955   2.076  22.980  1.00 21.85           N  
ATOM   2293  CA  LEU A 287       8.647   0.823  22.731  1.00 24.73           C  
ATOM   2294  C   LEU A 287       8.899   0.097  24.047  1.00 23.51           C  
ATOM   2295  O   LEU A 287       9.085   0.724  25.100  1.00 21.66           O  
ATOM   2296  CB  LEU A 287       9.973   1.078  21.982  1.00 25.58           C  
ATOM   2297  CG  LEU A 287       9.911   1.788  20.630  1.00 26.04           C  
ATOM   2298  CD1 LEU A 287      11.279   2.333  20.236  1.00 28.00           C  
ATOM   2299  CD2 LEU A 287       9.409   0.829  19.545  1.00 29.50           C  
ATOM   2300  N   MET A 288       8.879  -1.228  23.973  1.00 23.95           N  
ATOM   2301  CA  MET A 288       9.178  -2.076  25.104  1.00 27.49           C  
ATOM   2302  C   MET A 288      10.591  -1.772  25.639  1.00 27.26           C  
ATOM   2303  O   MET A 288      11.549  -1.658  24.877  1.00 29.02           O  
ATOM   2304  CB  MET A 288       9.060  -3.537  24.668  1.00 29.15           C  
ATOM   2305  CG  MET A 288       9.421  -4.543  25.742  1.00 35.48           C  
ATOM   2306  SD  MET A 288       9.229  -6.239  25.108  1.00 42.86           S  
ATOM   2307  CE  MET A 288       7.504  -6.269  24.681  1.00 39.08           C  
ATOM   2308  N   GLY A 289      10.716  -1.629  26.951  1.00 27.97           N  
ATOM   2309  CA  GLY A 289      12.012  -1.303  27.543  1.00 26.38           C  
ATOM   2310  C   GLY A 289      12.773  -2.561  27.921  1.00 27.04           C  
ATOM   2311  O   GLY A 289      12.274  -3.663  27.759  1.00 26.87           O  
ATOM   2312  N   GLU A 290      13.987  -2.400  28.415  1.00 29.08           N  
ATOM   2313  CA  GLU A 290      14.762  -3.558  28.865  1.00 33.73           C  
ATOM   2314  C   GLU A 290      14.333  -4.077  30.247  1.00 35.25           C  
ATOM   2315  O   GLU A 290      14.425  -5.267  30.499  1.00 36.78           O  
ATOM   2316  CB  GLU A 290      16.250  -3.247  28.846  1.00 33.77           C  
ATOM   2317  CG  GLU A 290      16.801  -3.113  27.445  1.00 34.14           C  
ATOM   2318  CD  GLU A 290      18.246  -3.550  27.374  1.00 37.74           C  
ATOM   2319  OE1 GLU A 290      19.123  -2.793  27.874  1.00 34.53           O  
ATOM   2320  OE2 GLU A 290      18.497  -4.644  26.805  1.00 37.54           O1-
ATOM   2321  N   VAL A 291      13.849  -3.190  31.116  1.00 35.23           N  
ATOM   2322  CA  VAL A 291      13.367  -3.568  32.447  1.00 38.40           C  
ATOM   2323  C   VAL A 291      11.913  -4.043  32.389  1.00 41.91           C  
ATOM   2324  O   VAL A 291      11.083  -3.450  31.684  1.00 37.63           O  
ATOM   2325  CB  VAL A 291      13.517  -2.394  33.436  1.00 41.26           C  
ATOM   2326  CG1 VAL A 291      12.929  -2.736  34.802  1.00 39.90           C  
ATOM   2327  CG2 VAL A 291      14.988  -1.999  33.569  1.00 40.00           C  
ATOM   2328  N   THR A 292      11.614  -5.118  33.126  1.00 41.72           N  
ATOM   2329  CA  THR A 292      10.244  -5.651  33.249  1.00 42.10           C  
ATOM   2330  C   THR A 292       9.236  -4.528  33.511  1.00 38.56           C  
ATOM   2331  O   THR A 292       9.487  -3.644  34.326  1.00 39.91           O  
ATOM   2332  CB  THR A 292      10.147  -6.683  34.403  1.00 44.50           C  
ATOM   2333  CG2 THR A 292       8.895  -7.548  34.278  1.00 43.40           C  
ATOM   2334  OG1 THR A 292      11.295  -7.542  34.378  1.00 51.02           O  
ATOM   2335  N   ASN A 293       8.109  -4.579  32.810  1.00 37.09           N  
ATOM   2336  CA  ASN A 293       7.018  -3.610  32.948  1.00 37.79           C  
ATOM   2337  C   ASN A 293       7.361  -2.156  32.652  1.00 34.66           C  
ATOM   2338  O   ASN A 293       6.707  -1.238  33.141  1.00 36.75           O  
ATOM   2339  CB  ASN A 293       6.329  -3.743  34.310  1.00 40.35           C  
ATOM   2340  CG  ASN A 293       5.611  -5.060  34.455  1.00 43.67           C  
ATOM   2341  ND2 ASN A 293       5.517  -5.554  35.680  1.00 46.54           N  
ATOM   2342  OD1 ASN A 293       5.147  -5.632  33.473  1.00 44.15           O  
ATOM   2343  N   GLN A 294       8.369  -1.943  31.829  1.00 33.16           N  
ATOM   2344  CA  GLN A 294       8.806  -0.589  31.569  1.00 33.49           C  
ATOM   2345  C   GLN A 294       8.834  -0.324  30.077  1.00 31.48           C  
ATOM   2346  O   GLN A 294       9.250  -1.176  29.318  1.00 28.25           O  
ATOM   2347  CB  GLN A 294      10.197  -0.401  32.130  1.00 37.58           C  
ATOM   2348  CG  GLN A 294      10.325   0.841  32.954  1.00 42.33           C  
ATOM   2349  CD  GLN A 294      11.704   1.025  33.536  1.00 45.34           C  
ATOM   2350  NE2 GLN A 294      11.792   0.993  34.865  1.00 45.32           N  
ATOM   2351  OE1 GLN A 294      12.675   1.249  32.809  1.00 48.72           O  
ATOM   2352  N   SER A 295       8.375   0.856  29.668  1.00 28.74           N  
ATOM   2353  CA  SER A 295       8.552   1.314  28.287  1.00 27.78           C  
ATOM   2354  C   SER A 295       9.117   2.741  28.220  1.00 25.27           C  
ATOM   2355  O   SER A 295       9.189   3.455  29.240  1.00 25.41           O  
ATOM   2356  CB  SER A 295       7.215   1.220  27.524  1.00 28.73           C  
ATOM   2357  OG  SER A 295       6.283   2.187  27.991  1.00 31.62           O  
ATOM   2358  N   PHE A 296       9.519   3.163  27.018  1.00 24.82           N  
ATOM   2359  CA  PHE A 296       9.929   4.543  26.793  1.00 22.52           C  
ATOM   2360  C   PHE A 296       9.229   4.977  25.514  1.00 23.04           C  
ATOM   2361  O   PHE A 296       8.657   4.128  24.828  1.00 23.83           O  
ATOM   2362  CB  PHE A 296      11.469   4.681  26.702  1.00 22.36           C  
ATOM   2363  CG  PHE A 296      12.111   3.927  25.545  1.00 22.39           C  
ATOM   2364  CD1 PHE A 296      12.446   2.574  25.684  1.00 21.06           C  
ATOM   2365  CD2 PHE A 296      12.423   4.583  24.341  1.00 20.68           C  
ATOM   2366  CE1 PHE A 296      13.067   1.872  24.654  1.00 21.26           C  
ATOM   2367  CE2 PHE A 296      13.029   3.890  23.303  1.00 20.39           C  
ATOM   2368  CZ  PHE A 296      13.344   2.530  23.449  1.00 20.77           C  
ATOM   2369  N   ARG A 297       9.273   6.266  25.171  1.00 21.02           N  
ATOM   2370  CA  ARG A 297       8.666   6.700  23.928  1.00 20.95           C  
ATOM   2371  C   ARG A 297       9.658   7.495  23.115  1.00 21.62           C  
ATOM   2372  O   ARG A 297      10.532   8.191  23.670  1.00 20.92           O  
ATOM   2373  CB  ARG A 297       7.392   7.510  24.175  1.00 21.55           C  
ATOM   2374  CG  ARG A 297       7.635   8.854  24.839  1.00 21.63           C  
ATOM   2375  CD  ARG A 297       6.334   9.496  25.238  1.00 22.82           C  
ATOM   2376  NE  ARG A 297       6.561  10.810  25.787  1.00 21.89           N  
ATOM   2377  CZ  ARG A 297       5.712  11.450  26.602  1.00 24.34           C  
ATOM   2378  NH1 ARG A 297       4.553  10.888  26.949  1.00 22.93           N1+
ATOM   2379  NH2 ARG A 297       6.024  12.672  27.060  1.00 20.73           N  
ATOM   2380  N   ILE A 298       9.529   7.370  21.794  1.00 20.60           N  
ATOM   2381  CA  ILE A 298      10.190   8.285  20.858  1.00 20.03           C  
ATOM   2382  C   ILE A 298       9.120   9.191  20.212  1.00 20.69           C  
ATOM   2383  O   ILE A 298       8.015   8.748  19.894  1.00 20.42           O  
ATOM   2384  CB  ILE A 298      11.043   7.534  19.799  1.00 20.27           C  
ATOM   2385  CG1 ILE A 298      10.150   6.726  18.831  1.00 22.12           C  
ATOM   2386  CG2 ILE A 298      12.056   6.655  20.514  1.00 19.61           C  
ATOM   2387  CD1 ILE A 298      10.919   6.041  17.703  1.00 22.32           C  
ATOM   2388  N   THR A 299       9.436  10.461  20.056  1.00 20.74           N  
ATOM   2389  CA  THR A 299       8.457  11.413  19.553  1.00 20.63           C  
ATOM   2390  C   THR A 299       9.016  12.128  18.333  1.00 21.89           C  
ATOM   2391  O   THR A 299      10.088  12.722  18.406  1.00 20.85           O  
ATOM   2392  CB  THR A 299       8.074  12.446  20.624  1.00 20.95           C  
ATOM   2393  CG2 THR A 299       7.056  13.435  19.995  1.00 23.16           C  
ATOM   2394  OG1 THR A 299       7.460  11.766  21.751  1.00 23.15           O  
ATOM   2395  N   ILE A 300       8.319  12.057  17.202  1.00 23.41           N  
ATOM   2396  CA  ILE A 300       8.776  12.789  16.019  1.00 23.86           C  
ATOM   2397  C   ILE A 300       7.834  13.913  15.690  1.00 23.37           C  
ATOM   2398  O   ILE A 300       6.694  13.932  16.134  1.00 22.62           O  
ATOM   2399  CB  ILE A 300       8.974  11.932  14.736  1.00 24.86           C  
ATOM   2400  CG1 ILE A 300       7.690  11.261  14.311  1.00 23.91           C  
ATOM   2401  CG2 ILE A 300      10.160  10.956  14.876  1.00 26.30           C  
ATOM   2402  CD1 ILE A 300       7.789  10.722  12.903  1.00 27.28           C  
ATOM   2403  N   LEU A 301       8.339  14.834  14.883  1.00 22.61           N  
ATOM   2404  CA  LEU A 301       7.632  16.025  14.483  1.00 21.75           C  
ATOM   2405  C   LEU A 301       7.192  15.936  13.017  1.00 21.85           C  
ATOM   2406  O   LEU A 301       7.714  15.124  12.267  1.00 20.69           O  
ATOM   2407  CB  LEU A 301       8.587  17.222  14.645  1.00 23.04           C  
ATOM   2408  CG  LEU A 301       9.343  17.387  15.983  1.00 22.42           C  
ATOM   2409  CD1 LEU A 301      10.338  18.557  15.921  1.00 21.31           C  
ATOM   2410  CD2 LEU A 301       8.385  17.596  17.145  1.00 22.25           C  
ATOM   2411  N   PRO A 302       6.268  16.823  12.581  1.00 22.67           N  
ATOM   2412  CA  PRO A 302       6.028  16.926  11.146  1.00 21.91           C  
ATOM   2413  C   PRO A 302       7.312  17.190  10.349  1.00 23.57           C  
ATOM   2414  O   PRO A 302       7.379  16.820   9.180  1.00 23.95           O  
ATOM   2415  CB  PRO A 302       5.078  18.117  11.023  1.00 22.05           C  
ATOM   2416  CG  PRO A 302       5.149  18.847  12.311  1.00 21.16           C  
ATOM   2417  CD  PRO A 302       5.436  17.782  13.340  1.00 22.79           C  
ATOM   2418  N   GLN A 303       8.321  17.829  10.950  1.00 21.95           N  
ATOM   2419  CA  GLN A 303       9.546  18.053  10.207  1.00 22.27           C  
ATOM   2420  C   GLN A 303      10.207  16.716   9.871  1.00 22.57           C  
ATOM   2421  O   GLN A 303      11.009  16.659   8.955  1.00 21.69           O  
ATOM   2422  CB  GLN A 303      10.529  18.969  10.949  1.00 22.36           C  
ATOM   2423  CG  GLN A 303      10.164  20.462  10.964  1.00 20.57           C  
ATOM   2424  CD  GLN A 303       9.320  20.870  12.165  1.00 19.86           C  
ATOM   2425  NE2 GLN A 303       9.329  22.168  12.483  1.00 20.13           N  
ATOM   2426  OE1 GLN A 303       8.670  20.038  12.808  1.00 19.56           O  
ATOM   2427  N   GLN A 304       9.880  15.646  10.612  1.00 22.36           N  
ATOM   2428  CA  GLN A 304      10.351  14.304  10.217  1.00 22.85           C  
ATOM   2429  C   GLN A 304       9.382  13.635   9.248  1.00 24.34           C  
ATOM   2430  O   GLN A 304       9.834  13.100   8.211  1.00 22.29           O  
ATOM   2431  CB  GLN A 304      10.597  13.368  11.419  1.00 23.30           C  
ATOM   2432  CG  GLN A 304      11.905  13.580  12.181  1.00 24.93           C  
ATOM   2433  CD  GLN A 304      11.908  14.862  12.992  1.00 24.33           C  
ATOM   2434  NE2 GLN A 304      12.812  15.799  12.659  1.00 23.98           N  
ATOM   2435  OE1 GLN A 304      11.103  15.021  13.887  1.00 24.89           O  
ATOM   2436  N   TYR A 305       8.068  13.634   9.561  1.00 22.80           N  
ATOM   2437  CA  TYR A 305       7.107  12.891   8.704  1.00 21.26           C  
ATOM   2438  C   TYR A 305       6.583  13.616   7.435  1.00 22.20           C  
ATOM   2439  O   TYR A 305       5.887  12.993   6.619  1.00 22.36           O  
ATOM   2440  CB  TYR A 305       5.968  12.207   9.513  1.00 20.42           C  
ATOM   2441  CG  TYR A 305       4.940  13.125  10.166  1.00 19.99           C  
ATOM   2442  CD1 TYR A 305       3.957  13.778   9.403  1.00 21.77           C  
ATOM   2443  CD2 TYR A 305       4.924  13.310  11.553  1.00 20.51           C  
ATOM   2444  CE1 TYR A 305       2.999  14.588  10.002  1.00 21.85           C  
ATOM   2445  CE2 TYR A 305       3.988  14.131  12.168  1.00 20.81           C  
ATOM   2446  CZ  TYR A 305       3.017  14.759  11.381  1.00 22.32           C  
ATOM   2447  OH  TYR A 305       2.067  15.545  11.957  1.00 23.61           O  
ATOM   2448  N   LEU A 306       6.909  14.903   7.262  1.00 21.66           N  
ATOM   2449  CA  LEU A 306       6.748  15.576   5.961  1.00 21.88           C  
ATOM   2450  C   LEU A 306       8.105  15.653   5.229  1.00 22.65           C  
ATOM   2451  O   LEU A 306       9.002  16.366   5.638  1.00 24.22           O  
ATOM   2452  CB  LEU A 306       6.106  16.976   6.102  1.00 22.75           C  
ATOM   2453  CG  LEU A 306       4.776  17.064   6.889  1.00 23.03           C  
ATOM   2454  CD1 LEU A 306       4.203  18.476   6.840  1.00 24.61           C  
ATOM   2455  CD2 LEU A 306       3.761  16.080   6.338  1.00 22.54           C  
ATOM   2456  N   ARG A 307       8.249  14.903   4.144  1.00 21.76           N  
ATOM   2457  CA  ARG A 307       9.534  14.760   3.488  1.00 21.60           C  
ATOM   2458  C   ARG A 307       9.719  15.895   2.441  1.00 22.92           C  
ATOM   2459  O   ARG A 307       8.893  16.039   1.528  1.00 22.49           O  
ATOM   2460  CB  ARG A 307       9.606  13.358   2.845  1.00 22.60           C  
ATOM   2461  CG  ARG A 307      10.935  13.024   2.170  1.00 24.34           C  
ATOM   2462  CD  ARG A 307      10.950  11.607   1.637  1.00 25.71           C  
ATOM   2463  NE  ARG A 307       9.999  11.341   0.547  1.00 25.28           N  
ATOM   2464  CZ  ARG A 307      10.214  11.612  -0.750  1.00 26.76           C  
ATOM   2465  NH1 ARG A 307      11.334  12.198  -1.175  1.00 24.63           N1+
ATOM   2466  NH2 ARG A 307       9.287  11.305  -1.635  1.00 25.90           N  
ATOM   2467  N   PRO A 308      10.791  16.712   2.568  1.00 23.63           N  
ATOM   2468  CA  PRO A 308      10.972  17.795   1.565  1.00 24.08           C  
ATOM   2469  C   PRO A 308      11.151  17.258   0.156  1.00 24.93           C  
ATOM   2470  O   PRO A 308      11.919  16.310  -0.049  1.00 22.89           O  
ATOM   2471  CB  PRO A 308      12.268  18.483   2.005  1.00 24.12           C  
ATOM   2472  CG  PRO A 308      12.370  18.175   3.472  1.00 26.51           C  
ATOM   2473  CD  PRO A 308      11.768  16.804   3.670  1.00 23.43           C  
ATOM   2474  N   VAL A 309      10.423  17.834  -0.802  1.00 25.23           N  
ATOM   2475  CA  VAL A 309      10.571  17.437  -2.215  1.00 28.08           C  
ATOM   2476  C   VAL A 309      10.678  18.693  -3.055  1.00 31.89           C  
ATOM   2477  O   VAL A 309      10.193  19.775  -2.656  1.00 31.61           O  
ATOM   2478  CB  VAL A 309       9.406  16.563  -2.770  1.00 26.96           C  
ATOM   2479  CG1 VAL A 309       9.345  15.184  -2.091  1.00 29.56           C  
ATOM   2480  CG2 VAL A 309       8.075  17.293  -2.684  1.00 28.94           C  
ATOM   2481  N   GLU A 310      11.327  18.562  -4.205  1.00 37.36           N  
ATOM   2482  CA  GLU A 310      11.405  19.680  -5.140  1.00 43.36           C  
ATOM   2483  C   GLU A 310      10.026  19.967  -5.745  1.00 42.22           C  
ATOM   2484  O   GLU A 310       9.225  19.057  -5.933  1.00 42.66           O  
ATOM   2485  CB  GLU A 310      12.464  19.424  -6.224  1.00 44.43           C  
ATOM   2486  CG  GLU A 310      12.710  20.630  -7.123  1.00 53.17           C  
ATOM   2487  CD  GLU A 310      12.751  21.940  -6.345  1.00 59.30           C  
ATOM   2488  OE1 GLU A 310      13.761  22.173  -5.637  1.00 64.34           O  
ATOM   2489  OE2 GLU A 310      11.770  22.730  -6.425  1.00 57.81           O1-
ATOM   2490  N   ASP A 311       9.745  21.237  -6.013  1.00 44.65           N  
ATOM   2491  CA  ASP A 311       8.498  21.632  -6.672  1.00 48.79           C  
ATOM   2492  C   ASP A 311       8.447  21.218  -8.158  1.00 51.60           C  
ATOM   2493  O   ASP A 311       9.469  21.269  -8.864  1.00 47.84           O  
ATOM   2494  CB  ASP A 311       8.330  23.146  -6.554  1.00 50.42           C  
ATOM   2495  CG  ASP A 311       6.882  23.581  -6.605  1.00 52.00           C  
ATOM   2496  OD1 ASP A 311       6.006  22.739  -6.921  1.00 52.97           O  
ATOM   2497  OD2 ASP A 311       6.622  24.770  -6.324  1.00 53.21           O1-
ATOM   2498  N   VAL A 312       7.260  20.820  -8.630  1.00 56.45           N  
ATOM   2499  CA  VAL A 312       7.050  20.583 -10.073  1.00 61.21           C  
ATOM   2500  C   VAL A 312       7.349  21.860 -10.884  1.00 60.99           C  
ATOM   2501  O   VAL A 312       7.928  21.782 -11.962  1.00 62.17           O  
ATOM   2502  CB  VAL A 312       5.630  20.046 -10.428  1.00 62.81           C  
ATOM   2503  CG1 VAL A 312       5.711  19.096 -11.620  1.00 61.53           C  
ATOM   2504  CG2 VAL A 312       4.977  19.333  -9.251  1.00 61.53           C  
ATOM   2505  N   ALA A 313       6.970  23.023 -10.347  1.00 63.77           N  
ATOM   2506  CA  ALA A 313       7.286  24.331 -10.952  1.00 67.79           C  
ATOM   2507  C   ALA A 313       8.654  24.898 -10.520  1.00 66.79           C  
ATOM   2508  O   ALA A 313       9.040  26.002 -10.928  1.00 69.10           O  
ATOM   2509  CB  ALA A 313       6.173  25.329 -10.650  1.00 66.14           C  
ATOM   2510  N   THR A 314       9.373  24.136  -9.693  1.00 72.51           N  
ATOM   2511  CA  THR A 314      10.721  24.485  -9.157  1.00 70.17           C  
ATOM   2512  C   THR A 314      10.875  25.902  -8.532  1.00 64.32           C  
ATOM   2513  O   THR A 314      11.997  26.389  -8.345  1.00 65.92           O  
ATOM   2514  CB  THR A 314      11.858  24.175 -10.173  1.00 72.04           C  
ATOM   2515  CG2 THR A 314      12.096  22.667 -10.303  1.00 68.92           C  
ATOM   2516  OG1 THR A 314      11.514  24.708 -11.457  1.00 78.48           O  
ATOM   2517  N   SER A 315       9.732  26.526  -8.221  1.00 56.92           N  
ATOM   2518  CA  SER A 315       9.564  27.841  -7.560  1.00 47.92           C  
ATOM   2519  C   SER A 315      10.379  28.073  -6.268  1.00 42.09           C  
ATOM   2520  O   SER A 315      11.275  27.315  -5.941  1.00 46.22           O  
ATOM   2521  CB  SER A 315       8.093  27.943  -7.170  1.00 45.56           C  
ATOM   2522  OG  SER A 315       7.823  26.943  -6.195  1.00 43.38           O  
ATOM   2523  N   GLN A 316      10.033  29.106  -5.506  1.00 36.96           N  
ATOM   2524  CA  GLN A 316      10.638  29.276  -4.185  1.00 34.96           C  
ATOM   2525  C   GLN A 316       9.781  28.679  -3.061  1.00 33.97           C  
ATOM   2526  O   GLN A 316      10.081  28.883  -1.889  1.00 33.58           O  
ATOM   2527  CB  GLN A 316      10.950  30.751  -3.891  1.00 36.46           C  
ATOM   2528  CG  GLN A 316      12.305  31.220  -4.416  1.00 37.79           C  
ATOM   2529  CD  GLN A 316      12.416  32.733  -4.495  1.00 39.50           C  
ATOM   2530  NE2 GLN A 316      13.333  33.213  -5.324  1.00 37.23           N  
ATOM   2531  OE1 GLN A 316      11.687  33.465  -3.812  1.00 43.19           O  
ATOM   2532  N   ASP A 317       8.729  27.938  -3.413  1.00 31.57           N  
ATOM   2533  CA  ASP A 317       7.841  27.359  -2.391  1.00 29.53           C  
ATOM   2534  C   ASP A 317       8.546  26.277  -1.588  1.00 27.85           C  
ATOM   2535  O   ASP A 317       9.479  25.674  -2.084  1.00 25.15           O  
ATOM   2536  CB  ASP A 317       6.588  26.775  -3.037  1.00 31.91           C  
ATOM   2537  CG  ASP A 317       5.558  27.843  -3.414  1.00 34.54           C  
ATOM   2538  OD1 ASP A 317       5.797  29.047  -3.182  1.00 36.40           O  
ATOM   2539  OD2 ASP A 317       4.492  27.463  -3.938  1.00 37.96           O1-
ATOM   2540  N   ASP A 318       8.114  26.039  -0.347  1.00 27.50           N  
ATOM   2541  CA  ASP A 318       8.594  24.871   0.426  1.00 27.23           C  
ATOM   2542  C   ASP A 318       7.557  23.755   0.307  1.00 27.14           C  
ATOM   2543  O   ASP A 318       6.409  23.924   0.729  1.00 26.21           O  
ATOM   2544  CB  ASP A 318       8.841  25.247   1.899  1.00 27.47           C  
ATOM   2545  CG  ASP A 318      10.016  26.209   2.066  1.00 29.13           C  
ATOM   2546  OD1 ASP A 318      10.949  26.150   1.238  1.00 29.58           O  
ATOM   2547  OD2 ASP A 318      10.010  27.038   3.005  1.00 27.84           O1-
ATOM   2548  N   CYS A 319       7.965  22.634  -0.287  1.00 27.02           N  
ATOM   2549  CA  CYS A 319       7.059  21.553  -0.655  1.00 26.06           C  
ATOM   2550  C   CYS A 319       7.469  20.250   0.015  1.00 24.92           C  
ATOM   2551  O   CYS A 319       8.657  20.006   0.251  1.00 25.02           O  
ATOM   2552  CB  CYS A 319       7.032  21.367  -2.182  1.00 28.66           C  
ATOM   2553  SG  CYS A 319       6.673  22.900  -3.104  1.00 33.88           S  
ATOM   2554  N   TYR A 320       6.474  19.416   0.299  1.00 24.67           N  
ATOM   2555  CA  TYR A 320       6.657  18.183   1.054  1.00 23.46           C  
ATOM   2556  C   TYR A 320       5.702  17.107   0.569  1.00 26.95           C  
ATOM   2557  O   TYR A 320       4.595  17.409   0.075  1.00 24.72           O  
ATOM   2558  CB  TYR A 320       6.346  18.415   2.530  1.00 24.48           C  
ATOM   2559  CG  TYR A 320       7.072  19.590   3.106  1.00 22.87           C  
ATOM   2560  CD1 TYR A 320       6.517  20.867   3.003  1.00 23.93           C  
ATOM   2561  CD2 TYR A 320       8.332  19.445   3.708  1.00 22.64           C  
ATOM   2562  CE1 TYR A 320       7.178  21.973   3.502  1.00 25.28           C  
ATOM   2563  CE2 TYR A 320       9.016  20.556   4.212  1.00 23.98           C  
ATOM   2564  CZ  TYR A 320       8.422  21.808   4.101  1.00 23.06           C  
ATOM   2565  OH  TYR A 320       9.002  22.912   4.597  1.00 24.19           O  
ATOM   2566  N   LYS A 321       6.113  15.847   0.733  1.00 24.08           N  
ATOM   2567  CA  LYS A 321       5.163  14.751   0.646  1.00 26.90           C  
ATOM   2568  C   LYS A 321       4.938  14.158   2.048  1.00 25.63           C  
ATOM   2569  O   LYS A 321       5.821  14.225   2.905  1.00 27.91           O  
ATOM   2570  CB  LYS A 321       5.644  13.689  -0.342  1.00 27.13           C  
ATOM   2571  CG  LYS A 321       5.312  14.037  -1.782  1.00 30.56           C  
ATOM   2572  CD  LYS A 321       5.716  12.912  -2.706  1.00 33.25           C  
ATOM   2573  CE  LYS A 321       5.805  13.409  -4.144  1.00 35.91           C  
ATOM   2574  NZ  LYS A 321       6.414  12.350  -5.001  1.00 35.87           N1+
ATOM   2575  N   PHE A 322       3.742  13.620   2.283  1.00 24.25           N  
ATOM   2576  CA  PHE A 322       3.402  12.923   3.530  1.00 23.77           C  
ATOM   2577  C   PHE A 322       4.141  11.581   3.507  1.00 25.41           C  
ATOM   2578  O   PHE A 322       3.929  10.775   2.613  1.00 27.62           O  
ATOM   2579  CB  PHE A 322       1.889  12.713   3.575  1.00 22.65           C  
ATOM   2580  CG  PHE A 322       1.364  12.136   4.865  1.00 22.66           C  
ATOM   2581  CD1 PHE A 322       1.567  12.784   6.073  1.00 22.03           C  
ATOM   2582  CD2 PHE A 322       0.564  10.993   4.841  1.00 21.43           C  
ATOM   2583  CE1 PHE A 322       1.032  12.260   7.244  1.00 23.79           C  
ATOM   2584  CE2 PHE A 322       0.004  10.482   5.998  1.00 20.75           C  
ATOM   2585  CZ  PHE A 322       0.243  11.107   7.205  1.00 22.78           C  
ATOM   2586  N   ALA A 323       5.031  11.366   4.469  1.00 24.78           N  
ATOM   2587  CA  ALA A 323       5.934  10.200   4.487  1.00 22.38           C  
ATOM   2588  C   ALA A 323       5.498   9.137   5.479  1.00 22.34           C  
ATOM   2589  O   ALA A 323       6.351   8.450   6.064  1.00 21.10           O  
ATOM   2590  CB  ALA A 323       7.375  10.638   4.781  1.00 23.19           C  
ATOM   2591  N   ILE A 324       4.183   9.026   5.676  1.00 20.33           N  
ATOM   2592  CA  ILE A 324       3.575   7.903   6.387  1.00 21.44           C  
ATOM   2593  C   ILE A 324       2.666   7.164   5.389  1.00 23.83           C  
ATOM   2594  O   ILE A 324       1.859   7.776   4.710  1.00 23.72           O  
ATOM   2595  CB  ILE A 324       2.771   8.372   7.612  1.00 21.26           C  
ATOM   2596  CG1 ILE A 324       3.667   9.229   8.524  1.00 21.67           C  
ATOM   2597  CG2 ILE A 324       2.246   7.178   8.407  1.00 21.07           C  
ATOM   2598  CD1 ILE A 324       2.948   9.799   9.729  1.00 20.72           C  
ATOM   2599  N   SER A 325       2.798   5.849   5.297  1.00 25.20           N  
ATOM   2600  CA  SER A 325       2.068   5.111   4.278  1.00 25.90           C  
ATOM   2601  C   SER A 325       1.681   3.745   4.826  1.00 27.53           C  
ATOM   2602  O   SER A 325       2.180   3.302   5.877  1.00 26.74           O  
ATOM   2603  CB  SER A 325       2.877   5.019   2.980  1.00 26.26           C  
ATOM   2604  OG  SER A 325       4.116   4.375   3.212  1.00 30.32           O  
ATOM   2605  N   GLN A 326       0.744   3.087   4.167  1.00 30.23           N  
ATOM   2606  CA  GLN A 326       0.269   1.821   4.732  1.00 34.69           C  
ATOM   2607  C   GLN A 326       1.139   0.629   4.341  1.00 33.60           C  
ATOM   2608  O   GLN A 326       1.868   0.650   3.347  1.00 35.22           O  
ATOM   2609  CB  GLN A 326      -1.228   1.573   4.467  1.00 39.63           C  
ATOM   2610  CG  GLN A 326      -1.594   0.992   3.121  1.00 48.10           C  
ATOM   2611  CD  GLN A 326      -3.026   0.469   3.133  1.00 55.22           C  
ATOM   2612  NE2 GLN A 326      -3.193  -0.809   2.806  1.00 55.17           N  
ATOM   2613  OE1 GLN A 326      -3.969   1.203   3.457  1.00 58.94           O  
ATOM   2614  N   SER A 327       1.067  -0.402   5.157  1.00 33.49           N  
ATOM   2615  CA  SER A 327       1.846  -1.599   4.916  1.00 35.91           C  
ATOM   2616  C   SER A 327       0.980  -2.839   5.115  1.00 35.53           C  
ATOM   2617  O   SER A 327       0.074  -2.840   5.970  1.00 33.32           O  
ATOM   2618  CB  SER A 327       3.011  -1.631   5.888  1.00 34.20           C  
ATOM   2619  OG  SER A 327       3.659  -2.883   5.866  1.00 37.85           O  
ATOM   2620  N   SER A 328       1.290  -3.894   4.362  1.00 36.36           N  
ATOM   2621  CA  SER A 328       0.715  -5.222   4.626  1.00 40.52           C  
ATOM   2622  C   SER A 328       1.757  -6.192   5.212  1.00 41.94           C  
ATOM   2623  O   SER A 328       1.497  -7.393   5.333  1.00 41.65           O  
ATOM   2624  CB  SER A 328       0.081  -5.811   3.352  1.00 41.57           C  
ATOM   2625  OG  SER A 328       1.049  -5.902   2.317  1.00 42.32           O  
ATOM   2626  N   THR A 329       2.935  -5.677   5.571  1.00 38.48           N  
ATOM   2627  CA  THR A 329       3.947  -6.525   6.190  1.00 36.53           C  
ATOM   2628  C   THR A 329       4.470  -5.969   7.517  1.00 34.83           C  
ATOM   2629  O   THR A 329       5.631  -6.189   7.875  1.00 33.36           O  
ATOM   2630  CB  THR A 329       5.112  -6.862   5.229  1.00 37.60           C  
ATOM   2631  CG2 THR A 329       4.637  -7.767   4.058  1.00 37.74           C  
ATOM   2632  OG1 THR A 329       5.670  -5.650   4.714  1.00 39.63           O  
ATOM   2633  N   GLY A 330       3.603  -5.263   8.237  1.00 29.93           N  
ATOM   2634  CA  GLY A 330       3.926  -4.766   9.566  1.00 29.47           C  
ATOM   2635  C   GLY A 330       4.454  -3.341   9.565  1.00 27.66           C  
ATOM   2636  O   GLY A 330       4.480  -2.681   8.509  1.00 26.57           O  
ATOM   2637  N   THR A 331       4.856  -2.870  10.749  1.00 26.43           N  
ATOM   2638  CA  THR A 331       5.370  -1.507  10.901  1.00 24.71           C  
ATOM   2639  C   THR A 331       6.817  -1.443  10.392  1.00 23.69           C  
ATOM   2640  O   THR A 331       7.646  -2.338  10.665  1.00 24.09           O  
ATOM   2641  CB  THR A 331       5.297  -1.039  12.367  1.00 24.93           C  
ATOM   2642  CG2 THR A 331       5.891   0.386  12.545  1.00 24.99           C  
ATOM   2643  OG1 THR A 331       3.928  -1.006  12.771  1.00 27.39           O  
ATOM   2644  N   VAL A 332       7.117  -0.394   9.645  1.00 21.93           N  
ATOM   2645  CA  VAL A 332       8.480  -0.170   9.220  1.00 22.51           C  
ATOM   2646  C   VAL A 332       8.867   1.231   9.696  1.00 22.57           C  
ATOM   2647  O   VAL A 332       8.306   2.238   9.229  1.00 22.70           O  
ATOM   2648  CB  VAL A 332       8.654  -0.312   7.687  1.00 24.09           C  
ATOM   2649  CG1 VAL A 332      10.128  -0.194   7.303  1.00 25.32           C  
ATOM   2650  CG2 VAL A 332       8.122  -1.655   7.187  1.00 21.51           C  
ATOM   2651  N   MET A 333       9.795   1.294  10.644  1.00 22.13           N  
ATOM   2652  CA  MET A 333      10.358   2.585  11.038  1.00 24.99           C  
ATOM   2653  C   MET A 333      11.479   2.925  10.062  1.00 23.68           C  
ATOM   2654  O   MET A 333      12.651   2.572  10.288  1.00 23.95           O  
ATOM   2655  CB  MET A 333      10.838   2.555  12.494  1.00 26.53           C  
ATOM   2656  CG  MET A 333       9.747   2.119  13.471  1.00 30.88           C  
ATOM   2657  SD  MET A 333      10.282   1.877  15.187  1.00 38.77           S  
ATOM   2658  CE  MET A 333      10.986   3.479  15.479  1.00 33.81           C  
ATOM   2659  N   GLY A 334      11.111   3.565   8.959  1.00 21.59           N  
ATOM   2660  CA  GLY A 334      12.045   3.872   7.874  1.00 20.98           C  
ATOM   2661  C   GLY A 334      12.876   5.142   8.095  1.00 21.02           C  
ATOM   2662  O   GLY A 334      12.931   5.688   9.212  1.00 19.46           O  
ATOM   2663  N   ALA A 335      13.525   5.607   7.030  1.00 20.49           N  
ATOM   2664  CA  ALA A 335      14.541   6.679   7.136  1.00 21.63           C  
ATOM   2665  C   ALA A 335      14.000   7.980   7.748  1.00 22.54           C  
ATOM   2666  O   ALA A 335      14.715   8.666   8.477  1.00 23.88           O  
ATOM   2667  CB  ALA A 335      15.155   6.960   5.776  1.00 21.04           C  
ATOM   2668  N   VAL A 336      12.745   8.320   7.472  1.00 23.20           N  
ATOM   2669  CA  VAL A 336      12.197   9.607   7.956  1.00 24.05           C  
ATOM   2670  C   VAL A 336      12.021   9.603   9.481  1.00 25.76           C  
ATOM   2671  O   VAL A 336      12.135  10.659  10.106  1.00 29.21           O  
ATOM   2672  CB  VAL A 336      10.915  10.078   7.211  1.00 23.30           C  
ATOM   2673  CG1 VAL A 336      11.178  10.124   5.698  1.00 22.13           C  
ATOM   2674  CG2 VAL A 336       9.696   9.199   7.547  1.00 21.20           C  
ATOM   2675  N   ILE A 337      11.776   8.422  10.064  1.00 25.63           N  
ATOM   2676  CA  ILE A 337      11.781   8.238  11.527  1.00 27.37           C  
ATOM   2677  C   ILE A 337      13.208   8.207  12.057  1.00 24.86           C  
ATOM   2678  O   ILE A 337      13.504   8.837  13.065  1.00 23.65           O  
ATOM   2679  CB  ILE A 337      11.095   6.934  11.983  1.00 31.04           C  
ATOM   2680  CG1 ILE A 337       9.705   6.830  11.374  1.00 33.70           C  
ATOM   2681  CG2 ILE A 337      11.015   6.856  13.513  1.00 33.90           C  
ATOM   2682  CD1 ILE A 337       8.928   8.137  11.394  1.00 35.76           C  
ATOM   2683  N   MET A 338      14.100   7.490  11.371  1.00 22.85           N  
ATOM   2684  CA  MET A 338      15.488   7.401  11.827  1.00 23.53           C  
ATOM   2685  C   MET A 338      16.214   8.747  11.789  1.00 24.15           C  
ATOM   2686  O   MET A 338      17.137   8.963  12.565  1.00 27.93           O  
ATOM   2687  CB  MET A 338      16.242   6.337  11.024  1.00 23.28           C  
ATOM   2688  CG  MET A 338      15.736   4.921  11.325  1.00 25.95           C  
ATOM   2689  SD  MET A 338      16.530   3.680  10.272  1.00 29.58           S  
ATOM   2690  CE  MET A 338      18.167   3.690  11.035  1.00 29.11           C  
ATOM   2691  N   GLU A 339      15.792   9.657  10.906  1.00 23.70           N  
ATOM   2692  CA  GLU A 339      16.362  11.006  10.839  1.00 23.80           C  
ATOM   2693  C   GLU A 339      16.135  11.816  12.117  1.00 23.33           C  
ATOM   2694  O   GLU A 339      16.802  12.826  12.345  1.00 25.24           O  
ATOM   2695  CB  GLU A 339      15.817  11.767   9.628  1.00 24.01           C  
ATOM   2696  CG  GLU A 339      16.332  11.212   8.306  1.00 26.14           C  
ATOM   2697  CD  GLU A 339      15.813  11.960   7.100  1.00 27.79           C  
ATOM   2698  OE1 GLU A 339      16.435  11.857   6.016  1.00 28.42           O  
ATOM   2699  OE2 GLU A 339      14.798  12.673   7.229  1.00 26.02           O1-
ATOM   2700  N   GLY A 340      15.196  11.367  12.945  1.00 23.07           N  
ATOM   2701  CA  GLY A 340      14.925  12.026  14.232  1.00 23.42           C  
ATOM   2702  C   GLY A 340      15.926  11.673  15.321  1.00 23.31           C  
ATOM   2703  O   GLY A 340      16.066  12.423  16.261  1.00 22.51           O  
ATOM   2704  N   PHE A 341      16.610  10.523  15.172  1.00 22.10           N  
ATOM   2705  CA  PHE A 341      17.269   9.819  16.263  1.00 21.85           C  
ATOM   2706  C   PHE A 341      18.634   9.260  15.857  1.00 23.67           C  
ATOM   2707  O   PHE A 341      18.910   8.954  14.669  1.00 26.01           O  
ATOM   2708  CB  PHE A 341      16.365   8.662  16.792  1.00 22.21           C  
ATOM   2709  CG  PHE A 341      14.983   9.126  17.105  1.00 21.83           C  
ATOM   2710  CD1 PHE A 341      14.724   9.858  18.272  1.00 21.27           C  
ATOM   2711  CD2 PHE A 341      13.965   8.954  16.179  1.00 23.03           C  
ATOM   2712  CE1 PHE A 341      13.464  10.373  18.534  1.00 21.50           C  
ATOM   2713  CE2 PHE A 341      12.693   9.445  16.440  1.00 22.64           C  
ATOM   2714  CZ  PHE A 341      12.444  10.168  17.613  1.00 22.03           C  
ATOM   2715  N   TYR A 342      19.493   9.168  16.852  1.00 23.91           N  
ATOM   2716  CA  TYR A 342      20.696   8.377  16.751  1.00 23.37           C  
ATOM   2717  C   TYR A 342      20.236   6.983  17.114  1.00 22.00           C  
ATOM   2718  O   TYR A 342      19.614   6.791  18.172  1.00 22.50           O  
ATOM   2719  CB  TYR A 342      21.745   8.904  17.730  1.00 25.08           C  
ATOM   2720  CG  TYR A 342      23.106   8.246  17.656  1.00 26.34           C  
ATOM   2721  CD1 TYR A 342      23.708   7.946  16.419  1.00 28.45           C  
ATOM   2722  CD2 TYR A 342      23.816   7.966  18.815  1.00 28.36           C  
ATOM   2723  CE1 TYR A 342      24.973   7.360  16.358  1.00 30.40           C  
ATOM   2724  CE2 TYR A 342      25.091   7.397  18.761  1.00 29.47           C  
ATOM   2725  CZ  TYR A 342      25.662   7.096  17.537  1.00 28.39           C  
ATOM   2726  OH  TYR A 342      26.911   6.522  17.484  1.00 28.21           O  
ATOM   2727  N   VAL A 343      20.489   6.018  16.227  1.00 21.52           N  
ATOM   2728  CA  VAL A 343      19.993   4.658  16.460  1.00 21.23           C  
ATOM   2729  C   VAL A 343      21.148   3.680  16.575  1.00 21.37           C  
ATOM   2730  O   VAL A 343      21.989   3.576  15.663  1.00 19.82           O  
ATOM   2731  CB  VAL A 343      18.988   4.199  15.369  1.00 21.49           C  
ATOM   2732  CG1 VAL A 343      18.436   2.804  15.678  1.00 21.72           C  
ATOM   2733  CG2 VAL A 343      17.842   5.192  15.214  1.00 21.26           C  
ATOM   2734  N   VAL A 344      21.183   2.981  17.704  1.00 21.61           N  
ATOM   2735  CA  VAL A 344      22.281   2.097  18.029  1.00 22.37           C  
ATOM   2736  C   VAL A 344      21.836   0.642  17.860  1.00 22.69           C  
ATOM   2737  O   VAL A 344      20.941   0.162  18.554  1.00 20.77           O  
ATOM   2738  CB  VAL A 344      22.800   2.361  19.470  1.00 23.55           C  
ATOM   2739  CG1 VAL A 344      23.850   1.340  19.873  1.00 23.23           C  
ATOM   2740  CG2 VAL A 344      23.323   3.787  19.601  1.00 23.21           C  
ATOM   2741  N   PHE A 345      22.471  -0.049  16.923  1.00 22.11           N  
ATOM   2742  CA  PHE A 345      22.155  -1.437  16.662  1.00 22.10           C  
ATOM   2743  C   PHE A 345      23.125  -2.301  17.466  1.00 23.05           C  
ATOM   2744  O   PHE A 345      24.201  -2.702  16.977  1.00 22.15           O  
ATOM   2745  CB  PHE A 345      22.224  -1.702  15.142  1.00 20.15           C  
ATOM   2746  CG  PHE A 345      21.171  -0.962  14.352  1.00 21.11           C  
ATOM   2747  CD1 PHE A 345      21.377   0.364  13.958  1.00 19.71           C  
ATOM   2748  CD2 PHE A 345      19.976  -1.578  13.992  1.00 20.56           C  
ATOM   2749  CE1 PHE A 345      20.418   1.063  13.232  1.00 21.54           C  
ATOM   2750  CE2 PHE A 345      19.022  -0.881  13.262  1.00 20.37           C  
ATOM   2751  CZ  PHE A 345      19.238   0.450  12.878  1.00 19.41           C  
ATOM   2752  N   ASP A 346      22.763  -2.550  18.724  1.00 23.24           N  
ATOM   2753  CA  ASP A 346      23.613  -3.267  19.649  1.00 24.12           C  
ATOM   2754  C   ASP A 346      23.351  -4.774  19.522  1.00 24.16           C  
ATOM   2755  O   ASP A 346      22.593  -5.382  20.292  1.00 23.21           O  
ATOM   2756  CB  ASP A 346      23.403  -2.732  21.077  1.00 26.23           C  
ATOM   2757  CG  ASP A 346      24.327  -3.378  22.109  1.00 29.67           C  
ATOM   2758  OD1 ASP A 346      25.101  -4.320  21.774  1.00 30.86           O  
ATOM   2759  OD2 ASP A 346      24.252  -2.956  23.285  1.00 30.85           O1-
ATOM   2760  N   ARG A 347      23.990  -5.368  18.519  1.00 24.13           N  
ATOM   2761  CA  ARG A 347      23.828  -6.786  18.250  1.00 26.29           C  
ATOM   2762  C   ARG A 347      24.345  -7.646  19.399  1.00 27.15           C  
ATOM   2763  O   ARG A 347      23.710  -8.628  19.770  1.00 27.67           O  
ATOM   2764  CB  ARG A 347      24.537  -7.156  16.936  1.00 25.15           C  
ATOM   2765  CG  ARG A 347      23.959  -6.399  15.740  1.00 24.03           C  
ATOM   2766  CD  ARG A 347      24.900  -6.368  14.534  1.00 26.32           C  
ATOM   2767  NE  ARG A 347      25.403  -7.683  14.160  1.00 24.67           N  
ATOM   2768  CZ  ARG A 347      25.033  -8.373  13.085  1.00 25.55           C  
ATOM   2769  NH1 ARG A 347      24.092  -7.906  12.276  1.00 26.47           N1+
ATOM   2770  NH2 ARG A 347      25.604  -9.562  12.828  1.00 25.74           N  
ATOM   2771  N   ALA A 348      25.473  -7.247  19.981  1.00 29.88           N  
ATOM   2772  CA  ALA A 348      26.064  -7.975  21.123  1.00 31.13           C  
ATOM   2773  C   ALA A 348      25.106  -8.139  22.303  1.00 31.62           C  
ATOM   2774  O   ALA A 348      25.080  -9.190  22.957  1.00 30.13           O  
ATOM   2775  CB  ALA A 348      27.349  -7.299  21.582  1.00 30.09           C  
ATOM   2776  N   ARG A 349      24.304  -7.124  22.585  1.00 28.59           N  
ATOM   2777  CA  ARG A 349      23.390  -7.251  23.725  1.00 29.13           C  
ATOM   2778  C   ARG A 349      21.937  -7.381  23.285  1.00 28.52           C  
ATOM   2779  O   ARG A 349      21.025  -7.186  24.085  1.00 27.73           O  
ATOM   2780  CB  ARG A 349      23.605  -6.102  24.720  1.00 29.79           C  
ATOM   2781  CG  ARG A 349      25.053  -6.039  25.213  1.00 33.00           C  
ATOM   2782  CD  ARG A 349      25.316  -4.858  26.120  1.00 34.50           C  
ATOM   2783  NE  ARG A 349      24.377  -4.834  27.237  1.00 39.76           N  
ATOM   2784  CZ  ARG A 349      24.507  -4.051  28.309  1.00 42.49           C  
ATOM   2785  NH1 ARG A 349      25.550  -3.238  28.418  1.00 42.26           N1+
ATOM   2786  NH2 ARG A 349      23.595  -4.092  29.274  1.00 39.30           N  
ATOM   2787  N   LYS A 350      21.735  -7.697  21.998  1.00 27.82           N  
ATOM   2788  CA  LYS A 350      20.394  -7.925  21.430  1.00 26.63           C  
ATOM   2789  C   LYS A 350      19.395  -6.781  21.720  1.00 25.36           C  
ATOM   2790  O   LYS A 350      18.233  -7.000  22.147  1.00 24.32           O  
ATOM   2791  CB  LYS A 350      19.850  -9.258  21.937  1.00 29.26           C  
ATOM   2792  CG  LYS A 350      18.982  -9.982  20.940  1.00 37.86           C  
ATOM   2793  CD  LYS A 350      18.626 -11.370  21.472  1.00 43.31           C  
ATOM   2794  CE  LYS A 350      17.326 -11.862  20.853  1.00 47.26           C  
ATOM   2795  NZ  LYS A 350      17.066 -13.283  21.236  1.00 53.71           N1+
ATOM   2796  N   ARG A 351      19.815  -5.563  21.438  1.00 22.88           N  
ATOM   2797  CA  ARG A 351      18.941  -4.439  21.708  1.00 22.37           C  
ATOM   2798  C   ARG A 351      19.204  -3.298  20.742  1.00 21.97           C  
ATOM   2799  O   ARG A 351      20.263  -3.245  20.084  1.00 21.15           O  
ATOM   2800  CB  ARG A 351      19.151  -3.979  23.158  1.00 21.32           C  
ATOM   2801  CG  ARG A 351      20.559  -3.455  23.422  1.00 21.25           C  
ATOM   2802  CD  ARG A 351      20.849  -3.214  24.898  1.00 23.64           C  
ATOM   2803  NE  ARG A 351      22.117  -2.491  25.048  1.00 24.90           N  
ATOM   2804  CZ  ARG A 351      22.554  -1.932  26.179  1.00 28.06           C  
ATOM   2805  NH1 ARG A 351      21.816  -2.001  27.286  1.00 28.49           N1+
ATOM   2806  NH2 ARG A 351      23.731  -1.291  26.205  1.00 25.00           N  
ATOM   2807  N   ILE A 352      18.247  -2.379  20.673  1.00 21.23           N  
ATOM   2808  CA  ILE A 352      18.357  -1.213  19.804  1.00 21.87           C  
ATOM   2809  C   ILE A 352      18.140   0.061  20.639  1.00 22.90           C  
ATOM   2810  O   ILE A 352      17.120   0.180  21.324  1.00 22.78           O  
ATOM   2811  CB  ILE A 352      17.322  -1.262  18.652  1.00 23.83           C  
ATOM   2812  CG1 ILE A 352      17.610  -2.445  17.723  1.00 24.54           C  
ATOM   2813  CG2 ILE A 352      17.353   0.021  17.826  1.00 23.70           C  
ATOM   2814  CD1 ILE A 352      16.451  -2.710  16.798  1.00 28.89           C  
ATOM   2815  N   GLY A 353      19.113   0.980  20.574  1.00 21.22           N  
ATOM   2816  CA  GLY A 353      19.058   2.228  21.326  1.00 20.38           C  
ATOM   2817  C   GLY A 353      18.576   3.393  20.486  1.00 19.65           C  
ATOM   2818  O   GLY A 353      18.863   3.472  19.281  1.00 18.41           O  
ATOM   2819  N   PHE A 354      17.891   4.319  21.153  1.00 19.42           N  
ATOM   2820  CA  PHE A 354      17.350   5.506  20.511  1.00 20.50           C  
ATOM   2821  C   PHE A 354      17.719   6.722  21.386  1.00 21.25           C  
ATOM   2822  O   PHE A 354      17.558   6.691  22.627  1.00 22.04           O  
ATOM   2823  CB  PHE A 354      15.816   5.422  20.440  1.00 21.72           C  
ATOM   2824  CG  PHE A 354      15.299   4.454  19.421  1.00 22.78           C  
ATOM   2825  CD1 PHE A 354      15.078   3.126  19.757  1.00 22.92           C  
ATOM   2826  CD2 PHE A 354      15.059   4.875  18.107  1.00 22.82           C  
ATOM   2827  CE1 PHE A 354      14.615   2.226  18.797  1.00 23.65           C  
ATOM   2828  CE2 PHE A 354      14.589   3.992  17.153  1.00 23.50           C  
ATOM   2829  CZ  PHE A 354      14.357   2.673  17.506  1.00 23.82           C  
ATOM   2830  N   ALA A 355      18.216   7.771  20.739  1.00 21.15           N  
ATOM   2831  CA  ALA A 355      18.421   9.072  21.398  1.00 21.32           C  
ATOM   2832  C   ALA A 355      18.129  10.171  20.389  1.00 20.64           C  
ATOM   2833  O   ALA A 355      18.327   9.973  19.186  1.00 20.77           O  
ATOM   2834  CB  ALA A 355      19.846   9.215  21.906  1.00 19.09           C  
ATOM   2835  N   VAL A 356      17.677  11.330  20.878  1.00 19.70           N  
ATOM   2836  CA  VAL A 356      17.416  12.457  20.003  1.00 21.13           C  
ATOM   2837  C   VAL A 356      18.670  12.778  19.202  1.00 22.55           C  
ATOM   2838  O   VAL A 356      19.749  12.866  19.764  1.00 26.53           O  
ATOM   2839  CB  VAL A 356      16.958  13.689  20.810  1.00 22.52           C  
ATOM   2840  CG1 VAL A 356      16.767  14.882  19.893  1.00 22.17           C  
ATOM   2841  CG2 VAL A 356      15.637  13.364  21.540  1.00 23.26           C  
ATOM   2842  N   SER A 357      18.522  12.937  17.895  1.00 21.57           N  
ATOM   2843  CA  SER A 357      19.650  13.158  17.027  1.00 23.88           C  
ATOM   2844  C   SER A 357      20.105  14.602  17.150  1.00 24.84           C  
ATOM   2845  O   SER A 357      19.274  15.511  17.224  1.00 22.63           O  
ATOM   2846  CB  SER A 357      19.273  12.887  15.580  1.00 23.69           C  
ATOM   2847  OG  SER A 357      20.374  13.187  14.736  1.00 27.14           O  
ATOM   2848  N   ALA A 358      21.422  14.813  17.166  1.00 25.89           N  
ATOM   2849  CA  ALA A 358      21.938  16.184  17.181  1.00 28.83           C  
ATOM   2850  C   ALA A 358      21.761  16.855  15.806  1.00 29.64           C  
ATOM   2851  O   ALA A 358      21.969  18.056  15.661  1.00 29.74           O  
ATOM   2852  CB  ALA A 358      23.406  16.219  17.648  1.00 27.76           C  
ATOM   2853  N   CYS A 359      21.387  16.092  14.781  1.00 31.10           N  
ATOM   2854  CA  CYS A 359      21.106  16.738  13.482  1.00 31.29           C  
ATOM   2855  C   CYS A 359      19.619  16.750  13.085  1.00 31.33           C  
ATOM   2856  O   CYS A 359      19.300  16.953  11.903  1.00 33.06           O  
ATOM   2857  CB  CYS A 359      21.969  16.138  12.355  1.00 32.14           C  
ATOM   2858  SG  CYS A 359      21.567  14.429  11.898  1.00 35.51           S  
ATOM   2859  N   HIS A 360      18.704  16.504  14.026  1.00 26.28           N  
ATOM   2860  CA  HIS A 360      17.283  16.453  13.629  1.00 24.22           C  
ATOM   2861  C   HIS A 360      16.709  17.855  13.337  1.00 24.88           C  
ATOM   2862  O   HIS A 360      17.088  18.845  13.973  1.00 26.24           O  
ATOM   2863  CB  HIS A 360      16.399  15.655  14.612  1.00 23.42           C  
ATOM   2864  CG  HIS A 360      15.875  16.458  15.766  1.00 24.42           C  
ATOM   2865  CD2 HIS A 360      14.666  17.025  15.978  1.00 23.43           C  
ATOM   2866  ND1 HIS A 360      16.614  16.695  16.905  1.00 24.71           N  
ATOM   2867  CE1 HIS A 360      15.888  17.408  17.759  1.00 26.34           C  
ATOM   2868  NE2 HIS A 360      14.697  17.613  17.225  1.00 24.59           N  
ATOM   2869  N   VAL A 361      15.814  17.928  12.361  1.00 21.69           N  
ATOM   2870  CA  VAL A 361      15.209  19.183  11.980  1.00 21.58           C  
ATOM   2871  C   VAL A 361      14.047  19.464  12.952  1.00 21.91           C  
ATOM   2872  O   VAL A 361      13.240  18.564  13.262  1.00 20.08           O  
ATOM   2873  CB  VAL A 361      14.682  19.103  10.532  1.00 21.27           C  
ATOM   2874  CG1 VAL A 361      13.992  20.393  10.145  1.00 20.51           C  
ATOM   2875  CG2 VAL A 361      15.811  18.791   9.558  1.00 21.05           C  
ATOM   2876  N   HIS A 362      13.962  20.700  13.432  1.00 21.64           N  
ATOM   2877  CA  HIS A 362      12.894  21.059  14.379  1.00 22.21           C  
ATOM   2878  C   HIS A 362      12.680  22.572  14.275  1.00 23.09           C  
ATOM   2879  O   HIS A 362      13.170  23.194  13.349  1.00 25.82           O  
ATOM   2880  CB  HIS A 362      13.265  20.618  15.807  1.00 22.18           C  
ATOM   2881  CG  HIS A 362      14.503  21.280  16.329  1.00 24.16           C  
ATOM   2882  CD2 HIS A 362      15.812  20.924  16.251  1.00 23.92           C  
ATOM   2883  ND1 HIS A 362      14.469  22.476  17.019  1.00 26.70           N  
ATOM   2884  CE1 HIS A 362      15.709  22.834  17.332  1.00 27.15           C  
ATOM   2885  NE2 HIS A 362      16.537  21.907  16.883  1.00 25.02           N  
ATOM   2886  N   ASP A 363      11.912  23.160  15.184  1.00 23.37           N  
ATOM   2887  CA  ASP A 363      11.686  24.610  15.157  1.00 25.27           C  
ATOM   2888  C   ASP A 363      11.965  25.153  16.558  1.00 24.76           C  
ATOM   2889  O   ASP A 363      12.371  24.405  17.451  1.00 24.07           O  
ATOM   2890  CB  ASP A 363      10.260  24.953  14.622  1.00 27.70           C  
ATOM   2891  CG  ASP A 363       9.114  24.229  15.379  1.00 28.70           C  
ATOM   2892  OD1 ASP A 363       9.065  24.259  16.634  1.00 27.07           O  
ATOM   2893  OD2 ASP A 363       8.223  23.656  14.702  1.00 30.65           O1-
ATOM   2894  N   GLU A 364      11.725  26.434  16.768  1.00 25.08           N  
ATOM   2895  CA  GLU A 364      11.959  27.027  18.075  1.00 28.15           C  
ATOM   2896  C   GLU A 364      10.969  26.524  19.146  1.00 25.44           C  
ATOM   2897  O   GLU A 364      11.192  26.740  20.311  1.00 25.55           O  
ATOM   2898  CB  GLU A 364      11.933  28.572  17.961  1.00 31.83           C  
ATOM   2899  CG  GLU A 364      11.407  29.312  19.184  1.00 39.96           C  
ATOM   2900  CD  GLU A 364      12.047  30.681  19.408  1.00 43.75           C  
ATOM   2901  OE1 GLU A 364      11.362  31.685  19.122  1.00 49.38           O  
ATOM   2902  OE2 GLU A 364      13.219  30.760  19.883  1.00 42.40           O1-
ATOM   2903  N   PHE A 365       9.892  25.843  18.762  1.00 24.44           N  
ATOM   2904  CA  PHE A 365       8.839  25.516  19.735  1.00 23.94           C  
ATOM   2905  C   PHE A 365       8.775  24.070  20.240  1.00 23.81           C  
ATOM   2906  O   PHE A 365       8.208  23.831  21.304  1.00 21.29           O  
ATOM   2907  CB  PHE A 365       7.466  25.958  19.175  1.00 24.57           C  
ATOM   2908  CG  PHE A 365       7.404  27.425  18.867  1.00 25.25           C  
ATOM   2909  CD1 PHE A 365       7.406  28.361  19.899  1.00 26.30           C  
ATOM   2910  CD2 PHE A 365       7.414  27.886  17.545  1.00 27.82           C  
ATOM   2911  CE1 PHE A 365       7.378  29.734  19.623  1.00 27.15           C  
ATOM   2912  CE2 PHE A 365       7.385  29.253  17.267  1.00 27.51           C  
ATOM   2913  CZ  PHE A 365       7.364  30.176  18.304  1.00 27.28           C  
ATOM   2914  N   ARG A 366       9.351  23.127  19.481  1.00 20.95           N  
ATOM   2915  CA  ARG A 366       9.202  21.692  19.738  1.00 22.86           C  
ATOM   2916  C   ARG A 366      10.446  21.017  19.175  1.00 22.70           C  
ATOM   2917  O   ARG A 366      10.957  21.460  18.161  1.00 22.34           O  
ATOM   2918  CB  ARG A 366       8.037  21.093  18.913  1.00 23.38           C  
ATOM   2919  CG  ARG A 366       6.651  21.573  19.223  1.00 25.67           C  
ATOM   2920  CD  ARG A 366       5.618  20.592  18.674  1.00 25.75           C  
ATOM   2921  NE  ARG A 366       5.429  20.696  17.225  1.00 23.08           N  
ATOM   2922  CZ  ARG A 366       4.260  20.486  16.630  1.00 23.97           C  
ATOM   2923  NH1 ARG A 366       3.172  20.175  17.373  1.00 22.83           N1+
ATOM   2924  NH2 ARG A 366       4.162  20.638  15.310  1.00 23.73           N  
ATOM   2925  N   THR A 367      10.907  19.954  19.822  1.00 22.10           N  
ATOM   2926  CA  THR A 367      11.971  19.104  19.282  1.00 23.39           C  
ATOM   2927  C   THR A 367      11.478  17.647  19.373  1.00 21.94           C  
ATOM   2928  O   THR A 367      10.534  17.354  20.109  1.00 20.89           O  
ATOM   2929  CB  THR A 367      13.264  19.213  20.122  1.00 24.47           C  
ATOM   2930  CG2 THR A 367      13.711  20.699  20.293  1.00 26.66           C  
ATOM   2931  OG1 THR A 367      12.993  18.718  21.428  1.00 30.12           O  
ATOM   2932  N   ALA A 368      12.120  16.752  18.626  1.00 22.16           N  
ATOM   2933  CA  ALA A 368      12.001  15.312  18.849  1.00 22.33           C  
ATOM   2934  C   ALA A 368      12.406  14.983  20.295  1.00 22.76           C  
ATOM   2935  O   ALA A 368      13.079  15.774  20.942  1.00 23.74           O  
ATOM   2936  CB  ALA A 368      12.883  14.565  17.834  1.00 20.59           C  
ATOM   2937  N   ALA A 369      11.948  13.857  20.824  1.00 23.34           N  
ATOM   2938  CA  ALA A 369      12.221  13.482  22.217  1.00 21.04           C  
ATOM   2939  C   ALA A 369      12.357  11.971  22.333  1.00 20.74           C  
ATOM   2940  O   ALA A 369      11.804  11.247  21.536  1.00 20.16           O  
ATOM   2941  CB  ALA A 369      11.115  13.982  23.164  1.00 20.44           C  
ATOM   2942  N   VAL A 370      13.110  11.508  23.319  1.00 19.39           N  
ATOM   2943  CA  VAL A 370      13.111  10.101  23.691  1.00 22.19           C  
ATOM   2944  C   VAL A 370      12.993  10.132  25.208  1.00 23.07           C  
ATOM   2945  O   VAL A 370      13.862  10.679  25.883  1.00 25.95           O  
ATOM   2946  CB  VAL A 370      14.389   9.385  23.252  1.00 20.54           C  
ATOM   2947  CG1 VAL A 370      14.280   7.889  23.545  1.00 21.54           C  
ATOM   2948  CG2 VAL A 370      14.637   9.628  21.776  1.00 20.48           C  
ATOM   2949  N   GLU A 371      11.885   9.629  25.744  1.00 24.57           N  
ATOM   2950  CA  GLU A 371      11.544   9.912  27.154  1.00 24.89           C  
ATOM   2951  C   GLU A 371      11.078   8.631  27.815  1.00 25.28           C  
ATOM   2952  O   GLU A 371      10.527   7.762  27.145  1.00 23.26           O  
ATOM   2953  CB  GLU A 371      10.435  10.976  27.248  1.00 26.16           C  
ATOM   2954  CG  GLU A 371      10.844  12.365  26.760  1.00 31.30           C  
ATOM   2955  CD  GLU A 371       9.662  13.264  26.439  1.00 33.36           C  
ATOM   2956  OE1 GLU A 371       9.778  14.479  26.665  1.00 40.11           O  
ATOM   2957  OE2 GLU A 371       8.615  12.782  25.954  1.00 34.91           O1-
ATOM   2958  N   GLY A 372      11.317   8.512  29.122  1.00 25.93           N  
ATOM   2959  CA  GLY A 372      10.868   7.345  29.912  1.00 27.29           C  
ATOM   2960  C   GLY A 372      11.283   7.461  31.366  1.00 28.33           C  
ATOM   2961  O   GLY A 372      11.935   8.440  31.726  1.00 27.73           O  
ATOM   2962  N   PRO A 373      10.942   6.453  32.206  1.00 28.31           N  
ATOM   2963  CA  PRO A 373      10.193   5.243  31.867  1.00 29.31           C  
ATOM   2964  C   PRO A 373       8.687   5.396  32.070  1.00 29.63           C  
ATOM   2965  O   PRO A 373       8.254   6.291  32.784  1.00 31.04           O  
ATOM   2966  CB  PRO A 373      10.729   4.219  32.885  1.00 29.04           C  
ATOM   2967  CG  PRO A 373      11.018   5.042  34.107  1.00 29.42           C  
ATOM   2968  CD  PRO A 373      11.387   6.437  33.619  1.00 31.39           C  
ATOM   2969  N   PHE A 374       7.896   4.535  31.446  1.00 28.64           N  
ATOM   2970  CA  PHE A 374       6.456   4.471  31.720  1.00 29.04           C  
ATOM   2971  C   PHE A 374       6.115   3.084  32.176  1.00 31.37           C  
ATOM   2972  O   PHE A 374       6.548   2.098  31.566  1.00 30.70           O  
ATOM   2973  CB  PHE A 374       5.645   4.750  30.456  1.00 27.34           C  
ATOM   2974  CG  PHE A 374       5.996   6.039  29.814  1.00 25.46           C  
ATOM   2975  CD1 PHE A 374       5.488   7.227  30.312  1.00 26.30           C  
ATOM   2976  CD2 PHE A 374       6.906   6.073  28.784  1.00 25.25           C  
ATOM   2977  CE1 PHE A 374       5.852   8.431  29.755  1.00 26.93           C  
ATOM   2978  CE2 PHE A 374       7.254   7.265  28.184  1.00 25.26           C  
ATOM   2979  CZ  PHE A 374       6.739   8.447  28.675  1.00 27.03           C  
ATOM   2980  N   VAL A 375       5.303   2.987  33.212  1.00 33.67           N  
ATOM   2981  CA  VAL A 375       4.813   1.690  33.639  1.00 38.35           C  
ATOM   2982  C   VAL A 375       3.772   1.145  32.650  1.00 43.33           C  
ATOM   2983  O   VAL A 375       2.680   1.704  32.502  1.00 46.22           O  
ATOM   2984  CB  VAL A 375       4.163   1.748  35.016  1.00 39.47           C  
ATOM   2985  CG1 VAL A 375       3.575   0.385  35.337  1.00 36.77           C  
ATOM   2986  CG2 VAL A 375       5.175   2.219  36.059  1.00 38.51           C  
ATOM   2987  N   THR A 376       4.124   0.034  32.001  1.00 42.06           N  
ATOM   2988  CA  THR A 376       3.266  -0.626  31.030  1.00 46.25           C  
ATOM   2989  C   THR A 376       3.206  -2.118  31.346  1.00 48.65           C  
ATOM   2990  O   THR A 376       4.218  -2.727  31.740  1.00 50.13           O  
ATOM   2991  CB  THR A 376       3.804  -0.427  29.603  1.00 44.37           C  
ATOM   2992  CG2 THR A 376       2.655  -0.373  28.592  1.00 42.09           C  
ATOM   2993  OG1 THR A 376       4.549   0.791  29.559  1.00 41.50           O  
ATOM   2994  N   LEU A 377       2.023  -2.699  31.178  1.00 49.07           N  
ATOM   2995  CA  LEU A 377       1.807  -4.108  31.525  1.00 52.86           C  
ATOM   2996  C   LEU A 377       1.589  -4.993  30.291  1.00 53.61           C  
ATOM   2997  O   LEU A 377       1.202  -4.505  29.211  1.00 51.20           O  
ATOM   2998  CB  LEU A 377       0.627  -4.250  32.499  1.00 53.93           C  
ATOM   2999  CG  LEU A 377       0.715  -3.618  33.894  1.00 52.03           C  
ATOM   3000  CD1 LEU A 377      -0.684  -3.635  34.496  1.00 52.74           C  
ATOM   3001  CD2 LEU A 377       1.709  -4.368  34.774  1.00 51.10           C  
ATOM   3002  N   ASP A 378       1.856  -6.291  30.474  1.00 54.92           N  
ATOM   3003  CA  ASP A 378       1.607  -7.341  29.470  1.00 53.80           C  
ATOM   3004  C   ASP A 378       2.123  -6.962  28.083  1.00 51.10           C  
ATOM   3005  O   ASP A 378       1.421  -7.094  27.089  1.00 51.74           O  
ATOM   3006  CB  ASP A 378       0.117  -7.692  29.410  1.00 56.63           C  
ATOM   3007  CG  ASP A 378      -0.404  -8.264  30.721  1.00 60.04           C  
ATOM   3008  OD1 ASP A 378       0.246  -9.175  31.283  1.00 58.09           O  
ATOM   3009  OD2 ASP A 378      -1.474  -7.807  31.176  1.00 63.48           O1-
ATOM   3010  N   MET A 379       3.357  -6.481  28.036  1.00 51.41           N  
ATOM   3011  CA  MET A 379       3.948  -6.019  26.793  1.00 52.75           C  
ATOM   3012  C   MET A 379       4.294  -7.191  25.863  1.00 54.34           C  
ATOM   3013  O   MET A 379       4.212  -7.058  24.645  1.00 51.78           O  
ATOM   3014  CB  MET A 379       5.163  -5.134  27.078  1.00 49.87           C  
ATOM   3015  CG  MET A 379       4.804  -3.762  27.641  1.00 50.65           C  
ATOM   3016  SD  MET A 379       6.258  -2.716  27.828  1.00 48.34           S  
ATOM   3017  CE  MET A 379       7.199  -3.667  29.025  1.00 46.26           C  
ATOM   3018  N   GLU A 380       4.644  -8.339  26.449  1.00 61.61           N  
ATOM   3019  CA  GLU A 380       4.875  -9.581  25.702  1.00 64.79           C  
ATOM   3020  C   GLU A 380       3.728  -9.862  24.733  1.00 62.27           C  
ATOM   3021  O   GLU A 380       3.951 -10.351  23.618  1.00 57.45           O  
ATOM   3022  CB  GLU A 380       5.031 -10.776  26.662  1.00 70.78           C  
ATOM   3023  CG  GLU A 380       6.279 -10.759  27.537  1.00 77.19           C  
ATOM   3024  CD  GLU A 380       7.558 -11.066  26.771  1.00 84.07           C  
ATOM   3025  OE1 GLU A 380       7.877 -10.334  25.801  1.00 86.85           O  
ATOM   3026  OE2 GLU A 380       8.255 -12.039  27.150  1.00 84.37           O1-
ATOM   3027  N   ASP A 381       2.511  -9.527  25.176  1.00 57.86           N  
ATOM   3028  CA  ASP A 381       1.275  -9.757  24.430  1.00 52.28           C  
ATOM   3029  C   ASP A 381       1.121  -8.896  23.186  1.00 45.94           C  
ATOM   3030  O   ASP A 381       0.211  -9.127  22.403  1.00 44.59           O  
ATOM   3031  CB  ASP A 381       0.069  -9.517  25.333  1.00 56.47           C  
ATOM   3032  CG  ASP A 381       0.112 -10.347  26.602  1.00 66.73           C  
ATOM   3033  OD1 ASP A 381       0.948 -11.279  26.694  1.00 68.98           O  
ATOM   3034  OD2 ASP A 381      -0.698 -10.060  27.511  1.00 67.99           O1-
ATOM   3035  N   CYS A 382       1.978  -7.888  23.030  1.00 39.94           N  
ATOM   3036  CA  CYS A 382       1.915  -6.982  21.876  1.00 36.50           C  
ATOM   3037  C   CYS A 382       2.532  -7.608  20.630  1.00 34.00           C  
ATOM   3038  O   CYS A 382       2.241  -7.185  19.512  1.00 33.24           O  
ATOM   3039  CB  CYS A 382       2.599  -5.639  22.186  1.00 37.71           C  
ATOM   3040  SG  CYS A 382       1.872  -4.730  23.575  1.00 42.48           S  
ATOM   3041  N   GLY A 383       3.379  -8.607  20.837  1.00 35.90           N  
ATOM   3042  CA  GLY A 383       4.083  -9.268  19.749  1.00 39.09           C  
ATOM   3043  C   GLY A 383       3.174 -10.232  19.018  1.00 43.33           C  
ATOM   3044  O   GLY A 383       2.339 -10.891  19.631  1.00 42.88           O  
ATOM   3045  N   TYR A 384       3.332 -10.305  17.705  1.00 42.30           N  
ATOM   3046  CA  TYR A 384       2.544 -11.209  16.887  1.00 44.53           C  
ATOM   3047  C   TYR A 384       3.230 -12.578  16.748  1.00 42.65           C  
ATOM   3048  O   TYR A 384       4.458 -12.665  16.710  1.00 38.77           O  
ATOM   3049  CB  TYR A 384       2.292 -10.561  15.517  1.00 47.82           C  
ATOM   3050  CG  TYR A 384       1.511 -11.419  14.557  1.00 49.79           C  
ATOM   3051  CD1 TYR A 384       0.128 -11.537  14.667  1.00 53.23           C  
ATOM   3052  CD2 TYR A 384       2.158 -12.125  13.548  1.00 51.35           C  
ATOM   3053  CE1 TYR A 384      -0.591 -12.332  13.787  1.00 55.76           C  
ATOM   3054  CE2 TYR A 384       1.451 -12.917  12.662  1.00 55.12           C  
ATOM   3055  CZ  TYR A 384       0.077 -13.014  12.787  1.00 55.22           C  
ATOM   3056  OH  TYR A 384      -0.633 -13.798  11.915  1.00 59.10           O  
ATOM   3057  N   ASN A 385       2.443 -13.653  16.677  1.00 44.46           N  
ATOM   3058  CA  ASN A 385       3.024 -14.994  16.504  1.00 46.07           C  
ATOM   3059  C   ASN A 385       2.602 -15.704  15.219  1.00 48.85           C  
ATOM   3060  O   ASN A 385       1.435 -15.665  14.834  1.00 50.81           O  
ATOM   3061  CB  ASN A 385       2.738 -15.873  17.724  1.00 46.69           C  
ATOM   3062  CG  ASN A 385       3.358 -15.320  18.999  1.00 48.44           C  
ATOM   3063  ND2 ASN A 385       2.521 -15.022  19.981  1.00 45.64           N  
ATOM   3064  OD1 ASN A 385       4.578 -15.175  19.103  1.00 50.22           O  
TER   
HETATM 3065  C1  4RW A 401      16.044  -1.159  -1.925  1.00 35.61           C  
HETATM 3066  C2  4RW A 401      17.106  -1.899  -1.121  1.00 35.89           C  
HETATM 3067  C3  4RW A 401      14.710  -1.273  -1.235  1.00 35.12           C  
HETATM 3068  C4  4RW A 401      16.743  -3.366  -0.956  1.00 34.82           C  
HETATM 3069  C5  4RW A 401      12.993  -2.884  -0.392  1.00 36.08           C  
HETATM 3070  C6  4RW A 401      14.696  -2.675   1.891  1.00 34.85           C  
HETATM 3071  C7  4RW A 401      14.360  -2.738  -1.030  1.00 35.23           C  
HETATM 3072  C8  4RW A 401      15.417  -3.522  -0.249  1.00 34.84           C  
HETATM 3073  N9  4RW A 401      14.867  -2.296   3.196  1.00 35.02           N  
HETATM 3074  N10 4RW A 401      15.668  -3.118   1.156  1.00 34.13           N  
HETATM 3075  S11 4RW A 401      13.012  -2.489   1.383  1.00 36.63           S  
HETATM 3076  C1  GOL A 402      13.039  25.115   3.849  1.00 33.84           C  
HETATM 3077  O1  GOL A 402      12.322  23.829   3.838  1.00 45.80           O  
HETATM 3078  C2  GOL A 402      12.518  26.022   4.973  1.00 41.25           C  
HETATM 3079  O2  GOL A 402      12.792  25.445   6.292  1.00 42.60           O  
HETATM 3080  C3  GOL A 402      13.058  27.466   4.896  1.00 38.38           C  
HETATM 3081  O3  GOL A 402      12.788  28.148   3.635  1.00 36.20           O  
HETATM 3082  O   HOH A 501      -2.081   2.793  21.825  1.00 32.66           O  
HETATM 3083  O   HOH A 502      22.730  -6.370  27.964  1.00 58.07           O  
HETATM 3084  O   HOH A 503       0.666  -1.122  25.824  1.00 53.13           O  
HETATM 3085  O   HOH A 504      -8.264   7.248   7.842  1.00 41.32           O  
HETATM 3086  O   HOH A 505      20.841   3.358  -7.256  1.00 42.91           O  
HETATM 3087  O   HOH A 506      -0.867  27.903   5.697  1.00 46.88           O  
HETATM 3088  O   HOH A 507      24.593   3.068  25.849  1.00 31.00           O  
HETATM 3089  O   HOH A 508       6.689 -10.953  14.076  1.00 29.06           O  
HETATM 3090  O   HOH A 509      32.948   7.441  -3.943  1.00 40.40           O  
HETATM 3091  O   HOH A 510      21.289  -4.415 -13.582  1.00 40.17           O  
HETATM 3092  O   HOH A 511      30.660 -18.020   1.366  1.00 35.73           O  
HETATM 3093  O   HOH A 512      -2.967  -3.955  12.574  1.00 28.73           O  
HETATM 3094  O   HOH A 513      14.973 -14.164  20.083  1.00 51.66           O  
HETATM 3095  O   HOH A 514       8.234  33.261   5.155  1.00 47.03           O  
HETATM 3096  O   HOH A 515      18.535  -0.621  29.092  1.00 36.71           O  
HETATM 3097  O   HOH A 516      22.656  -9.950  17.610  1.00 33.89           O  
HETATM 3098  O   HOH A 517      20.411  -6.878   0.837  1.00 22.35           O  
HETATM 3099  O   HOH A 518      -3.022   0.282  23.135  1.00 44.73           O  
HETATM 3100  O   HOH A 519      24.512  -8.951   9.526  1.00 28.71           O  
HETATM 3101  O   HOH A 520      13.560  13.395   5.075  1.00 26.19           O  
HETATM 3102  O   HOH A 521      10.952  28.164  15.006  1.00 39.90           O  
HETATM 3103  O   HOH A 522      37.957   4.225  -2.084  1.00 38.54           O  
HETATM 3104  O   HOH A 523      16.213  13.237   3.826  1.00 22.36           O  
HETATM 3105  O   HOH A 524      18.369  -7.490  -0.779  1.00 33.04           O  
HETATM 3106  O   HOH A 525      12.630  16.370  -4.772  1.00 42.40           O  
HETATM 3107  O   HOH A 526       7.760   9.756   1.150  1.00 30.93           O  
HETATM 3108  O   HOH A 527      -7.802  -5.174  17.502  1.00 45.43           O  
HETATM 3109  O   HOH A 528      25.729 -20.122   0.647  1.00 50.50           O  
HETATM 3110  O   HOH A 529      -0.124  -1.469  30.310  1.00 52.74           O  
HETATM 3111  O   HOH A 530      -0.814 -12.766  23.300  1.00 56.45           O  
HETATM 3112  O   HOH A 531      27.391  18.799   4.429  1.00 47.02           O  
HETATM 3113  O   HOH A 532      17.728  11.400  23.819  1.00 22.06           O  
HETATM 3114  O   HOH A 533      30.210 -24.791  -5.756  1.00 56.01           O  
HETATM 3115  O   HOH A 534       7.555  13.694  23.708  1.00 43.65           O  
HETATM 3116  O   HOH A 535      38.050   8.578   7.316  1.00 37.48           O  
HETATM 3117  O   HOH A 536      28.443 -10.125   2.647  1.00 18.96           O  
HETATM 3118  O   HOH A 537       7.271  28.126   9.158  1.00 29.49           O  
HETATM 3119  O   HOH A 538      -6.767   0.915   4.180  1.00 58.77           O  
HETATM 3120  O   HOH A 539     -10.186  12.949  10.778  1.00 28.07           O  
HETATM 3121  O   HOH A 540      12.955  -1.540  -4.796  1.00 58.00           O  
HETATM 3122  O   HOH A 541       1.536  -8.462   1.768  1.00 57.48           O  
HETATM 3123  O   HOH A 542      21.110   8.571  -2.294  1.00 38.43           O  
HETATM 3124  O   HOH A 543       8.665  26.792   5.403  1.00 25.96           O  
HETATM 3125  O   HOH A 544       5.053   9.399   0.614  1.00 37.53           O  
HETATM 3126  O   HOH A 545      31.400   2.958  21.494  1.00 40.82           O  
HETATM 3127  O   HOH A 546      -8.126   7.493  14.890  1.00 36.60           O  
HETATM 3128  O   HOH A 547      40.216  -4.787  -8.984  1.00 30.01           O  
HETATM 3129  O   HOH A 548       7.761  16.214  26.970  1.00 49.11           O  
HETATM 3130  O   HOH A 549      -2.743  24.484   2.744  1.00 48.34           O  
HETATM 3131  O   HOH A 550       9.628 -12.903  15.904  1.00 34.87           O  
HETATM 3132  O   HOH A 551       3.869   2.056   1.885  1.00 39.63           O  
HETATM 3133  O   HOH A 552      20.017  20.916   7.094  1.00 42.98           O  
HETATM 3134  O   HOH A 553      14.437  32.200  -7.551  1.00 51.08           O  
HETATM 3135  O   HOH A 554      10.731  18.297   6.844  1.00 23.83           O  
HETATM 3136  O   HOH A 555      19.973  11.148  13.026  1.00 31.97           O  
HETATM 3137  O   HOH A 556      17.448  -1.712 -11.912  1.00 33.29           O  
HETATM 3138  O   HOH A 557       0.197   7.525   2.605  1.00 31.43           O  
HETATM 3139  O   HOH A 558       4.527  14.767  27.859  1.00 42.82           O  
HETATM 3140  O   HOH A 559       3.383  -3.836   2.661  1.00 42.20           O  
HETATM 3141  O   HOH A 560      17.968 -16.735  -5.031  1.00 45.22           O  
HETATM 3142  O   HOH A 561      11.371  -4.247  21.270  1.00 26.65           O  
HETATM 3143  O   HOH A 562     -10.615  13.398  20.753  1.00 34.10           O  
HETATM 3144  O   HOH A 563      20.383  14.413   3.704  1.00 22.95           O  
HETATM 3145  O   HOH A 564      16.716 -16.761   4.142  1.00 45.95           O  
HETATM 3146  O   HOH A 565      34.836  -8.933  16.995  1.00 33.48           O  
HETATM 3147  O   HOH A 566      26.689   5.218 -10.254  1.00 40.62           O  
HETATM 3148  O   HOH A 567      16.921  11.980  27.486  1.00 44.36           O  
HETATM 3149  O   HOH A 568      17.910  14.586  10.608  1.00 24.08           O  
HETATM 3150  O   HOH A 569      22.957  15.469   2.757  1.00 29.13           O  
HETATM 3151  O   HOH A 570      35.896 -17.530  -0.014  1.00 29.81           O  
HETATM 3152  O   HOH A 571      23.301 -13.259  11.059  1.00 30.88           O  
HETATM 3153  O   HOH A 572       2.015 -17.056  12.580  1.00 48.11           O  
HETATM 3154  O   HOH A 573      25.758  13.050  24.392  1.00 41.01           O  
HETATM 3155  O   HOH A 574      14.840   0.581  28.207  1.00 33.26           O  
HETATM 3156  O   HOH A 575      28.535 -17.444  -8.960  1.00 36.64           O  
HETATM 3157  O   HOH A 576      27.382  -4.020  23.216  1.00 35.92           O  
HETATM 3158  O   HOH A 577       9.300  -7.886  -8.095  1.00 41.79           O  
HETATM 3159  O   HOH A 578      37.085  -1.470   6.633  1.00 38.14           O  
HETATM 3160  O   HOH A 579      30.430 -13.859  -8.627  1.00 31.68           O  
HETATM 3161  O   HOH A 580      29.896 -12.651  13.488  1.00 41.93           O  
HETATM 3162  O   HOH A 581       7.249  -7.118  16.116  1.00 25.06           O  
HETATM 3163  O   HOH A 582      33.798 -14.958   8.282  1.00 28.57           O  
HETATM 3164  O   HOH A 583       4.977  -8.725  16.215  1.00 27.86           O  
HETATM 3165  O   HOH A 584      25.439  16.300  21.655  1.00 60.87           O  
HETATM 3166  O   HOH A 585      17.533  -8.437  24.357  1.00 32.84           O  
HETATM 3167  O   HOH A 586      -5.664  22.175  12.858  1.00 35.34           O  
HETATM 3168  O   HOH A 587      -2.028  27.878  14.037  1.00 27.60           O  
HETATM 3169  O   HOH A 588      15.856  -9.869  23.031  1.00 37.49           O  
HETATM 3170  O   HOH A 589      15.330  -4.503   9.985  1.00 18.85           O  
HETATM 3171  O   HOH A 590      39.066 -12.559 -11.434  1.00 32.77           O  
HETATM 3172  O   HOH A 591      11.438  14.402   6.418  1.00 25.31           O  
HETATM 3173  O   HOH A 592       0.679  -5.560   8.267  1.00 34.15           O  
HETATM 3174  O   HOH A 593      35.132  -0.966 -10.435  1.00 34.28           O  
HETATM 3175  O   HOH A 594      24.154 -12.547   3.012  1.00 22.47           O  
HETATM 3176  O   HOH A 595      24.984  -0.278  23.376  1.00 35.65           O  
HETATM 3177  O   HOH A 596      32.518 -26.823  -5.971  1.00 37.28           O  
HETATM 3178  O   HOH A 597      -8.630   1.361  11.552  1.00 41.69           O  
HETATM 3179  O   HOH A 598      32.000   6.940   3.033  1.00 22.62           O  
HETATM 3180  O   HOH A 599      44.147  -7.698  -9.953  1.00 38.98           O  
HETATM 3181  O   HOH A 600      18.381 -10.270   2.578  1.00 32.54           O  
HETATM 3182  O   HOH A 601      -5.092   9.783  18.362  1.00 32.16           O  
HETATM 3183  O   HOH A 602      -6.347  14.314  16.356  1.00 35.81           O  
HETATM 3184  O   HOH A 603       7.657  -4.620   8.881  1.00 24.68           O  
HETATM 3185  O   HOH A 604      -0.120 -13.287  17.623  1.00 47.39           O  
HETATM 3186  O   HOH A 605      -8.110  21.101  14.102  1.00 47.00           O  
HETATM 3187  O   HOH A 606      34.866  13.240  10.499  1.00 45.56           O  
HETATM 3188  O   HOH A 607      17.897  15.386   3.262  1.00 23.55           O  
HETATM 3189  O   HOH A 608      34.952   1.436  -9.196  1.00 31.32           O  
HETATM 3190  O   HOH A 609      33.858   4.795   3.615  1.00 25.99           O  
HETATM 3191  O   HOH A 610      13.112   9.174  34.116  1.00 42.25           O  
HETATM 3192  O   HOH A 611      25.396  -7.578   7.629  1.00 25.08           O  
HETATM 3193  O   HOH A 612      29.995 -11.936   4.010  1.00 19.02           O  
HETATM 3194  O   HOH A 613       5.247   9.959  -4.215  1.00 54.76           O  
HETATM 3195  O   HOH A 614      11.708  20.898   7.007  1.00 22.90           O  
HETATM 3196  O   HOH A 615      13.392 -11.604  -2.419  1.00 44.36           O  
HETATM 3197  O   HOH A 616      31.084  -7.167  20.600  1.00 40.80           O  
HETATM 3198  O   HOH A 617      37.039 -18.554  -8.199  1.00 32.97           O  
HETATM 3199  O   HOH A 618      14.702 -12.675   2.368  1.00 41.05           O  
HETATM 3200  O   HOH A 619      -8.024  24.557   4.003  1.00 50.15           O  
HETATM 3201  O   HOH A 620      -3.263  -3.768  23.951  1.00 41.52           O  
HETATM 3202  O   HOH A 621      -6.084  18.359   7.623  1.00 29.39           O  
HETATM 3203  O   HOH A 622      34.366  10.191   7.681  1.00 40.50           O  
HETATM 3204  O   HOH A 623      43.079  -5.151 -12.364  1.00 36.62           O  
HETATM 3205  O   HOH A 624      25.389  -8.382   4.068  1.00 20.63           O  
HETATM 3206  O   HOH A 625      22.606 -21.294  -9.113  1.00 43.09           O  
HETATM 3207  O   HOH A 626      20.593  -6.590  26.780  1.00 46.06           O  
HETATM 3208  O   HOH A 627      -4.648  14.083  18.515  1.00 29.56           O  
HETATM 3209  O   HOH A 628      19.964  18.284   9.537  1.00 43.97           O  
HETATM 3210  O   HOH A 629      16.454  16.458   1.251  1.00 26.77           O  
HETATM 3211  O   HOH A 630      23.531  13.633  25.746  1.00 49.71           O  
HETATM 3212  O   HOH A 631      28.015 -14.586  12.965  1.00 41.87           O  
HETATM 3213  O   HOH A 632      17.705  15.601  24.047  1.00 40.13           O  
HETATM 3214  O   HOH A 633      14.636  16.424   5.707  1.00 30.15           O  
HETATM 3215  O   HOH A 634       2.351  19.207  19.869  1.00 34.82           O  
HETATM 3216  O   HOH A 635      -2.015  19.713  15.657  1.00 31.42           O  
HETATM 3217  O   HOH A 636      -1.241  12.113  27.034  1.00 31.44           O  
HETATM 3218  O   HOH A 637      19.508   7.479  12.306  1.00 22.05           O  
HETATM 3219  O   HOH A 638       2.136  13.169  -0.084  1.00 27.23           O  
HETATM 3220  O   HOH A 639      27.052   1.261 -16.466  1.00 43.04           O  
HETATM 3221  O   HOH A 640       7.477  31.145  -2.063  1.00 31.99           O  
HETATM 3222  O   HOH A 641       9.228  33.485  -2.442  1.00 47.23           O  
HETATM 3223  O   HOH A 642      28.964 -22.579  -3.557  1.00 40.63           O  
HETATM 3224  O   HOH A 643      19.765   4.325   3.712  1.00 29.76           O  
HETATM 3225  O   HOH A 644      10.940   3.217   0.520  1.00 32.72           O  
HETATM 3226  O   HOH A 645      24.460  13.870   1.012  1.00 28.30           O  
HETATM 3227  O   HOH A 646      32.058  -8.318 -12.692  1.00 26.08           O  
HETATM 3228  O   HOH A 647      41.283  -0.310  -8.856  1.00 49.14           O  
HETATM 3229  O   HOH A 648      -1.265   2.509  26.516  1.00 44.41           O  
HETATM 3230  O   HOH A 649      25.234 -11.304  -0.920  1.00 25.10           O  
HETATM 3231  O   HOH A 650      22.685   7.649  27.385  1.00 44.01           O  
HETATM 3232  O   HOH A 651       6.956  21.124  14.874  1.00 22.84           O  
HETATM 3233  O   HOH A 652      27.973 -12.816 -15.496  1.00 54.93           O  
HETATM 3234  O   HOH A 653      13.270  -0.457  30.608  1.00 32.63           O  
HETATM 3235  O   HOH A 654      37.626   2.517  -8.107  1.00 37.37           O  
HETATM 3236  O   HOH A 655      15.786  16.270  -1.687  1.00 41.28           O  
HETATM 3237  O   HOH A 656      29.157   8.362   1.581  1.00 26.82           O  
HETATM 3238  O   HOH A 657      12.814  -4.378   4.921  1.00 47.27           O  
HETATM 3239  O   HOH A 658      -6.950  17.398   4.904  1.00 26.73           O  
HETATM 3240  O   HOH A 659      26.712  16.639  16.714  1.00 51.84           O  
HETATM 3241  O   HOH A 660      14.002  15.002   1.399  1.00 26.24           O  
HETATM 3242  O   HOH A 661      42.633  -6.004   8.010  1.00 42.73           O  
HETATM 3243  O   HOH A 662       1.533  12.179  26.421  1.00 22.97           O  
HETATM 3244  O   HOH A 663      24.267   4.989  -9.138  1.00 45.58           O  
HETATM 3245  O   HOH A 664      10.779  36.178  -3.676  1.00 57.42           O  
HETATM 3246  O   HOH A 665      28.773 -17.814   3.706  1.00 27.69           O  
HETATM 3247  O   HOH A 666      13.474  15.217  -2.196  1.00 40.26           O  
HETATM 3248  O   HOH A 667      25.581  -1.149  30.388  1.00 50.29           O  
HETATM 3249  O   HOH A 668       0.029  28.965  12.183  1.00 35.08           O  
HETATM 3250  O   HOH A 669      25.066 -10.846  16.424  1.00 31.24           O  
HETATM 3251  O   HOH A 670      28.380 -10.628  19.979  1.00 32.53           O  
HETATM 3252  O   HOH A 671      28.035 -10.530  14.402  1.00 36.85           O  
HETATM 3253  O   HOH A 672       0.879  -8.387   7.967  1.00 56.21           O  
HETATM 3254  O   HOH A 673       9.964  26.040   7.648  1.00 27.65           O  
HETATM 3255  O   HOH A 674      -3.765  -3.830   9.749  1.00 31.36           O  
HETATM 3256  O   HOH A 675       5.701  24.475  15.845  1.00 29.14           O  
HETATM 3257  O   HOH A 676       9.508  19.412  22.295  1.00 43.03           O  
HETATM 3258  O   HOH A 677       1.394  29.510   1.289  1.00 34.90           O  
HETATM 3259  O   HOH A 678      25.935  15.704  14.410  1.00 44.14           O  
HETATM 3260  O   HOH A 679      21.401  23.899  -0.577  1.00 43.16           O  
HETATM 3261  O   HOH A 680       2.340  12.236  21.426  1.00 31.02           O  
HETATM 3262  O   HOH A 681      14.186  12.630   0.082  1.00 28.02           O  
HETATM 3263  O   HOH A 682     -10.800  18.550  13.911  1.00 41.35           O  
HETATM 3264  O   HOH A 683      25.410 -17.313   7.698  1.00 39.18           O  
HETATM 3265  O   HOH A 684      33.017 -11.595  -5.413  1.00 26.91           O  
HETATM 3266  O   HOH A 685      16.902 -14.395  17.799  1.00 34.29           O  
HETATM 3267  O   HOH A 686      13.620  16.248  23.770  1.00 37.65           O  
HETATM 3268  O   HOH A 687      38.096   6.227  16.588  1.00 58.78           O  
HETATM 3269  O   HOH A 688      10.707  22.374  -1.283  1.00 34.82           O  
HETATM 3270  O   HOH A 689      10.935  21.560   1.258  1.00 29.88           O  
HETATM 3271  O   HOH A 690      42.850   0.844  -6.847  1.00 43.80           O  
HETATM 3272  O   HOH A 691      38.970  -4.062  -1.497  1.00 36.45           O  
HETATM 3273  O   HOH A 692      24.762 -12.474  14.418  1.00 42.26           O  
HETATM 3274  O   HOH A 693      -0.606   4.784   2.185  1.00 31.45           O  
HETATM 3275  O   HOH A 694       4.519  26.694  12.449  1.00 25.73           O  
HETATM 3276  O   HOH A 695      16.240  22.457  12.829  1.00 26.72           O  
HETATM 3277  O   HOH A 696      12.602  23.759  20.313  1.00 52.79           O  
HETATM 3278  O   HOH A 697      25.015  -5.119 -18.778  1.00 38.06           O  
HETATM 3279  O   HOH A 698       1.136  29.184   5.482  1.00 51.13           O  
HETATM 3280  O   HOH A 699      17.425   1.733  28.335  1.00 27.81           O  
HETATM 3281  O   HOH A 700      26.006 -11.012   1.734  1.00 21.85           O  
HETATM 3282  O   HOH A 701      16.156   5.344   2.471  1.00 33.08           O  
HETATM 3283  O   HOH A 702      13.981  13.887  24.852  1.00 30.02           O  
HETATM 3284  O   HOH A 703      -4.103  18.008  19.017  1.00 27.14           O  
HETATM 3285  O   HOH A 704      -9.140  15.217  -2.701  1.00 46.35           O  
HETATM 3286  O   HOH A 705      15.122  15.414  10.842  1.00 25.23           O  
HETATM 3287  O   HOH A 706       8.667 -10.531  22.947  1.00 53.62           O  
HETATM 3288  O   HOH A 707      14.855   0.267  -5.711  1.00 53.94           O  
HETATM 3289  O   HOH A 708      30.304  14.780  15.571  1.00 48.67           O  
HETATM 3290  O   HOH A 709      40.878  -9.245   9.410  1.00 52.76           O  
HETATM 3291  O   HOH A 710      19.861 -14.985  11.717  1.00 37.69           O  
HETATM 3292  O   HOH A 711      24.236  -4.426 -12.933  1.00 32.23           O  
HETATM 3293  O   HOH A 712      19.192  17.457  19.561  1.00 50.39           O  
HETATM 3294  O   HOH A 713      33.153   0.606 -13.428  1.00 35.50           O  
HETATM 3295  O   HOH A 714      30.678 -11.907  -6.722  1.00 27.21           O  
HETATM 3296  O   HOH A 715      -7.960  -2.698  18.251  1.00 42.63           O  
HETATM 3297  O   HOH A 716      11.461  23.774  10.938  1.00 23.50           O  
HETATM 3298  O   HOH A 717      32.531  -9.737 -15.304  1.00 50.54           O  
HETATM 3299  O   HOH A 718      29.652  10.489  -2.977  1.00 38.58           O  
HETATM 3300  O   HOH A 719      10.462 -12.218   5.626  1.00 50.16           O  
HETATM 3301  O   HOH A 720      13.819  15.590   8.541  1.00 30.06           O  
HETATM 3302  O   HOH A 721      24.207   0.367  28.704  1.00 46.96           O  
HETATM 3303  O   HOH A 722       8.644   4.113   1.746  1.00 28.14           O  
HETATM 3304  O   HOH A 723       8.298  -4.948   6.068  1.00 32.14           O  
HETATM 3305  O   HOH A 724      11.138   7.331  -1.918  1.00 47.53           O  
HETATM 3306  O   HOH A 725      -6.770   9.938   1.110  1.00 54.03           O  
HETATM 3307  O   HOH A 726       2.020   2.547  29.355  1.00 45.05           O  
HETATM 3308  O   HOH A 727      13.059  10.897  30.137  1.00 30.98           O  
HETATM 3309  O   HOH A 728      -1.104  24.826   0.979  1.00 40.60           O  
HETATM 3310  O   HOH A 729       0.021 -18.323  13.814  1.00 58.77           O  
HETATM 3311  O   HOH A 730      14.760  -7.291  28.060  1.00 50.92           O  
HETATM 3312  O   HOH A 731      -8.241   6.515  17.336  1.00 52.66           O  
HETATM 3313  O   HOH A 732      -4.381  19.900  17.192  1.00 33.12           O  
HETATM 3314  O   HOH A 733      -1.782  -4.730   7.871  1.00 35.03           O  
HETATM 3315  O   HOH A 734      21.683  -3.786 -16.502  1.00 45.79           O  
HETATM 3316  O   HOH A 735      30.486   8.600  -0.754  1.00 40.42           O  
HETATM 3317  O   HOH A 736      41.346  -6.673  13.509  1.00 51.15           O  
HETATM 3318  O   HOH A 737       1.593  27.690  -2.493  1.00 49.82           O  
HETATM 3319  O   HOH A 738       4.641  28.947  10.770  1.00 35.72           O  
HETATM 3320  O   HOH A 739      29.296   3.304  24.654  1.00 51.32           O  
HETATM 3321  O   HOH A 740      39.954 -11.391  15.795  1.00 56.90           O  
HETATM 3322  O   HOH A 741      33.981 -21.473 -11.837  1.00 46.93           O  
HETATM 3323  O   HOH A 742       7.456  17.554  21.244  1.00 52.09           O  
HETATM 3324  O   HOH A 743      -0.133  -1.794   2.085  1.00 56.95           O  
HETATM 3325  O   HOH A 744      12.160  23.141   8.607  1.00 26.47           O  
HETATM 3326  O   HOH A 745      23.943   0.421 -19.917  1.00 52.99           O  
HETATM 3327  O   HOH A 746     -10.449  15.677  10.058  1.00 30.76           O  
HETATM 3328  O   HOH A 747      10.283  -9.637 -16.002  1.00 49.69           O  
HETATM 3329  O   HOH A 748      25.756 -15.556   9.787  1.00 44.91           O  
HETATM 3330  O   HOH A 749      -9.435  10.551  14.745  1.00 43.89           O  
HETATM 3331  O   HOH A 750      -7.557   8.683  18.684  1.00 35.33           O  
HETATM 3332  O   HOH A 751       0.475 -10.774   7.010  1.00 58.06           O  
HETATM 3333  O   HOH A 752      37.992   4.410  12.843  1.00 59.64           O  
HETATM 3334  O   HOH A 753      13.812  -8.104   2.729  1.00 52.66           O  
HETATM 3335  O   HOH A 754      -7.615  16.571  17.023  1.00 30.97           O  
HETATM 3336  O   HOH A 755      43.079  -9.715 -11.821  1.00 45.58           O  
HETATM 3337  O   HOH A 756      17.051  10.409  32.048  1.00 53.52           O  
HETATM 3338  O   HOH A 757      14.572 -10.777   0.086  1.00 38.21           O  
HETATM 3339  O   HOH A 758      16.404  13.355  25.013  1.00 28.05           O  
HETATM 3340  O   HOH A 759      40.469  -2.562 -10.446  1.00 36.04           O  
HETATM 3341  O   HOH A 760      11.005  26.442  11.100  1.00 28.11           O  
HETATM 3342  O   HOH A 761       9.824 -14.252  18.330  1.00 49.04           O  
HETATM 3343  O   HOH A 762      -3.437  21.669  -0.376  1.00 61.84           O  
HETATM 3344  O   HOH A 763       8.788   6.896  -0.676  1.00 52.69           O  
HETATM 3345  O   HOH A 764      39.456   6.566  -3.490  1.00 54.03           O  
HETATM 3346  O   HOH A 765     -11.981  17.298  11.571  1.00 42.70           O  
HETATM 3347  O   HOH A 766      19.194 -10.302  25.659  1.00 53.43           O  
HETATM 3348  O   HOH A 767       3.307  14.617  23.053  1.00 40.40           O  
HETATM 3349  O   HOH A 768       2.690  14.272  25.685  1.00 31.33           O  
HETATM 3350  O   HOH A 769       8.651  27.696  11.450  1.00 38.22           O  
HETATM 3351  O   HOH A 770       5.684  26.798  14.622  1.00 42.37           O  
HETATM 3352  O   HOH A 771      42.341  -2.776 -12.458  1.00 35.41           O  
HETATM 3353  O   HOH A 772      27.392 -10.166 -16.686  1.00 44.60           O  
HETATM 3354  O   HOH A 773       7.932  28.047  14.048  1.00 52.85           O  
HETATM 3355  O   HOH A 774      34.488  15.007  12.496  1.00 38.59           O  
HETATM 3356  O   HOH A 775      28.312  -5.909  24.880  1.00 43.77           O  
CONECT 3065 3066 3067
CONECT 3066 3065 3068
CONECT 3067 3065 3071
CONECT 3068 3066 3072
CONECT 3069 3075 3071
CONECT 3070 3073 3074 3075
CONECT 3071 3067 3069 3072
CONECT 3072 3068 3071 3074
CONECT 3073 3070
CONECT 3074 3070 3072
CONECT 3075 3069 3070
CONECT 3076 3077 3078
CONECT 3077 3076
CONECT 3078 3076 3079 3080
CONECT 3079 3078
CONECT 3080 3078 3081
CONECT 3081 3080
END
