# Supplementary material for: Solvent-Site Prediction for Fragment Docking and Its Implication on Fragment-Based Drug Discovery
Source: J Chem Inf Model. 2025 Nov 24;65(23):12959–77. doi: 10.1021/acs.jcim.5c02352 (PMC12690578; doi:10.1021/acs.jcim.5c02352)
Supplement: Supplementary file 3 [file ci5c02352_si_003.zip › Frag2Lead_dataset/2015-08/rec-lead.pdb]

ATOM      1  N   ARG A  -4      32.575   8.733  26.232  1.00 59.65           N  
ATOM      2  CA  ARG A  -4      33.109   9.819  25.330  1.00 64.82           C  
ATOM      3  C   ARG A  -4      33.829   9.320  24.069  1.00 71.06           C  
ATOM      4  O   ARG A  -4      34.762   9.979  23.565  1.00 68.57           O  
ATOM      5  CB  ARG A  -4      34.042  10.766  26.079  1.00 62.05           C  
ATOM      6  CG  ARG A  -4      33.395  12.041  26.580  1.00 59.07           C  
ATOM      7  CD  ARG A  -4      34.455  12.923  27.220  1.00 59.86           C  
ATOM      8  NE  ARG A  -4      35.362  12.147  28.073  1.00 54.58           N  
ATOM      9  CZ  ARG A  -4      35.111  11.827  29.339  1.00 54.84           C  
ATOM     10  NH1 ARG A  -4      33.989  12.221  29.940  1.00 56.43           N1+
ATOM     11  NH2 ARG A  -4      35.994  11.125  30.019  1.00 56.82           N  
ATOM     12  N   GLY A  -3      33.387   8.171  23.557  1.00 74.36           N  
ATOM     13  CA  GLY A  -3      33.896   7.645  22.297  1.00 66.56           C  
ATOM     14  C   GLY A  -3      33.760   8.674  21.188  1.00 65.77           C  
ATOM     15  O   GLY A  -3      32.671   9.215  20.957  1.00 68.98           O  
ATOM     16  N   SER A  -2      34.885   8.982  20.554  1.00 55.76           N  
ATOM     17  CA  SER A  -2      34.921   9.739  19.320  1.00 56.04           C  
ATOM     18  C   SER A  -2      35.486   8.846  18.210  1.00 57.97           C  
ATOM     19  O   SER A  -2      36.487   8.148  18.417  1.00 63.59           O  
ATOM     20  CB  SER A  -2      35.759  11.012  19.488  1.00 52.44           C  
ATOM     21  OG  SER A  -2      36.116  11.599  18.235  1.00 59.80           O  
ATOM     22  N   PHE A  -1      34.828   8.858  17.048  1.00 54.81           N  
ATOM     23  CA  PHE A  -1      35.223   8.053  15.900  1.00 45.61           C  
ATOM     24  C   PHE A  -1      35.267   8.954  14.687  1.00 47.38           C  
ATOM     25  O   PHE A  -1      34.438   8.852  13.785  1.00 48.55           O  
ATOM     26  CB  PHE A  -1      34.254   6.890  15.685  1.00 43.16           C  
ATOM     27  CG  PHE A  -1      34.160   5.925  16.853  1.00 40.40           C  
ATOM     28  CD1 PHE A  -1      33.356   6.209  17.961  1.00 40.28           C  
ATOM     29  CD2 PHE A  -1      34.840   4.703  16.829  1.00 41.22           C  
ATOM     30  CE1 PHE A  -1      33.253   5.311  19.021  1.00 35.17           C  
ATOM     31  CE2 PHE A  -1      34.740   3.795  17.881  1.00 38.16           C  
ATOM     32  CZ  PHE A  -1      33.945   4.099  18.982  1.00 40.83           C  
ATOM     33  N   VAL A   0      36.259   9.837  14.678  1.00 46.03           N  
ATOM     34  CA  VAL A   0      36.376  10.893  13.690  1.00 44.07           C  
ATOM     35  C   VAL A   0      36.578  10.411  12.261  1.00 45.52           C  
ATOM     36  O   VAL A   0      36.246  11.124  11.318  1.00 45.64           O  
ATOM     37  CB  VAL A   0      37.505  11.873  14.110  1.00 53.68           C  
ATOM     38  CG1 VAL A   0      38.187  12.549  12.911  1.00 50.40           C  
ATOM     39  CG2 VAL A   0      36.957  12.892  15.112  1.00 53.01           C  
ATOM     40  N   GLU A   1      37.125   9.208  12.086  1.00 44.84           N  
ATOM     41  CA  GLU A   1      37.307   8.644  10.743  1.00 43.93           C  
ATOM     42  C   GLU A   1      35.952   8.249  10.187  1.00 40.28           C  
ATOM     43  O   GLU A   1      35.785   8.154   8.973  1.00 39.32           O  
ATOM     44  CB  GLU A   1      38.235   7.416  10.745  1.00 49.79           C  
ATOM     45  CG  GLU A   1      39.183   7.335  11.937  1.00 59.52           C  
ATOM     46  CD  GLU A   1      38.448   7.382  13.282  1.00 70.40           C  
ATOM     47  OE1 GLU A   1      37.447   6.648  13.465  1.00 73.51           O  
ATOM     48  OE2 GLU A   1      38.856   8.169  14.168  1.00 80.26           O1-
ATOM     49  N   MET A   2      34.982   8.046  11.083  1.00 38.94           N  
ATOM     50  CA  MET A   2      33.654   7.550  10.696  1.00 35.66           C  
ATOM     51  C   MET A   2      32.545   8.611  10.694  1.00 34.66           C  
ATOM     52  O   MET A   2      31.592   8.532   9.896  1.00 33.76           O  
ATOM     53  CB  MET A   2      33.299   6.322  11.540  1.00 33.97           C  
ATOM     54  CG  MET A   2      34.101   5.093  11.096  1.00 34.56           C  
ATOM     55  SD  MET A   2      33.742   3.549  11.953  1.00 35.21           S  
ATOM     56  CE  MET A   2      34.544   3.725  13.533  1.00 31.92           C  
ATOM     57  N   VAL A   3      32.676   9.614  11.566  1.00 35.01           N  
ATOM     58  CA  VAL A   3      31.706  10.699  11.633  1.00 29.83           C  
ATOM     59  C   VAL A   3      31.616  11.308  10.249  1.00 30.13           C  
ATOM     60  O   VAL A   3      32.629  11.512   9.601  1.00 28.98           O  
ATOM     61  CB  VAL A   3      32.112  11.747  12.689  1.00 31.97           C  
ATOM     62  CG1 VAL A   3      31.216  12.961  12.610  1.00 32.66           C  
ATOM     63  CG2 VAL A   3      32.070  11.158  14.083  1.00 32.89           C  
ATOM     64  N   ASP A   4      30.393  11.542   9.759  1.00 28.74           N  
ATOM     65  CA  ASP A   4      30.179  12.156   8.457  1.00 27.87           C  
ATOM     66  C   ASP A   4      30.567  11.299   7.266  1.00 26.84           C  
ATOM     67  O   ASP A   4      30.873  11.842   6.199  1.00 23.55           O  
ATOM     68  CB  ASP A   4      30.877  13.529   8.331  1.00 34.94           C  
ATOM     69  CG  ASP A   4      30.463  14.510   9.433  1.00 40.01           C  
ATOM     70  OD1 ASP A   4      29.393  14.337  10.061  1.00 41.41           O  
ATOM     71  OD2 ASP A   4      31.214  15.464   9.675  1.00 43.99           O1-
ATOM     72  N   ASN A   5      30.516   9.977   7.412  1.00 24.89           N  
ATOM     73  CA  ASN A   5      30.908   9.107   6.303  1.00 23.86           C  
ATOM     74  C   ASN A   5      29.731   8.764   5.390  1.00 24.01           C  
ATOM     75  O   ASN A   5      29.906   8.012   4.442  1.00 25.72           O  
ATOM     76  CB  ASN A   5      31.609   7.828   6.779  1.00 23.60           C  
ATOM     77  CG  ASN A   5      30.747   6.986   7.713  1.00 23.89           C  
ATOM     78  ND2 ASN A   5      31.268   5.852   8.139  1.00 24.52           N  
ATOM     79  OD1 ASN A   5      29.637   7.372   8.071  1.00 25.17           O  
ATOM     80  N   LEU A   6      28.545   9.324   5.649  1.00 21.69           N  
ATOM     81  CA  LEU A   6      27.380   9.034   4.770  1.00 18.95           C  
ATOM     82  C   LEU A   6      26.971  10.188   3.903  1.00 20.81           C  
ATOM     83  O   LEU A   6      27.197  11.351   4.264  1.00 22.02           O  
ATOM     84  CB  LEU A   6      26.154   8.600   5.600  1.00 19.45           C  
ATOM     85  CG  LEU A   6      26.332   7.373   6.474  1.00 20.64           C  
ATOM     86  CD1 LEU A   6      25.062   7.116   7.284  1.00 21.55           C  
ATOM     87  CD2 LEU A   6      26.656   6.134   5.633  1.00 20.10           C  
ATOM     88  N   ARG A   7      26.262   9.884   2.814  1.00 20.47           N  
ATOM     89  CA  ARG A   7      25.625  10.893   2.000  1.00 22.71           C  
ATOM     90  C   ARG A   7      24.293  10.368   1.539  1.00 22.43           C  
ATOM     91  O   ARG A   7      24.034   9.156   1.592  1.00 20.69           O  
ATOM     92  CB  ARG A   7      26.453  11.216   0.738  1.00 26.58           C  
ATOM     93  CG  ARG A   7      27.816  11.787   1.034  1.00 33.77           C  
ATOM     94  CD  ARG A   7      28.317  12.550  -0.165  1.00 42.51           C  
ATOM     95  NE  ARG A   7      29.760  12.445  -0.255  1.00 53.54           N  
ATOM     96  CZ  ARG A   7      30.624  13.235   0.397  1.00 63.64           C  
ATOM     97  NH1 ARG A   7      30.189  14.206   1.207  1.00 63.07           N1+
ATOM     98  NH2 ARG A   7      31.937  13.049   0.232  1.00 64.34           N  
ATOM     99  N   GLY A   8      23.474  11.277   1.040  1.00 23.12           N  
ATOM    100  CA  GLY A   8      22.176  10.917   0.448  1.00 23.56           C  
ATOM    101  C   GLY A   8      21.042  11.605   1.192  1.00 26.01           C  
ATOM    102  O   GLY A   8      21.245  12.628   1.854  1.00 26.52           O  
ATOM    103  N   LYS A   9      19.834  11.054   1.062  1.00 29.12           N  
ATOM    104  CA  LYS A   9      18.635  11.666   1.624  1.00 27.16           C  
ATOM    105  C   LYS A   9      17.565  10.591   1.660  1.00 25.49           C  
ATOM    106  O   LYS A   9      17.681   9.566   0.983  1.00 24.37           O  
ATOM    107  CB  LYS A   9      18.201  12.860   0.774  1.00 27.86           C  
ATOM    108  CG  LYS A   9      17.812  12.470  -0.644  1.00 31.20           C  
ATOM    109  CD  LYS A   9      17.979  13.666  -1.574  1.00 33.25           C  
ATOM    110  CE  LYS A   9      17.225  13.479  -2.873  1.00 32.94           C  
ATOM    111  NZ  LYS A   9      17.220  14.799  -3.542  1.00 36.10           N1+
ATOM    112  N   SER A  10      16.533  10.803   2.454  1.00 24.51           N  
ATOM    113  CA  SER A  10      15.534   9.769   2.722  1.00 25.14           C  
ATOM    114  C   SER A  10      14.905   9.281   1.422  1.00 24.51           C  
ATOM    115  O   SER A  10      14.521   8.126   1.300  1.00 25.32           O  
ATOM    116  CB  SER A  10      14.434  10.335   3.632  1.00 23.96           C  
ATOM    117  OG  SER A  10      13.778  11.440   3.002  1.00 23.40           O  
ATOM    118  N   GLY A  11      14.798  10.175   0.454  1.00 24.26           N  
ATOM    119  CA  GLY A  11      14.059   9.854  -0.758  1.00 26.33           C  
ATOM    120  C   GLY A  11      14.861   8.931  -1.683  1.00 26.70           C  
ATOM    121  O   GLY A  11      14.288   8.227  -2.495  1.00 24.21           O  
ATOM    122  N   GLN A  12      16.181   8.915  -1.530  1.00 26.05           N  
ATOM    123  CA  GLN A  12      17.048   8.183  -2.461  1.00 28.52           C  
ATOM    124  C   GLN A  12      17.974   7.193  -1.793  1.00 27.62           C  
ATOM    125  O   GLN A  12      18.588   6.373  -2.464  1.00 29.30           O  
ATOM    126  CB  GLN A  12      17.867   9.175  -3.272  1.00 32.56           C  
ATOM    127  CG  GLN A  12      16.976   9.954  -4.221  1.00 38.75           C  
ATOM    128  CD  GLN A  12      17.728  10.373  -5.454  1.00 49.28           C  
ATOM    129  NE2 GLN A  12      17.319   9.839  -6.615  1.00 50.82           N  
ATOM    130  OE1 GLN A  12      18.692  11.149  -5.369  1.00 50.15           O  
ATOM    131  N   GLY A  13      18.057   7.274  -0.472  1.00 24.25           N  
ATOM    132  CA  GLY A  13      18.775   6.328   0.348  1.00 21.50           C  
ATOM    133  C   GLY A  13      20.068   6.962   0.824  1.00 21.69           C  
ATOM    134  O   GLY A  13      20.600   7.890   0.179  1.00 24.19           O  
ATOM    135  N   TYR A  14      20.553   6.511   1.959  1.00 20.37           N  
ATOM    136  CA  TYR A  14      21.870   6.936   2.478  1.00 22.07           C  
ATOM    137  C   TYR A  14      22.924   5.907   2.156  1.00 23.16           C  
ATOM    138  O   TYR A  14      22.664   4.701   2.302  1.00 22.77           O  
ATOM    139  CB  TYR A  14      21.793   7.120   3.986  1.00 22.55           C  
ATOM    140  CG  TYR A  14      20.978   8.340   4.337  1.00 24.66           C  
ATOM    141  CD1 TYR A  14      21.580   9.602   4.420  1.00 27.21           C  
ATOM    142  CD2 TYR A  14      19.598   8.259   4.532  1.00 25.46           C  
ATOM    143  CE1 TYR A  14      20.841  10.738   4.755  1.00 25.16           C  
ATOM    144  CE2 TYR A  14      18.848   9.402   4.849  1.00 25.42           C  
ATOM    145  CZ  TYR A  14      19.474  10.629   4.958  1.00 26.36           C  
ATOM    146  OH  TYR A  14      18.746  11.764   5.289  1.00 28.09           O  
ATOM    147  N   TYR A  15      24.114   6.353   1.732  1.00 23.77           N  
ATOM    148  CA  TYR A  15      25.147   5.404   1.296  1.00 23.05           C  
ATOM    149  C   TYR A  15      26.523   5.741   1.869  1.00 23.05           C  
ATOM    150  O   TYR A  15      26.793   6.894   2.272  1.00 21.10           O  
ATOM    151  CB  TYR A  15      25.191   5.316  -0.224  1.00 22.44           C  
ATOM    152  CG  TYR A  15      25.610   6.632  -0.893  1.00 26.52           C  
ATOM    153  CD1 TYR A  15      26.970   6.996  -1.001  1.00 26.29           C  
ATOM    154  CD2 TYR A  15      24.652   7.508  -1.409  1.00 26.39           C  
ATOM    155  CE1 TYR A  15      27.341   8.205  -1.612  1.00 29.16           C  
ATOM    156  CE2 TYR A  15      25.009   8.712  -2.018  1.00 27.16           C  
ATOM    157  CZ  TYR A  15      26.348   9.054  -2.127  1.00 30.01           C  
ATOM    158  OH  TYR A  15      26.692  10.244  -2.745  1.00 31.00           O  
ATOM    159  N   VAL A  16      27.364   4.717   1.902  1.00 22.76           N  
ATOM    160  CA  VAL A  16      28.704   4.779   2.456  1.00 24.14           C  
ATOM    161  C   VAL A  16      29.637   4.317   1.322  1.00 29.43           C  
ATOM    162  O   VAL A  16      29.222   3.579   0.391  1.00 28.20           O  
ATOM    163  CB  VAL A  16      28.852   3.894   3.702  1.00 22.87           C  
ATOM    164  CG1 VAL A  16      28.739   2.396   3.362  1.00 23.12           C  
ATOM    165  CG2 VAL A  16      30.154   4.195   4.463  1.00 21.74           C  
ATOM    166  N   GLU A  17      30.869   4.797   1.372  1.00 28.41           N  
ATOM    167  CA  GLU A  17      31.836   4.413   0.372  1.00 29.84           C  
ATOM    168  C   GLU A  17      32.455   3.088   0.797  1.00 26.57           C  
ATOM    169  O   GLU A  17      32.783   2.890   1.969  1.00 24.88           O  
ATOM    170  CB  GLU A  17      32.909   5.493   0.218  1.00 30.74           C  
ATOM    171  CG  GLU A  17      33.879   5.200  -0.919  1.00 39.07           C  
ATOM    172  CD  GLU A  17      34.884   6.323  -1.150  1.00 40.66           C  
ATOM    173  OE1 GLU A  17      34.557   7.268  -1.907  1.00 41.50           O  
ATOM    174  OE2 GLU A  17      35.999   6.233  -0.594  1.00 41.22           O1-
ATOM    175  N   MET A  18      32.602   2.172  -0.153  1.00 27.50           N  
ATOM    176  CA  MET A  18      33.271   0.901   0.158  1.00 26.63           C  
ATOM    177  C   MET A  18      34.263   0.528  -0.955  1.00 26.89           C  
ATOM    178  O   MET A  18      34.186   1.054  -2.064  1.00 26.70           O  
ATOM    179  CB  MET A  18      32.232  -0.213   0.323  1.00 26.16           C  
ATOM    180  CG  MET A  18      31.209   0.016   1.434  1.00 27.77           C  
ATOM    181  SD  MET A  18      30.116  -1.391   1.733  1.00 28.49           S  
ATOM    182  CE  MET A  18      31.226  -2.512   2.555  1.00 27.99           C  
ATOM    183  N   THR A  19      35.202  -0.368  -0.661  1.00 26.60           N  
ATOM    184  CA  THR A  19      36.027  -0.917  -1.762  1.00 27.75           C  
ATOM    185  C   THR A  19      35.911  -2.430  -1.802  1.00 26.66           C  
ATOM    186  O   THR A  19      35.794  -3.060  -0.753  1.00 27.77           O  
ATOM    187  CB  THR A  19      37.497  -0.485  -1.665  1.00 28.09           C  
ATOM    188  CG2 THR A  19      37.614   1.066  -1.530  1.00 27.83           C  
ATOM    189  OG1 THR A  19      38.106  -1.111  -0.532  1.00 30.30           O  
ATOM    190  N   VAL A  20      35.882  -2.984  -3.010  1.00 25.92           N  
ATOM    191  CA  VAL A  20      35.817  -4.423  -3.227  1.00 26.66           C  
ATOM    192  C   VAL A  20      36.966  -4.818  -4.179  1.00 27.46           C  
ATOM    193  O   VAL A  20      37.274  -4.081  -5.127  1.00 25.48           O  
ATOM    194  CB  VAL A  20      34.447  -4.875  -3.815  1.00 26.94           C  
ATOM    195  CG1 VAL A  20      33.269  -4.478  -2.903  1.00 28.22           C  
ATOM    196  CG2 VAL A  20      34.208  -4.285  -5.176  1.00 28.01           C  
ATOM    197  N   GLY A  21      37.608  -5.955  -3.919  1.00 27.54           N  
ATOM    198  CA  GLY A  21      38.582  -6.523  -4.858  1.00 27.41           C  
ATOM    199  C   GLY A  21      40.004  -6.029  -4.651  1.00 29.50           C  
ATOM    200  O   GLY A  21      40.252  -5.129  -3.826  1.00 29.71           O  
ATOM    201  N   SER A  22      40.937  -6.610  -5.412  1.00 28.22           N  
ATOM    202  CA  SER A  22      42.361  -6.245  -5.366  1.00 28.06           C  
ATOM    203  C   SER A  22      42.868  -6.089  -6.794  1.00 28.65           C  
ATOM    204  O   SER A  22      42.772  -7.043  -7.591  1.00 29.88           O  
ATOM    205  CB  SER A  22      43.153  -7.330  -4.672  1.00 27.02           C  
ATOM    206  OG  SER A  22      42.536  -7.630  -3.434  1.00 26.44           O  
ATOM    207  N   PRO A  23      43.341  -4.878  -7.158  1.00 29.11           N  
ATOM    208  CA  PRO A  23      43.348  -3.632  -6.367  1.00 28.73           C  
ATOM    209  C   PRO A  23      41.913  -3.130  -6.071  1.00 30.07           C  
ATOM    210  O   PRO A  23      40.962  -3.527  -6.753  1.00 27.93           O  
ATOM    211  CB  PRO A  23      44.096  -2.640  -7.297  1.00 28.70           C  
ATOM    212  CG  PRO A  23      43.854  -3.139  -8.664  1.00 29.14           C  
ATOM    213  CD  PRO A  23      43.782  -4.644  -8.552  1.00 28.81           C  
ATOM    214  N   PRO A  24      41.757  -2.273  -5.055  1.00 31.90           N  
ATOM    215  CA  PRO A  24      40.434  -1.846  -4.567  1.00 29.11           C  
ATOM    216  C   PRO A  24      39.576  -1.172  -5.628  1.00 27.87           C  
ATOM    217  O   PRO A  24      40.031  -0.235  -6.278  1.00 29.09           O  
ATOM    218  CB  PRO A  24      40.774  -0.812  -3.493  1.00 32.62           C  
ATOM    219  CG  PRO A  24      42.178  -1.112  -3.053  1.00 33.16           C  
ATOM    220  CD  PRO A  24      42.855  -1.896  -4.142  1.00 31.19           C  
ATOM    221  N   GLN A  25      38.341  -1.624  -5.803  1.00 26.54           N  
ATOM    222  CA  GLN A  25      37.377  -0.947  -6.694  1.00 25.55           C  
ATOM    223  C   GLN A  25      36.373  -0.165  -5.823  1.00 28.25           C  
ATOM    224  O   GLN A  25      35.679  -0.774  -4.991  1.00 26.31           O  
ATOM    225  CB  GLN A  25      36.614  -1.959  -7.516  1.00 26.82           C  
ATOM    226  CG  GLN A  25      37.513  -2.682  -8.521  1.00 27.26           C  
ATOM    227  CD  GLN A  25      36.791  -3.702  -9.336  1.00 27.32           C  
ATOM    228  NE2 GLN A  25      37.472  -4.824  -9.586  1.00 27.42           N  
ATOM    229  OE1 GLN A  25      35.651  -3.492  -9.784  1.00 29.11           O  
ATOM    230  N   THR A  26      36.318   1.157  -6.006  1.00 27.49           N  
ATOM    231  CA  THR A  26      35.525   2.055  -5.118  1.00 27.68           C  
ATOM    232  C   THR A  26      34.061   2.044  -5.573  1.00 28.74           C  
ATOM    233  O   THR A  26      33.793   2.139  -6.773  1.00 25.87           O  
ATOM    234  CB  THR A  26      36.099   3.488  -5.112  1.00 29.26           C  
ATOM    235  CG2 THR A  26      35.177   4.443  -4.371  1.00 29.75           C  
ATOM    236  OG1 THR A  26      37.348   3.480  -4.399  1.00 32.86           O  
ATOM    237  N   LEU A  27      33.132   1.856  -4.624  1.00 27.76           N  
ATOM    238  CA  LEU A  27      31.707   1.888  -4.948  1.00 28.22           C  
ATOM    239  C   LEU A  27      30.958   2.579  -3.818  1.00 27.57           C  
ATOM    240  O   LEU A  27      31.388   2.538  -2.659  1.00 27.51           O  
ATOM    241  CB  LEU A  27      31.134   0.480  -5.151  1.00 28.09           C  
ATOM    242  CG  LEU A  27      31.709  -0.382  -6.295  1.00 29.58           C  
ATOM    243  CD1 LEU A  27      31.244  -1.824  -6.171  1.00 32.32           C  
ATOM    244  CD2 LEU A  27      31.366   0.176  -7.665  1.00 27.89           C  
ATOM    245  N   ASN A  28      29.831   3.196  -4.168  1.00 27.25           N  
ATOM    246  CA  ASN A  28      28.949   3.765  -3.157  1.00 27.42           C  
ATOM    247  C   ASN A  28      27.882   2.755  -2.845  1.00 24.11           C  
ATOM    248  O   ASN A  28      27.200   2.266  -3.763  1.00 25.50           O  
ATOM    249  CB  ASN A  28      28.264   5.015  -3.682  1.00 25.66           C  
ATOM    250  CG  ASN A  28      29.179   6.185  -3.754  1.00 27.24           C  
ATOM    251  ND2 ASN A  28      28.853   7.102  -4.653  1.00 24.72           N  
ATOM    252  OD1 ASN A  28      30.164   6.287  -3.002  1.00 26.02           O  
ATOM    253  N   ILE A  29      27.717   2.484  -1.560  1.00 24.10           N  
ATOM    254  CA  ILE A  29      26.827   1.393  -1.130  1.00 22.64           C  
ATOM    255  C   ILE A  29      25.709   1.827  -0.164  1.00 20.70           C  
ATOM    256  O   ILE A  29      25.961   2.358   0.901  1.00 20.85           O  
ATOM    257  CB  ILE A  29      27.624   0.236  -0.515  1.00 20.81           C  
ATOM    258  CG1 ILE A  29      28.691  -0.318  -1.478  1.00 20.59           C  
ATOM    259  CG2 ILE A  29      26.690  -0.893  -0.108  1.00 20.91           C  
ATOM    260  CD1 ILE A  29      28.160  -0.828  -2.807  1.00 21.09           C  
ATOM    261  N   LEU A  30      24.468   1.590  -0.563  1.00 21.67           N  
ATOM    262  CA  LEU A  30      23.314   1.879   0.272  1.00 21.45           C  
ATOM    263  C   LEU A  30      23.332   1.126   1.596  1.00 22.56           C  
ATOM    264  O   LEU A  30      23.473  -0.105   1.633  1.00 22.36           O  
ATOM    265  CB  LEU A  30      22.019   1.512  -0.479  1.00 22.78           C  
ATOM    266  CG  LEU A  30      20.746   1.690   0.382  1.00 23.38           C  
ATOM    267  CD1 LEU A  30      20.312   3.143   0.312  1.00 23.33           C  
ATOM    268  CD2 LEU A  30      19.623   0.803  -0.127  1.00 25.02           C  
ATOM    269  N   VAL A  31      23.147   1.867   2.686  1.00 22.30           N  
ATOM    270  CA  VAL A  31      23.138   1.309   4.011  1.00 23.90           C  
ATOM    271  C   VAL A  31      21.716   0.838   4.317  1.00 23.65           C  
ATOM    272  O   VAL A  31      20.830   1.675   4.456  1.00 23.45           O  
ATOM    273  CB  VAL A  31      23.592   2.395   5.009  1.00 26.73           C  
ATOM    274  CG1 VAL A  31      23.278   1.988   6.428  1.00 26.38           C  
ATOM    275  CG2 VAL A  31      25.082   2.699   4.799  1.00 25.49           C  
ATOM    276  N   ASP A  32      21.514  -0.484   4.451  1.00 22.47           N  
ATOM    277  CA  ASP A  32      20.177  -1.076   4.547  1.00 21.16           C  
ATOM    278  C   ASP A  32      19.961  -2.042   5.724  1.00 20.76           C  
ATOM    279  O   ASP A  32      20.273  -3.235   5.612  1.00 21.08           O  
ATOM    280  CB  ASP A  32      19.886  -1.799   3.241  1.00 24.20           C  
ATOM    281  CG  ASP A  32      18.476  -2.376   3.176  1.00 27.31           C  
ATOM    282  OD1 ASP A  32      17.598  -2.053   4.022  1.00 26.52           O  
ATOM    283  OD2 ASP A  32      18.248  -3.178   2.245  1.00 29.39           O1-
ATOM    284  N   THR A  33      19.391  -1.553   6.830  1.00 19.76           N  
ATOM    285  CA  THR A  33      19.152  -2.427   7.990  1.00 19.53           C  
ATOM    286  C   THR A  33      17.981  -3.366   7.786  1.00 18.90           C  
ATOM    287  O   THR A  33      17.723  -4.196   8.642  1.00 21.38           O  
ATOM    288  CB  THR A  33      18.912  -1.617   9.302  1.00 21.40           C  
ATOM    289  CG2 THR A  33      20.124  -0.748   9.636  1.00 19.68           C  
ATOM    290  OG1 THR A  33      17.779  -0.743   9.143  1.00 21.06           O  
ATOM    291  N   GLY A  34      17.245  -3.236   6.682  1.00 20.21           N  
ATOM    292  CA  GLY A  34      16.065  -4.093   6.442  1.00 19.68           C  
ATOM    293  C   GLY A  34      16.349  -5.294   5.525  1.00 23.34           C  
ATOM    294  O   GLY A  34      15.425  -5.960   5.061  1.00 24.28           O  
ATOM    295  N   SER A  35      17.622  -5.570   5.241  1.00 22.11           N  
ATOM    296  CA  SER A  35      17.996  -6.739   4.429  1.00 22.41           C  
ATOM    297  C   SER A  35      19.387  -7.226   4.829  1.00 22.52           C  
ATOM    298  O   SER A  35      20.023  -6.610   5.690  1.00 23.01           O  
ATOM    299  CB  SER A  35      17.932  -6.426   2.933  1.00 22.28           C  
ATOM    300  OG  SER A  35      18.929  -5.503   2.571  1.00 25.02           O  
ATOM    301  N   SER A  36      19.845  -8.333   4.239  1.00 21.96           N  
ATOM    302  CA  SER A  36      21.014  -9.044   4.751  1.00 22.06           C  
ATOM    303  C   SER A  36      22.000  -9.491   3.680  1.00 23.17           C  
ATOM    304  O   SER A  36      22.965 -10.209   3.995  1.00 23.14           O  
ATOM    305  CB  SER A  36      20.537 -10.275   5.553  1.00 22.44           C  
ATOM    306  OG  SER A  36      19.788  -9.806   6.666  1.00 23.93           O  
ATOM    307  N   ASN A  37      21.788  -9.074   2.433  1.00 22.32           N  
ATOM    308  CA  ASN A  37      22.759  -9.332   1.357  1.00 22.16           C  
ATOM    309  C   ASN A  37      23.672  -8.127   1.056  1.00 23.38           C  
ATOM    310  O   ASN A  37      23.206  -6.972   1.001  1.00 20.72           O  
ATOM    311  CB  ASN A  37      22.035  -9.748   0.072  1.00 22.11           C  
ATOM    312  CG  ASN A  37      21.578 -11.200   0.106  1.00 22.80           C  
ATOM    313  ND2 ASN A  37      22.347 -12.083  -0.542  1.00 21.49           N  
ATOM    314  OD1 ASN A  37      20.555 -11.531   0.698  1.00 23.46           O  
ATOM    315  N   PHE A  38      24.966  -8.399   0.875  1.00 21.97           N  
ATOM    316  CA  PHE A  38      25.845  -7.410   0.286  1.00 22.11           C  
ATOM    317  C   PHE A  38      25.820  -7.680  -1.220  1.00 23.05           C  
ATOM    318  O   PHE A  38      26.228  -8.765  -1.695  1.00 22.23           O  
ATOM    319  CB  PHE A  38      27.246  -7.509   0.929  1.00 22.43           C  
ATOM    320  CG  PHE A  38      28.260  -6.553   0.360  1.00 26.48           C  
ATOM    321  CD1 PHE A  38      27.906  -5.264  -0.036  1.00 24.82           C  
ATOM    322  CD2 PHE A  38      29.607  -6.939   0.241  1.00 28.16           C  
ATOM    323  CE1 PHE A  38      28.864  -4.391  -0.549  1.00 25.92           C  
ATOM    324  CE2 PHE A  38      30.570  -6.065  -0.278  1.00 27.53           C  
ATOM    325  CZ  PHE A  38      30.197  -4.786  -0.652  1.00 27.51           C  
ATOM    326  N   ALA A  39      25.266  -6.740  -1.968  1.00 20.81           N  
ATOM    327  CA  ALA A  39      25.021  -6.938  -3.390  1.00 22.57           C  
ATOM    328  C   ALA A  39      25.464  -5.725  -4.151  1.00 23.44           C  
ATOM    329  O   ALA A  39      25.167  -4.608  -3.737  1.00 23.62           O  
ATOM    330  CB  ALA A  39      23.541  -7.196  -3.656  1.00 21.98           C  
ATOM    331  N   VAL A  40      26.187  -5.910  -5.253  1.00 22.07           N  
ATOM    332  CA  VAL A  40      26.712  -4.754  -5.974  1.00 24.25           C  
ATOM    333  C   VAL A  40      26.485  -4.880  -7.460  1.00 25.31           C  
ATOM    334  O   VAL A  40      26.599  -5.979  -8.014  1.00 26.58           O  
ATOM    335  CB  VAL A  40      28.225  -4.500  -5.708  1.00 25.45           C  
ATOM    336  CG1 VAL A  40      28.497  -4.323  -4.220  1.00 26.79           C  
ATOM    337  CG2 VAL A  40      29.092  -5.643  -6.273  1.00 28.96           C  
ATOM    338  N   GLY A  41      26.175  -3.758  -8.107  1.00 25.54           N  
ATOM    339  CA  GLY A  41      26.197  -3.689  -9.570  1.00 26.61           C  
ATOM    340  C   GLY A  41      27.482  -4.306 -10.105  1.00 26.89           C  
ATOM    341  O   GLY A  41      28.580  -3.950  -9.665  1.00 25.32           O  
ATOM    342  N   ALA A  42      27.350  -5.257 -11.028  1.00 27.94           N  
ATOM    343  CA  ALA A  42      28.525  -5.940 -11.566  1.00 29.44           C  
ATOM    344  C   ALA A  42      28.550  -5.971 -13.092  1.00 33.03           C  
ATOM    345  O   ALA A  42      29.333  -6.716 -13.673  1.00 35.11           O  
ATOM    346  CB  ALA A  42      28.634  -7.357 -11.004  1.00 26.72           C  
ATOM    347  N   ALA A  43      27.688  -5.183 -13.727  1.00 34.14           N  
ATOM    348  CA  ALA A  43      27.525  -5.154 -15.181  1.00 36.43           C  
ATOM    349  C   ALA A  43      26.944  -3.784 -15.550  1.00 39.53           C  
ATOM    350  O   ALA A  43      26.224  -3.194 -14.732  1.00 39.49           O  
ATOM    351  CB  ALA A  43      26.580  -6.263 -15.630  1.00 35.55           C  
ATOM    352  N   PRO A  44      27.252  -3.264 -16.762  1.00 39.58           N  
ATOM    353  CA  PRO A  44      26.748  -1.926 -17.122  1.00 38.13           C  
ATOM    354  C   PRO A  44      25.234  -1.816 -17.058  1.00 37.93           C  
ATOM    355  O   PRO A  44      24.506  -2.756 -17.370  1.00 38.76           O  
ATOM    356  CB  PRO A  44      27.238  -1.726 -18.570  1.00 39.57           C  
ATOM    357  CG  PRO A  44      28.409  -2.661 -18.718  1.00 40.17           C  
ATOM    358  CD  PRO A  44      28.132  -3.834 -17.810  1.00 39.81           C  
ATOM    359  N   HIS A  45      24.763  -0.664 -16.617  1.00 38.91           N  
ATOM    360  CA  HIS A  45      23.346  -0.391 -16.541  1.00 36.64           C  
ATOM    361  C   HIS A  45      23.241   1.094 -16.804  1.00 36.03           C  
ATOM    362  O   HIS A  45      24.149   1.831 -16.440  1.00 34.06           O  
ATOM    363  CB  HIS A  45      22.847  -0.711 -15.139  1.00 39.04           C  
ATOM    364  CG  HIS A  45      21.384  -0.479 -14.955  1.00 39.03           C  
ATOM    365  CD2 HIS A  45      20.330  -1.328 -15.025  1.00 40.55           C  
ATOM    366  ND1 HIS A  45      20.861   0.769 -14.686  1.00 39.78           N  
ATOM    367  CE1 HIS A  45      19.544   0.676 -14.591  1.00 41.12           C  
ATOM    368  NE2 HIS A  45      19.198  -0.588 -14.783  1.00 40.98           N  
ATOM    369  N   PRO A  46      22.148   1.553 -17.438  1.00 37.32           N  
ATOM    370  CA  PRO A  46      22.103   2.989 -17.752  1.00 39.60           C  
ATOM    371  C   PRO A  46      22.161   3.903 -16.509  1.00 42.88           C  
ATOM    372  O   PRO A  46      22.667   5.018 -16.609  1.00 43.68           O  
ATOM    373  CB  PRO A  46      20.772   3.164 -18.501  1.00 37.56           C  
ATOM    374  CG  PRO A  46      20.359   1.791 -18.916  1.00 38.33           C  
ATOM    375  CD  PRO A  46      20.952   0.831 -17.921  1.00 36.84           C  
ATOM    376  N   PHE A  47      21.686   3.452 -15.344  1.00 41.07           N  
ATOM    377  CA  PHE A  47      21.776   4.316 -14.151  1.00 41.00           C  
ATOM    378  C   PHE A  47      22.996   4.092 -13.284  1.00 41.75           C  
ATOM    379  O   PHE A  47      23.120   4.709 -12.239  1.00 42.23           O  
ATOM    380  CB  PHE A  47      20.514   4.254 -13.297  1.00 41.43           C  
ATOM    381  CG  PHE A  47      19.259   4.511 -14.068  1.00 42.15           C  
ATOM    382  CD1 PHE A  47      19.274   5.331 -15.183  1.00 43.46           C  
ATOM    383  CD2 PHE A  47      18.062   3.957 -13.657  1.00 43.49           C  
ATOM    384  CE1 PHE A  47      18.121   5.566 -15.899  1.00 46.52           C  
ATOM    385  CE2 PHE A  47      16.894   4.192 -14.363  1.00 46.51           C  
ATOM    386  CZ  PHE A  47      16.927   4.997 -15.489  1.00 45.71           C  
ATOM    387  N   LEU A  48      23.918   3.240 -13.709  1.00 39.43           N  
ATOM    388  CA  LEU A  48      25.121   3.030 -12.913  1.00 38.46           C  
ATOM    389  C   LEU A  48      26.291   3.805 -13.485  1.00 41.47           C  
ATOM    390  O   LEU A  48      26.537   3.736 -14.693  1.00 43.77           O  
ATOM    391  CB  LEU A  48      25.458   1.542 -12.847  1.00 36.00           C  
ATOM    392  CG  LEU A  48      24.570   0.677 -11.966  1.00 36.16           C  
ATOM    393  CD1 LEU A  48      24.917  -0.790 -12.173  1.00 36.42           C  
ATOM    394  CD2 LEU A  48      24.748   1.057 -10.507  1.00 37.93           C  
ATOM    395  N   HIS A  49      27.007   4.532 -12.628  1.00 41.98           N  
ATOM    396  CA  HIS A  49      28.176   5.290 -13.058  1.00 48.15           C  
ATOM    397  C   HIS A  49      29.420   4.413 -13.019  1.00 45.93           C  
ATOM    398  O   HIS A  49      30.449   4.771 -13.580  1.00 44.39           O  
ATOM    399  CB  HIS A  49      28.400   6.545 -12.189  1.00 54.73           C  
ATOM    400  CG  HIS A  49      27.446   7.674 -12.470  1.00 64.73           C  
ATOM    401  CD2 HIS A  49      26.604   8.354 -11.651  1.00 66.96           C  
ATOM    402  ND1 HIS A  49      27.304   8.246 -13.721  1.00 68.80           N  
ATOM    403  CE1 HIS A  49      26.403   9.212 -13.665  1.00 68.22           C  
ATOM    404  NE2 HIS A  49      25.967   9.301 -12.420  1.00 69.63           N  
ATOM    405  N   ARG A  50      29.336   3.288 -12.312  1.00 38.55           N  
ATOM    406  CA  ARG A  50      30.455   2.350 -12.183  1.00 36.35           C  
ATOM    407  C   ARG A  50      29.941   1.034 -11.617  1.00 36.16           C  
ATOM    408  O   ARG A  50      28.813   0.974 -11.113  1.00 33.85           O  
ATOM    409  CB  ARG A  50      31.550   2.915 -11.293  1.00 34.08           C  
ATOM    410  CG  ARG A  50      31.078   3.336  -9.929  1.00 34.14           C  
ATOM    411  CD  ARG A  50      32.151   4.107  -9.202  1.00 33.44           C  
ATOM    412  NE  ARG A  50      31.582   4.638  -7.975  1.00 33.48           N  
ATOM    413  CZ  ARG A  50      32.277   5.263  -7.046  1.00 33.12           C  
ATOM    414  NH1 ARG A  50      33.575   5.457  -7.222  1.00 31.98           N1+
ATOM    415  NH2 ARG A  50      31.674   5.694  -5.943  1.00 34.89           N  
ATOM    416  N   TYR A  51      30.745  -0.017 -11.730  1.00 31.67           N  
ATOM    417  CA  TYR A  51      30.348  -1.326 -11.232  1.00 32.68           C  
ATOM    418  C   TYR A  51      31.554  -2.197 -10.923  1.00 32.27           C  
ATOM    419  O   TYR A  51      32.712  -1.850 -11.233  1.00 29.47           O  
ATOM    420  CB  TYR A  51      29.374  -2.040 -12.183  1.00 35.36           C  
ATOM    421  CG  TYR A  51      29.920  -2.221 -13.569  1.00 39.56           C  
ATOM    422  CD1 TYR A  51      30.678  -3.356 -13.906  1.00 39.06           C  
ATOM    423  CD2 TYR A  51      29.694  -1.253 -14.542  1.00 40.81           C  
ATOM    424  CE1 TYR A  51      31.192  -3.512 -15.175  1.00 40.53           C  
ATOM    425  CE2 TYR A  51      30.206  -1.394 -15.817  1.00 46.00           C  
ATOM    426  CZ  TYR A  51      30.952  -2.518 -16.127  1.00 44.94           C  
ATOM    427  OH  TYR A  51      31.436  -2.637 -17.402  1.00 47.71           O  
ATOM    428  N   TYR A  52      31.257  -3.309 -10.270  1.00 27.88           N  
ATOM    429  CA  TYR A  52      32.245  -4.241  -9.803  1.00 28.84           C  
ATOM    430  C   TYR A  52      32.727  -5.058 -11.015  1.00 25.32           C  
ATOM    431  O   TYR A  52      31.921  -5.626 -11.736  1.00 25.45           O  
ATOM    432  CB  TYR A  52      31.575  -5.160  -8.791  1.00 25.22           C  
ATOM    433  CG  TYR A  52      32.421  -6.261  -8.199  1.00 24.38           C  
ATOM    434  CD1 TYR A  52      33.801  -6.092  -7.977  1.00 25.40           C  
ATOM    435  CD2 TYR A  52      31.810  -7.437  -7.760  1.00 23.99           C  
ATOM    436  CE1 TYR A  52      34.557  -7.096  -7.398  1.00 24.55           C  
ATOM    437  CE2 TYR A  52      32.536  -8.436  -7.159  1.00 25.68           C  
ATOM    438  CZ  TYR A  52      33.907  -8.267  -6.971  1.00 25.63           C  
ATOM    439  OH  TYR A  52      34.592  -9.307  -6.377  1.00 25.09           O  
ATOM    440  N   GLN A  53      34.023  -5.076 -11.236  1.00 26.32           N  
ATOM    441  CA  GLN A  53      34.593  -5.867 -12.356  1.00 29.99           C  
ATOM    442  C   GLN A  53      35.374  -7.058 -11.809  1.00 28.60           C  
ATOM    443  O   GLN A  53      36.541  -6.926 -11.381  1.00 26.59           O  
ATOM    444  CB  GLN A  53      35.471  -4.966 -13.237  1.00 32.21           C  
ATOM    445  CG  GLN A  53      34.670  -3.849 -13.864  1.00 34.08           C  
ATOM    446  CD  GLN A  53      35.411  -3.171 -14.983  1.00 36.84           C  
ATOM    447  NE2 GLN A  53      35.075  -3.521 -16.216  1.00 36.62           N  
ATOM    448  OE1 GLN A  53      36.269  -2.335 -14.737  1.00 39.56           O  
ATOM    449  N   ARG A  54      34.706  -8.208 -11.733  1.00 27.64           N  
ATOM    450  CA  ARG A  54      35.311  -9.392 -11.061  1.00 28.28           C  
ATOM    451  C   ARG A  54      36.622  -9.849 -11.705  1.00 29.53           C  
ATOM    452  O   ARG A  54      37.575 -10.200 -10.987  1.00 26.17           O  
ATOM    453  CB  ARG A  54      34.312 -10.550 -10.998  1.00 28.13           C  
ATOM    454  CG  ARG A  54      33.217 -10.257  -9.984  1.00 28.51           C  
ATOM    455  CD  ARG A  54      32.053 -11.179 -10.191  1.00 27.61           C  
ATOM    456  NE  ARG A  54      31.348 -10.872 -11.425  1.00 26.11           N  
ATOM    457  CZ  ARG A  54      30.404 -11.658 -11.911  1.00 27.34           C  
ATOM    458  NH1 ARG A  54      30.078 -12.784 -11.264  1.00 26.84           N1+
ATOM    459  NH2 ARG A  54      29.771 -11.319 -13.022  1.00 27.88           N  
ATOM    460  N   GLN A  55      36.672  -9.751 -13.044  1.00 30.59           N  
ATOM    461  CA  GLN A  55      37.838 -10.127 -13.869  1.00 33.85           C  
ATOM    462  C   GLN A  55      39.058  -9.308 -13.532  1.00 34.85           C  
ATOM    463  O   GLN A  55      40.168  -9.750 -13.775  1.00 32.34           O  
ATOM    464  CB  GLN A  55      37.540  -9.951 -15.353  1.00 38.67           C  
ATOM    465  CG  GLN A  55      36.500 -10.940 -15.843  1.00 50.84           C  
ATOM    466  CD  GLN A  55      36.290 -10.908 -17.354  1.00 61.55           C  
ATOM    467  NE2 GLN A  55      35.190 -10.283 -17.782  1.00 67.43           N  
ATOM    468  OE1 GLN A  55      37.091 -11.453 -18.128  1.00 62.82           O  
ATOM    469  N   LEU A  56      38.860  -8.115 -12.965  1.00 33.03           N  
ATOM    470  CA  LEU A  56      39.988  -7.251 -12.584  1.00 29.38           C  
ATOM    471  C   LEU A  56      40.465  -7.442 -11.176  1.00 28.82           C  
ATOM    472  O   LEU A  56      41.451  -6.784 -10.739  1.00 29.40           O  
ATOM    473  CB  LEU A  56      39.651  -5.777 -12.802  1.00 31.65           C  
ATOM    474  CG  LEU A  56      39.318  -5.415 -14.236  1.00 33.32           C  
ATOM    475  CD1 LEU A  56      39.185  -3.900 -14.319  1.00 32.38           C  
ATOM    476  CD2 LEU A  56      40.447  -5.958 -15.130  1.00 34.47           C  
ATOM    477  N   SER A  57      39.799  -8.336 -10.444  1.00 27.19           N  
ATOM    478  CA  SER A  57      40.182  -8.534  -9.060  1.00 25.78           C  
ATOM    479  C   SER A  57      40.942  -9.843  -8.876  1.00 26.03           C  
ATOM    480  O   SER A  57      40.380 -10.905  -9.112  1.00 27.20           O  
ATOM    481  CB  SER A  57      38.941  -8.525  -8.168  1.00 23.09           C  
ATOM    482  OG  SER A  57      39.286  -8.954  -6.867  1.00 24.01           O  
ATOM    483  N   SER A  58      42.167  -9.771  -8.354  1.00 25.92           N  
ATOM    484  CA  SER A  58      42.970 -10.958  -8.187  1.00 26.21           C  
ATOM    485  C   SER A  58      42.477 -11.816  -7.014  1.00 26.97           C  
ATOM    486  O   SER A  58      42.767 -13.010  -6.955  1.00 24.01           O  
ATOM    487  CB  SER A  58      44.433 -10.565  -8.014  1.00 29.48           C  
ATOM    488  OG  SER A  58      44.620  -9.927  -6.770  1.00 28.38           O  
ATOM    489  N   THR A  59      41.716 -11.214  -6.090  1.00 25.11           N  
ATOM    490  CA  THR A  59      41.224 -11.942  -4.906  1.00 23.55           C  
ATOM    491  C   THR A  59      39.765 -12.406  -5.049  1.00 22.35           C  
ATOM    492  O   THR A  59      39.193 -12.995  -4.138  1.00 26.53           O  
ATOM    493  CB  THR A  59      41.379 -11.077  -3.646  1.00 26.14           C  
ATOM    494  CG2 THR A  59      42.836 -11.015  -3.207  1.00 24.68           C  
ATOM    495  OG1 THR A  59      40.923  -9.739  -3.919  1.00 24.46           O  
ATOM    496  N   TYR A  60      39.167 -12.161  -6.188  1.00 22.08           N  
ATOM    497  CA  TYR A  60      37.805 -12.661  -6.455  1.00 23.86           C  
ATOM    498  C   TYR A  60      37.679 -14.213  -6.380  1.00 24.88           C  
ATOM    499  O   TYR A  60      38.461 -14.938  -7.000  1.00 23.76           O  
ATOM    500  CB  TYR A  60      37.337 -12.148  -7.820  1.00 23.89           C  
ATOM    501  CG  TYR A  60      36.099 -12.855  -8.304  1.00 27.81           C  
ATOM    502  CD1 TYR A  60      34.885 -12.709  -7.640  1.00 28.29           C  
ATOM    503  CD2 TYR A  60      36.149 -13.713  -9.412  1.00 28.73           C  
ATOM    504  CE1 TYR A  60      33.741 -13.381  -8.071  1.00 27.63           C  
ATOM    505  CE2 TYR A  60      35.014 -14.388  -9.843  1.00 28.21           C  
ATOM    506  CZ  TYR A  60      33.823 -14.224  -9.159  1.00 27.66           C  
ATOM    507  OH  TYR A  60      32.694 -14.879  -9.598  1.00 27.92           O  
ATOM    508  N   ARG A  61      36.688 -14.716  -5.643  1.00 23.77           N  
ATOM    509  CA  ARG A  61      36.396 -16.154  -5.632  1.00 24.14           C  
ATOM    510  C   ARG A  61      34.975 -16.364  -6.106  1.00 26.90           C  
ATOM    511  O   ARG A  61      34.049 -15.732  -5.598  1.00 24.84           O  
ATOM    512  CB  ARG A  61      36.541 -16.758  -4.242  1.00 22.64           C  
ATOM    513  CG  ARG A  61      37.970 -16.743  -3.743  1.00 22.56           C  
ATOM    514  CD  ARG A  61      38.021 -17.135  -2.301  1.00 23.77           C  
ATOM    515  NE  ARG A  61      39.396 -17.193  -1.853  1.00 22.41           N  
ATOM    516  CZ  ARG A  61      39.776 -17.543  -0.629  1.00 25.32           C  
ATOM    517  NH1 ARG A  61      38.882 -17.845   0.321  1.00 24.20           N1+
ATOM    518  NH2 ARG A  61      41.075 -17.564  -0.339  1.00 22.87           N  
ATOM    519  N   ASP A  62      34.812 -17.260  -7.060  1.00 24.98           N  
ATOM    520  CA  ASP A  62      33.498 -17.550  -7.630  1.00 27.68           C  
ATOM    521  C   ASP A  62      32.820 -18.693  -6.831  1.00 28.29           C  
ATOM    522  O   ASP A  62      33.416 -19.749  -6.656  1.00 29.85           O  
ATOM    523  CB  ASP A  62      33.710 -17.938  -9.082  1.00 28.62           C  
ATOM    524  CG  ASP A  62      32.427 -18.167  -9.826  1.00 31.71           C  
ATOM    525  OD1 ASP A  62      31.307 -18.071  -9.251  1.00 30.14           O  
ATOM    526  OD2 ASP A  62      32.552 -18.450 -11.022  1.00 32.03           O1-
ATOM    527  N   LEU A  63      31.609 -18.469  -6.317  1.00 24.19           N  
ATOM    528  CA  LEU A  63      30.877 -19.507  -5.596  1.00 25.53           C  
ATOM    529  C   LEU A  63      30.016 -20.360  -6.534  1.00 27.36           C  
ATOM    530  O   LEU A  63      29.418 -21.331  -6.090  1.00 28.39           O  
ATOM    531  CB  LEU A  63      30.026 -18.904  -4.453  1.00 24.78           C  
ATOM    532  CG  LEU A  63      30.782 -18.301  -3.249  1.00 24.55           C  
ATOM    533  CD1 LEU A  63      29.848 -17.509  -2.338  1.00 25.25           C  
ATOM    534  CD2 LEU A  63      31.456 -19.414  -2.469  1.00 25.71           C  
ATOM    535  N   ARG A  64      29.984 -20.030  -7.823  1.00 27.76           N  
ATOM    536  CA  ARG A  64      29.299 -20.857  -8.828  1.00 32.22           C  
ATOM    537  C   ARG A  64      27.857 -21.113  -8.411  1.00 33.29           C  
ATOM    538  O   ARG A  64      27.410 -22.262  -8.434  1.00 33.70           O  
ATOM    539  CB  ARG A  64      29.964 -22.243  -8.984  1.00 35.95           C  
ATOM    540  CG  ARG A  64      31.302 -22.298  -9.675  1.00 42.76           C  
ATOM    541  CD  ARG A  64      31.817 -23.747  -9.739  1.00 50.70           C  
ATOM    542  NE  ARG A  64      30.793 -24.729 -10.159  1.00 55.85           N  
ATOM    543  CZ  ARG A  64      30.322 -25.745  -9.409  1.00 56.46           C  
ATOM    544  NH1 ARG A  64      30.770 -25.958  -8.166  1.00 58.11           N1+
ATOM    545  NH2 ARG A  64      29.386 -26.558  -9.904  1.00 49.78           N  
ATOM    546  N   LYS A  65      27.149 -20.055  -8.019  1.00 32.97           N  
ATOM    547  CA  LYS A  65      25.748 -20.133  -7.604  1.00 31.53           C  
ATOM    548  C   LYS A  65      25.049 -18.803  -7.888  1.00 30.81           C  
ATOM    549  O   LYS A  65      25.574 -17.748  -7.594  1.00 28.28           O  
ATOM    550  CB  LYS A  65      25.650 -20.461  -6.120  1.00 34.55           C  
ATOM    551  CG  LYS A  65      24.286 -20.999  -5.786  1.00 40.00           C  
ATOM    552  CD  LYS A  65      24.132 -21.285  -4.320  1.00 43.37           C  
ATOM    553  CE  LYS A  65      22.724 -21.820  -4.108  1.00 46.34           C  
ATOM    554  NZ  LYS A  65      22.346 -21.860  -2.666  1.00 49.15           N1+
ATOM    555  N   GLY A  66      23.865 -18.865  -8.475  1.00 30.64           N  
ATOM    556  CA  GLY A  66      23.083 -17.672  -8.708  1.00 29.53           C  
ATOM    557  C   GLY A  66      22.163 -17.345  -7.538  1.00 29.96           C  
ATOM    558  O   GLY A  66      21.910 -18.172  -6.654  1.00 32.61           O  
ATOM    559  N   VAL A  67      21.668 -16.123  -7.533  1.00 31.10           N  
ATOM    560  CA  VAL A  67      20.694 -15.683  -6.547  1.00 31.78           C  
ATOM    561  C   VAL A  67      19.676 -14.784  -7.271  1.00 32.15           C  
ATOM    562  O   VAL A  67      20.028 -14.007  -8.161  1.00 34.31           O  
ATOM    563  CB  VAL A  67      21.385 -14.987  -5.356  1.00 29.03           C  
ATOM    564  CG1 VAL A  67      22.142 -13.773  -5.835  1.00 30.58           C  
ATOM    565  CG2 VAL A  67      20.387 -14.626  -4.253  1.00 31.48           C  
ATOM    566  N   TYR A  68      18.409 -14.917  -6.897  1.00 35.00           N  
ATOM    567  CA  TYR A  68      17.338 -14.129  -7.474  1.00 33.65           C  
ATOM    568  C   TYR A  68      16.627 -13.418  -6.316  1.00 30.82           C  
ATOM    569  O   TYR A  68      16.235 -14.054  -5.350  1.00 30.24           O  
ATOM    570  CB  TYR A  68      16.385 -15.053  -8.236  1.00 37.96           C  
ATOM    571  CG  TYR A  68      15.087 -14.395  -8.614  1.00 40.20           C  
ATOM    572  CD1 TYR A  68      15.074 -13.311  -9.479  1.00 43.63           C  
ATOM    573  CD2 TYR A  68      13.857 -14.864  -8.099  1.00 43.71           C  
ATOM    574  CE1 TYR A  68      13.883 -12.686  -9.821  1.00 47.61           C  
ATOM    575  CE2 TYR A  68      12.662 -14.251  -8.439  1.00 42.73           C  
ATOM    576  CZ  TYR A  68      12.690 -13.161  -9.299  1.00 45.38           C  
ATOM    577  OH  TYR A  68      11.535 -12.528  -9.675  1.00 50.81           O  
ATOM    578  N   VAL A  69      16.512 -12.101  -6.398  1.00 30.08           N  
ATOM    579  CA  VAL A  69      16.029 -11.301  -5.260  1.00 30.75           C  
ATOM    580  C   VAL A  69      14.964 -10.367  -5.791  1.00 31.32           C  
ATOM    581  O   VAL A  69      15.283  -9.328  -6.381  1.00 34.51           O  
ATOM    582  CB  VAL A  69      17.168 -10.490  -4.581  1.00 29.39           C  
ATOM    583  CG1 VAL A  69      16.612  -9.628  -3.455  1.00 27.58           C  
ATOM    584  CG2 VAL A  69      18.230 -11.432  -4.022  1.00 26.83           C  
ATOM    585  N   PRO A  70      13.691 -10.764  -5.654  1.00 32.43           N  
ATOM    586  CA  PRO A  70      12.597  -9.875  -6.063  1.00 34.27           C  
ATOM    587  C   PRO A  70      12.108  -9.077  -4.850  1.00 35.29           C  
ATOM    588  O   PRO A  70      12.033  -9.617  -3.739  1.00 36.63           O  
ATOM    589  CB  PRO A  70      11.511 -10.855  -6.510  1.00 32.07           C  
ATOM    590  CG  PRO A  70      11.715 -12.028  -5.595  1.00 33.90           C  
ATOM    591  CD  PRO A  70      13.204 -12.117  -5.312  1.00 32.71           C  
ATOM    592  N   TYR A  71      11.816  -7.802  -5.055  1.00 35.90           N  
ATOM    593  CA  TYR A  71      11.211  -6.989  -4.002  1.00 37.98           C  
ATOM    594  C   TYR A  71       9.768  -6.700  -4.443  1.00 41.30           C  
ATOM    595  O   TYR A  71       9.406  -7.056  -5.554  1.00 41.26           O  
ATOM    596  CB  TYR A  71      11.990  -5.683  -3.815  1.00 34.22           C  
ATOM    597  CG  TYR A  71      13.471  -5.850  -3.492  1.00 33.23           C  
ATOM    598  CD1 TYR A  71      13.905  -6.594  -2.384  1.00 31.11           C  
ATOM    599  CD2 TYR A  71      14.435  -5.233  -4.289  1.00 34.17           C  
ATOM    600  CE1 TYR A  71      15.260  -6.738  -2.104  1.00 29.79           C  
ATOM    601  CE2 TYR A  71      15.789  -5.364  -4.009  1.00 30.48           C  
ATOM    602  CZ  TYR A  71      16.193  -6.108  -2.930  1.00 29.32           C  
ATOM    603  OH  TYR A  71      17.550  -6.215  -2.691  1.00 29.43           O  
ATOM    604  N   THR A  72       8.942  -6.069  -3.602  1.00 45.66           N  
ATOM    605  CA  THR A  72       7.586  -5.694  -4.058  1.00 48.28           C  
ATOM    606  C   THR A  72       7.676  -4.780  -5.288  1.00 49.34           C  
ATOM    607  O   THR A  72       6.946  -4.945  -6.258  1.00 52.29           O  
ATOM    608  CB  THR A  72       6.744  -4.992  -2.978  1.00 47.47           C  
ATOM    609  CG2 THR A  72       6.794  -5.747  -1.663  1.00 44.13           C  
ATOM    610  OG1 THR A  72       7.244  -3.665  -2.797  1.00 56.49           O  
ATOM    611  N   GLN A  73       8.591  -3.828  -5.242  1.00 50.63           N  
ATOM    612  CA  GLN A  73       8.858  -2.975  -6.372  1.00 54.75           C  
ATOM    613  C   GLN A  73      10.306  -3.230  -6.770  1.00 57.46           C  
ATOM    614  O   GLN A  73      11.222  -3.012  -5.967  1.00 62.04           O  
ATOM    615  CB  GLN A  73       8.653  -1.520  -5.949  1.00 62.67           C  
ATOM    616  CG  GLN A  73       9.134  -0.474  -6.946  1.00 73.64           C  
ATOM    617  CD  GLN A  73       8.190  -0.294  -8.124  1.00 83.22           C  
ATOM    618  NE2 GLN A  73       8.621   0.492  -9.109  1.00 83.98           N  
ATOM    619  OE1 GLN A  73       7.085  -0.852  -8.150  1.00 91.99           O  
ATOM    620  N   GLY A  74      10.527  -3.715  -7.986  1.00 51.90           N  
ATOM    621  CA  GLY A  74      11.897  -3.965  -8.439  1.00 44.33           C  
ATOM    622  C   GLY A  74      12.454  -5.337  -8.109  1.00 40.63           C  
ATOM    623  O   GLY A  74      11.957  -6.048  -7.231  1.00 41.21           O  
ATOM    624  N   LYS A  75      13.503  -5.717  -8.826  1.00 40.41           N  
ATOM    625  CA  LYS A  75      14.135  -7.023  -8.617  1.00 38.99           C  
ATOM    626  C   LYS A  75      15.533  -7.089  -9.221  1.00 35.48           C  
ATOM    627  O   LYS A  75      15.901  -6.306 -10.112  1.00 33.74           O  
ATOM    628  CB  LYS A  75      13.259  -8.162  -9.174  1.00 40.38           C  
ATOM    629  CG  LYS A  75      12.969  -8.062 -10.664  1.00 45.39           C  
ATOM    630  CD  LYS A  75      11.940  -9.092 -11.100  1.00 48.67           C  
ATOM    631  CE  LYS A  75      11.671  -8.965 -12.591  1.00 51.47           C  
ATOM    632  NZ  LYS A  75      10.501  -9.814 -12.948  1.00 57.59           N1+
ATOM    633  N   TRP A  76      16.317  -8.040  -8.730  1.00 33.46           N  
ATOM    634  CA  TRP A  76      17.600  -8.306  -9.363  1.00 32.03           C  
ATOM    635  C   TRP A  76      18.003  -9.771  -9.307  1.00 29.42           C  
ATOM    636  O   TRP A  76      17.466 -10.570  -8.512  1.00 28.06           O  
ATOM    637  CB  TRP A  76      18.700  -7.370  -8.813  1.00 28.47           C  
ATOM    638  CG  TRP A  76      18.919  -7.432  -7.320  1.00 29.32           C  
ATOM    639  CD1 TRP A  76      18.363  -6.611  -6.371  1.00 29.13           C  
ATOM    640  CD2 TRP A  76      19.777  -8.332  -6.619  1.00 28.23           C  
ATOM    641  CE2 TRP A  76      19.685  -8.015  -5.249  1.00 29.30           C  
ATOM    642  CE3 TRP A  76      20.610  -9.390  -7.015  1.00 28.82           C  
ATOM    643  NE1 TRP A  76      18.824  -6.954  -5.123  1.00 27.19           N  
ATOM    644  CZ2 TRP A  76      20.394  -8.710  -4.279  1.00 26.58           C  
ATOM    645  CZ3 TRP A  76      21.322 -10.063  -6.060  1.00 29.21           C  
ATOM    646  CH2 TRP A  76      21.209  -9.729  -4.704  1.00 29.61           C  
ATOM    647  N   GLU A  77      18.973 -10.093 -10.154  1.00 32.00           N  
ATOM    648  CA  GLU A  77      19.601 -11.401 -10.192  1.00 33.09           C  
ATOM    649  C   GLU A  77      21.097 -11.218 -10.179  1.00 29.96           C  
ATOM    650  O   GLU A  77      21.615 -10.273 -10.772  1.00 27.93           O  
ATOM    651  CB  GLU A  77      19.267 -12.075 -11.483  1.00 38.15           C  
ATOM    652  CG  GLU A  77      17.861 -12.579 -11.549  1.00 49.95           C  
ATOM    653  CD  GLU A  77      17.684 -13.447 -12.764  1.00 59.03           C  
ATOM    654  OE1 GLU A  77      18.359 -13.168 -13.792  1.00 57.13           O  
ATOM    655  OE2 GLU A  77      16.898 -14.413 -12.668  1.00 65.87           O1-
ATOM    656  N   GLY A  78      21.802 -12.141  -9.540  1.00 30.01           N  
ATOM    657  CA  GLY A  78      23.244 -12.028  -9.461  1.00 30.71           C  
ATOM    658  C   GLY A  78      23.987 -13.336  -9.333  1.00 32.26           C  
ATOM    659  O   GLY A  78      23.393 -14.412  -9.349  1.00 33.46           O  
ATOM    660  N   GLU A  79      25.303 -13.237  -9.181  1.00 29.69           N  
ATOM    661  CA  GLU A  79      26.149 -14.411  -9.098  1.00 29.67           C  
ATOM    662  C   GLU A  79      26.949 -14.243  -7.829  1.00 27.50           C  
ATOM    663  O   GLU A  79      27.583 -13.207  -7.634  1.00 28.27           O  
ATOM    664  CB  GLU A  79      27.057 -14.488 -10.340  1.00 29.07           C  
ATOM    665  CG  GLU A  79      26.261 -14.542 -11.644  1.00 32.42           C  
ATOM    666  CD  GLU A  79      27.106 -14.537 -12.926  1.00 36.12           C  
ATOM    667  OE1 GLU A  79      26.544 -14.893 -13.978  1.00 40.27           O  
ATOM    668  OE2 GLU A  79      28.296 -14.152 -12.922  1.00 36.44           O1-
ATOM    669  N   LEU A  80      26.880 -15.244  -6.965  1.00 23.88           N  
ATOM    670  CA  LEU A  80      27.547 -15.194  -5.667  1.00 23.05           C  
ATOM    671  C   LEU A  80      29.021 -15.420  -5.799  1.00 22.68           C  
ATOM    672  O   LEU A  80      29.460 -16.247  -6.619  1.00 25.24           O  
ATOM    673  CB  LEU A  80      26.965 -16.263  -4.735  1.00 23.11           C  
ATOM    674  CG  LEU A  80      25.476 -16.066  -4.459  1.00 24.53           C  
ATOM    675  CD1 LEU A  80      24.910 -17.245  -3.697  1.00 24.27           C  
ATOM    676  CD2 LEU A  80      25.315 -14.771  -3.665  1.00 23.83           C  
ATOM    677  N   GLY A  81      29.777 -14.755  -4.937  1.00 21.46           N  
ATOM    678  CA  GLY A  81      31.218 -14.875  -4.905  1.00 20.74           C  
ATOM    679  C   GLY A  81      31.706 -14.305  -3.607  1.00 20.72           C  
ATOM    680  O   GLY A  81      30.894 -13.840  -2.787  1.00 21.92           O  
ATOM    681  N   THR A  82      33.016 -14.350  -3.394  1.00 22.03           N  
ATOM    682  CA  THR A  82      33.639 -13.663  -2.268  1.00 23.62           C  
ATOM    683  C   THR A  82      34.816 -12.786  -2.755  1.00 25.97           C  
ATOM    684  O   THR A  82      35.448 -13.069  -3.804  1.00 25.53           O  
ATOM    685  CB  THR A  82      34.099 -14.594  -1.125  1.00 24.53           C  
ATOM    686  CG2 THR A  82      33.033 -15.659  -0.751  1.00 23.79           C  
ATOM    687  OG1 THR A  82      35.327 -15.227  -1.482  1.00 25.32           O  
ATOM    688  N   ASP A  83      35.099 -11.726  -1.994  1.00 23.78           N  
ATOM    689  CA  ASP A  83      36.252 -10.862  -2.266  1.00 25.59           C  
ATOM    690  C   ASP A  83      36.623 -10.131  -1.002  1.00 24.55           C  
ATOM    691  O   ASP A  83      35.883 -10.148  -0.020  1.00 24.56           O  
ATOM    692  CB  ASP A  83      35.939  -9.845  -3.371  1.00 24.04           C  
ATOM    693  CG  ASP A  83      37.113  -9.615  -4.328  1.00 25.62           C  
ATOM    694  OD1 ASP A  83      38.300  -9.646  -3.913  1.00 22.50           O  
ATOM    695  OD2 ASP A  83      36.845  -9.372  -5.517  1.00 23.75           O1-
ATOM    696  N   LEU A  84      37.762  -9.467  -1.042  1.00 24.87           N  
ATOM    697  CA  LEU A  84      38.189  -8.638   0.049  1.00 24.98           C  
ATOM    698  C   LEU A  84      37.469  -7.284  -0.059  1.00 25.65           C  
ATOM    699  O   LEU A  84      37.297  -6.741  -1.156  1.00 24.48           O  
ATOM    700  CB  LEU A  84      39.691  -8.467   0.026  1.00 25.08           C  
ATOM    701  CG  LEU A  84      40.517  -9.752   0.058  1.00 25.15           C  
ATOM    702  CD1 LEU A  84      41.951  -9.300   0.073  1.00 25.80           C  
ATOM    703  CD2 LEU A  84      40.201 -10.615   1.285  1.00 25.86           C  
ATOM    704  N   VAL A  85      37.008  -6.787   1.094  1.00 25.97           N  
ATOM    705  CA  VAL A  85      36.156  -5.618   1.165  1.00 26.92           C  
ATOM    706  C   VAL A  85      36.649  -4.732   2.308  1.00 26.94           C  
ATOM    707  O   VAL A  85      36.964  -5.234   3.397  1.00 30.57           O  
ATOM    708  CB  VAL A  85      34.678  -6.030   1.469  1.00 27.99           C  
ATOM    709  CG1 VAL A  85      33.764  -4.819   1.520  1.00 27.05           C  
ATOM    710  CG2 VAL A  85      34.147  -7.055   0.470  1.00 26.14           C  
ATOM    711  N   SER A  86      36.706  -3.421   2.058  1.00 27.91           N  
ATOM    712  CA ASER A  86      36.975  -2.434   3.110  0.50 28.10           C  
ATOM    713  CA BSER A  86      36.961  -2.446   3.119  0.50 27.94           C  
ATOM    714  C   SER A  86      35.978  -1.278   3.040  1.00 27.60           C  
ATOM    715  O   SER A  86      35.272  -1.103   2.039  1.00 25.97           O  
ATOM    716  CB ASER A  86      38.408  -1.878   3.023  0.50 27.50           C  
ATOM    717  CB BSER A  86      38.402  -1.921   3.053  0.50 27.18           C  
ATOM    718  OG ASER A  86      39.338  -2.863   2.620  0.50 28.49           O  
ATOM    719  OG BSER A  86      38.540  -1.011   1.976  0.50 27.73           O  
ATOM    720  N   ILE A  87      35.929  -0.509   4.125  1.00 28.98           N  
ATOM    721  CA  ILE A  87      35.155   0.717   4.223  1.00 26.89           C  
ATOM    722  C   ILE A  87      36.208   1.784   4.580  1.00 27.16           C  
ATOM    723  O   ILE A  87      36.653   1.827   5.710  1.00 29.63           O  
ATOM    724  CB  ILE A  87      34.100   0.616   5.354  1.00 26.78           C  
ATOM    725  CG1 ILE A  87      33.246  -0.655   5.169  1.00 28.68           C  
ATOM    726  CG2 ILE A  87      33.291   1.913   5.468  1.00 23.69           C  
ATOM    727  CD1 ILE A  87      32.295  -0.970   6.324  1.00 27.94           C  
ATOM    728  N   PRO A  88      36.629   2.606   3.603  1.00 28.69           N  
ATOM    729  CA  PRO A  88      37.673   3.634   3.770  1.00 29.83           C  
ATOM    730  C   PRO A  88      37.414   4.565   4.967  1.00 32.08           C  
ATOM    731  O   PRO A  88      38.317   4.767   5.822  1.00 30.32           O  
ATOM    732  CB  PRO A  88      37.608   4.401   2.445  1.00 29.65           C  
ATOM    733  CG  PRO A  88      37.171   3.364   1.460  1.00 30.40           C  
ATOM    734  CD  PRO A  88      36.096   2.616   2.226  1.00 28.96           C  
ATOM    735  N   HIS A  89      36.196   5.088   5.084  1.00 29.97           N  
ATOM    736  CA  HIS A  89      35.889   5.857   6.291  1.00 32.06           C  
ATOM    737  C   HIS A  89      35.154   4.996   7.300  1.00 33.44           C  
ATOM    738  O   HIS A  89      33.983   5.229   7.606  1.00 32.84           O  
ATOM    739  CB  HIS A  89      35.156   7.144   5.943  1.00 33.82           C  
ATOM    740  CG  HIS A  89      35.825   7.935   4.866  1.00 37.20           C  
ATOM    741  CD2 HIS A  89      35.515   8.095   3.555  1.00 39.65           C  
ATOM    742  ND1 HIS A  89      36.979   8.659   5.081  1.00 37.77           N  
ATOM    743  CE1 HIS A  89      37.345   9.240   3.952  1.00 40.20           C  
ATOM    744  NE2 HIS A  89      36.479   8.912   3.010  1.00 42.62           N  
ATOM    745  N   GLY A  90      35.852   3.963   7.779  1.00 32.59           N  
ATOM    746  CA  GLY A  90      35.282   2.923   8.640  1.00 31.16           C  
ATOM    747  C   GLY A  90      36.391   2.416   9.528  1.00 35.13           C  
ATOM    748  O   GLY A  90      37.371   3.125   9.692  1.00 36.61           O  
ATOM    749  N   PRO A  91      36.266   1.189  10.096  1.00 36.61           N  
ATOM    750  CA  PRO A  91      37.379   0.704  10.929  1.00 36.25           C  
ATOM    751  C   PRO A  91      38.546   0.303  10.031  1.00 38.66           C  
ATOM    752  O   PRO A  91      38.376   0.104   8.831  1.00 40.20           O  
ATOM    753  CB  PRO A  91      36.783  -0.516  11.631  1.00 37.74           C  
ATOM    754  CG  PRO A  91      35.753  -1.024  10.674  1.00 38.29           C  
ATOM    755  CD  PRO A  91      35.227   0.155   9.905  1.00 35.41           C  
ATOM    756  N   ASN A  92      39.736   0.196  10.579  1.00 41.78           N  
ATOM    757  CA  ASN A  92      40.878  -0.029   9.719  1.00 42.45           C  
ATOM    758  C   ASN A  92      41.141  -1.499   9.442  1.00 40.26           C  
ATOM    759  O   ASN A  92      42.149  -2.054   9.880  1.00 39.25           O  
ATOM    760  CB  ASN A  92      42.102   0.681  10.268  1.00 47.66           C  
ATOM    761  CG  ASN A  92      42.325   1.998   9.585  1.00 57.75           C  
ATOM    762  ND2 ASN A  92      41.739   3.055  10.140  1.00 53.33           N  
ATOM    763  OD1 ASN A  92      42.989   2.064   8.540  1.00 66.33           O  
ATOM    764  N   VAL A  93      40.224  -2.122   8.714  1.00 37.62           N  
ATOM    765  CA  VAL A  93      40.264  -3.567   8.514  1.00 36.29           C  
ATOM    766  C   VAL A  93      39.809  -3.922   7.111  1.00 35.50           C  
ATOM    767  O   VAL A  93      39.094  -3.150   6.476  1.00 36.48           O  
ATOM    768  CB  VAL A  93      39.386  -4.319   9.549  1.00 36.39           C  
ATOM    769  CG1 VAL A  93      39.853  -4.046  10.977  1.00 35.66           C  
ATOM    770  CG2 VAL A  93      37.911  -3.973   9.377  1.00 35.10           C  
ATOM    771  N   THR A  94      40.239  -5.085   6.628  1.00 32.66           N  
ATOM    772  CA  THR A  94      39.738  -5.639   5.384  1.00 32.70           C  
ATOM    773  C   THR A  94      39.244  -7.031   5.661  1.00 31.97           C  
ATOM    774  O   THR A  94      39.893  -7.773   6.374  1.00 32.96           O  
ATOM    775  CB  THR A  94      40.849  -5.686   4.356  1.00 33.60           C  
ATOM    776  CG2 THR A  94      40.407  -6.431   3.116  1.00 32.07           C  
ATOM    777  OG1 THR A  94      41.142  -4.340   4.001  1.00 37.21           O  
ATOM    778  N   VAL A  95      38.078  -7.388   5.147  1.00 30.63           N  
ATOM    779  CA  VAL A  95      37.537  -8.712   5.447  1.00 33.85           C  
ATOM    780  C   VAL A  95      37.131  -9.398   4.164  1.00 31.01           C  
ATOM    781  O   VAL A  95      36.834  -8.733   3.166  1.00 29.14           O  
ATOM    782  CB  VAL A  95      36.305  -8.679   6.381  1.00 36.66           C  
ATOM    783  CG1 VAL A  95      36.685  -8.159   7.762  1.00 40.07           C  
ATOM    784  CG2 VAL A  95      35.188  -7.845   5.771  1.00 37.65           C  
ATOM    785  N   ARG A  96      37.088 -10.729   4.192  1.00 29.59           N  
ATOM    786  CA  ARG A  96      36.625 -11.425   3.013  1.00 26.76           C  
ATOM    787  C   ARG A  96      35.143 -11.612   3.198  1.00 24.63           C  
ATOM    788  O   ARG A  96      34.708 -12.165   4.195  1.00 25.93           O  
ATOM    789  CB  ARG A  96      37.327 -12.780   2.813  1.00 27.15           C  
ATOM    790  CG  ARG A  96      36.799 -13.460   1.561  1.00 28.18           C  
ATOM    791  CD  ARG A  96      37.635 -14.640   1.174  1.00 31.42           C  
ATOM    792  NE  ARG A  96      38.924 -14.312   0.529  1.00 32.29           N  
ATOM    793  CZ  ARG A  96      39.105 -13.975  -0.759  1.00 29.72           C  
ATOM    794  NH1 ARG A  96      38.075 -13.823  -1.606  1.00 26.91           N1+
ATOM    795  NH2 ARG A  96      40.349 -13.779  -1.212  1.00 29.00           N  
ATOM    796  N   ALA A  97      34.352 -11.223   2.221  1.00 23.27           N  
ATOM    797  CA  ALA A  97      32.919 -11.257   2.460  1.00 22.67           C  
ATOM    798  C   ALA A  97      32.190 -11.748   1.239  1.00 23.55           C  
ATOM    799  O   ALA A  97      32.720 -11.614   0.129  1.00 24.10           O  
ATOM    800  CB  ALA A  97      32.438  -9.849   2.837  1.00 21.96           C  
ATOM    801  N   ASN A  98      30.986 -12.299   1.445  1.00 20.32           N  
ATOM    802  CA  ASN A  98      30.106 -12.676   0.350  1.00 22.37           C  
ATOM    803  C   ASN A  98      29.667 -11.459  -0.427  1.00 21.95           C  
ATOM    804  O   ASN A  98      29.342 -10.409   0.168  1.00 23.21           O  
ATOM    805  CB  ASN A  98      28.896 -13.436   0.901  1.00 22.22           C  
ATOM    806  CG  ASN A  98      29.292 -14.787   1.468  1.00 23.11           C  
ATOM    807  ND2 ASN A  98      28.886 -15.079   2.715  1.00 21.17           N  
ATOM    808  OD1 ASN A  98      30.024 -15.541   0.800  1.00 24.26           O  
ATOM    809  N   ILE A  99      29.681 -11.576  -1.746  1.00 22.18           N  
ATOM    810  CA  ILE A  99      29.195 -10.505  -2.607  1.00 23.10           C  
ATOM    811  C   ILE A  99      28.267 -11.077  -3.672  1.00 23.92           C  
ATOM    812  O   ILE A  99      28.678 -11.969  -4.432  1.00 26.19           O  
ATOM    813  CB  ILE A  99      30.361  -9.781  -3.338  1.00 23.02           C  
ATOM    814  CG1 ILE A  99      31.432  -9.280  -2.332  1.00 22.57           C  
ATOM    815  CG2 ILE A  99      29.847  -8.642  -4.206  1.00 22.60           C  
ATOM    816  CD1 ILE A  99      32.535  -8.491  -3.014  1.00 23.73           C  
ATOM    817  N   ALA A 100      27.051 -10.535  -3.760  1.00 22.54           N  
ATOM    818  CA  ALA A 100      26.161 -10.859  -4.856  1.00 22.62           C  
ATOM    819  C   ALA A 100      26.456  -9.873  -5.980  1.00 23.15           C  
ATOM    820  O   ALA A 100      26.187  -8.681  -5.868  1.00 24.16           O  
ATOM    821  CB  ALA A 100      24.701 -10.810  -4.438  1.00 20.87           C  
ATOM    822  N   ALA A 101      27.060 -10.376  -7.046  1.00 22.70           N  
ATOM    823  CA  ALA A 101      27.455  -9.562  -8.176  1.00 22.91           C  
ATOM    824  C   ALA A 101      26.232  -9.467  -9.086  1.00 24.58           C  
ATOM    825  O   ALA A 101      25.866 -10.431  -9.751  1.00 25.24           O  
ATOM    826  CB  ALA A 101      28.609 -10.236  -8.893  1.00 23.26           C  
ATOM    827  N   ILE A 102      25.599  -8.301  -9.111  1.00 26.55           N  
ATOM    828  CA  ILE A 102      24.309  -8.102  -9.823  1.00 28.11           C  
ATOM    829  C   ILE A 102      24.547  -7.965 -11.338  1.00 30.44           C  
ATOM    830  O   ILE A 102      25.276  -7.072 -11.770  1.00 32.25           O  
ATOM    831  CB  ILE A 102      23.561  -6.856  -9.278  1.00 26.97           C  
ATOM    832  CG1 ILE A 102      23.166  -7.059  -7.806  1.00 27.30           C  
ATOM    833  CG2 ILE A 102      22.321  -6.575 -10.109  1.00 26.29           C  
ATOM    834  CD1 ILE A 102      22.576  -5.797  -7.164  1.00 28.69           C  
ATOM    835  N   THR A 103      23.934  -8.851 -12.129  1.00 32.62           N  
ATOM    836  CA  THR A 103      24.174  -8.918 -13.583  1.00 33.52           C  
ATOM    837  C   THR A 103      22.916  -8.539 -14.336  1.00 38.03           C  
ATOM    838  O   THR A 103      22.978  -8.197 -15.508  1.00 40.88           O  
ATOM    839  CB  THR A 103      24.578 -10.341 -14.035  1.00 31.70           C  
ATOM    840  CG2 THR A 103      25.973 -10.713 -13.521  1.00 29.96           C  
ATOM    841  OG1 THR A 103      23.654 -11.277 -13.473  1.00 29.31           O  
ATOM    842  N   GLU A 104      21.767  -8.619 -13.676  1.00 37.16           N  
ATOM    843  CA  GLU A 104      20.527  -8.120 -14.270  1.00 42.50           C  
ATOM    844  C   GLU A 104      19.605  -7.585 -13.199  1.00 42.48           C  
ATOM    845  O   GLU A 104      19.581  -8.094 -12.082  1.00 37.30           O  
ATOM    846  CB  GLU A 104      19.792  -9.206 -15.032  1.00 48.24           C  
ATOM    847  CG  GLU A 104      20.234  -9.336 -16.468  1.00 63.25           C  
ATOM    848  CD  GLU A 104      19.603 -10.540 -17.113  1.00 76.93           C  
ATOM    849  OE1 GLU A 104      20.289 -11.580 -17.203  1.00 89.09           O  
ATOM    850  OE2 GLU A 104      18.413 -10.455 -17.491  1.00 85.00           O1-
ATOM    851  N   SER A 105      18.834  -6.572 -13.562  1.00 41.40           N  
ATOM    852  CA  SER A 105      17.937  -5.907 -12.621  1.00 43.39           C  
ATOM    853  C   SER A 105      16.792  -5.235 -13.369  1.00 42.56           C  
ATOM    854  O   SER A 105      16.894  -4.956 -14.565  1.00 41.21           O  
ATOM    855  CB  SER A 105      18.706  -4.874 -11.791  1.00 37.06           C  
ATOM    856  OG  SER A 105      19.243  -3.842 -12.609  1.00 37.39           O  
ATOM    857  N   ASP A 106      15.715  -4.970 -12.645  1.00 43.36           N  
ATOM    858  CA  ASP A 106      14.538  -4.324 -13.203  1.00 46.31           C  
ATOM    859  C   ASP A 106      13.921  -3.419 -12.138  1.00 44.73           C  
ATOM    860  O   ASP A 106      13.495  -3.903 -11.074  1.00 43.33           O  
ATOM    861  CB  ASP A 106      13.527  -5.378 -13.642  1.00 51.67           C  
ATOM    862  CG  ASP A 106      12.240  -4.765 -14.144  1.00 59.67           C  
ATOM    863  OD1 ASP A 106      12.315  -3.902 -15.045  1.00 61.71           O  
ATOM    864  OD2 ASP A 106      11.159  -5.135 -13.634  1.00 63.21           O1-
ATOM    865  N   LYS A 107      13.900  -2.116 -12.431  1.00 46.22           N  
ATOM    866  CA  LYS A 107      13.371  -1.092 -11.521  1.00 45.56           C  
ATOM    867  C   LYS A 107      14.012  -1.183 -10.139  1.00 44.91           C  
ATOM    868  O   LYS A 107      13.314  -1.190  -9.137  1.00 48.03           O  
ATOM    869  CB  LYS A 107      11.850  -1.221 -11.369  1.00 48.10           C  
ATOM    870  CG  LYS A 107      11.029  -1.039 -12.633  1.00 53.77           C  
ATOM    871  CD  LYS A 107       9.574  -1.369 -12.319  1.00 61.03           C  
ATOM    872  CE  LYS A 107       8.711  -1.431 -13.568  1.00 63.22           C  
ATOM    873  NZ  LYS A 107       7.275  -1.549 -13.193  1.00 63.42           N1+
ATOM    874  N   PHE A 108      15.332  -1.301 -10.079  1.00 40.93           N  
ATOM    875  CA  PHE A 108      16.007  -1.406  -8.799  1.00 37.25           C  
ATOM    876  C   PHE A 108      16.921  -0.209  -8.688  1.00 39.12           C  
ATOM    877  O   PHE A 108      16.724   0.641  -7.821  1.00 37.89           O  
ATOM    878  CB  PHE A 108      16.762  -2.735  -8.674  1.00 34.77           C  
ATOM    879  CG  PHE A 108      17.654  -2.820  -7.470  1.00 34.73           C  
ATOM    880  CD1 PHE A 108      17.116  -2.804  -6.174  1.00 37.32           C  
ATOM    881  CD2 PHE A 108      19.038  -2.938  -7.617  1.00 35.88           C  
ATOM    882  CE1 PHE A 108      17.954  -2.880  -5.059  1.00 35.15           C  
ATOM    883  CE2 PHE A 108      19.879  -3.025  -6.506  1.00 36.44           C  
ATOM    884  CZ  PHE A 108      19.333  -3.000  -5.227  1.00 35.99           C  
ATOM    885  N   PHE A 109      17.899  -0.107  -9.585  1.00 38.34           N  
ATOM    886  CA  PHE A 109      18.734   1.075  -9.604  1.00 39.96           C  
ATOM    887  C   PHE A 109      17.919   2.309  -9.994  1.00 43.86           C  
ATOM    888  O   PHE A 109      16.987   2.232 -10.786  1.00 46.27           O  
ATOM    889  CB  PHE A 109      19.934   0.872 -10.505  1.00 40.92           C  
ATOM    890  CG  PHE A 109      20.832  -0.237 -10.044  1.00 41.28           C  
ATOM    891  CD1 PHE A 109      21.492  -0.145  -8.826  1.00 37.71           C  
ATOM    892  CD2 PHE A 109      20.986  -1.387 -10.813  1.00 41.57           C  
ATOM    893  CE1 PHE A 109      22.305  -1.174  -8.392  1.00 41.35           C  
ATOM    894  CE2 PHE A 109      21.805  -2.421 -10.383  1.00 40.07           C  
ATOM    895  CZ  PHE A 109      22.461  -2.315  -9.168  1.00 39.07           C  
ATOM    896  N   ILE A 110      18.268   3.436  -9.393  1.00 45.88           N  
ATOM    897  CA  ILE A 110      17.462   4.647  -9.459  1.00 48.44           C  
ATOM    898  C   ILE A 110      18.297   5.729 -10.132  1.00 47.31           C  
ATOM    899  O   ILE A 110      19.435   6.009  -9.710  1.00 43.58           O  
ATOM    900  CB  ILE A 110      17.024   5.072  -8.026  1.00 50.80           C  
ATOM    901  CG1 ILE A 110      15.879   4.173  -7.503  1.00 50.21           C  
ATOM    902  CG2 ILE A 110      16.678   6.560  -7.942  1.00 53.85           C  
ATOM    903  CD1 ILE A 110      14.718   3.962  -8.466  1.00 48.69           C  
ATOM    904  N   ASN A 111      17.756   6.334 -11.181  1.00 46.16           N  
ATOM    905  CA  ASN A 111      18.513   7.376 -11.874  1.00 49.55           C  
ATOM    906  C   ASN A 111      18.986   8.492 -10.930  1.00 46.39           C  
ATOM    907  O   ASN A 111      18.176   9.194 -10.346  1.00 50.94           O  
ATOM    908  CB  ASN A 111      17.731   7.940 -13.057  1.00 52.06           C  
ATOM    909  CG  ASN A 111      18.535   8.949 -13.849  1.00 56.14           C  
ATOM    910  ND2 ASN A 111      17.859   9.675 -14.714  1.00 55.39           N  
ATOM    911  OD1 ASN A 111      19.751   9.081 -13.677  1.00 58.32           O  
ATOM    912  N   GLY A 112      20.297   8.604 -10.749  1.00 42.33           N  
ATOM    913  CA  GLY A 112      20.876   9.696  -9.981  1.00 40.88           C  
ATOM    914  C   GLY A 112      20.946   9.483  -8.480  1.00 46.82           C  
ATOM    915  O   GLY A 112      21.169  10.442  -7.735  1.00 44.24           O  
ATOM    916  N   SER A 113      20.769   8.235  -8.025  1.00 47.77           N  
ATOM    917  CA  SER A 113      20.845   7.884  -6.587  1.00 42.86           C  
ATOM    918  C   SER A 113      22.264   8.059  -6.075  1.00 41.61           C  
ATOM    919  O   SER A 113      22.480   8.367  -4.896  1.00 40.15           O  
ATOM    920  CB  SER A 113      20.463   6.415  -6.363  1.00 47.01           C  
ATOM    921  OG  SER A 113      21.559   5.554  -6.693  1.00 41.17           O  
ATOM    922  N   ASN A 114      23.227   7.810  -6.961  1.00 34.59           N  
ATOM    923  CA  ASN A 114      24.646   7.890  -6.593  1.00 35.60           C  
ATOM    924  C   ASN A 114      25.170   6.646  -5.890  1.00 31.85           C  
ATOM    925  O   ASN A 114      26.325   6.647  -5.450  1.00 32.51           O  
ATOM    926  CB  ASN A 114      24.925   9.114  -5.717  1.00 42.35           C  
ATOM    927  CG  ASN A 114      24.555  10.426  -6.408  1.00 54.73           C  
ATOM    928  ND2 ASN A 114      23.732  11.268  -5.733  1.00 53.37           N  
ATOM    929  OD1 ASN A 114      25.010  10.689  -7.534  1.00 55.71           O  
ATOM    930  N   TRP A 115      24.339   5.614  -5.737  1.00 26.87           N  
ATOM    931  CA  TRP A 115      24.858   4.360  -5.171  1.00 26.88           C  
ATOM    932  C   TRP A 115      24.740   3.200  -6.152  1.00 25.41           C  
ATOM    933  O   TRP A 115      23.851   3.164  -7.032  1.00 24.37           O  
ATOM    934  CB  TRP A 115      24.316   4.011  -3.771  1.00 27.25           C  
ATOM    935  CG  TRP A 115      22.817   4.013  -3.659  1.00 28.54           C  
ATOM    936  CD1 TRP A 115      22.057   5.018  -3.144  1.00 27.22           C  
ATOM    937  CD2 TRP A 115      21.899   2.983  -4.071  1.00 28.21           C  
ATOM    938  CE2 TRP A 115      20.600   3.447  -3.772  1.00 28.71           C  
ATOM    939  CE3 TRP A 115      22.049   1.706  -4.645  1.00 28.50           C  
ATOM    940  NE1 TRP A 115      20.732   4.690  -3.212  1.00 27.22           N  
ATOM    941  CZ2 TRP A 115      19.438   2.684  -4.030  1.00 28.88           C  
ATOM    942  CZ3 TRP A 115      20.890   0.947  -4.926  1.00 29.48           C  
ATOM    943  CH2 TRP A 115      19.608   1.430  -4.597  1.00 30.58           C  
ATOM    944  N   GLU A 116      25.651   2.266  -5.997  1.00 24.66           N  
ATOM    945  CA  GLU A 116      25.831   1.169  -6.969  1.00 26.91           C  
ATOM    946  C   GLU A 116      25.632  -0.210  -6.350  1.00 25.86           C  
ATOM    947  O   GLU A 116      25.880  -1.237  -7.005  1.00 26.17           O  
ATOM    948  CB  GLU A 116      27.252   1.230  -7.561  1.00 28.22           C  
ATOM    949  CG  GLU A 116      27.481   2.407  -8.479  1.00 36.25           C  
ATOM    950  CD  GLU A 116      28.174   3.579  -7.815  1.00 38.73           C  
ATOM    951  OE1 GLU A 116      27.806   4.716  -8.169  1.00 46.58           O  
ATOM    952  OE2 GLU A 116      29.096   3.395  -6.980  1.00 38.16           O1-
ATOM    953  N   GLY A 117      25.211  -0.252  -5.093  1.00 24.86           N  
ATOM    954  CA  GLY A 117      24.965  -1.529  -4.427  1.00 24.95           C  
ATOM    955  C   GLY A 117      24.326  -1.304  -3.070  1.00 25.90           C  
ATOM    956  O   GLY A 117      24.084  -0.141  -2.672  1.00 24.69           O  
ATOM    957  N   ILE A 118      24.049  -2.401  -2.375  1.00 22.93           N  
ATOM    958  CA  ILE A 118      23.381  -2.347  -1.085  1.00 23.53           C  
ATOM    959  C   ILE A 118      24.136  -3.170  -0.077  1.00 23.22           C  
ATOM    960  O   ILE A 118      24.675  -4.235  -0.387  1.00 23.71           O  
ATOM    961  CB  ILE A 118      21.917  -2.842  -1.133  1.00 25.63           C  
ATOM    962  CG1 ILE A 118      21.834  -4.306  -1.560  1.00 27.01           C  
ATOM    963  CG2 ILE A 118      21.099  -2.036  -2.143  1.00 25.92           C  
ATOM    964  CD1 ILE A 118      20.391  -4.773  -1.758  1.00 29.94           C  
ATOM    965  N   LEU A 119      24.172  -2.648   1.140  1.00 23.21           N  
ATOM    966  CA  LEU A 119      24.761  -3.314   2.263  1.00 21.91           C  
ATOM    967  C   LEU A 119      23.671  -3.704   3.263  1.00 23.89           C  
ATOM    968  O   LEU A 119      23.263  -2.881   4.119  1.00 23.91           O  
ATOM    969  CB  LEU A 119      25.811  -2.412   2.922  1.00 21.87           C  
ATOM    970  CG  LEU A 119      26.583  -3.075   4.070  1.00 23.48           C  
ATOM    971  CD1 LEU A 119      27.337  -4.284   3.533  1.00 22.74           C  
ATOM    972  CD2 LEU A 119      27.510  -2.061   4.721  1.00 25.78           C  
ATOM    973  N   GLY A 120      23.220  -4.957   3.178  1.00 22.27           N  
ATOM    974  CA  GLY A 120      22.231  -5.495   4.114  1.00 21.61           C  
ATOM    975  C   GLY A 120      22.862  -5.795   5.448  1.00 23.65           C  
ATOM    976  O   GLY A 120      23.716  -6.688   5.549  1.00 23.44           O  
ATOM    977  N   LEU A 121      22.434  -5.058   6.488  1.00 21.05           N  
ATOM    978  CA  LEU A 121      23.077  -5.108   7.794  1.00 20.69           C  
ATOM    979  C   LEU A 121      22.302  -5.991   8.789  1.00 20.44           C  
ATOM    980  O   LEU A 121      22.712  -6.161   9.940  1.00 20.72           O  
ATOM    981  CB  LEU A 121      23.188  -3.681   8.345  1.00 21.03           C  
ATOM    982  CG  LEU A 121      24.253  -2.860   7.620  1.00 21.59           C  
ATOM    983  CD1 LEU A 121      24.028  -1.386   7.951  1.00 22.25           C  
ATOM    984  CD2 LEU A 121      25.647  -3.334   8.087  1.00 22.25           C  
ATOM    985  N   ALA A 122      21.162  -6.527   8.357  1.00 19.38           N  
ATOM    986  CA  ALA A 122      20.353  -7.411   9.224  1.00 19.77           C  
ATOM    987  C   ALA A 122      20.902  -8.883   9.180  1.00 21.07           C  
ATOM    988  O   ALA A 122      21.911  -9.173   8.515  1.00 20.21           O  
ATOM    989  CB  ALA A 122      18.880  -7.337   8.805  1.00 18.86           C  
ATOM    990  N   TYR A 123      20.196  -9.813   9.800  1.00 21.36           N  
ATOM    991  CA  TYR A 123      20.753 -11.125  10.125  1.00 23.11           C  
ATOM    992  C   TYR A 123      20.625 -12.229   9.054  1.00 22.92           C  
ATOM    993  O   TYR A 123      19.828 -12.110   8.118  1.00 21.28           O  
ATOM    994  CB  TYR A 123      20.106 -11.595  11.422  1.00 23.34           C  
ATOM    995  CG  TYR A 123      20.369 -10.715  12.614  1.00 23.76           C  
ATOM    996  CD1 TYR A 123      21.537 -10.857  13.363  1.00 23.90           C  
ATOM    997  CD2 TYR A 123      19.421  -9.783  13.034  1.00 23.39           C  
ATOM    998  CE1 TYR A 123      21.775 -10.072  14.480  1.00 24.37           C  
ATOM    999  CE2 TYR A 123      19.628  -9.008  14.157  1.00 22.24           C  
ATOM   1000  CZ  TYR A 123      20.819  -9.146  14.872  1.00 25.09           C  
ATOM   1001  OH  TYR A 123      21.026  -8.373  15.999  1.00 25.31           O  
ATOM   1002  N   ALA A 124      21.406 -13.309   9.206  1.00 24.55           N  
ATOM   1003  CA  ALA A 124      21.446 -14.422   8.201  1.00 24.48           C  
ATOM   1004  C   ALA A 124      20.078 -15.059   7.842  1.00 25.48           C  
ATOM   1005  O   ALA A 124      19.833 -15.466   6.700  1.00 23.61           O  
ATOM   1006  CB  ALA A 124      22.431 -15.488   8.647  1.00 25.83           C  
ATOM   1007  N   GLU A 125      19.166 -15.121   8.803  1.00 26.42           N  
ATOM   1008  CA  GLU A 125      17.869 -15.736   8.544  1.00 27.69           C  
ATOM   1009  C   GLU A 125      17.134 -15.179   7.318  1.00 29.34           C  
ATOM   1010  O   GLU A 125      16.360 -15.897   6.687  1.00 31.34           O  
ATOM   1011  CB  GLU A 125      16.965 -15.628   9.778  1.00 31.48           C  
ATOM   1012  CG  GLU A 125      15.554 -16.037   9.402  1.00 37.90           C  
ATOM   1013  CD  GLU A 125      14.614 -16.118  10.569  1.00 45.83           C  
ATOM   1014  OE1 GLU A 125      15.088 -16.274  11.712  1.00 46.38           O  
ATOM   1015  OE2 GLU A 125      13.385 -16.034  10.328  1.00 49.77           O1-
ATOM   1016  N   ILE A 126      17.351 -13.911   6.960  1.00 26.57           N  
ATOM   1017  CA  ILE A 126      16.630 -13.327   5.802  1.00 25.48           C  
ATOM   1018  C   ILE A 126      17.583 -13.119   4.589  1.00 25.02           C  
ATOM   1019  O   ILE A 126      17.211 -12.539   3.579  1.00 22.93           O  
ATOM   1020  CB  ILE A 126      15.871 -12.024   6.179  1.00 25.76           C  
ATOM   1021  CG1 ILE A 126      16.861 -10.912   6.592  1.00 27.23           C  
ATOM   1022  CG2 ILE A 126      14.919 -12.286   7.355  1.00 24.37           C  
ATOM   1023  CD1 ILE A 126      16.217  -9.550   6.857  1.00 28.40           C  
ATOM   1024  N   ALA A 127      18.823 -13.594   4.705  1.00 24.65           N  
ATOM   1025  CA  ALA A 127      19.735 -13.601   3.551  1.00 25.94           C  
ATOM   1026  C   ALA A 127      19.203 -14.487   2.427  1.00 28.61           C  
ATOM   1027  O   ALA A 127      18.584 -15.526   2.678  1.00 28.45           O  
ATOM   1028  CB  ALA A 127      21.119 -14.052   3.958  1.00 23.41           C  
ATOM   1029  N   ARG A 128      19.463 -14.073   1.189  1.00 28.79           N  
ATOM   1030  CA  ARG A 128      19.147 -14.870   0.004  1.00 31.27           C  
ATOM   1031  C   ARG A 128      20.451 -15.439  -0.544  1.00 29.91           C  
ATOM   1032  O   ARG A 128      21.466 -14.743  -0.542  1.00 28.84           O  
ATOM   1033  CB  ARG A 128      18.456 -14.007  -1.061  1.00 32.53           C  
ATOM   1034  CG  ARG A 128      17.159 -13.304  -0.612  1.00 41.24           C  
ATOM   1035  CD  ARG A 128      15.965 -14.239  -0.385  1.00 48.19           C  
ATOM   1036  NE  ARG A 128      16.033 -15.430  -1.248  1.00 67.50           N  
ATOM   1037  CZ  ARG A 128      15.523 -15.533  -2.482  1.00 75.09           C  
ATOM   1038  NH1 ARG A 128      14.857 -14.521  -3.035  1.00 78.69           N1+
ATOM   1039  NH2 ARG A 128      15.675 -16.664  -3.165  1.00 76.62           N  
ATOM   1040  N   PRO A 129      20.448 -16.700  -1.034  1.00 31.42           N  
ATOM   1041  CA  PRO A 129      19.342 -17.662  -1.233  1.00 31.42           C  
ATOM   1042  C   PRO A 129      18.809 -18.283   0.036  1.00 31.89           C  
ATOM   1043  O   PRO A 129      17.643 -18.658   0.075  1.00 33.48           O  
ATOM   1044  CB  PRO A 129      19.979 -18.779  -2.084  1.00 30.20           C  
ATOM   1045  CG  PRO A 129      21.236 -18.184  -2.640  1.00 33.19           C  
ATOM   1046  CD  PRO A 129      21.716 -17.203  -1.612  1.00 30.44           C  
ATOM   1047  N   ASP A 130      19.645 -18.399   1.063  1.00 30.86           N  
ATOM   1048  CA  ASP A 130      19.238 -18.994   2.319  1.00 34.07           C  
ATOM   1049  C   ASP A 130      20.193 -18.502   3.399  1.00 31.86           C  
ATOM   1050  O   ASP A 130      21.086 -17.714   3.119  1.00 30.10           O  
ATOM   1051  CB  ASP A 130      19.332 -20.520   2.229  1.00 38.38           C  
ATOM   1052  CG  ASP A 130      20.612 -20.962   1.594  1.00 42.75           C  
ATOM   1053  OD1 ASP A 130      21.672 -20.891   2.264  1.00 41.38           O  
ATOM   1054  OD2 ASP A 130      20.561 -21.332   0.396  1.00 51.76           O1-
ATOM   1055  N   ASP A 131      20.019 -18.998   4.615  1.00 29.05           N  
ATOM   1056  CA  ASP A 131      20.730 -18.469   5.770  1.00 28.12           C  
ATOM   1057  C   ASP A 131      22.157 -18.969   5.941  1.00 28.17           C  
ATOM   1058  O   ASP A 131      22.858 -18.587   6.892  1.00 27.02           O  
ATOM   1059  CB  ASP A 131      19.903 -18.689   7.035  1.00 29.66           C  
ATOM   1060  CG  ASP A 131      19.913 -20.145   7.495  1.00 33.95           C  
ATOM   1061  OD1 ASP A 131      20.496 -21.003   6.795  1.00 35.07           O  
ATOM   1062  OD2 ASP A 131      19.362 -20.415   8.574  1.00 35.12           O1-
ATOM   1063  N   SER A 132      22.618 -19.798   5.013  1.00 28.41           N  
ATOM   1064  CA  SER A 132      24.027 -20.149   4.984  1.00 31.18           C  
ATOM   1065  C   SER A 132      24.935 -19.076   4.361  1.00 29.94           C  
ATOM   1066  O   SER A 132      26.142 -19.198   4.470  1.00 31.41           O  
ATOM   1067  CB  SER A 132      24.229 -21.454   4.198  1.00 36.62           C  
ATOM   1068  OG  SER A 132      23.860 -21.212   2.840  1.00 36.61           O  
ATOM   1069  N   LEU A 133      24.388 -18.073   3.674  1.00 26.93           N  
ATOM   1070  CA  LEU A 133      25.229 -16.995   3.110  1.00 24.30           C  
ATOM   1071  C   LEU A 133      25.522 -15.961   4.172  1.00 24.95           C  
ATOM   1072  O   LEU A 133      24.670 -15.121   4.483  1.00 25.99           O  
ATOM   1073  CB  LEU A 133      24.548 -16.334   1.920  1.00 23.40           C  
ATOM   1074  CG  LEU A 133      25.504 -15.523   1.019  1.00 23.85           C  
ATOM   1075  CD1 LEU A 133      26.276 -16.454   0.097  1.00 22.71           C  
ATOM   1076  CD2 LEU A 133      24.773 -14.490   0.179  1.00 23.02           C  
ATOM   1077  N   GLU A 134      26.699 -16.029   4.787  1.00 26.40           N  
ATOM   1078  CA  GLU A 134      27.012 -15.130   5.891  1.00 25.76           C  
ATOM   1079  C   GLU A 134      26.923 -13.633   5.471  1.00 26.11           C  
ATOM   1080  O   GLU A 134      27.545 -13.231   4.463  1.00 24.30           O  
ATOM   1081  CB  GLU A 134      28.401 -15.468   6.422  1.00 27.34           C  
ATOM   1082  CG  GLU A 134      28.743 -14.796   7.741  1.00 30.16           C  
ATOM   1083  CD  GLU A 134      30.153 -15.150   8.191  1.00 34.57           C  
ATOM   1084  OE1 GLU A 134      30.319 -15.691   9.296  1.00 41.78           O  
ATOM   1085  OE2 GLU A 134      31.107 -14.919   7.431  1.00 35.19           O1-
ATOM   1086  N   PRO A 135      26.124 -12.807   6.212  1.00 26.56           N  
ATOM   1087  CA  PRO A 135      26.024 -11.346   5.935  1.00 24.10           C  
ATOM   1088  C   PRO A 135      27.342 -10.638   6.197  1.00 23.14           C  
ATOM   1089  O   PRO A 135      28.140 -11.114   7.018  1.00 22.80           O  
ATOM   1090  CB  PRO A 135      24.995 -10.845   6.973  1.00 23.88           C  
ATOM   1091  CG  PRO A 135      24.176 -12.057   7.294  1.00 24.67           C  
ATOM   1092  CD  PRO A 135      25.115 -13.246   7.200  1.00 24.10           C  
ATOM   1093  N   PHE A 136      27.562  -9.502   5.538  1.00 22.37           N  
ATOM   1094  CA  PHE A 136      28.776  -8.726   5.740  1.00 23.70           C  
ATOM   1095  C   PHE A 136      29.171  -8.455   7.196  1.00 23.20           C  
ATOM   1096  O   PHE A 136      30.346  -8.684   7.601  1.00 21.52           O  
ATOM   1097  CB  PHE A 136      28.704  -7.399   4.978  1.00 24.73           C  
ATOM   1098  CG  PHE A 136      29.924  -6.561   5.162  1.00 25.91           C  
ATOM   1099  CD1 PHE A 136      31.038  -6.764   4.364  1.00 26.15           C  
ATOM   1100  CD2 PHE A 136      29.976  -5.586   6.159  1.00 28.26           C  
ATOM   1101  CE1 PHE A 136      32.189  -6.003   4.547  1.00 27.30           C  
ATOM   1102  CE2 PHE A 136      31.129  -4.815   6.342  1.00 28.15           C  
ATOM   1103  CZ  PHE A 136      32.231  -5.023   5.522  1.00 26.88           C  
ATOM   1104  N   PHE A 137      28.220  -7.948   7.994  1.00 23.18           N  
ATOM   1105  CA  PHE A 137      28.556  -7.576   9.371  1.00 24.60           C  
ATOM   1106  C   PHE A 137      29.042  -8.790  10.205  1.00 24.66           C  
ATOM   1107  O   PHE A 137      29.960  -8.686  11.035  1.00 22.28           O  
ATOM   1108  CB  PHE A 137      27.425  -6.777  10.082  1.00 23.49           C  
ATOM   1109  CG  PHE A 137      27.946  -5.867  11.159  1.00 23.85           C  
ATOM   1110  CD1 PHE A 137      28.448  -4.622  10.831  1.00 24.70           C  
ATOM   1111  CD2 PHE A 137      28.029  -6.297  12.472  1.00 23.37           C  
ATOM   1112  CE1 PHE A 137      28.998  -3.787  11.793  1.00 25.21           C  
ATOM   1113  CE2 PHE A 137      28.577  -5.469  13.447  1.00 24.63           C  
ATOM   1114  CZ  PHE A 137      29.050  -4.207  13.105  1.00 24.41           C  
ATOM   1115  N   ASP A 138      28.426  -9.938   9.961  1.00 25.90           N  
ATOM   1116  CA  ASP A 138      28.828 -11.197  10.592  1.00 28.33           C  
ATOM   1117  C   ASP A 138      30.265 -11.579  10.200  1.00 27.29           C  
ATOM   1118  O   ASP A 138      31.059 -11.899  11.084  1.00 28.57           O  
ATOM   1119  CB  ASP A 138      27.821 -12.301  10.261  1.00 28.85           C  
ATOM   1120  CG  ASP A 138      26.484 -12.079  10.952  1.00 32.31           C  
ATOM   1121  OD1 ASP A 138      25.668 -11.278  10.459  1.00 36.09           O  
ATOM   1122  OD2 ASP A 138      26.247 -12.687  12.013  1.00 34.71           O1-
ATOM   1123  N   SER A 139      30.620 -11.498   8.909  1.00 26.61           N  
ATOM   1124  CA  SER A 139      32.038 -11.694   8.522  1.00 26.18           C  
ATOM   1125  C   SER A 139      32.986 -10.701   9.206  1.00 28.42           C  
ATOM   1126  O   SER A 139      34.075 -11.079   9.694  1.00 28.13           O  
ATOM   1127  CB  SER A 139      32.241 -11.569   7.032  1.00 24.74           C  
ATOM   1128  OG  SER A 139      31.325 -12.387   6.311  1.00 29.64           O  
ATOM   1129  N   LEU A 140      32.589  -9.433   9.214  1.00 26.57           N  
ATOM   1130  CA  LEU A 140      33.403  -8.384   9.797  1.00 28.19           C  
ATOM   1131  C   LEU A 140      33.765  -8.698  11.248  1.00 28.67           C  
ATOM   1132  O   LEU A 140      34.944  -8.587  11.649  1.00 28.10           O  
ATOM   1133  CB  LEU A 140      32.673  -7.020   9.718  1.00 26.95           C  
ATOM   1134  CG  LEU A 140      33.404  -5.832  10.364  1.00 29.54           C  
ATOM   1135  CD1 LEU A 140      34.496  -5.323   9.436  1.00 28.06           C  
ATOM   1136  CD2 LEU A 140      32.429  -4.695  10.660  1.00 32.05           C  
ATOM   1137  N   VAL A 141      32.750  -9.066  12.032  1.00 27.13           N  
ATOM   1138  CA  VAL A 141      32.940  -9.335  13.457  1.00 29.92           C  
ATOM   1139  C   VAL A 141      33.734 -10.637  13.650  1.00 32.63           C  
ATOM   1140  O   VAL A 141      34.601 -10.724  14.530  1.00 32.36           O  
ATOM   1141  CB  VAL A 141      31.595  -9.399  14.201  1.00 29.49           C  
ATOM   1142  CG1 VAL A 141      31.757 -10.036  15.570  1.00 28.07           C  
ATOM   1143  CG2 VAL A 141      31.002  -7.997  14.331  1.00 28.68           C  
ATOM   1144  N   LYS A 142      33.445 -11.633  12.820  1.00 33.34           N  
ATOM   1145  CA  LYS A 142      34.158 -12.903  12.919  1.00 36.28           C  
ATOM   1146  C   LYS A 142      35.636 -12.732  12.627  1.00 36.09           C  
ATOM   1147  O   LYS A 142      36.460 -13.264  13.347  1.00 36.44           O  
ATOM   1148  CB  LYS A 142      33.566 -13.961  11.993  1.00 39.92           C  
ATOM   1149  CG  LYS A 142      32.910 -15.109  12.719  1.00 47.41           C  
ATOM   1150  CD  LYS A 142      31.755 -15.679  11.907  1.00 51.27           C  
ATOM   1151  CE  LYS A 142      31.453 -17.113  12.308  1.00 54.11           C  
ATOM   1152  NZ  LYS A 142      31.096 -17.220  13.753  1.00 57.11           N1+
ATOM   1153  N   GLN A 143      35.973 -11.974  11.585  1.00 36.86           N  
ATOM   1154  CA  GLN A 143      37.359 -11.890  11.152  1.00 34.98           C  
ATOM   1155  C   GLN A 143      38.198 -10.806  11.822  1.00 36.16           C  
ATOM   1156  O   GLN A 143      39.396 -10.756  11.604  1.00 37.67           O  
ATOM   1157  CB  GLN A 143      37.422 -11.725   9.649  1.00 31.53           C  
ATOM   1158  CG  GLN A 143      36.756 -12.868   8.932  1.00 28.09           C  
ATOM   1159  CD  GLN A 143      36.624 -12.593   7.467  1.00 27.44           C  
ATOM   1160  NE2 GLN A 143      35.592 -13.148   6.864  1.00 28.10           N  
ATOM   1161  OE1 GLN A 143      37.426 -11.865   6.873  1.00 30.07           O  
ATOM   1162  N   THR A 144      37.584  -9.934  12.616  1.00 36.05           N  
ATOM   1163  CA  THR A 144      38.307  -8.832  13.241  1.00 33.42           C  
ATOM   1164  C   THR A 144      37.996  -8.703  14.731  1.00 36.15           C  
ATOM   1165  O   THR A 144      37.267  -9.526  15.303  1.00 36.86           O  
ATOM   1166  CB  THR A 144      37.964  -7.485  12.567  1.00 33.58           C  
ATOM   1167  CG2 THR A 144      38.131  -7.560  11.060  1.00 30.38           C  
ATOM   1168  OG1 THR A 144      36.617  -7.118  12.905  1.00 31.87           O  
ATOM   1169  N   HIS A 145      38.545  -7.660  15.351  1.00 39.09           N  
ATOM   1170  CA  HIS A 145      38.207  -7.341  16.735  1.00 42.33           C  
ATOM   1171  C   HIS A 145      37.149  -6.239  16.842  1.00 39.92           C  
ATOM   1172  O   HIS A 145      36.952  -5.687  17.923  1.00 39.74           O  
ATOM   1173  CB  HIS A 145      39.455  -6.920  17.515  1.00 48.06           C  
ATOM   1174  CG  HIS A 145      40.437  -8.028  17.726  1.00 55.29           C  
ATOM   1175  CD2 HIS A 145      41.705  -8.192  17.279  1.00 55.97           C  
ATOM   1176  ND1 HIS A 145      40.147  -9.146  18.481  1.00 56.66           N  
ATOM   1177  CE1 HIS A 145      41.193  -9.954  18.484  1.00 58.09           C  
ATOM   1178  NE2 HIS A 145      42.151  -9.399  17.765  1.00 58.53           N  
ATOM   1179  N   VAL A 146      36.475  -5.913  15.734  1.00 36.13           N  
ATOM   1180  CA  VAL A 146      35.446  -4.861  15.748  1.00 30.41           C  
ATOM   1181  C   VAL A 146      34.327  -5.332  16.680  1.00 29.79           C  
ATOM   1182  O   VAL A 146      33.819  -6.442  16.528  1.00 29.32           O  
ATOM   1183  CB  VAL A 146      34.921  -4.582  14.331  1.00 32.17           C  
ATOM   1184  CG1 VAL A 146      33.781  -3.584  14.358  1.00 31.76           C  
ATOM   1185  CG2 VAL A 146      36.044  -4.045  13.431  1.00 30.98           C  
ATOM   1186  N   PRO A 147      33.962  -4.524  17.689  1.00 27.90           N  
ATOM   1187  CA  PRO A 147      32.867  -4.933  18.567  1.00 27.27           C  
ATOM   1188  C   PRO A 147      31.569  -5.129  17.744  1.00 28.60           C  
ATOM   1189  O   PRO A 147      31.407  -4.479  16.707  1.00 26.77           O  
ATOM   1190  CB  PRO A 147      32.706  -3.737  19.489  1.00 29.12           C  
ATOM   1191  CG  PRO A 147      34.058  -3.086  19.479  1.00 30.69           C  
ATOM   1192  CD  PRO A 147      34.508  -3.216  18.056  1.00 27.97           C  
ATOM   1193  N   ASN A 148      30.697  -6.039  18.192  1.00 27.00           N  
ATOM   1194  CA  ASN A 148      29.513  -6.456  17.435  1.00 26.54           C  
ATOM   1195  C   ASN A 148      28.358  -5.438  17.648  1.00 25.07           C  
ATOM   1196  O   ASN A 148      27.396  -5.714  18.352  1.00 25.22           O  
ATOM   1197  CB  ASN A 148      29.096  -7.883  17.871  1.00 25.73           C  
ATOM   1198  CG  ASN A 148      27.939  -8.432  17.029  1.00 25.40           C  
ATOM   1199  ND2 ASN A 148      27.218  -9.412  17.559  1.00 23.44           N  
ATOM   1200  OD1 ASN A 148      27.702  -7.959  15.914  1.00 25.65           O  
ATOM   1201  N   LEU A 149      28.495  -4.262  17.052  1.00 24.90           N  
ATOM   1202  CA  LEU A 149      27.606  -3.136  17.272  1.00 25.70           C  
ATOM   1203  C   LEU A 149      27.862  -2.099  16.172  1.00 26.14           C  
ATOM   1204  O   LEU A 149      29.002  -1.877  15.774  1.00 25.65           O  
ATOM   1205  CB  LEU A 149      27.869  -2.519  18.672  1.00 28.47           C  
ATOM   1206  CG  LEU A 149      27.135  -1.244  19.100  1.00 29.34           C  
ATOM   1207  CD1 LEU A 149      26.936  -1.129  20.599  1.00 28.84           C  
ATOM   1208  CD2 LEU A 149      27.890  -0.038  18.597  1.00 31.41           C  
ATOM   1209  N   PHE A 150      26.798  -1.501  15.625  1.00 23.97           N  
ATOM   1210  CA  PHE A 150      26.961  -0.311  14.798  1.00 22.65           C  
ATOM   1211  C   PHE A 150      25.886   0.693  15.155  1.00 22.02           C  
ATOM   1212  O   PHE A 150      24.893   0.334  15.785  1.00 22.67           O  
ATOM   1213  CB  PHE A 150      26.980  -0.614  13.293  1.00 21.16           C  
ATOM   1214  CG  PHE A 150      25.692  -1.176  12.761  1.00 21.34           C  
ATOM   1215  CD1 PHE A 150      25.446  -2.552  12.805  1.00 21.06           C  
ATOM   1216  CD2 PHE A 150      24.733  -0.338  12.218  1.00 21.65           C  
ATOM   1217  CE1 PHE A 150      24.260  -3.081  12.302  1.00 22.30           C  
ATOM   1218  CE2 PHE A 150      23.547  -0.856  11.717  1.00 21.58           C  
ATOM   1219  CZ  PHE A 150      23.313  -2.234  11.761  1.00 20.14           C  
ATOM   1220  N   SER A 151      26.104   1.954  14.783  1.00 22.32           N  
ATOM   1221  CA  SER A 151      25.125   2.991  15.039  1.00 22.77           C  
ATOM   1222  C   SER A 151      24.972   3.927  13.841  1.00 24.24           C  
ATOM   1223  O   SER A 151      25.887   4.079  13.006  1.00 25.24           O  
ATOM   1224  CB  SER A 151      25.466   3.713  16.349  1.00 23.86           C  
ATOM   1225  OG  SER A 151      26.708   4.389  16.201  1.00 23.99           O  
ATOM   1226  N   LEU A 152      23.763   4.476  13.691  1.00 24.96           N  
ATOM   1227  CA  LEU A 152      23.418   5.255  12.509  1.00 24.00           C  
ATOM   1228  C   LEU A 152      22.794   6.613  12.847  1.00 24.01           C  
ATOM   1229  O   LEU A 152      21.828   6.688  13.607  1.00 22.58           O  
ATOM   1230  CB  LEU A 152      22.457   4.495  11.611  1.00 24.70           C  
ATOM   1231  CG  LEU A 152      22.991   3.270  10.878  1.00 27.79           C  
ATOM   1232  CD1 LEU A 152      21.854   2.688  10.037  1.00 23.58           C  
ATOM   1233  CD2 LEU A 152      24.162   3.734  10.007  1.00 27.24           C  
ATOM   1234  N   GLN A 153      23.346   7.667  12.259  1.00 23.09           N  
ATOM   1235  CA  GLN A 153      22.758   9.003  12.354  1.00 25.04           C  
ATOM   1236  C   GLN A 153      22.445   9.423  10.926  1.00 24.84           C  
ATOM   1237  O   GLN A 153      23.343   9.760  10.174  1.00 27.54           O  
ATOM   1238  CB  GLN A 153      23.748   9.988  12.997  1.00 26.93           C  
ATOM   1239  CG  GLN A 153      23.159  11.372  13.269  1.00 29.29           C  
ATOM   1240  CD  GLN A 153      24.196  12.499  13.212  1.00 34.42           C  
ATOM   1241  NE2 GLN A 153      24.186  13.392  14.215  1.00 30.77           N  
ATOM   1242  OE1 GLN A 153      24.994  12.558  12.283  1.00 36.69           O  
ATOM   1243  N   LEU A 154      21.191   9.339  10.520  1.00 24.32           N  
ATOM   1244  CA  LEU A 154      20.837   9.778   9.166  1.00 21.23           C  
ATOM   1245  C   LEU A 154      20.403  11.244   9.279  1.00 22.38           C  
ATOM   1246  O   LEU A 154      19.523  11.552  10.096  1.00 22.11           O  
ATOM   1247  CB  LEU A 154      19.717   8.890   8.577  1.00 22.68           C  
ATOM   1248  CG  LEU A 154      19.954   7.353   8.626  1.00 22.47           C  
ATOM   1249  CD1 LEU A 154      18.898   6.563   7.851  1.00 21.98           C  
ATOM   1250  CD2 LEU A 154      21.329   6.976   8.082  1.00 20.67           C  
ATOM   1251  N   CYS A 155      21.042  12.145   8.525  1.00 22.11           N  
ATOM   1252  CA  CYS A 155      20.745  13.588   8.623  1.00 24.56           C  
ATOM   1253  C   CYS A 155      19.862  14.093   7.482  1.00 25.04           C  
ATOM   1254  O   CYS A 155      20.328  14.248   6.359  1.00 27.56           O  
ATOM   1255  CB  CYS A 155      22.034  14.393   8.695  1.00 28.08           C  
ATOM   1256  SG  CYS A 155      22.962  14.007  10.206  1.00 31.25           S  
ATOM   1257  N   GLY A 156      18.584  14.343   7.751  1.00 23.53           N  
ATOM   1258  CA  GLY A 156      17.728  14.953   6.722  1.00 23.88           C  
ATOM   1259  C   GLY A 156      17.997  16.453   6.712  1.00 26.38           C  
ATOM   1260  O   GLY A 156      18.137  17.053   7.787  1.00 27.50           O  
ATOM   1261  N   ALA A 157      18.083  17.070   5.526  1.00 26.24           N  
ATOM   1262  CA  ALA A 157      18.383  18.514   5.453  1.00 25.22           C  
ATOM   1263  C   ALA A 157      17.247  19.394   5.978  1.00 25.95           C  
ATOM   1264  O   ALA A 157      17.490  20.498   6.460  1.00 29.91           O  
ATOM   1265  CB  ALA A 157      18.727  18.913   4.023  1.00 23.11           C  
ATOM   1266  N   GLY A 158      16.006  18.925   5.844  1.00 27.22           N  
ATOM   1267  CA  GLY A 158      14.844  19.753   6.146  1.00 27.59           C  
ATOM   1268  C   GLY A 158      14.379  20.614   4.971  1.00 28.00           C  
ATOM   1269  O   GLY A 158      13.408  21.348   5.088  1.00 26.32           O  
ATOM   1270  N   PHE A 159      15.066  20.496   3.842  1.00 26.80           N  
ATOM   1271  CA  PHE A 159      14.768  21.215   2.610  1.00 28.25           C  
ATOM   1272  C   PHE A 159      15.319  20.366   1.462  1.00 33.39           C  
ATOM   1273  O   PHE A 159      16.152  19.463   1.705  1.00 30.90           O  
ATOM   1274  CB  PHE A 159      15.384  22.646   2.614  1.00 28.95           C  
ATOM   1275  CG  PHE A 159      16.857  22.705   3.024  1.00 26.75           C  
ATOM   1276  CD1 PHE A 159      17.862  22.584   2.065  1.00 26.99           C  
ATOM   1277  CD2 PHE A 159      17.218  22.922   4.351  1.00 26.67           C  
ATOM   1278  CE1 PHE A 159      19.206  22.634   2.435  1.00 27.84           C  
ATOM   1279  CE2 PHE A 159      18.564  22.979   4.730  1.00 27.74           C  
ATOM   1280  CZ  PHE A 159      19.553  22.832   3.763  1.00 26.59           C  
ATOM   1281  N   PRO A 160      14.844  20.604   0.215  1.00 35.00           N  
ATOM   1282  CA  PRO A 160      15.308  19.683  -0.825  1.00 37.64           C  
ATOM   1283  C   PRO A 160      16.750  19.956  -1.235  1.00 36.64           C  
ATOM   1284  O   PRO A 160      17.237  21.070  -1.049  1.00 39.52           O  
ATOM   1285  CB  PRO A 160      14.350  19.936  -2.000  1.00 37.72           C  
ATOM   1286  CG  PRO A 160      13.392  20.996  -1.544  1.00 35.54           C  
ATOM   1287  CD  PRO A 160      13.983  21.660  -0.344  1.00 35.05           C  
ATOM   1288  N   LEU A 161      17.428  18.936  -1.754  1.00 36.45           N  
ATOM   1289  CA  LEU A 161      18.804  19.077  -2.217  1.00 39.51           C  
ATOM   1290  C   LEU A 161      18.882  18.695  -3.683  1.00 39.56           C  
ATOM   1291  O   LEU A 161      18.474  17.597  -4.040  1.00 42.46           O  
ATOM   1292  CB  LEU A 161      19.735  18.174  -1.407  1.00 38.94           C  
ATOM   1293  CG  LEU A 161      19.910  18.421   0.086  1.00 38.02           C  
ATOM   1294  CD1 LEU A 161      20.480  17.167   0.723  1.00 40.50           C  
ATOM   1295  CD2 LEU A 161      20.816  19.602   0.336  1.00 40.11           C  
ATOM   1296  N   ASN A 162      19.384  19.602  -4.528  1.00 42.91           N  
ATOM   1297  CA  ASN A 162      19.668  19.283  -5.947  1.00 46.24           C  
ATOM   1298  C   ASN A 162      20.876  18.344  -6.008  1.00 46.90           C  
ATOM   1299  O   ASN A 162      21.527  18.101  -4.970  1.00 42.23           O  
ATOM   1300  CB  ASN A 162      19.911  20.564  -6.783  1.00 44.44           C  
ATOM   1301  CG  ASN A 162      21.164  21.326  -6.366  1.00 44.90           C  
ATOM   1302  ND2 ASN A 162      21.100  22.649  -6.428  1.00 49.83           N  
ATOM   1303  OD1 ASN A 162      22.171  20.740  -5.990  1.00 46.18           O  
ATOM   1304  N   GLN A 163      21.214  17.832  -7.193  1.00 53.39           N  
ATOM   1305  CA  GLN A 163      22.227  16.762  -7.198  1.00 52.09           C  
ATOM   1306  C   GLN A 163      23.650  17.206  -6.859  1.00 47.95           C  
ATOM   1307  O   GLN A 163      24.425  16.432  -6.297  1.00 44.98           O  
ATOM   1308  CB  GLN A 163      22.179  15.855  -8.417  1.00 61.00           C  
ATOM   1309  CG  GLN A 163      22.441  14.410  -7.998  1.00 67.60           C  
ATOM   1310  CD  GLN A 163      23.250  13.632  -9.009  1.00 78.26           C  
ATOM   1311  NE2 GLN A 163      22.830  12.402  -9.263  1.00 85.09           N  
ATOM   1312  OE1 GLN A 163      24.246  14.122  -9.549  1.00 81.15           O  
ATOM   1313  N   SER A 164      23.973  18.463  -7.147  1.00 45.16           N  
ATOM   1314  CA  SER A 164      25.267  19.001  -6.733  1.00 45.85           C  
ATOM   1315  C   SER A 164      25.330  19.096  -5.206  1.00 42.16           C  
ATOM   1316  O   SER A 164      26.346  18.771  -4.590  1.00 37.12           O  
ATOM   1317  CB  SER A 164      25.485  20.388  -7.352  1.00 49.70           C  
ATOM   1318  OG  SER A 164      24.488  20.620  -8.341  1.00 52.61           O  
ATOM   1319  N   GLU A 165      24.243  19.578  -4.604  1.00 39.89           N  
ATOM   1320  CA  GLU A 165      24.199  19.766  -3.163  1.00 40.25           C  
ATOM   1321  C   GLU A 165      24.230  18.400  -2.481  1.00 35.93           C  
ATOM   1322  O   GLU A 165      24.954  18.197  -1.496  1.00 33.53           O  
ATOM   1323  CB  GLU A 165      22.928  20.509  -2.764  1.00 43.60           C  
ATOM   1324  CG  GLU A 165      22.902  21.994  -3.088  1.00 47.99           C  
ATOM   1325  CD  GLU A 165      21.501  22.597  -2.952  1.00 51.91           C  
ATOM   1326  OE1 GLU A 165      21.391  23.712  -2.389  1.00 60.28           O  
ATOM   1327  OE2 GLU A 165      20.512  21.963  -3.399  1.00 47.17           O1-
ATOM   1328  N   VAL A 166      23.462  17.459  -3.017  1.00 34.43           N  
ATOM   1329  CA  VAL A 166      23.376  16.141  -2.377  1.00 36.22           C  
ATOM   1330  C   VAL A 166      24.719  15.406  -2.431  1.00 36.01           C  
ATOM   1331  O   VAL A 166      25.031  14.658  -1.518  1.00 39.37           O  
ATOM   1332  CB  VAL A 166      22.184  15.299  -2.889  1.00 35.99           C  
ATOM   1333  CG1 VAL A 166      22.470  14.708  -4.266  1.00 36.36           C  
ATOM   1334  CG2 VAL A 166      21.838  14.196  -1.885  1.00 37.71           C  
ATOM   1335  N   LEU A 167      25.538  15.678  -3.461  1.00 38.65           N  
ATOM   1336  CA  LEU A 167      26.902  15.117  -3.559  1.00 35.30           C  
ATOM   1337  C   LEU A 167      27.860  15.806  -2.613  1.00 37.71           C  
ATOM   1338  O   LEU A 167      28.808  15.211  -2.108  1.00 35.16           O  
ATOM   1339  CB  LEU A 167      27.441  15.242  -4.985  1.00 34.49           C  
ATOM   1340  CG  LEU A 167      26.842  14.271  -5.998  1.00 36.66           C  
ATOM   1341  CD1 LEU A 167      27.271  14.674  -7.395  1.00 37.05           C  
ATOM   1342  CD2 LEU A 167      27.230  12.824  -5.716  1.00 36.20           C  
ATOM   1343  N   ALA A 168      27.595  17.081  -2.365  1.00 37.43           N  
ATOM   1344  CA  ALA A 168      28.513  17.915  -1.637  1.00 40.19           C  
ATOM   1345  C   ALA A 168      28.226  17.896  -0.145  1.00 39.95           C  
ATOM   1346  O   ALA A 168      29.114  18.133   0.662  1.00 43.73           O  
ATOM   1347  CB  ALA A 168      28.436  19.333  -2.183  1.00 39.70           C  
ATOM   1348  N   SER A 169      26.978  17.620   0.219  1.00 41.47           N  
ATOM   1349  CA  SER A 169      26.529  17.662   1.615  1.00 39.37           C  
ATOM   1350  C   SER A 169      26.835  16.377   2.412  1.00 38.66           C  
ATOM   1351  O   SER A 169      26.806  15.274   1.871  1.00 37.70           O  
ATOM   1352  CB  SER A 169      25.023  17.963   1.629  1.00 40.22           C  
ATOM   1353  OG  SER A 169      24.422  17.747   2.901  1.00 45.17           O  
ATOM   1354  N   VAL A 170      27.134  16.529   3.700  1.00 38.35           N  
ATOM   1355  CA  VAL A 170      27.269  15.391   4.591  1.00 37.12           C  
ATOM   1356  C   VAL A 170      25.885  14.889   4.987  1.00 36.84           C  
ATOM   1357  O   VAL A 170      25.080  15.644   5.540  1.00 38.81           O  
ATOM   1358  CB  VAL A 170      28.083  15.747   5.847  1.00 41.46           C  
ATOM   1359  CG1 VAL A 170      27.805  14.749   6.983  1.00 41.22           C  
ATOM   1360  CG2 VAL A 170      29.564  15.794   5.495  1.00 39.25           C  
ATOM   1361  N   GLY A 171      25.613  13.613   4.708  1.00 33.65           N  
ATOM   1362  CA  GLY A 171      24.306  13.032   4.977  1.00 29.02           C  
ATOM   1363  C   GLY A 171      24.214  12.273   6.289  1.00 28.20           C  
ATOM   1364  O   GLY A 171      23.160  11.759   6.608  1.00 28.26           O  
ATOM   1365  N   GLY A 172      25.306  12.157   7.050  1.00 26.34           N  
ATOM   1366  CA  GLY A 172      25.219  11.449   8.319  1.00 26.12           C  
ATOM   1367  C   GLY A 172      26.426  10.590   8.655  1.00 27.55           C  
ATOM   1368  O   GLY A 172      27.492  10.751   8.051  1.00 25.53           O  
ATOM   1369  N   SER A 173      26.263   9.691   9.625  1.00 24.13           N  
ATOM   1370  CA  SER A 173      27.375   8.890  10.121  1.00 23.98           C  
ATOM   1371  C   SER A 173      26.942   7.463  10.361  1.00 23.67           C  
ATOM   1372  O   SER A 173      25.920   7.230  10.990  1.00 24.01           O  
ATOM   1373  CB  SER A 173      27.850   9.460  11.455  1.00 25.80           C  
ATOM   1374  OG  SER A 173      28.328  10.779  11.267  1.00 28.04           O  
ATOM   1375  N   MET A 174      27.707   6.510   9.843  1.00 23.14           N  
ATOM   1376  CA  MET A 174      27.638   5.138  10.295  1.00 22.66           C  
ATOM   1377  C   MET A 174      28.896   4.834  11.095  1.00 22.94           C  
ATOM   1378  O   MET A 174      29.996   4.768  10.558  1.00 24.68           O  
ATOM   1379  CB  MET A 174      27.536   4.176   9.111  1.00 23.63           C  
ATOM   1380  CG  MET A 174      27.453   2.712   9.557  1.00 26.25           C  
ATOM   1381  SD  MET A 174      27.130   1.546   8.203  1.00 29.73           S  
ATOM   1382  CE  MET A 174      28.455   1.849   7.050  1.00 28.28           C  
ATOM   1383  N   ILE A 175      28.706   4.602  12.374  1.00 25.88           N  
ATOM   1384  CA  ILE A 175      29.790   4.275  13.282  1.00 25.42           C  
ATOM   1385  C   ILE A 175      29.837   2.750  13.487  1.00 27.06           C  
ATOM   1386  O   ILE A 175      28.975   2.168  14.163  1.00 25.49           O  
ATOM   1387  CB  ILE A 175      29.610   4.992  14.636  1.00 26.32           C  
ATOM   1388  CG1 ILE A 175      29.298   6.489  14.447  1.00 25.86           C  
ATOM   1389  CG2 ILE A 175      30.818   4.757  15.519  1.00 25.66           C  
ATOM   1390  CD1 ILE A 175      30.287   7.255  13.568  1.00 25.91           C  
ATOM   1391  N   ILE A 176      30.851   2.120  12.895  1.00 26.93           N  
ATOM   1392  CA AILE A 176      31.010   0.675  12.944  0.50 27.84           C  
ATOM   1393  CA BILE A 176      30.999   0.677  12.951  0.50 27.59           C  
ATOM   1394  C   ILE A 176      31.782   0.304  14.197  1.00 27.94           C  
ATOM   1395  O   ILE A 176      32.916   0.741  14.374  1.00 31.53           O  
ATOM   1396  CB AILE A 176      31.781   0.162  11.707  0.50 29.16           C  
ATOM   1397  CB BILE A 176      31.726   0.154  11.695  0.50 28.70           C  
ATOM   1398  CG1AILE A 176      31.009   0.478  10.427  0.50 29.51           C  
ATOM   1399  CG1BILE A 176      30.963   0.571  10.436  0.50 28.71           C  
ATOM   1400  CG2AILE A 176      32.037  -1.342  11.808  0.50 27.73           C  
ATOM   1401  CG2BILE A 176      31.887  -1.365  11.753  0.50 27.26           C  
ATOM   1402  CD1AILE A 176      29.945  -0.538  10.091  0.50 30.02           C  
ATOM   1403  CD1BILE A 176      31.863   1.007   9.299  0.50 28.65           C  
ATOM   1404  N   GLY A 177      31.171  -0.497  15.066  1.00 27.58           N  
ATOM   1405  CA  GLY A 177      31.825  -0.971  16.287  1.00 29.87           C  
ATOM   1406  C   GLY A 177      31.739  -0.054  17.500  1.00 34.16           C  
ATOM   1407  O   GLY A 177      32.390  -0.317  18.525  1.00 34.10           O  
ATOM   1408  N   GLY A 178      30.945   1.014  17.410  1.00 32.18           N  
ATOM   1409  CA  GLY A 178      30.834   1.939  18.533  1.00 33.93           C  
ATOM   1410  C   GLY A 178      29.719   2.973  18.516  1.00 34.03           C  
ATOM   1411  O   GLY A 178      28.895   3.018  17.588  1.00 30.81           O  
ATOM   1412  N   ILE A 179      29.713   3.796  19.567  1.00 32.29           N  
ATOM   1413  CA  ILE A 179      28.729   4.852  19.801  1.00 32.88           C  
ATOM   1414  C   ILE A 179      29.463   6.205  19.933  1.00 35.60           C  
ATOM   1415  O   ILE A 179      30.282   6.381  20.827  1.00 37.35           O  
ATOM   1416  CB  ILE A 179      27.913   4.556  21.079  1.00 29.65           C  
ATOM   1417  CG1 ILE A 179      27.196   3.221  20.957  1.00 28.16           C  
ATOM   1418  CG2 ILE A 179      26.914   5.669  21.350  1.00 30.13           C  
ATOM   1419  CD1 ILE A 179      26.523   2.775  22.248  1.00 30.22           C  
ATOM   1420  N   ASP A 180      29.201   7.146  19.032  1.00 34.80           N  
ATOM   1421  CA  ASP A 180      29.837   8.461  19.121  1.00 36.48           C  
ATOM   1422  C   ASP A 180      28.886   9.408  19.867  1.00 37.69           C  
ATOM   1423  O   ASP A 180      27.794   9.718  19.375  1.00 35.12           O  
ATOM   1424  CB  ASP A 180      30.170   8.992  17.732  1.00 36.25           C  
ATOM   1425  CG  ASP A 180      30.958  10.292  17.766  1.00 40.32           C  
ATOM   1426  OD1 ASP A 180      30.596  11.201  18.533  1.00 39.56           O  
ATOM   1427  OD2 ASP A 180      31.931  10.418  16.984  1.00 45.36           O1-
ATOM   1428  N   HIS A 181      29.317   9.859  21.045  1.00 39.32           N  
ATOM   1429  CA  HIS A 181      28.500  10.713  21.917  1.00 40.48           C  
ATOM   1430  C   HIS A 181      28.194  12.092  21.361  1.00 35.84           C  
ATOM   1431  O   HIS A 181      27.241  12.708  21.799  1.00 37.87           O  
ATOM   1432  CB  HIS A 181      29.074  10.758  23.345  1.00 47.46           C  
ATOM   1433  CG  HIS A 181      28.913   9.462  24.085  1.00 58.42           C  
ATOM   1434  CD2 HIS A 181      28.211   9.151  25.202  1.00 64.51           C  
ATOM   1435  ND1 HIS A 181      29.496   8.281  23.663  1.00 62.25           N  
ATOM   1436  CE1 HIS A 181      29.165   7.302  24.489  1.00 65.20           C  
ATOM   1437  NE2 HIS A 181      28.385   7.803  25.433  1.00 67.25           N  
ATOM   1438  N   SER A 182      28.926  12.536  20.342  1.00 31.62           N  
ATOM   1439  CA  SER A 182      28.645  13.827  19.739  1.00 31.54           C  
ATOM   1440  C   SER A 182      27.456  13.806  18.768  1.00 32.22           C  
ATOM   1441  O   SER A 182      27.031  14.850  18.278  1.00 32.74           O  
ATOM   1442  CB  SER A 182      29.875  14.353  19.019  1.00 32.17           C  
ATOM   1443  OG  SER A 182      29.995  13.725  17.748  1.00 35.40           O  
ATOM   1444  N   LEU A 183      26.915  12.625  18.482  1.00 28.59           N  
ATOM   1445  CA  LEU A 183      25.851  12.514  17.470  1.00 26.96           C  
ATOM   1446  C   LEU A 183      24.454  12.559  18.066  1.00 26.35           C  
ATOM   1447  O   LEU A 183      23.480  12.574  17.327  1.00 29.39           O  
ATOM   1448  CB  LEU A 183      26.014  11.222  16.658  1.00 26.15           C  
ATOM   1449  CG  LEU A 183      27.383  11.056  16.001  1.00 25.00           C  
ATOM   1450  CD1 LEU A 183      27.433   9.750  15.220  1.00 24.28           C  
ATOM   1451  CD2 LEU A 183      27.699  12.249  15.114  1.00 25.73           C  
ATOM   1452  N   TYR A 184      24.353  12.604  19.391  1.00 26.75           N  
ATOM   1453  CA  TYR A 184      23.057  12.673  20.067  1.00 26.94           C  
ATOM   1454  C   TYR A 184      23.051  13.616  21.262  1.00 29.03           C  
ATOM   1455  O   TYR A 184      24.112  14.022  21.734  1.00 29.60           O  
ATOM   1456  CB  TYR A 184      22.595  11.278  20.494  1.00 25.74           C  
ATOM   1457  CG  TYR A 184      23.357  10.590  21.610  1.00 27.13           C  
ATOM   1458  CD1 TYR A 184      24.537   9.882  21.342  1.00 25.84           C  
ATOM   1459  CD2 TYR A 184      22.852  10.581  22.935  1.00 27.30           C  
ATOM   1460  CE1 TYR A 184      25.207   9.195  22.367  1.00 28.40           C  
ATOM   1461  CE2 TYR A 184      23.511   9.901  23.961  1.00 28.64           C  
ATOM   1462  CZ  TYR A 184      24.687   9.216  23.667  1.00 29.08           C  
ATOM   1463  OH  TYR A 184      25.335   8.525  24.660  1.00 33.24           O  
ATOM   1464  N   THR A 185      21.852  13.964  21.723  1.00 28.67           N  
ATOM   1465  CA  THR A 185      21.668  14.672  22.997  1.00 29.06           C  
ATOM   1466  C   THR A 185      20.737  13.842  23.863  1.00 30.30           C  
ATOM   1467  O   THR A 185      19.997  13.008  23.340  1.00 29.08           O  
ATOM   1468  CB  THR A 185      21.059  16.064  22.792  1.00 28.81           C  
ATOM   1469  CG2 THR A 185      22.004  16.964  22.017  1.00 28.82           C  
ATOM   1470  OG1 THR A 185      19.835  15.955  22.040  1.00 28.02           O  
ATOM   1471  N   GLY A 186      20.755  14.073  25.179  1.00 29.88           N  
ATOM   1472  CA  GLY A 186      19.892  13.343  26.109  1.00 28.72           C  
ATOM   1473  C   GLY A 186      20.422  11.942  26.334  1.00 27.08           C  
ATOM   1474  O   GLY A 186      21.571  11.663  26.047  1.00 32.53           O  
ATOM   1475  N   SER A 187      19.580  11.058  26.834  1.00 28.61           N  
ATOM   1476  CA  SER A 187      19.947   9.668  27.102  1.00 31.20           C  
ATOM   1477  C   SER A 187      19.623   8.719  25.963  1.00 28.03           C  
ATOM   1478  O   SER A 187      18.677   8.927  25.221  1.00 26.36           O  
ATOM   1479  CB  SER A 187      19.205   9.153  28.335  1.00 33.79           C  
ATOM   1480  OG  SER A 187      19.500   9.953  29.460  1.00 40.03           O  
ATOM   1481  N   LEU A 188      20.402   7.658  25.857  1.00 28.36           N  
ATOM   1482  CA  LEU A 188      20.055   6.541  24.984  1.00 29.13           C  
ATOM   1483  C   LEU A 188      19.086   5.635  25.735  1.00 27.82           C  
ATOM   1484  O   LEU A 188      19.412   5.203  26.818  1.00 28.03           O  
ATOM   1485  CB  LEU A 188      21.316   5.748  24.627  1.00 27.99           C  
ATOM   1486  CG  LEU A 188      22.077   6.197  23.383  1.00 30.68           C  
ATOM   1487  CD1 LEU A 188      23.462   5.560  23.393  1.00 29.61           C  
ATOM   1488  CD2 LEU A 188      21.322   5.823  22.109  1.00 27.81           C  
ATOM   1489  N   TRP A 189      17.910   5.350  25.167  1.00 25.19           N  
ATOM   1490  CA  TRP A 189      17.020   4.316  25.693  1.00 23.35           C  
ATOM   1491  C   TRP A 189      16.986   3.080  24.758  1.00 24.14           C  
ATOM   1492  O   TRP A 189      16.946   3.236  23.530  1.00 24.00           O  
ATOM   1493  CB  TRP A 189      15.617   4.872  25.833  1.00 22.49           C  
ATOM   1494  CG  TRP A 189      15.442   5.796  26.982  1.00 21.70           C  
ATOM   1495  CD1 TRP A 189      15.722   7.131  27.022  1.00 23.33           C  
ATOM   1496  CD2 TRP A 189      14.927   5.443  28.267  1.00 23.01           C  
ATOM   1497  CE2 TRP A 189      14.901   6.619  29.051  1.00 23.89           C  
ATOM   1498  CE3 TRP A 189      14.480   4.239  28.831  1.00 24.20           C  
ATOM   1499  NE1 TRP A 189      15.388   7.644  28.273  1.00 24.72           N  
ATOM   1500  CZ2 TRP A 189      14.450   6.625  30.381  1.00 25.02           C  
ATOM   1501  CZ3 TRP A 189      14.000   4.254  30.174  1.00 26.35           C  
ATOM   1502  CH2 TRP A 189      14.006   5.435  30.921  1.00 24.39           C  
ATOM   1503  N   TYR A 190      16.938   1.876  25.347  1.00 22.47           N  
ATOM   1504  CA  TYR A 190      17.035   0.607  24.594  1.00 23.04           C  
ATOM   1505  C   TYR A 190      15.760  -0.235  24.606  1.00 22.97           C  
ATOM   1506  O   TYR A 190      15.105  -0.407  25.655  1.00 22.06           O  
ATOM   1507  CB  TYR A 190      18.195  -0.245  25.144  1.00 23.72           C  
ATOM   1508  CG  TYR A 190      19.563   0.344  24.866  1.00 24.80           C  
ATOM   1509  CD1 TYR A 190      20.198   0.089  23.651  1.00 25.01           C  
ATOM   1510  CD2 TYR A 190      20.215   1.157  25.795  1.00 27.31           C  
ATOM   1511  CE1 TYR A 190      21.430   0.615  23.352  1.00 25.47           C  
ATOM   1512  CE2 TYR A 190      21.463   1.718  25.504  1.00 25.73           C  
ATOM   1513  CZ  TYR A 190      22.060   1.418  24.284  1.00 26.73           C  
ATOM   1514  OH  TYR A 190      23.266   1.902  23.925  1.00 25.63           O  
ATOM   1515  N   THR A 191      15.456  -0.800  23.441  1.00 22.05           N  
ATOM   1516  CA  THR A 191      14.351  -1.732  23.275  1.00 22.57           C  
ATOM   1517  C   THR A 191      14.949  -3.094  22.862  1.00 23.38           C  
ATOM   1518  O   THR A 191      15.911  -3.130  22.086  1.00 23.95           O  
ATOM   1519  CB  THR A 191      13.344  -1.179  22.241  1.00 23.11           C  
ATOM   1520  CG2 THR A 191      13.871  -1.251  20.788  1.00 23.26           C  
ATOM   1521  OG1 THR A 191      12.114  -1.896  22.328  1.00 23.91           O  
ATOM   1522  N   PRO A 192      14.418  -4.214  23.396  1.00 22.93           N  
ATOM   1523  CA  PRO A 192      15.000  -5.523  22.984  1.00 22.52           C  
ATOM   1524  C   PRO A 192      14.805  -5.839  21.518  1.00 24.15           C  
ATOM   1525  O   PRO A 192      13.764  -5.493  20.945  1.00 27.36           O  
ATOM   1526  CB  PRO A 192      14.223  -6.554  23.807  1.00 20.78           C  
ATOM   1527  CG  PRO A 192      13.627  -5.787  24.945  1.00 22.73           C  
ATOM   1528  CD  PRO A 192      13.499  -4.328  24.540  1.00 22.78           C  
ATOM   1529  N   ILE A 193      15.786  -6.488  20.900  1.00 24.20           N  
ATOM   1530  CA  ILE A 193      15.570  -7.063  19.567  1.00 23.80           C  
ATOM   1531  C   ILE A 193      14.765  -8.318  19.827  1.00 24.97           C  
ATOM   1532  O   ILE A 193      15.202  -9.195  20.559  1.00 24.42           O  
ATOM   1533  CB  ILE A 193      16.887  -7.380  18.842  1.00 22.43           C  
ATOM   1534  CG1 ILE A 193      17.557  -6.059  18.441  1.00 23.27           C  
ATOM   1535  CG2 ILE A 193      16.628  -8.249  17.599  1.00 23.28           C  
ATOM   1536  CD1 ILE A 193      19.008  -6.132  18.019  1.00 21.66           C  
ATOM   1537  N   ARG A 194      13.547  -8.379  19.298  1.00 24.32           N  
ATOM   1538  CA  ARG A 194      12.658  -9.470  19.657  1.00 25.34           C  
ATOM   1539  C   ARG A 194      13.144 -10.836  19.131  1.00 27.24           C  
ATOM   1540  O   ARG A 194      12.999 -11.845  19.806  1.00 26.56           O  
ATOM   1541  CB  ARG A 194      11.246  -9.189  19.139  1.00 26.28           C  
ATOM   1542  CG  ARG A 194      10.238 -10.223  19.606  1.00 26.09           C  
ATOM   1543  CD  ARG A 194       9.013 -10.176  18.714  1.00 29.06           C  
ATOM   1544  NE  ARG A 194       7.973 -11.065  19.222  1.00 29.45           N  
ATOM   1545  CZ  ARG A 194       6.893 -11.427  18.531  1.00 31.07           C  
ATOM   1546  NH1 ARG A 194       6.719 -11.001  17.289  1.00 30.80           N1+
ATOM   1547  NH2 ARG A 194       5.994 -12.229  19.089  1.00 30.92           N  
ATOM   1548  N   ARG A 195      13.705 -10.828  17.924  1.00 26.73           N  
ATOM   1549  CA  ARG A 195      14.258 -12.005  17.232  1.00 27.78           C  
ATOM   1550  C   ARG A 195      15.241 -11.466  16.189  1.00 27.22           C  
ATOM   1551  O   ARG A 195      15.008 -10.428  15.556  1.00 24.86           O  
ATOM   1552  CB  ARG A 195      13.126 -12.787  16.536  1.00 29.51           C  
ATOM   1553  CG  ARG A 195      13.475 -14.089  15.802  1.00 31.34           C  
ATOM   1554  CD  ARG A 195      12.200 -14.580  15.106  1.00 33.97           C  
ATOM   1555  NE  ARG A 195      12.422 -15.295  13.849  1.00 39.37           N  
ATOM   1556  CZ  ARG A 195      11.498 -15.369  12.889  1.00 42.41           C  
ATOM   1557  NH1 ARG A 195      10.330 -14.761  13.023  1.00 43.12           N1+
ATOM   1558  NH2 ARG A 195      11.730 -16.052  11.788  1.00 52.24           N  
ATOM   1559  N   GLU A 196      16.350 -12.172  16.030  1.00 28.99           N  
ATOM   1560  CA  GLU A 196      17.414 -11.766  15.122  1.00 29.15           C  
ATOM   1561  C   GLU A 196      17.134 -12.270  13.715  1.00 27.62           C  
ATOM   1562  O   GLU A 196      17.584 -13.332  13.311  1.00 27.92           O  
ATOM   1563  CB  GLU A 196      18.756 -12.294  15.647  1.00 30.33           C  
ATOM   1564  CG  GLU A 196      19.153 -11.603  16.935  1.00 31.64           C  
ATOM   1565  CD  GLU A 196      20.079 -12.439  17.809  1.00 35.16           C  
ATOM   1566  OE1 GLU A 196      19.660 -13.523  18.269  1.00 36.17           O  
ATOM   1567  OE2 GLU A 196      21.220 -12.001  18.073  1.00 33.95           O1-
ATOM   1568  N   TRP A 197      16.318 -11.532  12.989  1.00 26.26           N  
ATOM   1569  CA  TRP A 197      16.179 -11.758  11.562  1.00 26.00           C  
ATOM   1570  C   TRP A 197      16.241 -10.391  10.871  1.00 24.31           C  
ATOM   1571  O   TRP A 197      17.313  -9.993  10.409  1.00 25.00           O  
ATOM   1572  CB  TRP A 197      14.951 -12.589  11.232  1.00 25.20           C  
ATOM   1573  CG  TRP A 197      13.646 -12.115  11.767  1.00 24.35           C  
ATOM   1574  CD1 TRP A 197      13.400 -11.441  12.943  1.00 24.13           C  
ATOM   1575  CD2 TRP A 197      12.369 -12.319  11.146  1.00 24.26           C  
ATOM   1576  CE2 TRP A 197      11.394 -11.727  11.981  1.00 25.49           C  
ATOM   1577  CE3 TRP A 197      11.963 -12.932   9.956  1.00 26.05           C  
ATOM   1578  NE1 TRP A 197      12.045 -11.190  13.064  1.00 24.14           N  
ATOM   1579  CZ2 TRP A 197      10.028 -11.751  11.672  1.00 26.83           C  
ATOM   1580  CZ3 TRP A 197      10.614 -12.942   9.638  1.00 26.43           C  
ATOM   1581  CH2 TRP A 197       9.666 -12.340  10.483  1.00 26.96           C  
ATOM   1582  N   TYR A 198      15.126  -9.672  10.830  1.00 23.89           N  
ATOM   1583  CA  TYR A 198      15.165  -8.210  10.737  1.00 21.77           C  
ATOM   1584  C   TYR A 198      15.539  -7.665  12.086  1.00 20.92           C  
ATOM   1585  O   TYR A 198      15.572  -8.425  13.073  1.00 22.79           O  
ATOM   1586  CB  TYR A 198      13.793  -7.646  10.442  1.00 22.14           C  
ATOM   1587  CG  TYR A 198      13.226  -8.138   9.192  1.00 23.27           C  
ATOM   1588  CD1 TYR A 198      13.480  -7.491   7.998  1.00 24.69           C  
ATOM   1589  CD2 TYR A 198      12.435  -9.289   9.182  1.00 26.94           C  
ATOM   1590  CE1 TYR A 198      12.933  -7.955   6.799  1.00 27.78           C  
ATOM   1591  CE2 TYR A 198      11.867  -9.758   8.005  1.00 26.32           C  
ATOM   1592  CZ  TYR A 198      12.138  -9.094   6.821  1.00 29.54           C  
ATOM   1593  OH  TYR A 198      11.599  -9.567   5.663  1.00 31.92           O  
ATOM   1594  N   TYR A 199      15.775  -6.351  12.159  1.00 20.05           N  
ATOM   1595  CA  TYR A 199      15.837  -5.716  13.462  1.00 21.70           C  
ATOM   1596  C   TYR A 199      14.430  -5.530  14.029  1.00 21.99           C  
ATOM   1597  O   TYR A 199      13.852  -4.454  13.913  1.00 22.38           O  
ATOM   1598  CB  TYR A 199      16.659  -4.397  13.425  1.00 19.89           C  
ATOM   1599  CG  TYR A 199      18.123  -4.699  13.183  1.00 20.18           C  
ATOM   1600  CD1 TYR A 199      18.939  -5.174  14.218  1.00 19.69           C  
ATOM   1601  CD2 TYR A 199      18.675  -4.551  11.893  1.00 20.09           C  
ATOM   1602  CE1 TYR A 199      20.279  -5.478  13.974  1.00 21.21           C  
ATOM   1603  CE2 TYR A 199      19.989  -4.842  11.629  1.00 19.30           C  
ATOM   1604  CZ  TYR A 199      20.791  -5.304  12.667  1.00 21.17           C  
ATOM   1605  OH  TYR A 199      22.104  -5.598  12.377  1.00 22.19           O  
ATOM   1606  N   GLU A 200      13.876  -6.572  14.641  1.00 24.13           N  
ATOM   1607  CA  GLU A 200      12.451  -6.548  14.976  1.00 24.19           C  
ATOM   1608  C   GLU A 200      12.233  -5.954  16.352  1.00 24.61           C  
ATOM   1609  O   GLU A 200      12.900  -6.337  17.311  1.00 22.99           O  
ATOM   1610  CB  GLU A 200      11.844  -7.960  14.929  1.00 25.04           C  
ATOM   1611  CG  GLU A 200      10.359  -7.953  15.256  1.00 25.24           C  
ATOM   1612  CD  GLU A 200       9.717  -9.342  15.353  1.00 28.47           C  
ATOM   1613  OE1 GLU A 200      10.417 -10.377  15.190  1.00 26.86           O  
ATOM   1614  OE2 GLU A 200       8.489  -9.405  15.584  1.00 26.33           O1-
ATOM   1615  N   VAL A 201      11.298  -5.028  16.469  1.00 22.78           N  
ATOM   1616  CA  VAL A 201      10.991  -4.517  17.809  1.00 23.40           C  
ATOM   1617  C   VAL A 201       9.530  -4.677  18.139  1.00 23.91           C  
ATOM   1618  O   VAL A 201       8.749  -5.067  17.267  1.00 21.86           O  
ATOM   1619  CB  VAL A 201      11.370  -3.022  17.983  1.00 21.69           C  
ATOM   1620  CG1 VAL A 201      12.878  -2.848  17.882  1.00 20.96           C  
ATOM   1621  CG2 VAL A 201      10.642  -2.159  16.948  1.00 19.90           C  
ATOM   1622  N   ILE A 202       9.169  -4.304  19.379  1.00 24.04           N  
ATOM   1623  CA  ILE A 202       7.779  -4.239  19.807  1.00 23.22           C  
ATOM   1624  C   ILE A 202       7.295  -2.834  20.241  1.00 22.27           C  
ATOM   1625  O   ILE A 202       7.806  -2.256  21.206  1.00 20.34           O  
ATOM   1626  CB  ILE A 202       7.495  -5.261  20.948  1.00 22.70           C  
ATOM   1627  CG1 ILE A 202       7.756  -6.701  20.458  1.00 24.15           C  
ATOM   1628  CG2 ILE A 202       6.062  -5.129  21.443  1.00 22.89           C  
ATOM   1629  CD1 ILE A 202       7.819  -7.772  21.557  1.00 24.43           C  
ATOM   1630  N   ILE A 203       6.264  -2.322  19.544  1.00 20.55           N  
ATOM   1631  CA  ILE A 203       5.599  -1.066  19.889  1.00 20.46           C  
ATOM   1632  C   ILE A 203       4.436  -1.412  20.822  1.00 22.21           C  
ATOM   1633  O   ILE A 203       3.654  -2.338  20.537  1.00 24.72           O  
ATOM   1634  CB  ILE A 203       5.082  -0.374  18.605  1.00 20.15           C  
ATOM   1635  CG1 ILE A 203       6.272  -0.024  17.678  1.00 20.14           C  
ATOM   1636  CG2 ILE A 203       4.249   0.850  18.943  1.00 20.15           C  
ATOM   1637  CD1 ILE A 203       5.860   0.330  16.252  1.00 20.04           C  
ATOM   1638  N   VAL A 204       4.312  -0.684  21.931  1.00 22.10           N  
ATOM   1639  CA  VAL A 204       3.308  -1.005  22.939  1.00 22.52           C  
ATOM   1640  C   VAL A 204       2.264   0.070  23.106  1.00 22.42           C  
ATOM   1641  O   VAL A 204       1.306  -0.165  23.800  1.00 25.65           O  
ATOM   1642  CB  VAL A 204       3.945  -1.283  24.304  1.00 21.47           C  
ATOM   1643  CG1 VAL A 204       4.970  -2.401  24.152  1.00 21.81           C  
ATOM   1644  CG2 VAL A 204       4.585  -0.027  24.870  1.00 21.27           C  
ATOM   1645  N   ARG A 205       2.431   1.229  22.466  1.00 20.82           N  
ATOM   1646  CA  ARG A 205       1.432   2.322  22.520  1.00 20.48           C  
ATOM   1647  C   ARG A 205       1.758   3.357  21.436  1.00 20.88           C  
ATOM   1648  O   ARG A 205       2.922   3.590  21.119  1.00 21.66           O  
ATOM   1649  CB  ARG A 205       1.441   2.995  23.906  1.00 19.83           C  
ATOM   1650  CG  ARG A 205       0.539   4.221  24.077  1.00 20.63           C  
ATOM   1651  CD  ARG A 205       0.710   4.786  25.494  1.00 22.42           C  
ATOM   1652  NE  ARG A 205       0.082   6.094  25.719  1.00 23.13           N  
ATOM   1653  CZ  ARG A 205      -1.145   6.276  26.214  1.00 24.11           C  
ATOM   1654  NH1 ARG A 205      -1.903   5.221  26.560  1.00 23.72           N1+
ATOM   1655  NH2 ARG A 205      -1.605   7.521  26.374  1.00 25.51           N  
ATOM   1656  N   VAL A 206       0.732   3.963  20.850  1.00 20.13           N  
ATOM   1657  CA  VAL A 206       0.936   5.048  19.917  1.00 19.60           C  
ATOM   1658  C   VAL A 206       0.061   6.239  20.337  1.00 21.11           C  
ATOM   1659  O   VAL A 206      -1.086   6.050  20.733  1.00 21.83           O  
ATOM   1660  CB  VAL A 206       0.610   4.606  18.475  1.00 19.70           C  
ATOM   1661  CG1 VAL A 206       0.714   5.788  17.477  1.00 18.34           C  
ATOM   1662  CG2 VAL A 206       1.495   3.409  18.095  1.00 18.80           C  
ATOM   1663  N   GLU A 207       0.632   7.447  20.280  1.00 20.52           N  
ATOM   1664  CA  GLU A 207      -0.080   8.665  20.570  1.00 23.16           C  
ATOM   1665  C   GLU A 207       0.073   9.621  19.410  1.00 23.45           C  
ATOM   1666  O   GLU A 207       1.124   9.659  18.764  1.00 23.23           O  
ATOM   1667  CB  GLU A 207       0.481   9.365  21.807  1.00 22.93           C  
ATOM   1668  CG  GLU A 207       0.173   8.671  23.104  1.00 23.82           C  
ATOM   1669  CD  GLU A 207       0.921   9.309  24.261  1.00 26.62           C  
ATOM   1670  OE1 GLU A 207       1.629  10.333  24.069  1.00 26.18           O  
ATOM   1671  OE2 GLU A 207       0.802   8.769  25.358  1.00 25.34           O1-
ATOM   1672  N   ILE A 208      -0.974  10.417  19.187  1.00 22.69           N  
ATOM   1673  CA  ILE A 208      -0.912  11.522  18.248  1.00 22.44           C  
ATOM   1674  C   ILE A 208      -1.236  12.756  19.057  1.00 23.31           C  
ATOM   1675  O   ILE A 208      -2.347  12.887  19.579  1.00 24.47           O  
ATOM   1676  CB  ILE A 208      -1.958  11.376  17.121  1.00 22.21           C  
ATOM   1677  CG1 ILE A 208      -1.886   9.982  16.473  1.00 24.15           C  
ATOM   1678  CG2 ILE A 208      -1.855  12.535  16.131  1.00 21.45           C  
ATOM   1679  CD1 ILE A 208      -0.810   9.772  15.433  1.00 23.22           C  
ATOM   1680  N   ASN A 209      -0.264  13.669  19.175  1.00 23.23           N  
ATOM   1681  CA  ASN A 209      -0.403  14.810  20.101  1.00 22.91           C  
ATOM   1682  C   ASN A 209      -0.912  14.409  21.487  1.00 21.81           C  
ATOM   1683  O   ASN A 209      -1.845  15.034  22.035  1.00 21.29           O  
ATOM   1684  CB  ASN A 209      -1.303  15.914  19.498  1.00 21.76           C  
ATOM   1685  CG  ASN A 209      -0.514  17.039  18.856  1.00 22.76           C  
ATOM   1686  ND2 ASN A 209      -1.237  17.996  18.275  1.00 22.54           N  
ATOM   1687  OD1 ASN A 209       0.733  17.057  18.861  1.00 21.93           O  
ATOM   1688  N   GLY A 210      -0.272  13.391  22.066  1.00 20.87           N  
ATOM   1689  CA  GLY A 210      -0.602  12.906  23.390  1.00 19.96           C  
ATOM   1690  C   GLY A 210      -1.862  12.048  23.452  1.00 20.63           C  
ATOM   1691  O   GLY A 210      -2.111  11.371  24.438  1.00 19.65           O  
ATOM   1692  N   GLN A 211      -2.679  12.056  22.406  1.00 20.17           N  
ATOM   1693  CA  GLN A 211      -3.897  11.265  22.485  1.00 19.74           C  
ATOM   1694  C   GLN A 211      -3.654   9.831  22.036  1.00 19.23           C  
ATOM   1695  O   GLN A 211      -3.114   9.599  20.944  1.00 19.51           O  
ATOM   1696  CB  GLN A 211      -4.980  11.909  21.619  1.00 20.62           C  
ATOM   1697  CG  GLN A 211      -6.212  11.038  21.542  1.00 25.26           C  
ATOM   1698  CD  GLN A 211      -7.367  11.727  20.840  1.00 30.72           C  
ATOM   1699  NE2 GLN A 211      -8.559  11.243  21.058  1.00 33.65           N  
ATOM   1700  OE1 GLN A 211      -7.174  12.689  20.106  1.00 39.99           O  
ATOM   1701  N   ASP A 212      -4.083   8.874  22.852  1.00 19.71           N  
ATOM   1702  CA  ASP A 212      -3.830   7.467  22.616  1.00 21.88           C  
ATOM   1703  C   ASP A 212      -4.594   6.975  21.405  1.00 23.92           C  
ATOM   1704  O   ASP A 212      -5.795   7.231  21.298  1.00 25.07           O  
ATOM   1705  CB  ASP A 212      -4.290   6.720  23.846  1.00 24.41           C  
ATOM   1706  CG  ASP A 212      -4.017   5.235  23.781  1.00 25.34           C  
ATOM   1707  OD1 ASP A 212      -3.423   4.709  22.817  1.00 25.53           O  
ATOM   1708  OD2 ASP A 212      -4.417   4.586  24.747  1.00 28.09           O1-
ATOM   1709  N   LEU A 213      -3.920   6.276  20.488  1.00 24.10           N  
ATOM   1710  CA  LEU A 213      -4.599   5.770  19.296  1.00 26.95           C  
ATOM   1711  C   LEU A 213      -5.571   4.681  19.754  1.00 27.49           C  
ATOM   1712  O   LEU A 213      -6.585   4.429  19.135  1.00 30.03           O  
ATOM   1713  CB  LEU A 213      -3.580   5.256  18.279  1.00 26.73           C  
ATOM   1714  CG  LEU A 213      -3.945   5.446  16.805  1.00 30.46           C  
ATOM   1715  CD1 LEU A 213      -4.131   6.916  16.455  1.00 29.52           C  
ATOM   1716  CD2 LEU A 213      -2.960   4.799  15.838  1.00 28.75           C  
ATOM   1717  N   LYS A 214      -5.252   4.061  20.880  1.00 28.11           N  
ATOM   1718  CA  LYS A 214      -6.152   3.150  21.577  1.00 33.56           C  
ATOM   1719  C   LYS A 214      -6.538   1.892  20.783  1.00 35.79           C  
ATOM   1720  O   LYS A 214      -7.683   1.473  20.787  1.00 37.57           O  
ATOM   1721  CB  LYS A 214      -7.407   3.886  22.107  1.00 34.19           C  
ATOM   1722  CG  LYS A 214      -7.780   3.316  23.465  1.00 40.65           C  
ATOM   1723  CD  LYS A 214      -9.009   3.920  24.112  1.00 45.92           C  
ATOM   1724  CE  LYS A 214      -9.128   3.333  25.510  1.00 48.63           C  
ATOM   1725  NZ  LYS A 214     -10.493   3.509  26.080  1.00 58.74           N1+
ATOM   1726  N   MET A 215      -5.579   1.298  20.099  1.00 33.09           N  
ATOM   1727  CA  MET A 215      -5.820   0.045  19.441  1.00 33.01           C  
ATOM   1728  C   MET A 215      -5.191  -1.027  20.287  1.00 33.50           C  
ATOM   1729  O   MET A 215      -4.285  -0.754  21.073  1.00 32.02           O  
ATOM   1730  CB  MET A 215      -5.221   0.056  18.049  1.00 34.43           C  
ATOM   1731  CG  MET A 215      -5.695   1.236  17.217  1.00 33.24           C  
ATOM   1732  SD  MET A 215      -4.906   1.184  15.604  1.00 37.42           S  
ATOM   1733  CE  MET A 215      -5.831  -0.137  14.803  1.00 34.72           C  
ATOM   1734  N   ASP A 216      -5.688  -2.254  20.138  1.00 34.31           N  
ATOM   1735  CA  ASP A 216      -5.047  -3.424  20.699  1.00 34.60           C  
ATOM   1736  C   ASP A 216      -3.608  -3.366  20.187  1.00 32.79           C  
ATOM   1737  O   ASP A 216      -3.396  -3.199  18.966  1.00 30.17           O  
ATOM   1738  CB  ASP A 216      -5.825  -4.682  20.252  1.00 39.18           C  
ATOM   1739  CG  ASP A 216      -5.060  -6.002  20.460  1.00 48.91           C  
ATOM   1740  OD1 ASP A 216      -4.010  -6.091  21.152  1.00 51.69           O  
ATOM   1741  OD2 ASP A 216      -5.547  -7.008  19.899  1.00 58.89           O1-
ATOM   1742  N   CYS A 217      -2.638  -3.461  21.111  1.00 31.21           N  
ATOM   1743  CA  CYS A 217      -1.243  -3.221  20.768  1.00 33.85           C  
ATOM   1744  C   CYS A 217      -0.694  -4.223  19.735  1.00 32.86           C  
ATOM   1745  O   CYS A 217       0.248  -3.896  19.000  1.00 29.69           O  
ATOM   1746  CB  CYS A 217      -0.341  -3.069  22.006  1.00 35.61           C  
ATOM   1747  SG  CYS A 217      -0.215  -4.521  23.065  1.00 45.89           S  
ATOM   1748  N   LYS A 218      -1.301  -5.415  19.655  1.00 31.42           N  
ATOM   1749  CA  LYS A 218      -0.920  -6.380  18.638  1.00 32.85           C  
ATOM   1750  C   LYS A 218      -1.058  -5.757  17.277  1.00 30.56           C  
ATOM   1751  O   LYS A 218      -0.305  -6.106  16.394  1.00 29.87           O  
ATOM   1752  CB  LYS A 218      -1.771  -7.641  18.691  1.00 35.27           C  
ATOM   1753  CG  LYS A 218      -1.126  -8.770  19.454  1.00 42.62           C  
ATOM   1754  CD  LYS A 218      -2.170  -9.792  19.931  1.00 45.08           C  
ATOM   1755  CE  LYS A 218      -1.571 -11.182  20.067  1.00 42.98           C  
ATOM   1756  NZ  LYS A 218      -0.351 -11.221  20.924  1.00 44.62           N1+
ATOM   1757  N   GLU A 219      -2.006  -4.835  17.093  1.00 29.31           N  
ATOM   1758  CA  GLU A 219      -2.170  -4.227  15.778  1.00 27.49           C  
ATOM   1759  C   GLU A 219      -0.930  -3.452  15.331  1.00 28.11           C  
ATOM   1760  O   GLU A 219      -0.616  -3.391  14.125  1.00 25.22           O  
ATOM   1761  CB  GLU A 219      -3.365  -3.279  15.731  1.00 31.67           C  
ATOM   1762  CG  GLU A 219      -4.720  -3.917  16.018  1.00 33.29           C  
ATOM   1763  CD  GLU A 219      -5.135  -4.932  14.979  1.00 35.71           C  
ATOM   1764  OE1 GLU A 219      -4.461  -5.095  13.940  1.00 34.78           O  
ATOM   1765  OE2 GLU A 219      -6.158  -5.589  15.216  1.00 42.64           O1-
ATOM   1766  N   TYR A 220      -0.228  -2.867  16.301  1.00 27.26           N  
ATOM   1767  CA  TYR A 220       0.956  -2.025  15.985  1.00 27.02           C  
ATOM   1768  C   TYR A 220       2.114  -2.852  15.442  1.00 26.34           C  
ATOM   1769  O   TYR A 220       3.027  -2.314  14.780  1.00 26.47           O  
ATOM   1770  CB  TYR A 220       1.417  -1.266  17.226  1.00 24.69           C  
ATOM   1771  CG  TYR A 220       0.360  -0.373  17.875  1.00 24.21           C  
ATOM   1772  CD1 TYR A 220      -0.459   0.456  17.110  1.00 23.89           C  
ATOM   1773  CD2 TYR A 220       0.207  -0.334  19.254  1.00 24.32           C  
ATOM   1774  CE1 TYR A 220      -1.402   1.275  17.711  1.00 23.10           C  
ATOM   1775  CE2 TYR A 220      -0.725   0.503  19.855  1.00 24.68           C  
ATOM   1776  CZ  TYR A 220      -1.529   1.294  19.062  1.00 23.56           C  
ATOM   1777  OH  TYR A 220      -2.461   2.125  19.642  1.00 26.72           O  
ATOM   1778  N   ASN A 221       2.083  -4.146  15.740  1.00 24.00           N  
ATOM   1779  CA  ASN A 221       3.167  -5.049  15.364  1.00 24.94           C  
ATOM   1780  C   ASN A 221       2.704  -6.204  14.494  1.00 26.57           C  
ATOM   1781  O   ASN A 221       3.279  -7.284  14.523  1.00 26.75           O  
ATOM   1782  CB  ASN A 221       3.882  -5.562  16.611  1.00 25.17           C  
ATOM   1783  CG  ASN A 221       4.224  -4.443  17.583  1.00 24.70           C  
ATOM   1784  ND2 ASN A 221       3.482  -4.382  18.682  1.00 23.76           N  
ATOM   1785  OD1 ASN A 221       5.158  -3.649  17.353  1.00 23.88           O  
ATOM   1786  N   TYR A 222       1.656  -5.956  13.718  1.00 27.13           N  
ATOM   1787  CA  TYR A 222       1.088  -6.961  12.846  1.00 29.64           C  
ATOM   1788  C   TYR A 222       1.594  -6.802  11.388  1.00 28.58           C  
ATOM   1789  O   TYR A 222       1.288  -5.783  10.766  1.00 25.74           O  
ATOM   1790  CB  TYR A 222      -0.434  -6.791  12.868  1.00 31.65           C  
ATOM   1791  CG  TYR A 222      -1.111  -7.745  11.947  1.00 35.50           C  
ATOM   1792  CD1 TYR A 222      -0.980  -9.127  12.136  1.00 37.31           C  
ATOM   1793  CD2 TYR A 222      -1.876  -7.282  10.877  1.00 38.76           C  
ATOM   1794  CE1 TYR A 222      -1.594 -10.022  11.279  1.00 41.39           C  
ATOM   1795  CE2 TYR A 222      -2.496  -8.167  10.011  1.00 44.73           C  
ATOM   1796  CZ  TYR A 222      -2.354  -9.539  10.219  1.00 46.78           C  
ATOM   1797  OH  TYR A 222      -2.961 -10.439   9.366  1.00 52.13           O  
ATOM   1798  N   ASP A 223       2.357  -7.763  10.843  1.00 25.43           N  
ATOM   1799  CA  ASP A 223       2.798  -8.972  11.551  1.00 26.91           C  
ATOM   1800  C   ASP A 223       4.203  -8.877  12.175  1.00 25.69           C  
ATOM   1801  O   ASP A 223       4.701  -9.873  12.746  1.00 26.57           O  
ATOM   1802  CB  ASP A 223       2.763 -10.192  10.602  1.00 29.25           C  
ATOM   1803  CG  ASP A 223       3.592  -9.988   9.329  1.00 32.88           C  
ATOM   1804  OD1 ASP A 223       4.030  -8.868   9.012  1.00 32.29           O  
ATOM   1805  OD2 ASP A 223       3.792 -10.973   8.596  1.00 40.33           O1-
ATOM   1806  N   LYS A 224       4.853  -7.716  12.047  1.00 25.00           N  
ATOM   1807  CA  LYS A 224       6.140  -7.437  12.746  1.00 23.17           C  
ATOM   1808  C   LYS A 224       6.352  -5.926  12.751  1.00 24.20           C  
ATOM   1809  O   LYS A 224       5.675  -5.221  12.016  1.00 25.21           O  
ATOM   1810  CB  LYS A 224       7.328  -8.115  12.035  1.00 23.42           C  
ATOM   1811  CG  LYS A 224       7.471  -7.718  10.563  1.00 24.10           C  
ATOM   1812  CD  LYS A 224       8.546  -8.512   9.841  1.00 25.61           C  
ATOM   1813  CE  LYS A 224       8.813  -7.938   8.452  1.00 27.75           C  
ATOM   1814  NZ  LYS A 224       7.714  -8.211   7.469  1.00 29.02           N1+
ATOM   1815  N   SER A 225       7.305  -5.435  13.542  1.00 22.52           N  
ATOM   1816  CA  SER A 225       7.712  -4.038  13.484  1.00 21.93           C  
ATOM   1817  C   SER A 225       9.207  -4.066  13.389  1.00 22.09           C  
ATOM   1818  O   SER A 225       9.865  -4.776  14.173  1.00 21.26           O  
ATOM   1819  CB  SER A 225       7.368  -3.304  14.778  1.00 23.17           C  
ATOM   1820  OG  SER A 225       5.984  -3.139  14.853  1.00 24.63           O  
ATOM   1821  N   ILE A 226       9.754  -3.313  12.443  1.00 22.37           N  
ATOM   1822  CA  ILE A 226      11.209  -3.359  12.231  1.00 21.88           C  
ATOM   1823  C   ILE A 226      11.798  -1.952  12.061  1.00 22.04           C  
ATOM   1824  O   ILE A 226      11.086  -1.007  11.714  1.00 21.68           O  
ATOM   1825  CB  ILE A 226      11.578  -4.222  10.987  1.00 20.51           C  
ATOM   1826  CG1 ILE A 226      11.083  -3.556   9.707  1.00 19.73           C  
ATOM   1827  CG2 ILE A 226      11.058  -5.646  11.136  1.00 19.34           C  
ATOM   1828  CD1 ILE A 226      11.643  -4.162   8.419  1.00 19.60           C  
ATOM   1829  N   VAL A 227      13.100  -1.826  12.316  1.00 22.27           N  
ATOM   1830  CA  VAL A 227      13.820  -0.599  12.044  1.00 21.16           C  
ATOM   1831  C   VAL A 227      14.596  -0.802  10.739  1.00 22.00           C  
ATOM   1832  O   VAL A 227      15.421  -1.701  10.666  1.00 24.69           O  
ATOM   1833  CB  VAL A 227      14.830  -0.287  13.162  1.00 21.25           C  
ATOM   1834  CG1 VAL A 227      15.430   1.094  12.885  1.00 20.54           C  
ATOM   1835  CG2 VAL A 227      14.138  -0.348  14.535  1.00 20.80           C  
ATOM   1836  N   ASP A 228      14.306   0.008   9.714  1.00 23.55           N  
ATOM   1837  CA  ASP A 228      14.733  -0.252   8.306  1.00 23.71           C  
ATOM   1838  C   ASP A 228      15.236   1.008   7.555  1.00 22.68           C  
ATOM   1839  O   ASP A 228      14.456   1.736   6.920  1.00 22.23           O  
ATOM   1840  CB  ASP A 228      13.585  -0.906   7.503  1.00 25.22           C  
ATOM   1841  CG  ASP A 228      13.993  -1.259   6.069  1.00 29.32           C  
ATOM   1842  OD1 ASP A 228      15.216  -1.160   5.745  1.00 26.90           O  
ATOM   1843  OD2 ASP A 228      13.095  -1.610   5.245  1.00 28.14           O1-
ATOM   1844  N   SER A 229      16.540   1.232   7.592  1.00 21.02           N  
ATOM   1845  CA  SER A 229      17.146   2.369   6.898  1.00 23.26           C  
ATOM   1846  C   SER A 229      17.007   2.313   5.369  1.00 23.76           C  
ATOM   1847  O   SER A 229      17.232   3.315   4.684  1.00 24.98           O  
ATOM   1848  CB  SER A 229      18.626   2.517   7.310  1.00 21.92           C  
ATOM   1849  OG  SER A 229      19.383   1.424   6.833  1.00 22.58           O  
ATOM   1850  N   GLY A 230      16.619   1.168   4.821  1.00 23.40           N  
ATOM   1851  CA  GLY A 230      16.479   1.072   3.363  1.00 21.58           C  
ATOM   1852  C   GLY A 230      15.059   1.291   2.838  1.00 22.95           C  
ATOM   1853  O   GLY A 230      14.777   0.986   1.671  1.00 21.04           O  
ATOM   1854  N   THR A 231      14.170   1.758   3.714  1.00 21.66           N  
ATOM   1855  CA  THR A 231      12.813   2.184   3.337  1.00 24.19           C  
ATOM   1856  C   THR A 231      12.669   3.686   3.651  1.00 24.35           C  
ATOM   1857  O   THR A 231      13.122   4.142   4.696  1.00 21.97           O  
ATOM   1858  CB  THR A 231      11.779   1.407   4.161  1.00 24.07           C  
ATOM   1859  CG2 THR A 231      10.358   1.959   3.989  1.00 25.85           C  
ATOM   1860  OG1 THR A 231      11.775   0.040   3.752  1.00 24.00           O  
ATOM   1861  N   THR A 232      12.031   4.450   2.763  1.00 24.32           N  
ATOM   1862  CA  THR A 232      11.908   5.898   2.986  1.00 23.44           C  
ATOM   1863  C   THR A 232      10.973   6.253   4.136  1.00 24.00           C  
ATOM   1864  O   THR A 232      11.356   7.007   5.049  1.00 22.93           O  
ATOM   1865  CB  THR A 232      11.478   6.627   1.707  1.00 22.90           C  
ATOM   1866  CG2 THR A 232      11.301   8.155   1.963  1.00 22.50           C  
ATOM   1867  OG1 THR A 232      12.498   6.441   0.724  1.00 22.66           O  
ATOM   1868  N   ASN A 233       9.760   5.695   4.097  1.00 24.20           N  
ATOM   1869  CA  ASN A 233       8.658   6.128   4.949  1.00 23.13           C  
ATOM   1870  C   ASN A 233       8.563   5.417   6.269  1.00 22.15           C  
ATOM   1871  O   ASN A 233       9.204   4.373   6.479  1.00 20.85           O  
ATOM   1872  CB  ASN A 233       7.325   5.894   4.211  1.00 25.68           C  
ATOM   1873  CG  ASN A 233       7.088   6.900   3.100  1.00 26.33           C  
ATOM   1874  ND2 ASN A 233       5.959   6.771   2.424  1.00 29.66           N  
ATOM   1875  OD1 ASN A 233       7.882   7.808   2.886  1.00 26.69           O  
ATOM   1876  N   LEU A 234       7.748   5.994   7.162  1.00 22.16           N  
ATOM   1877  CA  LEU A 234       7.210   5.281   8.289  1.00 20.49           C  
ATOM   1878  C   LEU A 234       6.086   4.506   7.633  1.00 22.74           C  
ATOM   1879  O   LEU A 234       5.173   5.116   7.073  1.00 23.58           O  
ATOM   1880  CB  LEU A 234       6.653   6.257   9.339  1.00 20.21           C  
ATOM   1881  CG  LEU A 234       5.772   5.627  10.427  1.00 19.61           C  
ATOM   1882  CD1 LEU A 234       6.518   4.538  11.174  1.00 21.39           C  
ATOM   1883  CD2 LEU A 234       5.286   6.673  11.426  1.00 19.74           C  
ATOM   1884  N   ARG A 235       6.151   3.179   7.681  1.00 23.98           N  
ATOM   1885  CA  ARG A 235       5.045   2.365   7.165  1.00 25.42           C  
ATOM   1886  C   ARG A 235       4.263   1.719   8.316  1.00 23.42           C  
ATOM   1887  O   ARG A 235       4.844   1.231   9.288  1.00 24.39           O  
ATOM   1888  CB  ARG A 235       5.542   1.322   6.156  1.00 23.84           C  
ATOM   1889  CG  ARG A 235       6.326   1.963   5.024  1.00 26.45           C  
ATOM   1890  CD  ARG A 235       6.776   0.970   3.954  1.00 29.03           C  
ATOM   1891  NE  ARG A 235       5.659   0.493   3.135  1.00 36.35           N  
ATOM   1892  CZ  ARG A 235       5.337  -0.794   2.971  1.00 39.82           C  
ATOM   1893  NH1 ARG A 235       6.053  -1.757   3.546  1.00 41.35           N1+
ATOM   1894  NH2 ARG A 235       4.299  -1.128   2.213  1.00 39.29           N  
ATOM   1895  N   LEU A 236       2.942   1.742   8.198  1.00 23.50           N  
ATOM   1896  CA  LEU A 236       2.069   1.263   9.266  1.00 25.43           C  
ATOM   1897  C   LEU A 236       1.108   0.204   8.744  1.00 26.12           C  
ATOM   1898  O   LEU A 236       0.609   0.337   7.626  1.00 25.94           O  
ATOM   1899  CB  LEU A 236       1.281   2.430   9.875  1.00 23.89           C  
ATOM   1900  CG  LEU A 236       2.089   3.579  10.518  1.00 23.76           C  
ATOM   1901  CD1 LEU A 236       1.163   4.708  10.965  1.00 21.42           C  
ATOM   1902  CD2 LEU A 236       2.885   3.025  11.704  1.00 25.37           C  
ATOM   1903  N   PRO A 237       0.833  -0.839   9.558  1.00 27.51           N  
ATOM   1904  CA  PRO A 237      -0.168  -1.822   9.128  1.00 28.28           C  
ATOM   1905  C   PRO A 237      -1.471  -1.105   8.792  1.00 28.00           C  
ATOM   1906  O   PRO A 237      -1.830  -0.116   9.446  1.00 25.49           O  
ATOM   1907  CB  PRO A 237      -0.340  -2.712  10.360  1.00 27.31           C  
ATOM   1908  CG  PRO A 237       0.972  -2.598  11.079  1.00 26.62           C  
ATOM   1909  CD  PRO A 237       1.331  -1.134  10.917  1.00 26.28           C  
ATOM   1910  N   LYS A 238      -2.143  -1.580   7.743  1.00 29.91           N  
ATOM   1911  CA  LYS A 238      -3.374  -0.948   7.208  1.00 31.79           C  
ATOM   1912  C   LYS A 238      -4.291  -0.329   8.261  1.00 29.35           C  
ATOM   1913  O   LYS A 238      -4.618   0.856   8.169  1.00 29.52           O  
ATOM   1914  CB  LYS A 238      -4.171  -1.963   6.369  1.00 37.19           C  
ATOM   1915  CG  LYS A 238      -5.340  -1.348   5.604  1.00 47.39           C  
ATOM   1916  CD  LYS A 238      -6.126  -2.412   4.838  1.00 54.11           C  
ATOM   1917  CE  LYS A 238      -7.337  -1.811   4.139  1.00 55.51           C  
ATOM   1918  NZ  LYS A 238      -8.327  -1.323   5.134  1.00 58.29           N1+
ATOM   1919  N   LYS A 239      -4.720  -1.132   9.239  1.00 30.66           N  
ATOM   1920  CA  LYS A 239      -5.621  -0.644  10.295  1.00 32.14           C  
ATOM   1921  C   LYS A 239      -5.050   0.496  11.126  1.00 31.42           C  
ATOM   1922  O   LYS A 239      -5.760   1.450  11.458  1.00 32.11           O  
ATOM   1923  CB  LYS A 239      -6.063  -1.774  11.225  1.00 36.89           C  
ATOM   1924  CG  LYS A 239      -7.418  -2.332  10.846  1.00 43.32           C  
ATOM   1925  CD  LYS A 239      -7.550  -3.817  11.141  1.00 46.93           C  
ATOM   1926  CE  LYS A 239      -8.198  -4.055  12.482  1.00 50.61           C  
ATOM   1927  NZ  LYS A 239      -8.400  -5.517  12.712  1.00 56.79           N1+
ATOM   1928  N   VAL A 240      -3.775   0.378  11.496  1.00 28.49           N  
ATOM   1929  CA  VAL A 240      -3.073   1.462  12.200  1.00 26.15           C  
ATOM   1930  C   VAL A 240      -2.919   2.688  11.299  1.00 23.75           C  
ATOM   1931  O   VAL A 240      -3.187   3.812  11.715  1.00 24.55           O  
ATOM   1932  CB  VAL A 240      -1.690   0.990  12.733  1.00 23.89           C  
ATOM   1933  CG1 VAL A 240      -1.002   2.095  13.510  1.00 22.59           C  
ATOM   1934  CG2 VAL A 240      -1.859  -0.220  13.622  1.00 23.54           C  
ATOM   1935  N   PHE A 241      -2.502   2.480  10.058  1.00 24.80           N  
ATOM   1936  CA  PHE A 241      -2.359   3.584   9.146  1.00 25.78           C  
ATOM   1937  C   PHE A 241      -3.647   4.422   9.061  1.00 30.55           C  
ATOM   1938  O   PHE A 241      -3.604   5.668   9.151  1.00 27.21           O  
ATOM   1939  CB  PHE A 241      -1.993   3.088   7.755  1.00 26.93           C  
ATOM   1940  CG  PHE A 241      -1.975   4.187   6.723  1.00 28.32           C  
ATOM   1941  CD1 PHE A 241      -0.914   5.085   6.658  1.00 26.54           C  
ATOM   1942  CD2 PHE A 241      -3.044   4.346   5.828  1.00 28.33           C  
ATOM   1943  CE1 PHE A 241      -0.903   6.110   5.718  1.00 27.78           C  
ATOM   1944  CE2 PHE A 241      -3.036   5.375   4.897  1.00 29.13           C  
ATOM   1945  CZ  PHE A 241      -1.957   6.251   4.829  1.00 30.38           C  
ATOM   1946  N   GLU A 242      -4.785   3.741   8.881  1.00 29.75           N  
ATOM   1947  CA AGLU A 242      -6.109   4.388   8.802  0.50 30.23           C  
ATOM   1948  CA BGLU A 242      -6.034   4.482   8.741  0.50 29.53           C  
ATOM   1949  C   GLU A 242      -6.404   5.187  10.057  1.00 28.40           C  
ATOM   1950  O   GLU A 242      -6.804   6.354  10.014  1.00 26.92           O  
ATOM   1951  CB AGLU A 242      -7.210   3.330   8.617  0.50 31.65           C  
ATOM   1952  CB BGLU A 242      -7.172   3.622   8.151  0.50 30.54           C  
ATOM   1953  CG AGLU A 242      -7.263   2.743   7.217  0.50 35.01           C  
ATOM   1954  CG BGLU A 242      -6.933   3.142   6.704  0.50 31.06           C  
ATOM   1955  CD AGLU A 242      -8.112   1.492   7.128  0.50 36.93           C  
ATOM   1956  CD BGLU A 242      -7.044   4.245   5.646  0.50 31.82           C  
ATOM   1957  OE1AGLU A 242      -8.757   1.111   8.135  0.50 39.99           O  
ATOM   1958  OE1BGLU A 242      -7.491   5.361   5.966  0.50 33.90           O  
ATOM   1959  OE2AGLU A 242      -8.115   0.884   6.041  0.50 38.32           O1-
ATOM   1960  OE2BGLU A 242      -6.682   4.007   4.474  0.50 31.76           O1-
ATOM   1961  N   ALA A 243      -6.196   4.539  11.203  1.00 29.27           N  
ATOM   1962  CA  ALA A 243      -6.480   5.189  12.496  1.00 29.70           C  
ATOM   1963  C   ALA A 243      -5.611   6.435  12.694  1.00 30.07           C  
ATOM   1964  O   ALA A 243      -6.101   7.502  13.101  1.00 28.76           O  
ATOM   1965  CB  ALA A 243      -6.330   4.215  13.657  1.00 28.05           C  
ATOM   1966  N   ALA A 244      -4.330   6.292  12.364  1.00 29.70           N  
ATOM   1967  CA  ALA A 244      -3.357   7.370  12.494  1.00 27.98           C  
ATOM   1968  C   ALA A 244      -3.675   8.515  11.526  1.00 27.66           C  
ATOM   1969  O   ALA A 244      -3.661   9.693  11.920  1.00 27.52           O  
ATOM   1970  CB  ALA A 244      -1.944   6.840  12.264  1.00 26.45           C  
ATOM   1971  N   VAL A 245      -3.957   8.192  10.267  1.00 27.01           N  
ATOM   1972  CA  VAL A 245      -4.282   9.252   9.316  1.00 28.80           C  
ATOM   1973  C   VAL A 245      -5.552   9.979   9.737  1.00 28.92           C  
ATOM   1974  O   VAL A 245      -5.622  11.198   9.630  1.00 28.04           O  
ATOM   1975  CB  VAL A 245      -4.352   8.760   7.853  1.00 32.80           C  
ATOM   1976  CG1 VAL A 245      -4.877   9.848   6.906  1.00 32.19           C  
ATOM   1977  CG2 VAL A 245      -2.967   8.340   7.389  1.00 32.23           C  
ATOM   1978  N   LYS A 246      -6.543   9.242  10.234  1.00 30.67           N  
ATOM   1979  CA  LYS A 246      -7.776   9.879  10.721  1.00 32.67           C  
ATOM   1980  C   LYS A 246      -7.421  10.921  11.785  1.00 33.25           C  
ATOM   1981  O   LYS A 246      -7.891  12.055  11.733  1.00 29.51           O  
ATOM   1982  CB  LYS A 246      -8.784   8.849  11.257  1.00 33.00           C  
ATOM   1983  CG  LYS A 246     -10.097   9.462  11.762  1.00 41.36           C  
ATOM   1984  CD  LYS A 246     -11.098   8.428  12.297  1.00 44.86           C  
ATOM   1985  CE  LYS A 246     -12.117   9.068  13.260  1.00 52.22           C  
ATOM   1986  NZ  LYS A 246     -13.295   8.214  13.622  1.00 53.85           N1+
ATOM   1987  N   SER A 247      -6.558  10.518  12.719  1.00 29.88           N  
ATOM   1988  CA  SER A 247      -6.135  11.356  13.844  1.00 30.28           C  
ATOM   1989  C   SER A 247      -5.247  12.545  13.408  1.00 28.47           C  
ATOM   1990  O   SER A 247      -5.434  13.662  13.893  1.00 28.93           O  
ATOM   1991  CB  SER A 247      -5.441  10.477  14.918  1.00 30.01           C  
ATOM   1992  OG  SER A 247      -5.096  11.215  16.079  1.00 31.67           O  
ATOM   1993  N   ILE A 248      -4.276  12.310  12.521  1.00 26.28           N  
ATOM   1994  CA  ILE A 248      -3.478  13.412  11.958  1.00 26.30           C  
ATOM   1995  C   ILE A 248      -4.324  14.451  11.172  1.00 27.87           C  
ATOM   1996  O   ILE A 248      -4.087  15.681  11.283  1.00 25.50           O  
ATOM   1997  CB  ILE A 248      -2.282  12.896  11.127  1.00 24.48           C  
ATOM   1998  CG1 ILE A 248      -1.403  11.994  11.997  1.00 23.54           C  
ATOM   1999  CG2 ILE A 248      -1.465  14.044  10.541  1.00 22.23           C  
ATOM   2000  CD1 ILE A 248      -0.515  11.096  11.142  1.00 23.80           C  
ATOM   2001  N   LYS A 249      -5.283  13.968  10.366  1.00 29.16           N  
ATOM   2002  CA  LYS A 249      -6.252  14.875   9.687  1.00 29.54           C  
ATOM   2003  C   LYS A 249      -7.014  15.733  10.691  1.00 27.65           C  
ATOM   2004  O   LYS A 249      -7.105  16.947  10.511  1.00 29.90           O  
ATOM   2005  CB  LYS A 249      -7.265  14.090   8.845  1.00 30.57           C  
ATOM   2006  CG  LYS A 249      -6.735  13.641   7.505  1.00 32.80           C  
ATOM   2007  CD  LYS A 249      -7.752  12.704   6.882  1.00 35.40           C  
ATOM   2008  CE  LYS A 249      -7.473  12.491   5.411  1.00 39.32           C  
ATOM   2009  NZ  LYS A 249      -8.244  11.298   4.946  1.00 42.38           N1+
ATOM   2010  N   ALA A 250      -7.500  15.114  11.768  1.00 28.59           N  
ATOM   2011  CA  ALA A 250      -8.307  15.835  12.758  1.00 29.39           C  
ATOM   2012  C   ALA A 250      -7.496  16.931  13.464  1.00 31.66           C  
ATOM   2013  O   ALA A 250      -7.944  18.072  13.544  1.00 34.36           O  
ATOM   2014  CB  ALA A 250      -8.948  14.878  13.756  1.00 27.73           C  
ATOM   2015  N   ALA A 251      -6.283  16.601  13.922  1.00 29.92           N  
ATOM   2016  CA  ALA A 251      -5.390  17.591  14.536  1.00 27.42           C  
ATOM   2017  C   ALA A 251      -5.003  18.713  13.581  1.00 27.71           C  
ATOM   2018  O   ALA A 251      -4.815  19.853  14.015  1.00 29.35           O  
ATOM   2019  CB  ALA A 251      -4.135  16.914  15.108  1.00 24.18           C  
ATOM   2020  N   SER A 252      -4.859  18.422  12.288  1.00 26.49           N  
ATOM   2021  CA  SER A 252      -4.376  19.459  11.357  1.00 28.26           C  
ATOM   2022  C   SER A 252      -5.490  20.114  10.565  1.00 30.14           C  
ATOM   2023  O   SER A 252      -5.231  20.788   9.565  1.00 28.22           O  
ATOM   2024  CB  SER A 252      -3.370  18.871  10.363  1.00 30.27           C  
ATOM   2025  OG  SER A 252      -3.925  17.728   9.720  1.00 28.51           O  
ATOM   2026  N   SER A 253      -6.716  19.910  11.020  1.00 33.50           N  
ATOM   2027  CA  SER A 253      -7.912  20.192  10.232  1.00 38.52           C  
ATOM   2028  C   SER A 253      -8.215  21.655   9.945  1.00 41.52           C  
ATOM   2029  O   SER A 253      -9.129  21.923   9.163  1.00 43.19           O  
ATOM   2030  CB  SER A 253      -9.140  19.540  10.882  1.00 37.87           C  
ATOM   2031  OG  SER A 253      -9.567  20.306  11.989  1.00 41.86           O  
ATOM   2032  N   THR A 254      -7.479  22.599  10.551  1.00 41.14           N  
ATOM   2033  CA  THR A 254      -7.631  24.017  10.156  1.00 41.97           C  
ATOM   2034  C   THR A 254      -7.237  24.233   8.704  1.00 39.40           C  
ATOM   2035  O   THR A 254      -7.504  25.276   8.137  1.00 39.92           O  
ATOM   2036  CB  THR A 254      -6.851  25.029  11.039  1.00 44.74           C  
ATOM   2037  CG2 THR A 254      -7.551  25.270  12.388  1.00 45.18           C  
ATOM   2038  OG1 THR A 254      -5.518  24.559  11.257  1.00 46.98           O  
ATOM   2039  N   GLU A 255      -6.579  23.243   8.116  1.00 40.24           N  
ATOM   2040  CA  GLU A 255      -6.185  23.284   6.712  1.00 41.42           C  
ATOM   2041  C   GLU A 255      -6.542  21.926   6.088  1.00 39.81           C  
ATOM   2042  O   GLU A 255      -6.422  20.879   6.745  1.00 40.87           O  
ATOM   2043  CB  GLU A 255      -4.687  23.608   6.591  1.00 44.59           C  
ATOM   2044  CG  GLU A 255      -4.242  24.257   5.287  1.00 49.87           C  
ATOM   2045  CD  GLU A 255      -2.788  24.760   5.299  1.00 50.06           C  
ATOM   2046  OE1 GLU A 255      -2.035  24.389   4.386  1.00 49.94           O  
ATOM   2047  OE2 GLU A 255      -2.390  25.560   6.179  1.00 55.01           O1-
ATOM   2048  N   LYS A 256      -7.008  21.936   4.840  1.00 37.63           N  
ATOM   2049  CA  LYS A 256      -7.513  20.720   4.206  1.00 36.83           C  
ATOM   2050  C   LYS A 256      -6.646  20.370   3.025  1.00 36.44           C  
ATOM   2051  O   LYS A 256      -6.237  21.250   2.270  1.00 38.13           O  
ATOM   2052  CB  LYS A 256      -8.975  20.898   3.782  1.00 42.17           C  
ATOM   2053  CG  LYS A 256      -9.952  21.020   4.947  1.00 46.80           C  
ATOM   2054  CD  LYS A 256      -9.877  19.786   5.846  1.00 54.97           C  
ATOM   2055  CE  LYS A 256     -10.445  20.037   7.242  1.00 56.86           C  
ATOM   2056  NZ  LYS A 256     -11.924  19.866   7.300  1.00 58.80           N1+
ATOM   2057  N   PHE A 257      -6.334  19.092   2.864  1.00 34.35           N  
ATOM   2058  CA  PHE A 257      -5.425  18.710   1.793  1.00 35.70           C  
ATOM   2059  C   PHE A 257      -6.040  17.656   0.899  1.00 36.42           C  
ATOM   2060  O   PHE A 257      -6.877  16.886   1.360  1.00 37.43           O  
ATOM   2061  CB  PHE A 257      -4.106  18.164   2.370  1.00 35.95           C  
ATOM   2062  CG  PHE A 257      -3.486  19.058   3.374  1.00 35.36           C  
ATOM   2063  CD1 PHE A 257      -2.639  20.088   2.974  1.00 36.59           C  
ATOM   2064  CD2 PHE A 257      -3.770  18.900   4.728  1.00 35.37           C  
ATOM   2065  CE1 PHE A 257      -2.083  20.948   3.908  1.00 35.41           C  
ATOM   2066  CE2 PHE A 257      -3.206  19.744   5.665  1.00 34.42           C  
ATOM   2067  CZ  PHE A 257      -2.368  20.767   5.251  1.00 33.86           C  
ATOM   2068  N   PRO A 258      -5.585  17.595  -0.369  1.00 39.23           N  
ATOM   2069  CA  PRO A 258      -5.988  16.561  -1.340  1.00 40.94           C  
ATOM   2070  C   PRO A 258      -5.817  15.139  -0.800  1.00 43.70           C  
ATOM   2071  O   PRO A 258      -4.860  14.864  -0.059  1.00 44.09           O  
ATOM   2072  CB  PRO A 258      -5.003  16.776  -2.508  1.00 39.61           C  
ATOM   2073  CG  PRO A 258      -4.563  18.199  -2.390  1.00 38.29           C  
ATOM   2074  CD  PRO A 258      -4.520  18.468  -0.911  1.00 37.10           C  
ATOM   2075  N   ASP A 259      -6.716  14.235  -1.182  1.00 41.01           N  
ATOM   2076  CA  ASP A 259      -6.535  12.831  -0.874  1.00 41.72           C  
ATOM   2077  C   ASP A 259      -5.176  12.307  -1.315  1.00 41.11           C  
ATOM   2078  O   ASP A 259      -4.611  11.445  -0.653  1.00 41.49           O  
ATOM   2079  CB  ASP A 259      -7.635  12.000  -1.516  1.00 48.50           C  
ATOM   2080  CG  ASP A 259      -8.929  12.038  -0.727  1.00 54.66           C  
ATOM   2081  OD1 ASP A 259      -8.904  12.331   0.487  1.00 52.44           O  
ATOM   2082  OD2 ASP A 259      -9.982  11.751  -1.331  1.00 62.17           O1-
ATOM   2083  N   GLY A 260      -4.651  12.834  -2.421  1.00 35.33           N  
ATOM   2084  CA  GLY A 260      -3.362  12.382  -2.960  1.00 36.98           C  
ATOM   2085  C   GLY A 260      -2.191  12.722  -2.051  1.00 36.87           C  
ATOM   2086  O   GLY A 260      -1.132  12.081  -2.129  1.00 36.18           O  
ATOM   2087  N   PHE A 261      -2.368  13.754  -1.215  1.00 34.66           N  
ATOM   2088  CA  PHE A 261      -1.355  14.124  -0.232  1.00 32.16           C  
ATOM   2089  C   PHE A 261      -1.282  13.032   0.827  1.00 31.75           C  
ATOM   2090  O   PHE A 261      -0.220  12.483   1.045  1.00 31.46           O  
ATOM   2091  CB  PHE A 261      -1.633  15.495   0.395  1.00 33.19           C  
ATOM   2092  CG  PHE A 261      -0.816  15.771   1.630  1.00 31.09           C  
ATOM   2093  CD1 PHE A 261       0.550  16.069   1.531  1.00 29.32           C  
ATOM   2094  CD2 PHE A 261      -1.407  15.687   2.903  1.00 29.17           C  
ATOM   2095  CE1 PHE A 261       1.315  16.299   2.683  1.00 28.86           C  
ATOM   2096  CE2 PHE A 261      -0.647  15.930   4.051  1.00 29.84           C  
ATOM   2097  CZ  PHE A 261       0.710  16.232   3.940  1.00 27.20           C  
ATOM   2098  N   TRP A 262      -2.421  12.686   1.426  1.00 29.99           N  
ATOM   2099  CA  TRP A 262      -2.487  11.655   2.463  1.00 30.82           C  
ATOM   2100  C   TRP A 262      -2.123  10.262   1.971  1.00 33.00           C  
ATOM   2101  O   TRP A 262      -1.699   9.427   2.776  1.00 32.26           O  
ATOM   2102  CB  TRP A 262      -3.859  11.633   3.145  1.00 30.23           C  
ATOM   2103  CG  TRP A 262      -4.171  12.913   3.786  1.00 32.39           C  
ATOM   2104  CD1 TRP A 262      -5.077  13.856   3.365  1.00 33.87           C  
ATOM   2105  CD2 TRP A 262      -3.577  13.431   4.982  1.00 32.90           C  
ATOM   2106  CE2 TRP A 262      -4.173  14.702   5.231  1.00 32.98           C  
ATOM   2107  CE3 TRP A 262      -2.598  12.950   5.864  1.00 31.00           C  
ATOM   2108  NE1 TRP A 262      -5.090  14.931   4.232  1.00 33.74           N  
ATOM   2109  CZ2 TRP A 262      -3.822  15.497   6.341  1.00 34.44           C  
ATOM   2110  CZ3 TRP A 262      -2.246  13.729   6.962  1.00 32.61           C  
ATOM   2111  CH2 TRP A 262      -2.864  14.995   7.200  1.00 33.90           C  
ATOM   2112  N   LEU A 263      -2.285  10.026   0.664  1.00 33.94           N  
ATOM   2113  CA  LEU A 263      -1.873   8.779  -0.005  1.00 36.16           C  
ATOM   2114  C   LEU A 263      -0.386   8.776  -0.331  1.00 35.88           C  
ATOM   2115  O   LEU A 263       0.137   7.807  -0.883  1.00 35.62           O  
ATOM   2116  CB  LEU A 263      -2.654   8.548  -1.316  1.00 38.83           C  
ATOM   2117  CG  LEU A 263      -4.180   8.414  -1.261  1.00 42.36           C  
ATOM   2118  CD1 LEU A 263      -4.776   8.432  -2.670  1.00 44.12           C  
ATOM   2119  CD2 LEU A 263      -4.626   7.186  -0.475  1.00 42.39           C  
ATOM   2120  N   GLY A 264       0.293   9.874  -0.017  1.00 35.09           N  
ATOM   2121  CA  GLY A 264       1.730   9.912  -0.127  1.00 35.05           C  
ATOM   2122  C   GLY A 264       2.194  10.187  -1.531  1.00 38.80           C  
ATOM   2123  O   GLY A 264       3.386  10.143  -1.804  1.00 37.73           O  
ATOM   2124  N   GLU A 265       1.245  10.497  -2.407  1.00 41.81           N  
ATOM   2125  CA  GLU A 265       1.509  10.610  -3.823  1.00 44.53           C  
ATOM   2126  C   GLU A 265       1.746  12.035  -4.276  1.00 45.15           C  
ATOM   2127  O   GLU A 265       2.623  12.272  -5.096  1.00 47.43           O  
ATOM   2128  CB  GLU A 265       0.403   9.935  -4.632  1.00 50.32           C  
ATOM   2129  CG  GLU A 265       0.561   8.423  -4.659  1.00 57.96           C  
ATOM   2130  CD  GLU A 265      -0.698   7.694  -5.090  1.00 70.21           C  
ATOM   2131  OE1 GLU A 265      -0.610   6.465  -5.315  1.00 76.75           O  
ATOM   2132  OE2 GLU A 265      -1.771   8.337  -5.201  1.00 75.30           O1-
ATOM   2133  N   GLN A 266       0.997  13.002  -3.761  1.00 42.56           N  
ATOM   2134  CA  GLN A 266       1.263  14.370  -4.213  1.00 42.62           C  
ATOM   2135  C   GLN A 266       1.814  15.329  -3.164  1.00 39.36           C  
ATOM   2136  O   GLN A 266       1.525  15.206  -1.956  1.00 36.16           O  
ATOM   2137  CB  GLN A 266       0.092  14.977  -4.997  1.00 47.99           C  
ATOM   2138  CG  GLN A 266      -1.197  15.169  -4.241  1.00 51.04           C  
ATOM   2139  CD  GLN A 266      -2.211  15.942  -5.056  1.00 53.07           C  
ATOM   2140  NE2 GLN A 266      -1.927  17.204  -5.309  1.00 54.91           N  
ATOM   2141  OE1 GLN A 266      -3.232  15.402  -5.463  1.00 57.52           O  
ATOM   2142  N   LEU A 267       2.612  16.271  -3.651  1.00 36.90           N  
ATOM   2143  CA  LEU A 267       3.261  17.257  -2.806  1.00 37.41           C  
ATOM   2144  C   LEU A 267       2.263  18.328  -2.421  1.00 38.49           C  
ATOM   2145  O   LEU A 267       1.227  18.481  -3.071  1.00 37.31           O  
ATOM   2146  CB  LEU A 267       4.506  17.857  -3.481  1.00 37.97           C  
ATOM   2147  CG  LEU A 267       4.443  18.920  -4.579  1.00 40.39           C  
ATOM   2148  CD1 LEU A 267       5.845  19.199  -5.096  1.00 39.70           C  
ATOM   2149  CD2 LEU A 267       3.511  18.493  -5.711  1.00 44.84           C  
ATOM   2150  N   VAL A 268       2.560  19.030  -1.337  1.00 34.98           N  
ATOM   2151  CA  VAL A 268       1.778  20.180  -0.904  1.00 34.73           C  
ATOM   2152  C   VAL A 268       2.810  21.263  -0.692  1.00 32.45           C  
ATOM   2153  O   VAL A 268       3.902  20.974  -0.199  1.00 30.57           O  
ATOM   2154  CB  VAL A 268       1.016  19.875   0.392  1.00 35.87           C  
ATOM   2155  CG1 VAL A 268       0.561  21.158   1.058  1.00 40.96           C  
ATOM   2156  CG2 VAL A 268      -0.193  19.011   0.092  1.00 36.37           C  
ATOM   2157  N   CYS A 269       2.479  22.496  -1.077  1.00 31.64           N  
ATOM   2158  CA  CYS A 269       3.451  23.576  -1.110  1.00 29.83           C  
ATOM   2159  C   CYS A 269       2.929  24.750  -0.341  1.00 28.77           C  
ATOM   2160  O   CYS A 269       1.740  25.029  -0.366  1.00 28.03           O  
ATOM   2161  CB  CYS A 269       3.751  24.000  -2.546  1.00 33.77           C  
ATOM   2162  SG  CYS A 269       4.616  22.726  -3.527  1.00 39.88           S  
ATOM   2163  N   TRP A 270       3.824  25.410   0.376  1.00 25.89           N  
ATOM   2164  CA  TRP A 270       3.493  26.640   1.048  1.00 26.15           C  
ATOM   2165  C   TRP A 270       4.447  27.698   0.571  1.00 27.74           C  
ATOM   2166  O   TRP A 270       5.558  27.394   0.105  1.00 29.18           O  
ATOM   2167  CB  TRP A 270       3.641  26.493   2.568  1.00 24.93           C  
ATOM   2168  CG  TRP A 270       2.563  25.740   3.203  1.00 25.24           C  
ATOM   2169  CD1 TRP A 270       1.360  26.244   3.638  1.00 26.01           C  
ATOM   2170  CD2 TRP A 270       2.556  24.340   3.524  1.00 23.97           C  
ATOM   2171  CE2 TRP A 270       1.314  24.066   4.147  1.00 23.68           C  
ATOM   2172  CE3 TRP A 270       3.480  23.301   3.357  1.00 22.80           C  
ATOM   2173  NE1 TRP A 270       0.608  25.238   4.190  1.00 25.53           N  
ATOM   2174  CZ2 TRP A 270       0.960  22.786   4.606  1.00 24.04           C  
ATOM   2175  CZ3 TRP A 270       3.138  22.030   3.801  1.00 24.50           C  
ATOM   2176  CH2 TRP A 270       1.883  21.784   4.436  1.00 24.78           C  
ATOM   2177  N   GLN A 271       4.045  28.944   0.743  1.00 28.23           N  
ATOM   2178  CA  GLN A 271       4.898  30.075   0.442  1.00 31.63           C  
ATOM   2179  C   GLN A 271       6.167  29.999   1.261  1.00 30.80           C  
ATOM   2180  O   GLN A 271       6.139  29.599   2.428  1.00 31.22           O  
ATOM   2181  CB  GLN A 271       4.149  31.349   0.778  1.00 34.77           C  
ATOM   2182  CG  GLN A 271       4.943  32.621   0.562  1.00 41.28           C  
ATOM   2183  CD  GLN A 271       4.028  33.824   0.654  1.00 45.99           C  
ATOM   2184  NE2 GLN A 271       4.431  34.830   1.425  1.00 44.13           N  
ATOM   2185  OE1 GLN A 271       2.956  33.836   0.047  1.00 48.87           O  
ATOM   2186  N   ALA A 272       7.278  30.366   0.642  1.00 28.70           N  
ATOM   2187  CA  ALA A 272       8.589  30.312   1.312  1.00 28.26           C  
ATOM   2188  C   ALA A 272       8.545  30.675   2.800  1.00 26.44           C  
ATOM   2189  O   ALA A 272       8.078  31.737   3.166  1.00 26.61           O  
ATOM   2190  CB  ALA A 272       9.581  31.196   0.575  1.00 29.41           C  
ATOM   2191  N   GLY A 273       9.057  29.785   3.647  1.00 27.26           N  
ATOM   2192  CA  GLY A 273       9.209  30.045   5.089  1.00 27.11           C  
ATOM   2193  C   GLY A 273       7.927  29.936   5.915  1.00 27.21           C  
ATOM   2194  O   GLY A 273       7.987  30.033   7.125  1.00 27.74           O  
ATOM   2195  N   THR A 274       6.768  29.740   5.280  1.00 25.38           N  
ATOM   2196  CA  THR A 274       5.519  29.744   6.011  1.00 25.97           C  
ATOM   2197  C   THR A 274       4.918  28.349   6.322  1.00 27.14           C  
ATOM   2198  O   THR A 274       3.746  28.267   6.708  1.00 28.73           O  
ATOM   2199  CB  THR A 274       4.450  30.581   5.265  1.00 25.70           C  
ATOM   2200  CG2 THR A 274       5.003  31.947   4.866  1.00 24.69           C  
ATOM   2201  OG1 THR A 274       4.012  29.862   4.103  1.00 24.05           O  
ATOM   2202  N   THR A 275       5.668  27.253   6.137  1.00 25.02           N  
ATOM   2203  CA  THR A 275       5.124  25.930   6.471  1.00 23.93           C  
ATOM   2204  C   THR A 275       4.561  25.953   7.902  1.00 24.19           C  
ATOM   2205  O   THR A 275       5.262  26.296   8.851  1.00 22.85           O  
ATOM   2206  CB  THR A 275       6.168  24.806   6.341  1.00 24.09           C  
ATOM   2207  CG2 THR A 275       5.495  23.412   6.513  1.00 22.92           C  
ATOM   2208  OG1 THR A 275       6.830  24.917   5.063  1.00 25.02           O  
ATOM   2209  N   PRO A 276       3.278  25.622   8.063  1.00 23.87           N  
ATOM   2210  CA  PRO A 276       2.646  25.741   9.389  1.00 23.64           C  
ATOM   2211  C   PRO A 276       2.873  24.486  10.228  1.00 22.35           C  
ATOM   2212  O   PRO A 276       1.931  23.749  10.527  1.00 21.39           O  
ATOM   2213  CB  PRO A 276       1.149  25.899   9.047  1.00 24.18           C  
ATOM   2214  CG  PRO A 276       0.996  25.125   7.778  1.00 24.10           C  
ATOM   2215  CD  PRO A 276       2.297  25.292   7.011  1.00 25.52           C  
ATOM   2216  N   TRP A 277       4.129  24.238  10.601  1.00 22.20           N  
ATOM   2217  CA  TRP A 277       4.486  23.080  11.383  1.00 20.23           C  
ATOM   2218  C   TRP A 277       3.540  22.867  12.551  1.00 19.99           C  
ATOM   2219  O   TRP A 277       3.178  21.733  12.822  1.00 20.05           O  
ATOM   2220  CB  TRP A 277       5.934  23.239  11.896  1.00 20.35           C  
ATOM   2221  CG  TRP A 277       6.901  23.360  10.751  1.00 20.98           C  
ATOM   2222  CD1 TRP A 277       7.617  24.465  10.393  1.00 20.99           C  
ATOM   2223  CD2 TRP A 277       7.220  22.339   9.796  1.00 20.02           C  
ATOM   2224  CE2 TRP A 277       8.161  22.885   8.902  1.00 21.94           C  
ATOM   2225  CE3 TRP A 277       6.828  21.002   9.638  1.00 20.70           C  
ATOM   2226  NE1 TRP A 277       8.389  24.183   9.288  1.00 21.49           N  
ATOM   2227  CZ2 TRP A 277       8.712  22.141   7.841  1.00 20.84           C  
ATOM   2228  CZ3 TRP A 277       7.359  20.270   8.588  1.00 20.26           C  
ATOM   2229  CH2 TRP A 277       8.291  20.850   7.696  1.00 19.44           C  
ATOM   2230  N   ASN A 278       3.105  23.962  13.205  1.00 19.58           N  
ATOM   2231  CA  ASN A 278       2.367  23.880  14.479  1.00 19.90           C  
ATOM   2232  C   ASN A 278       0.989  23.261  14.333  1.00 20.99           C  
ATOM   2233  O   ASN A 278       0.432  22.787  15.329  1.00 20.65           O  
ATOM   2234  CB  ASN A 278       2.242  25.266  15.185  1.00 19.32           C  
ATOM   2235  CG  ASN A 278       1.231  26.179  14.476  1.00 22.50           C  
ATOM   2236  ND2 ASN A 278       1.662  26.836  13.388  1.00 21.88           N  
ATOM   2237  OD1 ASN A 278       0.056  26.215  14.846  1.00 21.11           O  
ATOM   2238  N   ILE A 279       0.403  23.305  13.133  1.00 19.68           N  
ATOM   2239  CA  ILE A 279      -0.910  22.672  12.953  1.00 21.30           C  
ATOM   2240  C   ILE A 279      -0.819  21.148  12.867  1.00 21.60           C  
ATOM   2241  O   ILE A 279      -1.780  20.472  13.133  1.00 23.74           O  
ATOM   2242  CB  ILE A 279      -1.673  23.204  11.713  1.00 21.87           C  
ATOM   2243  CG1 ILE A 279      -1.079  22.645  10.395  1.00 23.48           C  
ATOM   2244  CG2 ILE A 279      -1.765  24.734  11.730  1.00 20.75           C  
ATOM   2245  CD1 ILE A 279      -1.997  22.924   9.208  1.00 23.49           C  
ATOM   2246  N   PHE A 280       0.333  20.605  12.482  1.00 21.66           N  
ATOM   2247  CA  PHE A 280       0.503  19.161  12.475  1.00 21.35           C  
ATOM   2248  C   PHE A 280       0.915  18.619  13.840  1.00 21.80           C  
ATOM   2249  O   PHE A 280       1.706  19.253  14.564  1.00 21.95           O  
ATOM   2250  CB  PHE A 280       1.533  18.748  11.439  1.00 21.79           C  
ATOM   2251  CG  PHE A 280       1.115  19.020  10.023  1.00 24.40           C  
ATOM   2252  CD1 PHE A 280       0.444  18.049   9.289  1.00 25.22           C  
ATOM   2253  CD2 PHE A 280       1.416  20.240   9.415  1.00 23.67           C  
ATOM   2254  CE1 PHE A 280       0.079  18.299   7.967  1.00 27.58           C  
ATOM   2255  CE2 PHE A 280       1.035  20.508   8.097  1.00 25.68           C  
ATOM   2256  CZ  PHE A 280       0.363  19.533   7.381  1.00 25.56           C  
ATOM   2257  N   PRO A 281       0.381  17.441  14.202  1.00 20.89           N  
ATOM   2258  CA  PRO A 281       0.660  16.833  15.517  1.00 20.99           C  
ATOM   2259  C   PRO A 281       2.016  16.139  15.579  1.00 21.43           C  
ATOM   2260  O   PRO A 281       2.569  15.721  14.524  1.00 21.05           O  
ATOM   2261  CB  PRO A 281      -0.450  15.784  15.659  1.00 20.40           C  
ATOM   2262  CG  PRO A 281      -0.723  15.370  14.240  1.00 20.30           C  
ATOM   2263  CD  PRO A 281      -0.622  16.669  13.445  1.00 20.60           C  
ATOM   2264  N   VAL A 282       2.556  16.039  16.795  1.00 21.04           N  
ATOM   2265  CA  VAL A 282       3.637  15.107  17.049  1.00 20.34           C  
ATOM   2266  C   VAL A 282       3.114  13.644  17.134  1.00 19.91           C  
ATOM   2267  O   VAL A 282       1.978  13.389  17.562  1.00 20.16           O  
ATOM   2268  CB  VAL A 282       4.480  15.501  18.292  1.00 19.19           C  
ATOM   2269  CG1 VAL A 282       4.922  16.963  18.204  1.00 19.45           C  
ATOM   2270  CG2 VAL A 282       3.754  15.240  19.615  1.00 20.81           C  
ATOM   2271  N   ILE A 283       3.962  12.698  16.747  1.00 19.65           N  
ATOM   2272  CA  ILE A 283       3.660  11.275  16.852  1.00 19.84           C  
ATOM   2273  C   ILE A 283       4.635  10.600  17.825  1.00 20.36           C  
ATOM   2274  O   ILE A 283       5.870  10.703  17.660  1.00 21.39           O  
ATOM   2275  CB  ILE A 283       3.723  10.585  15.469  1.00 19.82           C  
ATOM   2276  CG1 ILE A 283       2.731  11.270  14.478  1.00 20.67           C  
ATOM   2277  CG2 ILE A 283       3.484   9.058  15.609  1.00 19.13           C  
ATOM   2278  CD1 ILE A 283       2.845  10.757  13.049  1.00 22.10           C  
ATOM   2279  N   SER A 284       4.078   9.902  18.817  1.00 19.05           N  
ATOM   2280  CA  SER A 284       4.877   9.171  19.783  1.00 20.85           C  
ATOM   2281  C   SER A 284       4.654   7.664  19.613  1.00 21.41           C  
ATOM   2282  O   SER A 284       3.511   7.168  19.604  1.00 23.05           O  
ATOM   2283  CB  SER A 284       4.537   9.575  21.214  1.00 20.75           C  
ATOM   2284  OG  SER A 284       4.705  10.966  21.367  1.00 21.64           O  
ATOM   2285  N   LEU A 285       5.756   6.941  19.486  1.00 20.81           N  
ATOM   2286  CA  LEU A 285       5.745   5.477  19.532  1.00 19.63           C  
ATOM   2287  C   LEU A 285       6.360   5.045  20.849  1.00 20.86           C  
ATOM   2288  O   LEU A 285       7.498   5.433  21.139  1.00 19.45           O  
ATOM   2289  CB  LEU A 285       6.577   4.933  18.344  1.00 20.20           C  
ATOM   2290  CG  LEU A 285       6.231   5.472  16.942  1.00 22.56           C  
ATOM   2291  CD1 LEU A 285       7.093   4.829  15.852  1.00 21.86           C  
ATOM   2292  CD2 LEU A 285       4.747   5.262  16.642  1.00 22.05           C  
ATOM   2293  N   TYR A 286       5.637   4.277  21.662  1.00 19.29           N  
ATOM   2294  CA  TYR A 286       6.269   3.717  22.861  1.00 20.08           C  
ATOM   2295  C   TYR A 286       6.804   2.336  22.526  1.00 19.17           C  
ATOM   2296  O   TYR A 286       6.143   1.538  21.863  1.00 19.97           O  
ATOM   2297  CB  TYR A 286       5.282   3.597  24.046  1.00 18.68           C  
ATOM   2298  CG  TYR A 286       4.713   4.904  24.548  1.00 19.56           C  
ATOM   2299  CD1 TYR A 286       3.916   5.747  23.729  1.00 20.50           C  
ATOM   2300  CD2 TYR A 286       4.932   5.287  25.859  1.00 19.25           C  
ATOM   2301  CE1 TYR A 286       3.395   6.956  24.237  1.00 19.23           C  
ATOM   2302  CE2 TYR A 286       4.424   6.480  26.365  1.00 19.51           C  
ATOM   2303  CZ  TYR A 286       3.660   7.300  25.572  1.00 18.85           C  
ATOM   2304  OH  TYR A 286       3.144   8.445  26.156  1.00 19.47           O  
ATOM   2305  N   LEU A 287       8.004   2.061  22.999  1.00 19.27           N  
ATOM   2306  CA  LEU A 287       8.676   0.806  22.709  1.00 22.41           C  
ATOM   2307  C   LEU A 287       8.910   0.062  24.012  1.00 23.44           C  
ATOM   2308  O   LEU A 287       9.160   0.682  25.055  1.00 21.42           O  
ATOM   2309  CB  LEU A 287      10.011   1.088  22.007  1.00 22.93           C  
ATOM   2310  CG  LEU A 287       9.855   1.702  20.611  1.00 23.27           C  
ATOM   2311  CD1 LEU A 287      11.155   2.376  20.153  1.00 25.50           C  
ATOM   2312  CD2 LEU A 287       9.476   0.609  19.624  1.00 26.73           C  
ATOM   2313  N   MET A 288       8.832  -1.267  23.940  1.00 23.59           N  
ATOM   2314  CA  MET A 288       9.095  -2.117  25.091  1.00 24.90           C  
ATOM   2315  C   MET A 288      10.486  -1.771  25.606  1.00 24.05           C  
ATOM   2316  O   MET A 288      11.411  -1.562  24.817  1.00 22.30           O  
ATOM   2317  CB  MET A 288       9.021  -3.589  24.649  1.00 27.56           C  
ATOM   2318  CG  MET A 288       9.228  -4.626  25.741  1.00 32.93           C  
ATOM   2319  SD  MET A 288       8.982  -6.319  25.120  1.00 35.07           S  
ATOM   2320  CE  MET A 288      10.184  -6.397  23.779  1.00 34.10           C  
ATOM   2321  N   GLY A 289      10.632  -1.697  26.917  1.00 23.34           N  
ATOM   2322  CA  GLY A 289      11.951  -1.384  27.494  1.00 25.90           C  
ATOM   2323  C   GLY A 289      12.698  -2.652  27.921  1.00 27.78           C  
ATOM   2324  O   GLY A 289      12.229  -3.757  27.709  1.00 27.89           O  
ATOM   2325  N   GLU A 290      13.875  -2.484  28.504  1.00 28.96           N  
ATOM   2326  CA  GLU A 290      14.684  -3.623  28.894  1.00 34.15           C  
ATOM   2327  C   GLU A 290      14.283  -4.151  30.273  1.00 36.36           C  
ATOM   2328  O   GLU A 290      14.463  -5.335  30.572  1.00 34.93           O  
ATOM   2329  CB  GLU A 290      16.152  -3.239  28.874  1.00 34.45           C  
ATOM   2330  CG  GLU A 290      16.666  -3.003  27.466  1.00 36.33           C  
ATOM   2331  CD  GLU A 290      18.086  -3.495  27.303  1.00 41.88           C  
ATOM   2332  OE1 GLU A 290      19.007  -2.744  27.726  1.00 35.44           O  
ATOM   2333  OE2 GLU A 290      18.270  -4.637  26.775  1.00 40.54           O1-
ATOM   2334  N   VAL A 291      13.729  -3.254  31.086  1.00 36.93           N  
ATOM   2335  CA  VAL A 291      13.218  -3.556  32.436  1.00 38.36           C  
ATOM   2336  C   VAL A 291      11.771  -4.043  32.362  1.00 38.78           C  
ATOM   2337  O   VAL A 291      10.954  -3.515  31.582  1.00 36.19           O  
ATOM   2338  CB  VAL A 291      13.325  -2.307  33.335  1.00 40.88           C  
ATOM   2339  CG1 VAL A 291      12.849  -2.581  34.758  1.00 41.48           C  
ATOM   2340  CG2 VAL A 291      14.759  -1.791  33.335  1.00 39.94           C  
ATOM   2341  N   THR A 292      11.462  -5.062  33.165  1.00 38.47           N  
ATOM   2342  CA  THR A 292      10.123  -5.644  33.220  1.00 39.89           C  
ATOM   2343  C   THR A 292       9.123  -4.535  33.529  1.00 37.10           C  
ATOM   2344  O   THR A 292       9.359  -3.718  34.412  1.00 37.93           O  
ATOM   2345  CB  THR A 292      10.046  -6.762  34.296  1.00 43.25           C  
ATOM   2346  CG2 THR A 292       8.739  -7.544  34.220  1.00 42.55           C  
ATOM   2347  OG1 THR A 292      11.123  -7.677  34.085  1.00 46.93           O  
ATOM   2348  N   ASN A 293       8.039  -4.503  32.760  1.00 35.51           N  
ATOM   2349  CA  ASN A 293       6.939  -3.516  32.891  1.00 35.19           C  
ATOM   2350  C   ASN A 293       7.295  -2.048  32.687  1.00 31.44           C  
ATOM   2351  O   ASN A 293       6.657  -1.144  33.220  1.00 29.80           O  
ATOM   2352  CB  ASN A 293       6.139  -3.751  34.179  1.00 36.92           C  
ATOM   2353  CG  ASN A 293       5.666  -5.179  34.289  1.00 40.45           C  
ATOM   2354  ND2 ASN A 293       6.060  -5.832  35.363  1.00 44.13           N  
ATOM   2355  OD1 ASN A 293       4.965  -5.697  33.412  1.00 40.13           O  
ATOM   2356  N   GLN A 294       8.318  -1.821  31.884  1.00 27.63           N  
ATOM   2357  CA  GLN A 294       8.775  -0.480  31.643  1.00 27.09           C  
ATOM   2358  C   GLN A 294       8.881  -0.284  30.147  1.00 25.27           C  
ATOM   2359  O   GLN A 294       9.339  -1.181  29.430  1.00 25.12           O  
ATOM   2360  CB  GLN A 294      10.127  -0.326  32.299  1.00 30.10           C  
ATOM   2361  CG  GLN A 294      10.798   0.995  32.107  1.00 34.56           C  
ATOM   2362  CD  GLN A 294      11.929   1.181  33.117  1.00 40.71           C  
ATOM   2363  NE2 GLN A 294      11.604   1.063  34.411  1.00 41.95           N  
ATOM   2364  OE1 GLN A 294      13.073   1.436  32.745  1.00 44.76           O  
ATOM   2365  N   SER A 295       8.422   0.872  29.675  1.00 25.00           N  
ATOM   2366  CA  SER A 295       8.581   1.254  28.294  1.00 24.46           C  
ATOM   2367  C   SER A 295       9.138   2.658  28.250  1.00 25.02           C  
ATOM   2368  O   SER A 295       9.308   3.324  29.290  1.00 27.00           O  
ATOM   2369  CB  SER A 295       7.234   1.162  27.544  1.00 25.63           C  
ATOM   2370  OG  SER A 295       6.333   2.180  27.961  1.00 25.13           O  
ATOM   2371  N   PHE A 296       9.422   3.140  27.044  1.00 24.66           N  
ATOM   2372  CA  PHE A 296       9.874   4.511  26.872  1.00 22.60           C  
ATOM   2373  C   PHE A 296       9.276   4.940  25.563  1.00 21.10           C  
ATOM   2374  O   PHE A 296       8.732   4.093  24.860  1.00 22.28           O  
ATOM   2375  CB  PHE A 296      11.410   4.593  26.835  1.00 20.35           C  
ATOM   2376  CG  PHE A 296      12.051   3.887  25.648  1.00 19.85           C  
ATOM   2377  CD1 PHE A 296      12.370   2.532  25.711  1.00 19.45           C  
ATOM   2378  CD2 PHE A 296      12.384   4.594  24.496  1.00 19.24           C  
ATOM   2379  CE1 PHE A 296      12.969   1.876  24.637  1.00 18.81           C  
ATOM   2380  CE2 PHE A 296      13.000   3.934  23.418  1.00 18.70           C  
ATOM   2381  CZ  PHE A 296      13.272   2.582  23.490  1.00 17.76           C  
ATOM   2382  N   ARG A 297       9.351   6.224  25.225  1.00 19.63           N  
ATOM   2383  CA  ARG A 297       8.728   6.649  23.969  1.00 21.14           C  
ATOM   2384  C   ARG A 297       9.689   7.454  23.117  1.00 20.45           C  
ATOM   2385  O   ARG A 297      10.565   8.166  23.628  1.00 20.99           O  
ATOM   2386  CB  ARG A 297       7.432   7.446  24.219  1.00 20.21           C  
ATOM   2387  CG  ARG A 297       7.649   8.812  24.840  1.00 20.54           C  
ATOM   2388  CD  ARG A 297       6.354   9.470  25.252  1.00 20.21           C  
ATOM   2389  NE  ARG A 297       6.634  10.765  25.822  1.00 20.79           N  
ATOM   2390  CZ  ARG A 297       5.857  11.386  26.724  1.00 21.87           C  
ATOM   2391  NH1 ARG A 297       4.700  10.862  27.105  1.00 22.27           N1+
ATOM   2392  NH2 ARG A 297       6.222  12.566  27.203  1.00 21.85           N  
ATOM   2393  N   ILE A 298       9.518   7.368  21.806  1.00 19.51           N  
ATOM   2394  CA  ILE A 298      10.215   8.303  20.904  1.00 18.83           C  
ATOM   2395  C   ILE A 298       9.145   9.179  20.266  1.00 19.80           C  
ATOM   2396  O   ILE A 298       8.046   8.697  19.937  1.00 18.48           O  
ATOM   2397  CB  ILE A 298      11.066   7.573  19.812  1.00 19.40           C  
ATOM   2398  CG1 ILE A 298      10.192   6.768  18.840  1.00 19.02           C  
ATOM   2399  CG2 ILE A 298      12.067   6.621  20.440  1.00 18.12           C  
ATOM   2400  CD1 ILE A 298      10.987   6.021  17.748  1.00 20.07           C  
ATOM   2401  N   THR A 299       9.448  10.461  20.113  1.00 19.95           N  
ATOM   2402  CA  THR A 299       8.457  11.416  19.591  1.00 21.26           C  
ATOM   2403  C   THR A 299       9.023  12.087  18.346  1.00 22.03           C  
ATOM   2404  O   THR A 299      10.174  12.574  18.368  1.00 19.91           O  
ATOM   2405  CB  THR A 299       8.064  12.443  20.685  1.00 21.81           C  
ATOM   2406  CG2 THR A 299       7.085  13.455  20.129  1.00 23.43           C  
ATOM   2407  OG1 THR A 299       7.427  11.739  21.772  1.00 23.64           O  
ATOM   2408  N   ILE A 300       8.264  12.057  17.247  1.00 21.65           N  
ATOM   2409  CA  ILE A 300       8.715  12.722  16.042  1.00 24.56           C  
ATOM   2410  C   ILE A 300       7.834  13.888  15.659  1.00 22.30           C  
ATOM   2411  O   ILE A 300       6.648  13.899  15.961  1.00 21.72           O  
ATOM   2412  CB  ILE A 300       8.842  11.773  14.820  1.00 26.89           C  
ATOM   2413  CG1 ILE A 300       7.510  11.171  14.440  1.00 26.49           C  
ATOM   2414  CG2 ILE A 300       9.806  10.629  15.096  1.00 31.64           C  
ATOM   2415  CD1 ILE A 300       7.570  10.644  13.026  1.00 27.55           C  
ATOM   2416  N   LEU A 301       8.415  14.813  14.910  1.00 22.29           N  
ATOM   2417  CA  LEU A 301       7.723  16.022  14.475  1.00 21.12           C  
ATOM   2418  C   LEU A 301       7.232  15.879  13.045  1.00 20.60           C  
ATOM   2419  O   LEU A 301       7.721  15.037  12.315  1.00 21.25           O  
ATOM   2420  CB  LEU A 301       8.688  17.183  14.541  1.00 19.60           C  
ATOM   2421  CG  LEU A 301       9.374  17.388  15.895  1.00 22.27           C  
ATOM   2422  CD1 LEU A 301      10.287  18.621  15.813  1.00 20.32           C  
ATOM   2423  CD2 LEU A 301       8.315  17.564  17.009  1.00 19.47           C  
ATOM   2424  N   PRO A 302       6.318  16.756  12.617  1.00 22.05           N  
ATOM   2425  CA  PRO A 302       6.034  16.828  11.189  1.00 21.84           C  
ATOM   2426  C   PRO A 302       7.318  17.133  10.393  1.00 22.90           C  
ATOM   2427  O   PRO A 302       7.424  16.720   9.222  1.00 21.87           O  
ATOM   2428  CB  PRO A 302       5.020  17.980  11.086  1.00 21.74           C  
ATOM   2429  CG  PRO A 302       5.218  18.796  12.345  1.00 22.07           C  
ATOM   2430  CD  PRO A 302       5.568  17.772  13.385  1.00 22.03           C  
ATOM   2431  N   GLN A 303       8.314  17.798  11.007  1.00 22.07           N  
ATOM   2432  CA  GLN A 303       9.567  18.016  10.262  1.00 21.32           C  
ATOM   2433  C   GLN A 303      10.203  16.675   9.875  1.00 21.09           C  
ATOM   2434  O   GLN A 303      11.006  16.632   8.950  1.00 20.27           O  
ATOM   2435  CB  GLN A 303      10.558  18.910  11.003  1.00 20.58           C  
ATOM   2436  CG  GLN A 303      10.218  20.406  10.998  1.00 19.83           C  
ATOM   2437  CD  GLN A 303       9.326  20.814  12.178  1.00 20.92           C  
ATOM   2438  NE2 GLN A 303       9.316  22.120  12.469  1.00 22.09           N  
ATOM   2439  OE1 GLN A 303       8.674  19.979  12.840  1.00 19.30           O  
ATOM   2440  N   GLN A 304       9.855  15.595  10.594  1.00 20.96           N  
ATOM   2441  CA  GLN A 304      10.324  14.233  10.224  1.00 21.53           C  
ATOM   2442  C   GLN A 304       9.390  13.552   9.257  1.00 21.91           C  
ATOM   2443  O   GLN A 304       9.856  12.986   8.263  1.00 22.74           O  
ATOM   2444  CB  GLN A 304      10.520  13.319  11.428  1.00 21.48           C  
ATOM   2445  CG  GLN A 304      11.846  13.513  12.142  1.00 22.23           C  
ATOM   2446  CD  GLN A 304      11.895  14.761  12.988  1.00 24.96           C  
ATOM   2447  NE2 GLN A 304      12.817  15.677  12.644  1.00 23.43           N  
ATOM   2448  OE1 GLN A 304      11.133  14.907  13.947  1.00 25.11           O  
ATOM   2449  N   TYR A 305       8.085  13.602   9.520  1.00 20.85           N  
ATOM   2450  CA  TYR A 305       7.166  12.844   8.660  1.00 20.63           C  
ATOM   2451  C   TYR A 305       6.626  13.576   7.434  1.00 21.73           C  
ATOM   2452  O   TYR A 305       5.874  12.980   6.649  1.00 23.12           O  
ATOM   2453  CB  TYR A 305       6.056  12.153   9.461  1.00 19.28           C  
ATOM   2454  CG  TYR A 305       5.053  13.062  10.146  1.00 20.86           C  
ATOM   2455  CD1 TYR A 305       4.056  13.729   9.408  1.00 20.57           C  
ATOM   2456  CD2 TYR A 305       5.045  13.206  11.538  1.00 19.63           C  
ATOM   2457  CE1 TYR A 305       3.104  14.535  10.044  1.00 20.25           C  
ATOM   2458  CE2 TYR A 305       4.099  14.014  12.186  1.00 19.89           C  
ATOM   2459  CZ  TYR A 305       3.112  14.654  11.431  1.00 20.23           C  
ATOM   2460  OH  TYR A 305       2.174  15.448  12.044  1.00 20.63           O  
ATOM   2461  N   LEU A 306       7.003  14.845   7.259  1.00 21.94           N  
ATOM   2462  CA  LEU A 306       6.795  15.553   5.990  1.00 22.93           C  
ATOM   2463  C   LEU A 306       8.128  15.624   5.262  1.00 25.60           C  
ATOM   2464  O   LEU A 306       9.097  16.237   5.760  1.00 28.55           O  
ATOM   2465  CB  LEU A 306       6.208  16.950   6.205  1.00 24.14           C  
ATOM   2466  CG  LEU A 306       4.879  17.006   6.974  1.00 24.12           C  
ATOM   2467  CD1 LEU A 306       4.360  18.437   6.961  1.00 25.57           C  
ATOM   2468  CD2 LEU A 306       3.843  16.089   6.371  1.00 23.72           C  
ATOM   2469  N   ARG A 307       8.203  14.941   4.121  1.00 24.42           N  
ATOM   2470  CA  ARG A 307       9.487  14.815   3.420  1.00 23.61           C  
ATOM   2471  C   ARG A 307       9.678  15.983   2.436  1.00 21.86           C  
ATOM   2472  O   ARG A 307       8.869  16.156   1.532  1.00 21.15           O  
ATOM   2473  CB  ARG A 307       9.612  13.439   2.721  1.00 21.28           C  
ATOM   2474  CG  ARG A 307      10.978  13.201   2.086  1.00 22.33           C  
ATOM   2475  CD  ARG A 307      11.126  11.778   1.556  1.00 23.50           C  
ATOM   2476  NE  ARG A 307      10.154  11.492   0.505  1.00 26.50           N  
ATOM   2477  CZ  ARG A 307      10.352  11.795  -0.778  1.00 28.44           C  
ATOM   2478  NH1 ARG A 307      11.475  12.397  -1.163  1.00 27.31           N1+
ATOM   2479  NH2 ARG A 307       9.427  11.492  -1.673  1.00 29.37           N  
ATOM   2480  N   PRO A 308      10.719  16.792   2.625  1.00 20.83           N  
ATOM   2481  CA  PRO A 308      10.950  17.932   1.685  1.00 23.65           C  
ATOM   2482  C   PRO A 308      11.176  17.450   0.242  1.00 26.53           C  
ATOM   2483  O   PRO A 308      11.930  16.491   0.014  1.00 25.98           O  
ATOM   2484  CB  PRO A 308      12.239  18.579   2.219  1.00 22.44           C  
ATOM   2485  CG  PRO A 308      12.325  18.128   3.648  1.00 21.75           C  
ATOM   2486  CD  PRO A 308      11.767  16.724   3.666  1.00 21.36           C  
ATOM   2487  N   VAL A 309      10.446  18.037  -0.703  1.00 29.21           N  
ATOM   2488  CA  VAL A 309      10.568  17.673  -2.121  1.00 32.89           C  
ATOM   2489  C   VAL A 309      10.605  18.952  -2.972  1.00 36.13           C  
ATOM   2490  O   VAL A 309      10.012  19.970  -2.603  1.00 33.76           O  
ATOM   2491  CB  VAL A 309       9.418  16.760  -2.605  1.00 31.76           C  
ATOM   2492  CG1 VAL A 309       9.396  15.433  -1.855  1.00 34.63           C  
ATOM   2493  CG2 VAL A 309       8.071  17.450  -2.508  1.00 32.08           C  
ATOM   2494  N   GLU A 310      11.313  18.905  -4.091  1.00 40.41           N  
ATOM   2495  CA  GLU A 310      11.450  20.078  -4.966  1.00 48.55           C  
ATOM   2496  C   GLU A 310      10.125  20.323  -5.681  1.00 47.85           C  
ATOM   2497  O   GLU A 310       9.408  19.377  -6.013  1.00 46.77           O  
ATOM   2498  CB  GLU A 310      12.614  19.880  -5.956  1.00 55.40           C  
ATOM   2499  CG  GLU A 310      12.508  20.614  -7.292  1.00 72.28           C  
ATOM   2500  CD  GLU A 310      12.677  22.133  -7.201  1.00 84.32           C  
ATOM   2501  OE1 GLU A 310      13.416  22.688  -8.052  1.00 93.01           O  
ATOM   2502  OE2 GLU A 310      12.064  22.779  -6.309  1.00 85.99           O1-
ATOM   2503  N   ASP A 311       9.781  21.589  -5.883  1.00 49.30           N  
ATOM   2504  CA  ASP A 311       8.535  21.936  -6.564  1.00 53.42           C  
ATOM   2505  C   ASP A 311       8.532  21.471  -8.038  1.00 58.00           C  
ATOM   2506  O   ASP A 311       9.587  21.423  -8.689  1.00 52.66           O  
ATOM   2507  CB  ASP A 311       8.306  23.448  -6.470  1.00 53.25           C  
ATOM   2508  CG  ASP A 311       6.853  23.833  -6.677  1.00 55.79           C  
ATOM   2509  OD1 ASP A 311       6.044  22.937  -7.013  1.00 54.75           O  
ATOM   2510  OD2 ASP A 311       6.516  25.025  -6.493  1.00 55.02           O1-
ATOM   2511  N   VAL A 312       7.354  21.110  -8.554  1.00 63.69           N  
ATOM   2512  CA  VAL A 312       7.195  20.872 -10.001  1.00 70.39           C  
ATOM   2513  C   VAL A 312       7.534  22.160 -10.784  1.00 74.81           C  
ATOM   2514  O   VAL A 312       8.448  22.156 -11.617  1.00 76.89           O  
ATOM   2515  CB  VAL A 312       5.783  20.352 -10.361  1.00 71.01           C  
ATOM   2516  CG1 VAL A 312       5.758  19.838 -11.794  1.00 70.74           C  
ATOM   2517  CG2 VAL A 312       5.353  19.254  -9.393  1.00 66.20           C  
ATOM   2518  N   ALA A 313       6.830  23.256 -10.468  1.00 80.21           N  
ATOM   2519  CA  ALA A 313       7.093  24.613 -11.011  1.00 78.48           C  
ATOM   2520  C   ALA A 313       8.481  25.157 -10.658  1.00 78.08           C  
ATOM   2521  O   ALA A 313       8.852  26.270 -11.068  1.00 76.48           O  
ATOM   2522  CB  ALA A 313       6.026  25.585 -10.520  1.00 75.33           C  
ATOM   2523  N   THR A 314       9.222  24.369  -9.874  1.00 81.70           N  
ATOM   2524  CA  THR A 314      10.563  24.705  -9.360  1.00 82.67           C  
ATOM   2525  C   THR A 314      10.671  26.113  -8.678  1.00 80.87           C  
ATOM   2526  O   THR A 314      11.788  26.598  -8.428  1.00 78.93           O  
ATOM   2527  CB  THR A 314      11.674  24.440 -10.425  1.00 82.81           C  
ATOM   2528  CG2 THR A 314      11.682  22.965 -10.864  1.00 77.21           C  
ATOM   2529  OG1 THR A 314      11.457  25.264 -11.579  1.00 83.45           O  
ATOM   2530  N   SER A 315       9.501  26.719  -8.386  1.00 69.66           N  
ATOM   2531  CA  SER A 315       9.277  27.997  -7.643  1.00 56.26           C  
ATOM   2532  C   SER A 315      10.150  28.234  -6.412  1.00 51.65           C  
ATOM   2533  O   SER A 315      11.171  27.592  -6.237  1.00 53.59           O  
ATOM   2534  CB  SER A 315       7.835  28.020  -7.144  1.00 54.92           C  
ATOM   2535  OG  SER A 315       7.666  27.083  -6.079  1.00 48.60           O  
ATOM   2536  N   GLN A 316       9.728  29.145  -5.538  1.00 47.00           N  
ATOM   2537  CA  GLN A 316      10.416  29.308  -4.250  1.00 43.26           C  
ATOM   2538  C   GLN A 316       9.649  28.781  -3.038  1.00 39.88           C  
ATOM   2539  O   GLN A 316      10.052  28.990  -1.881  1.00 36.88           O  
ATOM   2540  CB  GLN A 316      10.824  30.755  -4.014  1.00 43.08           C  
ATOM   2541  CG  GLN A 316      12.175  31.106  -4.611  1.00 44.75           C  
ATOM   2542  CD  GLN A 316      12.312  32.599  -4.785  1.00 45.19           C  
ATOM   2543  NE2 GLN A 316      13.286  33.018  -5.583  1.00 41.04           N  
ATOM   2544  OE1 GLN A 316      11.541  33.376  -4.202  1.00 47.84           O  
ATOM   2545  N   ASP A 317       8.546  28.103  -3.313  1.00 36.02           N  
ATOM   2546  CA  ASP A 317       7.745  27.475  -2.274  1.00 32.78           C  
ATOM   2547  C   ASP A 317       8.522  26.389  -1.538  1.00 31.68           C  
ATOM   2548  O   ASP A 317       9.484  25.839  -2.071  1.00 29.83           O  
ATOM   2549  CB  ASP A 317       6.491  26.862  -2.890  1.00 34.11           C  
ATOM   2550  CG  ASP A 317       5.513  27.913  -3.377  1.00 36.34           C  
ATOM   2551  OD1 ASP A 317       5.818  29.119  -3.245  1.00 38.93           O  
ATOM   2552  OD2 ASP A 317       4.446  27.541  -3.898  1.00 37.91           O1-
ATOM   2553  N   ASP A 318       8.085  26.093  -0.317  1.00 30.96           N  
ATOM   2554  CA  ASP A 318       8.562  24.948   0.465  1.00 28.55           C  
ATOM   2555  C   ASP A 318       7.532  23.844   0.321  1.00 27.82           C  
ATOM   2556  O   ASP A 318       6.377  24.014   0.713  1.00 29.98           O  
ATOM   2557  CB  ASP A 318       8.758  25.355   1.923  1.00 29.57           C  
ATOM   2558  CG  ASP A 318       9.914  26.351   2.096  1.00 34.56           C  
ATOM   2559  OD1 ASP A 318      10.823  26.391   1.230  1.00 37.57           O  
ATOM   2560  OD2 ASP A 318       9.915  27.119   3.080  1.00 32.69           O1-
ATOM   2561  N   CYS A 319       7.959  22.718  -0.256  1.00 26.28           N  
ATOM   2562  CA  CYS A 319       7.062  21.639  -0.633  1.00 27.64           C  
ATOM   2563  C   CYS A 319       7.428  20.326   0.040  1.00 26.79           C  
ATOM   2564  O   CYS A 319       8.606  20.075   0.331  1.00 25.82           O  
ATOM   2565  CB  CYS A 319       7.051  21.464  -2.153  1.00 28.04           C  
ATOM   2566  SG  CYS A 319       6.655  22.994  -3.053  1.00 35.69           S  
ATOM   2567  N   TYR A 320       6.412  19.494   0.281  1.00 24.60           N  
ATOM   2568  CA  TYR A 320       6.580  18.253   1.040  1.00 24.38           C  
ATOM   2569  C   TYR A 320       5.650  17.171   0.584  1.00 26.75           C  
ATOM   2570  O   TYR A 320       4.538  17.444   0.102  1.00 26.01           O  
ATOM   2571  CB  TYR A 320       6.336  18.483   2.536  1.00 23.34           C  
ATOM   2572  CG  TYR A 320       7.118  19.653   3.107  1.00 22.91           C  
ATOM   2573  CD1 TYR A 320       6.607  20.960   3.029  1.00 21.70           C  
ATOM   2574  CD2 TYR A 320       8.356  19.452   3.738  1.00 21.93           C  
ATOM   2575  CE1 TYR A 320       7.297  22.032   3.540  1.00 22.90           C  
ATOM   2576  CE2 TYR A 320       9.062  20.526   4.238  1.00 22.23           C  
ATOM   2577  CZ  TYR A 320       8.522  21.803   4.140  1.00 22.86           C  
ATOM   2578  OH  TYR A 320       9.194  22.874   4.658  1.00 26.40           O  
ATOM   2579  N   LYS A 321       6.094  15.932   0.757  1.00 24.67           N  
ATOM   2580  CA  LYS A 321       5.203  14.798   0.621  1.00 26.72           C  
ATOM   2581  C   LYS A 321       4.973  14.194   2.000  1.00 27.18           C  
ATOM   2582  O   LYS A 321       5.881  14.226   2.847  1.00 26.21           O  
ATOM   2583  CB  LYS A 321       5.779  13.766  -0.360  1.00 28.47           C  
ATOM   2584  CG  LYS A 321       5.495  14.116  -1.821  1.00 32.27           C  
ATOM   2585  CD  LYS A 321       5.801  12.953  -2.753  1.00 35.10           C  
ATOM   2586  CE  LYS A 321       5.611  13.390  -4.204  1.00 36.34           C  
ATOM   2587  NZ  LYS A 321       6.443  12.552  -5.116  1.00 35.33           N1+
ATOM   2588  N   PHE A 322       3.763  13.677   2.226  1.00 26.44           N  
ATOM   2589  CA  PHE A 322       3.425  12.919   3.460  1.00 27.17           C  
ATOM   2590  C   PHE A 322       4.176  11.588   3.495  1.00 26.67           C  
ATOM   2591  O   PHE A 322       3.941  10.738   2.667  1.00 25.62           O  
ATOM   2592  CB  PHE A 322       1.914  12.695   3.524  1.00 25.59           C  
ATOM   2593  CG  PHE A 322       1.407  12.093   4.817  1.00 24.14           C  
ATOM   2594  CD1 PHE A 322       1.552  12.762   6.036  1.00 24.67           C  
ATOM   2595  CD2 PHE A 322       0.689  10.892   4.802  1.00 23.76           C  
ATOM   2596  CE1 PHE A 322       1.047  12.227   7.219  1.00 24.71           C  
ATOM   2597  CE2 PHE A 322       0.155  10.364   5.992  1.00 24.79           C  
ATOM   2598  CZ  PHE A 322       0.341  11.029   7.202  1.00 24.82           C  
ATOM   2599  N   ALA A 323       5.096  11.414   4.445  1.00 26.07           N  
ATOM   2600  CA  ALA A 323       5.993  10.261   4.421  1.00 23.92           C  
ATOM   2601  C   ALA A 323       5.578   9.160   5.399  1.00 24.40           C  
ATOM   2602  O   ALA A 323       6.434   8.488   6.010  1.00 22.35           O  
ATOM   2603  CB  ALA A 323       7.415  10.718   4.695  1.00 24.47           C  
ATOM   2604  N   ILE A 324       4.267   8.985   5.550  1.00 21.98           N  
ATOM   2605  CA  ILE A 324       3.691   7.873   6.300  1.00 22.11           C  
ATOM   2606  C   ILE A 324       2.803   7.135   5.304  1.00 25.76           C  
ATOM   2607  O   ILE A 324       1.999   7.768   4.583  1.00 25.32           O  
ATOM   2608  CB  ILE A 324       2.848   8.350   7.507  1.00 20.42           C  
ATOM   2609  CG1 ILE A 324       3.719   9.244   8.410  1.00 20.14           C  
ATOM   2610  CG2 ILE A 324       2.224   7.165   8.262  1.00 21.60           C  
ATOM   2611  CD1 ILE A 324       3.000   9.784   9.622  1.00 19.04           C  
ATOM   2612  N   SER A 325       2.954   5.819   5.229  1.00 26.36           N  
ATOM   2613  CA  SER A 325       2.092   5.054   4.318  1.00 29.90           C  
ATOM   2614  C   SER A 325       1.739   3.676   4.833  1.00 31.39           C  
ATOM   2615  O   SER A 325       2.326   3.181   5.817  1.00 27.56           O  
ATOM   2616  CB  SER A 325       2.703   4.986   2.913  1.00 32.36           C  
ATOM   2617  OG  SER A 325       3.977   4.398   2.924  1.00 33.00           O  
ATOM   2618  N   GLN A 326       0.764   3.052   4.169  1.00 32.94           N  
ATOM   2619  CA  GLN A 326       0.300   1.773   4.649  1.00 34.75           C  
ATOM   2620  C   GLN A 326       1.150   0.630   4.195  1.00 32.79           C  
ATOM   2621  O   GLN A 326       1.824   0.710   3.180  1.00 32.00           O  
ATOM   2622  CB  GLN A 326      -1.186   1.541   4.395  1.00 40.41           C  
ATOM   2623  CG  GLN A 326      -1.629   1.170   3.011  1.00 45.22           C  
ATOM   2624  CD  GLN A 326      -3.053   0.669   3.070  1.00 51.38           C  
ATOM   2625  NE2 GLN A 326      -3.230  -0.602   2.776  1.00 52.61           N  
ATOM   2626  OE1 GLN A 326      -3.984   1.406   3.417  1.00 57.41           O  
ATOM   2627  N   SER A 327       1.153  -0.411   5.014  1.00 33.83           N  
ATOM   2628  CA  SER A 327       1.985  -1.571   4.796  1.00 34.25           C  
ATOM   2629  C   SER A 327       1.136  -2.791   5.044  1.00 36.26           C  
ATOM   2630  O   SER A 327       0.237  -2.762   5.888  1.00 37.29           O  
ATOM   2631  CB  SER A 327       3.130  -1.554   5.792  1.00 31.32           C  
ATOM   2632  OG  SER A 327       3.773  -2.802   5.846  1.00 32.47           O  
ATOM   2633  N   SER A 328       1.422  -3.865   4.315  1.00 37.95           N  
ATOM   2634  CA  SER A 328       0.793  -5.163   4.589  1.00 41.03           C  
ATOM   2635  C   SER A 328       1.843  -6.137   5.136  1.00 38.80           C  
ATOM   2636  O   SER A 328       1.566  -7.322   5.311  1.00 40.94           O  
ATOM   2637  CB  SER A 328       0.148  -5.725   3.319  1.00 42.59           C  
ATOM   2638  OG  SER A 328       1.144  -5.905   2.320  1.00 45.19           O  
ATOM   2639  N   THR A 329       3.042  -5.626   5.388  1.00 36.10           N  
ATOM   2640  CA  THR A 329       4.115  -6.417   5.993  1.00 35.92           C  
ATOM   2641  C   THR A 329       4.546  -5.881   7.368  1.00 33.12           C  
ATOM   2642  O   THR A 329       5.667  -6.122   7.808  1.00 32.61           O  
ATOM   2643  CB  THR A 329       5.335  -6.585   5.053  1.00 37.53           C  
ATOM   2644  CG2 THR A 329       4.962  -7.397   3.780  1.00 36.87           C  
ATOM   2645  OG1 THR A 329       5.815  -5.302   4.661  1.00 39.17           O  
ATOM   2646  N   GLY A 330       3.638  -5.190   8.056  1.00 30.81           N  
ATOM   2647  CA  GLY A 330       3.905  -4.704   9.404  1.00 29.92           C  
ATOM   2648  C   GLY A 330       4.435  -3.266   9.445  1.00 29.39           C  
ATOM   2649  O   GLY A 330       4.517  -2.599   8.417  1.00 27.42           O  
ATOM   2650  N   THR A 331       4.812  -2.813  10.641  1.00 25.55           N  
ATOM   2651  CA  THR A 331       5.384  -1.487  10.819  1.00 24.69           C  
ATOM   2652  C   THR A 331       6.824  -1.442  10.331  1.00 23.67           C  
ATOM   2653  O   THR A 331       7.608  -2.354  10.604  1.00 25.60           O  
ATOM   2654  CB  THR A 331       5.350  -1.101  12.283  1.00 25.36           C  
ATOM   2655  CG2 THR A 331       6.079   0.252  12.534  1.00 24.42           C  
ATOM   2656  OG1 THR A 331       3.984  -0.972  12.636  1.00 27.05           O  
ATOM   2657  N   VAL A 332       7.139  -0.385   9.599  1.00 21.29           N  
ATOM   2658  CA  VAL A 332       8.489  -0.131   9.161  1.00 22.51           C  
ATOM   2659  C   VAL A 332       8.914   1.264   9.586  1.00 22.83           C  
ATOM   2660  O   VAL A 332       8.378   2.277   9.103  1.00 21.64           O  
ATOM   2661  CB  VAL A 332       8.635  -0.289   7.634  1.00 21.95           C  
ATOM   2662  CG1 VAL A 332      10.086  -0.118   7.222  1.00 21.72           C  
ATOM   2663  CG2 VAL A 332       8.113  -1.652   7.179  1.00 20.99           C  
ATOM   2664  N   MET A 333       9.875   1.318  10.502  1.00 22.47           N  
ATOM   2665  CA  MET A 333      10.437   2.596  10.893  1.00 22.95           C  
ATOM   2666  C   MET A 333      11.540   2.952   9.908  1.00 21.61           C  
ATOM   2667  O   MET A 333      12.688   2.543  10.058  1.00 20.64           O  
ATOM   2668  CB  MET A 333      10.929   2.558  12.354  1.00 25.83           C  
ATOM   2669  CG  MET A 333       9.806   2.264  13.362  1.00 31.29           C  
ATOM   2670  SD  MET A 333      10.345   1.901  15.061  1.00 37.05           S  
ATOM   2671  CE  MET A 333      11.150   3.435  15.416  1.00 30.72           C  
ATOM   2672  N   GLY A 334      11.168   3.685   8.875  1.00 21.24           N  
ATOM   2673  CA  GLY A 334      12.062   3.961   7.754  1.00 21.25           C  
ATOM   2674  C   GLY A 334      12.954   5.176   7.994  1.00 20.76           C  
ATOM   2675  O   GLY A 334      13.036   5.678   9.128  1.00 20.07           O  
ATOM   2676  N   ALA A 335      13.617   5.617   6.923  1.00 20.04           N  
ATOM   2677  CA  ALA A 335      14.638   6.650   6.982  1.00 19.58           C  
ATOM   2678  C   ALA A 335      14.102   7.943   7.603  1.00 20.46           C  
ATOM   2679  O   ALA A 335      14.806   8.585   8.374  1.00 18.75           O  
ATOM   2680  CB  ALA A 335      15.204   6.910   5.605  1.00 19.50           C  
ATOM   2681  N   VAL A 336      12.857   8.329   7.297  1.00 19.88           N  
ATOM   2682  CA  VAL A 336      12.320   9.584   7.836  1.00 21.62           C  
ATOM   2683  C   VAL A 336      12.093   9.579   9.361  1.00 21.72           C  
ATOM   2684  O   VAL A 336      12.092  10.652   9.972  1.00 24.43           O  
ATOM   2685  CB  VAL A 336      11.019  10.081   7.119  1.00 23.56           C  
ATOM   2686  CG1 VAL A 336      11.273  10.310   5.642  1.00 22.47           C  
ATOM   2687  CG2 VAL A 336       9.854   9.118   7.358  1.00 22.09           C  
ATOM   2688  N   ILE A 337      11.907   8.409   9.978  1.00 21.06           N  
ATOM   2689  CA  ILE A 337      11.836   8.316  11.438  1.00 23.50           C  
ATOM   2690  C   ILE A 337      13.260   8.306  12.007  1.00 23.85           C  
ATOM   2691  O   ILE A 337      13.526   8.943  13.035  1.00 21.43           O  
ATOM   2692  CB  ILE A 337      11.136   7.041  11.941  1.00 27.24           C  
ATOM   2693  CG1 ILE A 337       9.747   6.922  11.331  1.00 31.18           C  
ATOM   2694  CG2 ILE A 337      11.021   7.032  13.462  1.00 28.63           C  
ATOM   2695  CD1 ILE A 337       8.906   8.184  11.491  1.00 32.15           C  
ATOM   2696  N   MET A 338      14.159   7.591  11.325  1.00 22.51           N  
ATOM   2697  CA  MET A 338      15.532   7.459  11.786  1.00 22.48           C  
ATOM   2698  C   MET A 338      16.268   8.809  11.752  1.00 22.42           C  
ATOM   2699  O   MET A 338      17.201   9.042  12.535  1.00 23.82           O  
ATOM   2700  CB  MET A 338      16.262   6.407  10.955  1.00 21.71           C  
ATOM   2701  CG  MET A 338      15.698   4.989  11.121  1.00 22.86           C  
ATOM   2702  SD  MET A 338      16.684   3.725  10.255  1.00 26.03           S  
ATOM   2703  CE  MET A 338      18.239   3.785  11.169  1.00 21.32           C  
ATOM   2704  N   GLU A 339      15.852   9.692  10.854  1.00 21.79           N  
ATOM   2705  CA  GLU A 339      16.371  11.040  10.776  1.00 22.14           C  
ATOM   2706  C   GLU A 339      16.141  11.835  12.065  1.00 22.58           C  
ATOM   2707  O   GLU A 339      16.887  12.772  12.336  1.00 24.33           O  
ATOM   2708  CB  GLU A 339      15.810  11.796   9.567  1.00 22.88           C  
ATOM   2709  CG  GLU A 339      16.467  11.360   8.249  1.00 25.73           C  
ATOM   2710  CD  GLU A 339      15.828  11.983   7.019  1.00 28.06           C  
ATOM   2711  OE1 GLU A 339      16.440  11.866   5.925  1.00 30.20           O  
ATOM   2712  OE2 GLU A 339      14.751  12.621   7.130  1.00 28.90           O1-
ATOM   2713  N   GLY A 340      15.140  11.466  12.853  1.00 20.87           N  
ATOM   2714  CA  GLY A 340      14.942  12.130  14.162  1.00 22.92           C  
ATOM   2715  C   GLY A 340      15.935  11.678  15.239  1.00 23.75           C  
ATOM   2716  O   GLY A 340      16.167  12.402  16.210  1.00 24.44           O  
ATOM   2717  N   PHE A 341      16.524  10.486  15.063  1.00 21.74           N  
ATOM   2718  CA  PHE A 341      17.230   9.810  16.147  1.00 20.81           C  
ATOM   2719  C   PHE A 341      18.585   9.284  15.784  1.00 22.26           C  
ATOM   2720  O   PHE A 341      18.895   9.005  14.614  1.00 23.41           O  
ATOM   2721  CB  PHE A 341      16.363   8.676  16.732  1.00 21.13           C  
ATOM   2722  CG  PHE A 341      14.999   9.143  17.057  1.00 22.39           C  
ATOM   2723  CD1 PHE A 341      14.753   9.851  18.228  1.00 21.35           C  
ATOM   2724  CD2 PHE A 341      13.976   8.993  16.123  1.00 21.16           C  
ATOM   2725  CE1 PHE A 341      13.500  10.368  18.500  1.00 22.24           C  
ATOM   2726  CE2 PHE A 341      12.726   9.519  16.380  1.00 21.21           C  
ATOM   2727  CZ  PHE A 341      12.478  10.200  17.571  1.00 22.58           C  
ATOM   2728  N   TYR A 342      19.425   9.180  16.806  1.00 21.48           N  
ATOM   2729  CA  TYR A 342      20.635   8.387  16.670  1.00 22.24           C  
ATOM   2730  C   TYR A 342      20.264   6.979  17.066  1.00 19.91           C  
ATOM   2731  O   TYR A 342      19.739   6.775  18.167  1.00 19.02           O  
ATOM   2732  CB  TYR A 342      21.698   8.924  17.623  1.00 23.68           C  
ATOM   2733  CG  TYR A 342      23.057   8.283  17.541  1.00 25.05           C  
ATOM   2734  CD1 TYR A 342      23.679   7.994  16.305  1.00 25.06           C  
ATOM   2735  CD2 TYR A 342      23.758   8.022  18.710  1.00 25.23           C  
ATOM   2736  CE1 TYR A 342      24.963   7.430  16.276  1.00 25.37           C  
ATOM   2737  CE2 TYR A 342      25.026   7.472  18.687  1.00 25.79           C  
ATOM   2738  CZ  TYR A 342      25.624   7.180  17.486  1.00 26.25           C  
ATOM   2739  OH  TYR A 342      26.883   6.634  17.532  1.00 29.02           O  
ATOM   2740  N   VAL A 343      20.514   6.013  16.187  1.00 18.08           N  
ATOM   2741  CA  VAL A 343      20.009   4.675  16.461  1.00 18.31           C  
ATOM   2742  C   VAL A 343      21.150   3.705  16.603  1.00 18.25           C  
ATOM   2743  O   VAL A 343      22.038   3.628  15.724  1.00 17.57           O  
ATOM   2744  CB  VAL A 343      19.035   4.171  15.372  1.00 19.19           C  
ATOM   2745  CG1 VAL A 343      18.466   2.797  15.751  1.00 18.77           C  
ATOM   2746  CG2 VAL A 343      17.935   5.204  15.184  1.00 17.73           C  
ATOM   2747  N   VAL A 344      21.117   2.985  17.703  1.00 18.69           N  
ATOM   2748  CA  VAL A 344      22.244   2.130  18.055  1.00 20.22           C  
ATOM   2749  C   VAL A 344      21.854   0.681  17.868  1.00 19.55           C  
ATOM   2750  O   VAL A 344      20.980   0.170  18.560  1.00 21.15           O  
ATOM   2751  CB  VAL A 344      22.764   2.400  19.481  1.00 19.79           C  
ATOM   2752  CG1 VAL A 344      23.767   1.311  19.900  1.00 21.02           C  
ATOM   2753  CG2 VAL A 344      23.347   3.809  19.552  1.00 20.92           C  
ATOM   2754  N   PHE A 345      22.467   0.023  16.897  1.00 18.72           N  
ATOM   2755  CA  PHE A 345      22.114  -1.369  16.682  1.00 19.89           C  
ATOM   2756  C   PHE A 345      23.059  -2.248  17.463  1.00 21.61           C  
ATOM   2757  O   PHE A 345      24.077  -2.670  16.915  1.00 22.40           O  
ATOM   2758  CB  PHE A 345      22.178  -1.701  15.202  1.00 18.23           C  
ATOM   2759  CG  PHE A 345      21.126  -0.992  14.394  1.00 18.87           C  
ATOM   2760  CD1 PHE A 345      21.291   0.346  14.006  1.00 18.44           C  
ATOM   2761  CD2 PHE A 345      19.965  -1.660  14.033  1.00 20.16           C  
ATOM   2762  CE1 PHE A 345      20.312   0.999  13.265  1.00 20.38           C  
ATOM   2763  CE2 PHE A 345      18.965  -1.012  13.295  1.00 19.98           C  
ATOM   2764  CZ  PHE A 345      19.139   0.318  12.914  1.00 19.47           C  
ATOM   2765  N   ASP A 346      22.700  -2.511  18.718  1.00 21.59           N  
ATOM   2766  CA  ASP A 346      23.546  -3.215  19.686  1.00 23.67           C  
ATOM   2767  C   ASP A 346      23.330  -4.718  19.590  1.00 23.06           C  
ATOM   2768  O   ASP A 346      22.642  -5.334  20.399  1.00 23.19           O  
ATOM   2769  CB  ASP A 346      23.277  -2.740  21.111  1.00 25.24           C  
ATOM   2770  CG  ASP A 346      24.290  -3.291  22.109  1.00 28.76           C  
ATOM   2771  OD1 ASP A 346      25.093  -4.193  21.734  1.00 28.53           O  
ATOM   2772  OD2 ASP A 346      24.279  -2.825  23.268  1.00 29.88           O1-
ATOM   2773  N   ARG A 347      23.948  -5.310  18.585  1.00 23.25           N  
ATOM   2774  CA  ARG A 347      23.775  -6.720  18.333  1.00 24.88           C  
ATOM   2775  C   ARG A 347      24.285  -7.596  19.480  1.00 25.11           C  
ATOM   2776  O   ARG A 347      23.695  -8.610  19.783  1.00 24.04           O  
ATOM   2777  CB  ARG A 347      24.500  -7.085  17.021  1.00 24.90           C  
ATOM   2778  CG  ARG A 347      23.909  -6.401  15.801  1.00 23.67           C  
ATOM   2779  CD  ARG A 347      24.891  -6.313  14.628  1.00 25.14           C  
ATOM   2780  NE  ARG A 347      25.411  -7.613  14.221  1.00 24.03           N  
ATOM   2781  CZ  ARG A 347      24.991  -8.310  13.171  1.00 23.89           C  
ATOM   2782  NH1 ARG A 347      23.979  -7.868  12.413  1.00 22.87           N1+
ATOM   2783  NH2 ARG A 347      25.570  -9.484  12.885  1.00 24.13           N  
ATOM   2784  N   ALA A 348      25.391  -7.204  20.109  1.00 28.70           N  
ATOM   2785  CA  ALA A 348      25.999  -8.026  21.171  1.00 27.94           C  
ATOM   2786  C   ALA A 348      25.074  -8.208  22.340  1.00 30.63           C  
ATOM   2787  O   ALA A 348      25.078  -9.255  22.989  1.00 30.90           O  
ATOM   2788  CB  ALA A 348      27.297  -7.404  21.649  1.00 26.59           C  
ATOM   2789  N   ARG A 349      24.290  -7.176  22.633  1.00 29.89           N  
ATOM   2790  CA  ARG A 349      23.355  -7.233  23.734  1.00 28.42           C  
ATOM   2791  C   ARG A 349      21.924  -7.344  23.221  1.00 27.74           C  
ATOM   2792  O   ARG A 349      20.986  -7.157  23.986  1.00 25.72           O  
ATOM   2793  CB  ARG A 349      23.527  -5.999  24.624  1.00 31.45           C  
ATOM   2794  CG  ARG A 349      24.943  -5.885  25.194  1.00 34.97           C  
ATOM   2795  CD  ARG A 349      25.093  -4.800  26.250  1.00 37.83           C  
ATOM   2796  NE  ARG A 349      24.128  -5.000  27.326  1.00 42.92           N  
ATOM   2797  CZ  ARG A 349      24.060  -4.278  28.447  1.00 49.86           C  
ATOM   2798  NH1 ARG A 349      24.922  -3.296  28.692  1.00 47.70           N1+
ATOM   2799  NH2 ARG A 349      23.113  -4.553  29.339  1.00 51.38           N  
ATOM   2800  N   LYS A 350      21.755  -7.594  21.923  1.00 26.38           N  
ATOM   2801  CA  LYS A 350      20.417  -7.882  21.371  1.00 26.94           C  
ATOM   2802  C   LYS A 350      19.383  -6.780  21.754  1.00 24.82           C  
ATOM   2803  O   LYS A 350      18.317  -7.044  22.323  1.00 25.09           O  
ATOM   2804  CB  LYS A 350      19.976  -9.274  21.855  1.00 29.90           C  
ATOM   2805  CG  LYS A 350      18.912  -9.923  21.008  1.00 35.64           C  
ATOM   2806  CD  LYS A 350      18.674 -11.367  21.436  1.00 39.94           C  
ATOM   2807  CE  LYS A 350      17.391 -11.880  20.787  1.00 41.74           C  
ATOM   2808  NZ  LYS A 350      17.042 -13.272  21.213  1.00 44.88           N1+
ATOM   2809  N   ARG A 351      19.705  -5.540  21.401  1.00 23.38           N  
ATOM   2810  CA  ARG A 351      18.885  -4.392  21.746  1.00 23.61           C  
ATOM   2811  C   ARG A 351      19.166  -3.231  20.804  1.00 22.89           C  
ATOM   2812  O   ARG A 351      20.213  -3.173  20.120  1.00 21.78           O  
ATOM   2813  CB  ARG A 351      19.129  -3.978  23.209  1.00 23.32           C  
ATOM   2814  CG  ARG A 351      20.560  -3.507  23.472  1.00 24.62           C  
ATOM   2815  CD  ARG A 351      20.826  -3.217  24.948  1.00 26.25           C  
ATOM   2816  NE  ARG A 351      22.119  -2.545  25.079  1.00 26.23           N  
ATOM   2817  CZ  ARG A 351      22.531  -1.908  26.166  1.00 28.67           C  
ATOM   2818  NH1 ARG A 351      21.744  -1.839  27.251  1.00 26.90           N1+
ATOM   2819  NH2 ARG A 351      23.718  -1.304  26.155  1.00 27.71           N  
ATOM   2820  N   ILE A 352      18.195  -2.329  20.720  1.00 23.12           N  
ATOM   2821  CA  ILE A 352      18.333  -1.182  19.837  1.00 23.25           C  
ATOM   2822  C   ILE A 352      18.151   0.062  20.676  1.00 24.18           C  
ATOM   2823  O   ILE A 352      17.161   0.167  21.428  1.00 24.72           O  
ATOM   2824  CB  ILE A 352      17.330  -1.232  18.670  1.00 23.55           C  
ATOM   2825  CG1 ILE A 352      17.723  -2.374  17.724  1.00 23.94           C  
ATOM   2826  CG2 ILE A 352      17.355   0.088  17.898  1.00 22.25           C  
ATOM   2827  CD1 ILE A 352      16.577  -2.832  16.893  1.00 26.88           C  
ATOM   2828  N   GLY A 353      19.131   0.966  20.591  1.00 21.57           N  
ATOM   2829  CA  GLY A 353      19.057   2.214  21.347  1.00 20.11           C  
ATOM   2830  C   GLY A 353      18.569   3.350  20.506  1.00 20.40           C  
ATOM   2831  O   GLY A 353      18.928   3.447  19.323  1.00 19.92           O  
ATOM   2832  N   PHE A 354      17.823   4.261  21.146  1.00 19.10           N  
ATOM   2833  CA  PHE A 354      17.400   5.488  20.508  1.00 20.63           C  
ATOM   2834  C   PHE A 354      17.785   6.688  21.373  1.00 21.51           C  
ATOM   2835  O   PHE A 354      17.581   6.674  22.601  1.00 22.39           O  
ATOM   2836  CB  PHE A 354      15.868   5.496  20.363  1.00 21.24           C  
ATOM   2837  CG  PHE A 354      15.339   4.495  19.378  1.00 21.87           C  
ATOM   2838  CD1 PHE A 354      15.137   3.172  19.749  1.00 22.14           C  
ATOM   2839  CD2 PHE A 354      15.028   4.886  18.077  1.00 22.53           C  
ATOM   2840  CE1 PHE A 354      14.646   2.243  18.837  1.00 22.70           C  
ATOM   2841  CE2 PHE A 354      14.535   3.961  17.158  1.00 23.04           C  
ATOM   2842  CZ  PHE A 354      14.344   2.648  17.535  1.00 23.34           C  
ATOM   2843  N   ALA A 355      18.306   7.725  20.731  1.00 22.15           N  
ATOM   2844  CA  ALA A 355      18.497   9.046  21.364  1.00 22.12           C  
ATOM   2845  C   ALA A 355      18.155  10.116  20.342  1.00 20.78           C  
ATOM   2846  O   ALA A 355      18.257   9.869  19.155  1.00 20.89           O  
ATOM   2847  CB  ALA A 355      19.940   9.220  21.830  1.00 19.74           C  
ATOM   2848  N   VAL A 356      17.740  11.301  20.817  1.00 19.93           N  
ATOM   2849  CA  VAL A 356      17.467  12.439  19.964  1.00 19.87           C  
ATOM   2850  C   VAL A 356      18.689  12.743  19.124  1.00 21.48           C  
ATOM   2851  O   VAL A 356      19.799  12.853  19.653  1.00 21.47           O  
ATOM   2852  CB  VAL A 356      17.064  13.677  20.791  1.00 21.24           C  
ATOM   2853  CG1 VAL A 356      16.902  14.890  19.873  1.00 21.76           C  
ATOM   2854  CG2 VAL A 356      15.775  13.387  21.588  1.00 21.34           C  
ATOM   2855  N   SER A 357      18.510  12.862  17.813  1.00 21.42           N  
ATOM   2856  CA  SER A 357      19.654  13.124  16.967  1.00 24.48           C  
ATOM   2857  C   SER A 357      20.178  14.574  17.096  1.00 25.68           C  
ATOM   2858  O   SER A 357      19.402  15.543  17.111  1.00 23.54           O  
ATOM   2859  CB  SER A 357      19.328  12.817  15.530  1.00 24.52           C  
ATOM   2860  OG  SER A 357      20.362  13.277  14.688  1.00 26.83           O  
ATOM   2861  N   ALA A 358      21.501  14.713  17.200  1.00 27.21           N  
ATOM   2862  CA  ALA A 358      22.138  16.031  17.093  1.00 30.07           C  
ATOM   2863  C   ALA A 358      21.828  16.768  15.763  1.00 31.28           C  
ATOM   2864  O   ALA A 358      21.903  17.992  15.695  1.00 31.45           O  
ATOM   2865  CB  ALA A 358      23.647  15.903  17.304  1.00 29.91           C  
ATOM   2866  N   CYS A 359      21.482  16.048  14.701  1.00 31.59           N  
ATOM   2867  CA  CYS A 359      21.189  16.732  13.439  1.00 32.21           C  
ATOM   2868  C   CYS A 359      19.689  16.744  13.073  1.00 31.42           C  
ATOM   2869  O   CYS A 359      19.349  16.968  11.896  1.00 34.12           O  
ATOM   2870  CB  CYS A 359      22.025  16.133  12.278  1.00 32.14           C  
ATOM   2871  SG  CYS A 359      21.591  14.423  11.803  1.00 34.45           S  
ATOM   2872  N   HIS A 360      18.783  16.501  14.025  1.00 27.53           N  
ATOM   2873  CA  HIS A 360      17.354  16.406  13.618  1.00 26.39           C  
ATOM   2874  C   HIS A 360      16.777  17.788  13.307  1.00 24.48           C  
ATOM   2875  O   HIS A 360      17.184  18.772  13.909  1.00 24.80           O  
ATOM   2876  CB  HIS A 360      16.469  15.626  14.620  1.00 26.11           C  
ATOM   2877  CG  HIS A 360      15.993  16.430  15.784  1.00 26.87           C  
ATOM   2878  CD2 HIS A 360      14.802  17.025  16.031  1.00 27.68           C  
ATOM   2879  ND1 HIS A 360      16.786  16.684  16.886  1.00 26.95           N  
ATOM   2880  CE1 HIS A 360      16.090  17.381  17.775  1.00 26.69           C  
ATOM   2881  NE2 HIS A 360      14.887  17.610  17.276  1.00 27.45           N  
ATOM   2882  N   VAL A 361      15.863  17.860  12.341  1.00 23.37           N  
ATOM   2883  CA  VAL A 361      15.201  19.114  11.984  1.00 22.94           C  
ATOM   2884  C   VAL A 361      14.053  19.433  12.979  1.00 23.94           C  
ATOM   2885  O   VAL A 361      13.269  18.542  13.355  1.00 23.38           O  
ATOM   2886  CB  VAL A 361      14.622  19.060  10.555  1.00 23.10           C  
ATOM   2887  CG1 VAL A 361      14.000  20.398  10.200  1.00 21.18           C  
ATOM   2888  CG2 VAL A 361      15.687  18.667   9.523  1.00 22.32           C  
ATOM   2889  N   HIS A 362      13.941  20.692  13.401  1.00 23.43           N  
ATOM   2890  CA  HIS A 362      12.858  21.037  14.321  1.00 24.06           C  
ATOM   2891  C   HIS A 362      12.599  22.527  14.219  1.00 24.58           C  
ATOM   2892  O   HIS A 362      13.072  23.152  13.271  1.00 24.55           O  
ATOM   2893  CB  HIS A 362      13.204  20.613  15.751  1.00 24.04           C  
ATOM   2894  CG  HIS A 362      14.424  21.289  16.294  1.00 27.56           C  
ATOM   2895  CD2 HIS A 362      15.730  20.932  16.265  1.00 28.39           C  
ATOM   2896  ND1 HIS A 362      14.374  22.505  16.954  1.00 31.90           N  
ATOM   2897  CE1 HIS A 362      15.594  22.855  17.323  1.00 30.90           C  
ATOM   2898  NE2 HIS A 362      16.434  21.919  16.913  1.00 31.98           N  
ATOM   2899  N   ASP A 363      11.838  23.096  15.159  1.00 23.32           N  
ATOM   2900  CA  ASP A 363      11.596  24.558  15.130  1.00 24.62           C  
ATOM   2901  C   ASP A 363      11.874  25.114  16.514  1.00 24.89           C  
ATOM   2902  O   ASP A 363      12.355  24.372  17.370  1.00 23.81           O  
ATOM   2903  CB  ASP A 363      10.186  24.882  14.618  1.00 24.83           C  
ATOM   2904  CG  ASP A 363       9.095  24.159  15.396  1.00 28.55           C  
ATOM   2905  OD1 ASP A 363       9.093  24.226  16.639  1.00 27.24           O  
ATOM   2906  OD2 ASP A 363       8.208  23.536  14.768  1.00 32.13           O1-
ATOM   2907  N   GLU A 364      11.595  26.397  16.724  1.00 24.68           N  
ATOM   2908  CA AGLU A 364      11.788  27.095  17.986  0.50 27.04           C  
ATOM   2909  CA BGLU A 364      11.906  26.976  18.031  0.50 26.66           C  
ATOM   2910  C   GLU A 364      10.929  26.488  19.111  1.00 25.71           C  
ATOM   2911  O   GLU A 364      11.227  26.589  20.282  1.00 26.00           O  
ATOM   2912  CB AGLU A 364      11.458  28.595  17.758  0.50 26.63           C  
ATOM   2913  CB BGLU A 364      12.032  28.520  17.986  0.50 26.51           C  
ATOM   2914  CG AGLU A 364      10.810  29.324  18.915  0.50 28.78           C  
ATOM   2915  CG BGLU A 364      11.974  29.271  19.330  0.50 27.52           C  
ATOM   2916  CD AGLU A 364      11.133  30.807  18.959  0.50 27.95           C  
ATOM   2917  CD BGLU A 364      13.290  29.315  20.141  0.50 27.04           C  
ATOM   2918  OE1AGLU A 364      10.474  31.593  18.253  0.50 28.98           O  
ATOM   2919  OE1BGLU A 364      13.697  28.260  20.706  0.50 27.36           O  
ATOM   2920  OE2AGLU A 364      12.057  31.180  19.707  0.50 28.98           O1-
ATOM   2921  OE2BGLU A 364      13.870  30.423  20.259  0.50 21.38           O1-
ATOM   2922  N   PHE A 365       9.812  25.874  18.735  1.00 25.53           N  
ATOM   2923  CA  PHE A 365       8.824  25.494  19.765  1.00 23.31           C  
ATOM   2924  C   PHE A 365       8.785  24.040  20.230  1.00 23.09           C  
ATOM   2925  O   PHE A 365       8.296  23.767  21.338  1.00 22.45           O  
ATOM   2926  CB  PHE A 365       7.450  25.961  19.296  1.00 22.56           C  
ATOM   2927  CG  PHE A 365       7.389  27.437  19.040  1.00 24.58           C  
ATOM   2928  CD1 PHE A 365       7.538  28.349  20.087  1.00 23.70           C  
ATOM   2929  CD2 PHE A 365       7.219  27.927  17.749  1.00 25.56           C  
ATOM   2930  CE1 PHE A 365       7.502  29.719  19.850  1.00 25.57           C  
ATOM   2931  CE2 PHE A 365       7.175  29.304  17.506  1.00 27.22           C  
ATOM   2932  CZ  PHE A 365       7.302  30.205  18.561  1.00 26.09           C  
ATOM   2933  N   ARG A 366       9.272  23.112  19.396  1.00 21.07           N  
ATOM   2934  CA  ARG A 366       9.211  21.679  19.694  1.00 22.68           C  
ATOM   2935  C   ARG A 366      10.456  20.996  19.159  1.00 22.26           C  
ATOM   2936  O   ARG A 366      10.991  21.433  18.146  1.00 22.01           O  
ATOM   2937  CB  ARG A 366       8.045  21.021  18.935  1.00 24.10           C  
ATOM   2938  CG  ARG A 366       6.667  21.573  19.218  1.00 27.35           C  
ATOM   2939  CD  ARG A 366       5.577  20.634  18.703  1.00 24.73           C  
ATOM   2940  NE  ARG A 366       5.433  20.678  17.257  1.00 22.12           N  
ATOM   2941  CZ  ARG A 366       4.279  20.465  16.634  1.00 23.35           C  
ATOM   2942  NH1 ARG A 366       3.188  20.181  17.345  1.00 22.16           N1+
ATOM   2943  NH2 ARG A 366       4.221  20.536  15.307  1.00 22.66           N  
ATOM   2944  N   THR A 367      10.887  19.899  19.784  1.00 22.11           N  
ATOM   2945  CA  THR A 367      11.964  19.104  19.230  1.00 22.81           C  
ATOM   2946  C   THR A 367      11.546  17.675  19.346  1.00 23.53           C  
ATOM   2947  O   THR A 367      10.686  17.348  20.170  1.00 23.47           O  
ATOM   2948  CB  THR A 367      13.257  19.200  20.089  1.00 25.83           C  
ATOM   2949  CG2 THR A 367      13.891  20.589  19.995  1.00 30.62           C  
ATOM   2950  OG1 THR A 367      12.909  18.974  21.456  1.00 29.80           O  
ATOM   2951  N   ALA A 368      12.207  16.799  18.592  1.00 22.60           N  
ATOM   2952  CA  ALA A 368      12.027  15.384  18.778  1.00 23.45           C  
ATOM   2953  C   ALA A 368      12.444  14.990  20.204  1.00 24.38           C  
ATOM   2954  O   ALA A 368      13.178  15.712  20.868  1.00 24.96           O  
ATOM   2955  CB  ALA A 368      12.823  14.607  17.725  1.00 22.78           C  
ATOM   2956  N   ALA A 369      11.967  13.853  20.682  1.00 22.98           N  
ATOM   2957  CA  ALA A 369      12.241  13.471  22.056  1.00 22.74           C  
ATOM   2958  C   ALA A 369      12.358  11.978  22.204  1.00 21.02           C  
ATOM   2959  O   ALA A 369      11.738  11.207  21.448  1.00 21.09           O  
ATOM   2960  CB  ALA A 369      11.152  14.013  23.014  1.00 22.34           C  
ATOM   2961  N   VAL A 370      13.147  11.562  23.186  1.00 19.44           N  
ATOM   2962  CA  VAL A 370      13.154  10.172  23.617  1.00 20.73           C  
ATOM   2963  C   VAL A 370      13.023  10.216  25.144  1.00 24.99           C  
ATOM   2964  O   VAL A 370      13.923  10.712  25.832  1.00 23.77           O  
ATOM   2965  CB  VAL A 370      14.444   9.433  23.223  1.00 20.32           C  
ATOM   2966  CG1 VAL A 370      14.321   7.972  23.589  1.00 19.92           C  
ATOM   2967  CG2 VAL A 370      14.724   9.556  21.719  1.00 20.71           C  
ATOM   2968  N   GLU A 371      11.921   9.692  25.682  1.00 24.46           N  
ATOM   2969  CA  GLU A 371      11.610   9.924  27.101  1.00 25.25           C  
ATOM   2970  C   GLU A 371      11.171   8.648  27.799  1.00 24.28           C  
ATOM   2971  O   GLU A 371      10.583   7.793  27.170  1.00 21.16           O  
ATOM   2972  CB  GLU A 371      10.508  10.971  27.213  1.00 25.46           C  
ATOM   2973  CG  GLU A 371      10.953  12.318  26.665  1.00 32.60           C  
ATOM   2974  CD  GLU A 371       9.837  13.327  26.556  1.00 36.60           C  
ATOM   2975  OE1 GLU A 371      10.101  14.518  26.808  1.00 43.40           O  
ATOM   2976  OE2 GLU A 371       8.708  12.943  26.188  1.00 36.29           O1-
ATOM   2977  N   GLY A 372      11.459   8.529  29.098  1.00 26.11           N  
ATOM   2978  CA  GLY A 372      10.961   7.393  29.907  1.00 26.98           C  
ATOM   2979  C   GLY A 372      11.376   7.522  31.373  1.00 28.27           C  
ATOM   2980  O   GLY A 372      12.058   8.483  31.715  1.00 27.80           O  
ATOM   2981  N   PRO A 373      11.011   6.538  32.225  1.00 28.32           N  
ATOM   2982  CA  PRO A 373      10.263   5.319  31.912  1.00 27.58           C  
ATOM   2983  C   PRO A 373       8.750   5.457  32.107  1.00 28.98           C  
ATOM   2984  O   PRO A 373       8.306   6.355  32.800  1.00 32.13           O  
ATOM   2985  CB  PRO A 373      10.811   4.321  32.933  1.00 29.63           C  
ATOM   2986  CG  PRO A 373      11.098   5.160  34.127  1.00 29.59           C  
ATOM   2987  CD  PRO A 373      11.625   6.461  33.565  1.00 30.49           C  
ATOM   2988  N   PHE A 374       7.973   4.584  31.476  1.00 25.40           N  
ATOM   2989  CA  PHE A 374       6.547   4.489  31.718  1.00 26.33           C  
ATOM   2990  C   PHE A 374       6.228   3.082  32.201  1.00 29.40           C  
ATOM   2991  O   PHE A 374       6.782   2.100  31.690  1.00 29.85           O  
ATOM   2992  CB  PHE A 374       5.771   4.798  30.438  1.00 24.79           C  
ATOM   2993  CG  PHE A 374       6.119   6.140  29.848  1.00 23.92           C  
ATOM   2994  CD1 PHE A 374       5.528   7.311  30.348  1.00 22.52           C  
ATOM   2995  CD2 PHE A 374       7.075   6.250  28.838  1.00 23.62           C  
ATOM   2996  CE1 PHE A 374       5.885   8.553  29.829  1.00 23.25           C  
ATOM   2997  CE2 PHE A 374       7.422   7.483  28.303  1.00 23.09           C  
ATOM   2998  CZ  PHE A 374       6.847   8.641  28.802  1.00 23.13           C  
ATOM   2999  N   VAL A 375       5.356   2.965  33.196  1.00 29.39           N  
ATOM   3000  CA  VAL A 375       4.910   1.650  33.631  1.00 31.53           C  
ATOM   3001  C   VAL A 375       3.946   1.124  32.590  1.00 37.21           C  
ATOM   3002  O   VAL A 375       2.923   1.756  32.313  1.00 37.97           O  
ATOM   3003  CB  VAL A 375       4.224   1.698  34.994  1.00 33.54           C  
ATOM   3004  CG1 VAL A 375       3.649   0.324  35.321  1.00 31.84           C  
ATOM   3005  CG2 VAL A 375       5.237   2.161  36.051  1.00 34.67           C  
ATOM   3006  N   THR A 376       4.295  -0.015  31.982  1.00 37.51           N  
ATOM   3007  CA  THR A 376       3.460  -0.614  30.935  1.00 39.87           C  
ATOM   3008  C   THR A 376       3.395  -2.118  31.192  1.00 39.52           C  
ATOM   3009  O   THR A 376       4.419  -2.747  31.448  1.00 40.41           O  
ATOM   3010  CB  THR A 376       3.970  -0.284  29.503  1.00 39.44           C  
ATOM   3011  CG2 THR A 376       2.886  -0.596  28.431  1.00 38.13           C  
ATOM   3012  OG1 THR A 376       4.311   1.106  29.431  1.00 40.09           O  
ATOM   3013  N   LEU A 377       2.182  -2.664  31.171  1.00 40.61           N  
ATOM   3014  CA  LEU A 377       1.958  -4.087  31.504  1.00 42.82           C  
ATOM   3015  C   LEU A 377       1.697  -4.924  30.256  1.00 42.58           C  
ATOM   3016  O   LEU A 377       1.235  -4.406  29.227  1.00 38.71           O  
ATOM   3017  CB  LEU A 377       0.793  -4.248  32.501  1.00 40.81           C  
ATOM   3018  CG  LEU A 377       0.905  -3.675  33.928  1.00 42.58           C  
ATOM   3019  CD1 LEU A 377      -0.279  -4.151  34.746  1.00 44.12           C  
ATOM   3020  CD2 LEU A 377       2.214  -4.039  34.639  1.00 41.39           C  
ATOM   3021  N   ASP A 378       2.015  -6.216  30.359  1.00 46.97           N  
ATOM   3022  CA  ASP A 378       1.648  -7.230  29.351  1.00 45.50           C  
ATOM   3023  C   ASP A 378       2.263  -6.951  27.980  1.00 43.65           C  
ATOM   3024  O   ASP A 378       1.637  -7.170  26.953  1.00 43.02           O  
ATOM   3025  CB  ASP A 378       0.124  -7.333  29.236  1.00 48.65           C  
ATOM   3026  CG  ASP A 378      -0.531  -7.753  30.552  1.00 55.44           C  
ATOM   3027  OD1 ASP A 378      -0.059  -8.741  31.160  1.00 54.39           O  
ATOM   3028  OD2 ASP A 378      -1.507  -7.097  30.977  1.00 56.58           O1-
ATOM   3029  N   MET A 379       3.497  -6.475  27.973  1.00 41.95           N  
ATOM   3030  CA  MET A 379       4.076  -5.938  26.751  1.00 42.94           C  
ATOM   3031  C   MET A 379       4.359  -7.049  25.724  1.00 44.03           C  
ATOM   3032  O   MET A 379       4.090  -6.894  24.533  1.00 38.89           O  
ATOM   3033  CB  MET A 379       5.319  -5.102  27.071  1.00 37.94           C  
ATOM   3034  CG  MET A 379       5.001  -3.774  27.750  1.00 39.37           C  
ATOM   3035  SD  MET A 379       6.452  -2.714  27.960  1.00 38.38           S  
ATOM   3036  CE  MET A 379       7.506  -3.686  29.056  1.00 36.34           C  
ATOM   3037  N   GLU A 380       4.853  -8.190  26.201  1.00 49.75           N  
ATOM   3038  CA  GLU A 380       5.124  -9.321  25.311  1.00 53.99           C  
ATOM   3039  C   GLU A 380       3.878  -9.772  24.545  1.00 50.26           C  
ATOM   3040  O   GLU A 380       4.004 -10.308  23.448  1.00 50.61           O  
ATOM   3041  CB  GLU A 380       5.811 -10.467  26.060  1.00 58.36           C  
ATOM   3042  CG  GLU A 380       7.305 -10.210  26.199  1.00 69.05           C  
ATOM   3043  CD  GLU A 380       7.982 -11.064  27.251  1.00 81.01           C  
ATOM   3044  OE1 GLU A 380       7.535 -12.213  27.475  1.00 89.10           O  
ATOM   3045  OE2 GLU A 380       8.976 -10.583  27.848  1.00 83.94           O1-
ATOM   3046  N   ASP A 381       2.691  -9.522  25.106  1.00 45.31           N  
ATOM   3047  CA  ASP A 381       1.418  -9.734  24.390  1.00 45.66           C  
ATOM   3048  C   ASP A 381       1.217  -8.835  23.175  1.00 37.07           C  
ATOM   3049  O   ASP A 381       0.366  -9.114  22.348  1.00 36.99           O  
ATOM   3050  CB  ASP A 381       0.217  -9.564  25.315  1.00 51.01           C  
ATOM   3051  CG  ASP A 381       0.223 -10.552  26.468  1.00 64.99           C  
ATOM   3052  OD1 ASP A 381       0.857 -11.628  26.341  1.00 65.50           O  
ATOM   3053  OD2 ASP A 381      -0.409 -10.242  27.507  1.00 71.07           O1-
ATOM   3054  N   CYS A 382       1.964  -7.743  23.092  1.00 32.48           N  
ATOM   3055  CA  CYS A 382       1.934  -6.869  21.911  1.00 30.09           C  
ATOM   3056  C   CYS A 382       2.603  -7.512  20.683  1.00 30.17           C  
ATOM   3057  O   CYS A 382       2.288  -7.160  19.530  1.00 29.11           O  
ATOM   3058  CB  CYS A 382       2.568  -5.517  22.244  1.00 31.16           C  
ATOM   3059  SG  CYS A 382       1.782  -4.688  23.661  1.00 34.65           S  
ATOM   3060  N   GLY A 383       3.502  -8.467  20.929  1.00 29.74           N  
ATOM   3061  CA  GLY A 383       4.167  -9.196  19.854  1.00 32.42           C  
ATOM   3062  C   GLY A 383       3.190 -10.099  19.118  1.00 36.12           C  
ATOM   3063  O   GLY A 383       2.335 -10.719  19.727  1.00 37.55           O  
ATOM   3064  N   TYR A 384       3.305 -10.166  17.807  1.00 35.42           N  
ATOM   3065  CA  TYR A 384       2.464 -11.038  17.019  1.00 40.72           C  
ATOM   3066  C   TYR A 384       3.136 -12.385  16.826  1.00 42.62           C  
ATOM   3067  O   TYR A 384       4.365 -12.459  16.793  1.00 43.04           O  
ATOM   3068  CB  TYR A 384       2.199 -10.388  15.671  1.00 45.19           C  
ATOM   3069  CG  TYR A 384       1.293 -11.170  14.784  1.00 47.35           C  
ATOM   3070  CD1 TYR A 384      -0.057 -11.329  15.103  1.00 49.87           C  
ATOM   3071  CD2 TYR A 384       1.779 -11.764  13.632  1.00 46.73           C  
ATOM   3072  CE1 TYR A 384      -0.899 -12.053  14.280  1.00 50.19           C  
ATOM   3073  CE2 TYR A 384       0.951 -12.486  12.799  1.00 49.99           C  
ATOM   3074  CZ  TYR A 384      -0.383 -12.625  13.131  1.00 50.27           C  
ATOM   3075  OH  TYR A 384      -1.203 -13.338  12.311  1.00 53.66           O  
ATOM   3076  N   ASN A 385       2.333 -13.448  16.735  1.00 41.36           N  
ATOM   3077  CA  ASN A 385       2.845 -14.795  16.452  1.00 45.04           C  
ATOM   3078  C   ASN A 385       2.149 -15.378  15.228  1.00 47.17           C  
ATOM   3079  O   ASN A 385       0.921 -15.504  15.239  1.00 47.32           O  
ATOM   3080  CB  ASN A 385       2.632 -15.728  17.641  1.00 43.95           C  
ATOM   3081  CG  ASN A 385       3.146 -15.147  18.936  1.00 45.70           C  
ATOM   3082  ND2 ASN A 385       2.230 -14.747  19.787  1.00 48.60           N  
ATOM   3083  OD1 ASN A 385       4.352 -15.076  19.179  1.00 46.03           O  
TER   
HETATM 3084 CL1  4RZ A 401      15.848   4.725   1.797  1.00 27.23          CL  
HETATM 3085  C1  4RZ A 401      14.722  -3.078   2.077  1.00 28.05           C  
HETATM 3086  N1  4RZ A 401      15.712  -3.358   1.246  1.00 27.32           N  
HETATM 3087  O1  4RZ A 401      16.229   1.155  -3.274  1.00 31.30           O  
HETATM 3088  S1  4RZ A 401      13.056  -3.127   1.596  1.00 31.14           S  
HETATM 3089  C2  4RZ A 401      13.124  -3.692  -0.129  1.00 30.47           C  
HETATM 3090  N2  4RZ A 401      14.965  -2.722   3.320  1.00 24.96           N  
HETATM 3091  C3  4RZ A 401      14.347  -3.115  -0.814  1.00 27.99           C  
HETATM 3092  N3  4RZ A 401      15.597   0.403  -1.192  1.00 28.18           N  
HETATM 3093  C4  4RZ A 401      15.584  -3.713  -0.175  1.00 27.84           C  
HETATM 3094  C5  4RZ A 401      16.789  -3.180  -0.951  1.00 27.92           C  
HETATM 3095  C6  4RZ A 401      16.832  -1.662  -0.874  1.00 26.76           C  
HETATM 3096  C7  4RZ A 401      15.579  -1.013  -1.478  1.00 28.86           C  
HETATM 3097  C8  4RZ A 401      15.876   1.368  -2.124  1.00 29.43           C  
HETATM 3098  C9  4RZ A 401      15.678   2.756  -1.643  1.00 30.16           C  
HETATM 3099  C10 4RZ A 401      15.841   3.057  -0.306  1.00 29.06           C  
HETATM 3100  C11 4RZ A 401      15.642   4.346   0.121  1.00 30.33           C  
HETATM 3101  C12 4RZ A 401      15.272   5.341  -0.769  1.00 29.15           C  
HETATM 3102  C13 4RZ A 401      15.108   5.038  -2.104  1.00 31.37           C  
HETATM 3103  C14 4RZ A 401      15.315   3.741  -2.545  1.00 31.50           C  
HETATM 3104  C15 4RZ A 401      14.306  -1.588  -0.894  1.00 26.95           C  
HETATM 3105  C1  GOL A 402      13.074  27.593   4.949  1.00 43.38           C  
HETATM 3106  O1  GOL A 402      12.562  28.189   3.730  1.00 39.05           O  
HETATM 3107  C2  GOL A 402      12.691  26.113   5.033  1.00 43.23           C  
HETATM 3108  O2  GOL A 402      12.863  25.482   3.761  1.00 38.67           O  
HETATM 3109  C3  GOL A 402      13.575  25.403   6.049  1.00 44.51           C  
HETATM 3110  O3  GOL A 402      12.712  25.073   7.132  1.00 46.33           O  
HETATM 3111  O   HOH A 501      29.841  12.469   4.230  1.00 47.08           O  
HETATM 3112  O   HOH A 502      14.445  31.752  -7.143  1.00 50.72           O  
HETATM 3113  O   HOH A 503       3.778  22.607  -7.419  1.00 54.22           O  
HETATM 3114  O   HOH A 504      14.836 -13.939  20.597  1.00 50.90           O  
HETATM 3115  O   HOH A 505      26.976  13.080  11.034  1.00 44.42           O  
HETATM 3116  O   HOH A 506      32.994  16.189   8.218  1.00 50.06           O  
HETATM 3117  O   HOH A 507      -2.238  -4.934  30.196  1.00 67.59           O  
HETATM 3118  O   HOH A 508      22.216  -9.812  17.692  1.00 39.43           O  
HETATM 3119  O   HOH A 509      40.638 -14.599   2.238  1.00 33.16           O  
HETATM 3120  O   HOH A 510      19.981 -22.296  -2.193  1.00 56.17           O  
HETATM 3121  O   HOH A 511      14.762   2.747  33.944  1.00 55.93           O  
HETATM 3122  O   HOH A 512      15.786 -16.034  14.067  1.00 56.80           O  
HETATM 3123  O   HOH A 513      12.242  23.097   8.541  1.00 29.73           O  
HETATM 3124  O   HOH A 514      17.233  -2.641 -15.364  1.00 52.91           O  
HETATM 3125  O   HOH A 515      18.407  -0.775  29.110  1.00 36.51           O  
HETATM 3126  O   HOH A 516      34.968  -1.037 -10.578  1.00 38.05           O  
HETATM 3127  O   HOH A 517       7.775  -6.205  30.960  1.00 45.10           O  
HETATM 3128  O   HOH A 518      16.246  16.740  -1.710  1.00 47.14           O  
HETATM 3129  O   HOH A 519      46.692  -9.842  -5.381  1.00 45.86           O  
HETATM 3130  O   HOH A 520       2.934  29.233   8.870  1.00 45.73           O  
HETATM 3131  O   HOH A 521       4.107   1.998   1.850  1.00 47.09           O  
HETATM 3132  O   HOH A 522      17.895 -16.936  -5.484  1.00 46.78           O  
HETATM 3133  O   HOH A 523      -1.927   2.820  22.070  1.00 30.89           O  
HETATM 3134  O   HOH A 524      28.901 -22.374  -3.851  1.00 39.29           O  
HETATM 3135  O   HOH A 525       6.662 -10.734  14.082  1.00 34.45           O  
HETATM 3136  O   HOH A 526      -4.418   2.057  24.813  1.00 37.96           O  
HETATM 3137  O   HOH A 527      27.224  -4.009  23.112  1.00 32.06           O  
HETATM 3138  O   HOH A 528      24.213  -9.066   9.607  1.00 26.59           O  
HETATM 3139  O   HOH A 529      16.918 -16.755   4.168  1.00 47.70           O  
HETATM 3140  O   HOH A 530      -2.887  -3.885  12.335  1.00 30.65           O  
HETATM 3141  O   HOH A 531      30.385 -18.983 -12.262  1.00 38.59           O  
HETATM 3142  O   HOH A 532       2.499  12.215  21.722  1.00 34.32           O  
HETATM 3143  O   HOH A 533      20.716  11.391  -3.822  1.00 48.11           O  
HETATM 3144  O   HOH A 534      11.816  20.953   7.067  1.00 26.43           O  
HETATM 3145  O   HOH A 535      24.563   3.002  25.854  1.00 40.95           O  
HETATM 3146  O   HOH A 536       7.204  27.981   9.028  1.00 34.27           O  
HETATM 3147  O   HOH A 537      -8.141   7.197   7.658  1.00 50.73           O  
HETATM 3148  O   HOH A 538      36.476   9.311   0.459  1.00 51.42           O  
HETATM 3149  O   HOH A 539      29.920 -11.919   4.192  1.00 20.61           O  
HETATM 3150  O   HOH A 540      -2.125  19.835  15.616  1.00 29.50           O  
HETATM 3151  O   HOH A 541      10.859  18.275   6.954  1.00 23.44           O  
HETATM 3152  O   HOH A 542       0.014  -1.240  31.254  1.00 46.38           O  
HETATM 3153  O   HOH A 543       4.883  -8.548  16.140  1.00 30.90           O  
HETATM 3154  O   HOH A 544      33.997   4.779   3.722  1.00 28.73           O  
HETATM 3155  O   HOH A 545      44.479  -7.142  -1.768  1.00 53.80           O  
HETATM 3156  O   HOH A 546      13.465  13.358   4.986  1.00 23.45           O  
HETATM 3157  O   HOH A 547      11.926  28.635  -0.100  1.00 36.48           O  
HETATM 3158  O   HOH A 548       8.621  26.793   5.367  1.00 27.32           O  
HETATM 3159  O   HOH A 549      19.318  19.527  15.223  1.00 41.30           O  
HETATM 3160  O   HOH A 550      30.296 -24.684  -5.928  1.00 50.94           O  
HETATM 3161  O   HOH A 551      24.944  -0.306  23.529  1.00 35.62           O  
HETATM 3162  O   HOH A 552      17.460  -8.503  24.322  1.00 33.07           O  
HETATM 3163  O   HOH A 553      10.710  28.151  14.991  1.00 47.27           O  
HETATM 3164  O   HOH A 554      -0.066 -14.045  10.058  1.00 50.06           O  
HETATM 3165  O   HOH A 555      26.127   5.076 -10.150  1.00 58.35           O  
HETATM 3166  O   HOH A 556      29.265   6.794  -7.511  1.00 43.49           O  
HETATM 3167  O   HOH A 557      11.474  23.675  11.257  1.00 25.17           O  
HETATM 3168  O   HOH A 558      25.135 -17.527   7.683  1.00 35.13           O  
HETATM 3169  O   HOH A 559      30.502 -13.793  -8.622  1.00 35.65           O  
HETATM 3170  O   HOH A 560      15.515  -9.755  23.115  1.00 34.91           O  
HETATM 3171  O   HOH A 561      40.019  -4.885  -8.914  1.00 27.95           O  
HETATM 3172  O   HOH A 562      25.986  12.578  24.113  1.00 53.41           O  
HETATM 3173  O   HOH A 563      20.471  14.490   3.738  1.00 26.73           O  
HETATM 3174  O   HOH A 564      18.581  -7.568  -0.676  1.00 27.32           O  
HETATM 3175  O   HOH A 565      32.878   7.547  -3.930  1.00 51.85           O  
HETATM 3176  O   HOH A 566      -6.213  18.355   7.503  1.00 29.85           O  
HETATM 3177  O   HOH A 567      11.710  23.102   3.723  1.00 30.54           O  
HETATM 3178  O   HOH A 568      27.509 -24.463  -6.967  1.00 46.10           O  
HETATM 3179  O   HOH A 569      -8.972   9.603   6.856  1.00 52.88           O  
HETATM 3180  O   HOH A 570      28.547 -16.180  11.219  1.00 47.59           O  
HETATM 3181  O   HOH A 571       7.383  13.458  23.805  1.00 40.68           O  
HETATM 3182  O   HOH A 572       0.941  -5.426   8.150  1.00 41.90           O  
HETATM 3183  O   HOH A 573     -10.148  12.983  10.655  1.00 38.54           O  
HETATM 3184  O   HOH A 574       7.291  -7.062  16.040  1.00 22.71           O  
HETATM 3185  O   HOH A 575      23.384 -13.279  11.002  1.00 28.34           O  
HETATM 3186  O   HOH A 576      15.470 -12.764  23.316  1.00 53.14           O  
HETATM 3187  O   HOH A 577       0.324   7.483   2.517  1.00 28.06           O  
HETATM 3188  O   HOH A 578      -5.573  14.221  -4.521  1.00 51.46           O  
HETATM 3189  O   HOH A 579       9.102  -7.800   5.212  1.00 44.46           O  
HETATM 3190  O   HOH A 580      -1.881  27.961  14.211  1.00 29.64           O  
HETATM 3191  O   HOH A 581      16.600  -6.611  26.053  1.00 46.08           O  
HETATM 3192  O   HOH A 582      25.550  -7.666   7.843  1.00 27.53           O  
HETATM 3193  O   HOH A 583      28.340 -10.177   2.654  1.00 21.28           O  
HETATM 3194  O   HOH A 584      21.624  -4.651 -13.570  1.00 34.47           O  
HETATM 3195  O   HOH A 585      13.909   9.325  33.480  1.00 51.24           O  
HETATM 3196  O   HOH A 586      25.493  -8.424   4.191  1.00 21.59           O  
HETATM 3197  O   HOH A 587     -12.111  21.006  12.538  1.00 56.42           O  
HETATM 3198  O   HOH A 588      17.143 -14.385  17.806  1.00 32.87           O  
HETATM 3199  O   HOH A 589      30.436  14.888  15.351  1.00 52.71           O  
HETATM 3200  O   HOH A 590       9.701 -12.832  16.067  1.00 34.20           O  
HETATM 3201  O   HOH A 591      32.161  -8.249 -12.646  1.00 27.06           O  
HETATM 3202  O   HOH A 592      -8.102   7.452  14.919  1.00 34.70           O  
HETATM 3203  O   HOH A 593       0.404  22.841  -2.781  1.00 40.96           O  
HETATM 3204  O   HOH A 594      19.660   4.414   3.420  1.00 24.13           O  
HETATM 3205  O   HOH A 595       9.969  17.373  22.783  1.00 50.94           O  
HETATM 3206  O   HOH A 596      20.486  -6.977   0.912  1.00 22.24           O  
HETATM 3207  O   HOH A 597      16.102  13.424   3.730  1.00 22.75           O  
HETATM 3208  O   HOH A 598      30.438 -18.140   1.480  1.00 32.47           O  
HETATM 3209  O   HOH A 599      37.046  -1.244   6.492  1.00 44.85           O  
HETATM 3210  O   HOH A 600      21.731   4.735  28.158  1.00 47.46           O  
HETATM 3211  O   HOH A 601      24.807  -5.109 -18.703  1.00 44.78           O  
HETATM 3212  O   HOH A 602      32.107   7.024   3.181  1.00 25.60           O  
HETATM 3213  O   HOH A 603      11.428  14.378   6.522  1.00 22.58           O  
HETATM 3214  O   HOH A 604      24.504  14.016   1.082  1.00 24.78           O  
HETATM 3215  O   HOH A 605      15.409  -4.526  10.053  1.00 19.19           O  
HETATM 3216  O   HOH A 606      17.268  12.170  27.773  1.00 43.89           O  
HETATM 3217  O   HOH A 607       3.698  -3.851   2.803  1.00 52.53           O  
HETATM 3218  O   HOH A 608      22.866  15.503   2.810  1.00 29.83           O  
HETATM 3219  O   HOH A 609      28.140 -14.307  13.140  1.00 42.41           O  
HETATM 3220  O   HOH A 610     -15.664   9.585  13.724  1.00 61.84           O  
HETATM 3221  O   HOH A 611      38.075   7.985   0.985  1.00 46.92           O  
HETATM 3222  O   HOH A 612      -4.530  14.082  18.434  1.00 28.18           O  
HETATM 3223  O   HOH A 613      -6.721  17.293   4.898  1.00 29.33           O  
HETATM 3224  O   HOH A 614      38.976 -18.381   3.009  1.00 51.16           O  
HETATM 3225  O   HOH A 615      17.921  15.570   3.235  1.00 24.59           O  
HETATM 3226  O   HOH A 616      18.081  15.699  24.136  1.00 35.19           O  
HETATM 3227  O   HOH A 617      14.853   0.399  28.268  1.00 29.34           O  
HETATM 3228  O   HOH A 618      15.017   0.489  -5.646  1.00 51.55           O  
HETATM 3229  O   HOH A 619      13.327  -0.214  30.564  1.00 33.28           O  
HETATM 3230  O  AHOH A 620      19.517 -14.936  11.522  0.50 22.90           O  
HETATM 3231  O  BHOH A 620      20.954 -14.898  12.601  0.50 28.41           O  
HETATM 3232  O   HOH A 621      19.559   7.501  12.285  1.00 21.75           O  
HETATM 3233  O   HOH A 622      -1.655  -7.406  33.705  1.00 48.35           O  
HETATM 3234  O   HOH A 623      35.473  -0.001  15.066  1.00 51.48           O  
HETATM 3235  O   HOH A 624      -5.535  22.194  12.757  1.00 34.60           O  
HETATM 3236  O   HOH A 625       7.311  31.089  -2.027  1.00 31.49           O  
HETATM 3237  O   HOH A 626      16.064  22.322  12.744  1.00 30.37           O  
HETATM 3238  O   HOH A 627      11.224  -4.283  21.217  1.00 23.30           O  
HETATM 3239  O   HOH A 628       2.175  13.229  -0.104  1.00 29.67           O  
HETATM 3240  O   HOH A 629      33.673 -22.465  -6.233  1.00 45.02           O  
HETATM 3241  O   HOH A 630      13.799  16.279  23.498  1.00 34.79           O  
HETATM 3242  O   HOH A 631      30.197 -15.920 -13.864  1.00 64.23           O  
HETATM 3243  O   HOH A 632      17.762  11.442  23.765  1.00 25.09           O  
HETATM 3244  O   HOH A 633      -6.256  14.143  16.486  1.00 27.62           O  
HETATM 3245  O   HOH A 634      28.967   8.399   1.471  1.00 23.38           O  
HETATM 3246  O   HOH A 635      34.875  13.236  10.180  1.00 47.15           O  
HETATM 3247  O   HOH A 636      28.859  18.445  -5.701  1.00 38.51           O  
HETATM 3248  O   HOH A 637       7.077  20.993  14.861  1.00 25.03           O  
HETATM 3249  O   HOH A 638      19.827  10.994  12.928  1.00 30.97           O  
HETATM 3250  O   HOH A 639       5.327   9.763   0.476  1.00 33.44           O  
HETATM 3251  O   HOH A 640      36.983 -18.487  -8.265  1.00 29.08           O  
HETATM 3252  O   HOH A 641      11.452   6.940  -1.793  1.00 52.20           O  
HETATM 3253  O   HOH A 642      27.866 -10.275  14.220  1.00 39.73           O  
HETATM 3254  O   HOH A 643      44.184 -14.521  -8.797  1.00 42.75           O  
HETATM 3255  O   HOH A 644      21.250   8.769  -2.445  1.00 30.76           O  
HETATM 3256  O   HOH A 645       2.895  -7.431  32.783  1.00 44.54           O  
HETATM 3257  O   HOH A 646       7.728  -4.690   8.989  1.00 27.16           O  
HETATM 3258  O   HOH A 647      -1.492   2.484  26.362  1.00 40.81           O  
HETATM 3259  O   HOH A 648      27.730  18.948   4.921  1.00 52.16           O  
HETATM 3260  O   HOH A 649      19.810  18.465   9.602  1.00 49.20           O  
HETATM 3261  O   HOH A 650      33.745 -14.955   8.308  1.00 33.21           O  
HETATM 3262  O   HOH A 651      19.371  15.456  -5.569  1.00 53.46           O  
HETATM 3263  O   HOH A 652      22.677 -21.200  -9.404  1.00 41.72           O  
HETATM 3264  O   HOH A 653      17.506  -1.730 -12.096  1.00 28.34           O  
HETATM 3265  O   HOH A 654      24.177 -12.582   3.188  1.00 25.26           O  
HETATM 3266  O   HOH A 655      11.224   0.020   1.020  1.00 57.95           O  
HETATM 3267  O   HOH A 656      31.085   2.816  21.788  1.00 44.14           O  
HETATM 3268  O   HOH A 657      -2.149  -2.899   3.930  1.00 55.11           O  
HETATM 3269  O   HOH A 658      15.836  18.051  -4.822  1.00 52.04           O  
HETATM 3270  O   HOH A 659       6.401 -11.161  22.303  1.00 49.59           O  
HETATM 3271  O   HOH A 660      17.221   9.883  31.068  1.00 61.21           O  
HETATM 3272  O   HOH A 661       1.946 -13.058   8.811  1.00 58.25           O  
HETATM 3273  O   HOH A 662       2.527  19.195  19.874  1.00 35.10           O  
HETATM 3274  O   HOH A 663      40.280 -14.260  -9.010  1.00 48.43           O  
HETATM 3275  O   HOH A 664      25.029 -10.698  16.384  1.00 31.04           O  
HETATM 3276  O   HOH A 665      17.830  14.679  10.424  1.00 24.99           O  
HETATM 3277  O   HOH A 666      35.152   1.654  -9.174  1.00 32.31           O  
HETATM 3278  O   HOH A 667       7.822  10.003   0.937  1.00 30.89           O  
HETATM 3279  O   HOH A 668      22.548 -15.623 -11.731  1.00 47.28           O  
HETATM 3280  O   HOH A 669      36.119 -17.375   0.214  1.00 29.95           O  
HETATM 3281  O  AHOH A 670      37.340   2.356  -8.328  0.50 18.04           O  
HETATM 3282  O  BHOH A 670      38.564   2.712  -7.135  0.50 21.49           O  
HETATM 3283  O   HOH A 671      34.500  -9.114  17.067  1.00 36.91           O  
HETATM 3284  O   HOH A 672       9.548  -1.585   3.208  1.00 45.46           O  
HETATM 3285  O   HOH A 673       0.888  -8.433   7.805  1.00 52.97           O  
HETATM 3286  O   HOH A 674      24.751 -12.546  14.392  1.00 35.06           O  
HETATM 3287  O   HOH A 675      12.903  14.651  27.029  1.00 45.85           O  
HETATM 3288  O   HOH A 676      34.173  10.030   7.628  1.00 46.41           O  
HETATM 3289  O   HOH A 677      25.004  -1.457  30.826  1.00 54.22           O  
HETATM 3290  O   HOH A 678      -3.172  -3.317  23.876  1.00 53.77           O  
HETATM 3291  O   HOH A 679      12.162 -16.121   7.786  1.00 44.19           O  
HETATM 3292  O   HOH A 680      -4.962   9.758  18.495  1.00 37.05           O  
HETATM 3293  O   HOH A 681      -7.113   7.821   4.630  1.00 59.13           O  
HETATM 3294  O   HOH A 682      39.896   2.403  -4.972  1.00 47.80           O  
HETATM 3295  O   HOH A 683      37.958   4.006  12.599  1.00 55.43           O  
HETATM 3296  O   HOH A 684      25.228 -11.283  -0.868  1.00 25.73           O  
HETATM 3297  O   HOH A 685      -1.070  11.648  27.058  1.00 30.53           O  
HETATM 3298  O   HOH A 686      18.334 -10.126   2.600  1.00 36.92           O  
HETATM 3299  O   HOH A 687      14.002  12.892   0.024  1.00 35.94           O  
HETATM 3300  O   HOH A 688      17.466 -20.194   4.972  1.00 45.16           O  
HETATM 3301  O   HOH A 689      39.014 -12.620 -11.395  1.00 31.92           O  
HETATM 3302  O   HOH A 690      12.703  23.696  20.112  1.00 45.12           O  
HETATM 3303  O  AHOH A 691      35.225  -8.182 -14.930  0.50 16.49           O  
HETATM 3304  O  BHOH A 691      33.376  -8.139 -15.487  0.50 30.36           O  
HETATM 3305  O   HOH A 692      -5.783  -6.728  12.016  1.00 49.46           O  
HETATM 3306  O   HOH A 693      24.120  12.931  25.923  1.00 41.73           O  
HETATM 3307  O   HOH A 694      13.819  15.571  -1.914  1.00 31.67           O  
HETATM 3308  O   HOH A 695      -7.103  10.613   2.424  1.00 51.13           O  
HETATM 3309  O   HOH A 696       1.800   2.455  29.290  1.00 43.29           O  
HETATM 3310  O   HOH A 697      14.064  15.261   1.460  1.00 28.96           O  
HETATM 3311  O   HOH A 698      12.360 -12.102  22.580  1.00 42.44           O  
HETATM 3312  O   HOH A 699      18.177  23.587  -3.683  1.00 62.26           O  
HETATM 3313  O   HOH A 700      -3.955   6.959  27.903  1.00 32.21           O  
HETATM 3314  O   HOH A 701      16.407  16.658   1.206  1.00 26.14           O  
HETATM 3315  O   HOH A 702       9.206  33.626  -2.570  1.00 54.41           O  
HETATM 3316  O   HOH A 703      15.115  15.384  10.959  1.00 24.74           O  
HETATM 3317  O   HOH A 704      43.350  -5.258 -12.256  1.00 44.66           O  
HETATM 3318  O   HOH A 705      32.537 -16.062  15.949  1.00 60.06           O  
HETATM 3319  O   HOH A 706      14.471  16.499   5.727  1.00 30.51           O  
HETATM 3320  O   HOH A 707       5.785  24.468  16.000  1.00 29.27           O  
HETATM 3321  O  AHOH A 708      44.262  -7.699  -9.962  0.50 12.61           O  
HETATM 3322  O  BHOH A 708      45.786  -7.437  -8.788  0.50 24.25           O  
HETATM 3323  O   HOH A 709       8.548  -5.187 -14.858  1.00 55.62           O  
HETATM 3324  O   HOH A 710      11.184   3.054   0.382  1.00 30.40           O  
HETATM 3325  O   HOH A 711      25.865  16.280  21.331  1.00 51.11           O  
HETATM 3326  O   HOH A 712      -3.973  17.972  19.200  1.00 26.52           O  
HETATM 3327  O   HOH A 713      30.042 -12.787  13.641  1.00 34.13           O  
HETATM 3328  O   HOH A 714      14.666 -12.933   2.258  1.00 43.13           O  
HETATM 3329  O   HOH A 715       5.183  -6.111  30.299  1.00 38.28           O  
HETATM 3330  O   HOH A 716      13.648  23.794  -4.109  1.00 49.47           O  
HETATM 3331  O   HOH A 717      28.822 -17.802   3.699  1.00 29.44           O  
HETATM 3332  O   HOH A 718       9.466  19.692  22.301  1.00 42.22           O  
HETATM 3333  O   HOH A 719      28.451 -17.595  -9.135  1.00 33.62           O  
HETATM 3334  O   HOH A 720      10.799  21.718   1.277  1.00 31.44           O  
HETATM 3335  O   HOH A 721      -0.123  28.758  12.154  1.00 42.39           O  
HETATM 3336  O   HOH A 722      26.034 -10.930   1.802  1.00 19.54           O  
HETATM 3337  O   HOH A 723       6.420 -11.117   7.369  1.00 57.09           O  
HETATM 3338  O   HOH A 724      26.610   5.420 -17.059  1.00 56.33           O  
HETATM 3339  O   HOH A 725      -6.383   5.714  26.567  1.00 35.51           O  
HETATM 3340  O   HOH A 726      18.802  17.774  20.020  1.00 54.06           O  
HETATM 3341  O  AHOH A 727      26.061  15.621  14.202  0.50 18.02           O  
HETATM 3342  O  BHOH A 727      26.910  15.606  15.695  0.50 31.96           O  
HETATM 3343  O  AHOH A 728      22.726   7.649  27.615  0.50 24.94           O  
HETATM 3344  O  BHOH A 728      24.199   8.521  26.978  0.50 33.47           O  
HETATM 3345  O   HOH A 729       9.996  26.032   7.708  1.00 28.60           O  
HETATM 3346  O   HOH A 730      30.654 -11.869  -6.573  1.00 24.30           O  
HETATM 3347  O   HOH A 731      -9.058  15.100  -2.689  1.00 49.31           O  
HETATM 3348  O   HOH A 732      37.693  -1.419 -17.114  1.00 49.22           O  
HETATM 3349  O   HOH A 733      41.187  -0.350  -8.956  1.00 48.95           O  
HETATM 3350  O   HOH A 734      13.056  10.779  30.054  1.00 38.02           O  
HETATM 3351  O   HOH A 735      36.477 -12.117  16.404  1.00 55.89           O  
HETATM 3352  O   HOH A 736       8.836   9.230  32.780  1.00 41.81           O  
HETATM 3353  O   HOH A 737      40.806  -3.816   0.276  1.00 49.25           O  
HETATM 3354  O   HOH A 738      40.014   1.208   3.188  1.00 52.49           O  
HETATM 3355  O   HOH A 739      23.907  19.537  17.165  1.00 60.75           O  
HETATM 3356  O   HOH A 740      25.286  -9.065 -17.086  1.00 42.43           O  
HETATM 3357  O   HOH A 741      27.468 -19.252   7.083  1.00 44.04           O  
HETATM 3358  O   HOH A 742       5.004   5.451  34.708  1.00 34.45           O  
HETATM 3359  O   HOH A 743      25.306 -23.094 -10.298  1.00 53.13           O  
HETATM 3360  O   HOH A 744      -7.647  -2.419  17.956  1.00 37.90           O  
HETATM 3361  O   HOH A 745      10.850  22.726  -0.782  1.00 40.64           O  
HETATM 3362  O   HOH A 746      20.578  -6.684  26.859  1.00 47.73           O  
HETATM 3363  O   HOH A 747      27.977 -12.770 -15.497  1.00 54.72           O  
HETATM 3364  O   HOH A 748      10.727 -12.376   5.518  1.00 40.90           O  
HETATM 3365  O   HOH A 749       1.638  29.651   2.287  1.00 45.49           O  
HETATM 3366  O   HOH A 750       7.614  16.096  26.675  1.00 51.65           O  
HETATM 3367  O   HOH A 751       1.658  12.096  26.435  1.00 17.64           O  
HETATM 3368  O   HOH A 752      32.491  -5.310 -18.078  1.00 55.73           O  
HETATM 3369  O   HOH A 753      40.994 -13.199  11.128  1.00 53.77           O  
HETATM 3370  O   HOH A 754       4.111  -9.157  29.091  1.00 50.52           O  
HETATM 3371  O   HOH A 755      -8.802  17.434   8.123  1.00 40.10           O  
HETATM 3372  O   HOH A 756      32.468 -26.397  -5.765  1.00 43.41           O  
HETATM 3373  O   HOH A 757      24.282  -4.400 -12.831  1.00 33.17           O  
HETATM 3374  O   HOH A 758      22.901  -7.612  28.048  1.00 53.49           O  
HETATM 3375  O   HOH A 759      31.148  -7.132  20.922  1.00 37.68           O  
HETATM 3376  O   HOH A 760      10.504  -2.368  -3.149  1.00 52.06           O  
HETATM 3377  O   HOH A 761      -7.903   6.556  17.518  1.00 51.62           O  
HETATM 3378  O   HOH A 762      -3.023   3.745   1.840  1.00 45.03           O  
HETATM 3379  O   HOH A 763      24.304  12.032  -2.756  1.00 40.51           O  
HETATM 3380  O   HOH A 764      38.802  -4.064  -1.446  1.00 37.06           O  
HETATM 3381  O   HOH A 765      13.715  15.501   8.330  1.00 30.57           O  
HETATM 3382  O   HOH A 766       5.604 -13.812  21.610  1.00 59.26           O  
HETATM 3383  O   HOH A 767      -0.439   4.834   2.068  1.00 30.33           O  
HETATM 3384  O   HOH A 768      15.029  -7.199  28.281  1.00 47.26           O  
HETATM 3385  O   HOH A 769       1.866  -8.734   1.586  1.00 48.76           O  
HETATM 3386  O   HOH A 770      21.874  -3.975 -16.547  1.00 51.07           O  
HETATM 3387  O   HOH A 771     -10.645  13.053   4.436  1.00 58.79           O  
HETATM 3388  O   HOH A 772      17.210   1.606  28.340  1.00 31.29           O  
HETATM 3389  O   HOH A 773       8.785   4.105   1.712  1.00 28.28           O  
HETATM 3390  O   HOH A 774      14.200  13.965  24.705  1.00 30.93           O  
HETATM 3391  O   HOH A 775       8.508  -4.862   6.013  1.00 36.70           O  
HETATM 3392  O   HOH A 776      30.593   8.504  -0.960  1.00 42.18           O  
HETATM 3393  O   HOH A 777      29.896  10.622  -2.697  1.00 43.59           O  
HETATM 3394  O   HOH A 778      27.669   9.203  -7.287  1.00 41.38           O  
HETATM 3395  O   HOH A 779      22.349  15.605 -11.445  1.00 65.07           O  
HETATM 3396  O   HOH A 780      32.836 -11.617  -5.389  1.00 22.13           O  
HETATM 3397  O   HOH A 781      19.199  -5.841 -16.521  1.00 50.06           O  
HETATM 3398  O   HOH A 782       4.635  26.644  12.630  1.00 28.61           O  
HETATM 3399  O   HOH A 783      27.222   1.143 -16.228  1.00 49.46           O  
HETATM 3400  O   HOH A 784      40.851  -9.315   8.862  1.00 60.17           O  
HETATM 3401  O   HOH A 785      -1.198  -8.271   6.323  1.00 56.69           O  
HETATM 3402  O   HOH A 786      -3.580  -3.949   9.814  1.00 30.49           O  
HETATM 3403  O   HOH A 787      23.550  -0.040  29.007  1.00 50.96           O  
HETATM 3404  O   HOH A 788       6.632  32.408   8.616  1.00 49.80           O  
HETATM 3405  O   HOH A 789      -1.766  -4.677   7.731  1.00 33.40           O  
HETATM 3406  O   HOH A 790      39.966 -12.544 -17.566  1.00 42.92           O  
HETATM 3407  O   HOH A 791      22.778  16.189  26.276  1.00 46.74           O  
HETATM 3408  O   HOH A 792      26.945  -9.707  25.458  1.00 54.60           O  
HETATM 3409  O   HOH A 793      28.543 -10.480  20.186  1.00 30.25           O  
HETATM 3410  O   HOH A 794      28.723  15.247  13.002  1.00 49.11           O  
HETATM 3411  O   HOH A 795       0.753  29.057   6.097  1.00 44.52           O  
HETATM 3412  O   HOH A 796      -6.178  -0.913   1.668  1.00 60.63           O  
HETATM 3413  O   HOH A 797       7.786   0.530   0.791  1.00 46.55           O  
HETATM 3414  O   HOH A 798      13.763  -8.126  31.902  1.00 57.91           O  
HETATM 3415  O   HOH A 799      39.679 -11.568  15.657  1.00 57.63           O  
HETATM 3416  O   HOH A 800      32.624 -14.993 -12.780  1.00 47.93           O  
HETATM 3417  O   HOH A 801      -9.113   2.774  18.124  1.00 58.15           O  
HETATM 3418  O   HOH A 802     -13.122  19.824  10.255  1.00 51.36           O  
HETATM 3419  O   HOH A 803      26.910   5.003  25.832  1.00 59.52           O  
HETATM 3420  O   HOH A 804      10.764  -3.714   4.553  1.00 53.68           O  
HETATM 3421  O   HOH A 805       7.611  17.451  21.262  1.00 53.36           O  
HETATM 3422  O   HOH A 806      -7.876  21.407  14.557  1.00 52.45           O  
HETATM 3423  O   HOH A 807      28.214 -20.766   2.478  1.00 60.17           O  
HETATM 3424  O   HOH A 808       4.517  15.297  27.850  1.00 42.93           O  
HETATM 3425  O   HOH A 809      19.590 -18.138  10.929  1.00 44.29           O  
HETATM 3426  O   HOH A 810      -7.482   8.551  18.808  1.00 34.58           O  
HETATM 3427  O   HOH A 811       4.550  28.955  10.651  1.00 39.22           O  
HETATM 3428  O   HOH A 812      -4.471  19.905  17.301  1.00 30.36           O  
HETATM 3429  O   HOH A 813       6.717  -4.484   1.577  1.00 54.67           O  
HETATM 3430  O   HOH A 814      34.231 -21.282 -11.616  1.00 50.83           O  
HETATM 3431  O   HOH A 815      44.617 -10.630  19.728  1.00 60.53           O  
HETATM 3432  O   HOH A 816      42.565  -1.916   5.892  1.00 55.60           O  
HETATM 3433  O   HOH A 817      33.319   9.077   1.799  1.00 54.75           O  
HETATM 3434  O   HOH A 818      25.143   1.221  27.990  1.00 50.17           O  
HETATM 3435  O   HOH A 819      42.461 -11.725 -11.730  1.00 57.13           O  
HETATM 3436  O   HOH A 820      33.317 -11.086 -14.976  1.00 50.04           O  
HETATM 3437  O   HOH A 821     -12.613   8.598  17.019  1.00 54.00           O  
HETATM 3438  O   HOH A 822       7.602   4.854  35.874  1.00 56.31           O  
HETATM 3439  O   HOH A 823      14.591  26.241  14.878  1.00 53.32           O  
HETATM 3440  O   HOH A 824      35.114   8.182  -5.266  1.00 52.01           O  
HETATM 3441  O   HOH A 825      11.698  -8.245  30.652  1.00 53.57           O  
HETATM 3442  O   HOH A 826      43.493  -9.438 -11.854  1.00 52.26           O  
HETATM 3443  O   HOH A 827      -9.696   4.394  11.649  1.00 42.43           O  
HETATM 3444  O   HOH A 828       1.112  18.150  22.206  1.00 49.83           O  
HETATM 3445  O   HOH A 829      32.316 -22.903 -12.825  1.00 58.85           O  
HETATM 3446  O   HOH A 830      33.791 -13.031  17.141  1.00 50.50           O  
HETATM 3447  O   HOH A 831      34.977  11.536   5.857  1.00 59.95           O  
HETATM 3448  O   HOH A 832       9.993 -13.982  18.662  1.00 47.22           O  
HETATM 3449  O   HOH A 833      -7.316  19.538  16.767  1.00 31.92           O  
HETATM 3450  O   HOH A 834      26.683 -17.802 -11.028  1.00 41.75           O  
HETATM 3451  O   HOH A 835      -4.902  -8.639  13.380  1.00 51.25           O  
HETATM 3452  O   HOH A 836       8.327  15.711  23.874  1.00 52.87           O  
HETATM 3453  O   HOH A 837      31.783  -9.951 -16.565  1.00 52.64           O  
HETATM 3454  O   HOH A 838     -10.542  15.895   9.933  1.00 42.72           O  
HETATM 3455  O   HOH A 839      -8.655  -0.484  23.699  1.00 64.96           O  
HETATM 3456  O   HOH A 840      11.986  17.423  24.650  1.00 47.73           O  
HETATM 3457  O   HOH A 841       6.410  -9.289  36.542  1.00 60.84           O  
HETATM 3458  O   HOH A 842      40.606  -2.803 -10.337  1.00 41.17           O  
HETATM 3459  O   HOH A 843      27.371  -2.739  25.292  1.00 50.32           O  
HETATM 3460  O   HOH A 844      26.081 -15.764   9.888  1.00 45.56           O  
HETATM 3461  O   HOH A 845      24.528  24.050  -5.745  1.00 52.79           O  
HETATM 3462  O   HOH A 846      10.724  26.504  11.195  1.00 31.57           O  
HETATM 3463  O   HOH A 847      38.969   6.880  -3.617  1.00 55.09           O  
HETATM 3464  O   HOH A 848      16.570  13.440  25.055  1.00 33.56           O  
HETATM 3465  O   HOH A 849      38.360 -17.150 -10.191  1.00 56.13           O  
HETATM 3466  O   HOH A 850      19.404 -10.272  25.688  1.00 48.80           O  
HETATM 3467  O   HOH A 851      18.847  -6.064  30.350  1.00 55.82           O  
HETATM 3468  O   HOH A 852      -9.097  16.304   4.525  1.00 57.04           O  
HETATM 3469  O   HOH A 853      13.065  -8.721  37.315  1.00 60.59           O  
HETATM 3470  O   HOH A 854      30.942  17.508  -4.454  1.00 50.57           O  
HETATM 3471  O   HOH A 855      -3.734  -5.059  33.487  1.00 58.42           O  
HETATM 3472  O   HOH A 856      -9.540  10.004  15.250  1.00 46.68           O  
HETATM 3473  O   HOH A 857      20.625  20.596  12.910  1.00 54.75           O  
HETATM 3474  O   HOH A 858       4.160  14.273  23.547  1.00 40.19           O  
HETATM 3475  O   HOH A 859      18.713 -17.653  -9.805  1.00 52.15           O  
HETATM 3476  O   HOH A 860       8.594  27.688  11.223  1.00 36.92           O  
HETATM 3477  O   HOH A 861      17.428 -16.397  15.908  1.00 57.74           O  
HETATM 3478  O   HOH A 862      19.315  -3.160 -17.882  1.00 58.09           O  
HETATM 3479  O   HOH A 863      31.389 -13.483  15.797  1.00 54.73           O  
HETATM 3480  O   HOH A 864      34.437  14.556  12.601  1.00 62.45           O  
HETATM 3481  O   HOH A 865       5.756  26.809  14.792  1.00 40.54           O  
HETATM 3482  O   HOH A 866      15.882  -9.507 -13.108  1.00 51.27           O  
HETATM 3483  O   HOH A 867      18.873  21.343  11.186  1.00 45.87           O  
HETATM 3484  O   HOH A 868      16.300  17.669  23.383  1.00 42.09           O  
HETATM 3485  O   HOH A 869     -11.948  16.968  11.603  1.00 48.24           O  
HETATM 3486  O   HOH A 870      27.659 -16.072  15.737  1.00 56.85           O  
HETATM 3487  O   HOH A 871      39.049   0.899 -10.133  1.00 53.98           O  
HETATM 3488  O   HOH A 872       1.025  -7.617  34.993  1.00 53.90           O  
HETATM 3489  O   HOH A 873       4.889  21.588  22.299  1.00 35.50           O  
HETATM 3490  O   HOH A 874      -9.620   5.513  14.136  1.00 46.02           O  
HETATM 3491  O   HOH A 875      43.948  -7.241 -14.072  1.00 59.07           O  
HETATM 3492  O   HOH A 876      26.385 -13.457  16.831  1.00 58.06           O  
HETATM 3493  O   HOH A 877     -11.912  12.668  12.782  1.00 50.72           O  
HETATM 3494  O   HOH A 878      34.219 -13.169 -13.469  1.00 44.54           O  
HETATM 3495  O   HOH A 879       3.678  32.189   8.254  1.00 56.74           O  
HETATM 3496  O   HOH A 880       8.597 -10.542  23.413  1.00 50.32           O  
HETATM 3497  O   HOH A 881      26.817 -24.081 -12.267  1.00 53.99           O  
HETATM 3498  O   HOH A 882      29.411  16.435  22.044  1.00 55.02           O  
HETATM 3499  O   HOH A 883       9.085   6.881  37.006  1.00 54.33           O  
HETATM 3500  O   HOH A 884      29.295   3.610  24.947  1.00 61.20           O  
HETATM 3501  O   HOH A 885      27.543  -0.151  24.196  1.00 49.65           O  
HETATM 3502  O   HOH A 886      -2.712  -5.920   5.596  1.00 57.43           O  
HETATM 3503  O   HOH A 887      40.136  -0.797 -16.000  1.00 60.06           O  
HETATM 3504  O   HOH A 888      -5.709  -5.724   9.297  1.00 47.90           O  
HETATM 3505  O   HOH A 889      23.814   5.202  27.042  1.00 55.94           O  
HETATM 3506  O   HOH A 890       8.767  11.293  31.137  1.00 48.25           O  
HETATM 3507  O   HOH A 891     -10.996  11.355   8.385  1.00 42.17           O  
HETATM 3508  O   HOH A 892      42.346  -2.817 -12.433  1.00 34.99           O  
HETATM 3509  O   HOH A 893      14.682   5.143  34.552  1.00 49.43           O  
HETATM 3510  O   HOH A 894      22.516 -14.286  14.505  1.00 41.24           O  
HETATM 3511  O   HOH A 895      37.172   1.948  14.712  1.00 54.12           O  
HETATM 3512  O   HOH A 896      27.162   2.044  26.064  1.00 52.33           O  
HETATM 3513  O   HOH A 897      41.407   2.591  -2.735  1.00 55.25           O  
HETATM 3514  O   HOH A 898       8.007  32.203  11.067  1.00 56.70           O  
HETATM 3515  O   HOH A 899      11.059  -9.291  23.053  1.00 37.79           O  
HETATM 3516  O   HOH A 900      21.491   2.196  29.550  1.00 52.06           O  
HETATM 3517  O   HOH A 901       4.929  18.565  21.315  1.00 54.36           O  
HETATM 3518  O   HOH A 902      14.718 -10.913   0.033  1.00 40.66           O  
HETATM 3519  O   HOH A 903      13.117  -9.540  24.687  1.00 49.77           O  
HETATM 3520  O   HOH A 904       2.472  -9.616  34.997  1.00 53.37           O  
HETATM 3521  O   HOH A 905      36.765 -16.733 -12.210  1.00 38.77           O  
HETATM 3522  O   HOH A 906      13.259  -8.581  27.363  1.00 60.30           O  
HETATM 3523  O   HOH A 907      11.859 -14.689   5.937  1.00 56.01           O  
HETATM 3524  O  AHOH A 908      37.857  -5.511 -19.487  0.50 34.73           O  
HETATM 3525  O  BHOH A 908      37.639  -3.796 -19.857  0.50 33.64           O  
HETATM 3526  O   HOH A 909      28.237  -6.035  24.986  1.00 53.22           O  
HETATM 3527  O   HOH A 910     -14.425  12.271  11.419  1.00 61.35           O  
HETATM 3528  O   HOH A 911       1.516  21.443  -6.864  1.00 59.65           O  
HETATM 3529  O   HOH A 912      30.189  -9.375  21.733  1.00 54.92           O  
HETATM 3530  O   HOH A 913      -6.327  -4.773   2.289  1.00 61.45           O  
HETATM 3531  O   HOH A 914       8.119  28.548  13.950  1.00 48.16           O  
HETATM 3532  O   HOH A 915      39.849  14.795   9.511  1.00 66.09           O  
HETATM 3533  O   HOH A 916      32.990  12.094  -5.187  1.00 63.00           O  
HETATM 3534  O   HOH A 917       1.035 -10.887  36.996  1.00 58.42           O  
CONECT 3084 3100
CONECT 3085 3086 3088 3090
CONECT 3086 3085 3093
CONECT 3087 3097
CONECT 3088 3085 3089
CONECT 3089 3088 3091
CONECT 3090 3085
CONECT 3091 3089 3104 3093
CONECT 3092 3097 3096
CONECT 3093 3086 3091 3094
CONECT 3094 3093 3095
CONECT 3095 3094 3096
CONECT 3096 3092 3095 3104
CONECT 3097 3087 3092 3098
CONECT 3098 3097 3099 3103
CONECT 3099 3098 3100
CONECT 3100 3099 3084 3101
CONECT 3101 3100 3102
CONECT 3102 3101 3103
CONECT 3103 3098 3102
CONECT 3104 3091 3096
CONECT 3105 3106 3107
CONECT 3106 3105
CONECT 3107 3105 3108 3109
CONECT 3108 3107
CONECT 3109 3107 3110
CONECT 3110 3109
END
