# Supplementary material for: Solvent-Site Prediction for Fragment Docking and Its Implication on Fragment-Based Drug Discovery
Source: J Chem Inf Model. 2025 Nov 24;65(23):12959–77. doi: 10.1021/acs.jcim.5c02352 (PMC12690578; doi:10.1021/acs.jcim.5c02352)
Supplement: Supplementary file 3 [file ci5c02352_si_003.zip › Frag2Lead_dataset/2015-09/frag.sdf]

frag.H
 OpenBabel08112212113D

 20 21  0  0  0  0  0  0  0  0999 V2000
    8.7010   35.2870   25.3140 Cl  0  0  0  0  0  0  0  0  0  0  0  0
    9.8170   34.1060   30.2030 C   0  0  0  0  0  0  0  0  0  0  0  0
    9.9990   33.7720   28.7790 C   0  0  0  0  0  0  0  0  0  0  0  0
   10.0340   33.1020   31.0740 N   0  0  0  0  0  0  0  0  0  0  0  0
   10.5160   32.5240   28.3850 C   0  0  0  0  0  0  0  0  0  0  0  0
    9.5190   34.6630   27.8090 C   0  0  0  0  0  0  0  0  0  0  0  0
    9.4250   35.2050   30.5820 O   0  0  0  0  0  0  0  0  0  0  0  0
   10.5570   32.2150   27.0280 C   0  0  0  0  0  0  0  0  0  0  0  0
    9.5370   34.2940   26.4790 C   0  0  0  0  0  0  0  0  0  0  0  0
   10.2620   31.7040   30.7260 C   0  0  0  0  0  0  0  0  0  0  0  0
   10.0870   33.0990   26.0730 C   0  0  0  0  0  0  0  0  0  0  0  0
   10.9770   31.5150   29.4090 C   0  0  0  0  0  0  0  0  0  0  0  0
   10.0450   33.3210   32.0650 H   0  0  0  0  0  0  0  0  0  0  0  0
    9.1330   35.6430   28.0870 H   0  0  0  0  0  0  0  0  0  0  0  0
   10.9120   31.2330   26.7250 H   0  0  0  0  0  0  0  0  0  0  0  0
   10.7960   31.2140   31.5350 H   0  0  0  0  0  0  0  0  0  0  0  0
    9.3070   31.1840   30.6950 H   0  0  0  0  0  0  0  0  0  0  0  0
   10.1540   32.8610   25.0120 H   0  0  0  0  0  0  0  0  0  0  0  0
   10.7690   30.5270   29.0000 H   0  0  0  0  0  0  0  0  0  0  0  0
   12.0540   31.5250   29.5460 H   0  0  0  0  0  0  0  0  0  0  0  0
  1  9  1  0  0  0  0
  2  3  1  0  0  0  0
  2  4  1  0  0  0  0
  2  7  2  0  0  0  0
  3  5  2  0  0  0  0
  3  6  1  0  0  0  0
  4 10  1  0  0  0  0
  4 13  1  0  0  0  0
  5  8  1  0  0  0  0
  5 12  1  0  0  0  0
  6  9  2  0  0  0  0
  6 14  1  0  0  0  0
  8 11  2  0  0  0  0
  8 15  1  0  0  0  0
  9 11  1  0  0  0  0
 10 12  1  0  0  0  0
 10 16  1  0  0  0  0
 10 17  1  0  0  0  0
 11 18  1  0  0  0  0
 12 19  1  0  0  0  0
 12 20  1  0  0  0  0
M  END
$$$$
