# Supplementary material for: Solvent-Site Prediction for Fragment Docking and Its Implication on Fragment-Based Drug Discovery
Source: J Chem Inf Model. 2025 Nov 24;65(23):12959–77. doi: 10.1021/acs.jcim.5c02352 (PMC12690578; doi:10.1021/acs.jcim.5c02352)
Supplement: Supplementary file 3 [file ci5c02352_si_003.zip › Frag2Lead_dataset/2015-09/lead.sdf]

lead.H
 OpenBabel08112212113D

 87 91  0  0  1  0  0  0  0  0999 V2000
    9.2070   34.6960   27.8960 C   0  0  0  0  0  0  0  0  0  0  0  0
   10.4030   32.2950   27.2020 C   0  0  0  0  0  0  0  0  0  0  0  0
    9.9670   33.1550   26.2140 C   0  0  0  0  0  0  0  0  0  0  0  0
    9.3420   34.3520   26.5540 C   0  0  0  0  0  0  0  0  0  0  0  0
   10.2330   32.5960   28.5480 C   0  0  0  0  0  0  0  0  0  0  0  0
    9.6420   33.8230   28.9010 C   0  0  0  0  0  0  0  0  0  0  0  0
    9.4030   34.1740   30.3200 C   0  0  0  0  0  0  0  0  0  0  0  0
    9.9500   33.3490   31.2280 N   0  0  0  0  0  0  0  0  0  0  0  0
   10.8000   32.2160   30.9490 C   0  0  0  0  0  0  0  0  0  0  0  0
   10.5470   31.5670   29.6070 C   0  0  0  0  0  0  0  0  0  0  0  0
    8.7400   35.1450   30.6660 O   0  0  0  0  0  0  0  0  0  0  0  0
    8.8050   35.1440   25.5350 N   0  0  0  0  0  0  0  0  0  0  0  0
    7.9130   36.2790   25.7070 C   0  0  2  0  0  0  0  0  0  0  0  0
    6.5070   35.8520   26.1010 C   0  0  0  0  0  0  0  0  0  0  0  0
    7.8460   37.0870   24.3990 C   0  0  0  0  0  0  0  0  0  0  0  0
    8.2990   36.5920   23.3900 O   0  0  0  0  0  0  0  0  0  0  0  0
    7.3660   38.3430   24.4050 N   0  0  0  0  0  0  0  0  0  0  0  0
    7.3220   39.1030   23.1290 C   0  0  2  0  0  0  0  0  0  0  0  0
    7.1170   40.5530   23.5950 C   0  0  0  0  0  0  0  0  0  0  0  0
    6.3540   40.4030   24.9050 C   0  0  0  0  0  0  0  0  0  0  0  0
    6.8360   39.1190   25.5390 C   0  0  0  0  0  0  0  0  0  0  0  0
    6.2460   38.6150   22.1750 C   0  0  0  0  0  0  0  0  0  0  0  0
    5.7100   35.1890   25.1750 C   0  0  0  0  0  0  0  0  0  0  0  0
    4.4230   34.7950   25.5100 C   0  0  0  0  0  0  0  0  0  0  0  0
    3.9120   35.0870   26.8040 C   0  0  0  0  0  0  0  0  0  0  0  0
    4.7260   35.7260   27.7390 C   0  0  0  0  0  0  0  0  0  0  0  0
    6.0100   36.1030   27.3780 C   0  0  0  0  0  0  0  0  0  0  0  0
    2.5990   34.7450   27.0080 O   0  0  0  0  0  0  0  0  0  0  0  0
    2.0400   34.9250   28.3080 C   0  0  0  0  0  0  0  0  0  0  0  0
    3.5960   34.0560   24.6970 O   0  0  0  0  0  0  0  0  0  0  0  0
    4.0380   33.7490   23.3730 C   0  0  0  0  0  0  0  0  0  0  0  0
    5.1160   37.9810   22.7140 C   0  0  0  0  0  0  0  0  0  0  0  0
    4.0730   37.5120   21.9180 C   0  0  0  0  0  0  0  0  0  0  0  0
    4.1570   37.6680   20.5400 C   0  0  0  0  0  0  0  0  0  0  0  0
    5.2540   38.2980   19.9780 C   0  0  0  0  0  0  0  0  0  0  0  0
    6.2860   38.7660   20.7840 C   0  0  0  0  0  0  0  0  0  0  0  0
    7.5730   39.6080   19.8770 S   0  0  0  0  0  0  0  0  0  0  0  0
    8.6800   38.3180   19.2300 C   0  0  0  0  0  0  0  0  0  0  0  0
    6.9490   40.2390   18.7450 O   0  0  0  0  0  0  0  0  0  0  0  0
    8.3380   40.4250   20.7780 O   0  0  0  0  0  0  0  0  0  0  0  0
    9.3010   37.4410   20.3010 C   0  0  0  0  0  0  0  0  0  0  0  0
    9.7200   38.9800   18.3430 C   0  0  0  0  0  0  0  0  0  0  0  0
    2.8570   36.9760   22.4170 N   0  0  0  0  0  0  0  0  0  0  0  0
    2.3980   37.0060   23.6960 C   0  0  0  0  0  0  0  0  0  0  0  0
    1.2900   36.2530   23.7830 O   0  0  0  0  0  0  0  0  0  0  0  0
    2.8580   37.6550   24.6090 O   0  0  0  0  0  0  0  0  0  0  0  0
    0.5220   36.3870   25.0050 C   0  0  0  0  0  0  0  0  0  0  0  0
    8.7840   35.6490   28.2100 H   0  0  0  0  0  0  0  0  0  0  0  0
   10.8650   31.3500   26.9270 H   0  0  0  0  0  0  0  0  0  0  0  0
   10.1250   32.8770   25.1740 H   0  0  0  0  0  0  0  0  0  0  0  0
    9.7440   33.5120   32.2090 H   0  0  0  0  0  0  0  0  0  0  0  0
   10.6680   31.4830   31.7440 H   0  0  0  0  0  0  0  0  0  0  0  0
   11.8370   32.5320   31.0330 H   0  0  0  0  0  0  0  0  0  0  0  0
    9.7470   30.8350   29.6930 H   0  0  0  0  0  0  0  0  0  0  0  0
   11.4130   30.9970   29.2780 H   0  0  0  0  0  0  0  0  0  0  0  0
    8.9310   34.8090   24.5840 H   0  0  0  0  0  0  0  0  0  0  0  0
    8.3410   36.9130   26.4810 H   0  0  0  0  0  0  0  0  0  0  0  0
    8.3120   38.9670   22.6970 H   0  0  0  0  0  0  0  0  0  0  0  0
    8.0730   41.0590   23.7230 H   0  0  0  0  0  0  0  0  0  0  0  0
    6.5810   41.1590   22.8670 H   0  0  0  0  0  0  0  0  0  0  0  0
    6.5030   41.2600   25.5600 H   0  0  0  0  0  0  0  0  0  0  0  0
    5.2810   40.3750   24.7300 H   0  0  0  0  0  0  0  0  0  0  0  0
    7.6180   39.2990   26.2760 H   0  0  0  0  0  0  0  0  0  0  0  0
    6.0320   38.6050   26.0620 H   0  0  0  0  0  0  0  0  0  0  0  0
    6.1320   34.9660   24.1960 H   0  0  0  0  0  0  0  0  0  0  0  0
    4.4100   35.9550   28.7550 H   0  0  0  0  0  0  0  0  0  0  0  0
    6.6250   36.6070   28.1220 H   0  0  0  0  0  0  0  0  0  0  0  0
    1.0580   34.4650   28.2090 H   0  0  0  0  0  0  0  0  0  0  0  0
    1.9180   35.9730   28.5790 H   0  0  0  0  0  0  0  0  0  0  0  0
    2.5940   34.4070   29.0900 H   0  0  0  0  0  0  0  0  0  0  0  0
    3.2210   33.2150   22.8910 H   0  0  0  0  0  0  0  0  0  0  0  0
    4.3100   34.5910   22.7390 H   0  0  0  0  0  0  0  0  0  0  0  0
    4.8930   33.0800   23.4640 H   0  0  0  0  0  0  0  0  0  0  0  0
    5.0660   37.8320   23.7900 H   0  0  0  0  0  0  0  0  0  0  0  0
    3.3890   37.3140   19.8550 H   0  0  0  0  0  0  0  0  0  0  0  0
    5.2710   38.4290   18.8980 H   0  0  0  0  0  0  0  0  0  0  0  0
    8.1320   37.6390   18.5780 H   0  0  0  0  0  0  0  0  0  0  0  0
    9.8730   36.6220   19.8710 H   0  0  0  0  0  0  0  0  0  0  0  0
    8.5430   36.9890   20.9360 H   0  0  0  0  0  0  0  0  0  0  0  0
    9.9830   37.9990   20.9420 H   0  0  0  0  0  0  0  0  0  0  0  0
   10.4360   38.2570   17.9540 H   0  0  0  0  0  0  0  0  0  0  0  0
   10.3000   39.7300   18.8780 H   0  0  0  0  0  0  0  0  0  0  0  0
    9.2630   39.4640   17.4830 H   0  0  0  0  0  0  0  0  0  0  0  0
    2.2790   36.5150   21.7220 H   0  0  0  0  0  0  0  0  0  0  0  0
    0.0500   37.3600   24.8780 H   0  0  0  0  0  0  0  0  0  0  0  0
    1.1300   36.3890   25.9080 H   0  0  0  0  0  0  0  0  0  0  0  0
   -0.2370   35.6110   25.0860 H   0  0  0  0  0  0  0  0  0  0  0  0
  1  4  2  0  0  0  0
  1  6  1  0  0  0  0
  1 48  1  0  0  0  0
  2  3  2  0  0  0  0
  2  5  1  0  0  0  0
  2 49  1  0  0  0  0
  3  4  1  0  0  0  0
  3 50  1  0  0  0  0
  4 12  1  0  0  0  0
  5  6  2  0  0  0  0
  5 10  1  0  0  0  0
  6  7  1  0  0  0  0
  7  8  1  0  0  0  0
  7 11  2  0  0  0  0
  8  9  1  0  0  0  0
  8 51  1  0  0  0  0
  9 10  1  0  0  0  0
  9 52  1  0  0  0  0
  9 53  1  0  0  0  0
 10 54  1  0  0  0  0
 10 55  1  0  0  0  0
 12 13  1  0  0  0  0
 12 56  1  0  0  0  0
 13 14  1  0  0  0  0
 13 15  1  0  0  0  0
 13 57  1  1  0  0  0
 14 23  2  0  0  0  0
 14 27  1  0  0  0  0
 15 16  2  0  0  0  0
 15 17  1  0  0  0  0
 17 18  1  0  0  0  0
 17 21  1  0  0  0  0
 18 19  1  0  0  0  0
 18 22  1  0  0  0  0
 18 58  1  6  0  0  0
 19 20  1  0  0  0  0
 19 59  1  0  0  0  0
 19 60  1  0  0  0  0
 20 21  1  0  0  0  0
 20 61  1  0  0  0  0
 20 62  1  0  0  0  0
 21 63  1  0  0  0  0
 21 64  1  0  0  0  0
 22 32  2  0  0  0  0
 22 36  1  0  0  0  0
 23 24  1  0  0  0  0
 23 65  1  0  0  0  0
 24 25  2  0  0  0  0
 24 30  1  0  0  0  0
 25 26  1  0  0  0  0
 25 28  1  0  0  0  0
 26 27  2  0  0  0  0
 26 66  1  0  0  0  0
 27 67  1  0  0  0  0
 28 29  1  0  0  0  0
 29 68  1  0  0  0  0
 29 69  1  0  0  0  0
 29 70  1  0  0  0  0
 30 31  1  0  0  0  0
 31 71  1  0  0  0  0
 31 72  1  0  0  0  0
 31 73  1  0  0  0  0
 32 33  1  0  0  0  0
 32 74  1  0  0  0  0
 33 34  2  0  0  0  0
 33 43  1  0  0  0  0
 34 35  1  0  0  0  0
 34 75  1  0  0  0  0
 35 36  2  0  0  0  0
 35 76  1  0  0  0  0
 36 37  1  0  0  0  0
 37 38  1  0  0  0  0
 37 39  2  0  0  0  0
 37 40  2  0  0  0  0
 38 41  1  0  0  0  0
 38 42  1  0  0  0  0
 38 77  1  0  0  0  0
 41 78  1  0  0  0  0
 41 79  1  0  0  0  0
 41 80  1  0  0  0  0
 42 81  1  0  0  0  0
 42 82  1  0  0  0  0
 42 83  1  0  0  0  0
 43 44  1  0  0  0  0
 43 84  1  0  0  0  0
 44 45  1  0  0  0  0
 44 46  2  0  0  0  0
 45 47  1  0  0  0  0
 47 85  1  0  0  0  0
 47 86  1  0  0  0  0
 47 87  1  0  0  0  0
M  END
$$$$
