# Supplementary material for: Solvent-Site Prediction for Fragment Docking and Its Implication on Fragment-Based Drug Discovery
Source: J Chem Inf Model. 2025 Nov 24;65(23):12959–77. doi: 10.1021/acs.jcim.5c02352 (PMC12690578; doi:10.1021/acs.jcim.5c02352)
Supplement: Supplementary file 3 [file ci5c02352_si_003.zip › Frag2Lead_dataset/2015-09/rec-frag.pdb]

ATOM      1  N   ILE H  16      19.244  34.127  27.690  1.00 30.20           N  
ATOM      2  CA  ILE H  16      19.499  33.039  28.637  1.00 29.88           C  
ATOM      3  C   ILE H  16      19.976  33.634  29.959  1.00 35.65           C  
ATOM      4  O   ILE H  16      20.951  34.402  29.984  1.00 36.10           O  
ATOM      5  CB  ILE H  16      20.504  31.984  28.055  1.00 31.29           C  
ATOM      6  CG1 ILE H  16      20.004  31.341  26.721  1.00 31.09           C  
ATOM      7  CG2 ILE H  16      20.908  30.908  29.084  1.00 29.77           C  
ATOM      8  CD1 ILE H  16      18.806  30.330  26.840  1.00 35.87           C  
ATOM      9  N   VAL H  17      19.266  33.291  31.040  1.00 31.74           N  
ATOM     10  CA  VAL H  17      19.541  33.737  32.395  1.00 31.43           C  
ATOM     11  C   VAL H  17      20.236  32.624  33.190  1.00 38.27           C  
ATOM     12  O   VAL H  17      19.725  31.501  33.246  1.00 38.18           O  
ATOM     13  CB  VAL H  17      18.271  34.278  33.128  1.00 35.10           C  
ATOM     14  CG1 VAL H  17      18.585  34.642  34.587  1.00 34.31           C  
ATOM     15  CG2 VAL H  17      17.662  35.481  32.398  1.00 34.42           C  
ATOM     16  N   GLY H  18      21.369  32.969  33.822  1.00 35.59           N  
ATOM     17  CA  GLY H  18      22.151  32.071  34.663  1.00 35.85           C  
ATOM     18  C   GLY H  18      22.775  30.861  33.981  1.00 40.85           C  
ATOM     19  O   GLY H  18      22.962  29.834  34.633  1.00 42.04           O  
ATOM     20  N   GLY H  19      23.120  30.994  32.698  1.00 35.25           N  
ATOM     21  CA  GLY H  19      23.752  29.948  31.902  1.00 33.23           C  
ATOM     22  C   GLY H  19      25.214  30.257  31.640  1.00 36.65           C  
ATOM     23  O   GLY H  19      25.876  30.893  32.469  1.00 34.95           O  
ATOM     24  N   LYS H  20      25.743  29.799  30.478  1.00 33.04           N  
ATOM     25  CA  LYS H  20      27.145  30.026  30.100  1.00 32.14           C  
ATOM     26  C   LYS H  20      27.310  30.238  28.615  1.00 34.02           C  
ATOM     27  O   LYS H  20      26.367  29.998  27.861  1.00 31.50           O  
ATOM     28  CB  LYS H  20      28.051  28.867  30.592  1.00 35.84           C  
ATOM     29  CG  LYS H  20      27.726  27.482  30.017  1.00 53.83           C  
ATOM     30  CD  LYS H  20      28.958  26.590  30.017  1.00 63.80           C  
ATOM     31  CE  LYS H  20      29.055  25.750  28.763  1.00 77.18           C  
ATOM     32  NZ  LYS H  20      30.466  25.388  28.451  1.00 86.36           N1+
ATOM     33  N   VAL H  21      28.484  30.730  28.188  1.00 30.87           N  
ATOM     34  CA  VAL H  21      28.751  30.862  26.758  1.00 31.10           C  
ATOM     35  C   VAL H  21      28.792  29.406  26.230  1.00 37.57           C  
ATOM     36  O   VAL H  21      29.446  28.564  26.857  1.00 38.39           O  
ATOM     37  CB  VAL H  21      30.085  31.619  26.464  1.00 33.58           C  
ATOM     38  CG1 VAL H  21      30.435  31.581  24.970  1.00 33.06           C  
ATOM     39  CG2 VAL H  21      30.038  33.066  26.967  1.00 32.99           C  
ATOM     40  N   CYS H  22      28.048  29.101  25.143  1.00 33.38           N  
ATOM     41  CA  CYS H  22      28.111  27.798  24.489  1.00 34.55           C  
ATOM     42  C   CYS H  22      29.421  27.858  23.687  1.00 38.26           C  
ATOM     43  O   CYS H  22      29.507  28.710  22.797  1.00 38.14           O  
ATOM     44  CB  CYS H  22      26.902  27.561  23.577  1.00 36.26           C  
ATOM     45  SG  CYS H  22      26.981  26.015  22.631  1.00 41.44           S  
ATOM     46  N   PRO H  23      30.479  27.045  23.996  1.00 35.10           N  
ATOM     47  CA  PRO H  23      31.738  27.145  23.224  1.00 33.48           C  
ATOM     48  C   PRO H  23      31.455  27.061  21.730  1.00 36.00           C  
ATOM     49  O   PRO H  23      30.598  26.281  21.324  1.00 36.41           O  
ATOM     50  CB  PRO H  23      32.536  25.926  23.699  1.00 35.29           C  
ATOM     51  CG  PRO H  23      32.041  25.673  25.050  1.00 39.79           C  
ATOM     52  CD  PRO H  23      30.573  25.982  25.018  1.00 36.28           C  
ATOM     53  N   LYS H  24      32.104  27.909  20.933  1.00 30.99           N  
ATOM     54  CA  LYS H  24      31.905  27.986  19.492  1.00 30.77           C  
ATOM     55  C   LYS H  24      31.868  26.573  18.860  1.00 32.67           C  
ATOM     56  O   LYS H  24      32.828  25.816  19.041  1.00 29.73           O  
ATOM     57  CB  LYS H  24      33.009  28.833  18.860  1.00 32.42           C  
ATOM     58  CG  LYS H  24      32.678  29.259  17.459  1.00 34.48           C  
ATOM     59  CD  LYS H  24      33.893  29.812  16.764  1.00 35.28           C  
ATOM     60  CE  LYS H  24      33.888  29.476  15.299  1.00 34.42           C  
ATOM     61  NZ  LYS H  24      32.728  30.069  14.567  1.00 33.65           N1+
ATOM     62  N   GLY H  25      30.761  26.250  18.156  1.00 28.98           N  
ATOM     63  CA  GLY H  25      30.570  24.949  17.505  1.00 27.96           C  
ATOM     64  C   GLY H  25      29.895  23.870  18.337  1.00 33.02           C  
ATOM     65  O   GLY H  25      29.557  22.819  17.793  1.00 34.35           O  
ATOM     66  N   GLU H  26      29.621  24.123  19.650  1.00 28.93           N  
ATOM     67  CA  GLU H  26      28.988  23.127  20.509  1.00 28.99           C  
ATOM     68  C   GLU H  26      27.468  23.210  20.532  1.00 35.79           C  
ATOM     69  O   GLU H  26      26.837  22.421  21.220  1.00 36.50           O  
ATOM     70  CB  GLU H  26      29.576  23.141  21.918  1.00 29.99           C  
ATOM     71  CG  GLU H  26      30.940  22.466  21.938  1.00 38.55           C  
ATOM     72  CD  GLU H  26      31.603  22.367  23.296  1.00 55.45           C  
ATOM     73  OE1 GLU H  26      30.877  22.154  24.298  1.00 38.94           O  
ATOM     74  OE2 GLU H  26      32.849  22.504  23.357  1.00 48.03           O1-
ATOM     75  N   CYS H  27      26.879  24.141  19.770  1.00 33.71           N  
ATOM     76  CA  CYS H  27      25.425  24.260  19.594  1.00 34.81           C  
ATOM     77  C   CYS H  27      25.307  24.465  18.071  1.00 32.58           C  
ATOM     78  O   CYS H  27      24.918  25.551  17.643  1.00 30.95           O  
ATOM     79  CB  CYS H  27      24.886  25.469  20.356  1.00 37.05           C  
ATOM     80  SG  CYS H  27      25.071  25.388  22.155  1.00 41.87           S  
ATOM     81  N   PRO H  28      25.760  23.501  17.223  1.00 27.40           N  
ATOM     82  CA  PRO H  28      25.852  23.791  15.762  1.00 25.36           C  
ATOM     83  C   PRO H  28      24.531  23.888  15.020  1.00 26.26           C  
ATOM     84  O   PRO H  28      24.505  24.306  13.863  1.00 25.67           O  
ATOM     85  CB  PRO H  28      26.732  22.655  15.236  1.00 26.75           C  
ATOM     86  CG  PRO H  28      26.439  21.523  16.177  1.00 31.12           C  
ATOM     87  CD  PRO H  28      26.264  22.145  17.530  1.00 26.45           C  
ATOM     88  N   TRP H  29      23.449  23.522  15.689  1.00 23.67           N  
ATOM     89  CA  TRP H  29      22.104  23.588  15.122  1.00 25.29           C  
ATOM     90  C   TRP H  29      21.427  24.873  15.480  1.00 27.09           C  
ATOM     91  O   TRP H  29      20.300  25.078  15.046  1.00 25.66           O  
ATOM     92  CB  TRP H  29      21.242  22.423  15.641  1.00 24.49           C  
ATOM     93  CG  TRP H  29      21.593  22.021  17.036  1.00 25.68           C  
ATOM     94  CD1 TRP H  29      21.218  22.649  18.187  1.00 28.73           C  
ATOM     95  CD2 TRP H  29      22.393  20.890  17.432  1.00 25.68           C  
ATOM     96  CE2 TRP H  29      22.435  20.883  18.844  1.00 30.08           C  
ATOM     97  CE3 TRP H  29      23.107  19.899  16.723  1.00 27.70           C  
ATOM     98  NE1 TRP H  29      21.703  21.961  19.277  1.00 28.43           N  
ATOM     99  CZ2 TRP H  29      23.143  19.908  19.573  1.00 29.79           C  
ATOM    100  CZ3 TRP H  29      23.800  18.932  17.438  1.00 30.02           C  
ATOM    101  CH2 TRP H  29      23.831  18.954  18.847  1.00 31.20           C  
ATOM    102  N   GLN H  30      22.054  25.706  16.321  1.00 24.93           N  
ATOM    103  CA  GLN H  30      21.394  26.959  16.700  1.00 25.56           C  
ATOM    104  C   GLN H  30      21.238  27.887  15.479  1.00 27.58           C  
ATOM    105  O   GLN H  30      22.154  28.004  14.670  1.00 29.19           O  
ATOM    106  CB  GLN H  30      22.119  27.658  17.841  1.00 26.41           C  
ATOM    107  CG  GLN H  30      21.525  29.009  18.210  1.00 30.76           C  
ATOM    108  CD  GLN H  30      20.392  28.908  19.185  1.00 30.16           C  
ATOM    109  NE2 GLN H  30      19.332  29.683  18.975  1.00 21.35           N  
ATOM    110  OE1 GLN H  30      20.445  28.106  20.108  1.00 27.20           O  
ATOM    111  N   VAL H  31      20.049  28.463  15.319  1.00 22.55           N  
ATOM    112  CA  VAL H  31      19.743  29.403  14.235  1.00 22.63           C  
ATOM    113  C   VAL H  31      19.537  30.783  14.841  1.00 27.80           C  
ATOM    114  O   VAL H  31      18.932  30.915  15.915  1.00 31.03           O  
ATOM    115  CB  VAL H  31      18.474  28.977  13.421  1.00 25.71           C  
ATOM    116  CG1 VAL H  31      18.125  29.999  12.340  1.00 25.38           C  
ATOM    117  CG2 VAL H  31      18.652  27.587  12.804  1.00 25.08           C  
ATOM    118  N   LEU H  32      20.005  31.806  14.143  1.00 23.28           N  
ATOM    119  CA  LEU H  32      19.713  33.178  14.505  1.00 23.65           C  
ATOM    120  C   LEU H  32      18.705  33.705  13.462  1.00 25.18           C  
ATOM    121  O   LEU H  32      18.998  33.675  12.274  1.00 20.48           O  
ATOM    122  CB  LEU H  32      20.982  34.045  14.486  1.00 23.35           C  
ATOM    123  CG  LEU H  32      20.738  35.533  14.664  1.00 25.51           C  
ATOM    124  CD1 LEU H  32      20.246  35.846  16.101  1.00 23.91           C  
ATOM    125  CD2 LEU H  32      22.004  36.267  14.430  1.00 31.05           C  
ATOM    126  N   LEU H  33      17.530  34.199  13.909  1.00 24.86           N  
ATOM    127  CA  LEU H  33      16.573  34.764  12.951  1.00 25.70           C  
ATOM    128  C   LEU H  33      16.664  36.291  12.944  1.00 30.95           C  
ATOM    129  O   LEU H  33      16.684  36.904  14.004  1.00 29.12           O  
ATOM    130  CB  LEU H  33      15.140  34.274  13.209  1.00 24.93           C  
ATOM    131  CG  LEU H  33      14.918  32.785  12.953  1.00 27.48           C  
ATOM    132  CD1 LEU H  33      13.582  32.392  13.428  1.00 28.12           C  
ATOM    133  CD2 LEU H  33      15.029  32.465  11.493  1.00 26.59           C  
ATOM    134  N   LEU H  34      16.762  36.875  11.741  1.00 27.97           N  
ATOM    135  CA  LEU H  34      16.942  38.301  11.508  1.00 28.35           C  
ATOM    136  C   LEU H  34      15.821  38.895  10.676  1.00 33.92           C  
ATOM    137  O   LEU H  34      15.358  38.262   9.736  1.00 33.84           O  
ATOM    138  CB  LEU H  34      18.298  38.554  10.764  1.00 27.50           C  
ATOM    139  CG  LEU H  34      19.597  38.142  11.486  1.00 30.51           C  
ATOM    140  CD1 LEU H  34      20.810  38.683  10.760  1.00 30.51           C  
ATOM    141  CD2 LEU H  34      19.637  38.688  12.884  1.00 30.95           C  
ATOM    142  N   VAL H  35      15.427  40.119  10.987  1.00 32.63           N  
ATOM    143  CA  VAL H  35      14.447  40.866  10.177  1.00 34.97           C  
ATOM    144  C   VAL H  35      14.964  42.305   9.981  1.00 39.58           C  
ATOM    145  O   VAL H  35      15.203  43.026  10.957  1.00 40.49           O  
ATOM    146  CB  VAL H  35      12.972  40.775  10.648  1.00 39.56           C  
ATOM    147  CG1 VAL H  35      12.754  41.480  11.986  1.00 39.63           C  
ATOM    148  CG2 VAL H  35      12.034  41.323   9.581  1.00 39.48           C  
ATOM    149  N   ASN H  37      15.224  42.677   8.721  1.00 36.17           N  
ATOM    150  CA  ASN H  37      15.816  43.970   8.338  1.00 36.33           C  
ATOM    151  C   ASN H  37      17.180  44.108   9.046  1.00 37.52           C  
ATOM    152  O   ASN H  37      17.528  45.179   9.545  1.00 37.12           O  
ATOM    153  CB  ASN H  37      14.857  45.178   8.621  1.00 35.59           C  
ATOM    154  CG  ASN H  37      13.425  44.964   8.187  1.00 49.60           C  
ATOM    155  ND2 ASN H  37      12.473  45.086   9.128  1.00 36.05           N  
ATOM    156  OD1 ASN H  37      13.149  44.668   7.021  1.00 48.06           O  
ATOM    157  N   GLY H  38      17.882  42.975   9.152  1.00 32.16           N  
ATOM    158  CA  GLY H  38      19.177  42.852   9.811  1.00 30.40           C  
ATOM    159  C   GLY H  38      19.113  42.857  11.328  1.00 31.29           C  
ATOM    160  O   GLY H  38      20.133  42.679  11.972  1.00 29.31           O  
ATOM    161  N   ALA H  39      17.932  43.051  11.922  1.00 28.47           N  
ATOM    162  CA  ALA H  39      17.824  43.084  13.376  1.00 27.14           C  
ATOM    163  C   ALA H  39      17.471  41.711  13.953  1.00 30.81           C  
ATOM    164  O   ALA H  39      16.700  40.967  13.352  1.00 30.34           O  
ATOM    165  CB  ALA H  39      16.788  44.117  13.800  1.00 27.08           C  
ATOM    166  N   GLN H  40      17.990  41.420  15.147  1.00 27.56           N  
ATOM    167  CA  GLN H  40      17.769  40.179  15.882  1.00 28.14           C  
ATOM    168  C   GLN H  40      16.281  39.996  16.166  1.00 33.46           C  
ATOM    169  O   GLN H  40      15.656  40.858  16.798  1.00 32.81           O  
ATOM    170  CB  GLN H  40      18.554  40.237  17.210  1.00 29.31           C  
ATOM    171  CG  GLN H  40      18.338  39.070  18.156  1.00 25.65           C  
ATOM    172  CD  GLN H  40      19.315  39.133  19.286  1.00 40.86           C  
ATOM    173  NE2 GLN H  40      19.037  38.359  20.350  1.00 20.25           N  
ATOM    174  OE1 GLN H  40      20.340  39.839  19.211  1.00 33.86           O  
ATOM    175  N   LEU H  41      15.727  38.852  15.739  1.00 28.84           N  
ATOM    176  CA  LEU H  41      14.311  38.579  15.982  1.00 27.74           C  
ATOM    177  C   LEU H  41      14.095  37.455  17.031  1.00 31.11           C  
ATOM    178  O   LEU H  41      13.481  37.677  18.070  1.00 30.94           O  
ATOM    179  CB  LEU H  41      13.594  38.247  14.636  1.00 26.78           C  
ATOM    180  CG  LEU H  41      12.131  37.785  14.762  1.00 29.73           C  
ATOM    181  CD1 LEU H  41      11.205  38.966  15.104  1.00 27.61           C  
ATOM    182  CD2 LEU H  41      11.671  37.098  13.498  1.00 30.90           C  
ATOM    183  N   CYS H  42      14.594  36.263  16.734  1.00 27.74           N  
ATOM    184  CA  CYS H  42      14.353  35.046  17.503  1.00 29.28           C  
ATOM    185  C   CYS H  42      15.436  34.050  17.202  1.00 29.77           C  
ATOM    186  O   CYS H  42      16.293  34.288  16.367  1.00 27.77           O  
ATOM    187  CB  CYS H  42      12.995  34.467  17.096  1.00 31.42           C  
ATOM    188  SG  CYS H  42      11.596  35.149  18.012  1.00 36.56           S  
ATOM    189  N   GLY H  43      15.353  32.925  17.875  1.00 27.81           N  
ATOM    190  CA  GLY H  43      16.189  31.767  17.631  1.00 28.04           C  
ATOM    191  C   GLY H  43      15.396  30.789  16.799  1.00 32.63           C  
ATOM    192  O   GLY H  43      14.217  31.015  16.501  1.00 32.33           O  
ATOM    193  N   GLY H  44      16.058  29.715  16.414  1.00 30.58           N  
ATOM    194  CA  GLY H  44      15.515  28.629  15.611  1.00 28.04           C  
ATOM    195  C   GLY H  44      16.373  27.393  15.772  1.00 30.88           C  
ATOM    196  O   GLY H  44      17.411  27.435  16.452  1.00 30.89           O  
ATOM    197  N   THR H  45      15.933  26.277  15.182  1.00 26.34           N  
ATOM    198  CA  THR H  45      16.657  24.998  15.234  1.00 24.97           C  
ATOM    199  C   THR H  45      16.726  24.448  13.840  1.00 27.16           C  
ATOM    200  O   THR H  45      15.690  24.268  13.217  1.00 27.99           O  
ATOM    201  CB  THR H  45      15.960  23.955  16.135  1.00 31.86           C  
ATOM    202  CG2 THR H  45      16.750  22.652  16.232  1.00 29.95           C  
ATOM    203  OG1 THR H  45      15.783  24.461  17.456  1.00 33.28           O  
ATOM    204  N   LEU H  46      17.940  24.161  13.352  1.00 23.53           N  
ATOM    205  CA  LEU H  46      18.163  23.528  12.040  1.00 22.78           C  
ATOM    206  C   LEU H  46      17.812  22.027  12.214  1.00 27.32           C  
ATOM    207  O   LEU H  46      18.334  21.413  13.134  1.00 24.16           O  
ATOM    208  CB  LEU H  46      19.651  23.662  11.628  1.00 21.24           C  
ATOM    209  CG  LEU H  46      19.959  23.309  10.177  1.00 25.72           C  
ATOM    210  CD1 LEU H  46      19.289  24.290   9.228  1.00 24.63           C  
ATOM    211  CD2 LEU H  46      21.464  23.199   9.921  1.00 24.56           C  
ATOM    212  N   ILE H  47      16.908  21.452  11.377  1.00 26.19           N  
ATOM    213  CA  ILE H  47      16.583  20.029  11.567  1.00 25.39           C  
ATOM    214  C   ILE H  47      17.042  19.189  10.345  1.00 31.58           C  
ATOM    215  O   ILE H  47      17.056  17.962  10.409  1.00 34.46           O  
ATOM    216  CB  ILE H  47      15.131  19.743  12.015  1.00 27.17           C  
ATOM    217  CG1 ILE H  47      14.112  20.269  10.999  1.00 27.13           C  
ATOM    218  CG2 ILE H  47      14.878  20.292  13.479  1.00 26.50           C  
ATOM    219  CD1 ILE H  47      12.852  19.451  10.928  1.00 29.60           C  
ATOM    220  N   ASN H  48      17.464  19.851   9.278  1.00 27.31           N  
ATOM    221  CA  ASN H  48      18.073  19.284   8.062  1.00 28.37           C  
ATOM    222  C   ASN H  48      18.620  20.457   7.316  1.00 32.67           C  
ATOM    223  O   ASN H  48      18.499  21.553   7.846  1.00 33.68           O  
ATOM    224  CB  ASN H  48      17.123  18.424   7.211  1.00 26.04           C  
ATOM    225  CG  ASN H  48      15.865  19.128   6.851  1.00 36.30           C  
ATOM    226  ND2 ASN H  48      14.762  18.606   7.343  1.00 21.43           N  
ATOM    227  OD1 ASN H  48      15.870  20.145   6.159  1.00 33.39           O  
ATOM    228  N   THR H  49      19.165  20.284   6.091  1.00 29.67           N  
ATOM    229  CA  THR H  49      19.797  21.407   5.341  1.00 29.30           C  
ATOM    230  C   THR H  49      18.846  22.518   4.832  1.00 32.94           C  
ATOM    231  O   THR H  49      19.329  23.597   4.454  1.00 30.28           O  
ATOM    232  CB  THR H  49      20.639  20.879   4.151  1.00 29.91           C  
ATOM    233  CG2 THR H  49      21.872  20.088   4.582  1.00 24.25           C  
ATOM    234  OG1 THR H  49      19.805  20.132   3.252  1.00 29.02           O  
ATOM    235  N   ILE H  50      17.519  22.245   4.790  1.00 30.50           N  
ATOM    236  CA  ILE H  50      16.501  23.154   4.237  1.00 30.74           C  
ATOM    237  C   ILE H  50      15.515  23.674   5.303  1.00 32.77           C  
ATOM    238  O   ILE H  50      14.888  24.699   5.085  1.00 34.84           O  
ATOM    239  CB  ILE H  50      15.745  22.386   3.068  1.00 35.13           C  
ATOM    240  CG1 ILE H  50      16.580  22.315   1.767  1.00 36.44           C  
ATOM    241  CG2 ILE H  50      14.304  22.909   2.769  1.00 35.99           C  
ATOM    242  CD1 ILE H  50      16.558  23.588   0.862  1.00 48.75           C  
ATOM    243  N   TRP H  51      15.299  22.937   6.388  1.00 26.78           N  
ATOM    244  CA  TRP H  51      14.254  23.289   7.346  1.00 25.61           C  
ATOM    245  C   TRP H  51      14.714  23.722   8.737  1.00 29.49           C  
ATOM    246  O   TRP H  51      15.596  23.107   9.347  1.00 29.50           O  
ATOM    247  CB  TRP H  51      13.261  22.131   7.483  1.00 23.49           C  
ATOM    248  CG  TRP H  51      12.556  21.784   6.208  1.00 24.77           C  
ATOM    249  CD1 TRP H  51      12.912  20.819   5.302  1.00 27.56           C  
ATOM    250  CD2 TRP H  51      11.350  22.366   5.724  1.00 24.36           C  
ATOM    251  CE2 TRP H  51      11.035  21.722   4.504  1.00 28.27           C  
ATOM    252  CE3 TRP H  51      10.511  23.398   6.187  1.00 25.06           C  
ATOM    253  NE1 TRP H  51      12.022  20.799   4.263  1.00 26.96           N  
ATOM    254  CZ2 TRP H  51       9.935  22.099   3.723  1.00 27.05           C  
ATOM    255  CZ3 TRP H  51       9.385  23.722   5.441  1.00 26.25           C  
ATOM    256  CH2 TRP H  51       9.102  23.070   4.235  1.00 26.90           C  
ATOM    257  N   VAL H  52      14.046  24.747   9.246  1.00 24.16           N  
ATOM    258  CA  VAL H  52      14.292  25.349  10.561  1.00 23.23           C  
ATOM    259  C   VAL H  52      12.985  25.333  11.357  1.00 28.94           C  
ATOM    260  O   VAL H  52      11.926  25.651  10.811  1.00 29.88           O  
ATOM    261  CB  VAL H  52      14.886  26.797  10.421  1.00 25.26           C  
ATOM    262  CG1 VAL H  52      14.871  27.544  11.749  1.00 24.80           C  
ATOM    263  CG2 VAL H  52      16.315  26.769   9.854  1.00 24.06           C  
ATOM    264  N   VAL H  53      13.050  24.937  12.619  1.00 25.66           N  
ATOM    265  CA  VAL H  53      11.887  24.953  13.509  1.00 26.59           C  
ATOM    266  C   VAL H  53      12.073  26.141  14.464  1.00 31.03           C  
ATOM    267  O   VAL H  53      13.140  26.304  15.080  1.00 29.01           O  
ATOM    268  CB  VAL H  53      11.714  23.612  14.282  1.00 30.02           C  
ATOM    269  CG1 VAL H  53      10.608  23.718  15.326  1.00 28.42           C  
ATOM    270  CG2 VAL H  53      11.442  22.458  13.317  1.00 29.68           C  
ATOM    271  N   SER H  54      11.016  26.945  14.610  1.00 27.98           N  
ATOM    272  CA  SER H  54      11.017  28.120  15.471  1.00 27.08           C  
ATOM    273  C   SER H  54       9.669  28.219  16.202  1.00 30.53           C  
ATOM    274  O   SER H  54       8.926  27.239  16.205  1.00 29.39           O  
ATOM    275  CB  SER H  54      11.268  29.371  14.627  1.00 28.52           C  
ATOM    276  OG  SER H  54      11.570  30.472  15.464  1.00 32.55           O  
ATOM    277  N   ALA H  55       9.382  29.381  16.846  1.00 26.98           N  
ATOM    278  CA  ALA H  55       8.133  29.678  17.569  1.00 26.58           C  
ATOM    279  C   ALA H  55       7.203  30.538  16.689  1.00 30.36           C  
ATOM    280  O   ALA H  55       7.671  31.475  16.042  1.00 30.10           O  
ATOM    281  CB  ALA H  55       8.441  30.413  18.857  1.00 27.60           C  
ATOM    282  N   ALA H  56       5.903  30.210  16.647  1.00 26.28           N  
ATOM    283  CA  ALA H  56       4.929  30.969  15.855  1.00 26.87           C  
ATOM    284  C   ALA H  56       4.829  32.420  16.304  1.00 31.75           C  
ATOM    285  O   ALA H  56       4.741  33.310  15.458  1.00 32.19           O  
ATOM    286  CB  ALA H  56       3.548  30.311  15.935  1.00 27.45           C  
ATOM    287  N   HIS H  57       4.924  32.673  17.623  1.00 28.63           N  
ATOM    288  CA  HIS H  57       4.780  34.014  18.179  1.00 28.18           C  
ATOM    289  C   HIS H  57       5.833  35.006  17.655  1.00 32.89           C  
ATOM    290  O   HIS H  57       5.574  36.205  17.659  1.00 33.85           O  
ATOM    291  CB  HIS H  57       4.694  33.984  19.719  1.00 28.39           C  
ATOM    292  CG  HIS H  57       6.004  34.023  20.441  1.00 31.85           C  
ATOM    293  CD2 HIS H  57       6.886  35.044  20.578  1.00 33.19           C  
ATOM    294  ND1 HIS H  57       6.463  32.932  21.168  1.00 33.05           N  
ATOM    295  CE1 HIS H  57       7.616  33.306  21.683  1.00 32.79           C  
ATOM    296  NE2 HIS H  57       7.918  34.571  21.346  1.00 33.45           N  
ATOM    297  N   CYS H  58       6.954  34.505  17.112  1.00 30.14           N  
ATOM    298  CA  CYS H  58       8.041  35.319  16.565  1.00 31.04           C  
ATOM    299  C   CYS H  58       7.655  36.106  15.345  1.00 33.80           C  
ATOM    300  O   CYS H  58       8.352  37.058  15.015  1.00 33.97           O  
ATOM    301  CB  CYS H  58       9.262  34.453  16.284  1.00 32.08           C  
ATOM    302  SG  CYS H  58      10.076  33.829  17.773  1.00 36.40           S  
ATOM    303  N   PHE H  59       6.589  35.676  14.636  1.00 30.16           N  
ATOM    304  CA  PHE H  59       6.124  36.260  13.381  1.00 28.91           C  
ATOM    305  C   PHE H  59       4.881  37.103  13.549  1.00 34.22           C  
ATOM    306  O   PHE H  59       4.373  37.623  12.556  1.00 31.38           O  
ATOM    307  CB  PHE H  59       5.921  35.157  12.309  1.00 30.23           C  
ATOM    308  CG  PHE H  59       7.189  34.359  12.155  1.00 30.83           C  
ATOM    309  CD1 PHE H  59       8.233  34.833  11.375  1.00 32.24           C  
ATOM    310  CD2 PHE H  59       7.394  33.199  12.901  1.00 33.07           C  
ATOM    311  CE1 PHE H  59       9.464  34.179  11.358  1.00 33.40           C  
ATOM    312  CE2 PHE H  59       8.616  32.525  12.852  1.00 35.09           C  
ATOM    313  CZ  PHE H  59       9.639  33.019  12.079  1.00 32.93           C  
ATOM    314  N   ASP H  60       4.410  37.274  14.809  1.00 33.18           N  
ATOM    315  CA  ASP H  60       3.203  38.048  15.102  1.00 33.76           C  
ATOM    316  C   ASP H  60       3.198  39.469  14.555  1.00 40.01           C  
ATOM    317  O   ASP H  60       2.157  39.927  14.081  1.00 39.33           O  
ATOM    318  CB  ASP H  60       2.925  38.090  16.605  1.00 34.29           C  
ATOM    319  CG  ASP H  60       2.244  36.873  17.175  1.00 35.18           C  
ATOM    320  OD1 ASP H  60       1.997  35.898  16.400  1.00 32.13           O  
ATOM    321  OD2 ASP H  60       1.953  36.880  18.395  1.00 42.04           O1-
ATOM    322  N   LYS H  60A      4.338  40.175  14.636  1.00 38.67           N  
ATOM    323  CA  LYS H  60A      4.382  41.576  14.195  1.00 39.01           C  
ATOM    324  C   LYS H  60A      5.201  41.770  12.932  1.00 43.20           C  
ATOM    325  O   LYS H  60A      5.615  42.896  12.655  1.00 44.32           O  
ATOM    326  CB  LYS H  60A      4.851  42.516  15.337  1.00 41.23           C  
ATOM    327  CG  LYS H  60A      3.913  42.579  16.539  1.00 50.67           C  
ATOM    328  CD  LYS H  60A      4.499  41.822  17.711  1.00 59.86           C  
ATOM    329  N   ILE H  60B      5.425  40.692  12.148  1.00 39.57           N  
ATOM    330  CA  ILE H  60B      6.211  40.796  10.912  1.00 40.03           C  
ATOM    331  C   ILE H  60B      5.397  41.460   9.786  1.00 46.89           C  
ATOM    332  O   ILE H  60B      4.277  41.037   9.491  1.00 46.69           O  
ATOM    333  CB  ILE H  60B      6.870  39.448  10.465  1.00 42.61           C  
ATOM    334  CG1 ILE H  60B      7.841  38.859  11.527  1.00 42.30           C  
ATOM    335  CG2 ILE H  60B      7.557  39.576   9.104  1.00 42.97           C  
ATOM    336  CD1 ILE H  60B      9.184  39.550  11.743  1.00 42.65           C  
ATOM    337  N   LYS H  60C      5.976  42.506   9.178  1.00 46.61           N  
ATOM    338  CA  LYS H  60C      5.410  43.222   8.030  1.00 48.53           C  
ATOM    339  C   LYS H  60C      6.279  42.986   6.785  1.00 52.08           C  
ATOM    340  O   LYS H  60C      5.731  42.776   5.713  1.00 50.78           O  
ATOM    341  CB  LYS H  60C      5.212  44.730   8.317  1.00 52.51           C  
ATOM    342  CG  LYS H  60C      3.965  45.041   9.157  1.00 70.34           C  
ATOM    343  CD  LYS H  60C      4.310  45.327  10.623  1.00 82.71           C  
ATOM    344  CE  LYS H  60C      3.095  45.658  11.468  1.00 95.48           C  
ATOM    345  NZ  LYS H  60C      2.334  44.441  11.876  1.00102.28           N1+
ATOM    346  N   ASN H  60D      7.625  42.973   6.945  1.00 49.98           N  
ATOM    347  CA  ASN H  60D      8.572  42.730   5.846  1.00 49.71           C  
ATOM    348  C   ASN H  60D      8.951  41.247   5.757  1.00 50.26           C  
ATOM    349  O   ASN H  60D     10.057  40.859   6.131  1.00 47.62           O  
ATOM    350  CB  ASN H  60D      9.810  43.626   5.963  1.00 51.53           C  
ATOM    351  CG  ASN H  60D      9.506  45.107   5.902  1.00 74.59           C  
ATOM    352  ND2 ASN H  60D     10.302  45.900   6.612  1.00 61.48           N  
ATOM    353  OD1 ASN H  60D      8.544  45.553   5.259  1.00 67.50           O  
ATOM    354  N   TRP H  61       8.010  40.430   5.251  1.00 46.97           N  
ATOM    355  CA  TRP H  61       8.156  38.980   5.079  1.00 46.88           C  
ATOM    356  C   TRP H  61       9.322  38.566   4.176  1.00 50.17           C  
ATOM    357  O   TRP H  61       9.938  37.526   4.416  1.00 50.87           O  
ATOM    358  CB  TRP H  61       6.840  38.369   4.592  1.00 45.75           C  
ATOM    359  CG  TRP H  61       5.768  38.388   5.642  1.00 46.70           C  
ATOM    360  CD1 TRP H  61       4.760  39.298   5.772  1.00 49.76           C  
ATOM    361  CD2 TRP H  61       5.636  37.482   6.745  1.00 46.26           C  
ATOM    362  CE2 TRP H  61       4.503  37.889   7.491  1.00 50.11           C  
ATOM    363  CE3 TRP H  61       6.343  36.341   7.157  1.00 46.81           C  
ATOM    364  NE1 TRP H  61       3.982  38.995   6.870  1.00 49.08           N  
ATOM    365  CZ2 TRP H  61       4.076  37.206   8.633  1.00 48.75           C  
ATOM    366  CZ3 TRP H  61       5.916  35.666   8.286  1.00 47.53           C  
ATOM    367  CH2 TRP H  61       4.786  36.087   8.999  1.00 48.22           C  
ATOM    368  N   ARG H  62       9.640  39.386   3.163  1.00 45.75           N  
ATOM    369  CA  ARG H  62      10.717  39.136   2.210  1.00 44.92           C  
ATOM    370  C   ARG H  62      12.120  39.474   2.769  1.00 45.78           C  
ATOM    371  O   ARG H  62      13.128  39.190   2.114  1.00 43.72           O  
ATOM    372  CB  ARG H  62      10.444  39.926   0.915  1.00 46.39           C  
ATOM    373  N   ASN H  63      12.174  40.095   3.963  1.00 41.03           N  
ATOM    374  CA  ASN H  63      13.392  40.526   4.651  1.00 39.51           C  
ATOM    375  C   ASN H  63      13.740  39.638   5.866  1.00 38.86           C  
ATOM    376  O   ASN H  63      14.413  40.087   6.796  1.00 37.58           O  
ATOM    377  CB  ASN H  63      13.240  41.994   5.066  1.00 43.37           C  
ATOM    378  CG  ASN H  63      13.160  42.974   3.909  1.00 75.29           C  
ATOM    379  ND2 ASN H  63      12.522  44.110   4.144  1.00 64.99           N  
ATOM    380  OD1 ASN H  63      13.682  42.746   2.805  1.00 74.53           O  
ATOM    381  N   LEU H  64      13.302  38.374   5.841  1.00 34.09           N  
ATOM    382  CA  LEU H  64      13.591  37.396   6.892  1.00 32.73           C  
ATOM    383  C   LEU H  64      14.792  36.554   6.467  1.00 33.22           C  
ATOM    384  O   LEU H  64      14.776  35.910   5.402  1.00 31.61           O  
ATOM    385  CB  LEU H  64      12.398  36.460   7.148  1.00 33.35           C  
ATOM    386  CG  LEU H  64      11.362  36.881   8.180  1.00 40.18           C  
ATOM    387  CD1 LEU H  64      10.132  35.986   8.074  1.00 40.70           C  
ATOM    388  CD2 LEU H  64      11.921  36.813   9.589  1.00 44.16           C  
ATOM    389  N   ILE H  65      15.812  36.531   7.326  1.00 27.86           N  
ATOM    390  CA  ILE H  65      17.047  35.769   7.117  1.00 27.08           C  
ATOM    391  C   ILE H  65      17.284  34.821   8.323  1.00 31.17           C  
ATOM    392  O   ILE H  65      17.098  35.230   9.476  1.00 30.07           O  
ATOM    393  CB  ILE H  65      18.256  36.747   6.957  1.00 29.52           C  
ATOM    394  CG1 ILE H  65      18.080  37.743   5.760  1.00 29.71           C  
ATOM    395  CG2 ILE H  65      19.624  36.013   6.897  1.00 31.97           C  
ATOM    396  CD1 ILE H  65      18.178  37.230   4.377  1.00 43.50           C  
ATOM    397  N   ALA H  66      17.760  33.594   8.043  1.00 26.76           N  
ATOM    398  CA  ALA H  66      18.204  32.644   9.053  1.00 27.21           C  
ATOM    399  C   ALA H  66      19.735  32.572   8.918  1.00 30.88           C  
ATOM    400  O   ALA H  66      20.268  32.419   7.814  1.00 29.36           O  
ATOM    401  CB  ALA H  66      17.592  31.265   8.809  1.00 27.94           C  
ATOM    402  N   VAL H  67      20.440  32.719  10.031  1.00 26.71           N  
ATOM    403  CA  VAL H  67      21.906  32.630  10.031  1.00 24.85           C  
ATOM    404  C   VAL H  67      22.276  31.378  10.832  1.00 28.84           C  
ATOM    405  O   VAL H  67      21.928  31.274  12.013  1.00 25.92           O  
ATOM    406  CB  VAL H  67      22.620  33.885  10.618  1.00 28.11           C  
ATOM    407  CG1 VAL H  67      24.141  33.782  10.447  1.00 27.38           C  
ATOM    408  CG2 VAL H  67      22.090  35.189   9.994  1.00 28.03           C  
ATOM    409  N   LEU H  68      23.058  30.485  10.194  1.00 26.89           N  
ATOM    410  CA  LEU H  68      23.607  29.254  10.753  1.00 24.87           C  
ATOM    411  C   LEU H  68      25.112  29.427  11.020  1.00 27.09           C  
ATOM    412  O   LEU H  68      25.753  30.252  10.381  1.00 23.56           O  
ATOM    413  CB  LEU H  68      23.355  28.095   9.766  1.00 24.14           C  
ATOM    414  CG  LEU H  68      22.019  27.333   9.955  1.00 28.67           C  
ATOM    415  CD1 LEU H  68      21.938  26.669  11.331  1.00 29.27           C  
ATOM    416  CD2 LEU H  68      20.777  28.206   9.656  1.00 29.16           C  
ATOM    417  N   GLY H  69      25.643  28.690  11.993  1.00 26.21           N  
ATOM    418  CA  GLY H  69      27.063  28.771  12.354  1.00 26.54           C  
ATOM    419  C   GLY H  69      27.458  30.065  13.042  1.00 31.01           C  
ATOM    420  O   GLY H  69      28.650  30.376  13.151  1.00 32.64           O  
ATOM    421  N   GLU H  70      26.454  30.830  13.513  1.00 24.64           N  
ATOM    422  CA  GLU H  70      26.661  32.053  14.279  1.00 24.25           C  
ATOM    423  C   GLU H  70      27.125  31.684  15.689  1.00 29.71           C  
ATOM    424  O   GLU H  70      26.811  30.617  16.190  1.00 30.50           O  
ATOM    425  CB  GLU H  70      25.381  32.937  14.310  1.00 25.20           C  
ATOM    426  CG  GLU H  70      25.584  34.351  14.875  1.00 29.29           C  
ATOM    427  CD  GLU H  70      26.615  35.176  14.128  1.00 44.91           C  
ATOM    428  OE1 GLU H  70      27.822  34.947  14.359  1.00 32.53           O  
ATOM    429  OE2 GLU H  70      26.225  36.001  13.268  1.00 33.70           O1-
ATOM    430  N   HIS H  71      27.939  32.545  16.283  1.00 28.96           N  
ATOM    431  CA  HIS H  71      28.445  32.420  17.630  1.00 28.29           C  
ATOM    432  C   HIS H  71      28.509  33.799  18.296  1.00 31.92           C  
ATOM    433  O   HIS H  71      27.805  34.045  19.286  1.00 30.51           O  
ATOM    434  CB  HIS H  71      29.815  31.728  17.691  1.00 28.00           C  
ATOM    435  CG  HIS H  71      30.334  31.751  19.092  1.00 31.23           C  
ATOM    436  CD2 HIS H  71      31.360  32.456  19.622  1.00 33.46           C  
ATOM    437  ND1 HIS H  71      29.633  31.138  20.128  1.00 33.42           N  
ATOM    438  CE1 HIS H  71      30.287  31.434  21.235  1.00 32.85           C  
ATOM    439  NE2 HIS H  71      31.336  32.219  20.983  1.00 33.81           N  
ATOM    440  N   ASP H  72      29.385  34.667  17.764  1.00 29.49           N  
ATOM    441  CA  ASP H  72      29.617  36.032  18.246  1.00 29.41           C  
ATOM    442  C   ASP H  72      29.014  37.014  17.258  1.00 30.74           C  
ATOM    443  O   ASP H  72      29.426  37.060  16.096  1.00 29.66           O  
ATOM    444  CB  ASP H  72      31.133  36.313  18.442  1.00 32.13           C  
ATOM    445  CG  ASP H  72      31.459  37.562  19.278  1.00 36.64           C  
ATOM    446  OD1 ASP H  72      30.762  38.576  19.131  1.00 35.38           O  
ATOM    447  OD2 ASP H  72      32.429  37.520  20.052  1.00 44.40           O1-
ATOM    448  N   LEU H  73      28.073  37.827  17.742  1.00 27.49           N  
ATOM    449  CA  LEU H  73      27.343  38.826  16.954  1.00 28.75           C  
ATOM    450  C   LEU H  73      28.176  40.049  16.554  1.00 34.37           C  
ATOM    451  O   LEU H  73      27.849  40.715  15.562  1.00 33.35           O  
ATOM    452  CB  LEU H  73      26.047  39.265  17.697  1.00 28.47           C  
ATOM    453  CG  LEU H  73      25.035  38.139  17.987  1.00 32.40           C  
ATOM    454  CD1 LEU H  73      23.740  38.688  18.575  1.00 32.85           C  
ATOM    455  CD2 LEU H  73      24.740  37.339  16.746  1.00 29.67           C  
ATOM    456  N   SER H  74      29.270  40.314  17.286  1.00 30.76           N  
ATOM    457  CA  SER H  74      30.107  41.476  17.027  1.00 31.28           C  
ATOM    458  C   SER H  74      31.137  41.298  15.897  1.00 38.73           C  
ATOM    459  O   SER H  74      31.617  42.295  15.359  1.00 39.17           O  
ATOM    460  CB  SER H  74      30.795  41.919  18.308  1.00 31.87           C  
ATOM    461  OG  SER H  74      31.817  40.979  18.585  1.00 42.28           O  
ATOM    462  N   GLU H  75      31.499  40.046  15.570  1.00 36.33           N  
ATOM    463  CA  GLU H  75      32.505  39.726  14.555  1.00 35.39           C  
ATOM    464  C   GLU H  75      32.010  38.686  13.579  1.00 40.43           C  
ATOM    465  O   GLU H  75      31.360  37.728  13.990  1.00 42.29           O  
ATOM    466  CB  GLU H  75      33.764  39.150  15.245  1.00 36.37           C  
ATOM    467  N   HIS H  76      32.405  38.816  12.305  1.00 35.22           N  
ATOM    468  CA  HIS H  76      32.176  37.825  11.269  1.00 33.93           C  
ATOM    469  C   HIS H  76      33.471  36.978  11.237  1.00 36.44           C  
ATOM    470  O   HIS H  76      34.547  37.517  11.004  1.00 34.06           O  
ATOM    471  CB  HIS H  76      31.937  38.503   9.921  1.00 34.61           C  
ATOM    472  CG  HIS H  76      31.892  37.568   8.754  1.00 38.69           C  
ATOM    473  CD2 HIS H  76      32.883  37.187   7.912  1.00 40.05           C  
ATOM    474  ND1 HIS H  76      30.698  36.979   8.333  1.00 40.84           N  
ATOM    475  CE1 HIS H  76      31.014  36.248   7.277  1.00 39.60           C  
ATOM    476  NE2 HIS H  76      32.315  36.340   6.990  1.00 39.82           N  
ATOM    477  N   ASP H  77      33.379  35.664  11.472  1.00 32.65           N  
ATOM    478  CA  ASP H  77      34.589  34.847  11.439  1.00 30.82           C  
ATOM    479  C   ASP H  77      34.635  33.912  10.226  1.00 35.82           C  
ATOM    480  O   ASP H  77      35.638  33.251  10.008  1.00 36.87           O  
ATOM    481  CB  ASP H  77      34.786  34.115  12.765  1.00 31.83           C  
ATOM    482  CG  ASP H  77      33.708  33.125  13.127  1.00 34.64           C  
ATOM    483  OD1 ASP H  77      32.914  32.757  12.239  1.00 31.72           O  
ATOM    484  OD2 ASP H  77      33.697  32.664  14.284  1.00 41.40           O1-
ATOM    485  N   GLY H  78      33.594  33.926   9.403  1.00 32.87           N  
ATOM    486  CA  GLY H  78      33.568  33.123   8.188  1.00 32.97           C  
ATOM    487  C   GLY H  78      32.817  31.812   8.293  1.00 36.25           C  
ATOM    488  O   GLY H  78      32.600  31.162   7.266  1.00 36.58           O  
ATOM    489  N   ASP H  79      32.416  31.401   9.520  1.00 31.09           N  
ATOM    490  CA  ASP H  79      31.621  30.166   9.710  1.00 30.20           C  
ATOM    491  C   ASP H  79      30.130  30.397   9.529  1.00 33.62           C  
ATOM    492  O   ASP H  79      29.394  29.422   9.402  1.00 32.18           O  
ATOM    493  CB  ASP H  79      31.887  29.509  11.064  1.00 31.61           C  
ATOM    494  CG  ASP H  79      33.299  28.999  11.181  1.00 40.24           C  
ATOM    495  OD1 ASP H  79      33.888  28.641  10.139  1.00 40.63           O  
ATOM    496  OD2 ASP H  79      33.800  28.923  12.307  1.00 44.12           O1-
ATOM    497  N   GLU H  80      29.692  31.679   9.510  1.00 29.35           N  
ATOM    498  CA  GLU H  80      28.283  32.065   9.369  1.00 29.27           C  
ATOM    499  C   GLU H  80      27.786  31.817   7.941  1.00 33.63           C  
ATOM    500  O   GLU H  80      28.510  32.123   6.977  1.00 31.34           O  
ATOM    501  CB  GLU H  80      28.083  33.570   9.714  1.00 29.89           C  
ATOM    502  CG  GLU H  80      28.569  34.012  11.092  1.00 31.52           C  
ATOM    503  CD  GLU H  80      30.018  34.480  11.201  1.00 45.48           C  
ATOM    504  OE1 GLU H  80      30.370  35.083  12.238  1.00 27.97           O  
ATOM    505  OE2 GLU H  80      30.802  34.258  10.252  1.00 32.33           O1-
ATOM    506  N   GLN H  81      26.556  31.262   7.808  1.00 29.05           N  
ATOM    507  CA  GLN H  81      25.877  31.092   6.519  1.00 28.98           C  
ATOM    508  C   GLN H  81      24.507  31.697   6.661  1.00 34.11           C  
ATOM    509  O   GLN H  81      23.816  31.424   7.641  1.00 34.94           O  
ATOM    510  CB  GLN H  81      25.752  29.619   6.066  1.00 29.61           C  
ATOM    511  CG  GLN H  81      27.085  28.922   5.814  1.00 26.49           C  
ATOM    512  CD  GLN H  81      26.878  27.445   5.531  1.00 39.67           C  
ATOM    513  NE2 GLN H  81      27.627  26.598   6.233  1.00 28.54           N  
ATOM    514  OE1 GLN H  81      26.024  27.047   4.724  1.00 32.49           O  
ATOM    515  N   SER H  82      24.127  32.544   5.704  1.00 31.43           N  
ATOM    516  CA  SER H  82      22.850  33.246   5.718  1.00 30.05           C  
ATOM    517  C   SER H  82      21.995  32.700   4.633  1.00 31.34           C  
ATOM    518  O   SER H  82      22.487  32.435   3.525  1.00 29.24           O  
ATOM    519  CB  SER H  82      23.062  34.736   5.470  1.00 30.91           C  
ATOM    520  OG  SER H  82      23.672  35.326   6.597  1.00 41.08           O  
ATOM    521  N   ARG H  83      20.706  32.531   4.946  1.00 27.89           N  
ATOM    522  CA  ARG H  83      19.722  32.086   3.978  1.00 27.37           C  
ATOM    523  C   ARG H  83      18.471  32.906   4.133  1.00 32.03           C  
ATOM    524  O   ARG H  83      18.051  33.170   5.260  1.00 30.54           O  
ATOM    525  CB  ARG H  83      19.375  30.575   4.112  1.00 23.96           C  
ATOM    526  CG  ARG H  83      20.483  29.589   3.753  1.00 28.58           C  
ATOM    527  CD  ARG H  83      21.023  29.805   2.347  1.00 35.04           C  
ATOM    528  NE  ARG H  83      21.987  28.781   1.950  1.00 34.75           N  
ATOM    529  CZ  ARG H  83      23.297  28.862   2.145  1.00 44.89           C  
ATOM    530  NH1 ARG H  83      23.821  29.913   2.766  1.00 29.11           N1+
ATOM    531  NH2 ARG H  83      24.094  27.883   1.741  1.00 27.78           N  
ATOM    532  N   ARG H  84      17.851  33.280   2.996  1.00 28.80           N  
ATOM    533  CA  ARG H  84      16.562  33.966   3.018  1.00 28.55           C  
ATOM    534  C   ARG H  84      15.490  32.937   3.362  1.00 31.01           C  
ATOM    535  O   ARG H  84      15.562  31.789   2.937  1.00 29.76           O  
ATOM    536  CB  ARG H  84      16.243  34.624   1.663  1.00 26.97           C  
ATOM    537  CG  ARG H  84      17.315  35.628   1.219  1.00 37.64           C  
ATOM    538  CD  ARG H  84      16.969  36.439  -0.023  1.00 44.34           C  
ATOM    539  NE  ARG H  84      16.158  35.685  -0.980  1.00 60.45           N  
ATOM    540  CZ  ARG H  84      16.648  34.887  -1.918  1.00 70.94           C  
ATOM    541  NH1 ARG H  84      17.959  34.745  -2.059  1.00 64.39           N1+
ATOM    542  NH2 ARG H  84      15.833  34.227  -2.725  1.00 54.88           N  
ATOM    543  N   VAL H  85      14.520  33.331   4.159  1.00 29.26           N  
ATOM    544  CA  VAL H  85      13.446  32.401   4.527  1.00 29.42           C  
ATOM    545  C   VAL H  85      12.376  32.444   3.408  1.00 35.30           C  
ATOM    546  O   VAL H  85      11.798  33.507   3.158  1.00 35.98           O  
ATOM    547  CB  VAL H  85      12.902  32.704   5.955  1.00 30.91           C  
ATOM    548  CG1 VAL H  85      11.648  31.902   6.250  1.00 30.78           C  
ATOM    549  CG2 VAL H  85      13.973  32.461   7.028  1.00 29.12           C  
ATOM    550  N   ALA H  86      12.186  31.314   2.680  1.00 30.23           N  
ATOM    551  CA  ALA H  86      11.185  31.182   1.607  1.00 29.17           C  
ATOM    552  C   ALA H  86       9.744  31.069   2.130  1.00 33.89           C  
ATOM    553  O   ALA H  86       8.805  31.477   1.445  1.00 33.90           O  
ATOM    554  CB  ALA H  86      11.486  29.949   0.773  1.00 29.58           C  
ATOM    555  N   GLN H  87       9.560  30.420   3.287  1.00 29.17           N  
ATOM    556  CA  GLN H  87       8.236  30.148   3.817  1.00 28.25           C  
ATOM    557  C   GLN H  87       8.253  30.012   5.324  1.00 31.26           C  
ATOM    558  O   GLN H  87       9.214  29.486   5.874  1.00 27.96           O  
ATOM    559  CB  GLN H  87       7.715  28.835   3.217  1.00 29.10           C  
ATOM    560  CG  GLN H  87       6.224  28.617   3.438  1.00 45.20           C  
ATOM    561  CD  GLN H  87       5.479  28.455   2.152  1.00 56.80           C  
ATOM    562  NE2 GLN H  87       4.709  29.469   1.780  1.00 52.93           N  
ATOM    563  OE1 GLN H  87       5.537  27.410   1.515  1.00 50.61           O  
ATOM    564  N   VAL H  88       7.168  30.468   5.974  1.00 30.24           N  
ATOM    565  CA  VAL H  88       6.936  30.374   7.413  1.00 31.04           C  
ATOM    566  C   VAL H  88       5.592  29.668   7.522  1.00 36.43           C  
ATOM    567  O   VAL H  88       4.572  30.196   7.064  1.00 37.01           O  
ATOM    568  CB  VAL H  88       6.949  31.747   8.149  1.00 34.14           C  
ATOM    569  CG1 VAL H  88       6.635  31.581   9.639  1.00 33.05           C  
ATOM    570  CG2 VAL H  88       8.283  32.465   7.966  1.00 33.83           C  
ATOM    571  N   ILE H  89       5.607  28.440   8.052  1.00 32.08           N  
ATOM    572  CA  ILE H  89       4.393  27.629   8.170  1.00 29.95           C  
ATOM    573  C   ILE H  89       3.983  27.540   9.624  1.00 31.33           C  
ATOM    574  O   ILE H  89       4.736  27.064  10.453  1.00 30.34           O  
ATOM    575  CB  ILE H  89       4.534  26.233   7.507  1.00 31.70           C  
ATOM    576  CG1 ILE H  89       5.122  26.337   6.096  1.00 31.28           C  
ATOM    577  CG2 ILE H  89       3.190  25.509   7.532  1.00 31.25           C  
ATOM    578  CD1 ILE H  89       5.619  24.966   5.463  1.00 30.44           C  
ATOM    579  N   ILE H  90       2.765  27.945   9.907  1.00 29.30           N  
ATOM    580  CA  ILE H  90       2.221  28.002  11.246  1.00 28.81           C  
ATOM    581  C   ILE H  90       0.921  27.192  11.355  1.00 32.27           C  
ATOM    582  O   ILE H  90       0.123  27.191  10.405  1.00 31.51           O  
ATOM    583  CB  ILE H  90       2.112  29.515  11.609  1.00 31.80           C  
ATOM    584  CG1 ILE H  90       3.477  30.027  12.140  1.00 31.77           C  
ATOM    585  CG2 ILE H  90       0.966  29.864  12.569  1.00 32.63           C  
ATOM    586  CD1 ILE H  90       3.679  31.538  12.026  1.00 43.66           C  
ATOM    587  N   PRO H  91       0.716  26.458  12.481  1.00 29.12           N  
ATOM    588  CA  PRO H  91      -0.535  25.676  12.621  1.00 28.89           C  
ATOM    589  C   PRO H  91      -1.772  26.567  12.666  1.00 32.67           C  
ATOM    590  O   PRO H  91      -1.742  27.671  13.237  1.00 30.48           O  
ATOM    591  CB  PRO H  91      -0.362  24.898  13.936  1.00 30.35           C  
ATOM    592  CG  PRO H  91       0.793  25.485  14.627  1.00 34.87           C  
ATOM    593  CD  PRO H  91       1.591  26.322  13.665  1.00 30.43           C  
ATOM    594  N   SER H  92      -2.856  26.084  12.031  1.00 29.42           N  
ATOM    595  CA  SER H  92      -4.163  26.754  11.996  1.00 29.76           C  
ATOM    596  C   SER H  92      -4.705  27.042  13.411  1.00 32.82           C  
ATOM    597  O   SER H  92      -5.403  28.026  13.598  1.00 31.72           O  
ATOM    598  CB  SER H  92      -5.174  25.905  11.233  1.00 30.21           C  
ATOM    599  OG  SER H  92      -5.347  24.659  11.886  1.00 34.67           O  
ATOM    600  N   THR H  93      -4.336  26.206  14.391  1.00 31.81           N  
ATOM    601  CA  THR H  93      -4.759  26.304  15.801  1.00 31.96           C  
ATOM    602  C   THR H  93      -4.049  27.408  16.597  1.00 36.15           C  
ATOM    603  O   THR H  93      -4.505  27.756  17.681  1.00 37.89           O  
ATOM    604  CB  THR H  93      -4.602  24.932  16.477  1.00 36.74           C  
ATOM    605  CG2 THR H  93      -5.628  23.900  15.969  1.00 28.70           C  
ATOM    606  OG1 THR H  93      -3.272  24.457  16.249  1.00 35.96           O  
ATOM    607  N   TYR H  94      -2.922  27.932  16.098  1.00 31.42           N  
ATOM    608  CA  TYR H  94      -2.204  29.008  16.780  1.00 29.94           C  
ATOM    609  C   TYR H  94      -2.988  30.314  16.598  1.00 35.62           C  
ATOM    610  O   TYR H  94      -3.372  30.673  15.468  1.00 34.69           O  
ATOM    611  CB  TYR H  94      -0.758  29.175  16.238  1.00 29.49           C  
ATOM    612  CG  TYR H  94      -0.074  30.437  16.734  1.00 28.48           C  
ATOM    613  CD1 TYR H  94       0.449  30.511  18.029  1.00 31.08           C  
ATOM    614  CD2 TYR H  94      -0.040  31.588  15.953  1.00 27.03           C  
ATOM    615  CE1 TYR H  94       1.033  31.683  18.507  1.00 31.38           C  
ATOM    616  CE2 TYR H  94       0.538  32.765  16.423  1.00 27.02           C  
ATOM    617  CZ  TYR H  94       1.075  32.808  17.698  1.00 31.87           C  
ATOM    618  OH  TYR H  94       1.642  33.976  18.154  1.00 29.72           O  
ATOM    619  N   VAL H  95      -3.185  31.039  17.701  1.00 32.72           N  
ATOM    620  CA  VAL H  95      -3.867  32.340  17.656  1.00 32.26           C  
ATOM    621  C   VAL H  95      -2.825  33.438  17.974  1.00 36.75           C  
ATOM    622  O   VAL H  95      -2.261  33.437  19.066  1.00 35.77           O  
ATOM    623  CB  VAL H  95      -5.076  32.408  18.621  1.00 35.95           C  
ATOM    624  CG1 VAL H  95      -5.756  33.776  18.546  1.00 35.79           C  
ATOM    625  CG2 VAL H  95      -6.077  31.295  18.336  1.00 35.22           C  
ATOM    626  N   PRO H  96      -2.553  34.392  17.065  1.00 33.35           N  
ATOM    627  CA  PRO H  96      -1.571  35.440  17.398  1.00 33.79           C  
ATOM    628  C   PRO H  96      -1.842  36.130  18.740  1.00 38.55           C  
ATOM    629  O   PRO H  96      -2.991  36.398  19.079  1.00 38.27           O  
ATOM    630  CB  PRO H  96      -1.630  36.386  16.191  1.00 35.13           C  
ATOM    631  CG  PRO H  96      -2.057  35.465  15.048  1.00 39.39           C  
ATOM    632  CD  PRO H  96      -3.082  34.559  15.697  1.00 34.40           C  
ATOM    633  N   GLY H  97      -0.773  36.317  19.516  1.00 36.75           N  
ATOM    634  CA  GLY H  97      -0.810  36.930  20.837  1.00 36.64           C  
ATOM    635  C   GLY H  97      -1.054  35.948  21.971  1.00 42.52           C  
ATOM    636  O   GLY H  97      -0.965  36.346  23.128  1.00 43.45           O  
ATOM    637  N   THR H  98      -1.320  34.654  21.668  1.00 38.96           N  
ATOM    638  CA  THR H  98      -1.549  33.624  22.706  1.00 38.07           C  
ATOM    639  C   THR H  98      -0.347  32.651  22.833  1.00 39.41           C  
ATOM    640  O   THR H  98       0.705  32.869  22.231  1.00 38.00           O  
ATOM    641  CB  THR H  98      -2.881  32.926  22.525  1.00 43.35           C  
ATOM    642  CG2 THR H  98      -4.073  33.915  22.471  1.00 40.34           C  
ATOM    643  OG1 THR H  98      -2.799  32.162  21.330  1.00 51.24           O  
ATOM    644  N   THR H  99      -0.470  31.636  23.688  1.00 36.82           N  
ATOM    645  CA  THR H  99       0.672  30.782  23.997  1.00 35.70           C  
ATOM    646  C   THR H  99       0.606  29.381  23.365  1.00 38.14           C  
ATOM    647  O   THR H  99       1.659  28.841  23.027  1.00 37.81           O  
ATOM    648  CB  THR H  99       0.878  30.744  25.505  1.00 46.91           C  
ATOM    649  CG2 THR H  99       1.321  32.098  26.052  1.00 44.36           C  
ATOM    650  OG1 THR H  99      -0.333  30.335  26.138  1.00 46.71           O  
ATOM    651  N   ASN H 100      -0.608  28.831  23.167  1.00 34.08           N  
ATOM    652  CA  ASN H 100      -0.840  27.504  22.602  1.00 33.31           C  
ATOM    653  C   ASN H 100      -0.355  27.348  21.167  1.00 35.95           C  
ATOM    654  O   ASN H 100      -0.422  28.300  20.397  1.00 35.20           O  
ATOM    655  CB  ASN H 100      -2.325  27.108  22.729  1.00 29.99           C  
ATOM    656  CG  ASN H 100      -2.567  25.636  23.053  1.00 47.74           C  
ATOM    657  ND2 ASN H 100      -3.802  25.187  22.889  1.00 39.24           N  
ATOM    658  OD1 ASN H 100      -1.664  24.884  23.452  1.00 41.02           O  
ATOM    659  N   HIS H 101       0.126  26.140  20.813  1.00 32.60           N  
ATOM    660  CA  HIS H 101       0.589  25.765  19.467  1.00 31.95           C  
ATOM    661  C   HIS H 101       1.681  26.709  18.953  1.00 33.97           C  
ATOM    662  O   HIS H 101       1.649  27.145  17.808  1.00 33.17           O  
ATOM    663  CB  HIS H 101      -0.609  25.706  18.499  1.00 33.25           C  
ATOM    664  CG  HIS H 101      -1.692  24.783  18.972  1.00 37.20           C  
ATOM    665  CD2 HIS H 101      -2.894  25.073  19.522  1.00 39.71           C  
ATOM    666  ND1 HIS H 101      -1.519  23.413  18.974  1.00 38.72           N  
ATOM    667  CE1 HIS H 101      -2.638  22.914  19.460  1.00 38.83           C  
ATOM    668  NE2 HIS H 101      -3.488  23.878  19.826  1.00 39.30           N  
ATOM    669  N   ASP H 102       2.631  27.043  19.817  1.00 29.28           N  
ATOM    670  CA  ASP H 102       3.650  28.017  19.465  1.00 28.67           C  
ATOM    671  C   ASP H 102       4.833  27.361  18.730  1.00 30.35           C  
ATOM    672  O   ASP H 102       5.910  27.130  19.282  1.00 28.46           O  
ATOM    673  CB  ASP H 102       4.044  28.824  20.708  1.00 30.06           C  
ATOM    674  CG  ASP H 102       4.974  29.998  20.491  1.00 33.18           C  
ATOM    675  OD1 ASP H 102       5.088  30.472  19.333  1.00 34.28           O  
ATOM    676  OD2 ASP H 102       5.617  30.411  21.458  1.00 37.24           O1-
ATOM    677  N   ILE H 103       4.592  27.067  17.442  1.00 27.29           N  
ATOM    678  CA  ILE H 103       5.551  26.413  16.550  1.00 25.81           C  
ATOM    679  C   ILE H 103       5.460  27.021  15.162  1.00 27.02           C  
ATOM    680  O   ILE H 103       4.390  27.430  14.735  1.00 26.14           O  
ATOM    681  CB  ILE H 103       5.358  24.856  16.572  1.00 28.15           C  
ATOM    682  CG1 ILE H 103       6.390  24.099  15.682  1.00 26.98           C  
ATOM    683  CG2 ILE H 103       3.918  24.457  16.227  1.00 29.46           C  
ATOM    684  CD1 ILE H 103       6.555  22.542  16.082  1.00 27.42           C  
ATOM    685  N   ALA H 104       6.605  27.153  14.505  1.00 22.85           N  
ATOM    686  CA  ALA H 104       6.693  27.649  13.147  1.00 23.44           C  
ATOM    687  C   ALA H 104       7.698  26.771  12.454  1.00 29.06           C  
ATOM    688  O   ALA H 104       8.719  26.403  13.053  1.00 28.34           O  
ATOM    689  CB  ALA H 104       7.143  29.110  13.107  1.00 22.62           C  
ATOM    690  N   LEU H 105       7.386  26.389  11.228  1.00 24.83           N  
ATOM    691  CA  LEU H 105       8.298  25.610  10.388  1.00 24.83           C  
ATOM    692  C   LEU H 105       8.751  26.504   9.242  1.00 28.34           C  
ATOM    693  O   LEU H 105       7.907  27.014   8.504  1.00 27.39           O  
ATOM    694  CB  LEU H 105       7.638  24.323   9.857  1.00 24.33           C  
ATOM    695  CG  LEU H 105       8.555  23.419   9.030  1.00 27.31           C  
ATOM    696  CD1 LEU H 105       9.808  22.969   9.848  1.00 26.30           C  
ATOM    697  CD2 LEU H 105       7.795  22.252   8.472  1.00 24.73           C  
ATOM    698  N   LEU H 106      10.082  26.663   9.079  1.00 25.06           N  
ATOM    699  CA  LEU H 106      10.674  27.573   8.116  1.00 24.35           C  
ATOM    700  C   LEU H 106      11.437  26.874   7.004  1.00 29.12           C  
ATOM    701  O   LEU H 106      12.307  26.053   7.289  1.00 28.92           O  
ATOM    702  CB  LEU H 106      11.601  28.555   8.869  1.00 23.74           C  
ATOM    703  CG  LEU H 106      10.984  29.858   9.405  1.00 29.56           C  
ATOM    704  CD1 LEU H 106       9.991  29.606  10.543  1.00 30.27           C  
ATOM    705  CD2 LEU H 106      12.055  30.762   9.930  1.00 31.04           C  
ATOM    706  N   ARG H 107      11.113  27.214   5.739  1.00 24.65           N  
ATOM    707  CA  ARG H 107      11.780  26.685   4.546  1.00 25.29           C  
ATOM    708  C   ARG H 107      12.813  27.695   4.078  1.00 31.12           C  
ATOM    709  O   ARG H 107      12.471  28.849   3.858  1.00 28.43           O  
ATOM    710  CB  ARG H 107      10.790  26.403   3.408  1.00 26.27           C  
ATOM    711  CG  ARG H 107      11.354  25.387   2.399  1.00 34.64           C  
ATOM    712  CD  ARG H 107      10.604  25.413   1.088  1.00 46.34           C  
ATOM    713  NE  ARG H 107       9.200  25.042   1.266  1.00 65.34           N  
ATOM    714  CZ  ARG H 107       8.676  23.869   0.924  1.00 77.44           C  
ATOM    715  NH1 ARG H 107       9.435  22.928   0.368  1.00 55.85           N1+
ATOM    716  NH2 ARG H 107       7.388  23.625   1.136  1.00 65.33           N  
ATOM    717  N   LEU H 108      14.084  27.269   3.943  1.00 29.24           N  
ATOM    718  CA  LEU H 108      15.145  28.171   3.463  1.00 27.71           C  
ATOM    719  C   LEU H 108      15.096  28.111   1.942  1.00 34.02           C  
ATOM    720  O   LEU H 108      14.745  27.055   1.407  1.00 31.68           O  
ATOM    721  CB  LEU H 108      16.539  27.766   4.031  1.00 25.75           C  
ATOM    722  CG  LEU H 108      16.627  27.592   5.568  1.00 29.33           C  
ATOM    723  CD1 LEU H 108      17.995  27.075   5.992  1.00 28.13           C  
ATOM    724  CD2 LEU H 108      16.230  28.895   6.336  1.00 26.61           C  
ATOM    725  N   HIS H 109      15.400  29.234   1.244  1.00 34.03           N  
ATOM    726  CA  HIS H 109      15.359  29.264  -0.227  1.00 34.94           C  
ATOM    727  C   HIS H 109      16.303  28.235  -0.843  1.00 37.02           C  
ATOM    728  O   HIS H 109      15.903  27.492  -1.738  1.00 38.94           O  
ATOM    729  CB  HIS H 109      15.596  30.679  -0.770  1.00 36.92           C  
ATOM    730  CG  HIS H 109      14.332  31.427  -1.064  1.00 41.54           C  
ATOM    731  CD2 HIS H 109      13.832  32.545  -0.485  1.00 44.32           C  
ATOM    732  ND1 HIS H 109      13.455  31.009  -2.062  1.00 43.87           N  
ATOM    733  CE1 HIS H 109      12.454  31.881  -2.052  1.00 44.01           C  
ATOM    734  NE2 HIS H 109      12.632  32.823  -1.121  1.00 44.47           N  
ATOM    735  N   GLN H 110      17.530  28.134  -0.292  1.00 29.54           N  
ATOM    736  CA  GLN H 110      18.576  27.191  -0.683  1.00 27.43           C  
ATOM    737  C   GLN H 110      19.122  26.488   0.560  1.00 29.88           C  
ATOM    738  O   GLN H 110      19.125  27.103   1.632  1.00 28.25           O  
ATOM    739  CB  GLN H 110      19.721  27.913  -1.422  1.00 28.27           C  
ATOM    740  CG  GLN H 110      19.285  28.583  -2.739  1.00 27.20           C  
ATOM    741  CD  GLN H 110      18.671  27.570  -3.679  1.00 40.93           C  
ATOM    742  NE2 GLN H 110      17.616  27.984  -4.397  1.00 22.90           N  
ATOM    743  OE1 GLN H 110      19.138  26.414  -3.782  1.00 34.41           O  
ATOM    744  N   PRO H 111      19.600  25.218   0.442  1.00 26.82           N  
ATOM    745  CA  PRO H 111      20.145  24.529   1.620  1.00 26.03           C  
ATOM    746  C   PRO H 111      21.450  25.127   2.134  1.00 30.21           C  
ATOM    747  O   PRO H 111      22.251  25.695   1.365  1.00 28.14           O  
ATOM    748  CB  PRO H 111      20.386  23.098   1.108  1.00 27.97           C  
ATOM    749  CG  PRO H 111      20.590  23.226  -0.359  1.00 30.50           C  
ATOM    750  CD  PRO H 111      19.702  24.364  -0.771  1.00 27.82           C  
ATOM    751  N   VAL H 112      21.655  24.994   3.444  1.00 28.26           N  
ATOM    752  CA  VAL H 112      22.912  25.377   4.083  1.00 28.09           C  
ATOM    753  C   VAL H 112      23.867  24.227   3.829  1.00 33.21           C  
ATOM    754  O   VAL H 112      23.443  23.076   3.624  1.00 30.92           O  
ATOM    755  CB  VAL H 112      22.838  25.690   5.609  1.00 30.49           C  
ATOM    756  CG1 VAL H 112      22.094  26.999   5.871  1.00 30.10           C  
ATOM    757  CG2 VAL H 112      22.260  24.523   6.420  1.00 28.92           C  
ATOM    758  N   VAL H 113      25.160  24.540   3.843  1.00 31.16           N  
ATOM    759  CA  VAL H 113      26.174  23.524   3.650  1.00 30.54           C  
ATOM    760  C   VAL H 113      26.585  23.090   5.046  1.00 31.06           C  
ATOM    761  O   VAL H 113      26.936  23.928   5.864  1.00 30.04           O  
ATOM    762  CB  VAL H 113      27.333  24.084   2.788  1.00 33.84           C  
ATOM    763  CG1 VAL H 113      28.576  23.208   2.870  1.00 32.83           C  
ATOM    764  CG2 VAL H 113      26.874  24.262   1.334  1.00 34.03           C  
ATOM    765  N   LEU H 114      26.491  21.798   5.333  1.00 25.45           N  
ATOM    766  CA  LEU H 114      26.909  21.307   6.652  1.00 24.64           C  
ATOM    767  C   LEU H 114      28.429  21.311   6.748  1.00 28.58           C  
ATOM    768  O   LEU H 114      29.123  20.959   5.774  1.00 27.79           O  
ATOM    769  CB  LEU H 114      26.345  19.905   6.960  1.00 23.97           C  
ATOM    770  CG  LEU H 114      24.825  19.760   6.895  1.00 27.07           C  
ATOM    771  CD1 LEU H 114      24.405  18.339   7.318  1.00 25.88           C  
ATOM    772  CD2 LEU H 114      24.105  20.857   7.734  1.00 27.71           C  
ATOM    773  N   THR H 115      28.937  21.793   7.901  1.00 26.22           N  
ATOM    774  CA  THR H 115      30.371  21.956   8.216  1.00 25.57           C  
ATOM    775  C   THR H 115      30.503  21.637   9.703  1.00 31.64           C  
ATOM    776  O   THR H 115      29.498  21.346  10.349  1.00 30.28           O  
ATOM    777  CB  THR H 115      30.805  23.427   7.968  1.00 27.97           C  
ATOM    778  CG2 THR H 115      30.549  23.928   6.515  1.00 19.57           C  
ATOM    779  OG1 THR H 115      30.133  24.247   8.920  1.00 30.44           O  
ATOM    780  N   ASP H 116      31.708  21.773  10.275  1.00 30.59           N  
ATOM    781  CA  ASP H 116      31.947  21.562  11.711  1.00 29.24           C  
ATOM    782  C   ASP H 116      31.104  22.480  12.596  1.00 32.07           C  
ATOM    783  O   ASP H 116      30.839  22.151  13.747  1.00 33.17           O  
ATOM    784  CB  ASP H 116      33.422  21.817  12.024  1.00 30.24           C  
ATOM    785  CG  ASP H 116      34.348  20.645  11.788  1.00 41.46           C  
ATOM    786  OD1 ASP H 116      33.988  19.750  10.991  1.00 40.97           O  
ATOM    787  OD2 ASP H 116      35.452  20.642  12.370  1.00 51.22           O1-
ATOM    788  N   HIS H 117      30.724  23.639  12.067  1.00 28.18           N  
ATOM    789  CA  HIS H 117      29.962  24.662  12.783  1.00 27.98           C  
ATOM    790  C   HIS H 117      28.458  24.707  12.419  1.00 29.37           C  
ATOM    791  O   HIS H 117      27.688  25.371  13.123  1.00 27.66           O  
ATOM    792  CB  HIS H 117      30.652  26.028  12.589  1.00 28.65           C  
ATOM    793  CG  HIS H 117      32.025  26.023  13.177  1.00 31.97           C  
ATOM    794  CD2 HIS H 117      32.413  26.200  14.465  1.00 34.62           C  
ATOM    795  ND1 HIS H 117      33.129  25.682  12.419  1.00 33.65           N  
ATOM    796  CE1 HIS H 117      34.161  25.724  13.245  1.00 33.87           C  
ATOM    797  NE2 HIS H 117      33.780  26.015  14.492  1.00 34.42           N  
ATOM    798  N   VAL H 118      28.044  23.968  11.350  1.00 24.63           N  
ATOM    799  CA  VAL H 118      26.649  23.905  10.867  1.00 22.95           C  
ATOM    800  C   VAL H 118      26.217  22.452  10.774  1.00 28.29           C  
ATOM    801  O   VAL H 118      26.630  21.740   9.869  1.00 28.64           O  
ATOM    802  CB  VAL H 118      26.424  24.696   9.542  1.00 24.99           C  
ATOM    803  CG1 VAL H 118      24.964  24.651   9.114  1.00 23.52           C  
ATOM    804  CG2 VAL H 118      26.872  26.158   9.683  1.00 25.42           C  
ATOM    805  N   VAL H 119      25.401  22.019  11.739  1.00 27.41           N  
ATOM    806  CA  VAL H 119      24.888  20.655  11.884  1.00 27.11           C  
ATOM    807  C   VAL H 119      23.414  20.677  12.367  1.00 29.90           C  
ATOM    808  O   VAL H 119      23.110  21.366  13.343  1.00 29.30           O  
ATOM    809  CB  VAL H 119      25.783  19.797  12.852  1.00 30.25           C  
ATOM    810  CG1 VAL H 119      25.291  18.351  12.939  1.00 29.56           C  
ATOM    811  CG2 VAL H 119      27.259  19.833  12.457  1.00 29.25           C  
ATOM    812  N   PRO H 120      22.497  19.885  11.760  1.00 24.82           N  
ATOM    813  CA  PRO H 120      21.114  19.843  12.291  1.00 23.25           C  
ATOM    814  C   PRO H 120      20.936  19.051  13.564  1.00 28.23           C  
ATOM    815  O   PRO H 120      21.736  18.192  13.891  1.00 29.03           O  
ATOM    816  CB  PRO H 120      20.284  19.218  11.169  1.00 24.81           C  
ATOM    817  CG  PRO H 120      21.250  18.634  10.203  1.00 30.56           C  
ATOM    818  CD  PRO H 120      22.668  18.999  10.589  1.00 26.24           C  
ATOM    819  N   LEU H 121      19.892  19.390  14.310  1.00 25.08           N  
ATOM    820  CA  LEU H 121      19.485  18.655  15.483  1.00 24.68           C  
ATOM    821  C   LEU H 121      18.460  17.620  14.945  1.00 29.73           C  
ATOM    822  O   LEU H 121      17.717  17.953  14.019  1.00 29.12           O  
ATOM    823  CB  LEU H 121      18.839  19.613  16.479  1.00 23.58           C  
ATOM    824  CG  LEU H 121      18.396  19.035  17.817  1.00 24.39           C  
ATOM    825  CD1 LEU H 121      19.613  18.524  18.643  1.00 23.81           C  
ATOM    826  CD2 LEU H 121      17.669  20.063  18.590  1.00 21.77           C  
ATOM    827  N   CYS H 122      18.449  16.374  15.482  1.00 26.47           N  
ATOM    828  CA  CYS H 122      17.514  15.336  15.036  1.00 26.89           C  
ATOM    829  C   CYS H 122      16.093  15.631  15.453  1.00 28.44           C  
ATOM    830  O   CYS H 122      15.828  15.794  16.634  1.00 27.45           O  
ATOM    831  CB  CYS H 122      17.923  13.948  15.530  1.00 28.45           C  
ATOM    832  SG  CYS H 122      19.619  13.470  15.130  1.00 33.19           S  
ATOM    833  N   LEU H 123      15.170  15.664  14.499  1.00 25.12           N  
ATOM    834  CA  LEU H 123      13.750  15.743  14.808  1.00 24.15           C  
ATOM    835  C   LEU H 123      13.397  14.246  15.111  1.00 31.55           C  
ATOM    836  O   LEU H 123      13.596  13.377  14.243  1.00 31.72           O  
ATOM    837  CB  LEU H 123      12.923  16.288  13.623  1.00 23.43           C  
ATOM    838  CG  LEU H 123      11.387  16.441  13.883  1.00 26.59           C  
ATOM    839  CD1 LEU H 123      11.066  17.669  14.674  1.00 25.75           C  
ATOM    840  CD2 LEU H 123      10.610  16.460  12.596  1.00 27.96           C  
ATOM    841  N   PRO H 124      13.023  13.890  16.351  1.00 28.25           N  
ATOM    842  CA  PRO H 124      12.760  12.466  16.642  1.00 28.68           C  
ATOM    843  C   PRO H 124      11.395  12.029  16.121  1.00 34.69           C  
ATOM    844  O   PRO H 124      10.593  12.864  15.695  1.00 35.27           O  
ATOM    845  CB  PRO H 124      12.805  12.421  18.171  1.00 29.60           C  
ATOM    846  CG  PRO H 124      12.249  13.749  18.561  1.00 33.77           C  
ATOM    847  CD  PRO H 124      12.770  14.728  17.536  1.00 29.15           C  
ATOM    848  N   GLU H 125      11.138  10.722  16.141  1.00 31.21           N  
ATOM    849  CA  GLU H 125       9.827  10.191  15.793  1.00 29.79           C  
ATOM    850  C   GLU H 125       8.991  10.393  17.046  1.00 31.44           C  
ATOM    851  O   GLU H 125       9.540  10.404  18.147  1.00 30.62           O  
ATOM    852  CB  GLU H 125       9.935   8.705  15.472  1.00 31.12           C  
ATOM    853  CG  GLU H 125      10.317   8.458  14.023  1.00 40.53           C  
ATOM    854  CD  GLU H 125      10.296   7.004  13.595  1.00 50.65           C  
ATOM    855  OE1 GLU H 125      10.020   6.118  14.437  1.00 52.14           O  
ATOM    856  OE2 GLU H 125      10.545   6.754  12.397  1.00 46.88           O1-
ATOM    857  N   ARG H 126       7.697  10.549  16.895  1.00 30.00           N  
ATOM    858  CA  ARG H 126       6.786  10.835  18.010  1.00 31.27           C  
ATOM    859  C   ARG H 126       6.887   9.858  19.170  1.00 35.96           C  
ATOM    860  O   ARG H 126       7.195  10.276  20.280  1.00 36.69           O  
ATOM    861  CB  ARG H 126       5.327  10.943  17.514  1.00 29.62           C  
ATOM    862  CG  ARG H 126       4.359  11.389  18.592  1.00 37.85           C  
ATOM    863  CD  ARG H 126       2.938  11.136  18.156  1.00 54.71           C  
ATOM    864  NE  ARG H 126       1.980  11.722  19.088  1.00 69.71           N  
ATOM    865  CZ  ARG H 126       1.147  12.713  18.790  1.00 85.61           C  
ATOM    866  NH1 ARG H 126       0.307  13.177  19.704  1.00 71.92           N1+
ATOM    867  NH2 ARG H 126       1.145  13.247  17.573  1.00 77.70           N  
ATOM    868  N   THR H 127       6.647   8.563  18.919  1.00 34.32           N  
ATOM    869  CA  THR H 127       6.642   7.527  19.971  1.00 34.12           C  
ATOM    870  C   THR H 127       7.931   7.519  20.787  1.00 36.30           C  
ATOM    871  O   THR H 127       7.885   7.507  22.032  1.00 36.35           O  
ATOM    872  CB  THR H 127       6.295   6.157  19.377  1.00 43.43           C  
ATOM    873  CG2 THR H 127       6.210   5.081  20.437  1.00 41.33           C  
ATOM    874  OG1 THR H 127       5.042   6.263  18.704  1.00 38.41           O  
ATOM    875  N   PHE H 128       9.077   7.558  20.097  1.00 31.84           N  
ATOM    876  CA  PHE H 128      10.395   7.626  20.748  1.00 30.76           C  
ATOM    877  C   PHE H 128      10.489   8.877  21.631  1.00 33.20           C  
ATOM    878  O   PHE H 128      10.967   8.811  22.762  1.00 32.20           O  
ATOM    879  CB  PHE H 128      11.495   7.650  19.674  1.00 32.42           C  
ATOM    880  CG  PHE H 128      12.888   7.952  20.169  1.00 33.63           C  
ATOM    881  CD1 PHE H 128      13.571   7.045  20.965  1.00 36.23           C  
ATOM    882  CD2 PHE H 128      13.554   9.108  19.762  1.00 36.27           C  
ATOM    883  CE1 PHE H 128      14.879   7.311  21.390  1.00 37.52           C  
ATOM    884  CE2 PHE H 128      14.855   9.378  20.194  1.00 38.66           C  
ATOM    885  CZ  PHE H 128      15.513   8.476  21.004  1.00 36.53           C  
ATOM    886  N   SER H 129      10.031  10.018  21.112  1.00 31.51           N  
ATOM    887  CA  SER H 129      10.082  11.270  21.875  1.00 31.65           C  
ATOM    888  C   SER H 129       9.186  11.187  23.155  1.00 34.72           C  
ATOM    889  O   SER H 129       9.641  11.539  24.252  1.00 35.73           O  
ATOM    890  CB  SER H 129       9.693  12.442  20.982  1.00 32.75           C  
ATOM    891  OG  SER H 129       9.979  13.637  21.681  1.00 40.16           O  
ATOM    892  N   GLU H 129A      7.951  10.670  23.014  1.00 31.71           N  
ATOM    893  CA  GLU H 129A      6.992  10.526  24.141  1.00 33.02           C  
ATOM    894  C   GLU H 129A      7.387   9.508  25.184  1.00 38.99           C  
ATOM    895  O   GLU H 129A      7.196   9.744  26.381  1.00 40.50           O  
ATOM    896  CB  GLU H 129A      5.601  10.144  23.660  1.00 33.66           C  
ATOM    897  CG  GLU H 129A      4.991  11.088  22.650  1.00 40.97           C  
ATOM    898  CD  GLU H 129A      3.639  10.622  22.154  1.00 51.48           C  
ATOM    899  OE1 GLU H 129A      3.394   9.394  22.092  1.00 57.61           O  
ATOM    900  OE2 GLU H 129A      2.818  11.502  21.824  1.00 38.14           O1-
ATOM    901  N   ARG H 129B      7.847   8.349  24.739  1.00 35.75           N  
ATOM    902  CA  ARG H 129B      8.173   7.259  25.655  1.00 34.97           C  
ATOM    903  C   ARG H 129B      9.586   7.310  26.197  1.00 39.72           C  
ATOM    904  O   ARG H 129B      9.804   6.839  27.317  1.00 39.92           O  
ATOM    905  CB  ARG H 129B      7.877   5.900  25.015  1.00 33.25           C  
ATOM    906  CG  ARG H 129B      6.442   5.764  24.486  1.00 42.16           C  
ATOM    907  CD  ARG H 129B      5.884   4.397  24.795  1.00 60.10           C  
ATOM    908  NE  ARG H 129B      5.948   3.487  23.652  1.00 71.15           N  
ATOM    909  CZ  ARG H 129B      4.883   3.066  22.976  1.00 83.90           C  
ATOM    910  NH1 ARG H 129B      3.669   3.501  23.297  1.00 75.58           N1+
ATOM    911  NH2 ARG H 129B      5.025   2.226  21.960  1.00 63.11           N  
ATOM    912  N   THR H 129C     10.547   7.886  25.448  1.00 34.43           N  
ATOM    913  CA  THR H 129C     11.924   7.884  25.931  1.00 33.59           C  
ATOM    914  C   THR H 129C     12.484   9.283  26.203  1.00 39.09           C  
ATOM    915  O   THR H 129C     13.065   9.482  27.267  1.00 40.77           O  
ATOM    916  CB  THR H 129C     12.809   7.069  24.967  1.00 37.04           C  
ATOM    917  CG2 THR H 129C     14.267   7.034  25.367  1.00 32.51           C  
ATOM    918  OG1 THR H 129C     12.318   5.740  24.912  1.00 39.27           O  
ATOM    919  N   LEU H 129D     12.408  10.219  25.233  1.00 35.05           N  
ATOM    920  CA  LEU H 129D     13.007  11.558  25.432  1.00 32.47           C  
ATOM    921  C   LEU H 129D     12.293  12.364  26.504  1.00 33.69           C  
ATOM    922  O   LEU H 129D     12.956  13.024  27.279  1.00 32.20           O  
ATOM    923  CB  LEU H 129D     13.123  12.355  24.124  1.00 30.75           C  
ATOM    924  CG  LEU H 129D     13.844  11.715  22.943  1.00 31.71           C  
ATOM    925  CD1 LEU H 129D     13.739  12.580  21.733  1.00 28.55           C  
ATOM    926  CD2 LEU H 129D     15.306  11.424  23.237  1.00 32.53           C  
ATOM    927  N   ALA H 129E     10.950  12.246  26.598  1.00 31.61           N  
ATOM    928  CA  ALA H 129E     10.116  12.902  27.623  1.00 30.75           C  
ATOM    929  C   ALA H 129E     10.577  12.628  29.062  1.00 37.60           C  
ATOM    930  O   ALA H 129E     10.307  13.446  29.950  1.00 39.46           O  
ATOM    931  CB  ALA H 129E      8.653  12.509  27.450  1.00 30.44           C  
ATOM    932  N   PHE H 129F     11.335  11.533  29.273  1.00 33.37           N  
ATOM    933  CA  PHE H 129F     11.825  11.112  30.585  1.00 33.78           C  
ATOM    934  C   PHE H 129F     13.297  11.389  30.821  1.00 37.88           C  
ATOM    935  O   PHE H 129F     13.776  11.110  31.919  1.00 37.93           O  
ATOM    936  CB  PHE H 129F     11.480   9.633  30.873  1.00 35.51           C  
ATOM    937  CG  PHE H 129F      9.996   9.370  30.729  1.00 37.35           C  
ATOM    938  CD1 PHE H 129F      9.117   9.656  31.769  1.00 40.35           C  
ATOM    939  CD2 PHE H 129F      9.471   8.894  29.532  1.00 39.00           C  
ATOM    940  CE1 PHE H 129F      7.744   9.464  31.613  1.00 41.37           C  
ATOM    941  CE2 PHE H 129F      8.099   8.683  29.382  1.00 41.06           C  
ATOM    942  CZ  PHE H 129F      7.248   8.956  30.426  1.00 39.96           C  
ATOM    943  N   VAL H 129G     14.009  12.006  29.856  1.00 36.21           N  
ATOM    944  CA  VAL H 129G     15.399  12.447  30.100  1.00 35.91           C  
ATOM    945  C   VAL H 129G     15.188  13.769  30.897  1.00 39.80           C  
ATOM    946  O   VAL H 129G     14.467  14.655  30.428  1.00 36.23           O  
ATOM    947  CB  VAL H 129G     16.236  12.666  28.816  1.00 40.27           C  
ATOM    948  CG1 VAL H 129G     17.609  13.264  29.137  1.00 39.94           C  
ATOM    949  CG2 VAL H 129G     16.386  11.379  28.012  1.00 40.26           C  
ATOM    950  N   ARG H 134      15.691  13.829  32.138  1.00 40.13           N  
ATOM    951  CA  ARG H 134      15.448  14.983  33.009  1.00 42.18           C  
ATOM    952  C   ARG H 134      16.023  16.297  32.479  1.00 46.84           C  
ATOM    953  O   ARG H 134      15.296  17.278  32.372  1.00 48.35           O  
ATOM    954  CB  ARG H 134      15.925  14.722  34.454  1.00 44.11           C  
ATOM    955  CG  ARG H 134      15.615  15.889  35.393  1.00 55.92           C  
ATOM    956  CD  ARG H 134      15.665  15.520  36.856  1.00 61.64           C  
ATOM    957  NE  ARG H 134      14.913  16.504  37.629  1.00 61.21           N  
ATOM    958  CZ  ARG H 134      15.444  17.338  38.511  1.00 76.12           C  
ATOM    959  NH1 ARG H 134      16.742  17.291  38.781  1.00 69.70           N1+
ATOM    960  NH2 ARG H 134      14.680  18.216  39.145  1.00 67.20           N  
ATOM    961  N   PHE H 135      17.320  16.314  32.190  1.00 41.32           N  
ATOM    962  CA  PHE H 135      18.010  17.510  31.760  1.00 39.93           C  
ATOM    963  C   PHE H 135      18.150  17.610  30.263  1.00 40.96           C  
ATOM    964  O   PHE H 135      18.359  16.606  29.580  1.00 39.53           O  
ATOM    965  CB  PHE H 135      19.368  17.640  32.469  1.00 41.48           C  
ATOM    966  CG  PHE H 135      19.235  17.946  33.947  1.00 42.80           C  
ATOM    967  CD1 PHE H 135      19.126  16.918  34.883  1.00 45.63           C  
ATOM    968  CD2 PHE H 135      19.232  19.263  34.406  1.00 45.12           C  
ATOM    969  CE1 PHE H 135      18.979  17.201  36.246  1.00 46.43           C  
ATOM    970  CE2 PHE H 135      19.100  19.546  35.770  1.00 47.60           C  
ATOM    971  CZ  PHE H 135      18.968  18.514  36.679  1.00 45.84           C  
ATOM    972  N   SER H 136      18.005  18.852  29.761  1.00 35.39           N  
ATOM    973  CA  SER H 136      18.125  19.235  28.356  1.00 34.46           C  
ATOM    974  C   SER H 136      18.744  20.607  28.278  1.00 37.36           C  
ATOM    975  O   SER H 136      18.731  21.355  29.253  1.00 37.01           O  
ATOM    976  CB  SER H 136      16.759  19.256  27.679  1.00 34.56           C  
ATOM    977  OG  SER H 136      16.224  17.947  27.612  1.00 36.99           O  
ATOM    978  N   LEU H 137      19.289  20.929  27.126  1.00 33.61           N  
ATOM    979  CA  LEU H 137      19.931  22.211  26.898  1.00 33.27           C  
ATOM    980  C   LEU H 137      19.039  23.173  26.147  1.00 38.63           C  
ATOM    981  O   LEU H 137      18.422  22.810  25.142  1.00 39.14           O  
ATOM    982  CB  LEU H 137      21.277  22.041  26.174  1.00 32.81           C  
ATOM    983  CG  LEU H 137      22.368  21.213  26.877  1.00 36.19           C  
ATOM    984  CD1 LEU H 137      23.644  21.228  26.070  1.00 35.57           C  
ATOM    985  CD2 LEU H 137      22.664  21.741  28.277  1.00 36.90           C  
ATOM    986  N   VAL H 138      18.976  24.408  26.655  1.00 34.16           N  
ATOM    987  CA  VAL H 138      18.267  25.548  26.075  1.00 33.07           C  
ATOM    988  C   VAL H 138      19.311  26.620  25.726  1.00 32.61           C  
ATOM    989  O   VAL H 138      20.241  26.823  26.506  1.00 29.25           O  
ATOM    990  CB  VAL H 138      17.121  26.056  26.970  1.00 38.41           C  
ATOM    991  CG1 VAL H 138      16.431  27.242  26.320  1.00 39.96           C  
ATOM    992  CG2 VAL H 138      16.098  24.948  27.220  1.00 37.83           C  
ATOM    993  N   SER H 139      19.212  27.247  24.526  1.00 29.93           N  
ATOM    994  CA  SER H 139      20.234  28.207  24.062  1.00 29.69           C  
ATOM    995  C   SER H 139      19.702  29.424  23.287  1.00 31.60           C  
ATOM    996  O   SER H 139      18.589  29.402  22.752  1.00 31.76           O  
ATOM    997  CB  SER H 139      21.284  27.479  23.229  1.00 30.71           C  
ATOM    998  OG  SER H 139      20.580  26.614  22.364  1.00 29.75           O  
ATOM    999  N   GLY H 140      20.517  30.470  23.217  1.00 27.19           N  
ATOM   1000  CA  GLY H 140      20.167  31.677  22.471  1.00 26.37           C  
ATOM   1001  C   GLY H 140      20.968  32.912  22.799  1.00 31.84           C  
ATOM   1002  O   GLY H 140      21.829  32.911  23.692  1.00 31.18           O  
ATOM   1003  N   TRP H 141      20.685  33.983  22.052  1.00 30.51           N  
ATOM   1004  CA  TRP H 141      21.326  35.290  22.240  1.00 29.92           C  
ATOM   1005  C   TRP H 141      20.361  36.263  22.928  1.00 33.06           C  
ATOM   1006  O   TRP H 141      20.507  37.478  22.821  1.00 32.99           O  
ATOM   1007  CB  TRP H 141      21.790  35.860  20.898  1.00 28.55           C  
ATOM   1008  CG  TRP H 141      22.875  35.067  20.223  1.00 29.32           C  
ATOM   1009  CD1 TRP H 141      24.218  35.234  20.365  1.00 31.77           C  
ATOM   1010  CD2 TRP H 141      22.698  34.066  19.206  1.00 29.10           C  
ATOM   1011  CE2 TRP H 141      23.982  33.657  18.793  1.00 32.94           C  
ATOM   1012  CE3 TRP H 141      21.573  33.471  18.609  1.00 30.86           C  
ATOM   1013  NE1 TRP H 141      24.892  34.371  19.530  1.00 31.09           N  
ATOM   1014  CZ2 TRP H 141      24.176  32.674  17.813  1.00 32.18           C  
ATOM   1015  CZ3 TRP H 141      21.767  32.521  17.622  1.00 32.06           C  
ATOM   1016  CH2 TRP H 141      23.054  32.120  17.244  1.00 32.36           C  
ATOM   1017  N   GLY H 142      19.414  35.718  23.676  1.00 29.67           N  
ATOM   1018  CA  GLY H 142      18.421  36.514  24.381  1.00 28.83           C  
ATOM   1019  C   GLY H 142      18.992  37.258  25.559  1.00 32.87           C  
ATOM   1020  O   GLY H 142      20.202  37.175  25.845  1.00 31.65           O  
ATOM   1021  N   GLN H 143      18.099  37.944  26.283  1.00 28.75           N  
ATOM   1022  CA  GLN H 143      18.427  38.734  27.470  1.00 28.68           C  
ATOM   1023  C   GLN H 143      19.187  37.902  28.487  1.00 34.20           C  
ATOM   1024  O   GLN H 143      18.870  36.720  28.666  1.00 35.88           O  
ATOM   1025  CB  GLN H 143      17.165  39.345  28.114  1.00 29.78           C  
ATOM   1026  CG  GLN H 143      16.374  40.341  27.212  1.00 37.17           C  
ATOM   1027  CD  GLN H 143      15.567  39.646  26.119  1.00 64.03           C  
ATOM   1028  NE2 GLN H 143      15.075  40.418  25.149  1.00 63.74           N  
ATOM   1029  OE1 GLN H 143      15.409  38.408  26.096  1.00 53.54           O  
ATOM   1030  N   LEU H 144      20.209  38.501  29.121  1.00 28.58           N  
ATOM   1031  CA  LEU H 144      21.004  37.827  30.153  1.00 29.35           C  
ATOM   1032  C   LEU H 144      20.339  37.951  31.501  1.00 36.43           C  
ATOM   1033  O   LEU H 144      20.655  37.212  32.423  1.00 37.41           O  
ATOM   1034  CB  LEU H 144      22.450  38.352  30.186  1.00 29.21           C  
ATOM   1035  CG  LEU H 144      23.294  38.010  28.963  1.00 34.71           C  
ATOM   1036  CD1 LEU H 144      24.532  38.919  28.880  1.00 34.95           C  
ATOM   1037  CD2 LEU H 144      23.706  36.538  28.976  1.00 35.16           C  
ATOM   1038  N   LEU H 145      19.365  38.862  31.587  1.00 35.96           N  
ATOM   1039  CA  LEU H 145      18.563  39.188  32.763  1.00 36.57           C  
ATOM   1040  C   LEU H 145      17.215  39.667  32.289  1.00 38.25           C  
ATOM   1041  O   LEU H 145      17.107  40.248  31.196  1.00 36.61           O  
ATOM   1042  CB  LEU H 145      19.181  40.391  33.508  1.00 37.28           C  
ATOM   1043  CG  LEU H 145      20.497  40.261  34.217  1.00 42.94           C  
ATOM   1044  CD1 LEU H 145      20.947  41.620  34.637  1.00 44.21           C  
ATOM   1045  CD2 LEU H 145      20.402  39.308  35.436  1.00 44.12           C  
ATOM   1046  N   ASP H 146      16.210  39.534  33.155  1.00 35.63           N  
ATOM   1047  CA  ASP H 146      14.891  40.097  32.898  1.00 34.47           C  
ATOM   1048  C   ASP H 146      15.092  41.631  32.852  1.00 38.59           C  
ATOM   1049  O   ASP H 146      15.727  42.205  33.743  1.00 36.79           O  
ATOM   1050  CB  ASP H 146      13.938  39.726  34.037  1.00 36.31           C  
ATOM   1051  CG  ASP H 146      12.459  39.772  33.674  1.00 51.70           C  
ATOM   1052  OD1 ASP H 146      12.128  40.241  32.554  1.00 51.12           O  
ATOM   1053  OD2 ASP H 146      11.634  39.294  34.489  1.00 63.73           O1-
ATOM   1054  N   ARG H 147      14.668  42.257  31.747  1.00 36.69           N  
ATOM   1055  CA  ARG H 147      14.795  43.695  31.494  1.00 36.52           C  
ATOM   1056  C   ARG H 147      16.265  44.087  31.392  1.00 40.97           C  
ATOM   1057  O   ARG H 147      16.664  45.197  31.763  1.00 40.91           O  
ATOM   1058  CB  ARG H 147      13.982  44.535  32.514  1.00 36.82           C  
ATOM   1059  CG  ARG H 147      12.469  44.451  32.227  1.00 48.84           C  
ATOM   1060  CD  ARG H 147      11.600  45.084  33.284  1.00 56.87           C  
ATOM   1061  NE  ARG H 147      11.766  44.443  34.591  1.00 70.21           N  
ATOM   1062  CZ  ARG H 147      11.127  44.816  35.697  1.00 84.49           C  
ATOM   1063  NH1 ARG H 147      10.266  45.827  35.668  1.00 73.98           N1+
ATOM   1064  NH2 ARG H 147      11.336  44.175  36.838  1.00 66.07           N  
ATOM   1065  N   GLY H 149      17.055  43.158  30.852  1.00 35.06           N  
ATOM   1066  CA  GLY H 149      18.477  43.359  30.685  1.00 34.30           C  
ATOM   1067  C   GLY H 149      18.926  43.323  29.247  1.00 37.57           C  
ATOM   1068  O   GLY H 149      18.121  43.180  28.326  1.00 37.68           O  
ATOM   1069  N   ALA H 150      20.219  43.499  29.060  1.00 34.29           N  
ATOM   1070  CA  ALA H 150      20.833  43.450  27.747  1.00 34.88           C  
ATOM   1071  C   ALA H 150      20.832  41.996  27.233  1.00 39.60           C  
ATOM   1072  O   ALA H 150      20.763  41.031  28.007  1.00 39.61           O  
ATOM   1073  CB  ALA H 150      22.253  43.982  27.825  1.00 35.57           C  
ATOM   1074  N   THR H 151      20.837  41.866  25.923  1.00 37.15           N  
ATOM   1075  CA  THR H 151      20.862  40.594  25.208  1.00 36.92           C  
ATOM   1076  C   THR H 151      22.323  40.203  25.093  1.00 39.72           C  
ATOM   1077  O   THR H 151      23.188  41.083  25.198  1.00 38.01           O  
ATOM   1078  CB  THR H 151      20.201  40.741  23.817  1.00 40.74           C  
ATOM   1079  CG2 THR H 151      18.691  40.907  23.891  1.00 40.39           C  
ATOM   1080  OG1 THR H 151      20.792  41.840  23.126  1.00 42.20           O  
ATOM   1081  N   ALA H 152      22.603  38.911  24.815  1.00 35.49           N  
ATOM   1082  CA  ALA H 152      23.980  38.407  24.708  1.00 34.57           C  
ATOM   1083  C   ALA H 152      24.602  38.610  23.341  1.00 36.21           C  
ATOM   1084  O   ALA H 152      23.906  38.478  22.345  1.00 35.71           O  
ATOM   1085  CB  ALA H 152      24.002  36.936  25.054  1.00 34.94           C  
ATOM   1086  N   LEU H 153      25.920  38.894  23.297  1.00 31.98           N  
ATOM   1087  CA  LEU H 153      26.727  39.004  22.073  1.00 32.08           C  
ATOM   1088  C   LEU H 153      27.276  37.626  21.656  1.00 32.76           C  
ATOM   1089  O   LEU H 153      27.573  37.400  20.477  1.00 29.94           O  
ATOM   1090  CB  LEU H 153      27.924  39.971  22.247  1.00 32.59           C  
ATOM   1091  CG  LEU H 153      27.613  41.464  22.331  1.00 38.72           C  
ATOM   1092  CD1 LEU H 153      28.859  42.234  22.766  1.00 39.51           C  
ATOM   1093  CD2 LEU H 153      27.106  42.027  20.978  1.00 41.70           C  
ATOM   1094  N   GLU H 154      27.460  36.734  22.631  1.00 29.77           N  
ATOM   1095  CA  GLU H 154      27.934  35.375  22.359  1.00 30.35           C  
ATOM   1096  C   GLU H 154      26.837  34.411  22.728  1.00 31.86           C  
ATOM   1097  O   GLU H 154      26.125  34.639  23.710  1.00 28.86           O  
ATOM   1098  CB  GLU H 154      29.178  35.033  23.164  1.00 31.83           C  
ATOM   1099  CG  GLU H 154      30.471  35.533  22.549  1.00 39.19           C  
ATOM   1100  CD  GLU H 154      31.663  35.002  23.321  1.00 46.69           C  
ATOM   1101  OE1 GLU H 154      31.762  35.304  24.530  1.00 39.40           O  
ATOM   1102  OE2 GLU H 154      32.441  34.209  22.748  1.00 39.21           O1-
ATOM   1103  N   LEU H 155      26.673  33.351  21.921  1.00 27.09           N  
ATOM   1104  CA  LEU H 155      25.636  32.346  22.143  1.00 25.67           C  
ATOM   1105  C   LEU H 155      25.717  31.768  23.532  1.00 26.45           C  
ATOM   1106  O   LEU H 155      26.786  31.360  23.979  1.00 24.57           O  
ATOM   1107  CB  LEU H 155      25.730  31.250  21.078  1.00 25.53           C  
ATOM   1108  CG  LEU H 155      24.674  30.126  21.119  1.00 28.21           C  
ATOM   1109  CD1 LEU H 155      23.228  30.687  21.027  1.00 25.85           C  
ATOM   1110  CD2 LEU H 155      24.947  29.148  20.005  1.00 25.65           C  
ATOM   1111  N   MET H 156      24.564  31.760  24.220  1.00 24.56           N  
ATOM   1112  CA AMET H 156      24.471  31.246  25.583  0.50 22.88           C  
ATOM   1113  CA BMET H 156      24.468  31.245  25.589  0.50 23.78           C  
ATOM   1114  C   MET H 156      23.702  29.946  25.621  1.00 27.44           C  
ATOM   1115  O   MET H 156      22.808  29.746  24.795  1.00 27.98           O  
ATOM   1116  CB AMET H 156      23.835  32.295  26.508  0.50 24.51           C  
ATOM   1117  CB BMET H 156      23.824  32.277  26.536  0.50 26.11           C  
ATOM   1118  CG AMET H 156      24.492  33.681  26.400  0.50 27.80           C  
ATOM   1119  CG BMET H 156      24.607  33.581  26.646  0.50 30.45           C  
ATOM   1120  SD AMET H 156      26.207  33.857  26.955  0.50 30.94           S  
ATOM   1121  SD BMET H 156      26.056  33.579  27.737  0.50 34.88           S  
ATOM   1122  CE AMET H 156      25.978  33.446  28.751  0.50 26.32           C  
ATOM   1123  CE BMET H 156      26.809  35.173  27.214  0.50 30.04           C  
ATOM   1124  N   VAL H 157      24.042  29.075  26.586  1.00 26.28           N  
ATOM   1125  CA  VAL H 157      23.451  27.759  26.815  1.00 26.11           C  
ATOM   1126  C   VAL H 157      23.180  27.520  28.306  1.00 29.97           C  
ATOM   1127  O   VAL H 157      23.972  27.919  29.145  1.00 30.39           O  
ATOM   1128  CB  VAL H 157      24.277  26.607  26.145  1.00 29.17           C  
ATOM   1129  CG1 VAL H 157      25.646  26.427  26.801  1.00 29.04           C  
ATOM   1130  CG2 VAL H 157      23.495  25.291  26.108  1.00 28.36           C  
ATOM   1131  N   LEU H 158      22.061  26.852  28.602  1.00 27.03           N  
ATOM   1132  CA  LEU H 158      21.600  26.500  29.933  1.00 26.52           C  
ATOM   1133  C   LEU H 158      21.028  25.080  30.004  1.00 33.15           C  
ATOM   1134  O   LEU H 158      20.227  24.681  29.159  1.00 33.09           O  
ATOM   1135  CB  LEU H 158      20.535  27.525  30.344  1.00 26.19           C  
ATOM   1136  CG  LEU H 158      19.862  27.367  31.692  1.00 30.32           C  
ATOM   1137  CD1 LEU H 158      20.840  27.563  32.826  1.00 30.06           C  
ATOM   1138  CD2 LEU H 158      18.762  28.305  31.795  1.00 31.19           C  
ATOM   1139  N   ASN H 159      21.385  24.353  31.070  1.00 33.46           N  
ATOM   1140  CA  ASN H 159      20.885  23.016  31.361  1.00 34.25           C  
ATOM   1141  C   ASN H 159      19.666  23.171  32.237  1.00 37.56           C  
ATOM   1142  O   ASN H 159      19.740  23.831  33.278  1.00 37.66           O  
ATOM   1143  CB  ASN H 159      21.977  22.190  32.082  1.00 41.72           C  
ATOM   1144  CG  ASN H 159      21.832  20.687  32.000  1.00 56.69           C  
ATOM   1145  ND2 ASN H 159      22.264  20.001  33.047  1.00 55.86           N  
ATOM   1146  OD1 ASN H 159      21.394  20.123  30.996  1.00 40.75           O  
ATOM   1147  N   VAL H 160      18.522  22.610  31.812  1.00 33.15           N  
ATOM   1148  CA  VAL H 160      17.291  22.735  32.594  1.00 32.01           C  
ATOM   1149  C   VAL H 160      16.593  21.393  32.867  1.00 38.06           C  
ATOM   1150  O   VAL H 160      16.520  20.573  31.965  1.00 37.41           O  
ATOM   1151  CB  VAL H 160      16.284  23.760  31.994  1.00 34.26           C  
ATOM   1152  CG1 VAL H 160      16.775  25.192  32.138  1.00 33.33           C  
ATOM   1153  CG2 VAL H 160      15.905  23.435  30.557  1.00 33.35           C  
ATOM   1154  N   PRO H 161      15.987  21.176  34.060  1.00 37.61           N  
ATOM   1155  CA  PRO H 161      15.230  19.928  34.271  1.00 37.70           C  
ATOM   1156  C   PRO H 161      13.770  20.056  33.822  1.00 41.61           C  
ATOM   1157  O   PRO H 161      13.136  21.084  34.044  1.00 40.70           O  
ATOM   1158  CB  PRO H 161      15.345  19.695  35.778  1.00 39.47           C  
ATOM   1159  CG  PRO H 161      15.538  21.073  36.374  1.00 43.60           C  
ATOM   1160  CD  PRO H 161      15.983  22.019  35.273  1.00 39.20           C  
ATOM   1161  N   ARG H 162      13.230  19.008  33.200  1.00 38.78           N  
ATOM   1162  CA  ARG H 162      11.839  18.997  32.750  1.00 39.00           C  
ATOM   1163  C   ARG H 162      10.902  18.617  33.910  1.00 45.64           C  
ATOM   1164  O   ARG H 162      11.291  17.845  34.795  1.00 44.50           O  
ATOM   1165  CB  ARG H 162      11.672  18.026  31.560  1.00 38.32           C  
ATOM   1166  CG  ARG H 162      10.343  18.138  30.817  1.00 38.52           C  
ATOM   1167  CD  ARG H 162      10.350  17.212  29.625  1.00 35.53           C  
ATOM   1168  NE  ARG H 162       9.043  17.072  28.965  1.00 30.61           N  
ATOM   1169  CZ  ARG H 162       8.892  16.620  27.722  1.00 36.43           C  
ATOM   1170  NH1 ARG H 162       9.951  16.296  26.995  1.00 32.29           N1+
ATOM   1171  NH2 ARG H 162       7.681  16.497  27.195  1.00 20.94           N  
ATOM   1172  N   LEU H 163       9.669  19.141  33.892  1.00 43.84           N  
ATOM   1173  CA  LEU H 163       8.677  18.839  34.920  1.00 45.39           C  
ATOM   1174  C   LEU H 163       7.453  18.250  34.290  1.00 52.33           C  
ATOM   1175  O   LEU H 163       7.095  18.651  33.175  1.00 51.35           O  
ATOM   1176  CB  LEU H 163       8.247  20.124  35.661  1.00 45.33           C  
ATOM   1177  CG  LEU H 163       9.179  20.620  36.735  1.00 49.73           C  
ATOM   1178  CD1 LEU H 163      10.208  21.570  36.162  1.00 49.81           C  
ATOM   1179  CD2 LEU H 163       8.396  21.285  37.835  1.00 52.42           C  
ATOM   1180  N   MET H 164       6.755  17.355  35.027  1.00 51.27           N  
ATOM   1181  CA  MET H 164       5.461  16.836  34.566  1.00 52.36           C  
ATOM   1182  C   MET H 164       4.510  17.977  34.823  1.00 54.34           C  
ATOM   1183  O   MET H 164       4.709  18.691  35.792  1.00 53.21           O  
ATOM   1184  CB  MET H 164       5.047  15.566  35.318  1.00 55.82           C  
ATOM   1185  CG  MET H 164       5.820  14.342  34.870  1.00 61.30           C  
ATOM   1186  SD  MET H 164       4.800  12.853  34.754  1.00 67.92           S  
ATOM   1187  CE  MET H 164       6.073  11.579  34.835  1.00 64.57           C  
ATOM   1188  N   THR H 165       3.547  18.219  33.931  1.00 53.07           N  
ATOM   1189  CA  THR H 165       2.637  19.370  34.019  1.00 53.68           C  
ATOM   1190  C   THR H 165       1.975  19.473  35.418  1.00 59.15           C  
ATOM   1191  O   THR H 165       1.915  20.583  35.947  1.00 59.01           O  
ATOM   1192  CB  THR H 165       1.653  19.389  32.825  1.00 61.03           C  
ATOM   1193  CG2 THR H 165       0.692  20.583  32.860  1.00 58.17           C  
ATOM   1194  OG1 THR H 165       2.416  19.435  31.603  1.00 58.57           O  
ATOM   1195  N   GLN H 166       1.572  18.333  36.040  1.00 57.03           N  
ATOM   1196  CA  GLN H 166       0.978  18.304  37.384  1.00 57.02           C  
ATOM   1197  C   GLN H 166       1.931  18.909  38.410  1.00 60.90           C  
ATOM   1198  O   GLN H 166       1.525  19.820  39.140  1.00 60.01           O  
ATOM   1199  CB  GLN H 166       0.574  16.881  37.797  1.00 58.76           C  
ATOM   1200  N   ASP H 167       3.214  18.456  38.418  1.00 57.99           N  
ATOM   1201  CA  ASP H 167       4.244  18.967  39.335  1.00 58.49           C  
ATOM   1202  C   ASP H 167       4.539  20.439  39.076  1.00 61.00           C  
ATOM   1203  O   ASP H 167       4.723  21.191  40.026  1.00 60.62           O  
ATOM   1204  CB  ASP H 167       5.542  18.125  39.297  1.00 61.10           C  
ATOM   1205  CG  ASP H 167       5.347  16.615  39.264  1.00 80.18           C  
ATOM   1206  OD1 ASP H 167       4.324  16.130  39.808  1.00 81.96           O  
ATOM   1207  OD2 ASP H 167       6.220  15.916  38.696  1.00 90.62           O1-
ATOM   1208  N   CYS H 168       4.538  20.852  37.794  1.00 57.32           N  
ATOM   1209  CA  CYS H 168       4.774  22.237  37.381  1.00 56.78           C  
ATOM   1210  C   CYS H 168       3.675  23.133  37.967  1.00 62.82           C  
ATOM   1211  O   CYS H 168       3.998  24.117  38.636  1.00 62.68           O  
ATOM   1212  CB  CYS H 168       4.875  22.364  35.856  1.00 55.82           C  
ATOM   1213  SG  CYS H 168       5.006  24.080  35.252  1.00 58.61           S  
ATOM   1214  N   LEU H 169       2.394  22.741  37.788  1.00 60.75           N  
ATOM   1215  CA  LEU H 169       1.230  23.469  38.301  1.00 61.34           C  
ATOM   1216  C   LEU H 169       1.236  23.632  39.827  1.00 68.84           C  
ATOM   1217  O   LEU H 169       0.923  24.720  40.325  1.00 68.10           O  
ATOM   1218  CB  LEU H 169      -0.074  22.818  37.826  1.00 61.03           C  
ATOM   1219  CG  LEU H 169      -0.420  23.008  36.354  1.00 65.85           C  
ATOM   1220  CD1 LEU H 169      -1.422  21.964  35.891  1.00 66.25           C  
ATOM   1221  CD2 LEU H 169      -0.924  24.427  36.068  1.00 67.84           C  
ATOM   1222  N   GLN H 170       1.606  22.556  40.558  1.00 68.25           N  
ATOM   1223  CA  GLN H 170       1.680  22.534  42.024  1.00 69.18           C  
ATOM   1224  C   GLN H 170       2.835  23.401  42.525  1.00 75.13           C  
ATOM   1225  O   GLN H 170       2.644  24.163  43.482  1.00 75.41           O  
ATOM   1226  CB  GLN H 170       1.796  21.092  42.561  1.00 70.53           C  
ATOM   1227  N   GLN H 170A      4.015  23.310  41.851  1.00 71.81           N  
ATOM   1228  CA  GLN H 170A      5.238  24.067  42.172  1.00 71.92           C  
ATOM   1229  C   GLN H 170A      5.222  25.545  41.755  1.00 76.33           C  
ATOM   1230  O   GLN H 170A      6.129  26.289  42.142  1.00 76.43           O  
ATOM   1231  CB  GLN H 170A      6.480  23.381  41.592  1.00 73.20           C  
ATOM   1232  CG  GLN H 170A      6.970  22.226  42.436  1.00 82.59           C  
ATOM   1233  CD  GLN H 170A      7.881  21.356  41.638  1.00 94.58           C  
ATOM   1234  NE2 GLN H 170A      9.157  21.698  41.620  1.00 81.70           N  
ATOM   1235  OE1 GLN H 170A      7.448  20.387  41.013  1.00 92.79           O  
ATOM   1236  N   SER H 170B      4.220  25.964  40.962  1.00 72.66           N  
ATOM   1237  CA  SER H 170B      4.111  27.341  40.495  1.00 72.49           C  
ATOM   1238  C   SER H 170B      3.199  28.190  41.385  1.00 76.92           C  
ATOM   1239  O   SER H 170B      2.071  27.780  41.688  1.00 76.35           O  
ATOM   1240  CB  SER H 170B      3.670  27.393  39.035  1.00 75.05           C  
ATOM   1241  OG  SER H 170B      4.651  26.807  38.194  1.00 80.48           O  
ATOM   1242  N   ARG H 170C      3.713  29.375  41.798  1.00 73.32           N  
ATOM   1243  CA  ARG H 170C      3.056  30.373  42.653  1.00 97.19           C  
ATOM   1244  C   ARG H 170C      1.672  30.822  42.151  1.00123.03           C  
ATOM   1245  O   ARG H 170C      1.490  31.109  40.968  1.00 81.42           O  
ATOM   1246  CB  ARG H 170C      3.975  31.588  42.869  1.00 96.52           C  
ATOM   1247  CG  ARG H 170C      4.997  31.384  43.976  1.00105.74           C  
ATOM   1248  N   SER H 170H     -3.073  34.287  34.397  1.00 88.78           N  
ATOM   1249  CA  SER H 170H     -1.995  33.341  34.112  1.00 88.83           C  
ATOM   1250  C   SER H 170H     -2.476  32.202  33.176  1.00 92.31           C  
ATOM   1251  O   SER H 170H     -3.458  31.517  33.515  1.00 92.60           O  
ATOM   1252  CB  SER H 170H     -1.413  32.777  35.407  1.00 92.57           C  
ATOM   1253  N   PRO H 170I     -1.823  31.994  31.990  1.00 86.51           N  
ATOM   1254  CA  PRO H 170I     -2.293  30.936  31.067  1.00 84.59           C  
ATOM   1255  C   PRO H 170I     -2.059  29.510  31.565  1.00 82.75           C  
ATOM   1256  O   PRO H 170I     -1.191  29.263  32.415  1.00 82.23           O  
ATOM   1257  CB  PRO H 170I     -1.548  31.224  29.749  1.00 86.48           C  
ATOM   1258  CG  PRO H 170I     -0.858  32.547  29.943  1.00 91.64           C  
ATOM   1259  CD  PRO H 170I     -0.665  32.716  31.422  1.00 87.64           C  
ATOM   1260  N   ASN H 175      -2.865  28.575  31.033  1.00 73.83           N  
ATOM   1261  CA  ASN H 175      -2.811  27.155  31.360  1.00 70.89           C  
ATOM   1262  C   ASN H 175      -1.668  26.468  30.597  1.00 66.65           C  
ATOM   1263  O   ASN H 175      -1.356  26.855  29.464  1.00 64.97           O  
ATOM   1264  CB  ASN H 175      -4.150  26.465  30.974  1.00 74.19           C  
ATOM   1265  CG  ASN H 175      -5.442  27.131  31.432  1.00104.49           C  
ATOM   1266  ND2 ASN H 175      -6.570  26.512  31.091  1.00 94.99           N  
ATOM   1267  OD1 ASN H 175      -5.459  28.194  32.072  1.00102.57           O  
ATOM   1268  N   ILE H 176      -1.067  25.428  31.210  1.00 57.91           N  
ATOM   1269  CA  ILE H 176      -0.062  24.610  30.540  1.00 54.54           C  
ATOM   1270  C   ILE H 176      -0.842  23.479  29.849  1.00 51.08           C  
ATOM   1271  O   ILE H 176      -1.391  22.606  30.525  1.00 50.49           O  
ATOM   1272  CB  ILE H 176       1.084  24.121  31.463  1.00 57.07           C  
ATOM   1273  CG1 ILE H 176       1.804  25.320  32.123  1.00 57.38           C  
ATOM   1274  CG2 ILE H 176       2.085  23.265  30.673  1.00 56.37           C  
ATOM   1275  CD1 ILE H 176       1.885  25.226  33.557  1.00 63.50           C  
ATOM   1276  N   THR H 177      -0.960  23.553  28.514  1.00 42.53           N  
ATOM   1277  CA  THR H 177      -1.712  22.570  27.727  1.00 40.58           C  
ATOM   1278  C   THR H 177      -0.892  21.337  27.472  1.00 45.05           C  
ATOM   1279  O   THR H 177       0.285  21.286  27.836  1.00 46.25           O  
ATOM   1280  CB  THR H 177      -2.205  23.162  26.403  1.00 37.65           C  
ATOM   1281  CG2 THR H 177      -2.990  24.468  26.585  1.00 33.02           C  
ATOM   1282  OG1 THR H 177      -1.074  23.367  25.556  1.00 38.92           O  
ATOM   1283  N   GLU H 178      -1.501  20.359  26.783  1.00 40.72           N  
ATOM   1284  CA  GLU H 178      -0.869  19.120  26.351  1.00 39.03           C  
ATOM   1285  C   GLU H 178       0.184  19.432  25.256  1.00 40.89           C  
ATOM   1286  O   GLU H 178       1.036  18.598  24.968  1.00 41.13           O  
ATOM   1287  CB  GLU H 178      -1.949  18.138  25.839  1.00 40.09           C  
ATOM   1288  N   TYR H 179       0.151  20.658  24.687  1.00 35.76           N  
ATOM   1289  CA  TYR H 179       1.054  21.140  23.627  1.00 33.91           C  
ATOM   1290  C   TYR H 179       2.257  21.904  24.179  1.00 37.65           C  
ATOM   1291  O   TYR H 179       3.053  22.472  23.428  1.00 37.29           O  
ATOM   1292  CB  TYR H 179       0.276  21.961  22.596  1.00 34.55           C  
ATOM   1293  CG  TYR H 179      -0.825  21.144  21.973  1.00 36.59           C  
ATOM   1294  CD1 TYR H 179      -0.549  20.221  20.964  1.00 38.76           C  
ATOM   1295  CD2 TYR H 179      -2.139  21.238  22.435  1.00 36.38           C  
ATOM   1296  CE1 TYR H 179      -1.550  19.413  20.431  1.00 40.02           C  
ATOM   1297  CE2 TYR H 179      -3.140  20.406  21.935  1.00 36.49           C  
ATOM   1298  CZ  TYR H 179      -2.842  19.500  20.926  1.00 44.44           C  
ATOM   1299  OH  TYR H 179      -3.828  18.732  20.354  1.00 44.23           O  
ATOM   1300  N   MET H 180       2.422  21.846  25.499  1.00 35.01           N  
ATOM   1301  CA  MET H 180       3.487  22.531  26.227  1.00 33.95           C  
ATOM   1302  C   MET H 180       4.104  21.613  27.276  1.00 36.98           C  
ATOM   1303  O   MET H 180       3.522  20.585  27.622  1.00 36.13           O  
ATOM   1304  CB  MET H 180       2.889  23.740  26.978  1.00 35.59           C  
ATOM   1305  CG  MET H 180       2.235  24.776  26.106  1.00 38.47           C  
ATOM   1306  SD  MET H 180       1.327  25.943  27.143  1.00 42.15           S  
ATOM   1307  CE  MET H 180       0.210  26.565  25.979  1.00 38.24           C  
ATOM   1308  N   PHE H 181       5.240  22.039  27.842  1.00 33.19           N  
ATOM   1309  CA  PHE H 181       5.877  21.392  28.985  1.00 32.81           C  
ATOM   1310  C   PHE H 181       6.674  22.449  29.741  1.00 41.85           C  
ATOM   1311  O   PHE H 181       7.061  23.442  29.138  1.00 41.33           O  
ATOM   1312  CB  PHE H 181       6.698  20.118  28.631  1.00 33.00           C  
ATOM   1313  CG  PHE H 181       8.022  20.310  27.927  1.00 32.42           C  
ATOM   1314  CD1 PHE H 181       9.170  20.637  28.643  1.00 34.37           C  
ATOM   1315  CD2 PHE H 181       8.128  20.139  26.555  1.00 32.66           C  
ATOM   1316  CE1 PHE H 181      10.387  20.812  27.996  1.00 34.43           C  
ATOM   1317  CE2 PHE H 181       9.352  20.300  25.906  1.00 34.25           C  
ATOM   1318  CZ  PHE H 181      10.466  20.654  26.626  1.00 32.87           C  
ATOM   1319  N   CYS H 182       6.896  22.250  31.052  1.00 43.69           N  
ATOM   1320  CA  CYS H 182       7.690  23.143  31.894  1.00 46.28           C  
ATOM   1321  C   CYS H 182       9.070  22.594  32.029  1.00 43.68           C  
ATOM   1322  O   CYS H 182       9.243  21.384  32.107  1.00 41.35           O  
ATOM   1323  CB  CYS H 182       7.066  23.314  33.271  1.00 50.65           C  
ATOM   1324  SG  CYS H 182       5.381  23.947  33.254  1.00 57.45           S  
ATOM   1325  N   ALA H 183      10.047  23.486  32.135  1.00 37.33           N  
ATOM   1326  CA  ALA H 183      11.430  23.141  32.353  1.00 36.53           C  
ATOM   1327  C   ALA H 183      12.128  24.355  32.959  1.00 43.08           C  
ATOM   1328  O   ALA H 183      11.843  25.509  32.607  1.00 43.20           O  
ATOM   1329  CB  ALA H 183      12.106  22.711  31.059  1.00 36.56           C  
ATOM   1330  N   GLY H 184A     13.010  24.073  33.896  1.00 40.01           N  
ATOM   1331  CA  GLY H 184A     13.794  25.092  34.556  1.00 40.39           C  
ATOM   1332  C   GLY H 184A     13.745  25.050  36.056  1.00 44.16           C  
ATOM   1333  O   GLY H 184A     13.706  23.974  36.669  1.00 41.37           O  
ATOM   1334  N   TYR H 184      13.779  26.259  36.646  1.00 42.86           N  
ATOM   1335  CA  TYR H 184      13.847  26.455  38.092  1.00 43.59           C  
ATOM   1336  C   TYR H 184      12.882  27.550  38.556  1.00 51.06           C  
ATOM   1337  O   TYR H 184      12.583  28.471  37.799  1.00 51.61           O  
ATOM   1338  CB  TYR H 184      15.302  26.782  38.508  1.00 43.70           C  
ATOM   1339  CG  TYR H 184      16.356  25.820  37.984  1.00 43.87           C  
ATOM   1340  CD1 TYR H 184      16.881  25.956  36.699  1.00 45.12           C  
ATOM   1341  CD2 TYR H 184      16.870  24.808  38.793  1.00 44.52           C  
ATOM   1342  CE1 TYR H 184      17.832  25.063  36.205  1.00 44.86           C  
ATOM   1343  CE2 TYR H 184      17.845  23.924  38.319  1.00 45.18           C  
ATOM   1344  CZ  TYR H 184      18.332  24.064  37.029  1.00 53.14           C  
ATOM   1345  OH  TYR H 184      19.310  23.214  36.567  1.00 56.20           O  
ATOM   1346  N   SER H 185      12.390  27.431  39.793  1.00 49.81           N  
ATOM   1347  CA  SER H 185      11.460  28.377  40.416  1.00 49.83           C  
ATOM   1348  C   SER H 185      12.170  29.350  41.389  1.00 52.98           C  
ATOM   1349  O   SER H 185      11.508  30.196  41.988  1.00 52.75           O  
ATOM   1350  CB  SER H 185      10.363  27.613  41.153  1.00 52.82           C  
ATOM   1351  OG  SER H 185      10.917  26.938  42.270  1.00 58.80           O  
ATOM   1352  N   ASP H 186      13.501  29.230  41.547  1.00 49.29           N  
ATOM   1353  CA  ASP H 186      14.264  30.048  42.492  1.00 49.17           C  
ATOM   1354  C   ASP H 186      14.728  31.421  41.946  1.00 53.49           C  
ATOM   1355  O   ASP H 186      15.381  32.172  42.682  1.00 54.18           O  
ATOM   1356  CB  ASP H 186      15.456  29.238  43.049  1.00 51.02           C  
ATOM   1357  CG  ASP H 186      16.555  28.894  42.052  1.00 63.36           C  
ATOM   1358  OD1 ASP H 186      16.365  29.148  40.837  1.00 63.08           O  
ATOM   1359  OD2 ASP H 186      17.595  28.348  42.483  1.00 71.44           O1-
ATOM   1360  N   GLY H 187      14.416  31.713  40.676  1.00 48.45           N  
ATOM   1361  CA  GLY H 187      14.772  32.964  40.006  1.00 46.82           C  
ATOM   1362  C   GLY H 187      16.208  33.092  39.515  1.00 49.53           C  
ATOM   1363  O   GLY H 187      16.648  34.195  39.170  1.00 48.96           O  
ATOM   1364  N   SER H 188A     16.958  31.979  39.472  1.00 44.97           N  
ATOM   1365  CA  SER H 188A     18.380  31.986  39.099  1.00 44.28           C  
ATOM   1366  C   SER H 188A     18.692  31.690  37.639  1.00 46.67           C  
ATOM   1367  O   SER H 188A     19.647  32.261  37.096  1.00 46.35           O  
ATOM   1368  CB  SER H 188A     19.161  31.011  39.981  1.00 47.82           C  
ATOM   1369  OG  SER H 188A     18.735  29.665  39.818  1.00 50.36           O  
ATOM   1370  N   LYS H 188      17.931  30.742  37.030  1.00 40.26           N  
ATOM   1371  CA  LYS H 188      18.159  30.211  35.689  1.00 38.31           C  
ATOM   1372  C   LYS H 188      16.858  30.080  34.880  1.00 38.29           C  
ATOM   1373  O   LYS H 188      15.833  29.648  35.410  1.00 37.86           O  
ATOM   1374  CB  LYS H 188      18.862  28.839  35.789  1.00 39.69           C  
ATOM   1375  CG  LYS H 188      20.202  28.812  36.571  1.00 42.65           C  
ATOM   1376  CD  LYS H 188      20.611  27.369  36.940  1.00 45.73           C  
ATOM   1377  CE  LYS H 188      21.465  27.281  38.179  1.00 58.71           C  
ATOM   1378  NZ  LYS H 188      20.645  27.316  39.425  1.00 61.28           N1+
ATOM   1379  N   ASP H 189      16.917  30.437  33.593  1.00 32.63           N  
ATOM   1380  CA  ASP H 189      15.780  30.406  32.667  1.00 32.14           C  
ATOM   1381  C   ASP H 189      16.176  30.867  31.277  1.00 36.54           C  
ATOM   1382  O   ASP H 189      17.198  31.509  31.119  1.00 36.35           O  
ATOM   1383  CB  ASP H 189      14.669  31.353  33.181  1.00 33.98           C  
ATOM   1384  CG  ASP H 189      13.249  30.964  32.793  1.00 43.67           C  
ATOM   1385  OD1 ASP H 189      13.085  30.126  31.864  1.00 40.60           O  
ATOM   1386  OD2 ASP H 189      12.302  31.521  33.388  1.00 49.11           O1-
ATOM   1387  N   SER H 190      15.340  30.596  30.275  1.00 35.25           N  
ATOM   1388  CA  SER H 190      15.519  31.186  28.953  1.00 36.51           C  
ATOM   1389  C   SER H 190      14.719  32.505  29.005  1.00 44.07           C  
ATOM   1390  O   SER H 190      13.969  32.742  29.954  1.00 42.64           O  
ATOM   1391  CB  SER H 190      15.043  30.258  27.831  1.00 36.48           C  
ATOM   1392  OG  SER H 190      13.706  29.866  28.035  1.00 37.88           O  
ATOM   1393  N   CYS H 191      14.952  33.402  28.067  1.00 46.21           N  
ATOM   1394  CA  CYS H 191      14.319  34.714  28.128  1.00 48.10           C  
ATOM   1395  C   CYS H 191      13.619  34.994  26.816  1.00 50.39           C  
ATOM   1396  O   CYS H 191      13.701  34.165  25.918  1.00 49.68           O  
ATOM   1397  CB  CYS H 191      15.367  35.770  28.475  1.00 50.62           C  
ATOM   1398  SG  CYS H 191      14.813  37.061  29.637  1.00 56.28           S  
ATOM   1399  N   LYS H 192      12.893  36.125  26.708  1.00 47.63           N  
ATOM   1400  CA  LYS H 192      12.093  36.485  25.528  1.00 46.89           C  
ATOM   1401  C   LYS H 192      12.899  36.518  24.182  1.00 47.82           C  
ATOM   1402  O   LYS H 192      12.369  36.062  23.161  1.00 49.32           O  
ATOM   1403  CB  LYS H 192      11.270  37.776  25.755  1.00 49.67           C  
ATOM   1404  CG  LYS H 192      12.025  39.082  25.890  1.00 63.06           C  
ATOM   1405  CD  LYS H 192      11.044  40.254  25.975  1.00 75.06           C  
ATOM   1406  N   GLY H 193      14.156  36.947  24.207  1.00 38.61           N  
ATOM   1407  CA  GLY H 193      15.002  36.939  23.015  1.00 37.70           C  
ATOM   1408  C   GLY H 193      15.515  35.556  22.599  1.00 39.71           C  
ATOM   1409  O   GLY H 193      16.157  35.408  21.544  1.00 37.12           O  
ATOM   1410  N   ASP H 194      15.235  34.523  23.431  1.00 35.34           N  
ATOM   1411  CA  ASP H 194      15.593  33.130  23.145  1.00 33.60           C  
ATOM   1412  C   ASP H 194      14.475  32.381  22.419  1.00 35.22           C  
ATOM   1413  O   ASP H 194      14.715  31.268  21.941  1.00 34.61           O  
ATOM   1414  CB  ASP H 194      15.962  32.402  24.429  1.00 34.74           C  
ATOM   1415  CG  ASP H 194      17.162  33.002  25.096  1.00 34.69           C  
ATOM   1416  OD1 ASP H 194      18.226  33.123  24.418  1.00 32.06           O  
ATOM   1417  OD2 ASP H 194      17.045  33.377  26.284  1.00 35.94           O1-
ATOM   1418  N   SER H 195      13.258  32.984  22.340  1.00 30.10           N  
ATOM   1419  CA  SER H 195      12.064  32.419  21.680  1.00 29.19           C  
ATOM   1420  C   SER H 195      12.398  31.766  20.358  1.00 29.57           C  
ATOM   1421  O   SER H 195      13.156  32.330  19.583  1.00 28.11           O  
ATOM   1422  CB  SER H 195      11.037  33.511  21.415  1.00 33.16           C  
ATOM   1423  OG  SER H 195      10.560  34.086  22.619  1.00 43.12           O  
ATOM   1424  N   GLY H 196      11.849  30.583  20.117  1.00 25.92           N  
ATOM   1425  CA  GLY H 196      12.064  29.869  18.864  1.00 25.57           C  
ATOM   1426  C   GLY H 196      13.279  28.975  18.857  1.00 30.30           C  
ATOM   1427  O   GLY H 196      13.461  28.170  17.945  1.00 30.84           O  
ATOM   1428  N   GLY H 197      14.099  29.115  19.879  1.00 28.09           N  
ATOM   1429  CA  GLY H 197      15.327  28.358  20.036  1.00 28.08           C  
ATOM   1430  C   GLY H 197      15.116  26.952  20.533  1.00 32.69           C  
ATOM   1431  O   GLY H 197      14.034  26.609  21.036  1.00 34.04           O  
ATOM   1432  N   PRO H 198      16.172  26.123  20.477  1.00 28.59           N  
ATOM   1433  CA  PRO H 198      16.001  24.724  20.910  1.00 27.46           C  
ATOM   1434  C   PRO H 198      16.015  24.417  22.382  1.00 30.36           C  
ATOM   1435  O   PRO H 198      16.728  25.036  23.182  1.00 29.96           O  
ATOM   1436  CB  PRO H 198      17.178  24.002  20.252  1.00 28.94           C  
ATOM   1437  CG  PRO H 198      18.242  25.066  20.097  1.00 33.55           C  
ATOM   1438  CD  PRO H 198      17.512  26.361  19.894  1.00 29.38           C  
ATOM   1439  N   HIS H 199      15.268  23.359  22.709  1.00 27.71           N  
ATOM   1440  CA  HIS H 199      15.307  22.603  23.946  1.00 28.03           C  
ATOM   1441  C   HIS H 199      15.776  21.236  23.401  1.00 32.26           C  
ATOM   1442  O   HIS H 199      15.015  20.529  22.737  1.00 34.26           O  
ATOM   1443  CB  HIS H 199      13.951  22.579  24.659  1.00 28.50           C  
ATOM   1444  CG  HIS H 199      13.873  21.643  25.832  1.00 31.93           C  
ATOM   1445  CD2 HIS H 199      13.799  21.924  27.154  1.00 34.60           C  
ATOM   1446  ND1 HIS H 199      13.777  20.268  25.660  1.00 32.79           N  
ATOM   1447  CE1 HIS H 199      13.676  19.762  26.871  1.00 33.53           C  
ATOM   1448  NE2 HIS H 199      13.689  20.722  27.810  1.00 34.61           N  
ATOM   1449  N   ALA H 200      17.074  20.952  23.549  1.00 29.13           N  
ATOM   1450  CA  ALA H 200      17.785  19.797  23.000  1.00 28.26           C  
ATOM   1451  C   ALA H 200      18.031  18.714  24.034  1.00 34.81           C  
ATOM   1452  O   ALA H 200      18.663  18.991  25.047  1.00 36.58           O  
ATOM   1453  CB  ALA H 200      19.114  20.256  22.410  1.00 29.29           C  
ATOM   1454  N   THR H 201      17.587  17.466  23.750  1.00 29.86           N  
ATOM   1455  CA  THR H 201      17.685  16.297  24.651  1.00 29.57           C  
ATOM   1456  C   THR H 201      18.676  15.233  24.148  1.00 34.06           C  
ATOM   1457  O   THR H 201      18.558  14.779  23.015  1.00 32.12           O  
ATOM   1458  CB  THR H 201      16.285  15.704  24.851  1.00 28.36           C  
ATOM   1459  CG2 THR H 201      16.271  14.520  25.774  1.00 27.62           C  
ATOM   1460  OG1 THR H 201      15.451  16.711  25.381  1.00 31.08           O  
ATOM   1461  N   HIS H 202      19.634  14.839  24.999  1.00 32.21           N  
ATOM   1462  CA  HIS H 202      20.651  13.848  24.653  1.00 32.93           C  
ATOM   1463  C   HIS H 202      20.184  12.455  25.048  1.00 36.57           C  
ATOM   1464  O   HIS H 202      19.672  12.259  26.154  1.00 34.91           O  
ATOM   1465  CB  HIS H 202      21.960  14.186  25.376  1.00 35.08           C  
ATOM   1466  CG  HIS H 202      23.125  13.316  25.027  1.00 40.06           C  
ATOM   1467  CD2 HIS H 202      23.559  12.172  25.611  1.00 44.14           C  
ATOM   1468  ND1 HIS H 202      23.987  13.653  24.010  1.00 42.37           N  
ATOM   1469  CE1 HIS H 202      24.929  12.727  24.010  1.00 42.88           C  
ATOM   1470  NE2 HIS H 202      24.701  11.795  24.941  1.00 43.76           N  
ATOM   1471  N   TYR H 203      20.346  11.484  24.133  1.00 32.99           N  
ATOM   1472  CA  TYR H 203      20.004  10.100  24.410  1.00 32.03           C  
ATOM   1473  C   TYR H 203      20.942   9.210  23.647  1.00 35.92           C  
ATOM   1474  O   TYR H 203      20.948   9.249  22.417  1.00 34.35           O  
ATOM   1475  CB  TYR H 203      18.544   9.769  24.079  1.00 32.51           C  
ATOM   1476  CG  TYR H 203      18.195   8.326  24.392  1.00 34.41           C  
ATOM   1477  CD1 TYR H 203      18.035   7.893  25.710  1.00 36.32           C  
ATOM   1478  CD2 TYR H 203      18.003   7.396  23.371  1.00 34.83           C  
ATOM   1479  CE1 TYR H 203      17.720   6.562  26.004  1.00 36.10           C  
ATOM   1480  CE2 TYR H 203      17.669   6.070  23.651  1.00 36.17           C  
ATOM   1481  CZ  TYR H 203      17.526   5.659  24.970  1.00 45.36           C  
ATOM   1482  OH  TYR H 203      17.209   4.353  25.247  1.00 48.02           O  
ATOM   1483  N   ARG H 204      21.780   8.448  24.383  1.00 33.55           N  
ATOM   1484  CA  ARG H 204      22.719   7.469  23.826  1.00 32.80           C  
ATOM   1485  C   ARG H 204      23.632   8.035  22.714  1.00 37.85           C  
ATOM   1486  O   ARG H 204      23.675   7.483  21.594  1.00 37.04           O  
ATOM   1487  CB  ARG H 204      21.931   6.229  23.332  1.00 31.87           C  
ATOM   1488  CG  ARG H 204      21.314   5.378  24.456  1.00 42.54           C  
ATOM   1489  CD  ARG H 204      20.973   3.952  24.011  1.00 53.79           C  
ATOM   1490  NE  ARG H 204      22.149   3.231  23.499  1.00 67.22           N  
ATOM   1491  CZ  ARG H 204      22.133   1.993  23.012  1.00 87.76           C  
ATOM   1492  NH1 ARG H 204      21.001   1.299  22.976  1.00 74.88           N1+
ATOM   1493  NH2 ARG H 204      23.250   1.440  22.556  1.00 80.95           N  
ATOM   1494  N   GLY H 205      24.315   9.147  23.027  1.00 34.44           N  
ATOM   1495  CA  GLY H 205      25.279   9.791  22.135  1.00 33.03           C  
ATOM   1496  C   GLY H 205      24.751  10.685  21.024  1.00 35.33           C  
ATOM   1497  O   GLY H 205      25.537  11.138  20.178  1.00 33.91           O  
ATOM   1498  N   THR H 206      23.424  10.924  20.993  1.00 30.41           N  
ATOM   1499  CA  THR H 206      22.760  11.744  19.984  1.00 29.02           C  
ATOM   1500  C   THR H 206      21.804  12.743  20.633  1.00 31.28           C  
ATOM   1501  O   THR H 206      21.123  12.404  21.586  1.00 29.50           O  
ATOM   1502  CB  THR H 206      22.107  10.841  18.917  1.00 36.31           C  
ATOM   1503  CG2 THR H 206      21.477  11.630  17.757  1.00 29.74           C  
ATOM   1504  OG1 THR H 206      23.136  10.011  18.378  1.00 37.71           O  
ATOM   1505  N   TRP H 207      21.759  13.978  20.097  1.00 29.31           N  
ATOM   1506  CA  TRP H 207      20.876  15.052  20.548  1.00 28.09           C  
ATOM   1507  C   TRP H 207      19.632  15.148  19.661  1.00 28.27           C  
ATOM   1508  O   TRP H 207      19.734  15.073  18.432  1.00 22.93           O  
ATOM   1509  CB  TRP H 207      21.615  16.390  20.558  1.00 26.67           C  
ATOM   1510  CG  TRP H 207      22.718  16.468  21.555  1.00 27.97           C  
ATOM   1511  CD1 TRP H 207      24.028  16.133  21.360  1.00 31.24           C  
ATOM   1512  CD2 TRP H 207      22.613  16.932  22.903  1.00 28.03           C  
ATOM   1513  CE2 TRP H 207      23.906  16.860  23.472  1.00 32.26           C  
ATOM   1514  CE3 TRP H 207      21.549  17.425  23.687  1.00 29.07           C  
ATOM   1515  NE1 TRP H 207      24.744  16.331  22.517  1.00 31.34           N  
ATOM   1516  CZ2 TRP H 207      24.168  17.268  24.780  1.00 30.96           C  
ATOM   1517  CZ3 TRP H 207      21.811  17.824  24.990  1.00 30.47           C  
ATOM   1518  CH2 TRP H 207      23.102  17.727  25.530  1.00 30.93           C  
ATOM   1519  N   TYR H 208      18.479  15.434  20.306  1.00 26.03           N  
ATOM   1520  CA  TYR H 208      17.143  15.487  19.717  1.00 26.33           C  
ATOM   1521  C   TYR H 208      16.374  16.746  20.049  1.00 30.33           C  
ATOM   1522  O   TYR H 208      16.548  17.286  21.137  1.00 28.18           O  
ATOM   1523  CB  TYR H 208      16.335  14.295  20.238  1.00 27.22           C  
ATOM   1524  CG  TYR H 208      16.930  12.972  19.813  1.00 28.43           C  
ATOM   1525  CD1 TYR H 208      16.654  12.435  18.561  1.00 29.02           C  
ATOM   1526  CD2 TYR H 208      17.801  12.271  20.650  1.00 29.95           C  
ATOM   1527  CE1 TYR H 208      17.253  11.253  18.130  1.00 29.03           C  
ATOM   1528  CE2 TYR H 208      18.397  11.074  20.233  1.00 30.61           C  
ATOM   1529  CZ  TYR H 208      18.112  10.570  18.972  1.00 35.08           C  
ATOM   1530  OH  TYR H 208      18.631   9.374  18.550  1.00 33.21           O  
ATOM   1531  N   LEU H 209      15.475  17.183  19.131  1.00 26.65           N  
ATOM   1532  CA  LEU H 209      14.640  18.358  19.392  1.00 26.32           C  
ATOM   1533  C   LEU H 209      13.385  17.929  20.150  1.00 32.70           C  
ATOM   1534  O   LEU H 209      12.559  17.172  19.619  1.00 34.30           O  
ATOM   1535  CB  LEU H 209      14.284  19.134  18.097  1.00 25.14           C  
ATOM   1536  CG  LEU H 209      13.404  20.381  18.312  1.00 27.06           C  
ATOM   1537  CD1 LEU H 209      14.198  21.534  18.977  1.00 23.90           C  
ATOM   1538  CD2 LEU H 209      12.789  20.827  16.989  1.00 29.61           C  
ATOM   1539  N   THR H 210      13.238  18.416  21.387  1.00 30.11           N  
ATOM   1540  CA  THR H 210      12.083  18.059  22.224  1.00 29.18           C  
ATOM   1541  C   THR H 210      11.195  19.265  22.588  1.00 33.75           C  
ATOM   1542  O   THR H 210      10.030  19.097  22.943  1.00 34.50           O  
ATOM   1543  CB  THR H 210      12.581  17.299  23.448  1.00 34.79           C  
ATOM   1544  CG2 THR H 210      13.089  15.894  23.090  1.00 29.74           C  
ATOM   1545  OG1 THR H 210      13.658  18.049  23.991  1.00 38.84           O  
ATOM   1546  N   GLY H 211      11.738  20.464  22.501  1.00 31.16           N  
ATOM   1547  CA  GLY H 211      10.999  21.670  22.859  1.00 29.78           C  
ATOM   1548  C   GLY H 211      11.486  22.898  22.130  1.00 31.74           C  
ATOM   1549  O   GLY H 211      12.585  22.891  21.562  1.00 31.08           O  
ATOM   1550  N   ILE H 212      10.645  23.940  22.122  1.00 26.48           N  
ATOM   1551  CA  ILE H 212      10.906  25.247  21.508  1.00 26.12           C  
ATOM   1552  C   ILE H 212      10.730  26.277  22.607  1.00 31.72           C  
ATOM   1553  O   ILE H 212       9.736  26.202  23.334  1.00 33.18           O  
ATOM   1554  CB  ILE H 212       9.937  25.539  20.320  1.00 27.54           C  
ATOM   1555  CG1 ILE H 212       9.935  24.405  19.290  1.00 27.32           C  
ATOM   1556  CG2 ILE H 212      10.249  26.882  19.639  1.00 25.76           C  
ATOM   1557  CD1 ILE H 212       8.789  24.451  18.419  1.00 24.96           C  
ATOM   1558  N   VAL H 213      11.675  27.231  22.746  1.00 28.80           N  
ATOM   1559  CA  VAL H 213      11.573  28.301  23.754  1.00 27.87           C  
ATOM   1560  C   VAL H 213      10.271  29.050  23.442  1.00 33.61           C  
ATOM   1561  O   VAL H 213      10.136  29.589  22.341  1.00 32.34           O  
ATOM   1562  CB  VAL H 213      12.796  29.254  23.766  1.00 31.02           C  
ATOM   1563  CG1 VAL H 213      12.658  30.317  24.860  1.00 30.53           C  
ATOM   1564  CG2 VAL H 213      14.106  28.490  23.932  1.00 30.65           C  
ATOM   1565  N   SER H 214       9.299  29.020  24.370  1.00 33.80           N  
ATOM   1566  CA  SER H 214       8.006  29.640  24.114  1.00 35.59           C  
ATOM   1567  C   SER H 214       7.660  30.883  24.965  1.00 44.26           C  
ATOM   1568  O   SER H 214       7.665  31.980  24.429  1.00 43.11           O  
ATOM   1569  CB  SER H 214       6.885  28.613  24.229  1.00 36.78           C  
ATOM   1570  OG  SER H 214       5.657  29.206  23.844  1.00 41.91           O  
ATOM   1571  N   TRP H 215       7.265  30.705  26.243  1.00 45.53           N  
ATOM   1572  CA  TRP H 215       6.779  31.796  27.103  1.00 47.03           C  
ATOM   1573  C   TRP H 215       7.020  31.546  28.613  1.00 54.38           C  
ATOM   1574  O   TRP H 215       7.497  30.478  29.007  1.00 54.62           O  
ATOM   1575  CB  TRP H 215       5.260  32.014  26.852  1.00 45.41           C  
ATOM   1576  CG  TRP H 215       4.393  30.844  27.249  1.00 46.46           C  
ATOM   1577  CD1 TRP H 215       4.186  29.701  26.536  1.00 49.30           C  
ATOM   1578  CD2 TRP H 215       3.616  30.708  28.456  1.00 46.53           C  
ATOM   1579  CE2 TRP H 215       2.932  29.473  28.376  1.00 50.06           C  
ATOM   1580  CE3 TRP H 215       3.378  31.542  29.569  1.00 47.99           C  
ATOM   1581  NE1 TRP H 215       3.320  28.869  27.210  1.00 48.54           N  
ATOM   1582  CZ2 TRP H 215       2.082  29.018  29.396  1.00 49.59           C  
ATOM   1583  CZ3 TRP H 215       2.523  31.101  30.567  1.00 49.58           C  
ATOM   1584  CH2 TRP H 215       1.884  29.853  30.477  1.00 50.34           C  
ATOM   1585  N   GLY H 216       6.631  32.532  29.420  1.00 52.48           N  
ATOM   1586  CA  GLY H 216       6.706  32.511  30.877  1.00 53.49           C  
ATOM   1587  C   GLY H 216       6.199  33.803  31.480  1.00 58.97           C  
ATOM   1588  O   GLY H 216       5.734  34.686  30.748  1.00 58.79           O  
ATOM   1589  N   GLN H 217       6.264  33.917  32.819  1.00 57.07           N  
ATOM   1590  CA  GLN H 217       5.804  35.109  33.538  1.00 57.77           C  
ATOM   1591  C   GLN H 217       7.020  35.934  33.937  1.00 63.40           C  
ATOM   1592  O   GLN H 217       7.314  36.101  35.119  1.00 64.17           O  
ATOM   1593  CB  GLN H 217       4.945  34.716  34.759  1.00 59.33           C  
ATOM   1594  N   GLY H 219       7.739  36.420  32.934  1.00 59.72           N  
ATOM   1595  CA  GLY H 219       8.987  37.145  33.133  1.00 58.92           C  
ATOM   1596  C   GLY H 219      10.100  36.123  33.228  1.00 60.47           C  
ATOM   1597  O   GLY H 219       9.840  34.971  33.589  1.00 62.25           O  
ATOM   1598  N   CYS H 220      11.326  36.498  32.867  1.00 52.52           N  
ATOM   1599  CA  CYS H 220      12.437  35.557  32.913  1.00 51.00           C  
ATOM   1600  C   CYS H 220      12.949  35.412  34.296  1.00 53.76           C  
ATOM   1601  O   CYS H 220      13.129  36.415  34.990  1.00 53.69           O  
ATOM   1602  CB  CYS H 220      13.551  35.979  31.973  1.00 51.67           C  
ATOM   1603  SG  CYS H 220      12.975  36.597  30.383  1.00 56.40           S  
ATOM   1604  N   ALA H 221A     13.270  34.159  34.677  1.00 49.78           N  
ATOM   1605  CA  ALA H 221A     13.780  33.765  35.995  1.00 49.46           C  
ATOM   1606  C   ALA H 221A     12.993  34.439  37.142  1.00 52.72           C  
ATOM   1607  O   ALA H 221A     13.563  35.040  38.058  1.00 51.80           O  
ATOM   1608  CB  ALA H 221A     15.280  34.023  36.093  1.00 50.13           C  
ATOM   1609  N   THR H 221      11.658  34.385  37.024  1.00 49.76           N  
ATOM   1610  CA  THR H 221      10.734  34.933  38.003  1.00 49.56           C  
ATOM   1611  C   THR H 221      10.536  33.855  39.033  1.00 53.25           C  
ATOM   1612  O   THR H 221      10.292  32.698  38.688  1.00 52.93           O  
ATOM   1613  CB  THR H 221       9.433  35.393  37.332  1.00 58.39           C  
ATOM   1614  CG2 THR H 221       8.385  35.893  38.339  1.00 56.32           C  
ATOM   1615  OG1 THR H 221       9.736  36.441  36.406  1.00 54.90           O  
ATOM   1616  N   VAL H 222      10.692  34.233  40.294  1.00 49.81           N  
ATOM   1617  CA  VAL H 222      10.542  33.358  41.451  1.00 49.65           C  
ATOM   1618  C   VAL H 222       9.117  32.777  41.499  1.00 52.65           C  
ATOM   1619  O   VAL H 222       8.139  33.525  41.406  1.00 52.84           O  
ATOM   1620  CB  VAL H 222      10.941  34.083  42.766  1.00 52.89           C  
ATOM   1621  CG1 VAL H 222      10.935  33.113  43.944  1.00 52.76           C  
ATOM   1622  CG2 VAL H 222      12.313  34.745  42.629  1.00 52.14           C  
ATOM   1623  N   GLY H 223       9.031  31.451  41.587  1.00 47.24           N  
ATOM   1624  CA  GLY H 223       7.764  30.725  41.615  1.00 46.08           C  
ATOM   1625  C   GLY H 223       7.234  30.373  40.243  1.00 47.72           C  
ATOM   1626  O   GLY H 223       6.086  29.963  40.105  1.00 46.11           O  
ATOM   1627  N   HIS H 224       8.061  30.552  39.212  1.00 45.83           N  
ATOM   1628  CA  HIS H 224       7.686  30.261  37.837  1.00 46.58           C  
ATOM   1629  C   HIS H 224       8.777  29.509  37.081  1.00 46.47           C  
ATOM   1630  O   HIS H 224       9.957  29.610  37.413  1.00 43.35           O  
ATOM   1631  CB  HIS H 224       7.272  31.546  37.108  1.00 49.04           C  
ATOM   1632  CG  HIS H 224       6.090  32.206  37.745  1.00 54.00           C  
ATOM   1633  CD2 HIS H 224       6.038  33.294  38.547  1.00 56.44           C  
ATOM   1634  ND1 HIS H 224       4.808  31.678  37.621  1.00 56.65           N  
ATOM   1635  CE1 HIS H 224       4.021  32.480  38.317  1.00 56.21           C  
ATOM   1636  NE2 HIS H 224       4.716  33.470  38.889  1.00 56.59           N  
ATOM   1637  N   PHE H 225       8.359  28.734  36.073  1.00 43.58           N  
ATOM   1638  CA  PHE H 225       9.221  27.932  35.202  1.00 42.20           C  
ATOM   1639  C   PHE H 225       9.051  28.398  33.777  1.00 44.02           C  
ATOM   1640  O   PHE H 225       8.033  29.019  33.437  1.00 42.91           O  
ATOM   1641  CB  PHE H 225       8.825  26.443  35.264  1.00 43.98           C  
ATOM   1642  CG  PHE H 225       9.044  25.798  36.610  1.00 45.45           C  
ATOM   1643  CD1 PHE H 225      10.269  25.236  36.936  1.00 48.20           C  
ATOM   1644  CD2 PHE H 225       8.027  25.762  37.553  1.00 47.01           C  
ATOM   1645  CE1 PHE H 225      10.473  24.656  38.187  1.00 49.81           C  
ATOM   1646  CE2 PHE H 225       8.230  25.181  38.797  1.00 49.97           C  
ATOM   1647  CZ  PHE H 225       9.448  24.620  39.103  1.00 48.61           C  
ATOM   1648  N   GLY H 226      10.035  28.059  32.941  1.00 37.82           N  
ATOM   1649  CA  GLY H 226       9.952  28.320  31.520  1.00 35.75           C  
ATOM   1650  C   GLY H 226       8.964  27.351  30.914  1.00 37.55           C  
ATOM   1651  O   GLY H 226       8.817  26.218  31.391  1.00 33.29           O  
ATOM   1652  N   VAL H 227       8.198  27.823  29.927  1.00 35.89           N  
ATOM   1653  CA  VAL H 227       7.250  26.967  29.229  1.00 34.47           C  
ATOM   1654  C   VAL H 227       7.751  26.777  27.807  1.00 38.17           C  
ATOM   1655  O   VAL H 227       8.188  27.732  27.161  1.00 36.56           O  
ATOM   1656  CB  VAL H 227       5.799  27.464  29.290  1.00 37.15           C  
ATOM   1657  CG1 VAL H 227       4.854  26.370  28.806  1.00 35.69           C  
ATOM   1658  CG2 VAL H 227       5.439  27.904  30.711  1.00 36.85           C  
ATOM   1659  N   TYR H 228       7.716  25.521  27.344  1.00 34.78           N  
ATOM   1660  CA  TYR H 228       8.222  25.102  26.050  1.00 32.76           C  
ATOM   1661  C   TYR H 228       7.168  24.381  25.242  1.00 36.88           C  
ATOM   1662  O   TYR H 228       6.412  23.589  25.799  1.00 37.08           O  
ATOM   1663  CB  TYR H 228       9.420  24.155  26.290  1.00 32.04           C  
ATOM   1664  CG  TYR H 228      10.565  24.847  26.989  1.00 29.92           C  
ATOM   1665  CD1 TYR H 228      10.606  24.946  28.381  1.00 30.54           C  
ATOM   1666  CD2 TYR H 228      11.595  25.435  26.261  1.00 30.87           C  
ATOM   1667  CE1 TYR H 228      11.596  25.687  29.023  1.00 28.69           C  
ATOM   1668  CE2 TYR H 228      12.613  26.146  26.893  1.00 32.19           C  
ATOM   1669  CZ  TYR H 228      12.609  26.272  28.274  1.00 35.24           C  
ATOM   1670  OH  TYR H 228      13.602  27.000  28.869  1.00 33.75           O  
ATOM   1671  N   THR H 229       7.164  24.596  23.911  1.00 33.16           N  
ATOM   1672  CA  THR H 229       6.285  23.882  22.976  1.00 32.05           C  
ATOM   1673  C   THR H 229       6.686  22.392  23.004  1.00 33.89           C  
ATOM   1674  O   THR H 229       7.877  22.087  22.941  1.00 33.92           O  
ATOM   1675  CB  THR H 229       6.437  24.480  21.551  1.00 30.49           C  
ATOM   1676  CG2 THR H 229       5.433  23.916  20.552  1.00 22.78           C  
ATOM   1677  OG1 THR H 229       6.279  25.897  21.635  1.00 25.97           O  
ATOM   1678  N   ARG H 230       5.709  21.492  23.156  1.00 28.67           N  
ATOM   1679  CA  ARG H 230       5.947  20.044  23.186  1.00 28.26           C  
ATOM   1680  C   ARG H 230       5.997  19.571  21.738  1.00 31.61           C  
ATOM   1681  O   ARG H 230       4.939  19.331  21.123  1.00 29.30           O  
ATOM   1682  CB  ARG H 230       4.834  19.327  23.981  1.00 27.10           C  
ATOM   1683  CG  ARG H 230       5.306  18.008  24.580  1.00 32.56           C  
ATOM   1684  CD  ARG H 230       4.186  17.122  25.070  1.00 36.21           C  
ATOM   1685  NE  ARG H 230       3.522  17.673  26.259  1.00 63.33           N  
ATOM   1686  CZ  ARG H 230       3.812  17.353  27.521  1.00 82.14           C  
ATOM   1687  NH1 ARG H 230       4.767  16.471  27.789  1.00 67.63           N1+
ATOM   1688  NH2 ARG H 230       3.145  17.912  28.524  1.00 70.33           N  
ATOM   1689  N   VAL H 231       7.234  19.508  21.178  1.00 28.37           N  
ATOM   1690  CA  VAL H 231       7.517  19.167  19.780  1.00 26.99           C  
ATOM   1691  C   VAL H 231       6.966  17.778  19.387  1.00 32.29           C  
ATOM   1692  O   VAL H 231       6.517  17.615  18.254  1.00 30.88           O  
ATOM   1693  CB  VAL H 231       9.019  19.341  19.437  1.00 30.07           C  
ATOM   1694  CG1 VAL H 231       9.363  18.765  18.053  1.00 29.54           C  
ATOM   1695  CG2 VAL H 231       9.409  20.817  19.498  1.00 29.27           C  
ATOM   1696  N   SER H 232       6.970  16.802  20.321  1.00 30.21           N  
ATOM   1697  CA  SER H 232       6.440  15.458  20.084  1.00 29.10           C  
ATOM   1698  C   SER H 232       5.005  15.488  19.499  1.00 34.08           C  
ATOM   1699  O   SER H 232       4.696  14.684  18.616  1.00 35.39           O  
ATOM   1700  CB  SER H 232       6.526  14.614  21.356  1.00 29.39           C  
ATOM   1701  OG  SER H 232       5.690  15.121  22.385  1.00 33.10           O  
ATOM   1702  N   GLN H 233       4.179  16.485  19.882  1.00 29.69           N  
ATOM   1703  CA  GLN H 233       2.809  16.616  19.353  1.00 28.91           C  
ATOM   1704  C   GLN H 233       2.751  17.096  17.909  1.00 34.04           C  
ATOM   1705  O   GLN H 233       1.678  17.060  17.299  1.00 34.12           O  
ATOM   1706  CB  GLN H 233       1.967  17.563  20.237  1.00 30.20           C  
ATOM   1707  CG  GLN H 233       2.030  17.283  21.735  1.00 42.03           C  
ATOM   1708  CD  GLN H 233       1.584  15.877  22.089  1.00 64.19           C  
ATOM   1709  NE2 GLN H 233       0.303  15.759  22.367  1.00 40.61           N  
ATOM   1710  OE1 GLN H 233       2.384  14.901  22.141  1.00 61.03           O  
ATOM   1711  N   TYR H 234       3.896  17.498  17.339  1.00 31.04           N  
ATOM   1712  CA  TYR H 234       3.949  18.107  16.005  1.00 29.99           C  
ATOM   1713  C   TYR H 234       4.694  17.363  14.932  1.00 34.19           C  
ATOM   1714  O   TYR H 234       4.581  17.760  13.767  1.00 35.39           O  
ATOM   1715  CB  TYR H 234       4.537  19.524  16.124  1.00 29.41           C  
ATOM   1716  CG  TYR H 234       3.654  20.390  16.974  1.00 27.89           C  
ATOM   1717  CD1 TYR H 234       2.483  20.940  16.456  1.00 29.03           C  
ATOM   1718  CD2 TYR H 234       3.934  20.596  18.322  1.00 27.80           C  
ATOM   1719  CE1 TYR H 234       1.639  21.717  17.241  1.00 26.77           C  
ATOM   1720  CE2 TYR H 234       3.073  21.341  19.132  1.00 28.17           C  
ATOM   1721  CZ  TYR H 234       1.934  21.909  18.578  1.00 31.38           C  
ATOM   1722  OH  TYR H 234       1.084  22.654  19.333  1.00 31.17           O  
ATOM   1723  N   ILE H 235       5.414  16.290  15.290  1.00 30.66           N  
ATOM   1724  CA  ILE H 235       6.245  15.461  14.403  1.00 30.68           C  
ATOM   1725  C   ILE H 235       5.571  15.139  13.050  1.00 36.16           C  
ATOM   1726  O   ILE H 235       6.139  15.460  12.013  1.00 35.79           O  
ATOM   1727  CB  ILE H 235       6.737  14.168  15.132  1.00 33.85           C  
ATOM   1728  CG1 ILE H 235       7.420  14.473  16.507  1.00 33.21           C  
ATOM   1729  CG2 ILE H 235       7.619  13.303  14.229  1.00 33.22           C  
ATOM   1730  CD1 ILE H 235       8.593  15.447  16.503  1.00 32.54           C  
ATOM   1731  N   GLU H 236       4.377  14.540  13.061  1.00 33.97           N  
ATOM   1732  CA  GLU H 236       3.634  14.171  11.833  1.00 34.34           C  
ATOM   1733  C   GLU H 236       3.226  15.394  11.016  1.00 35.36           C  
ATOM   1734  O   GLU H 236       3.325  15.365   9.780  1.00 35.31           O  
ATOM   1735  CB  GLU H 236       2.385  13.309  12.150  1.00 36.63           C  
ATOM   1736  CG  GLU H 236       2.682  11.968  12.819  1.00 49.89           C  
ATOM   1737  CD  GLU H 236       2.755  11.940  14.340  1.00 87.60           C  
ATOM   1738  OE1 GLU H 236       2.734  13.019  14.984  1.00 85.56           O  
ATOM   1739  OE2 GLU H 236       2.842  10.817  14.887  1.00 87.94           O1-
ATOM   1740  N   TRP H 237       2.794  16.473  11.711  1.00 27.26           N  
ATOM   1741  CA  TRP H 237       2.431  17.726  11.083  1.00 26.58           C  
ATOM   1742  C   TRP H 237       3.677  18.270  10.353  1.00 29.03           C  
ATOM   1743  O   TRP H 237       3.613  18.591   9.179  1.00 27.87           O  
ATOM   1744  CB  TRP H 237       1.903  18.713  12.135  1.00 25.06           C  
ATOM   1745  CG  TRP H 237       1.496  20.059  11.605  1.00 26.30           C  
ATOM   1746  CD1 TRP H 237       0.314  20.382  11.000  1.00 29.05           C  
ATOM   1747  CD2 TRP H 237       2.272  21.272  11.643  1.00 26.45           C  
ATOM   1748  CE2 TRP H 237       1.485  22.293  11.057  1.00 29.35           C  
ATOM   1749  CE3 TRP H 237       3.564  21.593  12.108  1.00 27.52           C  
ATOM   1750  NE1 TRP H 237       0.304  21.719  10.658  1.00 27.78           N  
ATOM   1751  CZ2 TRP H 237       1.922  23.621  10.972  1.00 28.07           C  
ATOM   1752  CZ3 TRP H 237       4.007  22.900  11.988  1.00 28.56           C  
ATOM   1753  CH2 TRP H 237       3.182  23.902  11.444  1.00 29.07           C  
ATOM   1754  N   LEU H 238       4.816  18.284  11.033  1.00 26.54           N  
ATOM   1755  CA  LEU H 238       6.086  18.737  10.478  1.00 26.47           C  
ATOM   1756  C   LEU H 238       6.542  17.890   9.321  1.00 31.60           C  
ATOM   1757  O   LEU H 238       6.926  18.439   8.283  1.00 32.55           O  
ATOM   1758  CB  LEU H 238       7.154  18.741  11.570  1.00 26.72           C  
ATOM   1759  CG  LEU H 238       6.998  19.817  12.630  1.00 31.07           C  
ATOM   1760  CD1 LEU H 238       7.916  19.542  13.812  1.00 30.69           C  
ATOM   1761  CD2 LEU H 238       7.285  21.177  12.064  1.00 32.18           C  
ATOM   1762  N   GLN H 239       6.458  16.550   9.468  1.00 27.29           N  
ATOM   1763  CA  GLN H 239       6.913  15.594   8.451  1.00 26.68           C  
ATOM   1764  C   GLN H 239       6.175  15.681   7.133  1.00 30.78           C  
ATOM   1765  O   GLN H 239       6.818  15.609   6.080  1.00 29.19           O  
ATOM   1766  CB  GLN H 239       6.894  14.154   8.977  1.00 27.16           C  
ATOM   1767  CG  GLN H 239       7.964  13.860  10.019  1.00 33.95           C  
ATOM   1768  CD  GLN H 239       9.381  13.876   9.514  1.00 64.02           C  
ATOM   1769  NE2 GLN H 239      10.320  13.684  10.432  1.00 67.37           N  
ATOM   1770  OE1 GLN H 239       9.657  14.033   8.316  1.00 60.84           O  
ATOM   1771  N   LYS H 240       4.843  15.868   7.193  1.00 28.63           N  
ATOM   1772  CA  LYS H 240       3.953  16.010   6.042  1.00 29.26           C  
ATOM   1773  C   LYS H 240       4.261  17.308   5.265  1.00 34.41           C  
ATOM   1774  O   LYS H 240       4.243  17.313   4.027  1.00 35.44           O  
ATOM   1775  CB  LYS H 240       2.478  15.988   6.516  1.00 31.80           C  
ATOM   1776  CG  LYS H 240       1.435  16.018   5.390  1.00 54.71           C  
ATOM   1777  CD  LYS H 240       0.032  15.723   5.908  1.00 71.51           C  
ATOM   1778  CE  LYS H 240      -0.975  15.516   4.799  1.00 86.10           C  
ATOM   1779  NZ  LYS H 240      -1.430  16.801   4.206  1.00 93.71           N1+
ATOM   1780  N   LEU H 241       4.534  18.393   6.005  1.00 30.21           N  
ATOM   1781  CA  LEU H 241       4.856  19.708   5.469  1.00 30.02           C  
ATOM   1782  C   LEU H 241       6.203  19.712   4.808  1.00 32.46           C  
ATOM   1783  O   LEU H 241       6.338  20.266   3.733  1.00 29.41           O  
ATOM   1784  CB  LEU H 241       4.789  20.764   6.576  1.00 30.58           C  
ATOM   1785  CG  LEU H 241       3.349  21.076   7.056  1.00 35.06           C  
ATOM   1786  CD1 LEU H 241       3.389  21.907   8.278  1.00 34.99           C  
ATOM   1787  CD2 LEU H 241       2.502  21.767   5.956  1.00 33.25           C  
ATOM   1788  N   MET H 242       7.189  19.007   5.388  1.00 30.88           N  
ATOM   1789  CA  MET H 242       8.518  18.918   4.763  1.00 28.96           C  
ATOM   1790  C   MET H 242       8.474  18.172   3.415  1.00 36.68           C  
ATOM   1791  O   MET H 242       9.381  18.321   2.602  1.00 38.33           O  
ATOM   1792  CB  MET H 242       9.527  18.313   5.739  1.00 29.26           C  
ATOM   1793  CG  MET H 242       9.753  19.212   6.930  1.00 30.80           C  
ATOM   1794  SD  MET H 242      11.198  18.743   7.874  1.00 33.29           S  
ATOM   1795  CE  MET H 242      10.611  17.234   8.710  1.00 28.64           C  
ATOM   1796  N   ARG H 243       7.375  17.445   3.155  1.00 34.87           N  
ATOM   1797  CA  ARG H 243       7.147  16.680   1.923  1.00 34.60           C  
ATOM   1798  C   ARG H 243       6.320  17.451   0.896  1.00 38.17           C  
ATOM   1799  O   ARG H 243       6.061  16.942  -0.176  1.00 40.11           O  
ATOM   1800  CB  ARG H 243       6.468  15.340   2.264  1.00 35.09           C  
ATOM   1801  CG  ARG H 243       7.439  14.225   2.600  1.00 46.52           C  
ATOM   1802  CD  ARG H 243       6.753  13.187   3.464  1.00 58.86           C  
ATOM   1803  NE  ARG H 243       7.665  12.168   3.990  1.00 69.82           N  
ATOM   1804  CZ  ARG H 243       8.514  12.352   5.001  1.00 81.29           C  
ATOM   1805  NH1 ARG H 243       8.617  13.543   5.585  1.00 73.72           N1+
ATOM   1806  NH2 ARG H 243       9.290  11.359   5.414  1.00 56.11           N  
ATOM   1807  N   SER H 244       5.927  18.676   1.206  1.00 35.78           N  
ATOM   1808  CA  SER H 244       5.099  19.491   0.335  1.00 36.16           C  
ATOM   1809  C   SER H 244       5.906  20.461  -0.497  1.00 41.53           C  
ATOM   1810  O   SER H 244       7.011  20.851  -0.122  1.00 43.48           O  
ATOM   1811  CB  SER H 244       4.092  20.291   1.162  1.00 40.28           C  
ATOM   1812  OG  SER H 244       4.749  21.363   1.831  1.00 51.67           O  
ATOM   1813  N   GLU H 245       5.283  20.941  -1.562  1.00 36.57           N  
ATOM   1814  CA  GLU H 245       5.840  21.954  -2.435  1.00 35.84           C  
ATOM   1815  C   GLU H 245       5.558  23.294  -1.815  1.00 41.11           C  
ATOM   1816  O   GLU H 245       4.491  23.467  -1.218  1.00 42.22           O  
ATOM   1817  CB  GLU H 245       5.199  21.876  -3.835  1.00 36.41           C  
ATOM   1818  CG  GLU H 245       5.760  20.762  -4.708  1.00 41.89           C  
ATOM   1819  CD  GLU H 245       7.210  20.914  -5.140  1.00 51.31           C  
ATOM   1820  OE1 GLU H 245       7.748  22.042  -5.065  1.00 33.34           O  
ATOM   1821  OE2 GLU H 245       7.798  19.905  -5.590  1.00 34.73           O1-
ATOM   1822  N   PRO H 246       6.467  24.281  -1.950  1.00 37.44           N  
ATOM   1823  CA  PRO H 246       6.169  25.611  -1.388  1.00 37.26           C  
ATOM   1824  C   PRO H 246       5.017  26.322  -2.108  1.00 42.01           C  
ATOM   1825  O   PRO H 246       4.623  25.927  -3.214  1.00 40.99           O  
ATOM   1826  CB  PRO H 246       7.494  26.357  -1.474  1.00 38.70           C  
ATOM   1827  CG  PRO H 246       8.260  25.660  -2.518  1.00 43.33           C  
ATOM   1828  CD  PRO H 246       7.788  24.245  -2.605  1.00 38.89           C  
ATOM   1829  N   ARG H 247       4.405  27.307  -1.419  1.00 40.02           N  
ATOM   1830  CA  ARG H 247       3.283  28.062  -1.971  1.00 40.61           C  
ATOM   1831  C   ARG H 247       3.606  29.549  -2.045  1.00 45.74           C  
ATOM   1832  O   ARG H 247       4.450  30.019  -1.279  1.00 43.16           O  
ATOM   1833  CB  ARG H 247       1.987  27.805  -1.187  1.00 39.88           C  
ATOM   1834  CG  ARG H 247       1.531  26.374  -1.272  1.00 42.71           C  
ATOM   1835  CD  ARG H 247       0.160  26.162  -0.690  1.00 59.67           C  
ATOM   1836  NE  ARG H 247      -0.025  24.753  -0.334  1.00 73.83           N  
ATOM   1837  CZ  ARG H 247      -0.699  23.872  -1.068  1.00 90.34           C  
ATOM   1838  NH1 ARG H 247      -1.306  24.255  -2.188  1.00 73.35           N1+
ATOM   1839  NH2 ARG H 247      -0.827  22.615  -0.654  1.00 75.75           N  
ATOM   1840  N   PRO H 248       2.968  30.312  -2.967  1.00 45.61           N  
ATOM   1841  CA  PRO H 248       3.258  31.758  -3.043  1.00 46.19           C  
ATOM   1842  C   PRO H 248       2.910  32.443  -1.724  1.00 49.21           C  
ATOM   1843  O   PRO H 248       1.992  32.020  -1.010  1.00 49.55           O  
ATOM   1844  CB  PRO H 248       2.383  32.237  -4.210  1.00 47.94           C  
ATOM   1845  CG  PRO H 248       2.084  30.988  -5.007  1.00 52.00           C  
ATOM   1846  CD  PRO H 248       1.953  29.920  -3.969  1.00 47.27           C  
ATOM   1847  N   GLY H 249       3.710  33.430  -1.369  1.00 44.55           N  
ATOM   1848  CA  GLY H 249       3.579  34.116  -0.094  1.00 43.53           C  
ATOM   1849  C   GLY H 249       4.410  33.365   0.929  1.00 44.79           C  
ATOM   1850  O   GLY H 249       4.470  32.132   0.905  1.00 44.08           O  
ATOM   1851  N   VAL H 250       5.090  34.106   1.801  1.00 38.69           N  
ATOM   1852  CA  VAL H 250       5.966  33.547   2.820  1.00 36.51           C  
ATOM   1853  C   VAL H 250       5.139  32.864   3.904  1.00 38.86           C  
ATOM   1854  O   VAL H 250       5.366  31.692   4.190  1.00 38.20           O  
ATOM   1855  CB  VAL H 250       6.960  34.630   3.335  1.00 39.41           C  
ATOM   1856  CG1 VAL H 250       7.770  34.149   4.545  1.00 38.23           C  
ATOM   1857  CG2 VAL H 250       7.896  35.043   2.209  1.00 39.37           C  
ATOM   1858  N   LEU H 251       4.142  33.568   4.456  1.00 33.96           N  
ATOM   1859  CA  LEU H 251       3.316  32.990   5.494  1.00 32.80           C  
ATOM   1860  C   LEU H 251       2.278  32.011   4.944  1.00 34.70           C  
ATOM   1861  O   LEU H 251       1.542  32.303   4.002  1.00 33.34           O  
ATOM   1862  CB  LEU H 251       2.673  34.072   6.388  1.00 32.83           C  
ATOM   1863  CG  LEU H 251       1.786  33.546   7.534  1.00 38.01           C  
ATOM   1864  CD1 LEU H 251       2.621  33.084   8.734  1.00 37.65           C  
ATOM   1865  CD2 LEU H 251       0.842  34.605   7.982  1.00 42.13           C  
ATOM   1866  N   LEU H 252       2.255  30.830   5.544  1.00 31.03           N  
ATOM   1867  CA  LEU H 252       1.309  29.792   5.233  1.00 29.63           C  
ATOM   1868  C   LEU H 252       0.737  29.257   6.543  1.00 33.02           C  
ATOM   1869  O   LEU H 252       1.499  28.913   7.447  1.00 32.39           O  
ATOM   1870  CB  LEU H 252       1.954  28.662   4.404  1.00 28.97           C  
ATOM   1871  CG  LEU H 252       1.020  27.449   4.080  1.00 31.74           C  
ATOM   1872  CD1 LEU H 252       0.021  27.784   2.996  1.00 30.60           C  
ATOM   1873  CD2 LEU H 252       1.808  26.239   3.703  1.00 34.01           C  
ATOM   1874  N   ARG H 253      -0.606  29.200   6.636  1.00 29.72           N  
ATOM   1875  CA  ARG H 253      -1.354  28.616   7.750  1.00 28.59           C  
ATOM   1876  C   ARG H 253      -1.797  27.260   7.274  1.00 32.73           C  
ATOM   1877  O   ARG H 253      -2.463  27.161   6.247  1.00 32.19           O  
ATOM   1878  CB  ARG H 253      -2.522  29.508   8.192  1.00 26.76           C  
ATOM   1879  CG  ARG H 253      -2.057  30.852   8.768  1.00 33.05           C  
ATOM   1880  CD  ARG H 253      -3.157  31.715   9.368  1.00 35.01           C  
ATOM   1881  NE  ARG H 253      -3.882  31.058  10.462  1.00 30.82           N  
ATOM   1882  CZ  ARG H 253      -5.113  30.557  10.355  1.00 45.98           C  
ATOM   1883  NH1 ARG H 253      -5.776  30.637   9.203  1.00 30.74           N1+
ATOM   1884  NH2 ARG H 253      -5.698  29.990  11.402  1.00 24.13           N  
ATOM   1885  N   ALA H 254      -1.264  26.210   7.909  1.00 30.67           N  
ATOM   1886  CA  ALA H 254      -1.505  24.798   7.565  1.00 29.92           C  
ATOM   1887  C   ALA H 254      -2.388  24.178   8.618  1.00 34.48           C  
ATOM   1888  O   ALA H 254      -2.200  24.488   9.801  1.00 34.48           O  
ATOM   1889  CB  ALA H 254      -0.190  24.032   7.479  1.00 29.79           C  
ATOM   1890  N   PRO H 255      -3.363  23.319   8.231  1.00 30.98           N  
ATOM   1891  CA  PRO H 255      -4.262  22.723   9.244  1.00 30.64           C  
ATOM   1892  C   PRO H 255      -3.569  21.849  10.301  1.00 35.56           C  
ATOM   1893  O   PRO H 255      -2.652  21.078  10.010  1.00 35.71           O  
ATOM   1894  CB  PRO H 255      -5.259  21.897   8.404  1.00 31.50           C  
ATOM   1895  CG  PRO H 255      -4.548  21.616   7.121  1.00 35.75           C  
ATOM   1896  CD  PRO H 255      -3.700  22.849   6.870  1.00 32.36           C  
ATOM   1897  N   PHE H 256      -4.016  21.972  11.533  1.00 31.65           N  
ATOM   1898  CA  PHE H 256      -3.481  21.135  12.587  1.00 31.18           C  
ATOM   1899  C   PHE H 256      -4.684  20.488  13.285  1.00 35.79           C  
ATOM   1900  O   PHE H 256      -5.616  21.221  13.625  1.00 34.75           O  
ATOM   1901  CB  PHE H 256      -2.605  21.925  13.594  1.00 31.66           C  
ATOM   1902  CG  PHE H 256      -2.061  21.014  14.672  1.00 33.03           C  
ATOM   1903  CD1 PHE H 256      -0.969  20.181  14.419  1.00 35.29           C  
ATOM   1904  CD2 PHE H 256      -2.693  20.917  15.909  1.00 35.12           C  
ATOM   1905  CE1 PHE H 256      -0.523  19.270  15.380  1.00 36.06           C  
ATOM   1906  CE2 PHE H 256      -2.255  19.997  16.868  1.00 38.52           C  
ATOM   1907  CZ  PHE H 256      -1.162  19.190  16.607  1.00 36.55           C  
ATOM   1908  N   PRO H 257      -4.724  19.153  13.528  1.00 34.48           N  
ATOM   1909  CA  PRO H 257      -3.760  18.081  13.194  1.00 35.42           C  
ATOM   1910  C   PRO H 257      -3.431  17.967  11.698  1.00 41.05           C  
ATOM   1911  O   PRO H 257      -2.265  17.647  11.382  1.00 52.29           O  
ATOM   1912  CB  PRO H 257      -4.496  16.808  13.646  1.00 36.56           C  
ATOM   1913  CG  PRO H 257      -5.369  17.268  14.736  1.00 41.09           C  
ATOM   1914  CD  PRO H 257      -5.887  18.583  14.232  1.00 36.56           C  
ATOM   1915  OXT PRO H 257      -4.343  18.122  10.858  1.00 50.75           O1-
TER   
HETATM 1916 CL   3Z8 H 301       8.701  35.287  25.314  1.00 89.43          CL  
HETATM 1917  C1  3Z8 H 301       9.817  34.106  30.203  1.00 83.62           C  
HETATM 1918  C2  3Z8 H 301       9.999  33.772  28.779  1.00 83.56           C  
HETATM 1919  N3  3Z8 H 301      10.034  33.102  31.074  1.00 82.93           N  
HETATM 1920  C4  3Z8 H 301      10.516  32.524  28.385  1.00 82.64           C  
HETATM 1921  C5  3Z8 H 301       9.519  34.663  27.809  1.00 84.51           C  
HETATM 1922  O6  3Z8 H 301       9.425  35.205  30.582  1.00 84.02           O  
HETATM 1923  C7  3Z8 H 301      10.557  32.215  27.028  1.00 83.90           C  
HETATM 1924  C8  3Z8 H 301       9.537  34.294  26.479  1.00 86.46           C  
HETATM 1925  C9  3Z8 H 301      10.262  31.704  30.726  1.00 81.20           C  
HETATM 1926  C10 3Z8 H 301      10.087  33.099  26.073  1.00 85.25           C  
HETATM 1927  C12 3Z8 H 301      10.977  31.515  29.409  1.00 81.38           C  
HETATM 1928  H13 3Z8 H 301      10.045  33.321  32.065  0.00 82.90           H  
HETATM 1929  H14 3Z8 H 301       9.133  35.643  28.087  0.00 84.47           H  
HETATM 1930  H15 3Z8 H 301      10.912  31.233  26.725  0.00 83.87           H  
HETATM 1931  H16 3Z8 H 301      10.796  31.214  31.535  0.00 81.17           H  
HETATM 1932  H17 3Z8 H 301       9.307  31.184  30.695  0.00 81.17           H  
HETATM 1933  H18 3Z8 H 301      10.154  32.861  25.012  0.00 85.22           H  
HETATM 1934  H19 3Z8 H 301      10.769  30.527  29.000  0.00 81.35           H  
HETATM 1935  H20 3Z8 H 301      12.054  31.525  29.546  0.00 81.35           H  
HETATM 1936 CA    CA H 302      29.753  36.150  14.063  1.00 34.21          CA2+
HETATM 1937  O1  SO4 H 303      20.697  31.476  -0.342  0.50 38.21           O  
HETATM 1938  O2  SO4 H 303      18.755  32.123  -1.556  0.50 32.13           O  
HETATM 1939  O3  SO4 H 303      18.497  31.201   0.616  0.50 35.04           O1-
HETATM 1940  O4  SO4 H 303      19.503  33.333   0.414  0.50 33.23           O  
HETATM 1941  S   SO4 H 303      19.351  32.028  -0.208  0.50 33.67           S  
HETATM 1942  O1  SO4 H 304       8.588  44.843   8.856  0.50 52.72           O  
HETATM 1943  O2  SO4 H 304       8.799  42.666   9.667  0.50 46.80           O  
HETATM 1944  O3  SO4 H 304       7.862  44.360  11.060  0.50 52.22           O1-
HETATM 1945  O4  SO4 H 304      10.167  44.364  10.579  0.50 52.28           O  
HETATM 1946  S   SO4 H 304       8.855  44.044  10.032  0.50 49.71           S  
HETATM 1947  O1  SO4 H 305      15.364  14.316   8.600  0.50 46.80           O  
HETATM 1948  O2  SO4 H 305      13.603  15.302   7.364  0.50 49.47           O  
HETATM 1949  O3  SO4 H 305      13.127  14.285   9.501  0.50 46.55           O1-
HETATM 1950  O4  SO4 H 305      14.283  16.325   9.405  0.50 42.24           O  
HETATM 1951  S   SO4 H 305      14.103  15.062   8.725  0.50 46.93           S  
HETATM 1952  C1  GOL H 306       0.883  35.243  11.495  1.00 56.82           C  
HETATM 1953  O1  GOL H 306       0.587  34.452  12.634  1.00 51.80           O  
HETATM 1954  C2  GOL H 306       0.636  36.711  11.759  1.00 63.06           C  
HETATM 1955  O2  GOL H 306       1.049  37.479  10.625  1.00 67.62           O  
HETATM 1956  C3  GOL H 306      -0.816  37.003  12.055  1.00 64.99           C  
HETATM 1957  O3  GOL H 306      -0.929  37.923  13.135  1.00 68.16           O  
HETATM 1958  O   HOH H 401      28.328  37.496  12.683  1.00 36.63           O  
HETATM 1959  O   HOH H 402      26.686  39.501  13.513  1.00 31.93           O  
HETATM 1960  O   HOH H 403      -2.907  25.296   4.409  1.00 36.77           O  
HETATM 1961  O   HOH H 404      31.496  20.950   4.557  1.00 40.78           O  
HETATM 1962  O   HOH H 405      24.529  37.431  11.715  1.00 27.72           O  
HETATM 1963  O   HOH H 406      20.375  18.726   0.976  1.00 47.53           O  
HETATM 1964  O   HOH H 407      28.639  37.628  10.025  1.00 27.67           O  
HETATM 1965  O   HOH H 408      25.654  41.575  26.470  1.00 46.90           O  
HETATM 1966  O   HOH H 409      21.179  42.438  18.510  1.00 32.97           O  
HETATM 1967  O   HOH H 410      17.310  24.255  -3.598  1.00 32.20           O  
HETATM 1968  O   HOH H 411      10.193  21.887  -3.545  1.00 43.11           O  
HETATM 1969  O   HOH H 412      26.069  42.716  16.713  1.00 37.50           O  
HETATM 1970  O   HOH H 413      16.687  38.267  35.808  1.00 39.59           O  
HETATM 1971  O   HOH H 414      -2.591  26.898  -2.709  1.00 52.60           O  
HETATM 1972  O   HOH H 415      23.956  43.418  23.422  1.00 56.07           O  
HETATM 1973  O   HOH H 416      13.509  28.415  -3.845  1.00 42.14           O  
HETATM 1974  O   HOH H 417      30.245  45.412  18.229  1.00 40.46           O  
HETATM 1975  O   HOH H 418      -1.083  23.413   3.799  1.00 35.50           O  
HETATM 1976  O   HOH H 419      30.676  34.338  15.237  1.00 32.28           O  
HETATM 1977  O   HOH H 420      13.311  25.345  17.808  1.00 24.29           O  
HETATM 1978  O   HOH H 421      20.064   7.869  20.304  1.00 24.42           O  
HETATM 1979  O   HOH H 422      23.601  30.377  13.889  1.00 23.28           O  
HETATM 1980  O   HOH H 423      17.288  30.889  20.683  1.00 31.59           O  
HETATM 1981  O   HOH H 424      15.664  15.894  11.669  1.00 28.99           O  
HETATM 1982  O   HOH H 425      24.578  27.024  13.994  1.00 26.07           O  
HETATM 1983  O   HOH H 426      30.772  32.109  13.679  1.00 29.11           O  
HETATM 1984  O   HOH H 427      10.175  15.839  20.135  1.00 31.26           O  
HETATM 1985  O   HOH H 428       6.685  14.640  24.852  1.00 24.63           O  
HETATM 1986  O   HOH H 429       2.739  34.498  14.166  1.00 27.88           O  
HETATM 1987  O   HOH H 430      30.289  28.923  14.947  1.00 29.28           O  
HETATM 1988  O   HOH H 431      -2.656  30.334  12.853  1.00 32.02           O  
HETATM 1989  O   HOH H 432      14.603  19.837  30.348  1.00 34.45           O  
HETATM 1990  O   HOH H 433      17.461  40.428   8.063  1.00 33.34           O  
HETATM 1991  O   HOH H 434       6.990  39.586  15.264  1.00 30.94           O  
HETATM 1992  O   HOH H 435      31.097  21.322  16.272  1.00 41.91           O  
HETATM 1993  O   HOH H 436       8.753  16.810  22.526  1.00 30.34           O  
HETATM 1994  O   HOH H 437      28.309  28.595  20.312  1.00 35.53           O  
HETATM 1995  O   HOH H 438      12.764  15.829  27.450  1.00 33.48           O  
HETATM 1996  O   HOH H 439      27.912  26.869  18.380  1.00 42.58           O  
HETATM 1997  O   HOH H 440      20.276  24.073  23.051  1.00 31.11           O  
HETATM 1998  O   HOH H 441       3.523  27.199  24.151  1.00 37.51           O  
HETATM 1999  O   HOH H 442      18.276  33.696  20.321  1.00 23.76           O  
HETATM 2000  O   HOH H 443       6.044   7.428  16.163  1.00 41.28           O  
HETATM 2001  O   HOH H 444      22.634  35.603  33.659  1.00 40.38           O  
HETATM 2002  O   HOH H 445      21.426  34.648  26.051  1.00 30.24           O  
HETATM 2003  O   HOH H 446      23.231  33.416  31.040  1.00 34.57           O  
HETATM 2004  O   HOH H 447      -0.629  16.731   9.327  1.00 32.76           O  
HETATM 2005  O   HOH H 448      22.219  40.236  21.163  1.00 37.31           O  
HETATM 2006  O   HOH H 449      33.443  25.261   9.744  1.00 39.01           O  
HETATM 2007  O   HOH H 450       6.385   9.959  14.015  1.00 43.17           O  
HETATM 2008  O   HOH H 451      26.352  27.838  16.218  1.00 31.07           O  
HETATM 2009  O   HOH H 452      29.956  26.957   8.610  1.00 33.98           O  
HETATM 2010  O   HOH H 453      27.093  31.177   2.489  1.00 43.40           O  
HETATM 2011  O   HOH H 454      26.102  33.156   3.778  1.00 43.33           O  
HETATM 2012  O   HOH H 455       9.150   6.144  17.379  1.00 40.92           O  
HETATM 2013  O   HOH H 456      19.217  14.161  32.398  1.00 39.61           O  
HETATM 2014  O   HOH H 457      13.411  25.421  -0.691  1.00 49.29           O  
HETATM 2015  O   HOH H 458      13.261  45.955  11.642  1.00 48.41           O  
HETATM 2016  O   HOH H 459      18.533  15.769   9.587  1.00 30.62           O  
HETATM 2017  O   HOH H 460      33.407  34.505  16.226  1.00 36.65           O  
HETATM 2018  O   HOH H 461      12.916  28.416  34.699  1.00 56.56           O  
HETATM 2019  O   HOH H 462       9.333  14.718  24.246  1.00 39.51           O  
HETATM 2020  O   HOH H 463      16.326  43.351  17.981  1.00 33.00           O  
HETATM 2021  O   HOH H 464       5.320  28.114  35.892  1.00 45.74           O  
HETATM 2022  O   HOH H 465       5.627  34.265  24.286  1.00 44.47           O  
HETATM 2023  O   HOH H 466      10.183  32.597  34.796  1.00 52.10           O  
HETATM 2024  O   HOH H 467      13.728  22.444  38.928  1.00 48.42           O  
HETATM 2025  O   HOH H 468       3.637  24.247   1.254  1.00 41.05           O  
HETATM 2026  O   HOH H 469       2.555  25.242  22.479  1.00 42.62           O  
HETATM 2027  O   HOH H 470       3.055  15.979  31.598  1.00 42.33           O  
HETATM 2028  O   HOH H 471      -0.773  15.862  13.077  1.00 43.52           O  
HETATM 2029  O   HOH H 472      14.229   7.825  29.150  1.00 46.21           O  
HETATM 2030  O   HOH H 473      13.435  27.436  31.502  1.00 47.26           O  
HETATM 2031  O   HOH H 474       5.190  20.200  32.031  1.00 42.20           O  
HETATM 2032  O  AHOH H 475      27.716  37.033  25.450  0.50 22.40           O  
HETATM 2033  O   HOH H 476       9.673  37.013  21.202  1.00 43.06           O  
HETATM 2034  O   HOH H 477      35.165  26.047  16.856  1.00 43.09           O  
HETATM 2035  O   HOH H 478      28.606  26.688  15.253  1.00 28.38           O  
HETATM 2036  O   HOH H 479      20.001  16.088  27.622  1.00 33.06           O  
HETATM 2037  O   HOH H 480      25.155  35.051  31.981  1.00 43.69           O  
HETATM 2038  O   HOH H 481       1.559  16.137  14.466  1.00 36.69           O  
HETATM 2039  O   HOH H 482       0.964  18.700   8.109  1.00 37.97           O  
HETATM 2040  O   HOH H 483      34.922  25.619  20.880  1.00 47.84           O  
HETATM 2041  O   HOH H 484      -5.427  31.835  14.090  1.00 45.84           O  
HETATM 2042  O   HOH H 485      21.880  22.382  21.922  1.00 34.52           O  
HETATM 2043  O   HOH H 486      27.645  15.536  23.152  1.00 50.59           O  
HETATM 2044  O   HOH H 487      12.892   4.048  27.129  1.00 48.98           O  
HETATM 2045  O   HOH H 488      27.868  30.203  34.616  1.00 50.52           O  
HETATM 2046  O   HOH H 489       8.503  10.840  11.973  1.00 57.63           O  
HETATM 2047  O   HOH H 490      30.480  30.668   5.296  1.00 50.46           O  
HETATM 2048  O   HOH H 491      19.524  43.045  21.069  1.00 43.29           O  
HETATM 2049  O   HOH H 492       4.863  12.413   5.846  1.00 52.90           O  
HETATM 2050  O   HOH H 493       3.314  36.246   3.657  1.00 39.97           O  
HETATM 2051  O   HOH H 494      12.133  14.696  31.966  1.00 44.49           O  
HETATM 2052  O   HOH H 495      -1.796  19.582  30.364  1.00 51.89           O  
HETATM 2053  O   HOH H 496      12.282  19.318   1.318  1.00 45.18           O  
HETATM 2054  O   HOH H 497      14.331  17.352  29.336  1.00 34.81           O  
HETATM 2055  O   HOH H 498      -2.560  29.792  20.325  1.00 37.00           O  
HETATM 2056  O   HOH H 499      16.977  42.342  20.686  1.00 46.29           O  
HETATM 2057  O   HOH H 500       6.720  16.834  30.598  1.00 47.51           O  
HETATM 2058  O   HOH H 501      22.409  35.843  36.450  1.00 53.08           O  
HETATM 2059  O   HOH H 502      31.966  28.411  28.040  1.00 47.65           O  
HETATM 2060  O   HOH H 503       1.462  15.465  35.009  1.00 52.91           O  
HETATM 2061  O   HOH H 504      -1.199  20.471   7.740  1.00 40.19           O  
HETATM 2062  O   HOH H 505      -7.629  22.021  11.025  1.00 47.53           O  
HETATM 2063  O   HOH H 506      15.425  40.098  21.155  1.00 42.07           O  
HETATM 2064  O   HOH H 507       1.659  36.102  24.965  1.00 48.31           O  
HETATM 2065  O   HOH H 508      -7.109  19.391  11.023  1.00 48.16           O  
HETATM 2066  O   HOH H 509      30.629  31.354  29.902  1.00 54.39           O  
HETATM 2067  O   HOH H 510      33.917  29.842  22.360  1.00 41.89           O  
HETATM 2068  O   HOH H 511       1.826  39.578  20.002  1.00 55.93           O  
HETATM 2069  O   HOH H 512      23.647  25.087  32.948  1.00 37.97           O  
HETATM 2070  O   HOH H 513      33.987  22.206   8.298  1.00 38.14           O  
HETATM 2071  O   HOH H 514      35.709  27.809  22.215  1.00 48.72           O  
ATOM   2072  N   ILE L  90       6.847  -4.864  22.411  1.00 59.25           N  
ATOM   2073  CA  ILE L  90       8.307  -4.973  22.540  1.00 58.97           C  
ATOM   2074  C   ILE L  90       8.949  -3.593  22.773  1.00 59.89           C  
ATOM   2075  O   ILE L  90       9.731  -3.437  23.713  1.00 60.09           O  
ATOM   2076  CB  ILE L  90       8.991  -5.734  21.344  1.00 62.49           C  
ATOM   2077  CG1 ILE L  90       8.256  -7.041  20.941  1.00 63.26           C  
ATOM   2078  CG2 ILE L  90      10.470  -6.005  21.636  1.00 62.76           C  
ATOM   2079  CD1 ILE L  90       7.272  -6.899  19.725  1.00 72.02           C  
ATOM   2080  N   CYS L  91       8.627  -2.606  21.908  1.00 53.44           N  
ATOM   2081  CA  CYS L  91       9.173  -1.238  21.956  1.00 52.01           C  
ATOM   2082  C   CYS L  91       8.811  -0.517  23.213  1.00 57.09           C  
ATOM   2083  O   CYS L  91       9.510   0.413  23.599  1.00 57.93           O  
ATOM   2084  CB  CYS L  91       8.758  -0.439  20.726  1.00 51.29           C  
ATOM   2085  SG  CYS L  91       9.339  -1.139  19.164  1.00 54.55           S  
ATOM   2086  N   VAL L  92       7.702  -0.937  23.848  1.00 54.80           N  
ATOM   2087  CA  VAL L  92       7.151  -0.376  25.086  1.00 54.91           C  
ATOM   2088  C   VAL L  92       8.157  -0.422  26.244  1.00 57.61           C  
ATOM   2089  O   VAL L  92       8.160   0.479  27.078  1.00 56.88           O  
ATOM   2090  CB  VAL L  92       5.776  -1.013  25.478  1.00 59.33           C  
ATOM   2091  CG1 VAL L  92       4.677  -0.626  24.483  1.00 59.45           C  
ATOM   2092  CG2 VAL L  92       5.861  -2.537  25.629  1.00 58.90           C  
ATOM   2093  N   ASN L  93       9.015  -1.456  26.268  1.00 54.29           N  
ATOM   2094  CA  ASN L  93       9.986  -1.673  27.335  1.00 54.56           C  
ATOM   2095  C   ASN L  93      11.394  -1.315  26.879  1.00 56.98           C  
ATOM   2096  O   ASN L  93      11.906  -1.935  25.946  1.00 56.85           O  
ATOM   2097  CB  ASN L  93       9.924  -3.140  27.809  1.00 56.32           C  
ATOM   2098  CG  ASN L  93       8.530  -3.636  28.151  1.00 81.23           C  
ATOM   2099  ND2 ASN L  93       7.921  -3.076  29.199  1.00 68.77           N  
ATOM   2100  OD1 ASN L  93       7.986  -4.532  27.487  1.00 75.36           O  
ATOM   2101  N   GLU L  94      11.999  -0.294  27.517  1.00 52.33           N  
ATOM   2102  CA  GLU L  94      13.359   0.206  27.260  1.00 52.01           C  
ATOM   2103  C   GLU L  94      13.664   0.447  25.745  1.00 54.35           C  
ATOM   2104  O   GLU L  94      14.753   0.105  25.254  1.00 54.13           O  
ATOM   2105  CB  GLU L  94      14.405  -0.716  27.928  1.00 53.32           C  
ATOM   2106  CG  GLU L  94      15.181  -0.040  29.042  1.00 63.98           C  
ATOM   2107  N   ASN L  95      12.674   1.024  25.008  1.00 48.77           N  
ATOM   2108  CA  ASN L  95      12.776   1.347  23.563  1.00 47.24           C  
ATOM   2109  C   ASN L  95      13.142   0.126  22.692  1.00 49.63           C  
ATOM   2110  O   ASN L  95      13.766   0.277  21.634  1.00 49.76           O  
ATOM   2111  CB  ASN L  95      13.766   2.520  23.334  1.00 41.05           C  
ATOM   2112  CG  ASN L  95      13.583   3.256  22.024  1.00 44.06           C  
ATOM   2113  ND2 ASN L  95      14.693   3.565  21.382  1.00 31.10           N  
ATOM   2114  OD1 ASN L  95      12.464   3.548  21.570  1.00 32.71           O  
ATOM   2115  N   GLY L  96      12.776  -1.068  23.179  1.00 43.05           N  
ATOM   2116  CA  GLY L  96      13.045  -2.359  22.558  1.00 40.68           C  
ATOM   2117  C   GLY L  96      14.514  -2.677  22.357  1.00 40.08           C  
ATOM   2118  O   GLY L  96      14.835  -3.522  21.521  1.00 41.10           O  
ATOM   2119  N   GLY L  97      15.389  -2.021  23.127  1.00 33.61           N  
ATOM   2120  CA  GLY L  97      16.850  -2.112  23.033  1.00 32.66           C  
ATOM   2121  C   GLY L  97      17.472  -1.144  22.021  1.00 37.70           C  
ATOM   2122  O   GLY L  97      18.697  -0.987  21.954  1.00 38.07           O  
ATOM   2123  N   CYS L  98      16.635  -0.515  21.195  1.00 33.68           N  
ATOM   2124  CA  CYS L  98      17.074   0.377  20.135  1.00 33.72           C  
ATOM   2125  C   CYS L  98      17.738   1.651  20.636  1.00 36.15           C  
ATOM   2126  O   CYS L  98      17.250   2.307  21.558  1.00 37.86           O  
ATOM   2127  CB  CYS L  98      15.922   0.689  19.191  1.00 34.23           C  
ATOM   2128  SG  CYS L  98      14.967  -0.761  18.688  1.00 38.10           S  
ATOM   2129  N   GLU L  99      18.871   1.973  20.032  1.00 30.53           N  
ATOM   2130  CA  GLU L  99      19.652   3.174  20.298  1.00 30.23           C  
ATOM   2131  C   GLU L  99      18.822   4.414  19.855  1.00 34.32           C  
ATOM   2132  O   GLU L  99      18.861   5.463  20.514  1.00 35.33           O  
ATOM   2133  CB  GLU L  99      20.983   3.088  19.508  1.00 31.29           C  
ATOM   2134  CG  GLU L  99      21.962   4.228  19.742  1.00 36.67           C  
ATOM   2135  CD  GLU L  99      23.169   4.228  18.828  1.00 55.59           C  
ATOM   2136  OE1 GLU L  99      23.906   3.218  18.823  1.00 41.87           O  
ATOM   2137  OE2 GLU L  99      23.402   5.250  18.143  1.00 55.45           O1-
ATOM   2138  N   GLN L 100      18.054   4.261  18.763  1.00 29.23           N  
ATOM   2139  CA  GLN L 100      17.238   5.318  18.171  1.00 28.57           C  
ATOM   2140  C   GLN L 100      15.754   4.926  18.052  1.00 32.47           C  
ATOM   2141  O   GLN L 100      15.063   4.967  19.047  1.00 32.38           O  
ATOM   2142  CB  GLN L 100      17.841   5.784  16.813  1.00 29.43           C  
ATOM   2143  CG  GLN L 100      19.195   6.538  16.936  1.00 35.39           C  
ATOM   2144  CD  GLN L 100      19.642   7.239  15.652  1.00 38.82           C  
ATOM   2145  NE2 GLN L 100      20.816   7.857  15.639  1.00 29.32           N  
ATOM   2146  OE1 GLN L 100      18.953   7.236  14.653  1.00 29.05           O  
ATOM   2147  N   TYR L 101      15.252   4.555  16.870  1.00 30.76           N  
ATOM   2148  CA  TYR L 101      13.820   4.266  16.722  1.00 31.46           C  
ATOM   2149  C   TYR L 101      13.475   2.770  16.787  1.00 41.68           C  
ATOM   2150  O   TYR L 101      14.278   1.936  16.393  1.00 40.26           O  
ATOM   2151  CB  TYR L 101      13.250   4.911  15.449  1.00 31.63           C  
ATOM   2152  CG  TYR L 101      13.662   6.352  15.220  1.00 32.81           C  
ATOM   2153  CD1 TYR L 101      13.696   7.270  16.273  1.00 35.00           C  
ATOM   2154  CD2 TYR L 101      13.983   6.811  13.944  1.00 33.68           C  
ATOM   2155  CE1 TYR L 101      14.097   8.593  16.068  1.00 35.09           C  
ATOM   2156  CE2 TYR L 101      14.332   8.149  13.720  1.00 34.32           C  
ATOM   2157  CZ  TYR L 101      14.396   9.031  14.785  1.00 41.92           C  
ATOM   2158  OH  TYR L 101      14.743  10.339  14.562  1.00 44.12           O  
ATOM   2159  N   CYS L 102      12.267   2.447  17.270  1.00 43.91           N  
ATOM   2160  CA  CYS L 102      11.801   1.079  17.446  1.00 46.39           C  
ATOM   2161  C   CYS L 102      10.438   0.861  16.773  1.00 50.61           C  
ATOM   2162  O   CYS L 102       9.516   1.655  16.978  1.00 51.76           O  
ATOM   2163  CB  CYS L 102      11.746   0.755  18.937  1.00 48.54           C  
ATOM   2164  SG  CYS L 102      11.368  -0.976  19.317  1.00 53.97           S  
ATOM   2165  N   SER L 103      10.306  -0.222  15.993  1.00 45.05           N  
ATOM   2166  CA  SER L 103       9.050  -0.630  15.368  1.00 45.00           C  
ATOM   2167  C   SER L 103       8.633  -2.026  15.872  1.00 51.00           C  
ATOM   2168  O   SER L 103       9.470  -2.932  15.970  1.00 49.02           O  
ATOM   2169  CB  SER L 103       9.169  -0.639  13.855  1.00 47.81           C  
ATOM   2170  OG  SER L 103       8.955   0.665  13.354  1.00 59.68           O  
ATOM   2171  N   ASP L 104       7.345  -2.177  16.225  1.00 50.34           N  
ATOM   2172  CA  ASP L 104       6.752  -3.434  16.698  1.00 51.51           C  
ATOM   2173  C   ASP L 104       6.157  -4.197  15.531  1.00 59.91           C  
ATOM   2174  O   ASP L 104       5.535  -3.596  14.643  1.00 58.53           O  
ATOM   2175  CB  ASP L 104       5.640  -3.172  17.729  1.00 52.83           C  
ATOM   2176  CG  ASP L 104       6.112  -2.856  19.130  1.00 55.22           C  
ATOM   2177  OD1 ASP L 104       6.820  -3.704  19.722  1.00 50.54           O  
ATOM   2178  OD2 ASP L 104       5.687  -1.804  19.676  1.00 64.38           O1-
ATOM   2179  N   HIS L 105       6.335  -5.527  15.544  1.00 60.97           N  
ATOM   2180  CA  HIS L 105       5.817  -6.396  14.500  1.00 63.17           C  
ATOM   2181  C   HIS L 105       4.980  -7.557  15.054  1.00 68.35           C  
ATOM   2182  O   HIS L 105       4.901  -7.742  16.282  1.00 67.50           O  
ATOM   2183  CB  HIS L 105       6.950  -6.871  13.580  1.00 65.05           C  
ATOM   2184  CG  HIS L 105       7.602  -5.747  12.832  1.00 69.62           C  
ATOM   2185  CD2 HIS L 105       8.824  -5.191  12.996  1.00 71.70           C  
ATOM   2186  ND1 HIS L 105       6.940  -5.075  11.813  1.00 72.11           N  
ATOM   2187  CE1 HIS L 105       7.783  -4.149  11.386  1.00 71.50           C  
ATOM   2188  NE2 HIS L 105       8.926  -4.179  12.069  1.00 71.69           N  
ATOM   2189  N   THR L 106       4.303  -8.291  14.137  1.00 66.11           N  
ATOM   2190  CA  THR L 106       3.445  -9.438  14.446  1.00 66.66           C  
ATOM   2191  C   THR L 106       4.275 -10.500  15.177  1.00 71.54           C  
ATOM   2192  O   THR L 106       5.277 -10.990  14.650  1.00 71.58           O  
ATOM   2193  CB  THR L 106       2.729  -9.942  13.181  1.00 74.92           C  
ATOM   2194  N   GLY L 107       3.891 -10.763  16.419  1.00 68.07           N  
ATOM   2195  CA  GLY L 107       4.596 -11.684  17.301  1.00 67.58           C  
ATOM   2196  C   GLY L 107       5.591 -10.941  18.167  1.00 70.30           C  
ATOM   2197  O   GLY L 107       5.367  -9.773  18.520  1.00 69.80           O  
ATOM   2198  N   THR L 108       6.705 -11.615  18.508  1.00 66.19           N  
ATOM   2199  CA  THR L 108       7.790 -11.029  19.314  1.00 65.03           C  
ATOM   2200  C   THR L 108       8.820 -10.273  18.432  1.00 64.63           C  
ATOM   2201  O   THR L 108       9.820  -9.755  18.957  1.00 65.52           O  
ATOM   2202  CB  THR L 108       8.437 -12.079  20.239  1.00 73.16           C  
ATOM   2203  CG2 THR L 108       7.557 -12.427  21.436  1.00 71.05           C  
ATOM   2204  OG1 THR L 108       8.764 -13.246  19.481  1.00 71.59           O  
ATOM   2205  N   LYS L 109       8.550 -10.186  17.103  1.00 55.94           N  
ATOM   2206  CA  LYS L 109       9.397  -9.489  16.136  1.00 53.52           C  
ATOM   2207  C   LYS L 109       9.518  -7.982  16.429  1.00 53.68           C  
ATOM   2208  O   LYS L 109       8.517  -7.302  16.682  1.00 52.86           O  
ATOM   2209  CB  LYS L 109       8.962  -9.759  14.691  1.00 55.15           C  
ATOM   2210  CG  LYS L 109       9.114 -11.212  14.291  1.00 66.09           C  
ATOM   2211  CD  LYS L 109       8.540 -11.481  12.918  1.00 75.05           C  
ATOM   2212  CE  LYS L 109       8.197 -12.943  12.738  1.00 90.27           C  
ATOM   2213  NZ  LYS L 109       7.077 -13.386  13.623  1.00 99.96           N1+
ATOM   2214  N   ARG L 110      10.766  -7.486  16.422  1.00 46.92           N  
ATOM   2215  CA  ARG L 110      11.127  -6.095  16.686  1.00 44.98           C  
ATOM   2216  C   ARG L 110      12.124  -5.627  15.633  1.00 46.86           C  
ATOM   2217  O   ARG L 110      13.114  -6.316  15.379  1.00 46.09           O  
ATOM   2218  CB  ARG L 110      11.738  -5.979  18.103  1.00 42.88           C  
ATOM   2219  CG  ARG L 110      12.190  -4.573  18.502  1.00 47.72           C  
ATOM   2220  CD  ARG L 110      13.635  -4.308  18.106  1.00 44.24           C  
ATOM   2221  NE  ARG L 110      14.574  -4.817  19.103  1.00 37.94           N  
ATOM   2222  CZ  ARG L 110      15.773  -5.326  18.835  1.00 49.81           C  
ATOM   2223  NH1 ARG L 110      16.197  -5.420  17.583  1.00 31.06           N1+
ATOM   2224  NH2 ARG L 110      16.550  -5.760  19.818  1.00 46.93           N  
ATOM   2225  N   SER L 111      11.883  -4.441  15.051  1.00 41.56           N  
ATOM   2226  CA  SER L 111      12.796  -3.818  14.103  1.00 40.67           C  
ATOM   2227  C   SER L 111      13.249  -2.439  14.612  1.00 42.64           C  
ATOM   2228  O   SER L 111      12.425  -1.537  14.763  1.00 42.69           O  
ATOM   2229  CB  SER L 111      12.170  -3.703  12.714  1.00 43.54           C  
ATOM   2230  OG  SER L 111      12.295  -4.887  11.939  1.00 52.96           O  
ATOM   2231  N   CYS L 112      14.557  -2.290  14.901  1.00 37.52           N  
ATOM   2232  CA  CYS L 112      15.145  -1.012  15.273  1.00 35.22           C  
ATOM   2233  C   CYS L 112      15.368  -0.227  13.992  1.00 37.88           C  
ATOM   2234  O   CYS L 112      15.661  -0.812  12.947  1.00 37.96           O  
ATOM   2235  CB  CYS L 112      16.457  -1.183  16.020  1.00 34.62           C  
ATOM   2236  SG  CYS L 112      16.297  -1.912  17.660  1.00 38.09           S  
ATOM   2237  N   ARG L 113      15.290   1.103  14.074  1.00 32.17           N  
ATOM   2238  CA  ARG L 113      15.517   1.943  12.903  1.00 32.00           C  
ATOM   2239  C   ARG L 113      16.334   3.140  13.322  1.00 37.59           C  
ATOM   2240  O   ARG L 113      16.511   3.384  14.514  1.00 39.70           O  
ATOM   2241  CB  ARG L 113      14.194   2.357  12.235  1.00 28.92           C  
ATOM   2242  CG  ARG L 113      13.469   1.213  11.508  1.00 35.49           C  
ATOM   2243  CD  ARG L 113      12.019   1.531  11.139  1.00 41.53           C  
ATOM   2244  NE  ARG L 113      11.189   1.915  12.293  1.00 41.64           N  
ATOM   2245  CZ  ARG L 113      10.918   3.173  12.630  1.00 48.46           C  
ATOM   2246  NH1 ARG L 113      11.437   4.176  11.940  1.00 38.30           N1+
ATOM   2247  NH2 ARG L 113      10.152   3.437  13.686  1.00 29.41           N  
ATOM   2248  N   CYS L 114      16.874   3.847  12.350  1.00 33.99           N  
ATOM   2249  CA  CYS L 114      17.725   5.003  12.574  1.00 34.21           C  
ATOM   2250  C   CYS L 114      17.153   6.198  11.841  1.00 37.53           C  
ATOM   2251  O   CYS L 114      16.395   6.034  10.892  1.00 40.37           O  
ATOM   2252  CB  CYS L 114      19.153   4.715  12.109  1.00 33.69           C  
ATOM   2253  SG  CYS L 114      19.929   3.275  12.885  1.00 36.70           S  
ATOM   2254  N   HIS L 115      17.561   7.393  12.252  1.00 31.29           N  
ATOM   2255  CA  HIS L 115      17.239   8.660  11.610  1.00 30.38           C  
ATOM   2256  C   HIS L 115      18.035   8.689  10.289  1.00 34.70           C  
ATOM   2257  O   HIS L 115      19.090   8.063  10.223  1.00 35.02           O  
ATOM   2258  CB  HIS L 115      17.714   9.793  12.529  1.00 30.76           C  
ATOM   2259  CG  HIS L 115      17.287  11.159  12.098  1.00 33.91           C  
ATOM   2260  CD2 HIS L 115      17.758  11.943  11.097  1.00 35.63           C  
ATOM   2261  ND1 HIS L 115      16.278  11.831  12.756  1.00 35.58           N  
ATOM   2262  CE1 HIS L 115      16.151  12.985  12.123  1.00 35.12           C  
ATOM   2263  NE2 HIS L 115      17.043  13.108  11.137  1.00 35.17           N  
ATOM   2264  N   GLU L 116      17.563   9.403   9.237  1.00 30.98           N  
ATOM   2265  CA  GLU L 116      18.351   9.496   7.999  1.00 31.28           C  
ATOM   2266  C   GLU L 116      19.770  10.088   8.283  1.00 32.60           C  
ATOM   2267  O   GLU L 116      19.953  10.801   9.277  1.00 30.27           O  
ATOM   2268  CB  GLU L 116      17.561  10.227   6.881  1.00 33.67           C  
ATOM   2269  CG  GLU L 116      18.102  11.571   6.421  1.00 49.96           C  
ATOM   2270  CD  GLU L 116      17.085  12.427   5.685  1.00 76.12           C  
ATOM   2271  OE1 GLU L 116      16.414  11.901   4.763  1.00 55.87           O  
ATOM   2272  OE2 GLU L 116      16.956  13.623   6.041  1.00 71.31           O1-
ATOM   2273  N   GLY L 117      20.767   9.672   7.503  1.00 29.63           N  
ATOM   2274  CA  GLY L 117      22.164  10.011   7.763  1.00 29.58           C  
ATOM   2275  C   GLY L 117      22.843   8.986   8.674  1.00 33.24           C  
ATOM   2276  O   GLY L 117      24.015   9.140   9.032  1.00 31.78           O  
ATOM   2277  N   TYR L 118      22.104   7.920   9.051  1.00 30.33           N  
ATOM   2278  CA  TYR L 118      22.561   6.781   9.878  1.00 29.85           C  
ATOM   2279  C   TYR L 118      22.115   5.471   9.239  1.00 34.16           C  
ATOM   2280  O   TYR L 118      21.086   5.435   8.551  1.00 33.81           O  
ATOM   2281  CB  TYR L 118      21.938   6.809  11.288  1.00 29.06           C  
ATOM   2282  CG  TYR L 118      22.368   7.952  12.166  1.00 29.65           C  
ATOM   2283  CD1 TYR L 118      21.718   9.185  12.111  1.00 30.26           C  
ATOM   2284  CD2 TYR L 118      23.394   7.794  13.092  1.00 30.75           C  
ATOM   2285  CE1 TYR L 118      22.110  10.243  12.929  1.00 29.88           C  
ATOM   2286  CE2 TYR L 118      23.802   8.848  13.907  1.00 31.72           C  
ATOM   2287  CZ  TYR L 118      23.154  10.070  13.827  1.00 34.63           C  
ATOM   2288  OH  TYR L 118      23.556  11.084  14.658  1.00 29.71           O  
ATOM   2289  N   SER L 119      22.850   4.396   9.531  1.00 31.96           N  
ATOM   2290  CA  SER L 119      22.534   3.015   9.122  1.00 32.75           C  
ATOM   2291  C   SER L 119      22.518   2.118  10.342  1.00 33.20           C  
ATOM   2292  O   SER L 119      23.267   2.331  11.285  1.00 33.04           O  
ATOM   2293  CB  SER L 119      23.544   2.464   8.120  1.00 37.81           C  
ATOM   2294  OG  SER L 119      22.883   2.285   6.878  1.00 55.49           O  
ATOM   2295  N   LEU L 120      21.659   1.121  10.325  1.00 29.05           N  
ATOM   2296  CA  LEU L 120      21.541   0.200  11.442  1.00 28.24           C  
ATOM   2297  C   LEU L 120      22.676  -0.815  11.387  1.00 31.82           C  
ATOM   2298  O   LEU L 120      22.947  -1.359  10.304  1.00 28.25           O  
ATOM   2299  CB  LEU L 120      20.180  -0.515  11.389  1.00 28.38           C  
ATOM   2300  CG  LEU L 120      19.825  -1.268  12.684  1.00 32.94           C  
ATOM   2301  CD1 LEU L 120      19.466  -0.287  13.799  1.00 31.17           C  
ATOM   2302  CD2 LEU L 120      18.735  -2.301  12.446  1.00 33.87           C  
ATOM   2303  N   LEU L 121      23.358  -1.056  12.541  1.00 28.07           N  
ATOM   2304  CA  LEU L 121      24.452  -2.064  12.559  1.00 28.23           C  
ATOM   2305  C   LEU L 121      23.896  -3.495  12.604  1.00 32.71           C  
ATOM   2306  O   LEU L 121      22.694  -3.687  12.859  1.00 30.59           O  
ATOM   2307  CB  LEU L 121      25.487  -1.837  13.697  1.00 27.06           C  
ATOM   2308  CG  LEU L 121      26.390  -0.595  13.565  1.00 30.01           C  
ATOM   2309  CD1 LEU L 121      27.337  -0.505  14.733  1.00 29.31           C  
ATOM   2310  CD2 LEU L 121      27.222  -0.616  12.258  1.00 28.59           C  
ATOM   2311  N   ALA L 122      24.779  -4.503  12.388  1.00 31.54           N  
ATOM   2312  CA  ALA L 122      24.374  -5.918  12.344  1.00 30.86           C  
ATOM   2313  C   ALA L 122      23.917  -6.455  13.698  1.00 34.66           C  
ATOM   2314  O   ALA L 122      23.210  -7.454  13.712  1.00 35.65           O  
ATOM   2315  CB  ALA L 122      25.447  -6.793  11.719  1.00 31.14           C  
ATOM   2316  N   ASP L 123      24.210  -5.750  14.824  1.00 29.24           N  
ATOM   2317  CA  ASP L 123      23.658  -6.125  16.135  1.00 28.48           C  
ATOM   2318  C   ASP L 123      22.136  -5.850  16.146  1.00 31.76           C  
ATOM   2319  O   ASP L 123      21.416  -6.275  17.061  1.00 32.24           O  
ATOM   2320  CB  ASP L 123      24.357  -5.375  17.284  1.00 29.90           C  
ATOM   2321  CG  ASP L 123      24.269  -3.847  17.216  1.00 34.62           C  
ATOM   2322  OD1 ASP L 123      23.465  -3.331  16.421  1.00 33.10           O  
ATOM   2323  OD2 ASP L 123      25.014  -3.181  17.951  1.00 38.81           O1-
ATOM   2324  N   GLY L 124      21.686  -5.100  15.148  1.00 28.07           N  
ATOM   2325  CA  GLY L 124      20.285  -4.736  14.944  1.00 27.10           C  
ATOM   2326  C   GLY L 124      19.722  -3.707  15.901  1.00 33.33           C  
ATOM   2327  O   GLY L 124      18.517  -3.470  15.881  1.00 34.28           O  
ATOM   2328  N   VAL L 125      20.559  -3.108  16.768  1.00 29.58           N  
ATOM   2329  CA  VAL L 125      20.109  -2.083  17.708  1.00 29.59           C  
ATOM   2330  C   VAL L 125      20.885  -0.738  17.511  1.00 34.80           C  
ATOM   2331  O   VAL L 125      20.296   0.324  17.672  1.00 34.37           O  
ATOM   2332  CB  VAL L 125      20.099  -2.552  19.198  1.00 32.83           C  
ATOM   2333  CG1 VAL L 125      19.182  -3.759  19.392  1.00 32.46           C  
ATOM   2334  CG2 VAL L 125      21.501  -2.858  19.711  1.00 31.15           C  
ATOM   2335  N   SER L 126      22.184  -0.800  17.159  1.00 31.22           N  
ATOM   2336  CA  SER L 126      23.041   0.385  17.063  1.00 31.13           C  
ATOM   2337  C   SER L 126      22.908   1.158  15.772  1.00 35.16           C  
ATOM   2338  O   SER L 126      22.594   0.588  14.744  1.00 33.17           O  
ATOM   2339  CB  SER L 126      24.500   0.021  17.311  1.00 33.26           C  
ATOM   2340  OG  SER L 126      24.644  -0.641  18.559  1.00 45.05           O  
ATOM   2341  N   CYS L 127      23.176   2.468  15.823  1.00 34.74           N  
ATOM   2342  CA  CYS L 127      23.095   3.313  14.624  1.00 33.87           C  
ATOM   2343  C   CYS L 127      24.449   3.910  14.298  1.00 37.40           C  
ATOM   2344  O   CYS L 127      25.094   4.496  15.166  1.00 37.52           O  
ATOM   2345  CB  CYS L 127      22.034   4.390  14.803  1.00 32.99           C  
ATOM   2346  SG  CYS L 127      20.352   3.747  14.826  1.00 36.36           S  
ATOM   2347  N   THR L 128      24.886   3.762  13.060  1.00 32.19           N  
ATOM   2348  CA  THR L 128      26.175   4.321  12.693  1.00 31.00           C  
ATOM   2349  C   THR L 128      25.977   5.441  11.668  1.00 32.91           C  
ATOM   2350  O   THR L 128      25.181   5.271  10.742  1.00 31.77           O  
ATOM   2351  CB  THR L 128      27.166   3.212  12.274  1.00 33.86           C  
ATOM   2352  CG2 THR L 128      26.887   2.656  10.887  1.00 34.79           C  
ATOM   2353  OG1 THR L 128      28.480   3.745  12.280  1.00 33.55           O  
ATOM   2354  N   PRO L 129      26.693   6.573  11.784  1.00 28.75           N  
ATOM   2355  CA  PRO L 129      26.537   7.641  10.771  1.00 28.93           C  
ATOM   2356  C   PRO L 129      26.962   7.173   9.377  1.00 32.16           C  
ATOM   2357  O   PRO L 129      27.927   6.447   9.258  1.00 31.86           O  
ATOM   2358  CB  PRO L 129      27.467   8.753  11.276  1.00 30.24           C  
ATOM   2359  CG  PRO L 129      27.600   8.484  12.765  1.00 33.92           C  
ATOM   2360  CD  PRO L 129      27.669   6.963  12.817  1.00 29.11           C  
ATOM   2361  N   THR L 130      26.226   7.559   8.337  1.00 28.56           N  
ATOM   2362  CA  THR L 130      26.567   7.222   6.947  1.00 29.30           C  
ATOM   2363  C   THR L 130      27.078   8.487   6.264  1.00 36.69           C  
ATOM   2364  O   THR L 130      27.497   8.465   5.099  1.00 37.25           O  
ATOM   2365  CB  THR L 130      25.332   6.690   6.219  1.00 32.81           C  
ATOM   2366  CG2 THR L 130      24.833   5.354   6.804  1.00 25.92           C  
ATOM   2367  OG1 THR L 130      24.313   7.683   6.332  1.00 26.73           O  
ATOM   2368  N   VAL L 131      27.025   9.611   7.006  1.00 32.48           N  
ATOM   2369  CA  VAL L 131      27.405  10.916   6.495  1.00 31.56           C  
ATOM   2370  C   VAL L 131      28.406  11.561   7.437  1.00 36.40           C  
ATOM   2371  O   VAL L 131      28.592  11.128   8.587  1.00 36.83           O  
ATOM   2372  CB  VAL L 131      26.190  11.856   6.142  1.00 33.91           C  
ATOM   2373  CG1 VAL L 131      25.259  11.221   5.101  1.00 33.04           C  
ATOM   2374  CG2 VAL L 131      25.415  12.279   7.394  1.00 33.09           C  
ATOM   2375  N   GLU L 132      29.045  12.598   6.930  1.00 31.50           N  
ATOM   2376  CA  GLU L 132      30.097  13.349   7.579  1.00 29.96           C  
ATOM   2377  C   GLU L 132      29.512  14.171   8.734  1.00 33.06           C  
ATOM   2378  O   GLU L 132      30.133  14.258   9.796  1.00 32.16           O  
ATOM   2379  CB  GLU L 132      30.718  14.239   6.507  1.00 31.06           C  
ATOM   2380  CG  GLU L 132      31.967  14.993   6.892  1.00 51.00           C  
ATOM   2381  CD  GLU L 132      32.536  15.838   5.767  1.00 78.05           C  
ATOM   2382  OE1 GLU L 132      31.791  16.148   4.803  1.00 64.85           O  
ATOM   2383  OE2 GLU L 132      33.723  16.226   5.879  1.00 77.10           O1-
ATOM   2384  N   TYR L 133      28.296  14.726   8.530  1.00 28.13           N  
ATOM   2385  CA  TYR L 133      27.642  15.589   9.495  1.00 28.21           C  
ATOM   2386  C   TYR L 133      26.257  15.059   9.831  1.00 32.68           C  
ATOM   2387  O   TYR L 133      25.265  15.678   9.458  1.00 34.76           O  
ATOM   2388  CB  TYR L 133      27.661  17.082   9.031  1.00 28.44           C  
ATOM   2389  CG  TYR L 133      29.066  17.641   8.907  1.00 28.38           C  
ATOM   2390  CD1 TYR L 133      29.859  17.853  10.038  1.00 29.81           C  
ATOM   2391  CD2 TYR L 133      29.624  17.908   7.663  1.00 28.84           C  
ATOM   2392  CE1 TYR L 133      31.187  18.270   9.929  1.00 28.74           C  
ATOM   2393  CE2 TYR L 133      30.944  18.371   7.541  1.00 29.40           C  
ATOM   2394  CZ  TYR L 133      31.731  18.522   8.675  1.00 36.34           C  
ATOM   2395  OH  TYR L 133      33.030  18.983   8.563  1.00 33.68           O  
ATOM   2396  N   PRO L 134      26.161  13.890  10.525  1.00 26.98           N  
ATOM   2397  CA  PRO L 134      24.840  13.384  10.897  1.00 25.85           C  
ATOM   2398  C   PRO L 134      24.205  14.315  11.937  1.00 30.71           C  
ATOM   2399  O   PRO L 134      24.924  15.023  12.655  1.00 31.76           O  
ATOM   2400  CB  PRO L 134      25.174  12.010  11.493  1.00 26.53           C  
ATOM   2401  CG  PRO L 134      26.495  12.204  12.126  1.00 30.87           C  
ATOM   2402  CD  PRO L 134      27.226  13.025  11.094  1.00 26.79           C  
ATOM   2403  N   CYS L 135      22.877  14.298  12.033  1.00 26.94           N  
ATOM   2404  CA  CYS L 135      22.153  15.124  12.985  1.00 27.37           C  
ATOM   2405  C   CYS L 135      22.494  14.745  14.453  1.00 32.37           C  
ATOM   2406  O   CYS L 135      22.800  13.575  14.747  1.00 30.81           O  
ATOM   2407  CB  CYS L 135      20.646  15.086  12.705  1.00 28.60           C  
ATOM   2408  SG  CYS L 135      19.838  13.503  13.114  1.00 33.50           S  
ATOM   2409  N   GLY L 136      22.458  15.742  15.344  1.00 27.61           N  
ATOM   2410  CA  GLY L 136      22.609  15.532  16.781  1.00 25.84           C  
ATOM   2411  C   GLY L 136      23.957  15.095  17.302  1.00 27.68           C  
ATOM   2412  O   GLY L 136      24.048  14.644  18.442  1.00 27.15           O  
ATOM   2413  N   LYS L 137      24.992  15.254  16.498  1.00 24.76           N  
ATOM   2414  CA  LYS L 137      26.391  14.978  16.840  1.00 26.00           C  
ATOM   2415  C   LYS L 137      27.155  16.261  16.674  1.00 29.75           C  
ATOM   2416  O   LYS L 137      26.959  16.944  15.674  1.00 29.38           O  
ATOM   2417  CB  LYS L 137      27.005  13.909  15.914  1.00 28.08           C  
ATOM   2418  CG  LYS L 137      26.292  12.579  15.972  1.00 33.05           C  
ATOM   2419  CD  LYS L 137      26.698  11.762  17.155  1.00 26.35           C  
ATOM   2420  CE  LYS L 137      26.675  10.297  16.763  1.00 32.15           C  
ATOM   2421  NZ  LYS L 137      25.766   9.511  17.625  1.00 34.00           N1+
ATOM   2422  N   ILE L 138      28.009  16.592  17.645  1.00 28.56           N  
ATOM   2423  CA  ILE L 138      28.834  17.819  17.680  1.00 28.97           C  
ATOM   2424  C   ILE L 138      30.248  17.542  17.126  1.00 35.28           C  
ATOM   2425  O   ILE L 138      31.061  16.985  17.846  1.00 35.84           O  
ATOM   2426  CB  ILE L 138      28.806  18.415  19.100  1.00 32.17           C  
ATOM   2427  CG1 ILE L 138      27.333  18.646  19.548  1.00 32.36           C  
ATOM   2428  CG2 ILE L 138      29.670  19.684  19.187  1.00 33.15           C  
ATOM   2429  CD1 ILE L 138      27.068  18.843  21.073  1.00 37.01           C  
ATOM   2430  N   PRO L 139      30.540  17.882  15.836  1.00 32.01           N  
ATOM   2431  CA  PRO L 139      31.854  17.561  15.249  1.00 32.74           C  
ATOM   2432  C   PRO L 139      33.096  17.933  16.060  1.00 43.21           C  
ATOM   2433  O   PRO L 139      34.012  17.121  16.136  1.00 43.56           O  
ATOM   2434  CB  PRO L 139      31.843  18.300  13.910  1.00 33.55           C  
ATOM   2435  CG  PRO L 139      30.466  18.460  13.576  1.00 36.93           C  
ATOM   2436  CD  PRO L 139      29.688  18.579  14.859  1.00 32.64           C  
ATOM   2437  N   ILE L 140      33.146  19.133  16.661  1.00 44.19           N  
ATOM   2438  CA  ILE L 140      34.331  19.516  17.444  1.00 45.97           C  
ATOM   2439  C   ILE L 140      34.498  18.589  18.686  1.00 51.62           C  
ATOM   2440  O   ILE L 140      35.624  18.253  19.053  1.00 52.81           O  
ATOM   2441  CB  ILE L 140      34.388  21.034  17.768  1.00 50.04           C  
ATOM   2442  CG1 ILE L 140      33.307  21.459  18.782  1.00 50.81           C  
ATOM   2443  CG2 ILE L 140      34.341  21.897  16.457  1.00 51.18           C  
ATOM   2444  CD1 ILE L 140      33.688  22.657  19.561  1.00 63.91           C  
ATOM   2445  N   LEU L 141      33.380  18.110  19.266  1.00 47.48           N  
ATOM   2446  CA  LEU L 141      33.424  17.174  20.388  1.00 46.28           C  
ATOM   2447  C   LEU L 141      33.739  15.747  19.902  1.00 51.80           C  
ATOM   2448  O   LEU L 141      34.522  15.060  20.552  1.00 52.44           O  
ATOM   2449  CB  LEU L 141      32.134  17.211  21.232  1.00 45.50           C  
ATOM   2450  CG  LEU L 141      31.868  18.472  22.091  1.00 48.16           C  
ATOM   2451  CD1 LEU L 141      30.538  18.374  22.777  1.00 45.83           C  
ATOM   2452  CD2 LEU L 141      32.948  18.687  23.153  1.00 50.48           C  
ATOM   2453  N   GLU L 142      33.159  15.315  18.757  1.00 48.23           N  
ATOM   2454  CA  GLU L 142      33.394  13.992  18.159  1.00 48.61           C  
ATOM   2455  C   GLU L 142      34.852  13.836  17.727  1.00 59.04           C  
ATOM   2456  O   GLU L 142      35.450  12.787  17.983  1.00 59.88           O  
ATOM   2457  CB  GLU L 142      32.476  13.737  16.950  1.00 48.62           C  
ATOM   2458  CG  GLU L 142      31.000  13.615  17.296  1.00 51.59           C  
ATOM   2459  CD  GLU L 142      30.527  12.345  17.983  1.00 53.93           C  
ATOM   2460  OE1 GLU L 142      30.938  11.240  17.563  1.00 56.72           O  
ATOM   2461  OE2 GLU L 142      29.664  12.454  18.884  1.00 48.24           O1-
ATOM   2462  N   LYS L 143      35.417  14.880  17.073  1.00 58.38           N  
ATOM   2463  CA  LYS L 143      36.794  14.894  16.571  1.00 59.32           C  
ATOM   2464  C   LYS L 143      37.833  14.904  17.697  1.00 65.98           C  
ATOM   2465  O   LYS L 143      38.932  14.392  17.486  1.00 66.77           O  
ATOM   2466  CB  LYS L 143      37.020  16.030  15.555  1.00 61.52           C  
ATOM   2467  CG  LYS L 143      36.374  15.701  14.208  1.00 70.02           C  
ATOM   2468  CD  LYS L 143      36.203  16.884  13.259  1.00 74.76           C  
ATOM   2469  CE  LYS L 143      35.143  16.512  12.243  1.00 73.94           C  
ATOM   2470  NZ  LYS L 143      35.267  17.270  10.974  1.00 74.82           N1+
ATOM   2471  N   ARG L 144      37.476  15.408  18.902  1.00 63.04           N  
ATOM   2472  CA  ARG L 144      38.401  15.394  20.041  1.00 91.83           C  
ATOM   2473  C   ARG L 144      38.014  14.322  21.071  1.00126.86           C  
ATOM   2474  O   ARG L 144      37.920  13.141  20.728  1.00 92.28           O  
ATOM   2475  CB  ARG L 144      38.588  16.796  20.668  1.00 91.01           C  
ATOM   2476  CG  ARG L 144      37.521  17.258  21.657  1.00 96.53           C  
ATOM   2477  CD  ARG L 144      38.005  18.495  22.397  1.00 99.87           C  
ATOM   2478  NE  ARG L 144      37.104  18.890  23.485  1.00101.48           N  
ATOM   2479  CZ  ARG L 144      36.526  20.084  23.593  1.00106.37           C  
ATOM   2480  NH1 ARG L 144      35.729  20.352  24.619  1.00 85.41           N1+
ATOM   2481  NH2 ARG L 144      36.743  21.022  22.675  1.00 89.38           N  
TER   
HETATM 2482  O   HOH L 201      15.272  -2.323  10.855  1.00 34.96           O  
HETATM 2483  O   HOH L 202      16.311  -4.600  14.787  1.00 29.69           O  
HETATM 2484  O   HOH L 203      27.072  -4.085  10.931  1.00 30.72           O  
HETATM 2485  O   HOH L 204      29.073   9.929   3.289  1.00 34.90           O  
HETATM 2486  O   HOH L 205      20.189   2.663   6.153  1.00 46.91           O  
HETATM 2487  O   HOH L 206      26.866  15.392   6.152  1.00 36.08           O  
HETATM 2488  O   HOH L 207      18.643  -6.929  17.492  1.00 34.92           O  
HETATM 2489  O   HOH L 208      22.401  -9.055  17.877  1.00 45.25           O  
HETATM 2490  O   HOH L 209      29.049   5.664   4.755  1.00 47.07           O  
HETATM 2491  O   HOH L 210      23.443  -4.275   7.955  1.00 60.09           O  
HETATM 2492  O   HOH L 211      24.275  15.074   5.441  1.00 39.63           O  
HETATM 2493  O   HOH L 212      27.444  15.855  13.136  1.00 25.20           O  
HETATM 2494  O   HOH L 213      18.113   2.034  16.820  1.00 31.64           O  
HETATM 2495  O   HOH L 214      28.382  14.740  19.874  1.00 33.28           O  
HETATM 2496  O   HOH L 215      21.550  13.222   9.706  1.00 30.64           O  
HETATM 2497  O   HOH L 216      10.371   2.760  26.254  1.00 51.68           O  
HETATM 2498  O   HOH L 217      15.183  11.047   9.002  1.00 37.52           O  
HETATM 2499  O   HOH L 218      16.766   2.833   9.784  1.00 36.71           O  
HETATM 2500  O   HOH L 219      19.746   0.775   8.132  1.00 42.32           O  
HETATM 2501  O   HOH L 220      10.742   4.187  18.965  1.00 33.97           O  
HETATM 2502  O   HOH L 221      23.070  15.301   7.945  1.00 31.63           O  
HETATM 2503  O   HOH L 222      25.607   6.878  16.686  1.00 39.97           O  
HETATM 2504  O   HOH L 223      13.211  10.675  12.129  1.00 41.33           O  
HETATM 2505  O   HOH L 224      22.114   7.543  18.567  1.00 48.18           O  
HETATM 2506  O   HOH L 225      10.529   4.624  23.121  1.00 41.21           O  
HETATM 2507  O   HOH L 226      29.770  14.646  13.708  1.00 38.61           O  
HETATM 2508  O   HOH L 227      29.600  11.930  13.615  1.00 38.99           O  
HETATM 2509  O   HOH L 228       5.430   0.192  16.229  1.00 46.26           O  
HETATM 2510  O   HOH L 229      30.596  11.135  10.688  1.00 40.88           O  
CONECT 1916 1924
CONECT 1917 1918 1919 1922
CONECT 1918 1917 1920 1921
CONECT 1919 1917 1925 1928
CONECT 1920 1918 1923 1927
CONECT 1921 1918 1924 1929
CONECT 1922 1917
CONECT 1923 1920 1926 1930
CONECT 1924 1921 1916 1926
CONECT 1925 1919 1931 1932 1927
CONECT 1926 1923 1924 1933
CONECT 1927 1920 1925 1934 1935
CONECT 1928 1919
CONECT 1929 1921
CONECT 1930 1923
CONECT 1931 1925
CONECT 1932 1925
CONECT 1933 1926
CONECT 1934 1927
CONECT 1935 1927
CONECT 1937 1941
CONECT 1938 1941
CONECT 1939 1941
CONECT 1940 1941
CONECT 1941 1937 1938 1939 1940
CONECT 1942 1946
CONECT 1943 1946
CONECT 1944 1946
CONECT 1945 1946
CONECT 1946 1942 1943 1944 1945
CONECT 1947 1951
CONECT 1948 1951
CONECT 1949 1951
CONECT 1950 1951
CONECT 1951 1947 1948 1949 1950
CONECT 1952 1953 1954
CONECT 1953 1952
CONECT 1954 1952 1955 1956
CONECT 1955 1954
CONECT 1956 1954 1957
CONECT 1957 1956
END
