# Supplementary material for: Solvent-Site Prediction for Fragment Docking and Its Implication on Fragment-Based Drug Discovery
Source: J Chem Inf Model. 2025 Nov 24;65(23):12959–77. doi: 10.1021/acs.jcim.5c02352 (PMC12690578; doi:10.1021/acs.jcim.5c02352)
Supplement: Supplementary file 3 [file ci5c02352_si_003.zip › Frag2Lead_dataset/2015-09/rec-lead.pdb]

ATOM      1  N   ILE H  16      19.365  33.814  27.746  1.00 19.71           N  
ATOM      2  CA  ILE H  16      19.605  32.840  28.795  1.00 18.91           C  
ATOM      3  C   ILE H  16      20.162  33.536  30.010  1.00 22.72           C  
ATOM      4  O   ILE H  16      21.221  34.178  29.938  1.00 20.60           O  
ATOM      5  CB  ILE H  16      20.554  31.674  28.348  1.00 21.84           C  
ATOM      6  CG1 ILE H  16      20.092  30.951  27.042  1.00 22.06           C  
ATOM      7  CG2 ILE H  16      20.758  30.686  29.488  1.00 20.69           C  
ATOM      8  CD1 ILE H  16      18.593  30.285  27.042  1.00 27.06           C  
ATOM      9  N   VAL H  17      19.470  33.340  31.145  1.00 20.57           N  
ATOM     10  CA  VAL H  17      19.813  33.824  32.476  1.00 20.20           C  
ATOM     11  C   VAL H  17      20.441  32.622  33.203  1.00 27.96           C  
ATOM     12  O   VAL H  17      19.896  31.517  33.159  1.00 27.95           O  
ATOM     13  CB  VAL H  17      18.529  34.320  33.218  1.00 23.73           C  
ATOM     14  CG1 VAL H  17      18.844  34.811  34.642  1.00 23.83           C  
ATOM     15  CG2 VAL H  17      17.804  35.399  32.430  1.00 22.69           C  
ATOM     16  N   GLY H  18      21.583  32.834  33.851  1.00 27.35           N  
ATOM     17  CA  GLY H  18      22.247  31.786  34.624  1.00 27.12           C  
ATOM     18  C   GLY H  18      22.976  30.694  33.861  1.00 31.58           C  
ATOM     19  O   GLY H  18      23.381  29.705  34.467  1.00 33.30           O  
ATOM     20  N   GLY H  19      23.180  30.877  32.559  1.00 27.07           N  
ATOM     21  CA  GLY H  19      23.875  29.911  31.726  1.00 26.97           C  
ATOM     22  C   GLY H  19      25.357  30.181  31.632  1.00 32.99           C  
ATOM     23  O   GLY H  19      25.942  30.775  32.536  1.00 34.73           O  
ATOM     24  N   LYS H  20      25.978  29.716  30.546  1.00 27.98           N  
ATOM     25  CA  LYS H  20      27.396  29.894  30.265  1.00 27.07           C  
ATOM     26  C   LYS H  20      27.507  30.118  28.763  1.00 29.90           C  
ATOM     27  O   LYS H  20      26.524  29.896  28.051  1.00 30.74           O  
ATOM     28  CB  LYS H  20      28.201  28.643  30.720  1.00 29.47           C  
ATOM     29  CG  LYS H  20      28.103  27.428  29.794  1.00 53.31           C  
ATOM     30  CD  LYS H  20      28.490  26.127  30.471  1.00 66.85           C  
ATOM     31  CE  LYS H  20      27.516  25.015  30.130  1.00 83.68           C  
ATOM     32  NZ  LYS H  20      27.728  24.474  28.762  1.00 92.53           N1+
ATOM     33  N   VAL H  21      28.667  30.563  28.270  1.00 24.66           N  
ATOM     34  CA  VAL H  21      28.840  30.734  26.823  1.00 23.46           C  
ATOM     35  C   VAL H  21      28.946  29.331  26.228  1.00 30.21           C  
ATOM     36  O   VAL H  21      29.658  28.487  26.784  1.00 29.84           O  
ATOM     37  CB  VAL H  21      30.053  31.626  26.429  1.00 25.70           C  
ATOM     38  CG1 VAL H  21      30.226  31.703  24.905  1.00 25.48           C  
ATOM     39  CG2 VAL H  21      29.916  33.034  27.005  1.00 24.97           C  
ATOM     40  N   CYS H  22      28.179  29.061  25.150  1.00 28.42           N  
ATOM     41  CA  CYS H  22      28.234  27.810  24.420  1.00 28.09           C  
ATOM     42  C   CYS H  22      29.556  27.883  23.659  1.00 30.26           C  
ATOM     43  O   CYS H  22      29.720  28.788  22.842  1.00 29.97           O  
ATOM     44  CB  CYS H  22      27.042  27.630  23.472  1.00 28.93           C  
ATOM     45  SG  CYS H  22      27.077  26.068  22.534  1.00 33.68           S  
ATOM     46  N   PRO H  23      30.540  26.991  23.932  1.00 24.85           N  
ATOM     47  CA  PRO H  23      31.802  27.046  23.164  1.00 22.43           C  
ATOM     48  C   PRO H  23      31.510  26.946  21.665  1.00 24.08           C  
ATOM     49  O   PRO H  23      30.651  26.143  21.249  1.00 22.85           O  
ATOM     50  CB  PRO H  23      32.590  25.842  23.700  1.00 23.18           C  
ATOM     51  CG  PRO H  23      32.032  25.610  25.089  1.00 27.57           C  
ATOM     52  CD  PRO H  23      30.550  25.864  24.897  1.00 24.65           C  
ATOM     53  N   LYS H  24      32.142  27.849  20.872  1.00 19.06           N  
ATOM     54  CA  LYS H  24      31.976  27.964  19.415  1.00 17.88           C  
ATOM     55  C   LYS H  24      31.915  26.587  18.759  1.00 22.82           C  
ATOM     56  O   LYS H  24      32.863  25.819  18.910  1.00 20.65           O  
ATOM     57  CB  LYS H  24      33.098  28.814  18.789  1.00 17.99           C  
ATOM     58  CG  LYS H  24      32.794  29.187  17.347  1.00 22.49           C  
ATOM     59  CD  LYS H  24      33.934  29.882  16.632  1.00 15.90           C  
ATOM     60  CE  LYS H  24      33.980  29.446  15.190  1.00 13.74           C  
ATOM     61  NZ  LYS H  24      32.955  30.135  14.364  1.00 20.92           N1+
ATOM     62  N   GLY H  25      30.783  26.293  18.101  1.00 21.93           N  
ATOM     63  CA  GLY H  25      30.512  25.040  17.392  1.00 21.62           C  
ATOM     64  C   GLY H  25      29.885  23.924  18.226  1.00 25.06           C  
ATOM     65  O   GLY H  25      29.714  22.816  17.717  1.00 24.09           O  
ATOM     66  N   GLU H  26      29.571  24.164  19.514  1.00 21.48           N  
ATOM     67  CA  GLU H  26      28.956  23.101  20.335  1.00 21.03           C  
ATOM     68  C   GLU H  26      27.406  23.153  20.320  1.00 28.20           C  
ATOM     69  O   GLU H  26      26.760  22.223  20.792  1.00 27.02           O  
ATOM     70  CB  GLU H  26      29.518  23.044  21.760  1.00 21.24           C  
ATOM     71  CG  GLU H  26      30.986  22.661  21.790  1.00 24.58           C  
ATOM     72  CD  GLU H  26      31.576  22.397  23.160  1.00 37.85           C  
ATOM     73  OE1 GLU H  26      30.803  22.159  24.116  1.00 25.26           O  
ATOM     74  OE2 GLU H  26      32.819  22.457  23.281  1.00 36.98           O1-
ATOM     75  N   CYS H  27      26.821  24.217  19.737  1.00 27.53           N  
ATOM     76  CA  CYS H  27      25.369  24.361  19.514  1.00 28.04           C  
ATOM     77  C   CYS H  27      25.288  24.588  17.977  1.00 26.94           C  
ATOM     78  O   CYS H  27      25.001  25.701  17.559  1.00 26.86           O  
ATOM     79  CB  CYS H  27      24.815  25.550  20.298  1.00 29.22           C  
ATOM     80  SG  CYS H  27      25.144  25.508  22.089  1.00 34.21           S  
ATOM     81  N   PRO H  28      25.694  23.610  17.127  1.00 20.02           N  
ATOM     82  CA  PRO H  28      25.816  23.894  15.684  1.00 19.64           C  
ATOM     83  C   PRO H  28      24.514  23.991  14.892  1.00 23.46           C  
ATOM     84  O   PRO H  28      24.527  24.506  13.774  1.00 22.88           O  
ATOM     85  CB  PRO H  28      26.706  22.756  15.188  1.00 21.05           C  
ATOM     86  CG  PRO H  28      26.400  21.632  16.093  1.00 24.69           C  
ATOM     87  CD  PRO H  28      26.136  22.230  17.434  1.00 20.32           C  
ATOM     88  N   TRP H  29      23.404  23.533  15.485  1.00 19.99           N  
ATOM     89  CA  TRP H  29      22.034  23.572  14.948  1.00 19.09           C  
ATOM     90  C   TRP H  29      21.272  24.849  15.319  1.00 20.67           C  
ATOM     91  O   TRP H  29      20.179  25.074  14.804  1.00 18.76           O  
ATOM     92  CB  TRP H  29      21.242  22.382  15.474  1.00 17.44           C  
ATOM     93  CG  TRP H  29      21.571  22.028  16.889  1.00 18.16           C  
ATOM     94  CD1 TRP H  29      21.178  22.680  18.019  1.00 20.48           C  
ATOM     95  CD2 TRP H  29      22.350  20.906  17.319  1.00 18.64           C  
ATOM     96  CE2 TRP H  29      22.367  20.923  18.731  1.00 21.59           C  
ATOM     97  CE3 TRP H  29      23.050  19.884  16.640  1.00 20.59           C  
ATOM     98  NE1 TRP H  29      21.685  22.040  19.133  1.00 19.39           N  
ATOM     99  CZ2 TRP H  29      23.020  19.939  19.481  1.00 21.42           C  
ATOM    100  CZ3 TRP H  29      23.708  18.921  17.388  1.00 22.33           C  
ATOM    101  CH2 TRP H  29      23.698  18.963  18.791  1.00 22.74           C  
ATOM    102  N   GLN H  30      21.821  25.657  16.233  1.00 18.59           N  
ATOM    103  CA  GLN H  30      21.220  26.927  16.624  1.00 18.33           C  
ATOM    104  C   GLN H  30      21.103  27.876  15.414  1.00 20.55           C  
ATOM    105  O   GLN H  30      22.072  28.069  14.676  1.00 18.20           O  
ATOM    106  CB  GLN H  30      22.045  27.602  17.733  1.00 19.52           C  
ATOM    107  CG  GLN H  30      21.505  28.982  18.181  1.00 21.87           C  
ATOM    108  CD  GLN H  30      20.310  28.919  19.095  1.00 33.34           C  
ATOM    109  NE2 GLN H  30      19.281  29.711  18.812  1.00 22.77           N  
ATOM    110  OE1 GLN H  30      20.305  28.189  20.082  1.00 26.87           O  
ATOM    111  N   VAL H  31      19.911  28.479  15.254  1.00 17.69           N  
ATOM    112  CA  VAL H  31      19.631  29.482  14.222  1.00 16.78           C  
ATOM    113  C   VAL H  31      19.393  30.827  14.907  1.00 20.58           C  
ATOM    114  O   VAL H  31      18.848  30.891  16.000  1.00 20.53           O  
ATOM    115  CB  VAL H  31      18.420  29.093  13.316  1.00 18.66           C  
ATOM    116  CG1 VAL H  31      18.206  30.119  12.201  1.00 17.09           C  
ATOM    117  CG2 VAL H  31      18.582  27.686  12.746  1.00 18.51           C  
ATOM    118  N   LEU H  32      19.817  31.889  14.261  1.00 19.13           N  
ATOM    119  CA  LEU H  32      19.552  33.268  14.649  1.00 17.96           C  
ATOM    120  C   LEU H  32      18.638  33.818  13.535  1.00 21.39           C  
ATOM    121  O   LEU H  32      18.982  33.773  12.344  1.00 19.79           O  
ATOM    122  CB  LEU H  32      20.860  34.063  14.723  1.00 17.62           C  
ATOM    123  CG  LEU H  32      20.744  35.591  14.851  1.00 21.79           C  
ATOM    124  CD1 LEU H  32      20.063  36.021  16.155  1.00 21.66           C  
ATOM    125  CD2 LEU H  32      22.089  36.213  14.730  1.00 22.02           C  
ATOM    126  N   LEU H  33      17.450  34.259  13.920  1.00 18.11           N  
ATOM    127  CA  LEU H  33      16.488  34.849  12.991  1.00 17.11           C  
ATOM    128  C   LEU H  33      16.565  36.377  13.064  1.00 20.31           C  
ATOM    129  O   LEU H  33      16.594  36.960  14.153  1.00 17.71           O  
ATOM    130  CB  LEU H  33      15.072  34.341  13.264  1.00 16.83           C  
ATOM    131  CG  LEU H  33      14.801  32.876  12.899  1.00 20.86           C  
ATOM    132  CD1 LEU H  33      13.440  32.480  13.373  1.00 21.02           C  
ATOM    133  CD2 LEU H  33      14.977  32.624  11.375  1.00 20.85           C  
ATOM    134  N   LEU H  34      16.692  37.000  11.904  1.00 18.05           N  
ATOM    135  CA  LEU H  34      16.826  38.442  11.776  1.00 18.68           C  
ATOM    136  C   LEU H  34      15.702  39.006  10.925  1.00 24.76           C  
ATOM    137  O   LEU H  34      15.166  38.324  10.046  1.00 24.60           O  
ATOM    138  CB  LEU H  34      18.190  38.824  11.108  1.00 18.04           C  
ATOM    139  CG  LEU H  34      19.507  38.360  11.766  1.00 19.14           C  
ATOM    140  CD1 LEU H  34      20.690  38.658  10.871  1.00 19.01           C  
ATOM    141  CD2 LEU H  34      19.730  39.000  13.078  1.00 13.09           C  
ATOM    142  N   VAL H  35      15.357  40.256  11.183  1.00 22.33           N  
ATOM    143  CA  VAL H  35      14.362  40.974  10.388  1.00 23.35           C  
ATOM    144  C   VAL H  35      14.903  42.381  10.216  1.00 28.15           C  
ATOM    145  O   VAL H  35      15.171  43.050  11.223  1.00 29.31           O  
ATOM    146  CB  VAL H  35      12.872  40.847  10.861  1.00 27.00           C  
ATOM    147  CG1 VAL H  35      12.640  41.459  12.244  1.00 26.85           C  
ATOM    148  CG2 VAL H  35      11.898  41.415   9.820  1.00 26.25           C  
ATOM    149  N   ASN H  37      15.243  42.755   8.959  1.00 23.92           N  
ATOM    150  CA  ASN H  37      15.880  44.051   8.662  1.00 24.52           C  
ATOM    151  C   ASN H  37      17.278  44.172   9.334  1.00 29.54           C  
ATOM    152  O   ASN H  37      17.692  45.283   9.669  1.00 30.99           O  
ATOM    153  CB  ASN H  37      14.977  45.244   9.087  1.00 22.68           C  
ATOM    154  CG  ASN H  37      13.569  45.182   8.544  1.00 49.12           C  
ATOM    155  ND2 ASN H  37      12.595  45.358   9.423  1.00 40.66           N  
ATOM    156  OD1 ASN H  37      13.337  45.002   7.342  1.00 40.34           O  
ATOM    157  N   GLY H  38      17.951  43.035   9.561  1.00 23.68           N  
ATOM    158  CA  GLY H  38      19.262  42.971  10.201  1.00 22.82           C  
ATOM    159  C   GLY H  38      19.216  42.913  11.717  1.00 26.13           C  
ATOM    160  O   GLY H  38      20.247  42.705  12.370  1.00 25.04           O  
ATOM    161  N   ALA H  39      18.009  43.099  12.292  1.00 21.71           N  
ATOM    162  CA  ALA H  39      17.807  43.114  13.731  1.00 20.34           C  
ATOM    163  C   ALA H  39      17.431  41.747  14.253  1.00 24.86           C  
ATOM    164  O   ALA H  39      16.715  41.007  13.593  1.00 26.40           O  
ATOM    165  CB  ALA H  39      16.744  44.142  14.103  1.00 20.18           C  
ATOM    166  N   GLN H  40      17.903  41.439  15.457  1.00 20.21           N  
ATOM    167  CA  GLN H  40      17.694  40.215  16.195  1.00 19.42           C  
ATOM    168  C   GLN H  40      16.201  40.014  16.419  1.00 23.74           C  
ATOM    169  O   GLN H  40      15.541  40.870  16.999  1.00 23.84           O  
ATOM    170  CB  GLN H  40      18.413  40.351  17.535  1.00 20.75           C  
ATOM    171  CG  GLN H  40      18.590  39.061  18.284  1.00 28.23           C  
ATOM    172  CD  GLN H  40      19.461  39.237  19.491  1.00 32.50           C  
ATOM    173  NE2 GLN H  40      19.040  38.650  20.578  1.00 20.61           N  
ATOM    174  OE1 GLN H  40      20.553  39.815  19.441  1.00 31.20           O  
ATOM    175  N   LEU H  41      15.673  38.883  15.963  1.00 21.16           N  
ATOM    176  CA  LEU H  41      14.257  38.580  16.097  1.00 20.72           C  
ATOM    177  C   LEU H  41      14.009  37.448  17.089  1.00 26.68           C  
ATOM    178  O   LEU H  41      13.273  37.622  18.061  1.00 26.17           O  
ATOM    179  CB  LEU H  41      13.618  38.258  14.714  1.00 19.68           C  
ATOM    180  CG  LEU H  41      12.127  37.881  14.718  1.00 23.22           C  
ATOM    181  CD1 LEU H  41      11.235  39.098  15.061  1.00 21.89           C  
ATOM    182  CD2 LEU H  41      11.707  37.214  13.392  1.00 22.55           C  
ATOM    183  N   CYS H  42      14.594  36.288  16.814  1.00 24.51           N  
ATOM    184  CA  CYS H  42      14.351  35.032  17.525  1.00 23.96           C  
ATOM    185  C   CYS H  42      15.464  34.063  17.261  1.00 21.19           C  
ATOM    186  O   CYS H  42      16.316  34.300  16.404  1.00 16.89           O  
ATOM    187  CB  CYS H  42      13.024  34.437  17.041  1.00 25.32           C  
ATOM    188  SG  CYS H  42      11.578  35.030  17.949  1.00 30.41           S  
ATOM    189  N   GLY H  43      15.356  32.920  17.927  1.00 16.88           N  
ATOM    190  CA  GLY H  43      16.186  31.755  17.677  1.00 15.92           C  
ATOM    191  C   GLY H  43      15.402  30.772  16.825  1.00 19.29           C  
ATOM    192  O   GLY H  43      14.203  30.962  16.553  1.00 17.20           O  
ATOM    193  N   GLY H  44      16.071  29.695  16.462  1.00 16.88           N  
ATOM    194  CA  GLY H  44      15.493  28.589  15.711  1.00 16.74           C  
ATOM    195  C   GLY H  44      16.381  27.375  15.798  1.00 20.18           C  
ATOM    196  O   GLY H  44      17.502  27.479  16.303  1.00 21.59           O  
ATOM    197  N   THR H  45      15.902  26.232  15.294  1.00 14.86           N  
ATOM    198  CA  THR H  45      16.673  24.967  15.262  1.00 14.84           C  
ATOM    199  C   THR H  45      16.692  24.414  13.843  1.00 19.46           C  
ATOM    200  O   THR H  45      15.630  24.266  13.216  1.00 18.84           O  
ATOM    201  CB  THR H  45      16.041  23.919  16.189  1.00 18.96           C  
ATOM    202  CG2 THR H  45      16.853  22.666  16.282  1.00 17.32           C  
ATOM    203  OG1 THR H  45      15.881  24.482  17.483  1.00 20.79           O  
ATOM    204  N   LEU H  46      17.891  24.072  13.348  1.00 14.84           N  
ATOM    205  CA  LEU H  46      18.043  23.468  12.028  1.00 13.53           C  
ATOM    206  C   LEU H  46      17.755  21.978  12.185  1.00 20.04           C  
ATOM    207  O   LEU H  46      18.277  21.379  13.123  1.00 20.14           O  
ATOM    208  CB  LEU H  46      19.477  23.715  11.533  1.00 12.99           C  
ATOM    209  CG  LEU H  46      19.781  23.359  10.085  1.00 15.93           C  
ATOM    210  CD1 LEU H  46      19.185  24.376   9.121  1.00 14.25           C  
ATOM    211  CD2 LEU H  46      21.300  23.114   9.882  1.00 15.23           C  
ATOM    212  N   ILE H  47      16.868  21.391  11.337  1.00 18.73           N  
ATOM    213  CA  ILE H  47      16.551  19.965  11.455  1.00 19.46           C  
ATOM    214  C   ILE H  47      17.071  19.161  10.242  1.00 23.61           C  
ATOM    215  O   ILE H  47      17.189  17.937  10.344  1.00 24.09           O  
ATOM    216  CB  ILE H  47      15.078  19.642  11.814  1.00 22.31           C  
ATOM    217  CG1 ILE H  47      14.088  20.212  10.780  1.00 21.50           C  
ATOM    218  CG2 ILE H  47      14.782  20.110  13.264  1.00 23.67           C  
ATOM    219  CD1 ILE H  47      12.586  19.862  11.011  1.00 20.01           C  
ATOM    220  N   ASN H  48      17.444  19.854   9.155  1.00 19.43           N  
ATOM    221  CA  ASN H  48      18.097  19.347   7.925  1.00 19.44           C  
ATOM    222  C   ASN H  48      18.692  20.545   7.144  1.00 21.98           C  
ATOM    223  O   ASN H  48      18.719  21.622   7.713  1.00 22.88           O  
ATOM    224  CB  ASN H  48      17.166  18.440   7.069  1.00 17.51           C  
ATOM    225  CG  ASN H  48      15.867  19.084   6.746  1.00 32.67           C  
ATOM    226  ND2 ASN H  48      14.790  18.537   7.320  1.00 25.54           N  
ATOM    227  OD1 ASN H  48      15.821  20.102   6.041  1.00 21.35           O  
ATOM    228  N   THR H  49      19.123  20.404   5.874  1.00 17.38           N  
ATOM    229  CA  THR H  49      19.744  21.515   5.134  1.00 16.96           C  
ATOM    230  C   THR H  49      18.819  22.671   4.754  1.00 21.60           C  
ATOM    231  O   THR H  49      19.321  23.745   4.438  1.00 19.51           O  
ATOM    232  CB  THR H  49      20.471  21.027   3.887  1.00 24.68           C  
ATOM    233  CG2 THR H  49      21.651  20.150   4.204  1.00 24.19           C  
ATOM    234  OG1 THR H  49      19.568  20.324   3.046  1.00 27.13           O  
ATOM    235  N   ILE H  50      17.489  22.462   4.721  1.00 21.31           N  
ATOM    236  CA  ILE H  50      16.595  23.535   4.277  1.00 22.25           C  
ATOM    237  C   ILE H  50      15.485  23.882   5.279  1.00 23.96           C  
ATOM    238  O   ILE H  50      14.796  24.882   5.051  1.00 24.29           O  
ATOM    239  CB  ILE H  50      15.979  23.353   2.831  1.00 25.94           C  
ATOM    240  CG1 ILE H  50      14.925  22.293   2.766  1.00 26.75           C  
ATOM    241  CG2 ILE H  50      16.991  23.132   1.755  1.00 27.43           C  
ATOM    242  CD1 ILE H  50      13.702  22.804   2.144  1.00 40.33           C  
ATOM    243  N   TRP H  51      15.315  23.118   6.361  1.00 18.96           N  
ATOM    244  CA  TRP H  51      14.252  23.439   7.319  1.00 19.24           C  
ATOM    245  C   TRP H  51      14.745  23.820   8.682  1.00 22.01           C  
ATOM    246  O   TRP H  51      15.667  23.213   9.223  1.00 21.52           O  
ATOM    247  CB  TRP H  51      13.194  22.332   7.438  1.00 18.55           C  
ATOM    248  CG  TRP H  51      12.547  21.940   6.145  1.00 19.67           C  
ATOM    249  CD1 TRP H  51      12.956  20.960   5.283  1.00 22.75           C  
ATOM    250  CD2 TRP H  51      11.341  22.477   5.600  1.00 19.30           C  
ATOM    251  CE2 TRP H  51      11.088  21.797   4.381  1.00 22.99           C  
ATOM    252  CE3 TRP H  51      10.458  23.492   6.000  1.00 19.84           C  
ATOM    253  NE1 TRP H  51      12.085  20.869   4.218  1.00 21.90           N  
ATOM    254  CZ2 TRP H  51       9.962  22.067   3.592  1.00 21.05           C  
ATOM    255  CZ3 TRP H  51       9.328  23.732   5.228  1.00 20.11           C  
ATOM    256  CH2 TRP H  51       9.088  23.020   4.047  1.00 20.02           C  
ATOM    257  N   VAL H  52      14.091  24.843   9.245  1.00 17.89           N  
ATOM    258  CA  VAL H  52      14.341  25.411  10.562  1.00 15.53           C  
ATOM    259  C   VAL H  52      13.013  25.385  11.302  1.00 19.25           C  
ATOM    260  O   VAL H  52      11.988  25.737  10.707  1.00 17.07           O  
ATOM    261  CB  VAL H  52      14.920  26.865  10.452  1.00 17.05           C  
ATOM    262  CG1 VAL H  52      14.907  27.588  11.800  1.00 16.46           C  
ATOM    263  CG2 VAL H  52      16.331  26.860   9.884  1.00 16.25           C  
ATOM    264  N   VAL H  53      13.021  24.985  12.594  1.00 17.87           N  
ATOM    265  CA  VAL H  53      11.808  25.054  13.414  1.00 18.50           C  
ATOM    266  C   VAL H  53      12.007  26.155  14.473  1.00 23.36           C  
ATOM    267  O   VAL H  53      13.054  26.252  15.140  1.00 22.84           O  
ATOM    268  CB  VAL H  53      11.183  23.719  13.972  1.00 22.31           C  
ATOM    269  CG1 VAL H  53      11.952  22.473  13.575  1.00 21.80           C  
ATOM    270  CG2 VAL H  53      10.868  23.755  15.466  1.00 21.61           C  
ATOM    271  N   SER H  54      10.995  27.023  14.574  1.00 19.34           N  
ATOM    272  CA  SER H  54      11.024  28.152  15.505  1.00 18.04           C  
ATOM    273  C   SER H  54       9.642  28.250  16.207  1.00 20.01           C  
ATOM    274  O   SER H  54       8.891  27.263  16.215  1.00 18.03           O  
ATOM    275  CB  SER H  54      11.382  29.425  14.733  1.00 19.68           C  
ATOM    276  OG  SER H  54      11.660  30.537  15.562  1.00 23.66           O  
ATOM    277  N   ALA H  55       9.301  29.430  16.769  1.00 15.88           N  
ATOM    278  CA  ALA H  55       8.004  29.624  17.421  1.00 15.05           C  
ATOM    279  C   ALA H  55       7.122  30.494  16.554  1.00 19.86           C  
ATOM    280  O   ALA H  55       7.609  31.461  15.973  1.00 21.41           O  
ATOM    281  CB  ALA H  55       8.179  30.264  18.808  1.00 15.43           C  
ATOM    282  N   ALA H  56       5.814  30.190  16.506  1.00 16.61           N  
ATOM    283  CA  ALA H  56       4.831  30.965  15.767  1.00 16.65           C  
ATOM    284  C   ALA H  56       4.756  32.433  16.265  1.00 21.50           C  
ATOM    285  O   ALA H  56       4.588  33.333  15.451  1.00 21.12           O  
ATOM    286  CB  ALA H  56       3.472  30.304  15.883  1.00 17.00           C  
ATOM    287  N   HIS H  57       4.902  32.671  17.603  1.00 18.06           N  
ATOM    288  CA  HIS H  57       4.779  34.006  18.184  1.00 17.12           C  
ATOM    289  C   HIS H  57       5.870  34.990  17.708  1.00 23.19           C  
ATOM    290  O   HIS H  57       5.640  36.191  17.722  1.00 21.27           O  
ATOM    291  CB  HIS H  57       4.654  33.933  19.709  1.00 17.36           C  
ATOM    292  CG  HIS H  57       5.921  33.973  20.497  1.00 20.23           C  
ATOM    293  CD2 HIS H  57       6.631  35.033  20.936  1.00 21.20           C  
ATOM    294  ND1 HIS H  57       6.476  32.819  21.024  1.00 21.37           N  
ATOM    295  CE1 HIS H  57       7.531  33.204  21.711  1.00 20.07           C  
ATOM    296  NE2 HIS H  57       7.675  34.523  21.680  1.00 20.78           N  
ATOM    297  N   CYS H  58       7.003  34.471  17.204  1.00 22.76           N  
ATOM    298  CA  CYS H  58       8.111  35.230  16.624  1.00 23.63           C  
ATOM    299  C   CYS H  58       7.684  36.031  15.401  1.00 25.09           C  
ATOM    300  O   CYS H  58       8.363  36.989  15.039  1.00 24.01           O  
ATOM    301  CB  CYS H  58       9.251  34.287  16.252  1.00 25.26           C  
ATOM    302  SG  CYS H  58      10.163  33.625  17.660  1.00 30.00           S  
ATOM    303  N   PHE H  59       6.619  35.601  14.718  1.00 20.89           N  
ATOM    304  CA  PHE H  59       6.204  36.232  13.464  1.00 20.28           C  
ATOM    305  C   PHE H  59       4.928  37.057  13.576  1.00 25.22           C  
ATOM    306  O   PHE H  59       4.410  37.478  12.542  1.00 25.52           O  
ATOM    307  CB  PHE H  59       6.101  35.159  12.356  1.00 21.28           C  
ATOM    308  CG  PHE H  59       7.376  34.351  12.246  1.00 22.44           C  
ATOM    309  CD1 PHE H  59       8.466  34.834  11.525  1.00 25.02           C  
ATOM    310  CD2 PHE H  59       7.515  33.141  12.924  1.00 23.17           C  
ATOM    311  CE1 PHE H  59       9.667  34.115  11.476  1.00 25.04           C  
ATOM    312  CE2 PHE H  59       8.724  32.446  12.903  1.00 24.93           C  
ATOM    313  CZ  PHE H  59       9.791  32.933  12.174  1.00 22.65           C  
ATOM    314  N   ASP H  60       4.435  37.303  14.817  1.00 22.47           N  
ATOM    315  CA  ASP H  60       3.195  38.053  15.078  1.00 23.38           C  
ATOM    316  C   ASP H  60       3.199  39.519  14.559  1.00 28.32           C  
ATOM    317  O   ASP H  60       2.182  40.003  14.068  1.00 27.63           O  
ATOM    318  CB  ASP H  60       2.823  38.019  16.587  1.00 24.60           C  
ATOM    319  CG  ASP H  60       2.009  36.822  17.029  1.00 33.28           C  
ATOM    320  OD1 ASP H  60       1.975  35.824  16.288  1.00 36.63           O  
ATOM    321  OD2 ASP H  60       1.430  36.871  18.138  1.00 36.91           O1-
ATOM    322  N   LYS H  60A      4.315  40.212  14.695  1.00 26.02           N  
ATOM    323  CA  LYS H  60A      4.412  41.624  14.323  1.00 26.18           C  
ATOM    324  C   LYS H  60A      5.149  41.847  12.998  1.00 32.95           C  
ATOM    325  O   LYS H  60A      5.530  42.981  12.704  1.00 32.82           O  
ATOM    326  CB  LYS H  60A      5.084  42.433  15.462  1.00 26.33           C  
ATOM    327  CG  LYS H  60A      4.498  42.204  16.854  1.00 30.61           C  
ATOM    328  CD  LYS H  60A      5.294  43.014  17.875  1.00 46.62           C  
ATOM    329  CE  LYS H  60A      4.875  42.830  19.317  1.00 59.43           C  
ATOM    330  NZ  LYS H  60A      5.730  43.638  20.239  1.00 68.16           N1+
ATOM    331  N   ILE H  60B      5.349  40.787  12.199  1.00 30.97           N  
ATOM    332  CA  ILE H  60B      6.076  40.918  10.930  1.00 31.67           C  
ATOM    333  C   ILE H  60B      5.217  41.564   9.839  1.00 35.85           C  
ATOM    334  O   ILE H  60B      4.098  41.118   9.593  1.00 34.67           O  
ATOM    335  CB  ILE H  60B      6.713  39.547  10.457  1.00 34.82           C  
ATOM    336  CG1 ILE H  60B      7.768  38.979  11.448  1.00 35.03           C  
ATOM    337  CG2 ILE H  60B      7.290  39.614   9.043  1.00 35.41           C  
ATOM    338  CD1 ILE H  60B      8.852  39.929  11.982  1.00 39.44           C  
ATOM    339  N   LYS H  60C      5.775  42.578   9.155  1.00 34.53           N  
ATOM    340  CA  LYS H  60C      5.134  43.216   7.996  1.00 35.73           C  
ATOM    341  C   LYS H  60C      6.043  43.065   6.780  1.00 42.79           C  
ATOM    342  O   LYS H  60C      5.552  42.956   5.654  1.00 42.37           O  
ATOM    343  CB  LYS H  60C      4.793  44.692   8.248  1.00 37.43           C  
ATOM    344  CG  LYS H  60C      3.501  44.903   9.021  1.00 39.95           C  
ATOM    345  CD  LYS H  60C      3.766  45.218  10.493  1.00 48.36           C  
ATOM    346  N   ASN H  60D      7.372  43.008   7.029  1.00 41.56           N  
ATOM    347  CA  ASN H  60D      8.436  42.884   6.024  1.00 41.85           C  
ATOM    348  C   ASN H  60D      8.948  41.437   5.883  1.00 44.31           C  
ATOM    349  O   ASN H  60D     10.098  41.151   6.238  1.00 43.36           O  
ATOM    350  CB  ASN H  60D      9.592  43.848   6.368  1.00 44.83           C  
ATOM    351  CG  ASN H  60D      9.317  45.306   6.089  1.00 67.58           C  
ATOM    352  ND2 ASN H  60D     10.083  46.171   6.731  1.00 59.80           N  
ATOM    353  OD1 ASN H  60D      8.452  45.673   5.282  1.00 61.70           O  
ATOM    354  N   TRP H  61       8.096  40.538   5.321  1.00 39.60           N  
ATOM    355  CA  TRP H  61       8.380  39.108   5.123  1.00 38.09           C  
ATOM    356  C   TRP H  61       9.594  38.816   4.214  1.00 41.19           C  
ATOM    357  O   TRP H  61      10.198  37.741   4.319  1.00 41.34           O  
ATOM    358  CB  TRP H  61       7.128  38.376   4.621  1.00 36.45           C  
ATOM    359  CG  TRP H  61       5.976  38.418   5.588  1.00 37.47           C  
ATOM    360  CD1 TRP H  61       4.966  39.339   5.628  1.00 40.55           C  
ATOM    361  CD2 TRP H  61       5.734  37.508   6.678  1.00 37.03           C  
ATOM    362  CE2 TRP H  61       4.567  37.952   7.343  1.00 41.24           C  
ATOM    363  CE3 TRP H  61       6.438  36.410   7.210  1.00 37.40           C  
ATOM    364  NE1 TRP H  61       4.106  39.056   6.671  1.00 40.10           N  
ATOM    365  CZ2 TRP H  61       4.066  37.306   8.479  1.00 40.09           C  
ATOM    366  CZ3 TRP H  61       5.917  35.752   8.305  1.00 38.08           C  
ATOM    367  CH2 TRP H  61       4.762  36.215   8.944  1.00 38.86           C  
ATOM    368  N   ARG H  62       9.969  39.773   3.357  1.00 37.44           N  
ATOM    369  CA  ARG H  62      11.104  39.608   2.441  1.00 37.60           C  
ATOM    370  C   ARG H  62      12.454  39.964   3.076  1.00 39.64           C  
ATOM    371  O   ARG H  62      13.497  39.712   2.469  1.00 39.81           O  
ATOM    372  CB  ARG H  62      10.872  40.378   1.124  1.00 40.45           C  
ATOM    373  CG  ARG H  62       9.754  39.788   0.245  1.00 51.47           C  
ATOM    374  N   ASN H  63      12.432  40.492   4.313  1.00 34.80           N  
ATOM    375  CA  ASN H  63      13.607  40.906   5.082  1.00 34.08           C  
ATOM    376  C   ASN H  63      13.959  39.955   6.245  1.00 36.40           C  
ATOM    377  O   ASN H  63      14.784  40.311   7.096  1.00 35.79           O  
ATOM    378  CB  ASN H  63      13.410  42.330   5.585  1.00 38.75           C  
ATOM    379  CG  ASN H  63      13.090  43.350   4.503  1.00 62.47           C  
ATOM    380  ND2 ASN H  63      13.642  43.168   3.298  1.00 49.15           N  
ATOM    381  OD1 ASN H  63      12.326  44.300   4.728  1.00 54.21           O  
ATOM    382  N   LEU H  64      13.331  38.743   6.266  1.00 31.64           N  
ATOM    383  CA  LEU H  64      13.529  37.661   7.238  1.00 30.53           C  
ATOM    384  C   LEU H  64      14.741  36.872   6.822  1.00 28.48           C  
ATOM    385  O   LEU H  64      14.771  36.342   5.706  1.00 29.73           O  
ATOM    386  CB  LEU H  64      12.316  36.728   7.203  1.00 31.91           C  
ATOM    387  CG  LEU H  64      11.277  36.849   8.293  1.00 39.10           C  
ATOM    388  CD1 LEU H  64      10.566  38.194   8.220  1.00 40.29           C  
ATOM    389  CD2 LEU H  64      10.230  35.749   8.132  1.00 43.08           C  
ATOM    390  N   ILE H  65      15.757  36.814   7.683  1.00 20.61           N  
ATOM    391  CA  ILE H  65      17.011  36.089   7.394  1.00 18.15           C  
ATOM    392  C   ILE H  65      17.254  35.055   8.472  1.00 21.62           C  
ATOM    393  O   ILE H  65      16.949  35.313   9.637  1.00 22.92           O  
ATOM    394  CB  ILE H  65      18.240  37.049   7.221  1.00 19.42           C  
ATOM    395  CG1 ILE H  65      18.044  38.056   6.048  1.00 19.34           C  
ATOM    396  CG2 ILE H  65      19.606  36.312   7.109  1.00 17.80           C  
ATOM    397  CD1 ILE H  65      18.150  37.577   4.654  1.00 17.81           C  
ATOM    398  N   ALA H  66      17.792  33.885   8.086  1.00 16.68           N  
ATOM    399  CA  ALA H  66      18.214  32.869   9.036  1.00 15.79           C  
ATOM    400  C   ALA H  66      19.744  32.784   8.946  1.00 18.98           C  
ATOM    401  O   ALA H  66      20.305  32.709   7.857  1.00 17.99           O  
ATOM    402  CB  ALA H  66      17.576  31.537   8.724  1.00 16.39           C  
ATOM    403  N   VAL H  67      20.407  32.888  10.089  1.00 15.66           N  
ATOM    404  CA  VAL H  67      21.852  32.796  10.180  1.00 15.10           C  
ATOM    405  C   VAL H  67      22.225  31.515  10.927  1.00 19.54           C  
ATOM    406  O   VAL H  67      21.786  31.288  12.066  1.00 18.04           O  
ATOM    407  CB  VAL H  67      22.529  34.057  10.782  1.00 19.03           C  
ATOM    408  CG1 VAL H  67      24.047  33.997  10.614  1.00 19.69           C  
ATOM    409  CG2 VAL H  67      21.977  35.338  10.163  1.00 17.95           C  
ATOM    410  N   LEU H  68      23.002  30.658  10.234  1.00 17.92           N  
ATOM    411  CA  LEU H  68      23.569  29.394  10.729  1.00 17.55           C  
ATOM    412  C   LEU H  68      25.053  29.604  10.993  1.00 22.21           C  
ATOM    413  O   LEU H  68      25.679  30.425  10.335  1.00 21.74           O  
ATOM    414  CB  LEU H  68      23.361  28.232   9.700  1.00 16.63           C  
ATOM    415  CG  LEU H  68      22.115  27.334   9.887  1.00 18.94           C  
ATOM    416  CD1 LEU H  68      22.017  26.795  11.338  1.00 19.01           C  
ATOM    417  CD2 LEU H  68      20.805  28.037   9.470  1.00 15.38           C  
ATOM    418  N   GLY H  69      25.603  28.854  11.938  1.00 20.90           N  
ATOM    419  CA  GLY H  69      27.026  28.908  12.271  1.00 20.49           C  
ATOM    420  C   GLY H  69      27.432  30.151  13.028  1.00 23.15           C  
ATOM    421  O   GLY H  69      28.632  30.447  13.162  1.00 22.49           O  
ATOM    422  N   GLU H  70      26.427  30.875  13.535  1.00 18.30           N  
ATOM    423  CA  GLU H  70      26.623  32.089  14.311  1.00 17.79           C  
ATOM    424  C   GLU H  70      27.074  31.760  15.769  1.00 22.89           C  
ATOM    425  O   GLU H  70      26.738  30.703  16.307  1.00 22.75           O  
ATOM    426  CB  GLU H  70      25.340  32.967  14.242  1.00 18.01           C  
ATOM    427  CG  GLU H  70      25.452  34.367  14.836  1.00 14.91           C  
ATOM    428  CD  GLU H  70      26.554  35.225  14.266  1.00 22.20           C  
ATOM    429  OE1 GLU H  70      27.691  35.149  14.778  1.00 29.62           O  
ATOM    430  OE2 GLU H  70      26.279  35.994  13.321  1.00 32.43           O1-
ATOM    431  N   HIS H  71      27.885  32.641  16.366  1.00 21.43           N  
ATOM    432  CA  HIS H  71      28.397  32.524  17.756  1.00 21.09           C  
ATOM    433  C   HIS H  71      28.499  33.944  18.392  1.00 24.34           C  
ATOM    434  O   HIS H  71      27.733  34.276  19.316  1.00 23.33           O  
ATOM    435  CB  HIS H  71      29.760  31.805  17.791  1.00 21.08           C  
ATOM    436  CG  HIS H  71      30.371  31.765  19.158  1.00 25.12           C  
ATOM    437  CD2 HIS H  71      31.630  32.066  19.555  1.00 26.58           C  
ATOM    438  ND1 HIS H  71      29.645  31.357  20.267  1.00 27.15           N  
ATOM    439  CE1 HIS H  71      30.470  31.461  21.294  1.00 25.87           C  
ATOM    440  NE2 HIS H  71      31.674  31.871  20.913  1.00 26.04           N  
ATOM    441  N   ASP H  72      29.399  34.784  17.830  1.00 19.51           N  
ATOM    442  CA  ASP H  72      29.676  36.149  18.263  1.00 19.67           C  
ATOM    443  C   ASP H  72      29.068  37.177  17.319  1.00 22.23           C  
ATOM    444  O   ASP H  72      29.456  37.266  16.153  1.00 19.27           O  
ATOM    445  CB  ASP H  72      31.181  36.354  18.428  1.00 22.08           C  
ATOM    446  CG  ASP H  72      31.530  37.560  19.241  1.00 37.34           C  
ATOM    447  OD1 ASP H  72      31.259  38.677  18.780  1.00 37.32           O  
ATOM    448  OD2 ASP H  72      32.070  37.386  20.346  1.00 52.48           O1-
ATOM    449  N   LEU H  73      28.076  37.930  17.822  1.00 20.32           N  
ATOM    450  CA  LEU H  73      27.362  38.928  17.022  1.00 20.47           C  
ATOM    451  C   LEU H  73      28.190  40.163  16.600  1.00 26.85           C  
ATOM    452  O   LEU H  73      27.768  40.910  15.703  1.00 27.23           O  
ATOM    453  CB  LEU H  73      26.082  39.378  17.731  1.00 19.64           C  
ATOM    454  CG  LEU H  73      25.049  38.291  18.045  1.00 22.12           C  
ATOM    455  CD1 LEU H  73      23.818  38.908  18.674  1.00 21.31           C  
ATOM    456  CD2 LEU H  73      24.720  37.462  16.808  1.00 19.96           C  
ATOM    457  N   SER H  74      29.359  40.366  17.209  1.00 23.58           N  
ATOM    458  CA  SER H  74      30.164  41.542  16.893  1.00 23.96           C  
ATOM    459  C   SER H  74      31.204  41.315  15.772  1.00 30.96           C  
ATOM    460  O   SER H  74      31.624  42.278  15.113  1.00 31.29           O  
ATOM    461  CB  SER H  74      30.813  42.091  18.160  1.00 24.81           C  
ATOM    462  OG  SER H  74      31.843  41.241  18.628  1.00 31.35           O  
ATOM    463  N   GLU H  75      31.566  40.045  15.531  1.00 27.93           N  
ATOM    464  CA  GLU H  75      32.593  39.637  14.575  1.00 27.62           C  
ATOM    465  C   GLU H  75      32.092  38.639  13.539  1.00 30.39           C  
ATOM    466  O   GLU H  75      31.335  37.713  13.858  1.00 30.88           O  
ATOM    467  CB  GLU H  75      33.769  39.014  15.378  1.00 29.43           C  
ATOM    468  CG  GLU H  75      34.994  38.610  14.574  1.00 44.87           C  
ATOM    469  CD  GLU H  75      36.100  37.961  15.381  1.00 80.92           C  
ATOM    470  OE1 GLU H  75      35.860  36.882  15.971  1.00 78.34           O  
ATOM    471  OE2 GLU H  75      37.219  38.524  15.407  1.00 86.20           O1-
ATOM    472  N   HIS H  76      32.599  38.779  12.314  1.00 24.56           N  
ATOM    473  CA  HIS H  76      32.367  37.839  11.229  1.00 23.23           C  
ATOM    474  C   HIS H  76      33.643  36.990  11.149  1.00 26.39           C  
ATOM    475  O   HIS H  76      34.727  37.542  10.985  1.00 23.06           O  
ATOM    476  CB  HIS H  76      32.116  38.575   9.914  1.00 23.96           C  
ATOM    477  CG  HIS H  76      31.896  37.647   8.771  1.00 27.52           C  
ATOM    478  CD2 HIS H  76      32.783  37.163   7.871  1.00 29.18           C  
ATOM    479  ND1 HIS H  76      30.648  37.099   8.515  1.00 29.44           N  
ATOM    480  CE1 HIS H  76      30.816  36.302   7.471  1.00 29.13           C  
ATOM    481  NE2 HIS H  76      32.086  36.320   7.045  1.00 29.49           N  
ATOM    482  N   ASP H  77      33.531  35.652  11.354  1.00 25.11           N  
ATOM    483  CA  ASP H  77      34.715  34.783  11.286  1.00 23.58           C  
ATOM    484  C   ASP H  77      34.726  33.883  10.046  1.00 27.67           C  
ATOM    485  O   ASP H  77      35.714  33.177   9.820  1.00 28.16           O  
ATOM    486  CB  ASP H  77      34.933  33.971  12.582  1.00 24.21           C  
ATOM    487  CG  ASP H  77      33.785  33.098  13.054  1.00 26.35           C  
ATOM    488  OD1 ASP H  77      33.021  32.584  12.189  1.00 23.48           O  
ATOM    489  OD2 ASP H  77      33.692  32.861  14.280  1.00 29.99           O1-
ATOM    490  N   GLY H  78      33.646  33.922   9.260  1.00 23.62           N  
ATOM    491  CA  GLY H  78      33.531  33.131   8.043  1.00 23.43           C  
ATOM    492  C   GLY H  78      32.741  31.839   8.161  1.00 27.32           C  
ATOM    493  O   GLY H  78      32.428  31.217   7.139  1.00 27.16           O  
ATOM    494  N   ASP H  79      32.409  31.421   9.389  1.00 23.41           N  
ATOM    495  CA  ASP H  79      31.600  30.209   9.599  1.00 23.39           C  
ATOM    496  C   ASP H  79      30.106  30.508   9.522  1.00 28.18           C  
ATOM    497  O   ASP H  79      29.310  29.572   9.476  1.00 27.66           O  
ATOM    498  CB  ASP H  79      31.962  29.504  10.915  1.00 24.34           C  
ATOM    499  CG  ASP H  79      33.435  29.162  11.007  1.00 27.31           C  
ATOM    500  OD1 ASP H  79      34.026  28.796   9.973  1.00 29.90           O  
ATOM    501  OD2 ASP H  79      34.006  29.318  12.085  1.00 26.69           O1-
ATOM    502  N   GLU H  80      29.723  31.816   9.478  1.00 24.17           N  
ATOM    503  CA  GLU H  80      28.317  32.238   9.375  1.00 23.09           C  
ATOM    504  C   GLU H  80      27.791  31.968   7.971  1.00 25.84           C  
ATOM    505  O   GLU H  80      28.525  32.135   6.997  1.00 24.14           O  
ATOM    506  CB  GLU H  80      28.142  33.735   9.690  1.00 23.88           C  
ATOM    507  CG  GLU H  80      28.565  34.153  11.087  1.00 28.22           C  
ATOM    508  CD  GLU H  80      30.003  34.606  11.236  1.00 34.10           C  
ATOM    509  OE1 GLU H  80      30.314  35.216  12.282  1.00 24.28           O  
ATOM    510  OE2 GLU H  80      30.825  34.340  10.329  1.00 28.13           O1-
ATOM    511  N   GLN H  81      26.515  31.559   7.875  1.00 22.24           N  
ATOM    512  CA  GLN H  81      25.833  31.289   6.610  1.00 21.38           C  
ATOM    513  C   GLN H  81      24.440  31.908   6.726  1.00 24.98           C  
ATOM    514  O   GLN H  81      23.670  31.518   7.604  1.00 24.89           O  
ATOM    515  CB  GLN H  81      25.723  29.768   6.343  1.00 22.39           C  
ATOM    516  CG  GLN H  81      27.053  29.059   6.074  1.00 20.04           C  
ATOM    517  CD  GLN H  81      26.875  27.597   5.772  1.00 31.65           C  
ATOM    518  NE2 GLN H  81      27.658  26.759   6.409  1.00 26.40           N  
ATOM    519  OE1 GLN H  81      26.060  27.201   4.950  1.00 27.66           O  
ATOM    520  N   SER H  82      24.129  32.867   5.839  1.00 20.50           N  
ATOM    521  CA  SER H  82      22.852  33.590   5.797  1.00 20.28           C  
ATOM    522  C   SER H  82      21.998  33.076   4.659  1.00 21.07           C  
ATOM    523  O   SER H  82      22.507  32.853   3.561  1.00 20.05           O  
ATOM    524  CB  SER H  82      23.075  35.098   5.624  1.00 24.10           C  
ATOM    525  OG  SER H  82      23.734  35.645   6.753  1.00 34.28           O  
ATOM    526  N   ARG H  83      20.710  32.898   4.935  1.00 16.20           N  
ATOM    527  CA  ARG H  83      19.728  32.424   3.985  1.00 17.55           C  
ATOM    528  C   ARG H  83      18.446  33.183   4.189  1.00 22.91           C  
ATOM    529  O   ARG H  83      18.087  33.496   5.319  1.00 22.89           O  
ATOM    530  CB  ARG H  83      19.440  30.890   4.153  1.00 17.11           C  
ATOM    531  CG  ARG H  83      20.601  29.937   3.834  1.00 13.13           C  
ATOM    532  CD  ARG H  83      21.099  30.061   2.416  1.00 13.98           C  
ATOM    533  NE  ARG H  83      22.142  29.091   2.112  1.00 18.76           N  
ATOM    534  CZ  ARG H  83      23.441  29.299   2.261  1.00 25.83           C  
ATOM    535  NH1 ARG H  83      23.884  30.448   2.744  1.00 18.61           N1+
ATOM    536  NH2 ARG H  83      24.304  28.339   1.981  1.00 15.42           N  
ATOM    537  N   ARG H  84      17.752  33.462   3.097  1.00 20.57           N  
ATOM    538  CA  ARG H  84      16.451  34.109   3.144  1.00 21.79           C  
ATOM    539  C   ARG H  84      15.441  33.041   3.542  1.00 23.36           C  
ATOM    540  O   ARG H  84      15.563  31.888   3.139  1.00 20.90           O  
ATOM    541  CB  ARG H  84      16.066  34.745   1.785  1.00 25.28           C  
ATOM    542  CG  ARG H  84      17.099  35.774   1.265  1.00 46.59           C  
ATOM    543  CD  ARG H  84      16.613  36.623   0.094  1.00 63.56           C  
ATOM    544  NE  ARG H  84      16.548  35.883  -1.172  1.00 83.36           N  
ATOM    545  CZ  ARG H  84      17.458  35.963  -2.141  1.00104.87           C  
ATOM    546  NH1 ARG H  84      18.524  36.742  -1.999  1.00 96.20           N1+
ATOM    547  NH2 ARG H  84      17.307  35.266  -3.259  1.00 91.60           N  
ATOM    548  N   VAL H  85      14.472  33.421   4.370  1.00 20.36           N  
ATOM    549  CA  VAL H  85      13.407  32.515   4.794  1.00 19.33           C  
ATOM    550  C   VAL H  85      12.383  32.668   3.689  1.00 25.90           C  
ATOM    551  O   VAL H  85      11.881  33.773   3.468  1.00 27.33           O  
ATOM    552  CB  VAL H  85      12.882  32.850   6.217  1.00 20.67           C  
ATOM    553  CG1 VAL H  85      11.661  32.022   6.568  1.00 20.19           C  
ATOM    554  CG2 VAL H  85      13.981  32.671   7.269  1.00 19.35           C  
ATOM    555  N   ALA H  86      12.200  31.604   2.901  1.00 21.95           N  
ATOM    556  CA  ALA H  86      11.304  31.586   1.735  1.00 21.55           C  
ATOM    557  C   ALA H  86       9.823  31.305   2.096  1.00 26.55           C  
ATOM    558  O   ALA H  86       8.925  31.670   1.332  1.00 26.64           O  
ATOM    559  CB  ALA H  86      11.795  30.545   0.740  1.00 21.67           C  
ATOM    560  N   GLN H  87       9.586  30.648   3.253  1.00 22.33           N  
ATOM    561  CA  GLN H  87       8.270  30.240   3.726  1.00 21.22           C  
ATOM    562  C   GLN H  87       8.240  30.055   5.256  1.00 23.33           C  
ATOM    563  O   GLN H  87       9.139  29.444   5.817  1.00 23.47           O  
ATOM    564  CB  GLN H  87       7.842  28.942   3.004  1.00 22.09           C  
ATOM    565  CG  GLN H  87       6.416  28.479   3.329  1.00 39.80           C  
ATOM    566  CD  GLN H  87       5.551  28.283   2.113  1.00 55.25           C  
ATOM    567  NE2 GLN H  87       4.943  29.367   1.658  1.00 39.67           N  
ATOM    568  OE1 GLN H  87       5.368  27.161   1.611  1.00 52.28           O  
ATOM    569  N   VAL H  88       7.182  30.560   5.907  1.00 18.57           N  
ATOM    570  CA  VAL H  88       6.900  30.459   7.349  1.00 16.95           C  
ATOM    571  C   VAL H  88       5.565  29.707   7.435  1.00 21.97           C  
ATOM    572  O   VAL H  88       4.556  30.195   6.917  1.00 21.66           O  
ATOM    573  CB  VAL H  88       6.862  31.844   8.080  1.00 18.33           C  
ATOM    574  CG1 VAL H  88       6.574  31.687   9.587  1.00 17.76           C  
ATOM    575  CG2 VAL H  88       8.155  32.612   7.861  1.00 17.02           C  
ATOM    576  N   ILE H  89       5.586  28.486   8.020  1.00 18.79           N  
ATOM    577  CA  ILE H  89       4.409  27.624   8.129  1.00 18.36           C  
ATOM    578  C   ILE H  89       4.007  27.513   9.591  1.00 24.29           C  
ATOM    579  O   ILE H  89       4.797  27.110  10.441  1.00 23.01           O  
ATOM    580  CB  ILE H  89       4.536  26.247   7.400  1.00 20.67           C  
ATOM    581  CG1 ILE H  89       5.149  26.393   5.974  1.00 20.19           C  
ATOM    582  CG2 ILE H  89       3.181  25.536   7.359  1.00 20.09           C  
ATOM    583  CD1 ILE H  89       5.760  25.100   5.350  1.00 22.75           C  
ATOM    584  N   ILE H  90       2.774  27.912   9.862  1.00 22.78           N  
ATOM    585  CA  ILE H  90       2.206  27.997  11.179  1.00 24.01           C  
ATOM    586  C   ILE H  90       0.916  27.159  11.270  1.00 28.71           C  
ATOM    587  O   ILE H  90       0.186  27.076  10.289  1.00 29.15           O  
ATOM    588  CB  ILE H  90       2.061  29.525  11.449  1.00 27.92           C  
ATOM    589  CG1 ILE H  90       3.271  30.027  12.270  1.00 28.37           C  
ATOM    590  CG2 ILE H  90       0.716  29.937  12.036  1.00 29.40           C  
ATOM    591  CD1 ILE H  90       3.614  31.485  12.125  1.00 38.37           C  
ATOM    592  N   PRO H  91       0.635  26.487  12.411  1.00 24.54           N  
ATOM    593  CA  PRO H  91      -0.599  25.687  12.496  1.00 23.04           C  
ATOM    594  C   PRO H  91      -1.879  26.527  12.502  1.00 23.86           C  
ATOM    595  O   PRO H  91      -1.898  27.657  12.998  1.00 21.56           O  
ATOM    596  CB  PRO H  91      -0.414  24.885  13.796  1.00 24.56           C  
ATOM    597  CG  PRO H  91       0.528  25.644  14.598  1.00 29.08           C  
ATOM    598  CD  PRO H  91       1.374  26.487  13.693  1.00 25.33           C  
ATOM    599  N   SER H  92      -2.953  25.980  11.919  1.00 19.91           N  
ATOM    600  CA  SER H  92      -4.266  26.640  11.859  1.00 17.78           C  
ATOM    601  C   SER H  92      -4.797  26.928  13.251  1.00 22.21           C  
ATOM    602  O   SER H  92      -5.476  27.918  13.461  1.00 23.17           O  
ATOM    603  CB  SER H  92      -5.254  25.780  11.083  1.00 18.07           C  
ATOM    604  OG  SER H  92      -5.325  24.461  11.597  1.00 22.39           O  
ATOM    605  N   THR H  93      -4.406  26.127  14.215  1.00 20.62           N  
ATOM    606  CA  THR H  93      -4.833  26.263  15.614  1.00 20.75           C  
ATOM    607  C   THR H  93      -4.135  27.376  16.399  1.00 25.97           C  
ATOM    608  O   THR H  93      -4.633  27.781  17.453  1.00 27.81           O  
ATOM    609  CB  THR H  93      -4.696  24.931  16.302  1.00 21.54           C  
ATOM    610  CG2 THR H  93      -5.663  23.924  15.752  1.00 15.49           C  
ATOM    611  OG1 THR H  93      -3.354  24.469  16.116  1.00 24.38           O  
ATOM    612  N   TYR H  94      -2.998  27.872  15.906  1.00 21.22           N  
ATOM    613  CA  TYR H  94      -2.268  28.931  16.583  1.00 18.95           C  
ATOM    614  C   TYR H  94      -2.977  30.263  16.364  1.00 24.00           C  
ATOM    615  O   TYR H  94      -3.244  30.628  15.209  1.00 21.90           O  
ATOM    616  CB  TYR H  94      -0.793  28.990  16.132  1.00 18.12           C  
ATOM    617  CG  TYR H  94      -0.120  30.259  16.612  1.00 19.09           C  
ATOM    618  CD1 TYR H  94       0.389  30.356  17.907  1.00 21.42           C  
ATOM    619  CD2 TYR H  94      -0.088  31.402  15.813  1.00 18.39           C  
ATOM    620  CE1 TYR H  94       0.890  31.565  18.401  1.00 21.27           C  
ATOM    621  CE2 TYR H  94       0.394  32.612  16.301  1.00 18.69           C  
ATOM    622  CZ  TYR H  94       0.926  32.676  17.580  1.00 24.44           C  
ATOM    623  OH  TYR H  94       1.462  33.851  18.045  1.00 23.45           O  
ATOM    624  N   VAL H  95      -3.229  31.012  17.473  1.00 21.92           N  
ATOM    625  CA  VAL H  95      -3.889  32.327  17.435  1.00 22.55           C  
ATOM    626  C   VAL H  95      -2.903  33.432  17.831  1.00 26.38           C  
ATOM    627  O   VAL H  95      -2.430  33.417  18.957  1.00 28.51           O  
ATOM    628  CB  VAL H  95      -5.193  32.367  18.321  1.00 27.13           C  
ATOM    629  CG1 VAL H  95      -5.789  33.786  18.406  1.00 26.30           C  
ATOM    630  CG2 VAL H  95      -6.242  31.365  17.828  1.00 26.48           C  
ATOM    631  N   PRO H  96      -2.612  34.442  16.982  1.00 21.14           N  
ATOM    632  CA  PRO H  96      -1.680  35.515  17.409  1.00 19.61           C  
ATOM    633  C   PRO H  96      -2.075  36.194  18.714  1.00 22.74           C  
ATOM    634  O   PRO H  96      -3.254  36.408  18.973  1.00 23.47           O  
ATOM    635  CB  PRO H  96      -1.701  36.481  16.216  1.00 20.66           C  
ATOM    636  CG  PRO H  96      -1.986  35.585  15.051  1.00 23.98           C  
ATOM    637  CD  PRO H  96      -3.014  34.623  15.568  1.00 20.53           C  
ATOM    638  N   GLY H  97      -1.087  36.489  19.545  1.00 18.96           N  
ATOM    639  CA  GLY H  97      -1.302  37.116  20.845  1.00 18.12           C  
ATOM    640  C   GLY H  97      -1.601  36.143  21.962  1.00 23.66           C  
ATOM    641  O   GLY H  97      -1.816  36.560  23.106  1.00 21.70           O  
ATOM    642  N   THR H  98      -1.631  34.818  21.630  1.00 23.27           N  
ATOM    643  CA  THR H  98      -1.874  33.726  22.593  1.00 22.78           C  
ATOM    644  C   THR H  98      -0.652  32.797  22.654  1.00 27.46           C  
ATOM    645  O   THR H  98       0.338  33.017  21.941  1.00 27.30           O  
ATOM    646  CB  THR H  98      -3.214  33.026  22.339  1.00 28.05           C  
ATOM    647  CG2 THR H  98      -4.402  33.998  22.315  1.00 19.98           C  
ATOM    648  OG1 THR H  98      -3.151  32.295  21.120  1.00 28.97           O  
ATOM    649  N   THR H  99      -0.712  31.779  23.529  1.00 24.93           N  
ATOM    650  CA  THR H  99       0.391  30.849  23.846  1.00 23.85           C  
ATOM    651  C   THR H  99       0.351  29.464  23.212  1.00 24.95           C  
ATOM    652  O   THR H  99       1.410  28.872  23.024  1.00 25.62           O  
ATOM    653  CB  THR H  99       0.491  30.667  25.397  1.00 27.67           C  
ATOM    654  CG2 THR H  99       0.925  31.938  26.107  1.00 26.68           C  
ATOM    655  OG1 THR H  99      -0.775  30.235  25.910  1.00 24.31           O  
ATOM    656  N   ASN H 100      -0.835  28.898  23.009  1.00 20.01           N  
ATOM    657  CA  ASN H 100      -0.994  27.524  22.504  1.00 20.08           C  
ATOM    658  C   ASN H 100      -0.552  27.353  21.045  1.00 26.29           C  
ATOM    659  O   ASN H 100      -0.576  28.321  20.274  1.00 26.92           O  
ATOM    660  CB  ASN H 100      -2.435  27.056  22.699  1.00 16.26           C  
ATOM    661  CG  ASN H 100      -2.653  25.572  22.885  1.00 34.38           C  
ATOM    662  ND2 ASN H 100      -1.605  24.828  23.214  1.00 21.56           N  
ATOM    663  OD1 ASN H 100      -3.787  25.074  22.758  1.00 26.48           O  
ATOM    664  N   HIS H 101      -0.089  26.130  20.696  1.00 22.33           N  
ATOM    665  CA  HIS H 101       0.372  25.733  19.347  1.00 22.44           C  
ATOM    666  C   HIS H 101       1.508  26.639  18.803  1.00 23.98           C  
ATOM    667  O   HIS H 101       1.513  27.005  17.631  1.00 23.58           O  
ATOM    668  CB  HIS H 101      -0.829  25.628  18.365  1.00 23.16           C  
ATOM    669  CG  HIS H 101      -1.881  24.646  18.820  1.00 26.21           C  
ATOM    670  CD2 HIS H 101      -3.078  24.870  19.420  1.00 27.22           C  
ATOM    671  ND1 HIS H 101      -1.708  23.267  18.665  1.00 27.12           N  
ATOM    672  CE1 HIS H 101      -2.793  22.705  19.173  1.00 26.49           C  
ATOM    673  NE2 HIS H 101      -3.654  23.624  19.632  1.00 27.05           N  
ATOM    674  N   ASP H 102       2.492  26.947  19.669  1.00 18.70           N  
ATOM    675  CA  ASP H 102       3.599  27.859  19.374  1.00 16.92           C  
ATOM    676  C   ASP H 102       4.749  27.233  18.606  1.00 19.72           C  
ATOM    677  O   ASP H 102       5.826  26.999  19.163  1.00 19.02           O  
ATOM    678  CB  ASP H 102       4.099  28.542  20.646  1.00 17.22           C  
ATOM    679  CG  ASP H 102       4.852  29.822  20.380  1.00 23.63           C  
ATOM    680  OD1 ASP H 102       4.777  30.343  19.212  1.00 22.06           O  
ATOM    681  OD2 ASP H 102       5.501  30.322  21.320  1.00 25.58           O1-
ATOM    682  N   ILE H 103       4.537  27.034  17.291  1.00 14.82           N  
ATOM    683  CA  ILE H 103       5.539  26.406  16.436  1.00 13.47           C  
ATOM    684  C   ILE H 103       5.489  26.987  15.039  1.00 17.08           C  
ATOM    685  O   ILE H 103       4.430  27.356  14.558  1.00 17.66           O  
ATOM    686  CB  ILE H 103       5.368  24.840  16.474  1.00 15.66           C  
ATOM    687  CG1 ILE H 103       6.431  24.118  15.607  1.00 15.66           C  
ATOM    688  CG2 ILE H 103       3.923  24.402  16.126  1.00 14.72           C  
ATOM    689  CD1 ILE H 103       6.630  22.590  15.860  1.00 21.24           C  
ATOM    690  N   ALA H 104       6.632  27.061  14.387  1.00 12.82           N  
ATOM    691  CA  ALA H 104       6.706  27.540  13.017  1.00 11.73           C  
ATOM    692  C   ALA H 104       7.729  26.676  12.308  1.00 19.92           C  
ATOM    693  O   ALA H 104       8.760  26.313  12.908  1.00 23.04           O  
ATOM    694  CB  ALA H 104       7.127  29.011  12.984  1.00 11.65           C  
ATOM    695  N   LEU H 105       7.424  26.301  11.062  1.00 15.47           N  
ATOM    696  CA  LEU H 105       8.312  25.562  10.163  1.00 14.93           C  
ATOM    697  C   LEU H 105       8.746  26.513   9.040  1.00 19.09           C  
ATOM    698  O   LEU H 105       7.915  27.024   8.287  1.00 17.32           O  
ATOM    699  CB  LEU H 105       7.642  24.290   9.593  1.00 14.81           C  
ATOM    700  CG  LEU H 105       8.533  23.352   8.719  1.00 17.69           C  
ATOM    701  CD1 LEU H 105       9.791  22.888   9.456  1.00 13.83           C  
ATOM    702  CD2 LEU H 105       7.717  22.145   8.204  1.00 21.03           C  
ATOM    703  N   LEU H 106      10.059  26.756   8.962  1.00 16.98           N  
ATOM    704  CA  LEU H 106      10.699  27.676   8.033  1.00 16.50           C  
ATOM    705  C   LEU H 106      11.484  26.919   7.003  1.00 20.14           C  
ATOM    706  O   LEU H 106      12.280  26.057   7.367  1.00 19.86           O  
ATOM    707  CB  LEU H 106      11.651  28.632   8.809  1.00 16.58           C  
ATOM    708  CG  LEU H 106      11.047  29.845   9.569  1.00 21.21           C  
ATOM    709  CD1 LEU H 106      10.020  29.442  10.672  1.00 20.22           C  
ATOM    710  CD2 LEU H 106      12.142  30.679  10.193  1.00 22.81           C  
ATOM    711  N   ARG H 107      11.247  27.238   5.714  1.00 16.32           N  
ATOM    712  CA  ARG H 107      11.928  26.702   4.540  1.00 15.12           C  
ATOM    713  C   ARG H 107      12.904  27.800   4.106  1.00 19.78           C  
ATOM    714  O   ARG H 107      12.504  28.958   3.861  1.00 17.70           O  
ATOM    715  CB  ARG H 107      10.921  26.417   3.403  1.00 14.52           C  
ATOM    716  CG  ARG H 107      11.475  25.673   2.171  1.00 20.21           C  
ATOM    717  CD  ARG H 107      10.574  25.765   0.930  1.00 26.86           C  
ATOM    718  NE  ARG H 107       9.219  25.233   1.156  1.00 43.58           N  
ATOM    719  CZ  ARG H 107       8.825  23.987   0.873  1.00 59.30           C  
ATOM    720  NH1 ARG H 107       9.683  23.109   0.355  1.00 44.87           N1+
ATOM    721  NH2 ARG H 107       7.578  23.604   1.125  1.00 38.03           N  
ATOM    722  N   LEU H 108      14.198  27.440   4.062  1.00 17.80           N  
ATOM    723  CA  LEU H 108      15.272  28.323   3.630  1.00 17.74           C  
ATOM    724  C   LEU H 108      15.210  28.434   2.098  1.00 22.02           C  
ATOM    725  O   LEU H 108      14.769  27.491   1.448  1.00 21.47           O  
ATOM    726  CB  LEU H 108      16.621  27.770   4.116  1.00 17.95           C  
ATOM    727  CG  LEU H 108      16.804  27.652   5.680  1.00 21.72           C  
ATOM    728  CD1 LEU H 108      18.250  27.272   6.040  1.00 20.81           C  
ATOM    729  CD2 LEU H 108      16.404  28.949   6.415  1.00 19.89           C  
ATOM    730  N   HIS H 109      15.545  29.607   1.529  1.00 19.35           N  
ATOM    731  CA  HIS H 109      15.454  29.824   0.081  1.00 19.48           C  
ATOM    732  C   HIS H 109      16.405  28.885  -0.689  1.00 24.22           C  
ATOM    733  O   HIS H 109      16.109  28.439  -1.807  1.00 24.35           O  
ATOM    734  CB  HIS H 109      15.630  31.303  -0.278  1.00 20.02           C  
ATOM    735  CG  HIS H 109      15.580  31.562  -1.756  1.00 24.76           C  
ATOM    736  CD2 HIS H 109      14.559  31.394  -2.634  1.00 27.67           C  
ATOM    737  ND1 HIS H 109      16.691  32.026  -2.450  1.00 26.87           N  
ATOM    738  CE1 HIS H 109      16.305  32.151  -3.708  1.00 26.74           C  
ATOM    739  NE2 HIS H 109      15.030  31.780  -3.869  1.00 27.43           N  
ATOM    740  N   GLN H 110      17.539  28.573  -0.063  1.00 20.24           N  
ATOM    741  CA  GLN H 110      18.511  27.642  -0.589  1.00 20.40           C  
ATOM    742  C   GLN H 110      19.152  26.909   0.573  1.00 22.32           C  
ATOM    743  O   GLN H 110      19.116  27.437   1.693  1.00 22.68           O  
ATOM    744  CB  GLN H 110      19.480  28.291  -1.586  1.00 22.99           C  
ATOM    745  CG  GLN H 110      20.645  29.061  -1.035  1.00 48.99           C  
ATOM    746  CD  GLN H 110      21.590  29.446  -2.150  1.00 79.56           C  
ATOM    747  NE2 GLN H 110      22.883  29.504  -1.830  1.00 78.26           N  
ATOM    748  OE1 GLN H 110      21.182  29.683  -3.303  1.00 73.03           O  
ATOM    749  N   PRO H 111      19.583  25.634   0.396  1.00 16.62           N  
ATOM    750  CA  PRO H 111      20.112  24.887   1.557  1.00 15.35           C  
ATOM    751  C   PRO H 111      21.336  25.513   2.177  1.00 20.19           C  
ATOM    752  O   PRO H 111      22.068  26.220   1.477  1.00 20.77           O  
ATOM    753  CB  PRO H 111      20.486  23.504   0.984  1.00 16.37           C  
ATOM    754  CG  PRO H 111      19.918  23.446  -0.372  1.00 20.27           C  
ATOM    755  CD  PRO H 111      19.633  24.829  -0.847  1.00 16.53           C  
ATOM    756  N   VAL H 112      21.567  25.234   3.480  1.00 16.34           N  
ATOM    757  CA  VAL H 112      22.808  25.608   4.161  1.00 15.23           C  
ATOM    758  C   VAL H 112      23.816  24.485   3.849  1.00 21.57           C  
ATOM    759  O   VAL H 112      23.410  23.364   3.528  1.00 22.23           O  
ATOM    760  CB  VAL H 112      22.677  25.872   5.698  1.00 17.29           C  
ATOM    761  CG1 VAL H 112      21.898  27.153   5.974  1.00 16.78           C  
ATOM    762  CG2 VAL H 112      22.093  24.684   6.471  1.00 15.75           C  
ATOM    763  N   VAL H 113      25.118  24.782   3.942  1.00 18.65           N  
ATOM    764  CA  VAL H 113      26.186  23.809   3.737  1.00 17.00           C  
ATOM    765  C   VAL H 113      26.605  23.259   5.121  1.00 20.57           C  
ATOM    766  O   VAL H 113      26.980  24.022   6.029  1.00 19.20           O  
ATOM    767  CB  VAL H 113      27.361  24.418   2.919  1.00 20.02           C  
ATOM    768  CG1 VAL H 113      28.440  23.378   2.620  1.00 19.41           C  
ATOM    769  CG2 VAL H 113      26.850  25.003   1.618  1.00 19.78           C  
ATOM    770  N   LEU H 114      26.445  21.935   5.300  1.00 17.37           N  
ATOM    771  CA  LEU H 114      26.841  21.266   6.540  1.00 16.66           C  
ATOM    772  C   LEU H 114      28.374  21.303   6.643  1.00 20.66           C  
ATOM    773  O   LEU H 114      29.086  21.033   5.663  1.00 19.52           O  
ATOM    774  CB  LEU H 114      26.303  19.827   6.626  1.00 16.52           C  
ATOM    775  CG  LEU H 114      24.773  19.579   6.523  1.00 20.27           C  
ATOM    776  CD1 LEU H 114      24.420  18.190   7.049  1.00 17.63           C  
ATOM    777  CD2 LEU H 114      23.943  20.648   7.282  1.00 22.68           C  
ATOM    778  N   THR H 115      28.858  21.779   7.796  1.00 17.88           N  
ATOM    779  CA  THR H 115      30.281  21.978   8.152  1.00 17.27           C  
ATOM    780  C   THR H 115      30.367  21.662   9.650  1.00 22.42           C  
ATOM    781  O   THR H 115      29.331  21.419  10.277  1.00 21.19           O  
ATOM    782  CB  THR H 115      30.694  23.469   7.999  1.00 16.28           C  
ATOM    783  CG2 THR H 115      30.395  24.074   6.601  1.00  6.95           C  
ATOM    784  OG1 THR H 115      30.096  24.230   9.071  1.00 18.85           O  
ATOM    785  N   ASP H 116      31.568  21.781  10.249  1.00 20.72           N  
ATOM    786  CA  ASP H 116      31.766  21.532  11.686  1.00 20.82           C  
ATOM    787  C   ASP H 116      30.968  22.478  12.555  1.00 24.95           C  
ATOM    788  O   ASP H 116      30.784  22.203  13.747  1.00 26.32           O  
ATOM    789  CB  ASP H 116      33.259  21.665  12.055  1.00 22.20           C  
ATOM    790  CG  ASP H 116      34.150  20.547  11.562  1.00 35.77           C  
ATOM    791  OD1 ASP H 116      33.641  19.650  10.838  1.00 36.61           O  
ATOM    792  OD2 ASP H 116      35.350  20.535  11.937  1.00 40.89           O1-
ATOM    793  N   HIS H 117      30.551  23.620  11.976  1.00 19.84           N  
ATOM    794  CA  HIS H 117      29.843  24.684  12.698  1.00 18.91           C  
ATOM    795  C   HIS H 117      28.344  24.777  12.408  1.00 22.98           C  
ATOM    796  O   HIS H 117      27.670  25.575  13.058  1.00 23.60           O  
ATOM    797  CB  HIS H 117      30.542  26.033  12.438  1.00 18.08           C  
ATOM    798  CG  HIS H 117      31.898  26.059  13.062  1.00 20.52           C  
ATOM    799  CD2 HIS H 117      32.242  26.192  14.363  1.00 22.10           C  
ATOM    800  ND1 HIS H 117      33.042  25.818  12.315  1.00 21.48           N  
ATOM    801  CE1 HIS H 117      34.042  25.859  13.172  1.00 20.86           C  
ATOM    802  NE2 HIS H 117      33.611  26.069  14.418  1.00 21.84           N  
ATOM    803  N   VAL H 118      27.843  23.995  11.409  1.00 17.93           N  
ATOM    804  CA  VAL H 118      26.447  23.942  10.936  1.00 16.27           C  
ATOM    805  C   VAL H 118      26.025  22.459  10.785  1.00 21.28           C  
ATOM    806  O   VAL H 118      26.390  21.786   9.811  1.00 20.55           O  
ATOM    807  CB  VAL H 118      26.277  24.737   9.604  1.00 18.38           C  
ATOM    808  CG1 VAL H 118      24.850  24.634   9.088  1.00 17.57           C  
ATOM    809  CG2 VAL H 118      26.689  26.215   9.762  1.00 18.02           C  
ATOM    810  N   VAL H 119      25.294  21.947  11.772  1.00 19.74           N  
ATOM    811  CA  VAL H 119      24.832  20.553  11.794  1.00 20.98           C  
ATOM    812  C   VAL H 119      23.373  20.518  12.252  1.00 26.51           C  
ATOM    813  O   VAL H 119      23.078  21.159  13.262  1.00 28.13           O  
ATOM    814  CB  VAL H 119      25.731  19.666  12.710  1.00 24.77           C  
ATOM    815  CG1 VAL H 119      25.157  18.244  12.851  1.00 23.59           C  
ATOM    816  CG2 VAL H 119      27.176  19.617  12.193  1.00 24.49           C  
ATOM    817  N   PRO H 120      22.450  19.768  11.595  1.00 21.36           N  
ATOM    818  CA  PRO H 120      21.067  19.737  12.098  1.00 20.18           C  
ATOM    819  C   PRO H 120      20.911  18.986  13.413  1.00 23.86           C  
ATOM    820  O   PRO H 120      21.750  18.138  13.750  1.00 24.37           O  
ATOM    821  CB  PRO H 120      20.296  19.028  10.984  1.00 21.12           C  
ATOM    822  CG  PRO H 120      21.302  18.219  10.277  1.00 25.16           C  
ATOM    823  CD  PRO H 120      22.597  18.951  10.370  1.00 21.59           C  
ATOM    824  N   LEU H 121      19.860  19.337  14.171  1.00 18.86           N  
ATOM    825  CA  LEU H 121      19.463  18.637  15.378  1.00 18.67           C  
ATOM    826  C   LEU H 121      18.415  17.626  14.862  1.00 26.55           C  
ATOM    827  O   LEU H 121      17.619  17.990  13.989  1.00 28.10           O  
ATOM    828  CB  LEU H 121      18.860  19.607  16.425  1.00 17.79           C  
ATOM    829  CG  LEU H 121      18.485  19.025  17.812  1.00 20.75           C  
ATOM    830  CD1 LEU H 121      19.676  18.485  18.486  1.00 21.26           C  
ATOM    831  CD2 LEU H 121      17.879  20.100  18.753  1.00 18.42           C  
ATOM    832  N   CYS H 122      18.460  16.355  15.319  1.00 23.64           N  
ATOM    833  CA  CYS H 122      17.490  15.333  14.887  1.00 23.47           C  
ATOM    834  C   CYS H 122      16.076  15.623  15.344  1.00 24.54           C  
ATOM    835  O   CYS H 122      15.833  15.677  16.552  1.00 23.41           O  
ATOM    836  CB  CYS H 122      17.890  13.927  15.339  1.00 23.65           C  
ATOM    837  SG  CYS H 122      19.598  13.488  14.993  1.00 27.40           S  
ATOM    838  N   LEU H 123      15.129  15.668  14.390  1.00 19.37           N  
ATOM    839  CA  LEU H 123      13.699  15.722  14.696  1.00 17.76           C  
ATOM    840  C   LEU H 123      13.347  14.230  14.979  1.00 22.21           C  
ATOM    841  O   LEU H 123      13.505  13.372  14.098  1.00 19.83           O  
ATOM    842  CB  LEU H 123      12.883  16.250  13.509  1.00 16.64           C  
ATOM    843  CG  LEU H 123      11.399  16.432  13.799  1.00 20.42           C  
ATOM    844  CD1 LEU H 123      11.168  17.603  14.792  1.00 21.07           C  
ATOM    845  CD2 LEU H 123      10.591  16.554  12.510  1.00 19.04           C  
ATOM    846  N   PRO H 124      13.004  13.880  16.223  1.00 20.41           N  
ATOM    847  CA  PRO H 124      12.779  12.458  16.528  1.00 20.11           C  
ATOM    848  C   PRO H 124      11.411  12.004  16.080  1.00 24.50           C  
ATOM    849  O   PRO H 124      10.592  12.834  15.690  1.00 24.34           O  
ATOM    850  CB  PRO H 124      12.896  12.409  18.073  1.00 22.15           C  
ATOM    851  CG  PRO H 124      12.455  13.769  18.524  1.00 26.63           C  
ATOM    852  CD  PRO H 124      12.834  14.738  17.420  1.00 22.55           C  
ATOM    853  N   GLU H 125      11.143  10.690  16.205  1.00 20.36           N  
ATOM    854  CA  GLU H 125       9.834  10.103  15.970  1.00 19.67           C  
ATOM    855  C   GLU H 125       8.992  10.379  17.212  1.00 24.67           C  
ATOM    856  O   GLU H 125       9.543  10.458  18.321  1.00 24.31           O  
ATOM    857  CB  GLU H 125       9.974   8.590  15.749  1.00 20.94           C  
ATOM    858  CG  GLU H 125      10.405   8.263  14.334  1.00 30.98           C  
ATOM    859  CD  GLU H 125      10.225   6.835  13.855  1.00 48.37           C  
ATOM    860  OE1 GLU H 125       9.827   5.965  14.662  1.00 41.28           O  
ATOM    861  OE2 GLU H 125      10.513   6.585  12.663  1.00 36.87           O1-
ATOM    862  N   ARG H 126       7.661  10.531  17.043  1.00 22.09           N  
ATOM    863  CA  ARG H 126       6.735  10.808  18.147  1.00 22.17           C  
ATOM    864  C   ARG H 126       6.851   9.808  19.313  1.00 29.16           C  
ATOM    865  O   ARG H 126       6.992  10.208  20.477  1.00 29.13           O  
ATOM    866  CB  ARG H 126       5.292  10.844  17.617  1.00 20.86           C  
ATOM    867  CG  ARG H 126       4.270  11.277  18.659  1.00 25.59           C  
ATOM    868  CD  ARG H 126       2.887  10.808  18.265  1.00 42.00           C  
ATOM    869  NE  ARG H 126       2.093  11.875  17.664  1.00 54.81           N  
ATOM    870  CZ  ARG H 126       1.276  12.683  18.339  1.00 74.84           C  
ATOM    871  NH1 ARG H 126       1.158  12.571  19.660  1.00 53.85           N1+
ATOM    872  NH2 ARG H 126       0.578  13.612  17.700  1.00 70.85           N  
ATOM    873  N   THR H 127       6.740   8.510  18.984  1.00 27.35           N  
ATOM    874  CA  THR H 127       6.778   7.372  19.907  1.00 27.48           C  
ATOM    875  C   THR H 127       8.041   7.473  20.760  1.00 27.56           C  
ATOM    876  O   THR H 127       7.937   7.679  21.961  1.00 26.39           O  
ATOM    877  CB  THR H 127       6.566   6.071  19.082  1.00 46.88           C  
ATOM    878  CG2 THR H 127       7.244   4.826  19.671  1.00 49.23           C  
ATOM    879  OG1 THR H 127       5.160   5.855  18.972  1.00 49.41           O  
ATOM    880  N   PHE H 128       9.216   7.455  20.119  1.00 22.72           N  
ATOM    881  CA  PHE H 128      10.499   7.593  20.777  1.00 21.26           C  
ATOM    882  C   PHE H 128      10.524   8.815  21.682  1.00 27.07           C  
ATOM    883  O   PHE H 128      10.928   8.703  22.844  1.00 29.44           O  
ATOM    884  CB  PHE H 128      11.596   7.685  19.723  1.00 21.89           C  
ATOM    885  CG  PHE H 128      12.982   7.967  20.240  1.00 22.89           C  
ATOM    886  CD1 PHE H 128      13.627   7.062  21.080  1.00 25.31           C  
ATOM    887  CD2 PHE H 128      13.684   9.089  19.815  1.00 25.33           C  
ATOM    888  CE1 PHE H 128      14.950   7.281  21.494  1.00 25.62           C  
ATOM    889  CE2 PHE H 128      14.990   9.326  20.260  1.00 27.88           C  
ATOM    890  CZ  PHE H 128      15.609   8.421  21.105  1.00 25.06           C  
ATOM    891  N   SER H 129      10.059   9.969  21.167  1.00 21.62           N  
ATOM    892  CA  SER H 129      10.063  11.220  21.910  1.00 21.52           C  
ATOM    893  C   SER H 129       9.172  11.196  23.155  1.00 28.30           C  
ATOM    894  O   SER H 129       9.629  11.616  24.226  1.00 29.70           O  
ATOM    895  CB  SER H 129       9.726  12.390  21.001  1.00 21.94           C  
ATOM    896  OG  SER H 129       9.902  13.603  21.701  1.00 21.63           O  
ATOM    897  N   GLU H 129A      7.950  10.658  23.034  1.00 24.68           N  
ATOM    898  CA  GLU H 129A      6.985  10.550  24.142  1.00 24.51           C  
ATOM    899  C   GLU H 129A      7.358   9.499  25.183  1.00 30.64           C  
ATOM    900  O   GLU H 129A      7.171   9.730  26.382  1.00 30.59           O  
ATOM    901  CB  GLU H 129A      5.572  10.216  23.614  1.00 25.34           C  
ATOM    902  CG  GLU H 129A      4.906  11.314  22.805  1.00 31.23           C  
ATOM    903  CD  GLU H 129A      3.584  10.947  22.159  1.00 45.19           C  
ATOM    904  OE1 GLU H 129A      3.322   9.736  21.967  1.00 50.29           O  
ATOM    905  OE2 GLU H 129A      2.832  11.878  21.794  1.00 30.70           O1-
ATOM    906  N   ARG H 129B      7.821   8.328  24.737  1.00 29.24           N  
ATOM    907  CA  ARG H 129B      8.063   7.254  25.683  1.00 31.11           C  
ATOM    908  C   ARG H 129B      9.534   7.106  26.142  1.00 36.19           C  
ATOM    909  O   ARG H 129B      9.787   6.338  27.072  1.00 36.88           O  
ATOM    910  CB  ARG H 129B      7.480   5.907  25.176  1.00 34.26           C  
ATOM    911  CG  ARG H 129B      7.986   5.379  23.846  1.00 50.67           C  
ATOM    912  CD  ARG H 129B      7.261   4.120  23.372  1.00 64.38           C  
ATOM    913  NE  ARG H 129B      5.847   4.343  23.053  1.00 73.66           N  
ATOM    914  CZ  ARG H 129B      5.113   3.551  22.273  1.00 89.48           C  
ATOM    915  NH1 ARG H 129B      5.661   2.493  21.682  1.00 67.54           N1+
ATOM    916  NH2 ARG H 129B      3.833   3.829  22.051  1.00 82.24           N  
ATOM    917  N   THR H 129C     10.474   7.877  25.578  1.00 31.02           N  
ATOM    918  CA  THR H 129C     11.875   7.781  25.985  1.00 28.86           C  
ATOM    919  C   THR H 129C     12.444   9.168  26.313  1.00 30.99           C  
ATOM    920  O   THR H 129C     12.922   9.386  27.437  1.00 30.57           O  
ATOM    921  CB  THR H 129C     12.669   6.997  24.927  1.00 31.11           C  
ATOM    922  CG2 THR H 129C     14.112   6.829  25.269  1.00 24.40           C  
ATOM    923  OG1 THR H 129C     12.090   5.708  24.786  1.00 39.50           O  
ATOM    924  N   LEU H 129D     12.385  10.105  25.332  1.00 25.33           N  
ATOM    925  CA  LEU H 129D     12.942  11.467  25.482  1.00 22.50           C  
ATOM    926  C   LEU H 129D     12.280  12.286  26.568  1.00 23.13           C  
ATOM    927  O   LEU H 129D     12.994  12.929  27.333  1.00 22.59           O  
ATOM    928  CB  LEU H 129D     12.958  12.239  24.168  1.00 21.19           C  
ATOM    929  CG  LEU H 129D     13.818  11.697  23.040  1.00 23.76           C  
ATOM    930  CD1 LEU H 129D     13.623  12.534  21.792  1.00 22.95           C  
ATOM    931  CD2 LEU H 129D     15.307  11.609  23.435  1.00 21.81           C  
ATOM    932  N   ALA H 129E     10.941  12.199  26.687  1.00 17.31           N  
ATOM    933  CA  ALA H 129E     10.143  12.910  27.687  1.00 16.82           C  
ATOM    934  C   ALA H 129E     10.557  12.616  29.158  1.00 26.05           C  
ATOM    935  O   ALA H 129E     10.155  13.330  30.081  1.00 27.02           O  
ATOM    936  CB  ALA H 129E      8.675  12.599  27.471  1.00 16.58           C  
ATOM    937  N   PHE H 129F     11.386  11.597  29.354  1.00 24.13           N  
ATOM    938  CA  PHE H 129F     11.853  11.140  30.657  1.00 24.31           C  
ATOM    939  C   PHE H 129F     13.342  11.406  30.890  1.00 26.89           C  
ATOM    940  O   PHE H 129F     13.865  11.062  31.950  1.00 27.58           O  
ATOM    941  CB  PHE H 129F     11.472   9.659  30.859  1.00 26.53           C  
ATOM    942  CG  PHE H 129F      9.979   9.466  30.728  1.00 28.28           C  
ATOM    943  CD1 PHE H 129F      9.110   9.917  31.722  1.00 31.72           C  
ATOM    944  CD2 PHE H 129F      9.433   8.930  29.572  1.00 29.76           C  
ATOM    945  CE1 PHE H 129F      7.726   9.805  31.567  1.00 31.74           C  
ATOM    946  CE2 PHE H 129F      8.052   8.795  29.432  1.00 32.18           C  
ATOM    947  CZ  PHE H 129F      7.211   9.219  30.433  1.00 30.09           C  
ATOM    948  N   VAL H 129G     14.015  12.061  29.942  1.00 21.74           N  
ATOM    949  CA  VAL H 129G     15.392  12.498  30.175  1.00 21.50           C  
ATOM    950  C   VAL H 129G     15.154  13.822  30.960  1.00 26.28           C  
ATOM    951  O   VAL H 129G     14.400  14.678  30.490  1.00 25.64           O  
ATOM    952  CB  VAL H 129G     16.192  12.688  28.866  1.00 24.70           C  
ATOM    953  CG1 VAL H 129G     17.614  13.105  29.147  1.00 23.80           C  
ATOM    954  CG2 VAL H 129G     16.178  11.420  28.016  1.00 24.58           C  
ATOM    955  N   ARG H 134      15.647  13.906  32.212  1.00 22.68           N  
ATOM    956  CA  ARG H 134      15.398  15.045  33.096  1.00 22.36           C  
ATOM    957  C   ARG H 134      15.934  16.362  32.551  1.00 26.37           C  
ATOM    958  O   ARG H 134      15.163  17.303  32.390  1.00 27.13           O  
ATOM    959  CB  ARG H 134      15.904  14.789  34.542  1.00 20.35           C  
ATOM    960  CG  ARG H 134      15.073  15.539  35.567  1.00 35.04           C  
ATOM    961  CD  ARG H 134      15.575  15.474  37.000  1.00 45.50           C  
ATOM    962  NE  ARG H 134      15.152  16.677  37.721  1.00 53.85           N  
ATOM    963  CZ  ARG H 134      15.783  17.201  38.768  1.00 62.63           C  
ATOM    964  NH1 ARG H 134      16.866  16.614  39.264  1.00 55.62           N1+
ATOM    965  NH2 ARG H 134      15.334  18.317  39.331  1.00 34.05           N  
ATOM    966  N   PHE H 135      17.239  16.414  32.257  1.00 21.07           N  
ATOM    967  CA  PHE H 135      17.959  17.582  31.788  1.00 19.84           C  
ATOM    968  C   PHE H 135      18.080  17.699  30.276  1.00 28.08           C  
ATOM    969  O   PHE H 135      18.266  16.702  29.584  1.00 27.65           O  
ATOM    970  CB  PHE H 135      19.337  17.632  32.434  1.00 20.68           C  
ATOM    971  CG  PHE H 135      19.271  17.974  33.901  1.00 22.99           C  
ATOM    972  CD1 PHE H 135      19.148  19.301  34.319  1.00 26.26           C  
ATOM    973  CD2 PHE H 135      19.357  16.975  34.873  1.00 24.42           C  
ATOM    974  CE1 PHE H 135      19.076  19.613  35.675  1.00 26.62           C  
ATOM    975  CE2 PHE H 135      19.295  17.291  36.225  1.00 26.59           C  
ATOM    976  CZ  PHE H 135      19.131  18.601  36.616  1.00 25.49           C  
ATOM    977  N   SER H 136      18.040  18.955  29.782  1.00 27.53           N  
ATOM    978  CA  SER H 136      18.146  19.333  28.375  1.00 27.72           C  
ATOM    979  C   SER H 136      18.759  20.721  28.251  1.00 30.26           C  
ATOM    980  O   SER H 136      18.685  21.516  29.192  1.00 29.69           O  
ATOM    981  CB  SER H 136      16.773  19.306  27.710  1.00 33.25           C  
ATOM    982  OG  SER H 136      16.168  18.022  27.784  1.00 45.16           O  
ATOM    983  N   LEU H 137      19.366  21.015  27.084  1.00 25.62           N  
ATOM    984  CA  LEU H 137      20.036  22.280  26.830  1.00 23.84           C  
ATOM    985  C   LEU H 137      19.158  23.262  26.113  1.00 26.94           C  
ATOM    986  O   LEU H 137      18.508  22.923  25.129  1.00 26.21           O  
ATOM    987  CB  LEU H 137      21.361  22.084  26.083  1.00 23.38           C  
ATOM    988  CG  LEU H 137      22.413  21.247  26.785  1.00 27.63           C  
ATOM    989  CD1 LEU H 137      23.649  21.173  25.965  1.00 26.96           C  
ATOM    990  CD2 LEU H 137      22.778  21.815  28.149  1.00 28.55           C  
ATOM    991  N   VAL H 138      19.139  24.498  26.621  1.00 23.35           N  
ATOM    992  CA  VAL H 138      18.354  25.595  26.076  1.00 22.22           C  
ATOM    993  C   VAL H 138      19.341  26.689  25.744  1.00 23.10           C  
ATOM    994  O   VAL H 138      20.273  26.917  26.500  1.00 22.28           O  
ATOM    995  CB  VAL H 138      17.173  25.994  26.982  1.00 27.52           C  
ATOM    996  CG1 VAL H 138      16.421  27.174  26.408  1.00 28.90           C  
ATOM    997  CG2 VAL H 138      16.210  24.841  27.116  1.00 27.32           C  
ATOM    998  N   SER H 139      19.242  27.237  24.534  1.00 19.33           N  
ATOM    999  CA  SER H 139      20.238  28.165  24.016  1.00 18.73           C  
ATOM   1000  C   SER H 139      19.687  29.356  23.241  1.00 20.86           C  
ATOM   1001  O   SER H 139      18.551  29.328  22.749  1.00 19.18           O  
ATOM   1002  CB  SER H 139      21.235  27.397  23.157  1.00 22.11           C  
ATOM   1003  OG  SER H 139      20.502  26.594  22.253  1.00 29.12           O  
ATOM   1004  N   GLY H 140      20.500  30.403  23.174  1.00 17.53           N  
ATOM   1005  CA  GLY H 140      20.155  31.636  22.471  1.00 18.12           C  
ATOM   1006  C   GLY H 140      20.977  32.855  22.846  1.00 21.43           C  
ATOM   1007  O   GLY H 140      21.856  32.785  23.713  1.00 19.58           O  
ATOM   1008  N   TRP H 141      20.729  33.967  22.120  1.00 18.65           N  
ATOM   1009  CA  TRP H 141      21.373  35.270  22.296  1.00 17.69           C  
ATOM   1010  C   TRP H 141      20.394  36.246  22.983  1.00 23.74           C  
ATOM   1011  O   TRP H 141      20.487  37.464  22.786  1.00 24.10           O  
ATOM   1012  CB  TRP H 141      21.806  35.850  20.947  1.00 15.48           C  
ATOM   1013  CG  TRP H 141      22.884  35.101  20.234  1.00 16.02           C  
ATOM   1014  CD1 TRP H 141      24.226  35.362  20.255  1.00 18.41           C  
ATOM   1015  CD2 TRP H 141      22.688  34.089  19.239  1.00 15.97           C  
ATOM   1016  CE2 TRP H 141      23.963  33.737  18.740  1.00 19.10           C  
ATOM   1017  CE3 TRP H 141      21.556  33.404  18.757  1.00 17.13           C  
ATOM   1018  NE1 TRP H 141      24.887  34.510  19.400  1.00 16.98           N  
ATOM   1019  CZ2 TRP H 141      24.141  32.689  17.832  1.00 19.11           C  
ATOM   1020  CZ3 TRP H 141      21.733  32.410  17.807  1.00 18.47           C  
ATOM   1021  CH2 TRP H 141      23.011  32.066  17.348  1.00 18.99           C  
ATOM   1022  N   GLY H 142      19.482  35.709  23.793  1.00 21.08           N  
ATOM   1023  CA  GLY H 142      18.517  36.505  24.548  1.00 20.72           C  
ATOM   1024  C   GLY H 142      19.159  37.280  25.686  1.00 25.31           C  
ATOM   1025  O   GLY H 142      20.386  37.253  25.872  1.00 23.27           O  
ATOM   1026  N   GLN H 143      18.321  37.972  26.467  1.00 25.00           N  
ATOM   1027  CA  GLN H 143      18.784  38.807  27.588  1.00 25.25           C  
ATOM   1028  C   GLN H 143      19.400  37.975  28.684  1.00 26.40           C  
ATOM   1029  O   GLN H 143      19.058  36.801  28.873  1.00 25.66           O  
ATOM   1030  CB  GLN H 143      17.745  39.829  28.131  1.00 27.03           C  
ATOM   1031  CG  GLN H 143      16.255  39.547  27.981  1.00 31.02           C  
ATOM   1032  CD  GLN H 143      15.732  39.413  26.567  1.00 46.51           C  
ATOM   1033  NE2 GLN H 143      15.601  40.523  25.854  1.00 38.80           N  
ATOM   1034  OE1 GLN H 143      15.446  38.306  26.101  1.00 38.72           O  
ATOM   1035  N   LEU H 144      20.439  38.536  29.287  1.00 22.58           N  
ATOM   1036  CA  LEU H 144      21.185  37.834  30.312  1.00 22.94           C  
ATOM   1037  C   LEU H 144      20.485  37.915  31.661  1.00 29.03           C  
ATOM   1038  O   LEU H 144      20.790  37.124  32.556  1.00 30.12           O  
ATOM   1039  CB  LEU H 144      22.650  38.299  30.349  1.00 22.76           C  
ATOM   1040  CG  LEU H 144      23.474  37.989  29.075  1.00 26.18           C  
ATOM   1041  CD1 LEU H 144      24.747  38.796  29.032  1.00 24.68           C  
ATOM   1042  CD2 LEU H 144      23.803  36.509  28.972  1.00 28.24           C  
ATOM   1043  N   LEU H 145      19.516  38.849  31.788  1.00 25.29           N  
ATOM   1044  CA  LEU H 145      18.674  39.062  32.972  1.00 25.75           C  
ATOM   1045  C   LEU H 145      17.332  39.593  32.517  1.00 30.63           C  
ATOM   1046  O   LEU H 145      17.219  40.125  31.394  1.00 29.13           O  
ATOM   1047  CB  LEU H 145      19.260  40.117  33.933  1.00 25.80           C  
ATOM   1048  CG  LEU H 145      20.717  40.014  34.330  1.00 30.58           C  
ATOM   1049  CD1 LEU H 145      21.271  41.394  34.654  1.00 31.27           C  
ATOM   1050  CD2 LEU H 145      20.930  38.995  35.443  1.00 29.65           C  
ATOM   1051  N   ASP H 146      16.326  39.523  33.433  1.00 27.93           N  
ATOM   1052  CA  ASP H 146      15.010  40.120  33.238  1.00 27.66           C  
ATOM   1053  C   ASP H 146      15.250  41.654  33.243  1.00 29.22           C  
ATOM   1054  O   ASP H 146      15.878  42.181  34.173  1.00 27.91           O  
ATOM   1055  CB  ASP H 146      14.042  39.695  34.356  1.00 30.03           C  
ATOM   1056  CG  ASP H 146      12.705  40.424  34.335  1.00 46.60           C  
ATOM   1057  OD1 ASP H 146      11.970  40.298  33.324  1.00 45.98           O  
ATOM   1058  OD2 ASP H 146      12.423  41.176  35.305  1.00 57.45           O1-
ATOM   1059  N   ARG H 147      14.829  42.329  32.151  1.00 23.94           N  
ATOM   1060  CA  ARG H 147      14.993  43.770  31.875  1.00 23.08           C  
ATOM   1061  C   ARG H 147      16.492  44.135  31.704  1.00 29.48           C  
ATOM   1062  O   ARG H 147      16.919  45.250  32.003  1.00 30.59           O  
ATOM   1063  CB  ARG H 147      14.238  44.659  32.883  1.00 19.00           C  
ATOM   1064  CG  ARG H 147      12.710  44.430  32.793  1.00 28.52           C  
ATOM   1065  CD  ARG H 147      11.907  45.198  33.810  1.00 36.79           C  
ATOM   1066  NE  ARG H 147      12.149  44.714  35.172  1.00 43.71           N  
ATOM   1067  CZ  ARG H 147      11.561  45.190  36.269  1.00 55.19           C  
ATOM   1068  NH1 ARG H 147      10.695  46.198  36.187  1.00 49.78           N1+
ATOM   1069  NH2 ARG H 147      11.851  44.678  37.456  1.00 31.24           N  
ATOM   1070  N   GLY H 149      17.251  43.186  31.155  1.00 25.73           N  
ATOM   1071  CA  GLY H 149      18.674  43.315  30.887  1.00 25.13           C  
ATOM   1072  C   GLY H 149      19.001  43.272  29.410  1.00 29.70           C  
ATOM   1073  O   GLY H 149      18.114  43.125  28.565  1.00 30.09           O  
ATOM   1074  N   ALA H 150      20.286  43.443  29.100  1.00 26.13           N  
ATOM   1075  CA  ALA H 150      20.826  43.444  27.749  1.00 24.93           C  
ATOM   1076  C   ALA H 150      20.987  42.014  27.252  1.00 29.39           C  
ATOM   1077  O   ALA H 150      21.269  41.113  28.032  1.00 28.49           O  
ATOM   1078  CB  ALA H 150      22.167  44.151  27.732  1.00 24.91           C  
ATOM   1079  N   THR H 151      20.797  41.825  25.937  1.00 26.45           N  
ATOM   1080  CA  THR H 151      20.936  40.552  25.247  1.00 25.28           C  
ATOM   1081  C   THR H 151      22.412  40.234  25.086  1.00 29.35           C  
ATOM   1082  O   THR H 151      23.241  41.158  25.062  1.00 28.96           O  
ATOM   1083  CB  THR H 151      20.181  40.567  23.912  1.00 24.77           C  
ATOM   1084  CG2 THR H 151      18.667  40.821  24.071  1.00 17.45           C  
ATOM   1085  OG1 THR H 151      20.780  41.506  23.031  1.00 14.98           O  
ATOM   1086  N   ALA H 152      22.744  38.929  24.974  1.00 25.53           N  
ATOM   1087  CA  ALA H 152      24.121  38.445  24.838  1.00 25.02           C  
ATOM   1088  C   ALA H 152      24.725  38.673  23.456  1.00 30.32           C  
ATOM   1089  O   ALA H 152      24.015  38.535  22.464  1.00 31.16           O  
ATOM   1090  CB  ALA H 152      24.166  36.960  25.163  1.00 25.43           C  
ATOM   1091  N   LEU H 153      26.049  38.955  23.382  1.00 27.08           N  
ATOM   1092  CA  LEU H 153      26.793  39.054  22.112  1.00 25.96           C  
ATOM   1093  C   LEU H 153      27.330  37.676  21.718  1.00 27.63           C  
ATOM   1094  O   LEU H 153      27.607  37.445  20.532  1.00 27.17           O  
ATOM   1095  CB  LEU H 153      27.948  40.053  22.175  1.00 25.93           C  
ATOM   1096  CG  LEU H 153      27.572  41.535  22.131  1.00 30.75           C  
ATOM   1097  CD1 LEU H 153      28.748  42.387  22.574  1.00 30.61           C  
ATOM   1098  CD2 LEU H 153      27.096  41.965  20.736  1.00 30.87           C  
ATOM   1099  N   GLU H 154      27.459  36.753  22.708  1.00 22.08           N  
ATOM   1100  CA  GLU H 154      27.904  35.369  22.488  1.00 21.13           C  
ATOM   1101  C   GLU H 154      26.801  34.368  22.807  1.00 22.28           C  
ATOM   1102  O   GLU H 154      26.072  34.534  23.783  1.00 21.76           O  
ATOM   1103  CB  GLU H 154      29.146  35.043  23.317  1.00 23.23           C  
ATOM   1104  CG  GLU H 154      30.451  35.535  22.711  1.00 35.80           C  
ATOM   1105  CD  GLU H 154      31.716  35.011  23.373  1.00 53.77           C  
ATOM   1106  OE1 GLU H 154      31.857  35.149  24.611  1.00 39.18           O  
ATOM   1107  OE2 GLU H 154      32.594  34.504  22.638  1.00 41.26           O1-
ATOM   1108  N   LEU H 155      26.691  33.312  21.998  1.00 17.73           N  
ATOM   1109  CA  LEU H 155      25.688  32.271  22.189  1.00 16.13           C  
ATOM   1110  C   LEU H 155      25.749  31.630  23.606  1.00 20.29           C  
ATOM   1111  O   LEU H 155      26.786  31.121  24.003  1.00 20.97           O  
ATOM   1112  CB  LEU H 155      25.753  31.213  21.056  1.00 14.77           C  
ATOM   1113  CG  LEU H 155      24.667  30.111  21.115  1.00 18.13           C  
ATOM   1114  CD1 LEU H 155      23.257  30.699  21.121  1.00 16.96           C  
ATOM   1115  CD2 LEU H 155      24.852  29.070  20.021  1.00 17.66           C  
ATOM   1116  N   MET H 156      24.646  31.693  24.360  1.00 15.78           N  
ATOM   1117  CA  MET H 156      24.582  31.157  25.723  1.00 14.88           C  
ATOM   1118  C   MET H 156      23.771  29.868  25.768  1.00 21.28           C  
ATOM   1119  O   MET H 156      22.795  29.735  25.043  1.00 22.48           O  
ATOM   1120  CB  MET H 156      23.991  32.186  26.708  1.00 16.86           C  
ATOM   1121  CG  MET H 156      24.633  33.579  26.660  1.00 20.47           C  
ATOM   1122  SD  MET H 156      26.393  33.763  27.117  1.00 24.16           S  
ATOM   1123  CE  MET H 156      26.285  33.303  28.866  1.00 21.08           C  
ATOM   1124  N   VAL H 157      24.161  28.932  26.641  1.00 18.30           N  
ATOM   1125  CA  VAL H 157      23.516  27.645  26.812  1.00 17.81           C  
ATOM   1126  C   VAL H 157      23.211  27.379  28.301  1.00 24.15           C  
ATOM   1127  O   VAL H 157      24.013  27.722  29.168  1.00 26.10           O  
ATOM   1128  CB  VAL H 157      24.370  26.523  26.138  1.00 21.12           C  
ATOM   1129  CG1 VAL H 157      25.765  26.409  26.774  1.00 21.23           C  
ATOM   1130  CG2 VAL H 157      23.640  25.180  26.125  1.00 19.47           C  
ATOM   1131  N   LEU H 158      22.050  26.771  28.589  1.00 20.32           N  
ATOM   1132  CA  LEU H 158      21.621  26.403  29.930  1.00 18.90           C  
ATOM   1133  C   LEU H 158      21.029  24.985  30.008  1.00 24.14           C  
ATOM   1134  O   LEU H 158      20.166  24.625  29.213  1.00 23.52           O  
ATOM   1135  CB  LEU H 158      20.600  27.437  30.434  1.00 17.73           C  
ATOM   1136  CG  LEU H 158      19.977  27.280  31.842  1.00 19.59           C  
ATOM   1137  CD1 LEU H 158      21.003  27.477  32.966  1.00 16.01           C  
ATOM   1138  CD2 LEU H 158      18.835  28.252  32.006  1.00 20.04           C  
ATOM   1139  N   ASN H 159      21.451  24.210  31.017  1.00 22.64           N  
ATOM   1140  CA  ASN H 159      20.904  22.877  31.323  1.00 21.69           C  
ATOM   1141  C   ASN H 159      19.696  23.088  32.256  1.00 24.92           C  
ATOM   1142  O   ASN H 159      19.824  23.719  33.298  1.00 25.70           O  
ATOM   1143  CB  ASN H 159      21.984  22.004  31.979  1.00 21.77           C  
ATOM   1144  CG  ASN H 159      21.861  20.506  31.753  1.00 43.93           C  
ATOM   1145  ND2 ASN H 159      22.356  19.738  32.705  1.00 33.58           N  
ATOM   1146  OD1 ASN H 159      21.366  20.017  30.727  1.00 38.77           O  
ATOM   1147  N   VAL H 160      18.516  22.620  31.855  1.00 22.06           N  
ATOM   1148  CA  VAL H 160      17.281  22.778  32.631  1.00 21.17           C  
ATOM   1149  C   VAL H 160      16.557  21.452  32.882  1.00 26.51           C  
ATOM   1150  O   VAL H 160      16.440  20.656  31.953  1.00 27.77           O  
ATOM   1151  CB  VAL H 160      16.298  23.801  32.011  1.00 23.98           C  
ATOM   1152  CG1 VAL H 160      16.747  25.238  32.254  1.00 23.61           C  
ATOM   1153  CG2 VAL H 160      16.049  23.531  30.530  1.00 23.50           C  
ATOM   1154  N   PRO H 161      15.993  21.220  34.090  1.00 21.81           N  
ATOM   1155  CA  PRO H 161      15.228  19.991  34.300  1.00 21.51           C  
ATOM   1156  C   PRO H 161      13.761  20.143  33.859  1.00 25.93           C  
ATOM   1157  O   PRO H 161      13.135  21.179  34.082  1.00 24.55           O  
ATOM   1158  CB  PRO H 161      15.349  19.744  35.814  1.00 22.85           C  
ATOM   1159  CG  PRO H 161      15.726  21.051  36.411  1.00 26.14           C  
ATOM   1160  CD  PRO H 161      16.060  22.027  35.330  1.00 22.60           C  
ATOM   1161  N   ARG H 162      13.204  19.072  33.283  1.00 23.24           N  
ATOM   1162  CA  ARG H 162      11.835  19.011  32.808  1.00 23.08           C  
ATOM   1163  C   ARG H 162      10.989  18.504  33.946  1.00 31.09           C  
ATOM   1164  O   ARG H 162      11.406  17.597  34.670  1.00 30.78           O  
ATOM   1165  CB  ARG H 162      11.739  18.073  31.578  1.00 18.78           C  
ATOM   1166  CG  ARG H 162      10.364  17.962  30.935  1.00 21.72           C  
ATOM   1167  CD  ARG H 162      10.443  17.261  29.586  1.00 25.06           C  
ATOM   1168  NE  ARG H 162       9.113  17.082  28.993  1.00 25.59           N  
ATOM   1169  CZ  ARG H 162       8.888  16.664  27.749  1.00 31.31           C  
ATOM   1170  NH1 ARG H 162       9.902  16.343  26.953  1.00  8.03           N1+
ATOM   1171  NH2 ARG H 162       7.649  16.548  27.300  1.00 21.93           N  
ATOM   1172  N   LEU H 163       9.784  19.089  34.088  1.00 30.91           N  
ATOM   1173  CA  LEU H 163       8.785  18.747  35.094  1.00 31.27           C  
ATOM   1174  C   LEU H 163       7.576  18.162  34.418  1.00 39.78           C  
ATOM   1175  O   LEU H 163       7.255  18.553  33.296  1.00 39.75           O  
ATOM   1176  CB  LEU H 163       8.328  20.024  35.841  1.00 30.89           C  
ATOM   1177  CG  LEU H 163       9.167  20.501  37.026  1.00 35.31           C  
ATOM   1178  CD1 LEU H 163      10.377  21.325  36.568  1.00 36.07           C  
ATOM   1179  CD2 LEU H 163       8.357  21.368  37.920  1.00 35.37           C  
ATOM   1180  N   MET H 164       6.862  17.266  35.125  1.00 41.58           N  
ATOM   1181  CA  MET H 164       5.568  16.760  34.688  1.00 44.02           C  
ATOM   1182  C   MET H 164       4.622  17.929  34.990  1.00 47.51           C  
ATOM   1183  O   MET H 164       4.840  18.646  35.976  1.00 45.82           O  
ATOM   1184  CB  MET H 164       5.171  15.494  35.454  1.00 47.85           C  
ATOM   1185  CG  MET H 164       5.722  14.221  34.821  1.00 53.90           C  
ATOM   1186  SD  MET H 164       5.374  12.738  35.805  1.00 60.84           S  
ATOM   1187  CE  MET H 164       6.639  12.902  37.145  1.00 57.68           C  
ATOM   1188  N   THR H 165       3.656  18.193  34.089  1.00 44.70           N  
ATOM   1189  CA  THR H 165       2.756  19.351  34.185  1.00 44.45           C  
ATOM   1190  C   THR H 165       2.060  19.433  35.560  1.00 48.21           C  
ATOM   1191  O   THR H 165       1.980  20.537  36.106  1.00 48.30           O  
ATOM   1192  CB  THR H 165       1.803  19.396  32.983  1.00 48.24           C  
ATOM   1193  CG2 THR H 165       0.781  20.540  33.064  1.00 42.41           C  
ATOM   1194  OG1 THR H 165       2.604  19.548  31.804  1.00 46.64           O  
ATOM   1195  N   GLN H 166       1.615  18.293  36.140  1.00 44.33           N  
ATOM   1196  CA  GLN H 166       0.997  18.302  37.479  1.00 44.00           C  
ATOM   1197  C   GLN H 166       1.949  18.951  38.512  1.00 46.46           C  
ATOM   1198  O   GLN H 166       1.519  19.855  39.227  1.00 45.36           O  
ATOM   1199  CB  GLN H 166       0.577  16.896  37.924  1.00 45.03           C  
ATOM   1200  CG  GLN H 166      -0.787  16.891  38.604  1.00 66.81           C  
ATOM   1201  CD  GLN H 166      -0.921  15.865  39.714  1.00 86.17           C  
ATOM   1202  NE2 GLN H 166      -1.749  16.182  40.707  1.00 70.96           N  
ATOM   1203  OE1 GLN H 166      -0.319  14.778  39.688  1.00 82.14           O  
ATOM   1204  N   ASP H 167       3.250  18.552  38.508  1.00 42.72           N  
ATOM   1205  CA  ASP H 167       4.300  19.092  39.381  1.00 43.65           C  
ATOM   1206  C   ASP H 167       4.536  20.591  39.129  1.00 48.85           C  
ATOM   1207  O   ASP H 167       4.597  21.366  40.090  1.00 50.29           O  
ATOM   1208  CB  ASP H 167       5.624  18.304  39.257  1.00 46.15           C  
ATOM   1209  CG  ASP H 167       5.516  16.791  39.433  1.00 61.95           C  
ATOM   1210  OD1 ASP H 167       4.962  16.349  40.464  1.00 63.99           O  
ATOM   1211  OD2 ASP H 167       6.052  16.052  38.576  1.00 67.39           O1-
ATOM   1212  N   CYS H 168       4.634  21.000  37.843  1.00 43.36           N  
ATOM   1213  CA  CYS H 168       4.812  22.396  37.441  1.00 41.95           C  
ATOM   1214  C   CYS H 168       3.734  23.267  38.082  1.00 48.52           C  
ATOM   1215  O   CYS H 168       4.067  24.255  38.742  1.00 49.22           O  
ATOM   1216  CB  CYS H 168       4.823  22.537  35.916  1.00 40.50           C  
ATOM   1217  SG  CYS H 168       4.975  24.253  35.330  1.00 43.46           S  
ATOM   1218  N   LEU H 169       2.453  22.867  37.915  1.00 45.95           N  
ATOM   1219  CA  LEU H 169       1.261  23.547  38.429  1.00 46.60           C  
ATOM   1220  C   LEU H 169       1.223  23.630  39.960  1.00 53.13           C  
ATOM   1221  O   LEU H 169       0.780  24.652  40.491  1.00 53.32           O  
ATOM   1222  CB  LEU H 169      -0.028  22.912  37.863  1.00 46.29           C  
ATOM   1223  CG  LEU H 169      -0.303  23.137  36.359  1.00 50.15           C  
ATOM   1224  CD1 LEU H 169      -1.470  22.299  35.889  1.00 50.25           C  
ATOM   1225  CD2 LEU H 169      -0.605  24.594  36.055  1.00 51.41           C  
ATOM   1226  N   GLN H 170       1.728  22.582  40.656  1.00 50.71           N  
ATOM   1227  CA  GLN H 170       1.840  22.512  42.118  1.00 51.15           C  
ATOM   1228  C   GLN H 170       2.966  23.416  42.620  1.00 54.92           C  
ATOM   1229  O   GLN H 170       2.754  24.194  43.548  1.00 55.63           O  
ATOM   1230  CB  GLN H 170       2.084  21.063  42.589  1.00 52.77           C  
ATOM   1231  N   GLN H 170A      4.154  23.324  42.002  1.00 50.65           N  
ATOM   1232  CA  GLN H 170A      5.326  24.118  42.376  1.00 50.52           C  
ATOM   1233  C   GLN H 170A      5.224  25.596  42.026  1.00 58.67           C  
ATOM   1234  O   GLN H 170A      5.961  26.401  42.600  1.00 58.92           O  
ATOM   1235  CB  GLN H 170A      6.602  23.518  41.788  1.00 51.02           C  
ATOM   1236  CG  GLN H 170A      7.058  22.304  42.546  1.00 49.38           C  
ATOM   1237  CD  GLN H 170A      8.090  21.498  41.826  1.00 63.56           C  
ATOM   1238  NE2 GLN H 170A      9.246  22.100  41.563  1.00 58.29           N  
ATOM   1239  OE1 GLN H 170A      7.887  20.309  41.563  1.00 58.18           O  
ATOM   1240  N   SER H 170B      4.334  25.965  41.090  1.00 57.91           N  
ATOM   1241  CA  SER H 170B      4.196  27.363  40.695  1.00 58.92           C  
ATOM   1242  C   SER H 170B      3.312  28.177  41.634  1.00 65.87           C  
ATOM   1243  O   SER H 170B      2.403  27.636  42.280  1.00 65.10           O  
ATOM   1244  CB  SER H 170B      3.728  27.491  39.248  1.00 62.69           C  
ATOM   1245  OG  SER H 170B      4.717  27.044  38.333  1.00 71.63           O  
ATOM   1246  N   ARG H 170C      3.610  29.486  41.718  1.00 65.47           N  
ATOM   1247  CA  ARG H 170C      2.873  30.459  42.518  1.00 66.70           C  
ATOM   1248  C   ARG H 170C      1.621  30.861  41.737  1.00 74.34           C  
ATOM   1249  O   ARG H 170C      1.735  31.391  40.623  1.00 73.94           O  
ATOM   1250  CB  ARG H 170C      3.750  31.679  42.832  1.00 66.76           C  
ATOM   1251  CG  ARG H 170C      4.726  31.449  43.976  1.00 76.89           C  
ATOM   1252  CD  ARG H 170C      5.555  32.691  44.220  1.00 88.26           C  
ATOM   1253  NE  ARG H 170C      6.197  32.670  45.532  1.00 95.84           N  
ATOM   1254  CZ  ARG H 170C      6.927  33.667  46.024  1.00109.79           C  
ATOM   1255  NH1 ARG H 170C      7.115  34.775  45.316  1.00 92.49           N1+
ATOM   1256  NH2 ARG H 170C      7.476  33.564  47.226  1.00100.77           N  
ATOM   1257  N   LYS H 170D      0.428  30.554  42.302  1.00 73.62           N  
ATOM   1258  CA  LYS H 170D     -0.885  30.811  41.697  1.00 74.45           C  
ATOM   1259  C   LYS H 170D     -1.094  32.294  41.317  1.00 81.09           C  
ATOM   1260  O   LYS H 170D     -1.490  33.122  42.147  1.00 81.03           O  
ATOM   1261  CB  LYS H 170D     -2.017  30.267  42.587  1.00 77.03           C  
ATOM   1262  N   VAL H 170E     -0.771  32.614  40.049  1.00 79.29           N  
ATOM   1263  CA  VAL H 170E     -0.887  33.954  39.458  1.00 79.72           C  
ATOM   1264  C   VAL H 170E     -2.114  33.996  38.507  1.00 85.09           C  
ATOM   1265  O   VAL H 170E     -2.349  33.040  37.763  1.00 85.14           O  
ATOM   1266  CB  VAL H 170E      0.456  34.401  38.793  1.00 83.20           C  
ATOM   1267  CG1 VAL H 170E      0.275  35.614  37.879  1.00 82.88           C  
ATOM   1268  CG2 VAL H 170E      1.525  34.685  39.850  1.00 82.82           C  
ATOM   1269  N   GLY H 170F     -2.906  35.071  38.607  1.00 81.67           N  
ATOM   1270  CA  GLY H 170F     -4.098  35.294  37.793  1.00 81.32           C  
ATOM   1271  C   GLY H 170F     -3.774  35.695  36.366  1.00 84.34           C  
ATOM   1272  O   GLY H 170F     -2.672  36.191  36.095  1.00 83.99           O  
ATOM   1273  N   ASP H 170G     -4.735  35.463  35.433  1.00 79.54           N  
ATOM   1274  CA  ASP H 170G     -4.631  35.739  33.986  1.00 78.65           C  
ATOM   1275  C   ASP H 170G     -3.506  34.909  33.302  1.00 78.56           C  
ATOM   1276  O   ASP H 170G     -3.361  34.971  32.075  1.00 77.82           O  
ATOM   1277  CB  ASP H 170G     -4.510  37.262  33.692  1.00 81.13           C  
ATOM   1278  CG  ASP H 170G     -4.733  37.674  32.239  1.00 95.78           C  
ATOM   1279  OD1 ASP H 170G     -5.883  37.543  31.751  1.00 97.59           O  
ATOM   1280  OD2 ASP H 170G     -3.768  38.157  31.603  1.00100.72           O1-
ATOM   1281  N   SER H 170H     -2.747  34.104  34.103  1.00 72.11           N  
ATOM   1282  CA  SER H 170H     -1.644  33.242  33.653  1.00 70.14           C  
ATOM   1283  C   SER H 170H     -2.177  32.109  32.784  1.00 69.13           C  
ATOM   1284  O   SER H 170H     -3.011  31.337  33.272  1.00 69.48           O  
ATOM   1285  CB  SER H 170H     -0.881  32.666  34.844  1.00 73.22           C  
ATOM   1286  OG  SER H 170H     -1.640  31.706  35.561  1.00 79.96           O  
ATOM   1287  N   PRO H 170I     -1.739  31.982  31.503  1.00 60.58           N  
ATOM   1288  CA  PRO H 170I     -2.282  30.917  30.650  1.00 58.78           C  
ATOM   1289  C   PRO H 170I     -2.113  29.509  31.214  1.00 58.44           C  
ATOM   1290  O   PRO H 170I     -1.228  29.259  32.040  1.00 57.94           O  
ATOM   1291  CB  PRO H 170I     -1.539  31.108  29.324  1.00 60.58           C  
ATOM   1292  CG  PRO H 170I     -1.137  32.535  29.323  1.00 65.20           C  
ATOM   1293  CD  PRO H 170I     -0.783  32.820  30.750  1.00 61.14           C  
ATOM   1294  N   ASN H 175      -3.022  28.608  30.804  1.00 51.35           N  
ATOM   1295  CA  ASN H 175      -3.044  27.190  31.180  1.00 48.12           C  
ATOM   1296  C   ASN H 175      -1.877  26.462  30.503  1.00 42.99           C  
ATOM   1297  O   ASN H 175      -1.462  26.856  29.413  1.00 39.92           O  
ATOM   1298  CB  ASN H 175      -4.371  26.547  30.716  1.00 48.52           C  
ATOM   1299  CG  ASN H 175      -5.619  27.133  31.342  1.00 85.12           C  
ATOM   1300  ND2 ASN H 175      -6.492  27.686  30.510  1.00 80.31           N  
ATOM   1301  OD1 ASN H 175      -5.843  27.056  32.559  1.00 80.79           O  
ATOM   1302  N   ILE H 176      -1.353  25.408  31.146  1.00 36.14           N  
ATOM   1303  CA  ILE H 176      -0.329  24.589  30.520  1.00 34.31           C  
ATOM   1304  C   ILE H 176      -1.069  23.453  29.846  1.00 36.17           C  
ATOM   1305  O   ILE H 176      -1.667  22.605  30.506  1.00 37.63           O  
ATOM   1306  CB  ILE H 176       0.866  24.176  31.422  1.00 36.72           C  
ATOM   1307  CG1 ILE H 176       1.730  25.397  31.734  1.00 36.58           C  
ATOM   1308  CG2 ILE H 176       1.747  23.150  30.708  1.00 37.56           C  
ATOM   1309  CD1 ILE H 176       1.628  25.886  33.053  1.00 44.75           C  
ATOM   1310  N   THR H 177      -1.103  23.503  28.517  1.00 29.67           N  
ATOM   1311  CA  THR H 177      -1.814  22.560  27.672  1.00 27.93           C  
ATOM   1312  C   THR H 177      -0.997  21.325  27.407  1.00 32.69           C  
ATOM   1313  O   THR H 177       0.123  21.209  27.898  1.00 33.24           O  
ATOM   1314  CB  THR H 177      -2.253  23.265  26.402  1.00 29.51           C  
ATOM   1315  CG2 THR H 177      -2.959  24.632  26.692  1.00 21.34           C  
ATOM   1316  OG1 THR H 177      -1.109  23.410  25.549  1.00 28.78           O  
ATOM   1317  N   GLU H 178      -1.550  20.388  26.630  1.00 30.66           N  
ATOM   1318  CA  GLU H 178      -0.840  19.160  26.275  1.00 30.62           C  
ATOM   1319  C   GLU H 178       0.187  19.413  25.147  1.00 31.56           C  
ATOM   1320  O   GLU H 178       0.948  18.514  24.781  1.00 31.38           O  
ATOM   1321  CB  GLU H 178      -1.824  18.024  25.930  1.00 32.33           C  
ATOM   1322  CG  GLU H 178      -2.569  17.459  27.136  1.00 51.22           C  
ATOM   1323  CD  GLU H 178      -1.844  16.551  28.125  1.00 84.89           C  
ATOM   1324  OE1 GLU H 178      -2.531  16.012  29.022  1.00 81.05           O  
ATOM   1325  OE2 GLU H 178      -0.610  16.358  28.002  1.00 89.05           O1-
ATOM   1326  N   TYR H 179       0.215  20.651  24.624  1.00 25.96           N  
ATOM   1327  CA  TYR H 179       1.108  21.089  23.546  1.00 24.44           C  
ATOM   1328  C   TYR H 179       2.263  21.891  24.107  1.00 27.28           C  
ATOM   1329  O   TYR H 179       3.003  22.505  23.353  1.00 28.25           O  
ATOM   1330  CB  TYR H 179       0.309  21.889  22.495  1.00 24.45           C  
ATOM   1331  CG  TYR H 179      -0.821  21.069  21.900  1.00 25.21           C  
ATOM   1332  CD1 TYR H 179      -0.574  20.125  20.904  1.00 26.70           C  
ATOM   1333  CD2 TYR H 179      -2.123  21.177  22.390  1.00 25.30           C  
ATOM   1334  CE1 TYR H 179      -1.594  19.329  20.394  1.00 26.20           C  
ATOM   1335  CE2 TYR H 179      -3.147  20.366  21.904  1.00 25.44           C  
ATOM   1336  CZ  TYR H 179      -2.879  19.450  20.895  1.00 32.35           C  
ATOM   1337  OH  TYR H 179      -3.882  18.689  20.340  1.00 31.39           O  
ATOM   1338  N   MET H 180       2.411  21.880  25.441  1.00 22.36           N  
ATOM   1339  CA  MET H 180       3.446  22.584  26.186  1.00 21.69           C  
ATOM   1340  C   MET H 180       4.043  21.698  27.281  1.00 27.68           C  
ATOM   1341  O   MET H 180       3.439  20.703  27.693  1.00 25.77           O  
ATOM   1342  CB  MET H 180       2.857  23.800  26.906  1.00 23.48           C  
ATOM   1343  CG  MET H 180       2.001  24.691  26.060  1.00 27.00           C  
ATOM   1344  SD  MET H 180       1.304  25.972  27.109  1.00 30.27           S  
ATOM   1345  CE  MET H 180       0.192  26.752  25.956  1.00 27.19           C  
ATOM   1346  N   PHE H 181       5.199  22.129  27.814  1.00 24.94           N  
ATOM   1347  CA  PHE H 181       5.821  21.535  28.987  1.00 24.15           C  
ATOM   1348  C   PHE H 181       6.626  22.566  29.720  1.00 30.92           C  
ATOM   1349  O   PHE H 181       7.027  23.572  29.121  1.00 29.99           O  
ATOM   1350  CB  PHE H 181       6.621  20.259  28.698  1.00 24.72           C  
ATOM   1351  CG  PHE H 181       7.923  20.402  27.955  1.00 24.01           C  
ATOM   1352  CD1 PHE H 181       9.120  20.596  28.648  1.00 24.22           C  
ATOM   1353  CD2 PHE H 181       7.969  20.248  26.571  1.00 23.39           C  
ATOM   1354  CE1 PHE H 181      10.332  20.698  27.962  1.00 25.24           C  
ATOM   1355  CE2 PHE H 181       9.184  20.312  25.887  1.00 26.14           C  
ATOM   1356  CZ  PHE H 181      10.361  20.537  26.582  1.00 24.47           C  
ATOM   1357  N   CYS H 182       6.827  22.335  31.028  1.00 30.61           N  
ATOM   1358  CA  CYS H 182       7.614  23.198  31.890  1.00 32.09           C  
ATOM   1359  C   CYS H 182       9.005  22.636  32.012  1.00 29.19           C  
ATOM   1360  O   CYS H 182       9.203  21.425  32.080  1.00 26.95           O  
ATOM   1361  CB  CYS H 182       6.976  23.335  33.268  1.00 35.98           C  
ATOM   1362  SG  CYS H 182       5.364  24.164  33.292  1.00 42.47           S  
ATOM   1363  N   ALA H 183       9.969  23.518  32.103  1.00 24.88           N  
ATOM   1364  CA  ALA H 183      11.360  23.161  32.337  1.00 24.83           C  
ATOM   1365  C   ALA H 183      12.011  24.385  32.972  1.00 29.81           C  
ATOM   1366  O   ALA H 183      11.555  25.506  32.738  1.00 30.21           O  
ATOM   1367  CB  ALA H 183      12.070  22.747  31.035  1.00 24.94           C  
ATOM   1368  N   GLY H 184A     13.005  24.160  33.819  1.00 25.95           N  
ATOM   1369  CA  GLY H 184A     13.699  25.260  34.468  1.00 26.42           C  
ATOM   1370  C   GLY H 184A     13.723  25.208  35.981  1.00 30.81           C  
ATOM   1371  O   GLY H 184A     13.621  24.142  36.583  1.00 30.09           O  
ATOM   1372  N   TYR H 184      13.867  26.381  36.587  1.00 27.43           N  
ATOM   1373  CA  TYR H 184      14.020  26.591  38.025  1.00 27.34           C  
ATOM   1374  C   TYR H 184      13.058  27.671  38.503  1.00 33.49           C  
ATOM   1375  O   TYR H 184      12.822  28.663  37.801  1.00 34.73           O  
ATOM   1376  CB  TYR H 184      15.489  27.016  38.343  1.00 27.21           C  
ATOM   1377  CG  TYR H 184      16.529  26.031  37.842  1.00 26.50           C  
ATOM   1378  CD1 TYR H 184      16.977  26.069  36.526  1.00 28.43           C  
ATOM   1379  CD2 TYR H 184      17.026  25.026  38.671  1.00 26.06           C  
ATOM   1380  CE1 TYR H 184      17.882  25.123  36.042  1.00 30.43           C  
ATOM   1381  CE2 TYR H 184      17.919  24.065  38.191  1.00 25.73           C  
ATOM   1382  CZ  TYR H 184      18.362  24.134  36.886  1.00 35.88           C  
ATOM   1383  OH  TYR H 184      19.270  23.220  36.419  1.00 42.06           O  
ATOM   1384  N   SER H 185      12.522  27.476  39.703  1.00 30.15           N  
ATOM   1385  CA  SER H 185      11.595  28.383  40.362  1.00 30.30           C  
ATOM   1386  C   SER H 185      12.282  29.380  41.337  1.00 36.69           C  
ATOM   1387  O   SER H 185      11.573  30.156  41.964  1.00 37.44           O  
ATOM   1388  CB  SER H 185      10.547  27.570  41.114  1.00 31.95           C  
ATOM   1389  OG  SER H 185      11.174  26.522  41.831  1.00 39.15           O  
ATOM   1390  N   ASP H 186      13.627  29.378  41.465  1.00 33.50           N  
ATOM   1391  CA  ASP H 186      14.343  30.206  42.449  1.00 33.95           C  
ATOM   1392  C   ASP H 186      14.864  31.588  41.942  1.00 39.94           C  
ATOM   1393  O   ASP H 186      15.589  32.287  42.672  1.00 40.20           O  
ATOM   1394  CB  ASP H 186      15.496  29.389  43.068  1.00 35.72           C  
ATOM   1395  CG  ASP H 186      16.650  29.090  42.134  1.00 50.61           C  
ATOM   1396  OD1 ASP H 186      16.445  29.135  40.893  1.00 52.28           O  
ATOM   1397  OD2 ASP H 186      17.761  28.795  42.638  1.00 57.65           O1-
ATOM   1398  N   GLY H 187      14.495  31.955  40.714  1.00 35.37           N  
ATOM   1399  CA  GLY H 187      14.909  33.205  40.091  1.00 33.59           C  
ATOM   1400  C   GLY H 187      16.345  33.251  39.608  1.00 35.59           C  
ATOM   1401  O   GLY H 187      16.823  34.326  39.236  1.00 37.01           O  
ATOM   1402  N   SER H 188A     17.036  32.098  39.552  1.00 28.83           N  
ATOM   1403  CA  SER H 188A     18.447  32.028  39.147  1.00 27.58           C  
ATOM   1404  C   SER H 188A     18.770  31.695  37.681  1.00 31.37           C  
ATOM   1405  O   SER H 188A     19.829  32.115  37.199  1.00 32.08           O  
ATOM   1406  CB  SER H 188A     19.180  31.007  40.012  1.00 29.20           C  
ATOM   1407  OG  SER H 188A     18.745  29.688  39.712  1.00 30.63           O  
ATOM   1408  N   LYS H 188      17.967  30.830  37.028  1.00 27.02           N  
ATOM   1409  CA  LYS H 188      18.277  30.321  35.689  1.00 26.14           C  
ATOM   1410  C   LYS H 188      17.027  30.157  34.846  1.00 30.54           C  
ATOM   1411  O   LYS H 188      16.049  29.553  35.292  1.00 31.46           O  
ATOM   1412  CB  LYS H 188      18.992  28.951  35.797  1.00 27.77           C  
ATOM   1413  CG  LYS H 188      20.375  28.954  36.464  1.00 31.76           C  
ATOM   1414  CD  LYS H 188      20.760  27.563  36.977  1.00 32.92           C  
ATOM   1415  CE  LYS H 188      21.436  27.631  38.325  1.00 44.73           C  
ATOM   1416  NZ  LYS H 188      20.547  27.154  39.417  1.00 47.63           N1+
ATOM   1417  N   ASP H 189      17.064  30.644  33.614  1.00 26.56           N  
ATOM   1418  CA  ASP H 189      15.914  30.536  32.714  1.00 26.99           C  
ATOM   1419  C   ASP H 189      16.305  30.861  31.289  1.00 32.48           C  
ATOM   1420  O   ASP H 189      17.443  31.269  31.013  1.00 31.93           O  
ATOM   1421  CB  ASP H 189      14.803  31.541  33.130  1.00 28.33           C  
ATOM   1422  CG  ASP H 189      13.357  31.048  33.045  1.00 35.75           C  
ATOM   1423  OD1 ASP H 189      13.084  30.085  32.262  1.00 34.16           O  
ATOM   1424  OD2 ASP H 189      12.494  31.635  33.735  1.00 40.03           O1-
ATOM   1425  N   SER H 190      15.335  30.689  30.382  1.00 29.90           N  
ATOM   1426  CA  SER H 190      15.428  31.147  29.009  1.00 30.63           C  
ATOM   1427  C   SER H 190      14.662  32.502  29.050  1.00 36.48           C  
ATOM   1428  O   SER H 190      14.051  32.826  30.079  1.00 35.98           O  
ATOM   1429  CB  SER H 190      14.802  30.147  28.037  1.00 32.29           C  
ATOM   1430  OG  SER H 190      13.481  29.799  28.413  1.00 39.38           O  
ATOM   1431  N   CYS H 191      14.750  33.317  27.995  1.00 33.81           N  
ATOM   1432  CA  CYS H 191      14.051  34.595  28.012  1.00 35.13           C  
ATOM   1433  C   CYS H 191      13.385  34.864  26.686  1.00 35.33           C  
ATOM   1434  O   CYS H 191      13.558  34.073  25.749  1.00 34.73           O  
ATOM   1435  CB  CYS H 191      14.983  35.731  28.433  1.00 37.87           C  
ATOM   1436  SG  CYS H 191      14.123  37.256  28.955  1.00 43.24           S  
ATOM   1437  N   LYS H 192      12.634  35.984  26.588  1.00 27.89           N  
ATOM   1438  CA  LYS H 192      11.917  36.360  25.379  1.00 25.59           C  
ATOM   1439  C   LYS H 192      12.769  36.363  24.123  1.00 25.33           C  
ATOM   1440  O   LYS H 192      12.262  35.980  23.084  1.00 24.88           O  
ATOM   1441  CB  LYS H 192      11.164  37.686  25.544  1.00 28.00           C  
ATOM   1442  CG  LYS H 192      11.996  38.936  25.742  1.00 32.87           C  
ATOM   1443  CD  LYS H 192      11.106  40.110  26.098  1.00 37.78           C  
ATOM   1444  CE  LYS H 192      11.892  41.394  26.180  1.00 44.28           C  
ATOM   1445  NZ  LYS H 192      11.103  42.479  26.808  1.00 53.94           N1+
ATOM   1446  N   GLY H 193      14.026  36.790  24.225  1.00 20.38           N  
ATOM   1447  CA  GLY H 193      14.952  36.896  23.103  1.00 19.34           C  
ATOM   1448  C   GLY H 193      15.468  35.563  22.614  1.00 25.88           C  
ATOM   1449  O   GLY H 193      16.028  35.481  21.514  1.00 27.24           O  
ATOM   1450  N   ASP H 194      15.309  34.510  23.451  1.00 21.87           N  
ATOM   1451  CA  ASP H 194      15.684  33.128  23.152  1.00 20.21           C  
ATOM   1452  C   ASP H 194      14.498  32.385  22.485  1.00 22.65           C  
ATOM   1453  O   ASP H 194      14.665  31.243  22.061  1.00 23.80           O  
ATOM   1454  CB  ASP H 194      16.132  32.397  24.437  1.00 21.10           C  
ATOM   1455  CG  ASP H 194      17.257  33.073  25.210  1.00 26.08           C  
ATOM   1456  OD1 ASP H 194      18.360  33.243  24.631  1.00 23.91           O  
ATOM   1457  OD2 ASP H 194      17.068  33.336  26.437  1.00 27.97           O1-
ATOM   1458  N   SER H 195      13.315  33.036  22.404  1.00 17.96           N  
ATOM   1459  CA  SER H 195      12.077  32.534  21.778  1.00 18.66           C  
ATOM   1460  C   SER H 195      12.366  31.853  20.456  1.00 21.89           C  
ATOM   1461  O   SER H 195      13.185  32.352  19.674  1.00 20.32           O  
ATOM   1462  CB  SER H 195      11.080  33.668  21.536  1.00 20.86           C  
ATOM   1463  OG  SER H 195      10.417  34.034  22.737  1.00 25.59           O  
ATOM   1464  N   GLY H 196      11.745  30.687  20.268  1.00 18.21           N  
ATOM   1465  CA  GLY H 196      11.903  29.854  19.078  1.00 17.23           C  
ATOM   1466  C   GLY H 196      13.123  28.951  19.080  1.00 19.89           C  
ATOM   1467  O   GLY H 196      13.224  28.066  18.236  1.00 19.78           O  
ATOM   1468  N   GLY H 197      14.037  29.168  20.024  1.00 15.91           N  
ATOM   1469  CA  GLY H 197      15.276  28.416  20.146  1.00 15.70           C  
ATOM   1470  C   GLY H 197      15.108  26.979  20.604  1.00 20.62           C  
ATOM   1471  O   GLY H 197      14.056  26.622  21.140  1.00 20.67           O  
ATOM   1472  N   PRO H 198      16.154  26.129  20.451  1.00 18.01           N  
ATOM   1473  CA  PRO H 198      16.010  24.713  20.854  1.00 18.47           C  
ATOM   1474  C   PRO H 198      16.043  24.433  22.350  1.00 23.94           C  
ATOM   1475  O   PRO H 198      16.650  25.157  23.131  1.00 24.09           O  
ATOM   1476  CB  PRO H 198      17.229  24.031  20.199  1.00 19.28           C  
ATOM   1477  CG  PRO H 198      18.245  25.114  20.109  1.00 22.89           C  
ATOM   1478  CD  PRO H 198      17.478  26.382  19.836  1.00 18.20           C  
ATOM   1479  N   HIS H 199      15.395  23.342  22.703  1.00 21.07           N  
ATOM   1480  CA  HIS H 199      15.408  22.635  23.962  1.00 21.77           C  
ATOM   1481  C   HIS H 199      15.848  21.254  23.411  1.00 25.91           C  
ATOM   1482  O   HIS H 199      15.061  20.576  22.734  1.00 25.14           O  
ATOM   1483  CB  HIS H 199      14.012  22.619  24.607  1.00 22.71           C  
ATOM   1484  CG  HIS H 199      13.900  21.709  25.795  1.00 25.83           C  
ATOM   1485  CD2 HIS H 199      14.007  21.988  27.118  1.00 27.57           C  
ATOM   1486  ND1 HIS H 199      13.627  20.367  25.647  1.00 27.08           N  
ATOM   1487  CE1 HIS H 199      13.584  19.866  26.871  1.00 26.79           C  
ATOM   1488  NE2 HIS H 199      13.801  20.804  27.791  1.00 27.18           N  
ATOM   1489  N   ALA H 200      17.168  20.961  23.536  1.00 22.76           N  
ATOM   1490  CA  ALA H 200      17.871  19.791  22.989  1.00 22.16           C  
ATOM   1491  C   ALA H 200      18.116  18.707  24.041  1.00 26.60           C  
ATOM   1492  O   ALA H 200      18.675  18.994  25.097  1.00 25.77           O  
ATOM   1493  CB  ALA H 200      19.194  20.222  22.343  1.00 22.15           C  
ATOM   1494  N   THR H 201      17.718  17.456  23.719  1.00 22.07           N  
ATOM   1495  CA  THR H 201      17.831  16.306  24.609  1.00 21.49           C  
ATOM   1496  C   THR H 201      18.858  15.273  24.129  1.00 23.04           C  
ATOM   1497  O   THR H 201      18.869  14.891  22.962  1.00 23.15           O  
ATOM   1498  CB  THR H 201      16.443  15.716  24.851  1.00 27.56           C  
ATOM   1499  CG2 THR H 201      16.461  14.554  25.799  1.00 25.52           C  
ATOM   1500  OG1 THR H 201      15.652  16.744  25.421  1.00 29.40           O  
ATOM   1501  N   HIS H 202      19.715  14.836  25.043  1.00 19.08           N  
ATOM   1502  CA  HIS H 202      20.746  13.855  24.768  1.00 21.08           C  
ATOM   1503  C   HIS H 202      20.236  12.441  25.075  1.00 24.75           C  
ATOM   1504  O   HIS H 202      19.659  12.195  26.125  1.00 22.85           O  
ATOM   1505  CB  HIS H 202      22.032  14.165  25.552  1.00 23.16           C  
ATOM   1506  CG  HIS H 202      23.218  13.376  25.088  1.00 27.99           C  
ATOM   1507  CD2 HIS H 202      23.763  12.245  25.604  1.00 30.55           C  
ATOM   1508  ND1 HIS H 202      23.924  13.732  23.944  1.00 30.16           N  
ATOM   1509  CE1 HIS H 202      24.886  12.830  23.820  1.00 29.87           C  
ATOM   1510  NE2 HIS H 202      24.834  11.919  24.795  1.00 30.42           N  
ATOM   1511  N   TYR H 203      20.396  11.541  24.115  1.00 23.12           N  
ATOM   1512  CA  TYR H 203      20.022  10.157  24.272  1.00 23.96           C  
ATOM   1513  C   TYR H 203      20.936   9.248  23.497  1.00 30.33           C  
ATOM   1514  O   TYR H 203      20.945   9.247  22.264  1.00 31.04           O  
ATOM   1515  CB  TYR H 203      18.557   9.881  23.936  1.00 25.61           C  
ATOM   1516  CG  TYR H 203      18.154   8.488  24.377  1.00 26.94           C  
ATOM   1517  CD1 TYR H 203      17.877   8.213  25.713  1.00 27.55           C  
ATOM   1518  CD2 TYR H 203      18.122   7.430  23.471  1.00 27.91           C  
ATOM   1519  CE1 TYR H 203      17.540   6.931  26.130  1.00 27.03           C  
ATOM   1520  CE2 TYR H 203      17.791   6.138  23.879  1.00 28.74           C  
ATOM   1521  CZ  TYR H 203      17.502   5.895  25.211  1.00 34.97           C  
ATOM   1522  OH  TYR H 203      17.117   4.641  25.610  1.00 36.47           O  
ATOM   1523  N   ARG H 204      21.719   8.480  24.245  1.00 27.15           N  
ATOM   1524  CA  ARG H 204      22.662   7.478  23.755  1.00 26.13           C  
ATOM   1525  C   ARG H 204      23.575   8.002  22.625  1.00 30.18           C  
ATOM   1526  O   ARG H 204      23.678   7.407  21.544  1.00 30.12           O  
ATOM   1527  CB  ARG H 204      21.926   6.181  23.393  1.00 22.34           C  
ATOM   1528  CG  ARG H 204      21.496   5.453  24.657  1.00 30.43           C  
ATOM   1529  CD  ARG H 204      20.788   4.158  24.382  1.00 49.82           C  
ATOM   1530  NE  ARG H 204      21.698   3.102  23.935  1.00 66.97           N  
ATOM   1531  CZ  ARG H 204      21.302   1.870  23.637  1.00 85.49           C  
ATOM   1532  NH1 ARG H 204      20.022   1.529  23.745  1.00 73.69           N1+
ATOM   1533  NH2 ARG H 204      22.182   0.963  23.237  1.00 70.51           N  
ATOM   1534  N   GLY H 205      24.240   9.116  22.923  1.00 27.19           N  
ATOM   1535  CA  GLY H 205      25.245   9.739  22.061  1.00 27.26           C  
ATOM   1536  C   GLY H 205      24.797  10.712  20.991  1.00 30.09           C  
ATOM   1537  O   GLY H 205      25.655  11.284  20.317  1.00 31.86           O  
ATOM   1538  N   THR H 206      23.479  10.927  20.833  1.00 22.83           N  
ATOM   1539  CA  THR H 206      22.902  11.828  19.828  1.00 21.86           C  
ATOM   1540  C   THR H 206      21.917  12.807  20.478  1.00 25.59           C  
ATOM   1541  O   THR H 206      21.208  12.426  21.427  1.00 24.28           O  
ATOM   1542  CB  THR H 206      22.200  10.978  18.729  1.00 29.93           C  
ATOM   1543  CG2 THR H 206      21.720  11.785  17.547  1.00 22.04           C  
ATOM   1544  OG1 THR H 206      23.104   9.977  18.270  1.00 35.04           O  
ATOM   1545  N   TRP H 207      21.840  14.064  19.934  1.00 21.97           N  
ATOM   1546  CA  TRP H 207      20.913  15.104  20.416  1.00 21.50           C  
ATOM   1547  C   TRP H 207      19.630  15.190  19.575  1.00 23.33           C  
ATOM   1548  O   TRP H 207      19.681  15.024  18.348  1.00 21.77           O  
ATOM   1549  CB  TRP H 207      21.604  16.469  20.500  1.00 20.13           C  
ATOM   1550  CG  TRP H 207      22.717  16.522  21.496  1.00 20.37           C  
ATOM   1551  CD1 TRP H 207      24.013  16.139  21.302  1.00 22.88           C  
ATOM   1552  CD2 TRP H 207      22.632  16.999  22.850  1.00 19.67           C  
ATOM   1553  CE2 TRP H 207      23.916  16.866  23.421  1.00 23.36           C  
ATOM   1554  CE3 TRP H 207      21.594  17.541  23.633  1.00 20.57           C  
ATOM   1555  NE1 TRP H 207      24.731  16.307  22.464  1.00 22.42           N  
ATOM   1556  CZ2 TRP H 207      24.186  17.228  24.744  1.00 22.05           C  
ATOM   1557  CZ3 TRP H 207      21.854  17.867  24.955  1.00 21.90           C  
ATOM   1558  CH2 TRP H 207      23.135  17.708  25.498  1.00 22.36           C  
ATOM   1559  N   TYR H 208      18.494  15.501  20.243  1.00 18.77           N  
ATOM   1560  CA  TYR H 208      17.153  15.569  19.647  1.00 17.94           C  
ATOM   1561  C   TYR H 208      16.372  16.805  20.030  1.00 21.38           C  
ATOM   1562  O   TYR H 208      16.493  17.297  21.161  1.00 21.26           O  
ATOM   1563  CB  TYR H 208      16.323  14.358  20.101  1.00 19.25           C  
ATOM   1564  CG  TYR H 208      16.919  13.038  19.680  1.00 21.87           C  
ATOM   1565  CD1 TYR H 208      17.844  12.379  20.488  1.00 24.58           C  
ATOM   1566  CD2 TYR H 208      16.591  12.463  18.462  1.00 22.36           C  
ATOM   1567  CE1 TYR H 208      18.437  11.187  20.085  1.00 25.09           C  
ATOM   1568  CE2 TYR H 208      17.188  11.279  18.043  1.00 24.06           C  
ATOM   1569  CZ  TYR H 208      18.104  10.641  18.863  1.00 28.65           C  
ATOM   1570  OH  TYR H 208      18.684   9.479  18.458  1.00 25.97           O  
ATOM   1571  N   LEU H 209      15.466  17.229  19.128  1.00 17.01           N  
ATOM   1572  CA  LEU H 209      14.553  18.347  19.375  1.00 16.33           C  
ATOM   1573  C   LEU H 209      13.329  17.909  20.164  1.00 19.42           C  
ATOM   1574  O   LEU H 209      12.493  17.197  19.609  1.00 20.81           O  
ATOM   1575  CB  LEU H 209      14.133  19.060  18.066  1.00 15.90           C  
ATOM   1576  CG  LEU H 209      13.301  20.373  18.252  1.00 18.80           C  
ATOM   1577  CD1 LEU H 209      14.028  21.422  19.125  1.00 15.88           C  
ATOM   1578  CD2 LEU H 209      12.880  20.945  16.912  1.00 17.94           C  
ATOM   1579  N   THR H 210      13.230  18.321  21.457  1.00 13.88           N  
ATOM   1580  CA  THR H 210      12.084  18.023  22.316  1.00 13.14           C  
ATOM   1581  C   THR H 210      11.161  19.237  22.579  1.00 20.29           C  
ATOM   1582  O   THR H 210       9.968  19.060  22.845  1.00 21.35           O  
ATOM   1583  CB  THR H 210      12.509  17.336  23.659  1.00 18.02           C  
ATOM   1584  CG2 THR H 210      12.847  15.837  23.502  1.00  9.56           C  
ATOM   1585  OG1 THR H 210      13.604  18.016  24.258  1.00 11.48           O  
ATOM   1586  N   GLY H 211      11.693  20.455  22.538  1.00 19.12           N  
ATOM   1587  CA  GLY H 211      10.890  21.639  22.854  1.00 18.22           C  
ATOM   1588  C   GLY H 211      11.351  22.905  22.174  1.00 24.07           C  
ATOM   1589  O   GLY H 211      12.466  22.958  21.666  1.00 24.87           O  
ATOM   1590  N   ILE H 212      10.499  23.944  22.170  1.00 19.89           N  
ATOM   1591  CA  ILE H 212      10.815  25.238  21.580  1.00 18.80           C  
ATOM   1592  C   ILE H 212      10.587  26.291  22.669  1.00 22.80           C  
ATOM   1593  O   ILE H 212       9.539  26.269  23.303  1.00 21.99           O  
ATOM   1594  CB  ILE H 212       9.931  25.517  20.311  1.00 20.88           C  
ATOM   1595  CG1 ILE H 212      10.119  24.454  19.224  1.00 19.53           C  
ATOM   1596  CG2 ILE H 212      10.173  26.924  19.727  1.00 21.02           C  
ATOM   1597  CD1 ILE H 212       8.964  24.398  18.311  1.00 18.06           C  
ATOM   1598  N   VAL H 213      11.539  27.231  22.854  1.00 20.35           N  
ATOM   1599  CA  VAL H 213      11.445  28.358  23.819  1.00 19.42           C  
ATOM   1600  C   VAL H 213      10.204  29.140  23.411  1.00 20.52           C  
ATOM   1601  O   VAL H 213      10.174  29.698  22.317  1.00 19.86           O  
ATOM   1602  CB  VAL H 213      12.741  29.236  23.845  1.00 22.85           C  
ATOM   1603  CG1 VAL H 213      12.652  30.335  24.893  1.00 22.72           C  
ATOM   1604  CG2 VAL H 213      13.986  28.386  24.086  1.00 22.29           C  
ATOM   1605  N   SER H 214       9.150  29.079  24.241  1.00 17.37           N  
ATOM   1606  CA  SER H 214       7.830  29.659  23.953  1.00 16.36           C  
ATOM   1607  C   SER H 214       7.422  30.849  24.849  1.00 22.27           C  
ATOM   1608  O   SER H 214       7.343  31.961  24.347  1.00 21.00           O  
ATOM   1609  CB  SER H 214       6.772  28.559  24.000  1.00 17.74           C  
ATOM   1610  OG  SER H 214       5.477  29.046  23.700  1.00 24.43           O  
ATOM   1611  N   TRP H 215       7.131  30.627  26.149  1.00 21.64           N  
ATOM   1612  CA  TRP H 215       6.676  31.706  27.036  1.00 23.20           C  
ATOM   1613  C   TRP H 215       6.903  31.453  28.534  1.00 28.93           C  
ATOM   1614  O   TRP H 215       7.356  30.388  28.921  1.00 28.40           O  
ATOM   1615  CB  TRP H 215       5.175  31.964  26.795  1.00 22.48           C  
ATOM   1616  CG  TRP H 215       4.279  30.832  27.177  1.00 23.60           C  
ATOM   1617  CD1 TRP H 215       4.048  29.697  26.463  1.00 26.67           C  
ATOM   1618  CD2 TRP H 215       3.502  30.723  28.376  1.00 23.84           C  
ATOM   1619  CE2 TRP H 215       2.809  29.494  28.315  1.00 28.11           C  
ATOM   1620  CE3 TRP H 215       3.313  31.551  29.498  1.00 25.32           C  
ATOM   1621  NE1 TRP H 215       3.190  28.870  27.151  1.00 26.70           N  
ATOM   1622  CZ2 TRP H 215       1.979  29.050  29.355  1.00 26.98           C  
ATOM   1623  CZ3 TRP H 215       2.485  31.117  30.518  1.00 26.45           C  
ATOM   1624  CH2 TRP H 215       1.827  29.880  30.438  1.00 27.13           C  
ATOM   1625  N   GLY H 216       6.511  32.424  29.352  1.00 27.58           N  
ATOM   1626  CA  GLY H 216       6.573  32.372  30.806  1.00 27.79           C  
ATOM   1627  C   GLY H 216       5.954  33.598  31.448  1.00 33.44           C  
ATOM   1628  O   GLY H 216       5.258  34.372  30.775  1.00 32.62           O  
ATOM   1629  N   GLN H 217       6.242  33.799  32.759  1.00 30.46           N  
ATOM   1630  CA  GLN H 217       5.711  34.884  33.604  1.00 29.23           C  
ATOM   1631  C   GLN H 217       6.829  35.856  34.036  1.00 33.59           C  
ATOM   1632  O   GLN H 217       6.865  36.306  35.185  1.00 34.53           O  
ATOM   1633  CB  GLN H 217       5.034  34.264  34.832  1.00 29.94           C  
ATOM   1634  CG  GLN H 217       3.907  33.305  34.477  1.00 47.18           C  
ATOM   1635  CD  GLN H 217       2.566  33.887  34.813  1.00 74.12           C  
ATOM   1636  NE2 GLN H 217       2.056  34.760  33.945  1.00 65.08           N  
ATOM   1637  OE1 GLN H 217       1.985  33.574  35.861  1.00 70.53           O  
ATOM   1638  N   GLY H 219       7.707  36.178  33.098  1.00 28.29           N  
ATOM   1639  CA  GLY H 219       8.874  37.018  33.307  1.00 27.63           C  
ATOM   1640  C   GLY H 219      10.061  36.089  33.386  1.00 34.61           C  
ATOM   1641  O   GLY H 219       9.938  34.984  33.928  1.00 35.31           O  
ATOM   1642  N   CYS H 220      11.196  36.501  32.821  1.00 32.67           N  
ATOM   1643  CA  CYS H 220      12.416  35.713  32.787  1.00 34.74           C  
ATOM   1644  C   CYS H 220      13.025  35.597  34.160  1.00 40.06           C  
ATOM   1645  O   CYS H 220      13.224  36.609  34.836  1.00 41.54           O  
ATOM   1646  CB  CYS H 220      13.387  36.299  31.776  1.00 36.86           C  
ATOM   1647  SG  CYS H 220      12.601  36.717  30.202  1.00 42.62           S  
ATOM   1648  N   ALA H 221A     13.254  34.351  34.603  1.00 34.77           N  
ATOM   1649  CA  ALA H 221A     13.820  34.014  35.909  1.00 34.10           C  
ATOM   1650  C   ALA H 221A     13.044  34.644  37.111  1.00 38.36           C  
ATOM   1651  O   ALA H 221A     13.639  35.197  38.036  1.00 38.43           O  
ATOM   1652  CB  ALA H 221A     15.314  34.346  35.953  1.00 34.44           C  
ATOM   1653  N   THR H 221      11.702  34.542  37.066  1.00 34.27           N  
ATOM   1654  CA  THR H 221      10.759  34.988  38.095  1.00 32.89           C  
ATOM   1655  C   THR H 221      10.704  33.873  39.142  1.00 35.95           C  
ATOM   1656  O   THR H 221      10.624  32.696  38.760  1.00 35.30           O  
ATOM   1657  CB  THR H 221       9.385  35.206  37.454  1.00 40.54           C  
ATOM   1658  CG2 THR H 221       8.323  35.631  38.457  1.00 44.54           C  
ATOM   1659  OG1 THR H 221       9.514  36.240  36.502  1.00 38.05           O  
ATOM   1660  N   VAL H 222      10.757  34.226  40.461  1.00 32.17           N  
ATOM   1661  CA  VAL H 222      10.706  33.202  41.518  1.00 30.60           C  
ATOM   1662  C   VAL H 222       9.281  32.670  41.598  1.00 33.82           C  
ATOM   1663  O   VAL H 222       8.312  33.420  41.457  1.00 33.72           O  
ATOM   1664  CB  VAL H 222      11.356  33.531  42.915  1.00 33.10           C  
ATOM   1665  CG1 VAL H 222      12.384  34.663  42.838  1.00 32.33           C  
ATOM   1666  CG2 VAL H 222      10.336  33.779  44.005  1.00 32.48           C  
ATOM   1667  N   GLY H 223       9.191  31.356  41.709  1.00 30.63           N  
ATOM   1668  CA  GLY H 223       7.938  30.617  41.775  1.00 30.75           C  
ATOM   1669  C   GLY H 223       7.401  30.268  40.406  1.00 37.61           C  
ATOM   1670  O   GLY H 223       6.283  29.776  40.309  1.00 40.27           O  
ATOM   1671  N   HIS H 224       8.183  30.501  39.337  1.00 33.41           N  
ATOM   1672  CA  HIS H 224       7.738  30.267  37.969  1.00 33.16           C  
ATOM   1673  C   HIS H 224       8.788  29.610  37.100  1.00 36.24           C  
ATOM   1674  O   HIS H 224       9.972  29.950  37.192  1.00 37.46           O  
ATOM   1675  CB  HIS H 224       7.285  31.596  37.330  1.00 34.46           C  
ATOM   1676  CG  HIS H 224       6.065  32.193  37.970  1.00 38.35           C  
ATOM   1677  CD2 HIS H 224       4.824  31.671  38.129  1.00 40.23           C  
ATOM   1678  ND1 HIS H 224       6.093  33.456  38.538  1.00 40.10           N  
ATOM   1679  CE1 HIS H 224       4.873  33.667  39.000  1.00 39.55           C  
ATOM   1680  NE2 HIS H 224       4.075  32.624  38.776  1.00 39.96           N  
ATOM   1681  N   PHE H 225       8.341  28.692  36.223  1.00 30.15           N  
ATOM   1682  CA  PHE H 225       9.207  27.975  35.281  1.00 28.49           C  
ATOM   1683  C   PHE H 225       8.990  28.504  33.857  1.00 31.21           C  
ATOM   1684  O   PHE H 225       8.025  29.231  33.607  1.00 30.91           O  
ATOM   1685  CB  PHE H 225       8.908  26.465  35.315  1.00 29.24           C  
ATOM   1686  CG  PHE H 225       9.139  25.794  36.648  1.00 29.96           C  
ATOM   1687  CD1 PHE H 225      10.379  25.252  36.967  1.00 31.66           C  
ATOM   1688  CD2 PHE H 225       8.106  25.675  37.574  1.00 30.85           C  
ATOM   1689  CE1 PHE H 225      10.596  24.647  38.204  1.00 32.03           C  
ATOM   1690  CE2 PHE H 225       8.322  25.066  38.810  1.00 33.32           C  
ATOM   1691  CZ  PHE H 225       9.569  24.564  39.121  1.00 31.19           C  
ATOM   1692  N   GLY H 226       9.902  28.139  32.952  1.00 26.30           N  
ATOM   1693  CA  GLY H 226       9.819  28.443  31.529  1.00 24.76           C  
ATOM   1694  C   GLY H 226       8.900  27.436  30.872  1.00 27.59           C  
ATOM   1695  O   GLY H 226       8.836  26.284  31.313  1.00 28.20           O  
ATOM   1696  N   VAL H 227       8.116  27.875  29.880  1.00 21.77           N  
ATOM   1697  CA  VAL H 227       7.167  27.020  29.176  1.00 20.94           C  
ATOM   1698  C   VAL H 227       7.655  26.861  27.726  1.00 24.92           C  
ATOM   1699  O   VAL H 227       8.078  27.839  27.081  1.00 25.34           O  
ATOM   1700  CB  VAL H 227       5.671  27.475  29.325  1.00 24.70           C  
ATOM   1701  CG1 VAL H 227       4.710  26.370  28.907  1.00 23.73           C  
ATOM   1702  CG2 VAL H 227       5.349  27.907  30.764  1.00 24.28           C  
ATOM   1703  N   TYR H 228       7.668  25.594  27.258  1.00 19.17           N  
ATOM   1704  CA  TYR H 228       8.178  25.132  25.967  1.00 16.74           C  
ATOM   1705  C   TYR H 228       7.136  24.382  25.179  1.00 21.07           C  
ATOM   1706  O   TYR H 228       6.343  23.639  25.757  1.00 22.22           O  
ATOM   1707  CB  TYR H 228       9.402  24.219  26.185  1.00 16.73           C  
ATOM   1708  CG  TYR H 228      10.532  24.906  26.923  1.00 18.19           C  
ATOM   1709  CD1 TYR H 228      10.523  25.014  28.317  1.00 20.25           C  
ATOM   1710  CD2 TYR H 228      11.590  25.483  26.233  1.00 18.14           C  
ATOM   1711  CE1 TYR H 228      11.526  25.703  28.997  1.00 21.04           C  
ATOM   1712  CE2 TYR H 228      12.615  26.147  26.903  1.00 19.29           C  
ATOM   1713  CZ  TYR H 228      12.574  26.268  28.285  1.00 28.22           C  
ATOM   1714  OH  TYR H 228      13.580  26.942  28.942  1.00 25.31           O  
ATOM   1715  N   THR H 229       7.125  24.574  23.852  1.00 16.05           N  
ATOM   1716  CA  THR H 229       6.210  23.881  22.944  1.00 14.51           C  
ATOM   1717  C   THR H 229       6.614  22.413  22.918  1.00 17.54           C  
ATOM   1718  O   THR H 229       7.780  22.143  22.701  1.00 17.23           O  
ATOM   1719  CB  THR H 229       6.339  24.483  21.550  1.00 18.49           C  
ATOM   1720  CG2 THR H 229       5.350  23.875  20.542  1.00 15.88           C  
ATOM   1721  OG1 THR H 229       6.226  25.915  21.640  1.00 13.31           O  
ATOM   1722  N   ARG H 230       5.675  21.479  23.190  1.00 13.51           N  
ATOM   1723  CA  ARG H 230       5.923  20.041  23.167  1.00 13.42           C  
ATOM   1724  C   ARG H 230       5.954  19.609  21.714  1.00 20.91           C  
ATOM   1725  O   ARG H 230       4.897  19.359  21.106  1.00 21.12           O  
ATOM   1726  CB  ARG H 230       4.829  19.263  23.933  1.00 14.68           C  
ATOM   1727  CG  ARG H 230       5.375  18.096  24.758  1.00 21.88           C  
ATOM   1728  CD  ARG H 230       4.273  17.162  25.207  1.00 36.05           C  
ATOM   1729  NE  ARG H 230       3.410  17.725  26.249  1.00 51.51           N  
ATOM   1730  CZ  ARG H 230       3.564  17.532  27.560  1.00 68.52           C  
ATOM   1731  NH1 ARG H 230       4.582  16.807  28.021  1.00 54.70           N1+
ATOM   1732  NH2 ARG H 230       2.714  18.079  28.421  1.00 54.40           N  
ATOM   1733  N   VAL H 231       7.179  19.534  21.157  1.00 17.92           N  
ATOM   1734  CA  VAL H 231       7.468  19.201  19.762  1.00 18.00           C  
ATOM   1735  C   VAL H 231       6.935  17.817  19.355  1.00 23.52           C  
ATOM   1736  O   VAL H 231       6.494  17.684  18.219  1.00 23.92           O  
ATOM   1737  CB  VAL H 231       8.993  19.380  19.451  1.00 20.80           C  
ATOM   1738  CG1 VAL H 231       9.363  18.856  18.062  1.00 19.54           C  
ATOM   1739  CG2 VAL H 231       9.409  20.852  19.603  1.00 19.83           C  
ATOM   1740  N   SER H 232       6.942  16.802  20.263  1.00 20.88           N  
ATOM   1741  CA  SER H 232       6.455  15.431  19.939  1.00 19.68           C  
ATOM   1742  C   SER H 232       5.043  15.436  19.349  1.00 25.95           C  
ATOM   1743  O   SER H 232       4.730  14.586  18.521  1.00 27.89           O  
ATOM   1744  CB  SER H 232       6.520  14.502  21.155  1.00 17.64           C  
ATOM   1745  OG  SER H 232       5.782  14.973  22.273  1.00 12.94           O  
ATOM   1746  N   GLN H 233       4.221  16.431  19.725  1.00 21.52           N  
ATOM   1747  CA  GLN H 233       2.847  16.591  19.256  1.00 21.35           C  
ATOM   1748  C   GLN H 233       2.767  16.994  17.802  1.00 24.37           C  
ATOM   1749  O   GLN H 233       1.701  16.843  17.194  1.00 23.41           O  
ATOM   1750  CB  GLN H 233       2.117  17.666  20.106  1.00 23.04           C  
ATOM   1751  CG  GLN H 233       1.985  17.343  21.604  1.00 28.27           C  
ATOM   1752  CD  GLN H 233       0.817  16.427  21.903  1.00 47.68           C  
ATOM   1753  NE2 GLN H 233      -0.014  16.831  22.849  1.00 40.40           N  
ATOM   1754  OE1 GLN H 233       0.653  15.343  21.317  1.00 40.60           O  
ATOM   1755  N   TYR H 234       3.889  17.528  17.245  1.00 20.85           N  
ATOM   1756  CA  TYR H 234       3.962  18.108  15.901  1.00 19.45           C  
ATOM   1757  C   TYR H 234       4.792  17.357  14.888  1.00 23.94           C  
ATOM   1758  O   TYR H 234       4.939  17.862  13.774  1.00 23.83           O  
ATOM   1759  CB  TYR H 234       4.458  19.570  15.996  1.00 19.13           C  
ATOM   1760  CG  TYR H 234       3.539  20.418  16.841  1.00 18.02           C  
ATOM   1761  CD1 TYR H 234       2.312  20.849  16.348  1.00 19.69           C  
ATOM   1762  CD2 TYR H 234       3.850  20.707  18.167  1.00 17.64           C  
ATOM   1763  CE1 TYR H 234       1.419  21.559  17.150  1.00 20.07           C  
ATOM   1764  CE2 TYR H 234       2.953  21.392  18.989  1.00 18.16           C  
ATOM   1765  CZ  TYR H 234       1.733  21.807  18.479  1.00 25.54           C  
ATOM   1766  OH  TYR H 234       0.869  22.522  19.270  1.00 23.73           O  
ATOM   1767  N   ILE H 235       5.298  16.152  15.235  1.00 21.06           N  
ATOM   1768  CA  ILE H 235       6.151  15.340  14.365  1.00 20.02           C  
ATOM   1769  C   ILE H 235       5.494  15.057  12.998  1.00 28.63           C  
ATOM   1770  O   ILE H 235       6.104  15.377  11.968  1.00 29.68           O  
ATOM   1771  CB  ILE H 235       6.681  14.044  15.047  1.00 21.52           C  
ATOM   1772  CG1 ILE H 235       7.425  14.312  16.390  1.00 19.69           C  
ATOM   1773  CG2 ILE H 235       7.561  13.219  14.073  1.00 22.69           C  
ATOM   1774  CD1 ILE H 235       8.523  15.451  16.429  1.00 19.19           C  
ATOM   1775  N   GLU H 236       4.276  14.478  12.986  1.00 26.84           N  
ATOM   1776  CA  GLU H 236       3.540  14.139  11.754  1.00 27.17           C  
ATOM   1777  C   GLU H 236       3.250  15.377  10.930  1.00 30.20           C  
ATOM   1778  O   GLU H 236       3.423  15.353   9.700  1.00 30.46           O  
ATOM   1779  CB  GLU H 236       2.225  13.405  12.066  1.00 29.21           C  
ATOM   1780  CG  GLU H 236       2.402  11.991  12.592  1.00 42.20           C  
ATOM   1781  CD  GLU H 236       2.543  11.834  14.094  1.00 71.03           C  
ATOM   1782  OE1 GLU H 236       3.004  10.750  14.520  1.00 69.38           O  
ATOM   1783  OE2 GLU H 236       2.174  12.768  14.846  1.00 70.89           O1-
ATOM   1784  N   TRP H 237       2.829  16.471  11.621  1.00 24.15           N  
ATOM   1785  CA  TRP H 237       2.545  17.783  11.029  1.00 21.05           C  
ATOM   1786  C   TRP H 237       3.792  18.334  10.283  1.00 22.86           C  
ATOM   1787  O   TRP H 237       3.681  18.713   9.115  1.00 23.11           O  
ATOM   1788  CB  TRP H 237       2.022  18.738  12.103  1.00 18.55           C  
ATOM   1789  CG  TRP H 237       1.553  20.067  11.593  1.00 19.44           C  
ATOM   1790  CD1 TRP H 237       0.350  20.349  11.025  1.00 21.95           C  
ATOM   1791  CD2 TRP H 237       2.272  21.311  11.645  1.00 19.79           C  
ATOM   1792  CE2 TRP H 237       1.458  22.289  11.032  1.00 23.14           C  
ATOM   1793  CE3 TRP H 237       3.558  21.681  12.085  1.00 20.99           C  
ATOM   1794  NE1 TRP H 237       0.290  21.676  10.665  1.00 20.86           N  
ATOM   1795  CZ2 TRP H 237       1.869  23.618  10.894  1.00 22.82           C  
ATOM   1796  CZ3 TRP H 237       3.963  22.996  11.943  1.00 21.70           C  
ATOM   1797  CH2 TRP H 237       3.128  23.948  11.356  1.00 22.44           C  
ATOM   1798  N   LEU H 238       4.983  18.272  10.908  1.00 18.24           N  
ATOM   1799  CA  LEU H 238       6.259  18.744  10.306  1.00 15.56           C  
ATOM   1800  C   LEU H 238       6.691  17.905   9.115  1.00 19.74           C  
ATOM   1801  O   LEU H 238       6.975  18.458   8.051  1.00 19.19           O  
ATOM   1802  CB  LEU H 238       7.384  18.800  11.343  1.00 13.96           C  
ATOM   1803  CG  LEU H 238       7.154  19.716  12.534  1.00 17.19           C  
ATOM   1804  CD1 LEU H 238       8.119  19.385  13.663  1.00 15.64           C  
ATOM   1805  CD2 LEU H 238       7.210  21.217  12.137  1.00 16.92           C  
ATOM   1806  N   GLN H 239       6.679  16.574   9.289  1.00 16.19           N  
ATOM   1807  CA  GLN H 239       7.043  15.590   8.283  1.00 16.78           C  
ATOM   1808  C   GLN H 239       6.204  15.716   7.030  1.00 23.14           C  
ATOM   1809  O   GLN H 239       6.754  15.675   5.921  1.00 21.83           O  
ATOM   1810  CB  GLN H 239       6.973  14.145   8.844  1.00 18.20           C  
ATOM   1811  CG  GLN H 239       8.035  13.789   9.915  1.00 33.21           C  
ATOM   1812  CD  GLN H 239       9.483  13.740   9.434  1.00 67.03           C  
ATOM   1813  NE2 GLN H 239      10.414  13.727  10.388  1.00 63.59           N  
ATOM   1814  OE1 GLN H 239       9.794  13.670   8.226  1.00 64.65           O  
ATOM   1815  N   LYS H 240       4.867  15.854   7.199  1.00 22.36           N  
ATOM   1816  CA  LYS H 240       3.943  15.986   6.079  1.00 22.74           C  
ATOM   1817  C   LYS H 240       4.277  17.211   5.266  1.00 26.12           C  
ATOM   1818  O   LYS H 240       4.318  17.115   4.033  1.00 28.55           O  
ATOM   1819  CB  LYS H 240       2.479  15.997   6.545  1.00 26.72           C  
ATOM   1820  CG  LYS H 240       1.468  15.676   5.442  1.00 37.08           C  
ATOM   1821  CD  LYS H 240       0.290  16.629   5.476  1.00 49.10           C  
ATOM   1822  CE  LYS H 240      -0.883  16.130   4.674  1.00 59.36           C  
ATOM   1823  NZ  LYS H 240      -2.080  16.982   4.885  1.00 66.86           N1+
ATOM   1824  N   LEU H 241       4.561  18.340   5.944  1.00 20.05           N  
ATOM   1825  CA  LEU H 241       4.933  19.601   5.293  1.00 19.88           C  
ATOM   1826  C   LEU H 241       6.317  19.570   4.617  1.00 24.15           C  
ATOM   1827  O   LEU H 241       6.482  20.145   3.525  1.00 24.37           O  
ATOM   1828  CB  LEU H 241       4.826  20.780   6.259  1.00 19.95           C  
ATOM   1829  CG  LEU H 241       3.404  21.186   6.717  1.00 24.11           C  
ATOM   1830  CD1 LEU H 241       3.451  21.907   8.063  1.00 23.07           C  
ATOM   1831  CD2 LEU H 241       2.699  22.045   5.663  1.00 24.63           C  
ATOM   1832  N   MET H 242       7.298  18.883   5.225  1.00 18.78           N  
ATOM   1833  CA  MET H 242       8.629  18.800   4.605  1.00 19.15           C  
ATOM   1834  C   MET H 242       8.581  17.977   3.312  1.00 27.96           C  
ATOM   1835  O   MET H 242       9.474  18.102   2.471  1.00 30.01           O  
ATOM   1836  CB  MET H 242       9.723  18.291   5.575  1.00 20.34           C  
ATOM   1837  CG  MET H 242       9.943  19.193   6.776  1.00 23.27           C  
ATOM   1838  SD  MET H 242      11.346  18.761   7.852  1.00 27.08           S  
ATOM   1839  CE  MET H 242      10.785  17.234   8.589  1.00 22.62           C  
ATOM   1840  N   ARG H 243       7.520  17.179   3.137  1.00 25.56           N  
ATOM   1841  CA  ARG H 243       7.304  16.383   1.933  1.00 26.71           C  
ATOM   1842  C   ARG H 243       6.486  17.172   0.890  1.00 34.42           C  
ATOM   1843  O   ARG H 243       6.237  16.656  -0.197  1.00 35.80           O  
ATOM   1844  CB  ARG H 243       6.594  15.074   2.278  1.00 25.34           C  
ATOM   1845  CG  ARG H 243       7.515  14.025   2.859  1.00 33.96           C  
ATOM   1846  CD  ARG H 243       6.782  12.711   3.042  1.00 51.52           C  
ATOM   1847  NE  ARG H 243       6.208  12.559   4.382  1.00 60.41           N  
ATOM   1848  CZ  ARG H 243       4.920  12.730   4.671  1.00 68.95           C  
ATOM   1849  NH1 ARG H 243       4.059  13.081   3.721  1.00 57.26           N1+
ATOM   1850  NH2 ARG H 243       4.484  12.552   5.910  1.00 45.99           N  
ATOM   1851  N   SER H 244       6.114  18.430   1.203  1.00 32.10           N  
ATOM   1852  CA  SER H 244       5.290  19.285   0.349  1.00 32.23           C  
ATOM   1853  C   SER H 244       6.077  20.208  -0.510  1.00 35.66           C  
ATOM   1854  O   SER H 244       7.131  20.711  -0.096  1.00 36.86           O  
ATOM   1855  CB  SER H 244       4.320  20.126   1.184  1.00 37.59           C  
ATOM   1856  OG  SER H 244       3.483  19.321   2.001  1.00 53.58           O  
ATOM   1857  N   GLU H 245       5.484  20.545  -1.664  1.00 29.51           N  
ATOM   1858  CA  GLU H 245       6.050  21.507  -2.591  1.00 28.11           C  
ATOM   1859  C   GLU H 245       5.861  22.933  -2.094  1.00 32.65           C  
ATOM   1860  O   GLU H 245       4.765  23.257  -1.634  1.00 31.81           O  
ATOM   1861  CB  GLU H 245       5.380  21.374  -3.967  1.00 28.60           C  
ATOM   1862  CG  GLU H 245       5.685  20.078  -4.696  1.00 26.42           C  
ATOM   1863  CD  GLU H 245       7.114  19.909  -5.161  1.00 31.94           C  
ATOM   1864  OE1 GLU H 245       7.856  20.915  -5.229  1.00 26.14           O  
ATOM   1865  OE2 GLU H 245       7.495  18.756  -5.452  1.00 31.37           O1-
ATOM   1866  N   PRO H 246       6.879  23.829  -2.237  1.00 31.06           N  
ATOM   1867  CA  PRO H 246       6.668  25.246  -1.874  1.00 31.60           C  
ATOM   1868  C   PRO H 246       5.429  25.851  -2.549  1.00 39.94           C  
ATOM   1869  O   PRO H 246       5.069  25.467  -3.675  1.00 40.81           O  
ATOM   1870  CB  PRO H 246       7.923  25.954  -2.407  1.00 32.64           C  
ATOM   1871  CG  PRO H 246       8.947  24.904  -2.540  1.00 37.11           C  
ATOM   1872  CD  PRO H 246       8.240  23.600  -2.769  1.00 32.74           C  
ATOM   1873  N   ARG H 247       4.780  26.801  -1.857  1.00 37.31           N  
ATOM   1874  CA  ARG H 247       3.612  27.522  -2.346  1.00 36.91           C  
ATOM   1875  C   ARG H 247       3.954  29.000  -2.382  1.00 42.21           C  
ATOM   1876  O   ARG H 247       4.734  29.436  -1.531  1.00 42.90           O  
ATOM   1877  CB  ARG H 247       2.416  27.277  -1.425  1.00 36.23           C  
ATOM   1878  CG  ARG H 247       1.801  25.892  -1.610  1.00 45.54           C  
ATOM   1879  CD  ARG H 247       0.614  25.667  -0.700  1.00 49.04           C  
ATOM   1880  NE  ARG H 247      -0.043  24.398  -1.006  1.00 64.15           N  
ATOM   1881  CZ  ARG H 247      -1.054  24.251  -1.858  1.00 79.79           C  
ATOM   1882  NH1 ARG H 247      -1.574  25.310  -2.476  1.00 68.49           N1+
ATOM   1883  NH2 ARG H 247      -1.593  23.052  -2.057  1.00 59.64           N  
ATOM   1884  N   PRO H 248       3.427  29.801  -3.350  1.00 38.65           N  
ATOM   1885  CA  PRO H 248       3.727  31.253  -3.346  1.00 37.54           C  
ATOM   1886  C   PRO H 248       3.268  31.933  -2.043  1.00 38.98           C  
ATOM   1887  O   PRO H 248       2.369  31.428  -1.356  1.00 37.81           O  
ATOM   1888  CB  PRO H 248       2.976  31.781  -4.579  1.00 39.03           C  
ATOM   1889  CG  PRO H 248       2.733  30.563  -5.428  1.00 43.60           C  
ATOM   1890  CD  PRO H 248       2.503  29.453  -4.453  1.00 39.64           C  
ATOM   1891  N   GLY H 249       3.943  33.022  -1.677  1.00 34.11           N  
ATOM   1892  CA  GLY H 249       3.674  33.741  -0.434  1.00 32.91           C  
ATOM   1893  C   GLY H 249       4.527  33.217   0.706  1.00 34.20           C  
ATOM   1894  O   GLY H 249       4.773  32.011   0.792  1.00 33.37           O  
ATOM   1895  N   VAL H 250       5.005  34.117   1.579  1.00 29.63           N  
ATOM   1896  CA  VAL H 250       5.861  33.732   2.698  1.00 28.87           C  
ATOM   1897  C   VAL H 250       5.070  33.005   3.756  1.00 32.58           C  
ATOM   1898  O   VAL H 250       5.335  31.826   3.985  1.00 33.90           O  
ATOM   1899  CB  VAL H 250       6.725  34.877   3.283  1.00 32.27           C  
ATOM   1900  CG1 VAL H 250       7.512  34.392   4.504  1.00 31.82           C  
ATOM   1901  CG2 VAL H 250       7.683  35.425   2.228  1.00 31.97           C  
ATOM   1902  N   LEU H 251       4.096  33.667   4.382  1.00 28.09           N  
ATOM   1903  CA  LEU H 251       3.338  32.989   5.405  1.00 27.83           C  
ATOM   1904  C   LEU H 251       2.288  32.049   4.832  1.00 30.58           C  
ATOM   1905  O   LEU H 251       1.545  32.421   3.934  1.00 31.73           O  
ATOM   1906  CB  LEU H 251       2.734  33.942   6.441  1.00 27.94           C  
ATOM   1907  CG  LEU H 251       2.088  33.211   7.624  1.00 32.27           C  
ATOM   1908  CD1 LEU H 251       2.955  33.252   8.847  1.00 31.89           C  
ATOM   1909  CD2 LEU H 251       0.710  33.698   7.872  1.00 34.34           C  
ATOM   1910  N   LEU H 252       2.257  30.819   5.358  1.00 24.58           N  
ATOM   1911  CA  LEU H 252       1.301  29.768   5.042  1.00 22.52           C  
ATOM   1912  C   LEU H 252       0.736  29.206   6.373  1.00 25.73           C  
ATOM   1913  O   LEU H 252       1.496  28.907   7.291  1.00 25.53           O  
ATOM   1914  CB  LEU H 252       1.993  28.680   4.207  1.00 22.33           C  
ATOM   1915  CG  LEU H 252       1.201  27.411   3.887  1.00 28.05           C  
ATOM   1916  CD1 LEU H 252       0.296  27.614   2.668  1.00 28.87           C  
ATOM   1917  CD2 LEU H 252       2.151  26.213   3.664  1.00 28.61           C  
ATOM   1918  N   ARG H 253      -0.596  29.159   6.502  1.00 21.37           N  
ATOM   1919  CA  ARG H 253      -1.282  28.567   7.639  1.00 19.87           C  
ATOM   1920  C   ARG H 253      -1.710  27.164   7.170  1.00 24.32           C  
ATOM   1921  O   ARG H 253      -2.305  27.043   6.100  1.00 23.61           O  
ATOM   1922  CB  ARG H 253      -2.469  29.423   8.080  1.00 15.87           C  
ATOM   1923  CG  ARG H 253      -2.046  30.748   8.717  1.00 19.57           C  
ATOM   1924  CD  ARG H 253      -3.220  31.580   9.238  1.00 16.92           C  
ATOM   1925  NE  ARG H 253      -3.981  30.935  10.314  1.00 25.01           N  
ATOM   1926  CZ  ARG H 253      -5.206  30.430  10.186  1.00 35.75           C  
ATOM   1927  NH1 ARG H 253      -5.812  30.431   9.006  1.00 18.38           N1+
ATOM   1928  NH2 ARG H 253      -5.818  29.894  11.229  1.00 26.94           N  
ATOM   1929  N   ALA H 254      -1.287  26.103   7.907  1.00 21.00           N  
ATOM   1930  CA  ALA H 254      -1.537  24.694   7.595  1.00 19.82           C  
ATOM   1931  C   ALA H 254      -2.439  24.026   8.616  1.00 25.75           C  
ATOM   1932  O   ALA H 254      -2.290  24.268   9.821  1.00 26.99           O  
ATOM   1933  CB  ALA H 254      -0.219  23.946   7.513  1.00 20.08           C  
ATOM   1934  N   PRO H 255      -3.384  23.160   8.191  1.00 22.74           N  
ATOM   1935  CA  PRO H 255      -4.266  22.514   9.184  1.00 21.75           C  
ATOM   1936  C   PRO H 255      -3.536  21.696  10.240  1.00 24.21           C  
ATOM   1937  O   PRO H 255      -2.640  20.950   9.908  1.00 23.58           O  
ATOM   1938  CB  PRO H 255      -5.175  21.612   8.338  1.00 22.79           C  
ATOM   1939  CG  PRO H 255      -4.543  21.523   7.014  1.00 26.87           C  
ATOM   1940  CD  PRO H 255      -3.742  22.765   6.814  1.00 23.41           C  
ATOM   1941  N   PHE H 256      -3.891  21.883  11.509  1.00 22.16           N  
ATOM   1942  CA  PHE H 256      -3.393  21.091  12.637  1.00 21.66           C  
ATOM   1943  C   PHE H 256      -4.639  20.450  13.299  1.00 28.43           C  
ATOM   1944  O   PHE H 256      -5.561  21.199  13.652  1.00 28.09           O  
ATOM   1945  CB  PHE H 256      -2.578  21.896  13.665  1.00 22.52           C  
ATOM   1946  CG  PHE H 256      -2.115  20.966  14.764  1.00 24.52           C  
ATOM   1947  CD1 PHE H 256      -1.034  20.104  14.562  1.00 26.97           C  
ATOM   1948  CD2 PHE H 256      -2.818  20.871  15.963  1.00 25.72           C  
ATOM   1949  CE1 PHE H 256      -0.655  19.187  15.541  1.00 26.36           C  
ATOM   1950  CE2 PHE H 256      -2.428  19.955  16.943  1.00 28.03           C  
ATOM   1951  CZ  PHE H 256      -1.348  19.120  16.725  1.00 24.95           C  
ATOM   1952  N   PRO H 257      -4.733  19.096  13.436  1.00 25.45           N  
ATOM   1953  CA  PRO H 257      -3.743  18.055  13.083  1.00 26.24           C  
ATOM   1954  C   PRO H 257      -3.523  17.909  11.576  1.00 41.40           C  
ATOM   1955  O   PRO H 257      -2.346  17.723  11.170  1.00 43.90           O  
ATOM   1956  CB  PRO H 257      -4.339  16.773  13.696  1.00 27.91           C  
ATOM   1957  CG  PRO H 257      -5.397  17.236  14.661  1.00 31.81           C  
ATOM   1958  CD  PRO H 257      -5.928  18.490  14.048  1.00 26.92           C  
ATOM   1959  OXT PRO H 257      -4.508  18.040  10.807  1.00 57.94           O1-
TER   
HETATM 1960  C1  3Z9 H 301       9.207  34.696  27.896  1.00 21.54           C  
HETATM 1961  C2  3Z9 H 301      10.403  32.295  27.202  1.00 19.52           C  
HETATM 1962  C3  3Z9 H 301       9.967  33.155  26.214  1.00 22.71           C  
HETATM 1963  C4  3Z9 H 301       9.342  34.352  26.554  1.00 23.83           C  
HETATM 1964  C5  3Z9 H 301      10.233  32.596  28.548  1.00 22.08           C  
HETATM 1965  C6  3Z9 H 301       9.642  33.823  28.901  1.00 23.98           C  
HETATM 1966  C7  3Z9 H 301       9.403  34.174  30.320  1.00 25.45           C  
HETATM 1967  N8  3Z9 H 301       9.950  33.349  31.228  1.00 22.14           N  
HETATM 1968  C9  3Z9 H 301      10.800  32.216  30.949  1.00 23.00           C  
HETATM 1969  C10 3Z9 H 301      10.547  31.567  29.607  1.00 22.28           C  
HETATM 1970  O11 3Z9 H 301       8.740  35.145  30.666  1.00 28.92           O  
HETATM 1971  N12 3Z9 H 301       8.805  35.144  25.535  1.00 21.79           N  
HETATM 1972  C13 3Z9 H 301       7.913  36.279  25.707  1.00 24.40           C  
HETATM 1973  C14 3Z9 H 301       6.507  35.852  26.101  1.00 25.23           C  
HETATM 1974  C15 3Z9 H 301       7.846  37.087  24.399  1.00 24.98           C  
HETATM 1975  O16 3Z9 H 301       8.299  36.592  23.390  1.00 26.35           O  
HETATM 1976  N17 3Z9 H 301       7.366  38.343  24.405  1.00 23.10           N  
HETATM 1977  C18 3Z9 H 301       7.322  39.103  23.129  1.00 24.47           C  
HETATM 1978  C19 3Z9 H 301       7.117  40.553  23.595  1.00 18.50           C  
HETATM 1979  C20 3Z9 H 301       6.354  40.403  24.905  1.00 13.94           C  
HETATM 1980  C21 3Z9 H 301       6.836  39.119  25.539  1.00 14.88           C  
HETATM 1981  C22 3Z9 H 301       6.246  38.615  22.175  1.00 26.12           C  
HETATM 1982  C23 3Z9 H 301       5.710  35.189  25.175  1.00 24.96           C  
HETATM 1983  C24 3Z9 H 301       4.423  34.795  25.510  1.00 27.17           C  
HETATM 1984  C25 3Z9 H 301       3.912  35.087  26.804  1.00 27.79           C  
HETATM 1985  C26 3Z9 H 301       4.726  35.726  27.739  1.00 25.71           C  
HETATM 1986  C27 3Z9 H 301       6.010  36.103  27.378  1.00 25.47           C  
HETATM 1987  O28 3Z9 H 301       2.599  34.745  27.008  1.00 30.99           O  
HETATM 1988  C29 3Z9 H 301       2.040  34.925  28.308  1.00 27.43           C  
HETATM 1989  O30 3Z9 H 301       3.596  34.056  24.697  1.00 29.13           O  
HETATM 1990  C31 3Z9 H 301       4.038  33.749  23.373  1.00 22.24           C  
HETATM 1991  C32 3Z9 H 301       5.116  37.981  22.714  1.00 23.33           C  
HETATM 1992  C33 3Z9 H 301       4.073  37.512  21.918  1.00 22.88           C  
HETATM 1993  C34 3Z9 H 301       4.157  37.668  20.540  1.00 24.89           C  
HETATM 1994  C35 3Z9 H 301       5.254  38.298  19.978  1.00 26.69           C  
HETATM 1995  C36 3Z9 H 301       6.286  38.766  20.784  1.00 28.71           C  
HETATM 1996  S37 3Z9 H 301       7.573  39.608  19.877  1.00 33.99           S  
HETATM 1997  C38 3Z9 H 301       8.680  38.318  19.230  1.00 33.74           C  
HETATM 1998  O39 3Z9 H 301       6.949  40.239  18.745  1.00 33.71           O  
HETATM 1999  O40 3Z9 H 301       8.338  40.425  20.778  1.00 35.63           O  
HETATM 2000  C41 3Z9 H 301       9.301  37.441  20.301  1.00 27.74           C  
HETATM 2001  C42 3Z9 H 301       9.720  38.980  18.343  1.00 34.79           C  
HETATM 2002  N43 3Z9 H 301       2.857  36.976  22.417  1.00 23.00           N  
HETATM 2003  C44 3Z9 H 301       2.398  37.006  23.696  1.00 25.16           C  
HETATM 2004  O45 3Z9 H 301       1.290  36.253  23.783  1.00 26.46           O  
HETATM 2005  O46 3Z9 H 301       2.858  37.655  24.609  1.00 25.84           O  
HETATM 2006  C47 3Z9 H 301       0.522  36.387  25.005  1.00 26.05           C  
HETATM 2007  H48 3Z9 H 301       8.784  35.649  28.210  0.00 21.52           H  
HETATM 2008  H49 3Z9 H 301      10.865  31.350  26.927  0.00 19.48           H  
HETATM 2009  H50 3Z9 H 301      10.125  32.877  25.174  0.00 22.65           H  
HETATM 2010  H51 3Z9 H 301       9.744  33.512  32.209  0.00 22.09           H  
HETATM 2011  H52 3Z9 H 301      10.668  31.483  31.744  0.00 22.97           H  
HETATM 2012  H53 3Z9 H 301      11.837  32.532  31.033  0.00 22.97           H  
HETATM 2013  H54 3Z9 H 301       9.747  30.835  29.693  0.00 22.26           H  
HETATM 2014  H55 3Z9 H 301      11.413  30.997  29.278  0.00 22.26           H  
HETATM 2015  H56 3Z9 H 301       8.931  34.809  24.584  0.00 21.87           H  
HETATM 2016  H57 3Z9 H 301       8.341  36.913  26.481  0.00 24.39           H  
HETATM 2017  H58 3Z9 H 301       8.312  38.967  22.697  0.00 24.44           H  
HETATM 2018  H59 3Z9 H 301       8.073  41.059  23.723  0.00 18.50           H  
HETATM 2019  H60 3Z9 H 301       6.581  41.159  22.867  0.00 18.50           H  
HETATM 2020  H61 3Z9 H 301       6.503  41.260  25.560  0.00 13.94           H  
HETATM 2021  H62 3Z9 H 301       5.281  40.375  24.730  0.00 13.94           H  
HETATM 2022  H63 3Z9 H 301       7.618  39.299  26.276  0.00 14.84           H  
HETATM 2023  H64 3Z9 H 301       6.032  38.605  26.062  0.00 14.84           H  
HETATM 2024  H65 3Z9 H 301       6.132  34.966  24.196  0.00 24.97           H  
HETATM 2025  H66 3Z9 H 301       4.410  35.955  28.755  0.00 25.75           H  
HETATM 2026  H67 3Z9 H 301       6.625  36.607  28.122  0.00 25.53           H  
HETATM 2027  H68 3Z9 H 301       1.058  34.465  28.209  0.00 27.41           H  
HETATM 2028  H69 3Z9 H 301       1.918  35.973  28.579  0.00 27.41           H  
HETATM 2029  H70 3Z9 H 301       2.594  34.407  29.090  0.00 27.41           H  
HETATM 2030  H71 3Z9 H 301       3.221  33.215  22.891  0.00 22.28           H  
HETATM 2031  H72 3Z9 H 301       4.310  34.591  22.739  0.00 22.28           H  
HETATM 2032  H73 3Z9 H 301       4.893  33.080  23.464  0.00 22.28           H  
HETATM 2033  H74 3Z9 H 301       5.066  37.832  23.790  0.00 23.32           H  
HETATM 2034  H75 3Z9 H 301       3.389  37.314  19.855  0.00 24.88           H  
HETATM 2035  H76 3Z9 H 301       5.271  38.429  18.898  0.00 26.72           H  
HETATM 2036  H77 3Z9 H 301       8.132  37.639  18.578  0.00 33.73           H  
HETATM 2037  H78 3Z9 H 301       9.873  36.622  19.871  0.00 27.72           H  
HETATM 2038  H79 3Z9 H 301       8.543  36.989  20.936  0.00 27.72           H  
HETATM 2039  H80 3Z9 H 301       9.983  37.999  20.942  0.00 27.72           H  
HETATM 2040  H81 3Z9 H 301      10.436  38.257  17.954  0.00 34.80           H  
HETATM 2041  H82 3Z9 H 301      10.300  39.730  18.878  0.00 34.80           H  
HETATM 2042  H83 3Z9 H 301       9.263  39.464  17.483  0.00 34.80           H  
HETATM 2043  H84 3Z9 H 301       2.279  36.515  21.722  0.00 22.89           H  
HETATM 2044  H85 3Z9 H 301       0.050  37.360  24.878  0.00 25.99           H  
HETATM 2045  H86 3Z9 H 301       1.130  36.389  25.908  0.00 25.99           H  
HETATM 2046  H87 3Z9 H 301      -0.237  35.611  25.086  0.00 25.99           H  
HETATM 2047 CA    CA H 302      29.751  36.198  14.187  1.00 30.18          CA2+
HETATM 2048  O1  SO4 H 303      20.745  32.029  -0.375  0.50 30.46           O  
HETATM 2049  O2  SO4 H 303      18.768  33.153  -1.030  0.50 32.73           O  
HETATM 2050  O3  SO4 H 303      18.705  31.661   0.808  0.50 25.45           O1-
HETATM 2051  O4  SO4 H 303      19.863  33.715   0.953  0.50 35.27           O  
HETATM 2052  S   SO4 H 303      19.504  32.610   0.093  0.50 30.27           S  
HETATM 2053  O1  SO4 H 304       8.237  45.531   9.250  1.00 78.29           O  
HETATM 2054  O2  SO4 H 304       9.016  43.291   9.606  1.00 74.43           O  
HETATM 2055  O3  SO4 H 304       7.745  44.421  11.299  1.00 78.94           O1-
HETATM 2056  O4  SO4 H 304       9.954  45.116  10.843  1.00 77.46           O  
HETATM 2057  S   SO4 H 304       8.740  44.582  10.243  1.00 77.08           S  
HETATM 2058  O1  SO4 H 305      15.377  14.063   8.525  1.00 98.08           O  
HETATM 2059  O2  SO4 H 305      13.415  15.008   7.565  1.00 98.98           O  
HETATM 2060  O3  SO4 H 305      13.264  13.996   9.739  1.00 97.45           O1-
HETATM 2061  O4  SO4 H 305      14.430  16.059   9.460  1.00 96.37           O  
HETATM 2062  S   SO4 H 305      14.124  14.781   8.827  1.00 97.71           S  
HETATM 2063  C1  GOL H 306       0.919  35.241  11.378  1.00 46.21           C  
HETATM 2064  O1  GOL H 306       0.561  34.329  12.409  1.00 43.52           O  
HETATM 2065  C2  GOL H 306       0.709  36.675  11.810  1.00 49.65           C  
HETATM 2066  O2  GOL H 306       1.347  37.564  10.879  1.00 49.99           O  
HETATM 2067  C3  GOL H 306      -0.761  37.016  11.913  1.00 51.64           C  
HETATM 2068  O3  GOL H 306      -0.982  37.998  12.921  1.00 54.27           O  
HETATM 2069  C1  GOL H 307      27.378  21.787  26.031  1.00 63.04           C  
HETATM 2070  O1  GOL H 307      27.851  23.110  26.246  1.00 62.17           O  
HETATM 2071  C2  GOL H 307      27.245  21.471  24.559  1.00 63.68           C  
HETATM 2072  O2  GOL H 307      26.979  20.071  24.405  1.00 63.96           O  
HETATM 2073  C3  GOL H 307      26.128  22.285  23.941  1.00 63.36           C  
HETATM 2074  O3  GOL H 307      25.363  21.536  22.994  1.00 62.45           O  
HETATM 2075  O   HOH H 401      24.301  37.570  12.487  1.00 24.23           O  
HETATM 2076  O   HOH H 402      28.366  37.626   9.892  1.00 16.46           O  
HETATM 2077  O   HOH H 403       0.863  34.569   2.412  1.00 28.07           O  
HETATM 2078  O   HOH H 404      23.812  21.659   1.436  1.00 20.65           O  
HETATM 2079  O   HOH H 405      28.523  19.587   3.413  1.00 36.73           O  
HETATM 2080  O   HOH H 406      16.859  38.152  35.816  1.00 33.45           O  
HETATM 2081  O   HOH H 407      -1.871  32.918  12.280  1.00 35.55           O  
HETATM 2082  O   HOH H 408      10.311  20.420  -3.839  1.00 35.77           O  
HETATM 2083  O   HOH H 409       2.653  24.472  -4.919  1.00 30.09           O  
HETATM 2084  O   HOH H 410      31.765  21.364   4.571  1.00 28.06           O  
HETATM 2085  O   HOH H 411      22.207  44.266  31.161  1.00 21.34           O  
HETATM 2086  O   HOH H 412      21.486  20.196   0.820  1.00 21.14           O  
HETATM 2087  O   HOH H 413      28.661  37.646  12.557  1.00 21.29           O  
HETATM 2088  O   HOH H 414      19.891  43.279  16.760  1.00 22.80           O  
HETATM 2089  O   HOH H 415       6.079  27.923  -5.191  1.00 34.29           O  
HETATM 2090  O   HOH H 416      25.583  19.980   2.946  1.00 16.22           O  
HETATM 2091  O   HOH H 417      22.558  41.607  30.926  1.00 28.19           O  
HETATM 2092  O   HOH H 418      36.664  32.349  15.398  1.00 33.95           O  
HETATM 2093  O   HOH H 419      16.805  25.344  -2.949  1.00 33.28           O  
HETATM 2094  O   HOH H 420       9.864  18.654  -1.704  1.00 48.19           O  
HETATM 2095  O   HOH H 421      17.561  26.976  -5.209  1.00 33.72           O  
HETATM 2096  O   HOH H 422      24.254  23.102  -0.777  0.50  8.18           O  
HETATM 2097  O   HOH H 423      18.112  45.402  17.361  1.00 38.39           O  
HETATM 2098  O   HOH H 424      -1.023  23.077   3.595  1.00 18.16           O  
HETATM 2099  O   HOH H 425      18.228  23.334  -4.188  1.00 20.13           O  
HETATM 2100  O   HOH H 426      30.534  32.239  13.878  1.00 16.18           O  
HETATM 2101  O   HOH H 427       6.599  14.556  24.837  1.00 10.40           O  
HETATM 2102  O   HOH H 428      22.428  40.374  21.366  1.00 14.58           O  
HETATM 2103  O   HOH H 429      13.363  25.352  17.748  1.00  8.84           O  
HETATM 2104  O   HOH H 430      -2.571  30.313  12.687  1.00 11.20           O  
HETATM 2105  O   HOH H 431       1.512  15.911  14.209  1.00 20.49           O  
HETATM 2106  O   HOH H 432      23.348  30.456  14.161  1.00 14.27           O  
HETATM 2107  O   HOH H 433      13.198  27.343  31.593  1.00 19.86           O  
HETATM 2108  O   HOH H 434      24.558  27.227  13.959  1.00 14.46           O  
HETATM 2109  O   HOH H 435      17.419  40.533   8.023  1.00 24.15           O  
HETATM 2110  O   HOH H 436      15.916  15.810  11.721  1.00 12.85           O  
HETATM 2111  O   HOH H 437      21.516  34.502  26.167  1.00 24.34           O  
HETATM 2112  O   HOH H 438      12.844  28.588  34.998  1.00 22.07           O  
HETATM 2113  O   HOH H 439      30.429  29.243  14.997  1.00 22.11           O  
HETATM 2114  O   HOH H 440      17.238  30.959  20.892  1.00 21.84           O  
HETATM 2115  O   HOH H 441      29.591  27.087   8.474  1.00 15.11           O  
HETATM 2116  O   HOH H 442      -5.863  31.218  14.032  1.00 30.30           O  
HETATM 2117  O   HOH H 443      10.005  15.774  20.154  1.00 20.04           O  
HETATM 2118  O   HOH H 444       2.319  25.048  22.402  1.00 23.24           O  
HETATM 2119  O   HOH H 445      13.992  17.256  29.228  1.00 32.21           O  
HETATM 2120  O   HOH H 446      12.631  15.850  27.431  1.00 21.85           O  
HETATM 2121  O   HOH H 447      13.371  41.318  29.531  1.00 33.68           O  
HETATM 2122  O   HOH H 448       9.630   5.604  17.605  1.00 42.16           O  
HETATM 2123  O   HOH H 449      14.158  25.284  41.463  1.00 39.22           O  
HETATM 2124  O   HOH H 450      33.932  22.407   8.550  1.00 31.51           O  
HETATM 2125  O   HOH H 451       3.105  14.516  22.496  1.00 39.93           O  
HETATM 2126  O   HOH H 452      28.759  26.772  15.239  1.00 26.71           O  
HETATM 2127  O   HOH H 453      27.493  36.936  25.986  1.00 28.81           O  
HETATM 2128  O   HOH H 454       5.161  28.347  35.719  1.00 33.16           O  
HETATM 2129  O   HOH H 455      23.494  33.171  30.965  1.00 22.95           O  
HETATM 2130  O   HOH H 456      13.684  22.756  38.952  1.00 24.41           O  
HETATM 2131  O   HOH H 457      23.924  25.876  -0.601  1.00 26.48           O  
HETATM 2132  O   HOH H 458      10.364  32.359  35.271  1.00 31.16           O  
HETATM 2133  O   HOH H 459       7.244  39.554  15.328  1.00 29.57           O  
HETATM 2134  O   HOH H 460      11.588  37.244  40.792  1.00 27.21           O  
HETATM 2135  O   HOH H 461      -2.484  32.355  25.947  1.00 33.01           O  
HETATM 2136  O   HOH H 462      18.368  33.616  20.258  1.00 19.12           O  
HETATM 2137  O   HOH H 463      26.643  33.209   3.684  1.00 27.48           O  
HETATM 2138  O   HOH H 464       6.653  16.784  30.736  1.00 34.91           O  
HETATM 2139  O   HOH H 465      -1.903  19.682  30.378  1.00 36.25           O  
HETATM 2140  O   HOH H 466       6.487  10.089  13.960  1.00 30.11           O  
HETATM 2141  O   HOH H 467       3.441  27.295  23.939  1.00 27.35           O  
HETATM 2142  O   HOH H 468      -0.781  16.550   9.270  1.00 33.25           O  
HETATM 2143  O   HOH H 469      26.925  30.513   2.294  1.00 33.03           O  
HETATM 2144  O   HOH H 470       8.199  42.394   2.328  1.00 35.01           O  
HETATM 2145  O   HOH H 471       4.373  24.119   1.117  1.00 40.47           O  
HETATM 2146  O   HOH H 472      12.288  17.598  37.297  1.00 29.13           O  
HETATM 2147  O   HOH H 473       3.888  12.886   8.635  1.00 41.70           O  
HETATM 2148  O   HOH H 474      -1.608  39.478  23.180  1.00 28.55           O  
HETATM 2149  O   HOH H 475      20.412  23.908  23.069  1.00 20.01           O  
HETATM 2150  O   HOH H 476      19.981  16.088  27.545  1.00 29.32           O  
HETATM 2151  O   HOH H 477      14.981   7.808  29.265  1.00 34.39           O  
HETATM 2152  O   HOH H 478       8.945  16.715  22.610  1.00 23.63           O  
HETATM 2153  O   HOH H 479      27.835  26.734  18.248  1.00 25.01           O  
HETATM 2154  O   HOH H 480       9.589  14.914  24.426  1.00 26.53           O  
HETATM 2155  O   HOH H 481      26.417  27.727  16.157  1.00 24.89           O  
HETATM 2156  O   HOH H 482      -5.375  22.289  23.885  1.00 33.73           O  
HETATM 2157  O   HOH H 483      25.746   7.165  19.501  1.00 39.91           O  
HETATM 2158  O   HOH H 484       0.862  18.501   8.128  1.00 35.48           O  
HETATM 2159  O   HOH H 485       2.335  14.507  25.179  1.00 35.42           O  
HETATM 2160  O   HOH H 486      30.427  36.846  26.061  1.00 32.89           O  
HETATM 2161  O   HOH H 487       8.036  10.350  11.804  1.00 29.82           O  
HETATM 2162  O   HOH H 488      20.223  10.931  28.418  1.00 35.42           O  
HETATM 2163  O   HOH H 489      24.628  25.099  31.988  1.00 31.75           O  
HETATM 2164  O   HOH H 490       7.685  14.046  31.321  1.00 31.11           O  
HETATM 2165  O   HOH H 491      21.997  17.908  28.918  1.00 26.92           O  
HETATM 2166  O   HOH H 492      -2.617  29.982  20.010  1.00 19.39           O  
HETATM 2167  O   HOH H 493      11.947  18.905   1.674  1.00 45.33           O  
HETATM 2168  O   HOH H 494       5.519  13.322  29.834  1.00 37.91           O  
HETATM 2169  O   HOH H 495      23.189  21.686  35.699  1.00 37.35           O  
HETATM 2170  O   HOH H 496       8.784  12.251   5.415  1.00 45.26           O  
HETATM 2171  O   HOH H 497      32.226  28.426  27.732  1.00 34.66           O  
HETATM 2172  O   HOH H 498       6.255   7.497  16.043  1.00 33.23           O  
HETATM 2173  O   HOH H 499      22.670  35.656  33.805  1.00 27.09           O  
HETATM 2174  O   HOH H 500      -4.330  20.699  25.830  1.00 39.20           O  
HETATM 2175  O   HOH H 501      11.934  14.441  31.741  1.00 41.98           O  
HETATM 2176  O   HOH H 502       3.059  15.972  31.467  1.00 44.33           O  
HETATM 2177  O   HOH H 503      36.656  28.611  12.284  1.00 35.35           O  
HETATM 2178  O   HOH H 504      27.369  39.646  26.148  1.00 36.39           O  
HETATM 2179  O   HOH H 505      22.110  24.154  35.221  1.00 33.99           O  
HETATM 2180  O   HOH H 506      25.359  35.065  32.434  1.00 31.81           O  
HETATM 2181  O   HOH H 507      12.954  19.716  38.828  1.00 37.15           O  
HETATM 2182  O   HOH H 508      22.109  22.213  21.862  1.00 34.12           O  
HETATM 2183  O   HOH H 509      22.527   7.306  18.230  1.00 34.21           O  
HETATM 2184  O   HOH H 510      14.361  19.749  30.273  1.00 21.50           O  
HETATM 2185  O   HOH H 511      16.357  43.372  18.498  1.00 36.05           O  
HETATM 2186  O   HOH H 512       2.185  39.077  26.786  1.00 32.40           O  
HETATM 2187  O   HOH H 513       1.649  35.032  20.499  1.00 28.83           O  
HETATM 2188  O   HOH H 514      10.740  14.372  34.317  1.00 42.16           O  
HETATM 2189  O   HOH H 515      28.289  14.739  22.329  1.00 41.66           O  
HETATM 2190  O   HOH H 516      22.188  12.715  28.631  1.00 43.56           O  
ATOM   2191  N   ILE L  90       7.492  -4.064  23.757  1.00 49.49           N  
ATOM   2192  CA  ILE L  90       8.939  -4.113  24.006  1.00 48.62           C  
ATOM   2193  C   ILE L  90       9.516  -2.687  24.022  1.00 49.28           C  
ATOM   2194  O   ILE L  90      10.242  -2.349  24.949  1.00 50.23           O  
ATOM   2195  CB  ILE L  90       9.699  -5.058  23.014  1.00 52.07           C  
ATOM   2196  CG1 ILE L  90       8.957  -6.380  22.762  1.00 53.04           C  
ATOM   2197  CG2 ILE L  90      11.137  -5.331  23.458  1.00 53.26           C  
ATOM   2198  CD1 ILE L  90       8.408  -6.511  21.351  1.00 66.20           C  
ATOM   2199  N   CYS L  91       9.165  -1.854  23.022  1.00 42.79           N  
ATOM   2200  CA  CYS L  91       9.616  -0.460  22.842  1.00 41.84           C  
ATOM   2201  C   CYS L  91       9.295   0.427  24.030  1.00 50.46           C  
ATOM   2202  O   CYS L  91      10.026   1.380  24.322  1.00 49.25           O  
ATOM   2203  CB  CYS L  91       9.051   0.129  21.553  1.00 40.27           C  
ATOM   2204  SG  CYS L  91       9.484  -0.800  20.058  1.00 43.12           S  
ATOM   2205  N   VAL L  92       8.170   0.110  24.698  1.00 50.93           N  
ATOM   2206  CA  VAL L  92       7.640   0.786  25.888  1.00 51.82           C  
ATOM   2207  C   VAL L  92       8.664   0.796  27.050  1.00 55.94           C  
ATOM   2208  O   VAL L  92       8.772   1.800  27.763  1.00 56.89           O  
ATOM   2209  CB  VAL L  92       6.251   0.201  26.297  1.00 56.35           C  
ATOM   2210  CG1 VAL L  92       5.195   0.514  25.233  1.00 56.26           C  
ATOM   2211  CG2 VAL L  92       6.316  -1.308  26.562  1.00 56.26           C  
ATOM   2212  N   ASN L  93       9.457  -0.294  27.174  1.00 50.78           N  
ATOM   2213  CA  ASN L  93      10.477  -0.488  28.194  1.00 49.48           C  
ATOM   2214  C   ASN L  93      11.882  -0.336  27.621  1.00 49.71           C  
ATOM   2215  O   ASN L  93      12.243  -1.055  26.685  1.00 49.61           O  
ATOM   2216  CB  ASN L  93      10.307  -1.869  28.838  1.00 52.36           C  
ATOM   2217  N   GLU L  94      12.675   0.593  28.210  1.00 42.49           N  
ATOM   2218  CA  GLU L  94      14.064   0.937  27.887  1.00 40.83           C  
ATOM   2219  C   GLU L  94      14.359   0.985  26.361  1.00 41.67           C  
ATOM   2220  O   GLU L  94      15.422   0.540  25.882  1.00 40.11           O  
ATOM   2221  CB  GLU L  94      15.053   0.039  28.641  1.00 42.47           C  
ATOM   2222  CG  GLU L  94      15.352   0.519  30.048  1.00 56.30           C  
ATOM   2223  CD  GLU L  94      16.168  -0.463  30.867  1.00 90.28           C  
ATOM   2224  OE1 GLU L  94      15.590  -1.469  31.338  1.00 97.10           O  
ATOM   2225  OE2 GLU L  94      17.383  -0.220  31.046  1.00 85.29           O1-
ATOM   2226  N   ASN L  95      13.383   1.563  25.618  1.00 35.88           N  
ATOM   2227  CA  ASN L  95      13.393   1.811  24.179  1.00 34.35           C  
ATOM   2228  C   ASN L  95      13.592   0.513  23.372  1.00 36.62           C  
ATOM   2229  O   ASN L  95      14.165   0.517  22.275  1.00 36.25           O  
ATOM   2230  CB  ASN L  95      14.434   2.912  23.860  1.00 35.02           C  
ATOM   2231  CG  ASN L  95      14.210   3.637  22.565  1.00 43.28           C  
ATOM   2232  ND2 ASN L  95      15.304   3.967  21.896  1.00 28.58           N  
ATOM   2233  OD1 ASN L  95      13.072   3.859  22.134  1.00 32.78           O  
ATOM   2234  N   GLY L  96      13.109  -0.593  23.947  1.00 31.18           N  
ATOM   2235  CA  GLY L  96      13.223  -1.936  23.389  1.00 29.26           C  
ATOM   2236  C   GLY L  96      14.663  -2.334  23.154  1.00 31.41           C  
ATOM   2237  O   GLY L  96      14.938  -3.173  22.300  1.00 30.94           O  
ATOM   2238  N   GLY L  97      15.577  -1.691  23.888  1.00 28.13           N  
ATOM   2239  CA  GLY L  97      17.015  -1.875  23.754  1.00 27.67           C  
ATOM   2240  C   GLY L  97      17.636  -1.109  22.593  1.00 32.50           C  
ATOM   2241  O   GLY L  97      18.852  -1.199  22.400  1.00 31.95           O  
ATOM   2242  N   CYS L  98      16.823  -0.322  21.821  1.00 29.87           N  
ATOM   2243  CA  CYS L  98      17.303   0.434  20.647  1.00 30.34           C  
ATOM   2244  C   CYS L  98      18.131   1.666  21.013  1.00 32.47           C  
ATOM   2245  O   CYS L  98      17.925   2.263  22.069  1.00 33.38           O  
ATOM   2246  CB  CYS L  98      16.157   0.813  19.695  1.00 31.00           C  
ATOM   2247  SG  CYS L  98      15.068  -0.556  19.214  1.00 34.74           S  
ATOM   2248  N   GLU L  99      19.013   2.088  20.098  1.00 26.75           N  
ATOM   2249  CA  GLU L  99      19.792   3.322  20.251  1.00 25.58           C  
ATOM   2250  C   GLU L  99      18.911   4.518  19.830  1.00 27.28           C  
ATOM   2251  O   GLU L  99      18.954   5.570  20.467  1.00 27.13           O  
ATOM   2252  CB  GLU L  99      21.053   3.266  19.381  1.00 26.44           C  
ATOM   2253  CG  GLU L  99      22.073   4.347  19.666  1.00 29.25           C  
ATOM   2254  CD  GLU L  99      23.443   3.979  19.141  1.00 45.51           C  
ATOM   2255  OE1 GLU L  99      24.211   3.328  19.884  1.00 52.87           O  
ATOM   2256  OE2 GLU L  99      23.736   4.309  17.972  1.00 44.28           O1-
ATOM   2257  N   GLN L 100      18.148   4.357  18.737  1.00 21.15           N  
ATOM   2258  CA  GLN L 100      17.272   5.399  18.217  1.00 20.61           C  
ATOM   2259  C   GLN L 100      15.803   4.952  18.230  1.00 24.75           C  
ATOM   2260  O   GLN L 100      15.222   4.868  19.306  1.00 23.73           O  
ATOM   2261  CB  GLN L 100      17.739   5.940  16.841  1.00 20.65           C  
ATOM   2262  CG  GLN L 100      19.144   6.556  16.902  1.00 14.03           C  
ATOM   2263  CD  GLN L 100      19.588   7.206  15.618  1.00 24.91           C  
ATOM   2264  NE2 GLN L 100      20.804   7.708  15.573  1.00 15.69           N  
ATOM   2265  OE1 GLN L 100      18.866   7.256  14.648  1.00 28.27           O  
ATOM   2266  N   TYR L 101      15.225   4.644  17.073  1.00 22.87           N  
ATOM   2267  CA  TYR L 101      13.810   4.286  16.942  1.00 24.63           C  
ATOM   2268  C   TYR L 101      13.500   2.806  17.105  1.00 35.07           C  
ATOM   2269  O   TYR L 101      14.333   1.952  16.798  1.00 36.29           O  
ATOM   2270  CB  TYR L 101      13.257   4.808  15.611  1.00 25.30           C  
ATOM   2271  CG  TYR L 101      13.628   6.250  15.348  1.00 25.90           C  
ATOM   2272  CD1 TYR L 101      13.627   7.191  16.376  1.00 27.46           C  
ATOM   2273  CD2 TYR L 101      13.949   6.682  14.066  1.00 26.00           C  
ATOM   2274  CE1 TYR L 101      13.980   8.512  16.142  1.00 28.39           C  
ATOM   2275  CE2 TYR L 101      14.286   8.008  13.819  1.00 26.47           C  
ATOM   2276  CZ  TYR L 101      14.301   8.918  14.863  1.00 30.71           C  
ATOM   2277  OH  TYR L 101      14.649  10.223  14.651  1.00 28.22           O  
ATOM   2278  N   CYS L 102      12.276   2.523  17.583  1.00 34.93           N  
ATOM   2279  CA  CYS L 102      11.756   1.202  17.905  1.00 35.97           C  
ATOM   2280  C   CYS L 102      10.338   0.969  17.354  1.00 39.78           C  
ATOM   2281  O   CYS L 102       9.447   1.803  17.539  1.00 39.58           O  
ATOM   2282  CB  CYS L 102      11.812   1.001  19.416  1.00 37.41           C  
ATOM   2283  SG  CYS L 102      11.523  -0.701  19.956  1.00 42.37           S  
ATOM   2284  N   SER L 103      10.134  -0.183  16.693  1.00 35.73           N  
ATOM   2285  CA  SER L 103       8.854  -0.603  16.129  1.00 35.02           C  
ATOM   2286  C   SER L 103       8.469  -2.001  16.634  1.00 41.68           C  
ATOM   2287  O   SER L 103       9.275  -2.927  16.569  1.00 38.95           O  
ATOM   2288  CB  SER L 103       8.907  -0.597  14.602  1.00 35.78           C  
ATOM   2289  OG  SER L 103       8.969   0.722  14.088  1.00 39.95           O  
ATOM   2290  N   ASP L 104       7.226  -2.145  17.121  1.00 43.10           N  
ATOM   2291  CA  ASP L 104       6.688  -3.409  17.614  1.00 44.91           C  
ATOM   2292  C   ASP L 104       5.981  -4.124  16.490  1.00 56.15           C  
ATOM   2293  O   ASP L 104       5.436  -3.480  15.597  1.00 55.85           O  
ATOM   2294  CB  ASP L 104       5.736  -3.185  18.795  1.00 46.46           C  
ATOM   2295  CG  ASP L 104       6.425  -2.651  20.036  1.00 59.19           C  
ATOM   2296  OD1 ASP L 104       7.300  -3.358  20.579  1.00 60.18           O  
ATOM   2297  OD2 ASP L 104       6.089  -1.519  20.465  1.00 66.09           O1-
ATOM   2298  N   HIS L 105       6.024  -5.465  16.509  1.00 58.59           N  
ATOM   2299  CA  HIS L 105       5.388  -6.313  15.494  1.00 60.24           C  
ATOM   2300  C   HIS L 105       4.639  -7.489  16.150  1.00 66.45           C  
ATOM   2301  O   HIS L 105       4.526  -7.542  17.389  1.00 65.66           O  
ATOM   2302  CB  HIS L 105       6.415  -6.817  14.455  1.00 61.28           C  
ATOM   2303  CG  HIS L 105       7.185  -5.735  13.761  1.00 64.83           C  
ATOM   2304  CD2 HIS L 105       8.493  -5.403  13.865  1.00 66.23           C  
ATOM   2305  ND1 HIS L 105       6.589  -4.916  12.816  1.00 66.63           N  
ATOM   2306  CE1 HIS L 105       7.544  -4.102  12.396  1.00 65.78           C  
ATOM   2307  NE2 HIS L 105       8.706  -4.361  12.995  1.00 65.99           N  
ATOM   2308  N   THR L 106       4.124  -8.418  15.294  1.00 64.24           N  
ATOM   2309  CA  THR L 106       3.352  -9.616  15.628  1.00 64.01           C  
ATOM   2310  C   THR L 106       3.904 -10.329  16.867  1.00 67.32           C  
ATOM   2311  O   THR L 106       4.942 -10.989  16.808  1.00 66.65           O  
ATOM   2312  CB  THR L 106       3.239 -10.521  14.392  1.00 72.70           C  
ATOM   2313  N   GLY L 107       3.230 -10.116  17.992  1.00 64.45           N  
ATOM   2314  CA  GLY L 107       3.618 -10.682  19.280  1.00 64.40           C  
ATOM   2315  C   GLY L 107       4.823 -10.005  19.906  1.00 67.36           C  
ATOM   2316  O   GLY L 107       4.780  -8.800  20.186  1.00 68.07           O  
ATOM   2317  N   THR L 108       5.917 -10.780  20.110  1.00 61.11           N  
ATOM   2318  CA  THR L 108       7.159 -10.312  20.743  1.00 59.70           C  
ATOM   2319  C   THR L 108       8.316 -10.042  19.727  1.00 59.74           C  
ATOM   2320  O   THR L 108       9.499 -10.136  20.093  1.00 59.12           O  
ATOM   2321  CB  THR L 108       7.572 -11.266  21.876  1.00 67.95           C  
ATOM   2322  N   LYS L 109       7.963  -9.664  18.470  1.00 52.41           N  
ATOM   2323  CA  LYS L 109       8.925  -9.258  17.440  1.00 49.82           C  
ATOM   2324  C   LYS L 109       9.164  -7.735  17.595  1.00 50.14           C  
ATOM   2325  O   LYS L 109       8.210  -6.976  17.804  1.00 50.75           O  
ATOM   2326  CB  LYS L 109       8.412  -9.573  16.033  1.00 51.55           C  
ATOM   2327  CG  LYS L 109       8.568 -11.016  15.590  1.00 56.73           C  
ATOM   2328  CD  LYS L 109       7.925 -11.187  14.214  1.00 68.08           C  
ATOM   2329  CE  LYS L 109       8.127 -12.544  13.584  1.00 80.52           C  
ATOM   2330  NZ  LYS L 109       7.252 -13.593  14.178  1.00 89.43           N1+
ATOM   2331  N   ARG L 110      10.436  -7.305  17.528  1.00 41.95           N  
ATOM   2332  CA  ARG L 110      10.858  -5.916  17.697  1.00 39.28           C  
ATOM   2333  C   ARG L 110      11.869  -5.534  16.612  1.00 39.92           C  
ATOM   2334  O   ARG L 110      12.824  -6.262  16.394  1.00 41.20           O  
ATOM   2335  CB  ARG L 110      11.471  -5.755  19.113  1.00 36.79           C  
ATOM   2336  CG  ARG L 110      12.049  -4.388  19.478  1.00 34.54           C  
ATOM   2337  CD  ARG L 110      13.452  -4.151  18.908  1.00 35.84           C  
ATOM   2338  NE  ARG L 110      14.507  -4.458  19.870  1.00 22.41           N  
ATOM   2339  CZ  ARG L 110      15.670  -5.020  19.565  1.00 29.96           C  
ATOM   2340  NH1 ARG L 110      15.956  -5.341  18.306  1.00 17.65           N1+
ATOM   2341  NH2 ARG L 110      16.549  -5.280  20.516  1.00 20.52           N  
ATOM   2342  N   SER L 111      11.700  -4.376  15.983  1.00 33.13           N  
ATOM   2343  CA  SER L 111      12.645  -3.887  14.982  1.00 31.80           C  
ATOM   2344  C   SER L 111      13.202  -2.506  15.369  1.00 34.77           C  
ATOM   2345  O   SER L 111      12.432  -1.546  15.529  1.00 34.35           O  
ATOM   2346  CB  SER L 111      11.988  -3.806  13.601  1.00 34.11           C  
ATOM   2347  OG  SER L 111      11.983  -5.044  12.906  1.00 39.22           O  
ATOM   2348  N   CYS L 112      14.532  -2.397  15.534  1.00 29.94           N  
ATOM   2349  CA  CYS L 112      15.128  -1.091  15.744  1.00 29.22           C  
ATOM   2350  C   CYS L 112      15.361  -0.497  14.369  1.00 32.17           C  
ATOM   2351  O   CYS L 112      15.519  -1.227  13.373  1.00 30.71           O  
ATOM   2352  CB  CYS L 112      16.428  -1.163  16.522  1.00 30.07           C  
ATOM   2353  SG  CYS L 112      16.260  -1.816  18.187  1.00 34.69           S  
ATOM   2354  N   ARG L 113      15.366   0.831  14.323  1.00 28.78           N  
ATOM   2355  CA  ARG L 113      15.567   1.635  13.126  1.00 28.46           C  
ATOM   2356  C   ARG L 113      16.408   2.857  13.499  1.00 31.75           C  
ATOM   2357  O   ARG L 113      16.697   3.085  14.685  1.00 29.04           O  
ATOM   2358  CB  ARG L 113      14.217   2.083  12.542  1.00 28.48           C  
ATOM   2359  CG  ARG L 113      13.417   0.955  11.910  1.00 35.56           C  
ATOM   2360  CD  ARG L 113      12.058   1.371  11.393  1.00 39.37           C  
ATOM   2361  NE  ARG L 113      11.139   1.761  12.464  1.00 42.18           N  
ATOM   2362  CZ  ARG L 113      10.900   3.023  12.810  1.00 51.32           C  
ATOM   2363  NH1 ARG L 113      11.520   4.019  12.188  1.00 38.38           N1+
ATOM   2364  NH2 ARG L 113      10.049   3.298  13.789  1.00 30.16           N  
ATOM   2365  N   CYS L 114      16.831   3.616  12.477  1.00 29.90           N  
ATOM   2366  CA  CYS L 114      17.669   4.807  12.636  1.00 29.59           C  
ATOM   2367  C   CYS L 114      17.095   6.000  11.868  1.00 32.63           C  
ATOM   2368  O   CYS L 114      16.354   5.821  10.891  1.00 32.99           O  
ATOM   2369  CB  CYS L 114      19.107   4.524  12.195  1.00 29.03           C  
ATOM   2370  SG  CYS L 114      19.880   3.090  12.983  1.00 32.81           S  
ATOM   2371  N   HIS L 115      17.508   7.213  12.265  1.00 27.02           N  
ATOM   2372  CA  HIS L 115      17.180   8.468  11.582  1.00 26.28           C  
ATOM   2373  C   HIS L 115      18.019   8.456  10.276  1.00 29.98           C  
ATOM   2374  O   HIS L 115      19.076   7.814  10.221  1.00 29.59           O  
ATOM   2375  CB  HIS L 115      17.601   9.658  12.489  1.00 26.06           C  
ATOM   2376  CG  HIS L 115      17.181  11.027  12.022  1.00 28.84           C  
ATOM   2377  CD2 HIS L 115      16.274  11.880  12.555  1.00 28.95           C  
ATOM   2378  ND1 HIS L 115      17.816  11.668  10.951  1.00 30.30           N  
ATOM   2379  CE1 HIS L 115      17.233  12.853  10.851  1.00 28.30           C  
ATOM   2380  NE2 HIS L 115      16.308  13.028  11.794  1.00 28.23           N  
ATOM   2381  N   GLU L 116      17.570   9.170   9.247  1.00 25.69           N  
ATOM   2382  CA  GLU L 116      18.284   9.350   7.967  1.00 24.82           C  
ATOM   2383  C   GLU L 116      19.749   9.764   8.269  1.00 26.19           C  
ATOM   2384  O   GLU L 116      19.974  10.516   9.215  1.00 26.22           O  
ATOM   2385  CB  GLU L 116      17.564  10.467   7.191  1.00 26.35           C  
ATOM   2386  CG  GLU L 116      17.960  10.635   5.743  1.00 41.62           C  
ATOM   2387  CD  GLU L 116      17.308  11.842   5.097  1.00 67.83           C  
ATOM   2388  OE1 GLU L 116      16.059  11.850   4.994  1.00 60.20           O  
ATOM   2389  OE2 GLU L 116      18.040  12.784   4.711  1.00 62.78           O1-
ATOM   2390  N   GLY L 117      20.719   9.239   7.518  1.00 21.45           N  
ATOM   2391  CA  GLY L 117      22.130   9.522   7.769  1.00 21.13           C  
ATOM   2392  C   GLY L 117      22.813   8.559   8.737  1.00 26.69           C  
ATOM   2393  O   GLY L 117      23.991   8.726   9.078  1.00 26.55           O  
ATOM   2394  N   TYR L 118      22.082   7.531   9.172  1.00 22.46           N  
ATOM   2395  CA  TYR L 118      22.584   6.463  10.011  1.00 22.51           C  
ATOM   2396  C   TYR L 118      22.125   5.120   9.454  1.00 26.55           C  
ATOM   2397  O   TYR L 118      21.026   5.030   8.894  1.00 27.59           O  
ATOM   2398  CB  TYR L 118      22.060   6.580  11.458  1.00 23.11           C  
ATOM   2399  CG  TYR L 118      22.528   7.785  12.244  1.00 23.57           C  
ATOM   2400  CD1 TYR L 118      21.816   8.979  12.215  1.00 24.99           C  
ATOM   2401  CD2 TYR L 118      23.618   7.699  13.100  1.00 24.55           C  
ATOM   2402  CE1 TYR L 118      22.216  10.079  12.967  1.00 25.76           C  
ATOM   2403  CE2 TYR L 118      24.009   8.778  13.886  1.00 25.59           C  
ATOM   2404  CZ  TYR L 118      23.312   9.974  13.811  1.00 31.69           C  
ATOM   2405  OH  TYR L 118      23.694  11.043  14.592  1.00 25.98           O  
ATOM   2406  N   SER L 119      22.931   4.068   9.650  1.00 22.26           N  
ATOM   2407  CA  SER L 119      22.491   2.697   9.332  1.00 22.58           C  
ATOM   2408  C   SER L 119      22.592   1.866  10.612  1.00 23.98           C  
ATOM   2409  O   SER L 119      23.365   2.194  11.505  1.00 21.94           O  
ATOM   2410  CB  SER L 119      23.275   2.072   8.181  1.00 26.49           C  
ATOM   2411  OG  SER L 119      24.645   1.965   8.533  1.00 44.73           O  
ATOM   2412  N   LEU L 120      21.762   0.839  10.710  1.00 21.96           N  
ATOM   2413  CA  LEU L 120      21.674  -0.075  11.847  1.00 20.81           C  
ATOM   2414  C   LEU L 120      22.748  -1.146  11.742  1.00 23.66           C  
ATOM   2415  O   LEU L 120      23.020  -1.662  10.650  1.00 22.76           O  
ATOM   2416  CB  LEU L 120      20.259  -0.670  11.904  1.00 20.41           C  
ATOM   2417  CG  LEU L 120      19.864  -1.433  13.162  1.00 25.97           C  
ATOM   2418  CD1 LEU L 120      19.483  -0.471  14.305  1.00 26.83           C  
ATOM   2419  CD2 LEU L 120      18.693  -2.357  12.872  1.00 26.49           C  
ATOM   2420  N   LEU L 121      23.413  -1.425  12.861  1.00 20.85           N  
ATOM   2421  CA  LEU L 121      24.479  -2.441  12.931  1.00 19.60           C  
ATOM   2422  C   LEU L 121      23.877  -3.850  13.056  1.00 21.80           C  
ATOM   2423  O   LEU L 121      22.705  -3.970  13.416  1.00 21.71           O  
ATOM   2424  CB  LEU L 121      25.441  -2.149  14.109  1.00 19.17           C  
ATOM   2425  CG  LEU L 121      26.386  -0.936  13.978  1.00 22.89           C  
ATOM   2426  CD1 LEU L 121      27.400  -0.926  15.113  1.00 22.96           C  
ATOM   2427  CD2 LEU L 121      27.167  -0.965  12.683  1.00 21.52           C  
ATOM   2428  N   ALA L 122      24.663  -4.915  12.751  1.00 17.60           N  
ATOM   2429  CA  ALA L 122      24.194  -6.311  12.824  1.00 16.95           C  
ATOM   2430  C   ALA L 122      23.707  -6.729  14.210  1.00 21.47           C  
ATOM   2431  O   ALA L 122      23.034  -7.749  14.299  1.00 22.60           O  
ATOM   2432  CB  ALA L 122      25.261  -7.265  12.322  1.00 17.83           C  
ATOM   2433  N   ASP L 123      23.991  -5.939  15.281  1.00 16.15           N  
ATOM   2434  CA  ASP L 123      23.477  -6.246  16.624  1.00 16.53           C  
ATOM   2435  C   ASP L 123      21.968  -5.954  16.645  1.00 22.48           C  
ATOM   2436  O   ASP L 123      21.241  -6.448  17.502  1.00 23.46           O  
ATOM   2437  CB  ASP L 123      24.228  -5.460  17.734  1.00 18.09           C  
ATOM   2438  CG  ASP L 123      24.148  -3.913  17.692  1.00 26.34           C  
ATOM   2439  OD1 ASP L 123      23.399  -3.365  16.833  1.00 28.37           O  
ATOM   2440  OD2 ASP L 123      24.802  -3.259  18.538  1.00 19.99           O1-
ATOM   2441  N   GLY L 124      21.534  -5.115  15.711  1.00 19.89           N  
ATOM   2442  CA  GLY L 124      20.144  -4.736  15.525  1.00 20.17           C  
ATOM   2443  C   GLY L 124      19.629  -3.715  16.501  1.00 25.76           C  
ATOM   2444  O   GLY L 124      18.417  -3.594  16.650  1.00 27.83           O  
ATOM   2445  N   VAL L 125      20.524  -2.990  17.180  1.00 19.82           N  
ATOM   2446  CA  VAL L 125      20.156  -1.963  18.147  1.00 18.72           C  
ATOM   2447  C   VAL L 125      20.916  -0.662  17.878  1.00 22.92           C  
ATOM   2448  O   VAL L 125      20.314   0.411  17.922  1.00 21.82           O  
ATOM   2449  CB  VAL L 125      20.245  -2.412  19.646  1.00 21.30           C  
ATOM   2450  CG1 VAL L 125      19.169  -3.434  19.967  1.00 21.33           C  
ATOM   2451  CG2 VAL L 125      21.630  -2.931  20.035  1.00 19.67           C  
ATOM   2452  N   SER L 126      22.243  -0.776  17.636  1.00 20.17           N  
ATOM   2453  CA  SER L 126      23.185   0.304  17.383  1.00 19.97           C  
ATOM   2454  C   SER L 126      23.012   0.898  15.996  1.00 27.06           C  
ATOM   2455  O   SER L 126      22.773   0.167  15.015  1.00 24.21           O  
ATOM   2456  CB  SER L 126      24.617  -0.195  17.515  1.00 20.83           C  
ATOM   2457  OG  SER L 126      24.865  -0.584  18.851  1.00 29.32           O  
ATOM   2458  N   CYS L 127      23.203   2.248  15.934  1.00 26.21           N  
ATOM   2459  CA  CYS L 127      23.115   3.097  14.741  1.00 26.59           C  
ATOM   2460  C   CYS L 127      24.470   3.712  14.508  1.00 28.79           C  
ATOM   2461  O   CYS L 127      25.052   4.268  15.432  1.00 28.28           O  
ATOM   2462  CB  CYS L 127      22.043   4.171  14.919  1.00 27.59           C  
ATOM   2463  SG  CYS L 127      20.353   3.533  14.957  1.00 32.27           S  
ATOM   2464  N   THR L 128      24.978   3.606  13.279  1.00 24.79           N  
ATOM   2465  CA  THR L 128      26.282   4.155  12.896  1.00 23.78           C  
ATOM   2466  C   THR L 128      26.124   5.268  11.796  1.00 27.72           C  
ATOM   2467  O   THR L 128      25.288   5.102  10.900  1.00 28.06           O  
ATOM   2468  CB  THR L 128      27.211   2.995  12.525  1.00 29.58           C  
ATOM   2469  CG2 THR L 128      26.850   2.320  11.179  1.00 31.05           C  
ATOM   2470  OG1 THR L 128      28.550   3.452  12.505  1.00 30.15           O  
ATOM   2471  N   PRO L 129      26.850   6.413  11.858  1.00 23.15           N  
ATOM   2472  CA  PRO L 129      26.706   7.442  10.796  1.00 22.40           C  
ATOM   2473  C   PRO L 129      27.160   6.953   9.421  1.00 27.83           C  
ATOM   2474  O   PRO L 129      28.144   6.217   9.301  1.00 27.63           O  
ATOM   2475  CB  PRO L 129      27.599   8.585  11.282  1.00 23.05           C  
ATOM   2476  CG  PRO L 129      27.767   8.346  12.746  1.00 27.48           C  
ATOM   2477  CD  PRO L 129      27.831   6.849  12.868  1.00 23.74           C  
ATOM   2478  N   THR L 130      26.410   7.323   8.386  1.00 24.68           N  
ATOM   2479  CA  THR L 130      26.705   6.934   7.002  1.00 23.77           C  
ATOM   2480  C   THR L 130      27.133   8.149   6.213  1.00 27.20           C  
ATOM   2481  O   THR L 130      27.517   8.020   5.060  1.00 26.80           O  
ATOM   2482  CB  THR L 130      25.466   6.301   6.376  1.00 28.59           C  
ATOM   2483  CG2 THR L 130      25.045   5.032   7.083  1.00 19.14           C  
ATOM   2484  OG1 THR L 130      24.404   7.253   6.399  1.00 24.77           O  
ATOM   2485  N   VAL L 131      27.019   9.337   6.841  1.00 25.19           N  
ATOM   2486  CA  VAL L 131      27.346  10.672   6.323  1.00 25.15           C  
ATOM   2487  C   VAL L 131      28.393  11.363   7.228  1.00 31.61           C  
ATOM   2488  O   VAL L 131      28.643  10.906   8.358  1.00 30.90           O  
ATOM   2489  CB  VAL L 131      26.088  11.565   6.074  1.00 28.79           C  
ATOM   2490  CG1 VAL L 131      25.200  10.977   4.993  1.00 28.81           C  
ATOM   2491  CG2 VAL L 131      25.280  11.813   7.346  1.00 28.40           C  
ATOM   2492  N   GLU L 132      29.009  12.454   6.710  1.00 29.82           N  
ATOM   2493  CA  GLU L 132      30.031  13.266   7.380  1.00 29.86           C  
ATOM   2494  C   GLU L 132      29.463  14.072   8.553  1.00 31.33           C  
ATOM   2495  O   GLU L 132      30.051  14.084   9.639  1.00 31.41           O  
ATOM   2496  CB  GLU L 132      30.664  14.213   6.370  1.00 31.83           C  
ATOM   2497  CG  GLU L 132      32.087  14.608   6.715  1.00 43.75           C  
ATOM   2498  CD  GLU L 132      32.663  15.708   5.849  1.00 61.75           C  
ATOM   2499  OE1 GLU L 132      32.124  15.965   4.741  1.00 43.75           O  
ATOM   2500  OE2 GLU L 132      33.667  16.313   6.293  1.00 54.31           O1-
ATOM   2501  N   TYR L 133      28.318  14.739   8.334  1.00 25.55           N  
ATOM   2502  CA  TYR L 133      27.659  15.530   9.359  1.00 23.00           C  
ATOM   2503  C   TYR L 133      26.302  14.923   9.716  1.00 26.28           C  
ATOM   2504  O   TYR L 133      25.286  15.478   9.301  1.00 25.69           O  
ATOM   2505  CB  TYR L 133      27.577  17.026   8.945  1.00 22.43           C  
ATOM   2506  CG  TYR L 133      28.947  17.632   8.698  1.00 21.98           C  
ATOM   2507  CD1 TYR L 133      29.840  17.849   9.754  1.00 22.54           C  
ATOM   2508  CD2 TYR L 133      29.388  17.907   7.400  1.00 21.38           C  
ATOM   2509  CE1 TYR L 133      31.129  18.322   9.526  1.00 21.77           C  
ATOM   2510  CE2 TYR L 133      30.666  18.417   7.162  1.00 21.61           C  
ATOM   2511  CZ  TYR L 133      31.530  18.629   8.229  1.00 29.37           C  
ATOM   2512  OH  TYR L 133      32.780  19.151   7.992  1.00 28.27           O  
ATOM   2513  N   PRO L 134      26.237  13.773  10.463  1.00 22.42           N  
ATOM   2514  CA  PRO L 134      24.916  13.208  10.811  1.00 21.82           C  
ATOM   2515  C   PRO L 134      24.214  14.124  11.809  1.00 23.78           C  
ATOM   2516  O   PRO L 134      24.884  14.906  12.474  1.00 22.44           O  
ATOM   2517  CB  PRO L 134      25.276  11.870  11.448  1.00 23.76           C  
ATOM   2518  CG  PRO L 134      26.664  12.090  12.037  1.00 26.90           C  
ATOM   2519  CD  PRO L 134      27.332  12.953  11.035  1.00 22.82           C  
ATOM   2520  N   CYS L 135      22.894  14.045  11.920  1.00 20.81           N  
ATOM   2521  CA  CYS L 135      22.201  14.941  12.838  1.00 21.41           C  
ATOM   2522  C   CYS L 135      22.477  14.623  14.331  1.00 23.17           C  
ATOM   2523  O   CYS L 135      22.711  13.471  14.683  1.00 22.66           O  
ATOM   2524  CB  CYS L 135      20.705  14.997  12.526  1.00 22.98           C  
ATOM   2525  SG  CYS L 135      19.784  13.492  12.961  1.00 27.98           S  
ATOM   2526  N   GLY L 136      22.436  15.647  15.181  1.00 17.29           N  
ATOM   2527  CA  GLY L 136      22.568  15.468  16.619  1.00 17.30           C  
ATOM   2528  C   GLY L 136      23.925  15.064  17.151  1.00 21.61           C  
ATOM   2529  O   GLY L 136      24.016  14.563  18.263  1.00 21.25           O  
ATOM   2530  N   LYS L 137      24.978  15.243  16.356  1.00 19.03           N  
ATOM   2531  CA  LYS L 137      26.362  14.956  16.742  1.00 18.55           C  
ATOM   2532  C   LYS L 137      27.167  16.205  16.437  1.00 23.75           C  
ATOM   2533  O   LYS L 137      26.905  16.886  15.439  1.00 23.73           O  
ATOM   2534  CB  LYS L 137      26.910  13.678  16.073  1.00 20.71           C  
ATOM   2535  CG  LYS L 137      26.313  12.435  16.707  1.00 17.13           C  
ATOM   2536  CD  LYS L 137      26.907  11.171  16.205  1.00 27.21           C  
ATOM   2537  CE  LYS L 137      26.063   9.971  16.593  1.00 25.00           C  
ATOM   2538  NZ  LYS L 137      26.013   9.750  18.059  1.00 29.61           N1+
ATOM   2539  N   ILE L 138      28.037  16.573  17.387  1.00 20.80           N  
ATOM   2540  CA  ILE L 138      28.849  17.789  17.413  1.00 20.00           C  
ATOM   2541  C   ILE L 138      30.244  17.485  16.850  1.00 24.88           C  
ATOM   2542  O   ILE L 138      31.075  16.955  17.581  1.00 26.31           O  
ATOM   2543  CB  ILE L 138      28.844  18.347  18.882  1.00 21.80           C  
ATOM   2544  CG1 ILE L 138      27.378  18.533  19.382  1.00 21.36           C  
ATOM   2545  CG2 ILE L 138      29.602  19.661  18.952  1.00 21.47           C  
ATOM   2546  CD1 ILE L 138      27.136  18.473  20.866  1.00 21.98           C  
ATOM   2547  N   PRO L 139      30.529  17.788  15.557  1.00 22.23           N  
ATOM   2548  CA  PRO L 139      31.846  17.441  14.985  1.00 22.36           C  
ATOM   2549  C   PRO L 139      33.053  17.728  15.856  1.00 31.62           C  
ATOM   2550  O   PRO L 139      33.854  16.833  16.044  1.00 33.76           O  
ATOM   2551  CB  PRO L 139      31.886  18.233  13.687  1.00 22.85           C  
ATOM   2552  CG  PRO L 139      30.493  18.315  13.291  1.00 26.70           C  
ATOM   2553  CD  PRO L 139      29.683  18.445  14.541  1.00 22.21           C  
ATOM   2554  N   ILE L 140      33.169  18.923  16.425  1.00 31.28           N  
ATOM   2555  CA  ILE L 140      34.330  19.264  17.251  1.00 32.89           C  
ATOM   2556  C   ILE L 140      34.439  18.343  18.493  1.00 39.98           C  
ATOM   2557  O   ILE L 140      35.552  18.045  18.920  1.00 41.87           O  
ATOM   2558  CB  ILE L 140      34.432  20.783  17.598  1.00 35.98           C  
ATOM   2559  CG1 ILE L 140      33.372  21.232  18.621  1.00 36.04           C  
ATOM   2560  CG2 ILE L 140      34.403  21.655  16.320  1.00 36.42           C  
ATOM   2561  CD1 ILE L 140      33.834  22.284  19.494  1.00 45.92           C  
ATOM   2562  N   LEU L 141      33.312  17.854  19.029  1.00 36.28           N  
ATOM   2563  CA  LEU L 141      33.393  16.945  20.164  1.00 36.19           C  
ATOM   2564  C   LEU L 141      33.707  15.517  19.707  1.00 41.66           C  
ATOM   2565  O   LEU L 141      34.459  14.812  20.384  1.00 40.62           O  
ATOM   2566  CB  LEU L 141      32.145  17.010  21.053  1.00 35.62           C  
ATOM   2567  CG  LEU L 141      31.887  18.343  21.770  1.00 39.27           C  
ATOM   2568  CD1 LEU L 141      30.577  18.306  22.533  1.00 38.67           C  
ATOM   2569  CD2 LEU L 141      33.027  18.710  22.690  1.00 41.47           C  
ATOM   2570  N   GLU L 142      33.175  15.126  18.528  1.00 39.55           N  
ATOM   2571  CA  GLU L 142      33.375  13.809  17.920  1.00 39.60           C  
ATOM   2572  C   GLU L 142      34.787  13.625  17.411  1.00 46.43           C  
ATOM   2573  O   GLU L 142      35.261  12.486  17.363  1.00 45.97           O  
ATOM   2574  CB  GLU L 142      32.372  13.541  16.784  1.00 40.14           C  
ATOM   2575  CG  GLU L 142      30.928  13.441  17.229  1.00 43.61           C  
ATOM   2576  CD  GLU L 142      30.508  12.167  17.931  1.00 52.95           C  
ATOM   2577  OE1 GLU L 142      30.872  11.070  17.453  1.00 54.59           O  
ATOM   2578  OE2 GLU L 142      29.718  12.264  18.894  1.00 44.30           O1-
ATOM   2579  N   LYS L 143      35.461  14.736  17.049  1.00 45.83           N  
ATOM   2580  CA  LYS L 143      36.830  14.754  16.510  1.00 47.31           C  
ATOM   2581  C   LYS L 143      37.920  14.822  17.602  1.00 55.70           C  
ATOM   2582  O   LYS L 143      39.045  15.240  17.329  1.00 56.48           O  
ATOM   2583  CB  LYS L 143      36.996  15.873  15.454  1.00 49.68           C  
ATOM   2584  CG  LYS L 143      36.324  15.538  14.116  1.00 56.01           C  
ATOM   2585  CD  LYS L 143      36.332  16.691  13.120  1.00 59.30           C  
ATOM   2586  CE  LYS L 143      35.608  16.291  11.855  1.00 63.53           C  
ATOM   2587  NZ  LYS L 143      35.447  17.424  10.907  1.00 67.60           N1+
ATOM   2588  N   ARG L 144      37.589  14.363  18.823  1.00 55.10           N  
ATOM   2589  CA  ARG L 144      38.489  14.293  19.980  1.00 61.90           C  
ATOM   2590  C   ARG L 144      38.535  12.842  20.495  1.00 84.92           C  
ATOM   2591  O   ARG L 144      39.607  12.206  20.380  1.00 88.42           O  
ATOM   2592  CB  ARG L 144      38.053  15.270  21.094  1.00 62.98           C  
ATOM   2593  CG  ARG L 144      38.111  16.730  20.662  1.00 76.17           C  
ATOM   2594  CD  ARG L 144      38.190  17.697  21.825  1.00 89.15           C  
ATOM   2595  NE  ARG L 144      37.546  18.979  21.516  1.00104.67           N  
ATOM   2596  CZ  ARG L 144      38.128  19.990  20.873  1.00119.24           C  
ATOM   2597  NH1 ARG L 144      39.380  19.882  20.442  1.00104.65           N1+
ATOM   2598  NH2 ARG L 144      37.459  21.114  20.648  1.00105.44           N  
ATOM   2599  OXT ARG L 144      37.482  12.319  20.931  1.00104.67           O1-
TER   
HETATM 2600  O   HOH L 201      25.611  -3.993  21.010  1.00 30.46           O  
HETATM 2601  O   HOH L 202      32.654  18.455   3.768  1.00 32.54           O  
HETATM 2602  O   HOH L 203      16.124  -4.645  15.615  1.00 21.61           O  
HETATM 2603  O   HOH L 204      15.156  -2.504  10.979  1.00 25.33           O  
HETATM 2604  O   HOH L 205      11.833  -5.349   9.800  1.00 40.29           O  
HETATM 2605  O   HOH L 206      17.961   1.812  16.961  1.00 29.36           O  
HETATM 2606  O   HOH L 207      26.934  15.199   5.732  1.00 14.09           O  
HETATM 2607  O   HOH L 208       5.387   0.637  17.556  1.00 39.87           O  
HETATM 2608  O   HOH L 209      25.387   6.771  16.840  1.00 30.68           O  
HETATM 2609  O   HOH L 210      22.573  15.166   7.868  1.00 28.66           O  
HETATM 2610  O   HOH L 211      21.706  12.575   9.714  1.00 28.16           O  
HETATM 2611  O   HOH L 212      14.914  10.251   9.629  1.00 30.55           O  
HETATM 2612  O   HOH L 213      13.069  10.665  12.150  1.00 29.73           O  
HETATM 2613  O   HOH L 214      16.727   2.159   9.833  1.00 41.95           O  
HETATM 2614  O   HOH L 215      30.365  11.033  10.558  1.00 26.82           O  
HETATM 2615  O   HOH L 216      27.394  15.644  12.918  1.00 15.99           O  
HETATM 2616  O   HOH L 217      10.431   3.776  22.458  1.00 38.42           O  
HETATM 2617  O   HOH L 218      34.697  19.039   6.049  1.00 39.56           O  
HETATM 2618  O   HOH L 219      19.222   0.554   8.776  1.00 36.77           O  
HETATM 2619  O   HOH L 220      28.905   9.826  19.742  1.00 43.78           O  
HETATM 2620  O   HOH L 221      29.915  14.644  13.524  1.00 35.60           O  
HETATM 2621  O   HOH L 222      19.945   7.923  20.234  1.00 29.19           O  
HETATM 2622  O   HOH L 223      28.336  14.447  19.624  1.00 25.09           O  
HETATM 2623  O   HOH L 224      23.666   0.394  20.990  1.00 42.87           O  
CONECT 1960 1963 1965 2007
CONECT 1961 1962 1964 2008
CONECT 1962 1961 1963 2009
CONECT 1963 1960 1962 1971
CONECT 1964 1961 1965 1969
CONECT 1965 1960 1964 1966
CONECT 1966 1965 1967 1970
CONECT 1967 1966 1968 2010
CONECT 1968 1967 1969 2011 2012
CONECT 1969 1964 1968 2013 2014
CONECT 1970 1966
CONECT 1971 1963 2015 1972
CONECT 1972 1971 1973 1974 2016
CONECT 1973 1972 1982 1986
CONECT 1974 1972 1975 1976
CONECT 1975 1974
CONECT 1976 1974 1977 1980
CONECT 1977 1976 1978 1981 2017
CONECT 1978 1977 1979 2018 2019
CONECT 1979 1978 1980 2020 2021
CONECT 1980 1979 1976 2022 2023
CONECT 1981 1977 1991 1995
CONECT 1982 1973 1983 2024
CONECT 1983 1982 1984 1989
CONECT 1984 1983 1985 1987
CONECT 1985 1984 2025 1986
CONECT 1986 1973 1985 2026
CONECT 1987 1984 1988
CONECT 1988 1987 2027 2028 2029
CONECT 1989 1983 1990
CONECT 1990 1989 2030 2031 2032
CONECT 1991 1981 2033 1992
CONECT 1992 1991 2002 1993
CONECT 1993 1992 1994 2034
CONECT 1994 1993 1995 2035
CONECT 1995 1981 1994 1996
CONECT 1996 1995 1997 1998 1999
CONECT 1997 1996 2000 2001 2036
CONECT 1998 1996
CONECT 1999 1996
CONECT 2000 1997 2037 2038 2039
CONECT 2001 1997 2040 2041 2042
CONECT 2002 1992 2003 2043
CONECT 2003 2002 2004 2005
CONECT 2004 2003 2006
CONECT 2005 2003
CONECT 2006 2004 2044 2045 2046
CONECT 2007 1960
CONECT 2008 1961
CONECT 2009 1962
CONECT 2010 1967
CONECT 2011 1968
CONECT 2012 1968
CONECT 2013 1969
CONECT 2014 1969
CONECT 2015 1971
CONECT 2016 1972
CONECT 2017 1977
CONECT 2018 1978
CONECT 2019 1978
CONECT 2020 1979
CONECT 2021 1979
CONECT 2022 1980
CONECT 2023 1980
CONECT 2024 1982
CONECT 2025 1985
CONECT 2026 1986
CONECT 2027 1988
CONECT 2028 1988
CONECT 2029 1988
CONECT 2030 1990
CONECT 2031 1990
CONECT 2032 1990
CONECT 2033 1991
CONECT 2034 1993
CONECT 2035 1994
CONECT 2036 1997
CONECT 2037 2000
CONECT 2038 2000
CONECT 2039 2000
CONECT 2040 2001
CONECT 2041 2001
CONECT 2042 2001
CONECT 2043 2002
CONECT 2044 2006
CONECT 2045 2006
CONECT 2046 2006
CONECT 2048 2052
CONECT 2049 2052
CONECT 2050 2052
CONECT 2051 2052
CONECT 2052 2048 2049 2050 2051
CONECT 2053 2057
CONECT 2054 2057
CONECT 2055 2057
CONECT 2056 2057
CONECT 2057 2053 2054 2055 2056
CONECT 2058 2062
CONECT 2059 2062
CONECT 2060 2062
CONECT 2061 2062
CONECT 2062 2058 2059 2060 2061
CONECT 2063 2064 2065
CONECT 2064 2063
CONECT 2065 2063 2066 2067
CONECT 2066 2065
CONECT 2067 2065 2068
CONECT 2068 2067
CONECT 2069 2070 2071
CONECT 2070 2069
CONECT 2071 2069 2072 2073
CONECT 2072 2071
CONECT 2073 2071 2074
CONECT 2074 2073
END
