# Supplementary material for: Solvent-Site Prediction for Fragment Docking and Its Implication on Fragment-Based Drug Discovery
Source: J Chem Inf Model. 2025 Nov 24;65(23):12959–77. doi: 10.1021/acs.jcim.5c02352 (PMC12690578; doi:10.1021/acs.jcim.5c02352)
Supplement: Supplementary file 3 [file ci5c02352_si_003.zip › Frag2Lead_dataset/2015-10/frag.sdf]

frag.A
 OpenBabel12052209173D

 12 13  0  0  0  0  0  0  0  0999 V2000
   45.3920   20.6420   12.1430 Cl  0  0  0  0  0  0  0  0  0  0  0  0
   48.7430   18.5750   11.4230 C   0  0  0  0  0  0  0  0  0  0  0  0
   47.4210   18.9230   11.6260 C   0  0  0  0  0  0  0  0  0  0  0  0
   48.0250   21.2210   11.9220 C   0  0  0  0  0  0  0  0  0  0  0  0
   49.3500   20.8760   11.7290 C   0  0  0  0  0  0  0  0  0  0  0  0
   49.7030   19.5650   11.4920 C   0  0  0  0  0  0  0  0  0  0  0  0
   47.0620   20.2340   11.8770 C   0  0  0  0  0  0  0  0  0  0  0  0
   50.3770   21.8980   11.7780 C   0  0  0  0  0  0  0  0  0  0  0  0
   51.6720   21.6140   11.5930 C   0  0  0  0  0  0  0  0  0  0  0  0
   52.0650   20.2020   11.3400 C   0  0  0  0  0  0  0  0  0  0  0  0
   51.0540   19.2510   11.2990 N   0  0  0  0  0  0  0  0  0  0  0  0
   53.2540   19.9510   11.1800 O   0  0  0  0  0  0  0  0  0  0  0  0
  1  7  1  0  0  0  0
  2  3  2  0  0  0  0
  2  6  1  0  0  0  0
  3  7  1  0  0  0  0
  4  5  1  0  0  0  0
  4  7  2  0  0  0  0
  5  6  2  0  0  0  0
  5  8  1  0  0  0  0
  6 11  1  0  0  0  0
  8  9  2  0  0  0  0
  9 10  1  0  0  0  0
 10 11  1  0  0  0  0
 10 12  2  0  0  0  0
M  END
$$$$
