# Supplementary material for: Solvent-Site Prediction for Fragment Docking and Its Implication on Fragment-Based Drug Discovery
Source: J Chem Inf Model. 2025 Nov 24;65(23):12959–77. doi: 10.1021/acs.jcim.5c02352 (PMC12690578; doi:10.1021/acs.jcim.5c02352)
Supplement: Supplementary file 3 [file ci5c02352_si_003.zip › Frag2Lead_dataset/2015-10/lead.sdf]

lead.A
 OpenBabel12052209173D

 39 43  0  0  1  0  0  0  0  0999 V2000
   45.7910   20.6150   12.1660 Cl  0  0  0  0  0  0  0  0  0  0  0  0
   49.0210   18.5070   11.3950 C   0  0  0  0  0  0  0  0  0  0  0  0
   47.7160   18.8800   11.6200 C   0  0  0  0  0  0  0  0  0  0  0  0
   47.4320   20.2050   11.9060 C   0  0  0  0  0  0  0  0  0  0  0  0
   48.3940   21.1910   11.9750 C   0  0  0  0  0  0  0  0  0  0  0  0
   49.7200   20.8190   11.7500 C   0  0  0  0  0  0  0  0  0  0  0  0
   50.0300   19.4710   11.4580 C   0  0  0  0  0  0  0  0  0  0  0  0
   51.3480   19.0820   11.2930 N   0  0  0  0  0  0  0  0  0  0  0  0
   52.3490   19.9880   11.4490 C   0  0  0  0  0  0  0  0  0  0  0  0
   52.0910   21.3830   11.6960 C   0  0  0  0  0  0  0  0  0  0  0  0
   50.8010   21.8220   11.8160 C   0  0  0  0  0  0  0  0  0  0  0  0
   53.5070   19.6070   11.3370 O   0  0  0  0  0  0  0  0  0  0  0  0
   50.4660   23.2800   12.0240 C   0  0  0  0  0  0  0  0  0  0  0  0
   51.6980   24.0230   12.1330 N   0  0  0  0  0  0  0  0  0  0  0  0
   55.5030   27.2100    8.6380 C   0  0  0  0  0  0  0  0  0  0  0  0
   54.8530   28.4460    8.4840 C   0  0  0  0  0  0  0  0  0  0  0  0
   55.2240   29.2870    7.4800 C   0  0  0  0  0  0  0  0  0  0  0  0
   56.5580   26.8840    7.7700 C   0  0  0  0  0  0  0  0  0  0  0  0
   56.9580   27.7580    6.7550 C   0  0  0  0  0  0  0  0  0  0  0  0
   56.2730   28.9690    6.6110 C   0  0  0  0  0  0  0  0  0  0  0  0
   56.6530   29.8500    5.6090 N   0  0  0  0  0  0  0  0  0  0  0  0
   57.6600   29.6130    4.7530 C   0  0  0  0  0  0  0  0  0  0  0  0
   58.4050   28.4190    4.8420 C   0  0  0  0  0  0  0  0  0  0  0  0
   58.0870   27.4910    5.8130 C   0  0  0  0  0  0  0  0  0  0  0  0
   58.8320   26.3780    5.8830 O   0  0  0  0  0  0  0  0  0  0  0  0
   57.9350   30.4470    3.8980 O   0  0  0  0  0  0  0  0  0  0  0  0
   55.1080   26.2910    9.7460 C   0  0  0  0  0  0  0  0  0  0  0  0
   55.9030   25.4390   10.0890 O   0  0  0  0  0  0  0  0  0  0  0  0
   53.9130   26.4090   10.3940 N   0  0  0  0  0  0  0  0  0  0  0  0
   53.4960   25.5340   11.4910 C   0  0  2  0  0  0  0  0  0  0  0  0
   52.1850   24.8580   11.1870 C   0  0  0  0  0  0  0  0  0  0  0  0
   51.5720   25.0900   10.1570 O   0  0  0  0  0  0  0  0  0  0  0  0
   53.2250   26.3830   12.7300 C   0  0  0  0  0  0  0  0  0  0  0  0
   54.1600   27.5380   12.8420 C   0  0  0  0  0  0  0  0  0  0  0  0
   53.7070   28.8010   12.4820 C   0  0  0  0  0  0  0  0  0  0  0  0
   54.5700   29.8810   12.5870 C   0  0  0  0  0  0  0  0  0  0  0  0
   55.8700   29.6710   13.0480 C   0  0  0  0  0  0  0  0  0  0  0  0
   56.3330   28.4050   13.4000 C   0  0  0  0  0  0  0  0  0  0  0  0
   55.4670   27.3270   13.2990 C   0  0  0  0  0  0  0  0  0  0  0  0
  1  4  1  0  0  0  0
  2  3  2  0  0  0  0
  2  7  1  0  0  0  0
  3  4  1  0  0  0  0
  4  5  2  0  0  0  0
  5  6  1  0  0  0  0
  6  7  2  0  0  0  0
  6 11  1  0  0  0  0
  7  8  1  0  0  0  0
  8  9  1  0  0  0  0
  9 10  1  0  0  0  0
  9 12  2  0  0  0  0
 10 11  2  0  0  0  0
 11 13  1  0  0  0  0
 13 14  1  0  0  0  0
 14 31  1  0  0  0  0
 15 16  2  0  0  0  0
 15 18  1  0  0  0  0
 15 27  1  0  0  0  0
 16 17  1  0  0  0  0
 17 20  2  0  0  0  0
 18 19  2  0  0  0  0
 19 20  1  0  0  0  0
 19 24  1  0  0  0  0
 20 21  1  0  0  0  0
 21 22  1  0  0  0  0
 22 23  1  0  0  0  0
 22 26  2  0  0  0  0
 23 24  2  0  0  0  0
 24 25  1  0  0  0  0
 27 28  2  0  0  0  0
 27 29  1  0  0  0  0
 29 30  1  0  0  0  0
 30 31  1  0  0  0  0
 30 33  1  1  0  0  0
 31 32  2  0  0  0  0
 33 34  1  0  0  0  0
 34 35  2  0  0  0  0
 34 39  1  0  0  0  0
 35 36  1  0  0  0  0
 36 37  2  0  0  0  0
 37 38  1  0  0  0  0
 38 39  2  0  0  0  0
M  END
$$$$
