# Supplementary material for: Solvent-Site Prediction for Fragment Docking and Its Implication on Fragment-Based Drug Discovery
Source: J Chem Inf Model. 2025 Nov 24;65(23):12959–77. doi: 10.1021/acs.jcim.5c02352 (PMC12690578; doi:10.1021/acs.jcim.5c02352)
Supplement: Supplementary file 3 [file ci5c02352_si_003.zip › Frag2Lead_dataset/2015-10/rec-frag.pdb]

ATOM      1  N   ILE A  16      48.645  21.854   2.976  1.00 10.39      A    N  
ATOM      2  CA  ILE A  16      47.573  20.828   2.957  1.00 10.66      A    C  
ATOM      3  C   ILE A  16      48.084  19.572   2.265  1.00 10.94      A    C  
ATOM      4  O   ILE A  16      48.643  19.639   1.166  1.00 10.89      A    O  
ATOM      5  CB  ILE A  16      46.305  21.313   2.228  1.00 10.77      A    C  
ATOM      6  CG1 ILE A  16      45.785  22.633   2.819  1.00 10.94      A    C  
ATOM      7  CG2 ILE A  16      45.215  20.254   2.316  1.00 10.85      A    C  
ATOM      8  CD1 ILE A  16      45.090  22.498   4.163  1.00 10.86      A    C  
ATOM      9  N   VAL A  17      47.910  18.429   2.917  1.00 11.25      A    N  
ATOM     10  CA  VAL A  17      48.322  17.156   2.342  1.00 11.60      A    C  
ATOM     11  C   VAL A  17      47.105  16.503   1.726  1.00 11.94      A    C  
ATOM     12  O   VAL A  17      46.057  16.461   2.346  1.00 11.43      A    O  
ATOM     13  CB  VAL A  17      48.901  16.208   3.413  1.00 11.60      A    C  
ATOM     14  CG1 VAL A  17      49.380  14.906   2.777  1.00 11.72      A    C  
ATOM     15  CG2 VAL A  17      50.029  16.898   4.149  1.00 11.76      A    C  
ATOM     16  N   GLY A  18      47.247  16.020   0.490  1.00 12.51      A    N  
ATOM     17  CA  GLY A  18      46.211  15.208  -0.155  1.00 12.78      A    C  
ATOM     18  C   GLY A  18      45.050  16.025  -0.651  1.00 12.65      A    C  
ATOM     19  O   GLY A  18      43.980  15.504  -0.871  1.00 12.32      A    O  
ATOM     20  N   GLY A  19      45.274  17.319  -0.837  1.00 13.41      A    N  
ATOM     21  CA  GLY A  19      44.194  18.228  -1.222  1.00 13.51      A    C  
ATOM     22  C   GLY A  19      44.223  18.531  -2.714  1.00 13.50      A    C  
ATOM     23  O   GLY A  19      44.948  17.889  -3.471  1.00 13.23      A    O  
ATOM     24  N   THR A  20      43.404  19.495  -3.125  1.00 13.65      A    N  
ATOM     25  CA  THR A  20      43.395  19.967  -4.497  1.00 13.75      A    C  
ATOM     26  C   THR A  20      43.377  21.482  -4.509  1.00 13.24      A    C  
ATOM     27  O   THR A  20      43.080  22.127  -3.499  1.00 13.24      A    O  
ATOM     28  CB  THR A  20      42.197  19.419  -5.319  1.00 14.32      A    C  
ATOM     29  CG2 THR A  20      42.244  17.919  -5.380  1.00 15.17      A    C  
ATOM     30  OG1 THR A  20      40.952  19.814  -4.730  1.00 14.56      A    O  
ATOM     31  N   ALA A  21      43.721  22.031  -5.669  1.00 13.00      A    N  
ATOM     32  CA  ALA A  21      43.676  23.461  -5.932  1.00 12.33      A    C  
ATOM     33  C   ALA A  21      42.262  23.987  -5.770  1.00 12.02      A    C  
ATOM     34  O   ALA A  21      41.295  23.361  -6.203  1.00 13.44      A    O  
ATOM     35  CB  ALA A  21      44.201  23.749  -7.332  1.00 12.06      A    C  
ATOM     36  N   SER A  22      42.134  25.123  -5.106  1.00 11.72      A    N  
ATOM     37  CA  SER A  22      40.827  25.756  -4.889  1.00 12.04      A    C  
ATOM     38  C   SER A  22      40.409  26.515  -6.148  1.00 11.96      A    C  
ATOM     39  O   SER A  22      41.266  26.863  -6.986  1.00 11.87      A    O  
ATOM     40  CB  SER A  22      40.895  26.732  -3.712  1.00 11.94      A    C  
ATOM     41  OG  SER A  22      41.196  26.034  -2.515  1.00 12.19      A    O  
ATOM     42  N   VAL A  23      39.106  26.754  -6.267  1.00 11.77      A    N  
ATOM     43  CA  VAL A  23      38.549  27.684  -7.252  1.00 12.29      A    C  
ATOM     44  C   VAL A  23      38.788  29.065  -6.693  1.00 11.99      A    C  
ATOM     45  O   VAL A  23      38.661  29.259  -5.491  1.00 11.59      A    O  
ATOM     46  CB  VAL A  23      37.036  27.416  -7.497  1.00 12.19      A    C  
ATOM     47  CG1 VAL A  23      36.422  28.425  -8.460  1.00 12.59      A    C  
ATOM     48  CG2 VAL A  23      36.866  26.015  -8.067  1.00 12.62      A    C  
ATOM     49  N   ARG A  24      39.162  30.017  -7.549  1.00 12.59      A    N  
ATOM     50  CA  ARG A  24      39.385  31.387  -7.100  1.00 12.72      A    C  
ATOM     51  C   ARG A  24      38.184  31.887  -6.289  1.00 12.89      A    C  
ATOM     52  O   ARG A  24      37.029  31.785  -6.724  1.00 12.83      A    O  
ATOM     53  CB  ARG A  24      39.684  32.335  -8.264  1.00 13.06      A    C  
ATOM     54  CG  ARG A  24      40.055  33.739  -7.800  1.00 13.12      A    C  
ATOM     55  CD  ARG A  24      40.521  34.624  -8.937  1.00 13.26      A    C  
ATOM     56  NE  ARG A  24      41.858  34.248  -9.384  1.00 13.48      A    N  
ATOM     57  CZ  ARG A  24      42.977  34.600  -8.765  1.00 13.98      A    C  
ATOM     58  NH1 ARG A  24      42.930  35.342  -7.651  1.00 14.31      A    N1+
ATOM     59  NH2 ARG A  24      44.143  34.200  -9.248  1.00 13.97      A    N  
ATOM     60  N   GLY A  25      38.471  32.353  -5.074  1.00 12.88      A    N  
ATOM     61  CA  GLY A  25      37.464  32.925  -4.196  1.00 12.72      A    C  
ATOM     62  C   GLY A  25      36.372  32.026  -3.639  1.00 12.37      A    C  
ATOM     63  O   GLY A  25      35.350  32.519  -3.169  1.00 12.16      A    O  
ATOM     64  N   GLU A  26      36.581  30.718  -3.650  1.00 12.08      A    N  
ATOM     65  CA  GLU A  26      35.612  29.839  -3.024  1.00 11.90      A    C  
ATOM     66  C   GLU A  26      35.786  29.802  -1.500  1.00 11.30      A    C  
ATOM     67  O   GLU A  26      34.917  29.307  -0.801  1.00 11.56      A    O  
ATOM     68  CB  GLU A  26      35.648  28.445  -3.648  1.00 12.56      A    C  
ATOM     69  CG  GLU A  26      36.801  27.563  -3.232  1.00 12.84      A    C  
ATOM     70  CD  GLU A  26      36.609  26.137  -3.682  1.00 12.98      A    C  
ATOM     71  OE1 GLU A  26      35.623  25.508  -3.242  1.00 13.45      A    O  
ATOM     72  OE2 GLU A  26      37.450  25.638  -4.462  1.00 12.97      A    O1-
ATOM     73  N   TRP A  27      36.899  30.343  -0.997  1.00 10.31      A    N  
ATOM     74  CA  TRP A  27      37.106  30.520   0.447  1.00  9.85      A    C  
ATOM     75  C   TRP A  27      37.459  31.987   0.721  1.00  9.33      A    C  
ATOM     76  O   TRP A  27      38.583  32.295   1.120  1.00  8.99      A    O  
ATOM     77  CB  TRP A  27      38.247  29.614   0.945  1.00  9.69      A    C  
ATOM     78  CG  TRP A  27      38.192  28.195   0.406  1.00  9.86      A    C  
ATOM     79  CD1 TRP A  27      39.009  27.642  -0.541  1.00  9.94      A    C  
ATOM     80  CD2 TRP A  27      37.281  27.167   0.793  1.00  9.86      A    C  
ATOM     81  CE2 TRP A  27      37.602  26.017   0.048  1.00  9.79      A    C  
ATOM     82  CE3 TRP A  27      36.227  27.100   1.708  1.00  9.88      A    C  
ATOM     83  NE1 TRP A  27      38.656  26.333  -0.765  1.00  9.86      A    N  
ATOM     84  CZ2 TRP A  27      36.900  24.832   0.180  1.00  9.71      A    C  
ATOM     85  CZ3 TRP A  27      35.552  25.904   1.853  1.00  9.74      A    C  
ATOM     86  CH2 TRP A  27      35.878  24.799   1.087  1.00  9.61      A    C  
ATOM     87  N   PRO A  28      36.494  32.903   0.504  1.00  8.80      A    N  
ATOM     88  CA  PRO A  28      36.784  34.345   0.520  1.00  8.51      A    C  
ATOM     89  C   PRO A  28      37.084  34.950   1.901  1.00  8.16      A    C  
ATOM     90  O   PRO A  28      37.485  36.112   2.010  1.00  8.15      A    O  
ATOM     91  CB  PRO A  28      35.494  34.951  -0.050  1.00  8.60      A    C  
ATOM     92  CG  PRO A  28      34.433  33.978   0.300  1.00  8.62      A    C  
ATOM     93  CD  PRO A  28      35.080  32.630   0.205  1.00  8.72      A    C  
ATOM     94  N   TRP A  29      36.857  34.169   2.949  1.00  8.03      A    N  
ATOM     95  CA  TRP A  29      37.296  34.523   4.300  1.00  7.80      A    C  
ATOM     96  C   TRP A  29      38.766  34.144   4.579  1.00  7.52      A    C  
ATOM     97  O   TRP A  29      39.354  34.619   5.546  1.00  7.49      A    O  
ATOM     98  CB  TRP A  29      36.367  33.876   5.335  1.00  8.08      A    C  
ATOM     99  CG  TRP A  29      36.198  32.385   5.162  1.00  8.29      A    C  
ATOM    100  CD1 TRP A  29      36.990  31.412   5.674  1.00  8.49      A    C  
ATOM    101  CD2 TRP A  29      35.174  31.718   4.408  1.00  8.53      A    C  
ATOM    102  CE2 TRP A  29      35.413  30.336   4.514  1.00  8.70      A    C  
ATOM    103  CE3 TRP A  29      34.081  32.160   3.646  1.00  8.53      A    C  
ATOM    104  NE1 TRP A  29      36.521  30.174   5.303  1.00  8.70      A    N  
ATOM    105  CZ2 TRP A  29      34.585  29.384   3.916  1.00  8.82      A    C  
ATOM    106  CZ3 TRP A  29      33.260  31.205   3.038  1.00  8.67      A    C  
ATOM    107  CH2 TRP A  29      33.526  29.842   3.166  1.00  8.82      A    C  
ATOM    108  N   GLN A  30      39.349  33.276   3.763  1.00  7.22      A    N  
ATOM    109  CA  GLN A  30      40.765  32.904   3.918  1.00  7.07      A    C  
ATOM    110  C   GLN A  30      41.706  34.051   3.553  1.00  6.99      A    C  
ATOM    111  O   GLN A  30      41.638  34.608   2.436  1.00  7.02      A    O  
ATOM    112  CB  GLN A  30      41.104  31.692   3.054  1.00  7.06      A    C  
ATOM    113  CG  GLN A  30      42.595  31.312   3.030  1.00  7.09      A    C  
ATOM    114  CD  GLN A  30      43.019  30.395   4.155  1.00  7.10      A    C  
ATOM    115  NE2 GLN A  30      42.394  29.235   4.243  1.00  6.93      A    N  
ATOM    116  OE1 GLN A  30      43.942  30.727   4.932  1.00  7.52      A    O  
ATOM    117  N   VAL A  31      42.578  34.389   4.498  1.00  6.86      A    N  
ATOM    118  CA  VAL A  31      43.692  35.287   4.276  1.00  6.88      A    C  
ATOM    119  C   VAL A  31      45.034  34.558   4.420  1.00  7.02      A    C  
ATOM    120  O   VAL A  31      45.129  33.491   5.034  1.00  6.84      A    O  
ATOM    121  CB  VAL A  31      43.661  36.518   5.208  1.00  6.78      A    C  
ATOM    122  CG1 VAL A  31      42.333  37.255   5.036  1.00  6.77      A    C  
ATOM    123  CG2 VAL A  31      43.906  36.141   6.675  1.00  6.77      A    C  
ATOM    124  N   THR A  32      46.055  35.143   3.811  1.00  7.13      A    N  
ATOM    125  CA  THR A  32      47.444  34.713   4.024  1.00  7.43      A    C  
ATOM    126  C   THR A  32      48.119  35.831   4.814  1.00  7.47      A    C  
ATOM    127  O   THR A  32      48.051  37.009   4.450  1.00  7.61      A    O  
ATOM    128  CB  THR A  32      48.188  34.350   2.704  1.00  7.36      A    C  
ATOM    129  CG2 THR A  32      47.895  35.330   1.614  1.00  7.44      A    C  
ATOM    130  OG1 THR A  32      49.614  34.277   2.902  1.00  7.30      A    O  
ATOM    131  N   LEU A  33      48.720  35.438   5.928  1.00  7.64      A    N  
ATOM    132  CA  LEU A  33      49.407  36.343   6.818  1.00  7.74      A    C  
ATOM    133  C   LEU A  33      50.882  36.231   6.495  1.00  7.73      A    C  
ATOM    134  O   LEU A  33      51.458  35.153   6.610  1.00  7.49      A    O  
ATOM    135  CB  LEU A  33      49.157  35.929   8.269  1.00  8.08      A    C  
ATOM    136  CG  LEU A  33      49.869  36.727   9.362  1.00  8.41      A    C  
ATOM    137  CD1 LEU A  33      49.444  38.194   9.392  1.00  8.63      A    C  
ATOM    138  CD2 LEU A  33      49.625  36.091  10.728  1.00  8.50      A    C  
ATOM    139  N   HIS A  34      51.485  37.340   6.061  1.00  7.84      A    N  
ATOM    140  CA  HIS A  34      52.914  37.376   5.792  1.00  7.94      A    C  
ATOM    141  C   HIS A  34      53.660  38.079   6.899  1.00  8.28      A    C  
ATOM    142  O   HIS A  34      53.126  38.958   7.577  1.00  8.39      A    O  
ATOM    143  CB  HIS A  34      53.210  38.087   4.472  1.00  7.80      A    C  
ATOM    144  CG  HIS A  34      52.868  37.277   3.271  1.00  7.62      A    C  
ATOM    145  CD2 HIS A  34      51.888  36.372   3.061  1.00  7.71      A    C  
ATOM    146  ND1 HIS A  34      53.611  37.310   2.114  1.00  7.76      A    N  
ATOM    147  CE1 HIS A  34      53.099  36.470   1.239  1.00  7.72      A    C  
ATOM    148  NE2 HIS A  34      52.045  35.892   1.788  1.00  7.63      A    N  
ATOM    149  N   THR A  35      54.919  37.698   7.050  1.00  8.55      A    N  
ATOM    150  CA  THR A  35      55.857  38.459   7.823  1.00  8.80      A    C  
ATOM    151  C   THR A  35      56.829  39.054   6.831  1.00  9.09      A    C  
ATOM    152  O   THR A  35      57.125  38.423   5.824  1.00  9.11      A    O  
ATOM    153  CB  THR A  35      56.602  37.612   8.864  1.00  8.83      A    C  
ATOM    154  CG2 THR A  35      57.342  36.455   8.238  1.00  8.75      A    C  
ATOM    155  OG1 THR A  35      57.532  38.449   9.554  1.00  9.23      A    O  
ATOM    156  N   THR A  36      57.292  40.268   7.099  1.00  9.56      A    N  
ATOM    157  CA  THR A  36      58.272  40.939   6.233  1.00 10.27      A    C  
ATOM    158  C   THR A  36      59.695  40.755   6.752  1.00 11.12      A    C  
ATOM    159  O   THR A  36      60.643  41.190   6.102  1.00 11.54      A    O  
ATOM    160  CB  THR A  36      58.004  42.451   6.141  1.00 10.12      A    C  
ATOM    161  CG2 THR A  36      56.626  42.713   5.542  1.00 10.26      A    C  
ATOM    162  OG1 THR A  36      58.115  43.045   7.440  1.00  9.98      A    O  
ATOM    163  N   SER A  37      59.847  40.093   7.900  1.00 11.82      A    N  
ATOM    164  CA  SER A  37      61.156  39.935   8.528  1.00 12.94      A    C  
ATOM    165  C   SER A  37      61.653  38.487   8.452  1.00 12.37      A    C  
ATOM    166  O   SER A  37      60.902  37.574   8.781  1.00 13.28      A    O  
ATOM    167  CB  SER A  37      61.086  40.372   9.988  1.00 13.72      A    C  
ATOM    168  OG  SER A  37      62.275  39.987  10.650  1.00 15.44      A    O  
ATOM    169  N   PRO A  37A     62.900  38.264   8.003  1.00 11.59      A    N  
ATOM    170  CA  PRO A  37A     63.864  39.236   7.446  1.00 11.45      A    C  
ATOM    171  C   PRO A  37A     63.480  39.702   6.050  1.00 10.97      A    C  
ATOM    172  O   PRO A  37A     63.613  40.879   5.733  1.00 10.93      A    O  
ATOM    173  CB  PRO A  37A     65.189  38.446   7.408  1.00 11.53      A    C  
ATOM    174  CG  PRO A  37A     64.811  37.005   7.396  1.00 11.36      A    C  
ATOM    175  CD  PRO A  37A     63.472  36.904   8.101  1.00 11.75      A    C  
ATOM    176  N   THR A  37B     63.022  38.766   5.220  1.00 10.75      A    N  
ATOM    177  CA  THR A  37B     62.428  39.076   3.915  1.00 10.65      A    C  
ATOM    178  C   THR A  37B     60.998  38.528   3.923  1.00 10.23      A    C  
ATOM    179  O   THR A  37B     60.674  37.689   4.742  1.00  9.99      A    O  
ATOM    180  CB  THR A  37B     63.221  38.449   2.746  1.00 10.52      A    C  
ATOM    181  CG2 THR A  37B     64.609  39.074   2.626  1.00 10.71      A    C  
ATOM    182  OG1 THR A  37B     63.340  37.041   2.946  1.00 10.52      A    O  
ATOM    183  N   GLN A  37C     60.155  38.991   3.015  1.00  9.97      A    N  
ATOM    184  CA  GLN A  37C     58.723  38.683   3.106  1.00 10.18      A    C  
ATOM    185  C   GLN A  37C     58.391  37.246   2.754  1.00 10.27      A    C  
ATOM    186  O   GLN A  37C     58.904  36.689   1.787  1.00 10.26      A    O  
ATOM    187  CB  GLN A  37C     57.902  39.648   2.260  1.00 10.22      A    C  
ATOM    188  CG  GLN A  37C     56.419  39.581   2.573  1.00 10.26      A    C  
ATOM    189  CD  GLN A  37C     55.619  40.633   1.854  1.00 10.17      A    C  
ATOM    190  NE2 GLN A  37C     54.493  40.231   1.322  1.00 10.24      A    N  
ATOM    191  OE1 GLN A  37C     55.996  41.806   1.804  1.00 10.34      A    O  
ATOM    192  N   ARG A  37D     57.542  36.633   3.568  1.00 10.24      A    N  
ATOM    193  CA  ARG A  37D     57.142  35.251   3.353  1.00 10.65      A    C  
ATOM    194  C   ARG A  37D     55.808  35.002   4.029  1.00  9.86      A    C  
ATOM    195  O   ARG A  37D     55.437  35.701   4.972  1.00  9.25      A    O  
ATOM    196  CB  ARG A  37D     58.186  34.259   3.899  1.00 11.88      A    C  
ATOM    197  CG  ARG A  37D     58.487  34.408   5.382  1.00 13.27      A    C  
ATOM    198  CD  ARG A  37D     59.441  33.327   5.891  1.00 15.10      A    C  
ATOM    199  NE  ARG A  37D     59.499  33.351   7.361  1.00 17.25      A    N  
ATOM    200  CZ  ARG A  37D     58.726  32.639   8.197  1.00 18.91      A    C  
ATOM    201  NH1 ARG A  37D     57.804  31.765   7.745  1.00 19.48      A    N1+
ATOM    202  NH2 ARG A  37D     58.884  32.795   9.522  1.00 18.79      A    N  
ATOM    203  N   HIS A  38      55.094  34.012   3.524  1.00  9.30      A    N  
ATOM    204  CA  HIS A  38      53.889  33.540   4.169  1.00  9.07      A    C  
ATOM    205  C   HIS A  38      54.239  32.977   5.539  1.00  9.12      A    C  
ATOM    206  O   HIS A  38      55.188  32.200   5.676  1.00  9.21      A    O  
ATOM    207  CB  HIS A  38      53.217  32.465   3.302  1.00  8.86      A    C  
ATOM    208  CG  HIS A  38      52.172  31.672   4.021  1.00  8.47      A    C  
ATOM    209  CD2 HIS A  38      52.262  30.541   4.759  1.00  8.56      A    C  
ATOM    210  ND1 HIS A  38      50.840  32.016   4.004  1.00  8.33      A    N  
ATOM    211  CE1 HIS A  38      50.153  31.138   4.709  1.00  8.43      A    C  
ATOM    212  NE2 HIS A  38      50.994  30.235   5.190  1.00  8.26      A    N  
ATOM    213  N   LEU A  39      53.452  33.347   6.545  1.00  8.92      A    N  
ATOM    214  CA  LEU A  39      53.628  32.837   7.909  1.00  8.82      A    C  
ATOM    215  C   LEU A  39      52.528  31.842   8.299  1.00  8.72      A    C  
ATOM    216  O   LEU A  39      52.796  30.734   8.764  1.00  8.34      A    O  
ATOM    217  CB  LEU A  39      53.611  34.018   8.875  1.00  9.12      A    C  
ATOM    218  CG  LEU A  39      53.694  33.740  10.378  1.00  9.38      A    C  
ATOM    219  CD1 LEU A  39      54.951  32.938  10.689  1.00  9.60      A    C  
ATOM    220  CD2 LEU A  39      53.723  35.061  11.119  1.00  9.40      A    C  
ATOM    221  N   CYS A  40      51.279  32.241   8.087  1.00  8.24      A    N  
ATOM    222  CA  CYS A  40      50.148  31.468   8.571  1.00  7.99      A    C  
ATOM    223  C   CYS A  40      48.880  31.832   7.824  1.00  7.68      A    C  
ATOM    224  O   CYS A  40      48.816  32.873   7.174  1.00  7.70      A    O  
ATOM    225  CB  CYS A  40      49.943  31.777  10.053  1.00  8.04      A    C  
ATOM    226  SG  CYS A  40      50.835  30.701  11.205  1.00  8.15      A    S  
ATOM    227  N   GLY A  41      47.876  30.981   7.934  1.00  7.38      A    N  
ATOM    228  CA  GLY A  41      46.541  31.318   7.464  1.00  7.33      A    C  
ATOM    229  C   GLY A  41      45.767  32.134   8.485  1.00  7.24      A    C  
ATOM    230  O   GLY A  41      46.236  32.373   9.620  1.00  7.09      A    O  
ATOM    231  N   GLY A  42      44.579  32.566   8.075  1.00  7.09      A    N  
ATOM    232  CA  GLY A  42      43.663  33.284   8.958  1.00  7.08      A    C  
ATOM    233  C   GLY A  42      42.295  33.402   8.309  1.00  7.05      A    C  
ATOM    234  O   GLY A  42      42.127  33.077   7.132  1.00  7.13      A    O  
ATOM    235  N   SER A  43      41.321  33.889   9.070  1.00  6.90      A    N  
ATOM    236  CA  SER A  43      39.944  34.004   8.590  1.00  6.75      A    C  
ATOM    237  C   SER A  43      39.383  35.394   8.876  1.00  6.85      A    C  
ATOM    238  O   SER A  43      39.508  35.900  10.000  1.00  6.75      A    O  
ATOM    239  CB  SER A  43      39.058  32.976   9.286  1.00  6.67      A    C  
ATOM    240  OG  SER A  43      39.348  31.666   8.879  1.00  6.66      A    O  
ATOM    241  N   ILE A  44      38.729  35.991   7.888  1.00  6.87      A    N  
ATOM    242  CA  ILE A  44      38.034  37.255   8.122  1.00  7.15      A    C  
ATOM    243  C   ILE A  44      36.757  36.954   8.908  1.00  7.49      A    C  
ATOM    244  O   ILE A  44      35.915  36.178   8.454  1.00  7.35      A    O  
ATOM    245  CB  ILE A  44      37.686  37.994   6.820  1.00  7.07      A    C  
ATOM    246  CG1 ILE A  44      38.946  38.259   5.978  1.00  7.01      A    C  
ATOM    247  CG2 ILE A  44      37.000  39.314   7.148  1.00  7.13      A    C  
ATOM    248  CD1 ILE A  44      38.666  38.548   4.518  1.00  6.99      A    C  
ATOM    249  N   ILE A  45      36.628  37.543  10.095  1.00  7.98      A    N  
ATOM    250  CA  ILE A  45      35.395  37.409  10.875  1.00  8.57      A    C  
ATOM    251  C   ILE A  45      34.639  38.716  11.101  1.00  9.03      A    C  
ATOM    252  O   ILE A  45      33.528  38.681  11.594  1.00  9.04      A    O  
ATOM    253  CB  ILE A  45      35.634  36.709  12.229  1.00  8.73      A    C  
ATOM    254  CG1 ILE A  45      36.530  37.567  13.131  1.00  8.88      A    C  
ATOM    255  CG2 ILE A  45      36.209  35.309  11.994  1.00  8.70      A    C  
ATOM    256  CD1 ILE A  45      36.389  37.225  14.603  1.00  8.94      A    C  
ATOM    257  N   GLY A  46      35.233  39.840  10.719  1.00  9.40      A    N  
ATOM    258  CA  GLY A  46      34.608  41.157  10.816  1.00 10.43      A    C  
ATOM    259  C   GLY A  46      35.409  42.129   9.967  1.00 11.32      A    C  
ATOM    260  O   GLY A  46      36.461  41.760   9.426  1.00 10.90      A    O  
ATOM    261  N   ASN A  47      34.945  43.374   9.856  1.00 12.80      A    N  
ATOM    262  CA  ASN A  47      35.561  44.329   8.914  1.00 13.95      A    C  
ATOM    263  C   ASN A  47      36.996  44.723   9.274  1.00 13.47      A    C  
ATOM    264  O   ASN A  47      37.769  45.160   8.399  1.00 13.81      A    O  
ATOM    265  CB  ASN A  47      34.681  45.589   8.726  1.00 15.74      A    C  
ATOM    266  CG  ASN A  47      33.443  45.326   7.849  1.00 18.18      A    C  
ATOM    267  ND2 ASN A  47      33.549  45.646   6.551  1.00 18.91      A    N  
ATOM    268  OD1 ASN A  47      32.404  44.856   8.333  1.00 20.69      A    O  
ATOM    269  N   GLN A  48      37.351  44.557  10.546  1.00 12.49      A    N  
ATOM    270  CA  GLN A  48      38.672  44.900  11.055  1.00 12.09      A    C  
ATOM    271  C   GLN A  48      39.344  43.715  11.755  1.00 10.60      A    C  
ATOM    272  O   GLN A  48      40.306  43.920  12.498  1.00  9.91      A    O  
ATOM    273  CB  GLN A  48      38.510  46.046  12.065  1.00 13.07      A    C  
ATOM    274  CG  GLN A  48      39.696  46.986  12.163  1.00 14.57      A    C  
ATOM    275  CD  GLN A  48      39.409  48.193  13.047  1.00 15.66      A    C  
ATOM    276  NE2 GLN A  48      40.423  49.018  13.304  1.00 16.87      A    N  
ATOM    277  OE1 GLN A  48      38.284  48.377  13.492  1.00 18.01      A    O  
ATOM    278  N   TRP A  51      38.849  42.490  11.526  1.00  9.67      A    N  
ATOM    279  CA  TRP A  51      39.205  41.344  12.380  1.00  9.12      A    C  
ATOM    280  C   TRP A  51      39.488  40.061  11.623  1.00  8.79      A    C  
ATOM    281  O   TRP A  51      38.648  39.568  10.847  1.00  8.66      A    O  
ATOM    282  CB  TRP A  51      38.101  41.072  13.415  1.00  9.18      A    C  
ATOM    283  CG  TRP A  51      37.883  42.216  14.353  1.00  9.41      A    C  
ATOM    284  CD1 TRP A  51      36.870  43.119  14.310  1.00  9.53      A    C  
ATOM    285  CD2 TRP A  51      38.713  42.587  15.458  1.00  9.51      A    C  
ATOM    286  CE2 TRP A  51      38.137  43.730  16.044  1.00  9.78      A    C  
ATOM    287  CE3 TRP A  51      39.891  42.068  16.005  1.00  9.62      A    C  
ATOM    288  NE1 TRP A  51      37.018  44.036  15.318  1.00  9.74      A    N  
ATOM    289  CZ2 TRP A  51      38.696  44.370  17.167  1.00  9.85      A    C  
ATOM    290  CZ3 TRP A  51      40.453  42.706  17.119  1.00  9.89      A    C  
ATOM    291  CH2 TRP A  51      39.853  43.850  17.676  1.00  9.86      A    C  
ATOM    292  N   ILE A  52      40.676  39.527  11.886  1.00  8.48      A    N  
ATOM    293  CA  ILE A  52      41.098  38.208  11.424  1.00  8.16      A    C  
ATOM    294  C   ILE A  52      41.219  37.281  12.630  1.00  8.08      A    C  
ATOM    295  O   ILE A  52      41.816  37.642  13.642  1.00  8.43      A    O  
ATOM    296  CB  ILE A  52      42.459  38.286  10.745  1.00  8.10      A    C  
ATOM    297  CG1 ILE A  52      42.450  39.358   9.632  1.00  8.03      A    C  
ATOM    298  CG2 ILE A  52      42.921  36.894  10.279  1.00  8.07      A    C  
ATOM    299  CD1 ILE A  52      41.424  39.187   8.525  1.00  7.94      A    C  
ATOM    300  N   LEU A  53      40.630  36.101  12.536  1.00  7.97      A    N  
ATOM    301  CA  LEU A  53      40.819  35.071  13.549  1.00  7.68      A    C  
ATOM    302  C   LEU A  53      41.899  34.093  13.100  1.00  7.46      A    C  
ATOM    303  O   LEU A  53      41.847  33.582  11.995  1.00  7.56      A    O  
ATOM    304  CB  LEU A  53      39.514  34.340  13.823  1.00  7.84      A    C  
ATOM    305  CG  LEU A  53      39.459  33.575  15.150  1.00  7.78      A    C  
ATOM    306  CD1 LEU A  53      39.642  34.509  16.333  1.00  7.79      A    C  
ATOM    307  CD2 LEU A  53      38.156  32.790  15.286  1.00  7.87      A    C  
ATOM    308  N   THR A  54      42.887  33.853  13.955  1.00  7.14      A    N  
ATOM    309  CA  THR A  54      44.014  33.000  13.580  1.00  7.09      A    C  
ATOM    310  C   THR A  54      44.553  32.213  14.800  1.00  7.03      A    C  
ATOM    311  O   THR A  54      43.890  32.141  15.825  1.00  6.77      A    O  
ATOM    312  CB  THR A  54      45.100  33.846  12.866  1.00  7.00      A    C  
ATOM    313  CG2 THR A  54      45.607  34.951  13.756  1.00  6.89      A    C  
ATOM    314  OG1 THR A  54      46.178  33.009  12.403  1.00  6.95      A    O  
ATOM    315  N   ALA A  55      45.719  31.594  14.679  1.00  7.01      A    N  
ATOM    316  CA  ALA A  55      46.261  30.794  15.793  1.00  7.21      A    C  
ATOM    317  C   ALA A  55      47.312  31.591  16.572  1.00  7.38      A    C  
ATOM    318  O   ALA A  55      48.166  32.265  15.973  1.00  7.30      A    O  
ATOM    319  CB  ALA A  55      46.850  29.474  15.282  1.00  7.20      A    C  
ATOM    320  N   ALA A  56      47.235  31.528  17.907  1.00  7.46      A    N  
ATOM    321  CA  ALA A  56      48.182  32.231  18.771  1.00  7.50      A    C  
ATOM    322  C   ALA A  56      49.624  31.834  18.462  1.00  7.58      A    C  
ATOM    323  O   ALA A  56      50.533  32.675  18.509  1.00  7.36      A    O  
ATOM    324  CB  ALA A  56      47.888  31.950  20.245  1.00  7.53      A    C  
ATOM    325  N   HIS A  57      49.836  30.553  18.173  1.00  7.68      A    N  
ATOM    326  CA  HIS A  57      51.205  30.039  18.037  1.00  7.83      A    C  
ATOM    327  C   HIS A  57      51.921  30.591  16.816  1.00  8.02      A    C  
ATOM    328  O   HIS A  57      53.139  30.555  16.755  1.00  8.59      A    O  
ATOM    329  CB  HIS A  57      51.245  28.498  18.081  1.00  7.72      A    C  
ATOM    330  CG  HIS A  57      51.029  27.820  16.764  1.00  7.72      A    C  
ATOM    331  CD2 HIS A  57      51.848  27.649  15.700  1.00  7.70      A    C  
ATOM    332  ND1 HIS A  57      49.869  27.142  16.465  1.00  7.72      A    N  
ATOM    333  CE1 HIS A  57      49.978  26.591  15.272  1.00  7.84      A    C  
ATOM    334  NE2 HIS A  57      51.164  26.893  14.782  1.00  7.84      A    N  
ATOM    335  N   CYS A  58      51.170  31.104  15.848  1.00  8.06      A    N  
ATOM    336  CA  CYS A  58      51.759  31.782  14.699  1.00  8.33      A    C  
ATOM    337  C   CYS A  58      52.696  32.951  15.053  1.00  8.60      A    C  
ATOM    338  O   CYS A  58      53.512  33.361  14.223  1.00  8.56      A    O  
ATOM    339  CB  CYS A  58      50.647  32.296  13.779  1.00  8.14      A    C  
ATOM    340  SG  CYS A  58      49.772  30.960  12.937  1.00  8.12      A    S  
ATOM    341  N   PHE A  59      52.568  33.487  16.262  1.00  9.02      A    N  
ATOM    342  CA  PHE A  59      53.297  34.697  16.638  1.00  9.56      A    C  
ATOM    343  C   PHE A  59      54.525  34.472  17.520  1.00 10.30      A    C  
ATOM    344  O   PHE A  59      55.034  35.406  18.128  1.00  9.89      A    O  
ATOM    345  CB  PHE A  59      52.297  35.696  17.222  1.00  9.36      A    C  
ATOM    346  CG  PHE A  59      51.171  35.939  16.285  1.00  9.21      A    C  
ATOM    347  CD1 PHE A  59      51.371  36.700  15.155  1.00  9.13      A    C  
ATOM    348  CD2 PHE A  59      49.956  35.280  16.445  1.00  9.16      A    C  
ATOM    349  CE1 PHE A  59      50.346  36.862  14.230  1.00  9.38      A    C  
ATOM    350  CE2 PHE A  59      48.942  35.430  15.524  1.00  8.95      A    C  
ATOM    351  CZ  PHE A  59      49.137  36.217  14.418  1.00  9.05      A    C  
ATOM    352  N   TYR A  59A     55.015  33.236  17.541  1.00 11.54      A    N  
ATOM    353  CA  TYR A  59A     56.251  32.916  18.240  1.00 12.89      A    C  
ATOM    354  C   TYR A  59A     57.353  33.779  17.659  1.00 13.28      A    C  
ATOM    355  O   TYR A  59A     57.546  33.808  16.448  1.00 12.50      A    O  
ATOM    356  CB  TYR A  59A     56.641  31.442  18.085  1.00 13.63      A    C  
ATOM    357  CG  TYR A  59A     58.023  31.172  18.665  1.00 14.78      A    C  
ATOM    358  CD1 TYR A  59A     58.209  31.019  20.050  1.00 15.56      A    C  
ATOM    359  CD2 TYR A  59A     59.141  31.133  17.854  1.00 15.42      A    C  
ATOM    360  CE1 TYR A  59A     59.468  30.809  20.586  1.00 16.11      A    C  
ATOM    361  CE2 TYR A  59A     60.404  30.931  18.385  1.00 16.20      A    C  
ATOM    362  CZ  TYR A  59A     60.556  30.760  19.753  1.00 16.41      A    C  
ATOM    363  OH  TYR A  59A     61.814  30.552  20.285  1.00 17.40      A    O  
ATOM    364  N   GLY A  59B     58.059  34.497  18.518  1.00 13.97      A    N  
ATOM    365  CA  GLY A  59B     59.131  35.380  18.048  1.00 15.21      A    C  
ATOM    366  C   GLY A  59B     58.713  36.642  17.300  1.00 15.75      A    C  
ATOM    367  O   GLY A  59B     59.582  37.381  16.813  1.00 15.96      A    O  
ATOM    368  N   VAL A  59C     57.405  36.908  17.199  1.00 15.39      A    N  
ATOM    369  CA  VAL A  59C     56.930  38.091  16.476  1.00 15.75      A    C  
ATOM    370  C   VAL A  59C     56.810  39.138  17.543  1.00 15.74      A    C  
ATOM    371  O   VAL A  59C     55.995  39.001  18.427  1.00 16.13      A    O  
ATOM    372  CB  VAL A  59C     55.584  37.856  15.753  1.00 15.75      A    C  
ATOM    373  CG1 VAL A  59C     54.951  39.171  15.299  1.00 15.37      A    C  
ATOM    374  CG2 VAL A  59C     55.795  36.931  14.559  1.00 15.70      A    C  
ATOM    375  N   GLU A  60      57.666  40.152  17.491  1.00 16.51      A    N  
ATOM    376  CA  GLU A  60      57.781  41.097  18.614  1.00 16.32      A    C  
ATOM    377  C   GLU A  60      56.950  42.352  18.406  1.00 15.79      A    C  
ATOM    378  O   GLU A  60      56.660  43.083  19.360  1.00 15.23      A    O  
ATOM    379  CB  GLU A  60      59.255  41.428  18.884  1.00 17.13      A    C  
ATOM    380  CG  GLU A  60      60.032  40.259  19.478  0.50 17.26      A    C  
ATOM    381  CD  GLU A  60      59.299  39.606  20.635  0.50 17.49      A    C  
ATOM    382  OE1 GLU A  60      58.949  40.320  21.594  0.50 18.17      A    O  
ATOM    383  OE2 GLU A  60      59.058  38.382  20.587  0.50 17.52      A    O1-
ATOM    384  N   SER A  61      56.538  42.581  17.165  1.00 15.25      A    N  
ATOM    385  CA  SER A  61      55.743  43.743  16.832  1.00 14.87      A    C  
ATOM    386  C   SER A  61      54.778  43.430  15.689  1.00 14.39      A    C  
ATOM    387  O   SER A  61      55.127  42.707  14.756  1.00 14.14      A    O  
ATOM    388  CB  SER A  61      56.662  44.881  16.413  1.00 15.10      A    C  
ATOM    389  OG  SER A  61      55.933  45.934  15.819  1.00 15.71      A    O  
ATOM    390  N   PRO A  62      53.568  44.001  15.745  1.00 14.11      A    N  
ATOM    391  CA  PRO A  62      52.645  43.847  14.613  1.00 14.17      A    C  
ATOM    392  C   PRO A  62      53.093  44.550  13.332  1.00 14.57      A    C  
ATOM    393  O   PRO A  62      52.522  44.280  12.278  1.00 14.02      A    O  
ATOM    394  CB  PRO A  62      51.357  44.485  15.127  1.00 13.88      A    C  
ATOM    395  CG  PRO A  62      51.828  45.503  16.104  1.00 14.03      A    C  
ATOM    396  CD  PRO A  62      53.000  44.863  16.794  1.00 14.04      A    C  
ATOM    397  N   LYS A  63      54.100  45.427  13.411  1.00 14.88      A    N  
ATOM    398  CA  LYS A  63      54.504  46.233  12.257  1.00 15.68      A    C  
ATOM    399  C   LYS A  63      55.010  45.395  11.105  1.00 14.02      A    C  
ATOM    400  O   LYS A  63      54.927  45.809   9.960  1.00 13.89      A    O  
ATOM    401  CB  LYS A  63      55.583  47.257  12.644  1.00 17.55      A    C  
ATOM    402  CG  LYS A  63      55.105  48.306  13.621  1.00 19.81      A    C  
ATOM    403  CD  LYS A  63      56.133  49.397  13.819  1.00 22.44      A    C  
ATOM    404  CE  LYS A  63      55.520  50.566  14.577  1.00 24.27      A    C  
ATOM    405  NZ  LYS A  63      56.589  51.446  15.131  1.00 26.56      A    N1+
ATOM    406  N   ILE A  64      55.534  44.214  11.411  1.00 13.16      A    N  
ATOM    407  CA  ILE A  64      56.122  43.356  10.385  1.00 12.24      A    C  
ATOM    408  C   ILE A  64      55.114  42.404   9.770  1.00 11.22      A    C  
ATOM    409  O   ILE A  64      55.485  41.534   9.012  1.00 10.64      A    O  
ATOM    410  CB  ILE A  64      57.344  42.573  10.927  1.00 12.83      A    C  
ATOM    411  CG1 ILE A  64      56.933  41.590  12.028  1.00 13.19      A    C  
ATOM    412  CG2 ILE A  64      58.422  43.557  11.391  1.00 13.01      A    C  
ATOM    413  CD1 ILE A  64      57.944  40.499  12.278  1.00 13.70      A    C  
ATOM    414  N   LEU A  65      53.833  42.585  10.090  1.00 10.45      A    N  
ATOM    415  CA  LEU A  65      52.775  41.711   9.585  1.00 10.19      A    C  
ATOM    416  C   LEU A  65      52.020  42.375   8.444  1.00  9.75      A    C  
ATOM    417  O   LEU A  65      51.783  43.582   8.458  1.00  9.31      A    O  
ATOM    418  CB  LEU A  65      51.792  41.339  10.710  1.00 10.24      A    C  
ATOM    419  CG  LEU A  65      52.357  40.517  11.865  1.00 10.38      A    C  
ATOM    420  CD1 LEU A  65      51.267  40.271  12.896  1.00 10.78      A    C  
ATOM    421  CD2 LEU A  65      52.933  39.207  11.350  1.00 10.69      A    C  
ATOM    422  N   ARG A  66      51.654  41.559   7.462  1.00  9.63      A    N  
ATOM    423  CA  ARG A  66      50.809  41.985   6.359  1.00  9.84      A    C  
ATOM    424  C   ARG A  66      49.750  40.932   6.116  1.00  9.35      A    C  
ATOM    425  O   ARG A  66      50.060  39.737   6.028  1.00  9.57      A    O  
ATOM    426  CB  ARG A  66      51.638  42.173   5.086  1.00 10.15      A    C  
ATOM    427  CG  ARG A  66      52.644  43.307   5.171  1.00 10.64      A    C  
ATOM    428  CD  ARG A  66      53.276  43.560   3.820  1.00 11.07      A    C  
ATOM    429  NE  ARG A  66      54.052  44.801   3.820  1.00 11.74      A    N  
ATOM    430  CZ  ARG A  66      54.674  45.292   2.754  1.00 12.01      A    C  
ATOM    431  NH1 ARG A  66      54.638  44.652   1.601  1.00 12.32      A    N1+
ATOM    432  NH2 ARG A  66      55.320  46.431   2.832  1.00 12.36      A    N  
ATOM    433  N   VAL A  67      48.502  41.374   6.008  1.00  8.60      A    N  
ATOM    434  CA  VAL A  67      47.400  40.493   5.715  1.00  8.02      A    C  
ATOM    435  C   VAL A  67      46.911  40.724   4.293  1.00  7.89      A    C  
ATOM    436  O   VAL A  67      46.578  41.854   3.907  1.00  8.37      A    O  
ATOM    437  CB  VAL A  67      46.235  40.703   6.703  1.00  7.92      A    C  
ATOM    438  CG1 VAL A  67      45.014  39.914   6.264  1.00  7.78      A    C  
ATOM    439  CG2 VAL A  67      46.652  40.289   8.101  1.00  7.83      A    C  
ATOM    440  N   TYR A  68      46.859  39.636   3.532  1.00  7.54      A    N  
ATOM    441  CA  TYR A  68      46.476  39.649   2.131  1.00  7.33      A    C  
ATOM    442  C   TYR A  68      45.164  38.872   1.982  1.00  7.35      A    C  
ATOM    443  O   TYR A  68      45.105  37.679   2.271  1.00  7.19      A    O  
ATOM    444  CB  TYR A  68      47.569  39.008   1.256  1.00  7.09      A    C  
ATOM    445  CG  TYR A  68      48.818  39.846   1.119  1.00  6.94      A    C  
ATOM    446  CD1 TYR A  68      48.915  40.852   0.148  1.00  6.77      A    C  
ATOM    447  CD2 TYR A  68      49.892  39.658   1.984  1.00  6.92      A    C  
ATOM    448  CE1 TYR A  68      50.069  41.628   0.037  1.00  6.77      A    C  
ATOM    449  CE2 TYR A  68      51.044  40.419   1.883  1.00  6.85      A    C  
ATOM    450  CZ  TYR A  68      51.131  41.405   0.906  1.00  6.79      A    C  
ATOM    451  OH  TYR A  68      52.280  42.159   0.842  1.00  6.66      A    O  
ATOM    452  N   SER A  69      44.128  39.578   1.535  1.00  7.58      A    N  
ATOM    453  CA  SER A  69      42.822  39.012   1.265  1.00  7.70      A    C  
ATOM    454  C   SER A  69      42.622  38.859  -0.238  1.00  7.98      A    C  
ATOM    455  O   SER A  69      43.312  39.485  -1.043  1.00  8.15      A    O  
ATOM    456  CB  SER A  69      41.745  39.933   1.833  1.00  7.92      A    C  
ATOM    457  OG  SER A  69      41.781  41.188   1.173  1.00  7.91      A    O  
ATOM    458  N   GLY A  70      41.680  38.013  -0.617  1.00  8.17      A    N  
ATOM    459  CA  GLY A  70      41.330  37.850  -2.027  1.00  8.35      A    C  
ATOM    460  C   GLY A  70      42.383  37.140  -2.851  1.00  8.41      A    C  
ATOM    461  O   GLY A  70      42.503  37.400  -4.036  1.00  8.59      A    O  
ATOM    462  N   ILE A  71      43.143  36.250  -2.221  1.00  8.28      A    N  
ATOM    463  CA  ILE A  71      44.291  35.618  -2.867  1.00  8.47      A    C  
ATOM    464  C   ILE A  71      43.961  34.162  -3.148  1.00  8.54      A    C  
ATOM    465  O   ILE A  71      43.430  33.460  -2.267  1.00  9.16      A    O  
ATOM    466  CB  ILE A  71      45.566  35.685  -1.981  1.00  8.21      A    C  
ATOM    467  CG1 ILE A  71      45.880  37.121  -1.521  1.00  8.14      A    C  
ATOM    468  CG2 ILE A  71      46.755  35.086  -2.712  1.00  8.19      A    C  
ATOM    469  CD1 ILE A  71      46.262  38.120  -2.614  1.00  8.12      A    C  
ATOM    470  N   LEU A  72      44.266  33.715  -4.366  1.00  8.65      A    N  
ATOM    471  CA  LEU A  72      44.328  32.284  -4.681  1.00  8.65      A    C  
ATOM    472  C   LEU A  72      45.784  31.799  -4.714  1.00  8.83      A    C  
ATOM    473  O   LEU A  72      46.155  30.827  -4.055  1.00  8.81      A    O  
ATOM    474  CB  LEU A  72      43.650  32.008  -6.024  1.00  8.72      A    C  
ATOM    475  CG  LEU A  72      43.686  30.555  -6.495  1.00  8.69      A    C  
ATOM    476  CD1 LEU A  72      42.797  29.683  -5.601  1.00  8.78      A    C  
ATOM    477  CD2 LEU A  72      43.259  30.438  -7.953  1.00  8.60      A    C  
ATOM    478  N   ASN A  73      46.597  32.480  -5.511  1.00  9.20      A    N  
ATOM    479  CA  ASN A  73      47.980  32.099  -5.741  1.00  9.09      A    C  
ATOM    480  C   ASN A  73      48.912  33.073  -5.038  1.00  9.03      A    C  
ATOM    481  O   ASN A  73      48.750  34.284  -5.155  1.00  8.84      A    O  
ATOM    482  CB  ASN A  73      48.299  32.104  -7.239  1.00  9.20      A    C  
ATOM    483  CG  ASN A  73      47.477  31.091  -8.020  1.00  9.43      A    C  
ATOM    484  ND2 ASN A  73      46.837  31.534  -9.087  1.00  9.55      A    N  
ATOM    485  OD1 ASN A  73      47.416  29.935  -7.663  1.00  9.64      A    O  
ATOM    486  N   GLN A  74      49.918  32.542  -4.354  1.00  9.00      A    N  
ATOM    487  CA  GLN A  74      50.947  33.378  -3.702  1.00  8.96      A    C  
ATOM    488  C   GLN A  74      51.676  34.251  -4.719  1.00  9.06      A    C  
ATOM    489  O   GLN A  74      52.159  35.308  -4.357  1.00  9.33      A    O  
ATOM    490  CB  GLN A  74      51.973  32.516  -2.919  1.00  8.81      A    C  
ATOM    491  CG  GLN A  74      51.445  31.858  -1.635  1.00  8.46      A    C  
ATOM    492  CD  GLN A  74      51.143  32.836  -0.501  1.00  8.22      A    C  
ATOM    493  NE2 GLN A  74      50.157  32.482   0.331  1.00  8.16      A    N  
ATOM    494  OE1 GLN A  74      51.762  33.884  -0.369  1.00  7.74      A    O  
ATOM    495  N   ALA A  75      51.769  33.807  -5.976  1.00  9.48      A    N  
ATOM    496  CA  ALA A  75      52.353  34.626  -7.070  1.00  9.55      A    C  
ATOM    497  C   ALA A  75      51.667  35.984  -7.328  1.00  9.69      A    C  
ATOM    498  O   ALA A  75      52.281  36.904  -7.897  1.00  9.72      A    O  
ATOM    499  CB  ALA A  75      52.366  33.827  -8.359  1.00  9.75      A    C  
ATOM    500  N   GLU A  76      50.400  36.092  -6.923  1.00  9.77      A    N  
ATOM    501  CA  GLU A  76      49.645  37.352  -6.947  1.00  9.96      A    C  
ATOM    502  C   GLU A  76      50.244  38.413  -6.054  1.00 10.13      A    C  
ATOM    503  O   GLU A  76      49.986  39.604  -6.240  1.00 10.45      A    O  
ATOM    504  CB  GLU A  76      48.218  37.132  -6.459  1.00  9.69      A    C  
ATOM    505  CG  GLU A  76      47.384  36.262  -7.357  1.00  9.86      A    C  
ATOM    506  CD  GLU A  76      46.044  35.928  -6.732  1.00  9.97      A    C  
ATOM    507  OE1 GLU A  76      45.436  36.799  -6.098  1.00 10.13      A    O  
ATOM    508  OE2 GLU A  76      45.601  34.785  -6.870  1.00  9.94      A    O1-
ATOM    509  N   ILE A  77      50.998  37.979  -5.044  1.00 10.21      A    N  
ATOM    510  CA  ILE A  77      51.525  38.891  -4.031  1.00 10.47      A    C  
ATOM    511  C   ILE A  77      52.893  39.427  -4.476  1.00 11.14      A    C  
ATOM    512  O   ILE A  77      53.879  38.683  -4.557  1.00 10.84      A    O  
ATOM    513  CB  ILE A  77      51.582  38.196  -2.652  1.00 10.09      A    C  
ATOM    514  CG1 ILE A  77      50.158  37.913  -2.165  1.00 10.18      A    C  
ATOM    515  CG2 ILE A  77      52.300  39.056  -1.621  1.00 10.08      A    C  
ATOM    516  CD1 ILE A  77      50.061  36.913  -1.020  1.00 10.34      A    C  
ATOM    517  N   ALA A  78      52.938  40.720  -4.780  1.00 12.09      A    N  
ATOM    518  CA  ALA A  78      54.166  41.366  -5.164  1.00 12.94      A    C  
ATOM    519  C   ALA A  78      54.319  42.617  -4.337  1.00 14.08      A    C  
ATOM    520  O   ALA A  78      53.466  42.923  -3.508  1.00 14.52      A    O  
ATOM    521  CB  ALA A  78      54.158  41.681  -6.647  1.00 12.71      A    C  
ATOM    522  N   GLU A  79      55.411  43.342  -4.545  1.00 15.11      A    N  
ATOM    523  CA  GLU A  79      55.658  44.554  -3.776  1.00 16.34      A    C  
ATOM    524  C   GLU A  79      54.544  45.584  -3.997  1.00 14.75      A    C  
ATOM    525  O   GLU A  79      54.249  46.363  -3.107  1.00 13.97      A    O  
ATOM    526  CB  GLU A  79      57.074  45.111  -4.063  1.00 18.53      A    C  
ATOM    527  CG  GLU A  79      58.164  44.144  -3.548  1.00 21.39      A    C  
ATOM    528  CD  GLU A  79      59.630  44.586  -3.745  1.00 24.13      A    C  
ATOM    529  OE1 GLU A  79      59.906  45.770  -4.075  1.00 24.59      A    O  
ATOM    530  OE2 GLU A  79      60.522  43.708  -3.543  1.00 27.16      A    O1-
ATOM    531  N   ASP A  80      53.901  45.550  -5.169  1.00 13.71      A    N  
ATOM    532  CA  ASP A  80      52.783  46.474  -5.474  1.00 13.28      A    C  
ATOM    533  C   ASP A  80      51.374  45.989  -5.082  1.00 12.63      A    C  
ATOM    534  O   ASP A  80      50.382  46.661  -5.363  1.00 13.30      A    O  
ATOM    535  CB  ASP A  80      52.826  46.871  -6.964  1.00 12.79      A    C  
ATOM    536  CG  ASP A  80      52.607  45.699  -7.900  1.00 12.79      A    C  
ATOM    537  OD1 ASP A  80      52.397  44.566  -7.431  1.00 12.67      A    O  
ATOM    538  OD2 ASP A  80      52.639  45.909  -9.126  1.00 12.72      A    O1-
ATOM    539  N   THR A  81      51.276  44.851  -4.414  1.00 11.99      A    N  
ATOM    540  CA  THR A  81      49.987  44.289  -4.044  1.00 11.26      A    C  
ATOM    541  C   THR A  81      49.494  44.923  -2.754  1.00 11.44      A    C  
ATOM    542  O   THR A  81      50.252  45.068  -1.795  1.00 11.42      A    O  
ATOM    543  CB  THR A  81      50.080  42.761  -3.883  1.00 10.85      A    C  
ATOM    544  CG2 THR A  81      48.723  42.153  -3.561  1.00 10.51      A    C  
ATOM    545  OG1 THR A  81      50.543  42.213  -5.113  1.00 10.68      A    O  
ATOM    546  N   SER A  81A     48.225  45.313  -2.740  1.00 11.27      A    N  
ATOM    547  CA  SER A  81A     47.638  45.930  -1.577  1.00 11.88      A    C  
ATOM    548  C   SER A  81A     47.438  44.882  -0.475  1.00 11.56      A    C  
ATOM    549  O   SER A  81A     47.211  43.689  -0.745  1.00 11.77      A    O  
ATOM    550  CB  SER A  81A     46.316  46.598  -1.937  1.00 12.22      A    C  
ATOM    551  OG  SER A  81A     45.395  45.603  -2.342  1.00 13.54      A    O  
ATOM    552  N   PHE A  82      47.569  45.337   0.761  1.00 11.42      A    N  
ATOM    553  CA  PHE A  82      47.487  44.482   1.945  1.00 11.05      A    C  
ATOM    554  C   PHE A  82      46.869  45.263   3.093  1.00 11.00      A    C  
ATOM    555  O   PHE A  82      46.723  46.497   3.018  1.00 10.79      A    O  
ATOM    556  CB  PHE A  82      48.883  44.000   2.353  1.00 11.36      A    C  
ATOM    557  CG  PHE A  82      49.836  45.111   2.719  1.00 11.61      A    C  
ATOM    558  CD1 PHE A  82      50.600  45.738   1.747  1.00 11.83      A    C  
ATOM    559  CD2 PHE A  82      49.954  45.547   4.038  1.00 11.70      A    C  
ATOM    560  CE1 PHE A  82      51.460  46.788   2.080  1.00 11.94      A    C  
ATOM    561  CE2 PHE A  82      50.805  46.592   4.374  1.00 12.01      A    C  
ATOM    562  CZ  PHE A  82      51.568  47.212   3.390  1.00 11.96      A    C  
ATOM    563  N   PHE A  83      46.549  44.546   4.170  1.00 10.60      A    N  
ATOM    564  CA  PHE A  83      46.106  45.175   5.402  1.00 10.65      A    C  
ATOM    565  C   PHE A  83      47.200  45.122   6.451  1.00 10.50      A    C  
ATOM    566  O   PHE A  83      47.714  44.051   6.769  1.00 10.41      A    O  
ATOM    567  CB  PHE A  83      44.849  44.497   5.914  1.00 10.70      A    C  
ATOM    568  CG  PHE A  83      43.697  44.653   4.994  1.00 10.89      A    C  
ATOM    569  CD1 PHE A  83      42.906  45.797   5.052  1.00 11.03      A    C  
ATOM    570  CD2 PHE A  83      43.431  43.696   4.030  1.00 11.11      A    C  
ATOM    571  CE1 PHE A  83      41.845  45.977   4.174  1.00 11.15      A    C  
ATOM    572  CE2 PHE A  83      42.371  43.859   3.147  1.00 11.14      A    C  
ATOM    573  CZ  PHE A  83      41.583  45.015   3.211  1.00 11.21      A    C  
ATOM    574  N   GLY A  84      47.555  46.283   6.980  1.00 10.31      A    N  
ATOM    575  CA  GLY A  84      48.465  46.352   8.113  1.00 10.53      A    C  
ATOM    576  C   GLY A  84      47.787  45.847   9.376  1.00 10.68      A    C  
ATOM    577  O   GLY A  84      46.542  45.828   9.461  1.00 10.95      A    O  
ATOM    578  N   VAL A  85      48.592  45.419  10.350  1.00 10.82      A    N  
ATOM    579  CA  VAL A  85      48.070  44.969  11.638  1.00 10.94      A    C  
ATOM    580  C   VAL A  85      48.330  46.023  12.706  1.00 11.06      A    C  
ATOM    581  O   VAL A  85      49.470  46.371  12.979  1.00 10.89      A    O  
ATOM    582  CB  VAL A  85      48.656  43.615  12.084  1.00 10.80      A    C  
ATOM    583  CG1 VAL A  85      48.069  43.205  13.421  1.00 10.56      A    C  
ATOM    584  CG2 VAL A  85      48.359  42.552  11.037  1.00 10.91      A    C  
ATOM    585  N   GLN A  86      47.257  46.511  13.307  1.00 11.21      A    N  
ATOM    586  CA  GLN A  86      47.343  47.475  14.394  1.00 11.64      A    C  
ATOM    587  C   GLN A  86      47.608  46.809  15.745  1.00 11.49      A    C  
ATOM    588  O   GLN A  86      48.281  47.373  16.594  1.00 11.15      A    O  
ATOM    589  CB  GLN A  86      46.012  48.204  14.465  1.00 12.46      A    C  
ATOM    590  CG  GLN A  86      46.002  49.437  15.323  1.00 13.40      A    C  
ATOM    591  CD  GLN A  86      44.600  49.953  15.495  1.00 13.92      A    C  
ATOM    592  NE2 GLN A  86      43.956  50.259  14.393  1.00 14.87      A    N  
ATOM    593  OE1 GLN A  86      44.082  50.016  16.600  1.00 14.84      A    O  
ATOM    594  N   GLU A  87      47.044  45.623  15.961  1.00 11.67      A    N  
ATOM    595  CA  GLU A  87      47.176  44.942  17.243  1.00 11.76      A    C  
ATOM    596  C   GLU A  87      47.068  43.436  17.096  1.00 11.11      A    C  
ATOM    597  O   GLU A  87      46.201  42.942  16.391  1.00 10.95      A    O  
ATOM    598  CB  GLU A  87      46.089  45.430  18.216  1.00 12.23      A    C  
ATOM    599  CG  GLU A  87      46.274  44.952  19.658  1.00 12.94      A    C  
ATOM    600  CD  GLU A  87      45.138  45.372  20.598  1.00 13.51      A    C  
ATOM    601  OE1 GLU A  87      44.190  46.064  20.148  1.00 13.40      A    O  
ATOM    602  OE2 GLU A  87      45.202  44.991  21.792  1.00 14.20      A    O1-
ATOM    603  N   ILE A  88      47.947  42.721  17.795  1.00 10.76      A    N  
ATOM    604  CA  ILE A  88      47.850  41.270  17.945  1.00 10.87      A    C  
ATOM    605  C   ILE A  88      47.282  40.981  19.331  1.00 10.94      A    C  
ATOM    606  O   ILE A  88      47.864  41.393  20.334  1.00 10.83      A    O  
ATOM    607  CB  ILE A  88      49.231  40.580  17.863  1.00 10.49      A    C  
ATOM    608  CG1 ILE A  88      49.942  40.878  16.534  1.00 10.24      A    C  
ATOM    609  CG2 ILE A  88      49.075  39.075  18.060  1.00 10.57      A    C  
ATOM    610  CD1 ILE A  88      51.444  40.747  16.629  1.00 10.13      A    C  
ATOM    611  N   ILE A  89      46.163  40.260  19.384  1.00 11.40      A    N  
ATOM    612  CA  ILE A  89      45.535  39.876  20.644  1.00 11.33      A    C  
ATOM    613  C   ILE A  89      45.622  38.363  20.795  1.00 11.41      A    C  
ATOM    614  O   ILE A  89      44.950  37.623  20.081  1.00 11.58      A    O  
ATOM    615  CB  ILE A  89      44.057  40.334  20.708  1.00 11.52      A    C  
ATOM    616  CG1 ILE A  89      43.957  41.851  20.568  1.00 11.84      A    C  
ATOM    617  CG2 ILE A  89      43.420  39.928  22.029  1.00 11.67      A    C  
ATOM    618  CD1 ILE A  89      42.554  42.362  20.279  1.00 11.83      A    C  
ATOM    619  N   ILE A  90      46.433  37.912  21.744  1.00 11.24      A    N  
ATOM    620  CA  ILE A  90      46.587  36.506  22.041  1.00 11.57      A    C  
ATOM    621  C   ILE A  90      45.796  36.141  23.300  1.00 11.41      A    C  
ATOM    622  O   ILE A  90      45.749  36.909  24.251  1.00 10.92      A    O  
ATOM    623  CB  ILE A  90      48.093  36.152  22.163  1.00 12.04      A    C  
ATOM    624  CG1 ILE A  90      48.752  36.325  20.783  1.00 12.51      A    C  
ATOM    625  CG2 ILE A  90      48.303  34.730  22.684  1.00 11.94      A    C  
ATOM    626  CD1 ILE A  90      50.224  36.624  20.843  1.00 12.94      A    C  
ATOM    627  N   HIS A  91      45.171  34.965  23.303  1.00 11.24      A    N  
ATOM    628  CA  HIS A  91      44.428  34.510  24.482  1.00 11.46      A    C  
ATOM    629  C   HIS A  91      45.383  34.494  25.680  1.00 11.89      A    C  
ATOM    630  O   HIS A  91      46.491  33.989  25.566  1.00 11.80      A    O  
ATOM    631  CB  HIS A  91      43.810  33.130  24.269  1.00 11.04      A    C  
ATOM    632  CG  HIS A  91      42.669  32.841  25.194  1.00 11.06      A    C  
ATOM    633  CD2 HIS A  91      41.334  32.765  24.970  1.00 10.89      A    C  
ATOM    634  ND1 HIS A  91      42.841  32.613  26.544  1.00 11.06      A    N  
ATOM    635  CE1 HIS A  91      41.669  32.390  27.110  1.00 10.80      A    C  
ATOM    636  NE2 HIS A  91      40.737  32.488  26.181  1.00 11.00      A    N  
ATOM    637  N   ASP A  92      44.970  35.063  26.807  1.00 12.43      A    N  
ATOM    638  CA AASP A  92      45.867  35.190  27.964  0.50 12.62      A    C  
ATOM    639  CA BASP A  92      45.853  35.191  27.976  0.50 12.77      A    C  
ATOM    640  C   ASP A  92      46.250  33.840  28.586  1.00 12.58      A    C  
ATOM    641  O   ASP A  92      47.222  33.762  29.334  1.00 12.95      A    O  
ATOM    642  CB AASP A  92      45.325  36.171  29.022  0.50 12.88      A    C  
ATOM    643  CB BASP A  92      45.216  36.085  29.043  0.50 13.20      A    C  
ATOM    644  CG AASP A  92      43.951  35.789  29.557  0.50 13.05      A    C  
ATOM    645  CG BASP A  92      46.064  36.189  30.301  0.50 13.58      A    C  
ATOM    646  OD1AASP A  92      43.615  34.598  29.599  0.50 13.00      A    O  
ATOM    647  OD1BASP A  92      47.243  36.586  30.207  0.50 14.04      A    O  
ATOM    648  OD2AASP A  92      43.205  36.710  29.949  0.50 13.70      A    O1-
ATOM    649  OD2BASP A  92      45.549  35.856  31.382  0.50 14.08      A    O1-
ATOM    650  N   GLN A  93      45.500  32.781  28.267  1.00 12.17      A    N  
ATOM    651  CA  GLN A  93      45.820  31.428  28.721  1.00 12.32      A    C  
ATOM    652  C   GLN A  93      46.648  30.616  27.726  1.00 11.88      A    C  
ATOM    653  O   GLN A  93      46.997  29.455  27.999  1.00 11.24      A    O  
ATOM    654  CB  GLN A  93      44.548  30.658  29.091  1.00 12.88      A    C  
ATOM    655  CG  GLN A  93      43.833  31.262  30.292  1.00 13.46      A    C  
ATOM    656  CD  GLN A  93      42.627  30.472  30.706  1.00 14.28      A    C  
ATOM    657  NE2 GLN A  93      41.478  31.128  30.744  1.00 14.59      A    N  
ATOM    658  OE1 GLN A  93      42.721  29.275  30.988  1.00 15.72      A    O  
ATOM    659  N   TYR A  94      46.983  31.219  26.588  1.00 11.34      A    N  
ATOM    660  CA  TYR A  94      47.749  30.515  25.586  1.00 11.55      A    C  
ATOM    661  C   TYR A  94      49.186  30.305  26.076  1.00 11.91      A    C  
ATOM    662  O   TYR A  94      49.840  31.257  26.487  1.00 10.98      A    O  
ATOM    663  CB  TYR A  94      47.788  31.275  24.245  1.00 11.03      A    C  
ATOM    664  CG  TYR A  94      48.797  30.658  23.344  1.00 10.75      A    C  
ATOM    665  CD1 TYR A  94      48.547  29.445  22.737  1.00 10.60      A    C  
ATOM    666  CD2 TYR A  94      50.045  31.236  23.159  1.00 10.75      A    C  
ATOM    667  CE1 TYR A  94      49.491  28.844  21.933  1.00 10.40      A    C  
ATOM    668  CE2 TYR A  94      50.993  30.638  22.357  1.00 10.38      A    C  
ATOM    669  CZ  TYR A  94      50.704  29.434  21.756  1.00 10.39      A    C  
ATOM    670  OH  TYR A  94      51.637  28.816  20.962  1.00 10.10      A    O  
ATOM    671  N   LYS A  95      49.676  29.074  25.997  1.00 13.09      A    N  
ATOM    672  CA  LYS A  95      51.107  28.817  26.219  1.00 14.95      A    C  
ATOM    673  C   LYS A  95      51.712  28.129  25.024  1.00 15.56      A    C  
ATOM    674  O   LYS A  95      52.775  28.518  24.543  1.00 16.27      A    O  
ATOM    675  CB  LYS A  95      51.326  27.967  27.463  1.00 16.31      A    C  
ATOM    676  CG  LYS A  95      50.665  28.537  28.707  1.00 17.85      A    C  
ATOM    677  CD  LYS A  95      51.381  29.769  29.235  1.00 19.50      A    C  
ATOM    678  CE  LYS A  95      52.379  29.432  30.334  1.00 20.79      A    C  
ATOM    679  NZ  LYS A  95      51.724  28.873  31.564  1.00 21.87      A    N1+
ATOM    680  N   MET A  96      51.035  27.095  24.548  1.00 16.39      A    N  
ATOM    681  CA  MET A  96      51.400  26.460  23.305  1.00 17.29      A    C  
ATOM    682  C   MET A  96      50.270  25.671  22.691  1.00 15.43      A    C  
ATOM    683  O   MET A  96      49.318  25.304  23.370  1.00 15.10      A    O  
ATOM    684  CB  MET A  96      52.534  25.521  23.528  1.00 19.66      A    C  
ATOM    685  CG  MET A  96      52.329  24.583  24.684  1.00 21.27      A    C  
ATOM    686  SD  MET A  96      53.942  23.970  25.159  1.00 28.22      A    S  
ATOM    687  CE  MET A  96      54.939  25.457  25.029  1.00 24.43      A    C  
ATOM    688  N   ALA A  97      50.427  25.398  21.402  1.00 14.13      A    N  
ATOM    689  CA  ALA A  97      49.379  24.783  20.593  1.00 12.89      A    C  
ATOM    690  C   ALA A  97      48.828  23.534  21.246  1.00 12.60      A    C  
ATOM    691  O   ALA A  97      47.610  23.343  21.318  1.00 11.93      A    O  
ATOM    692  CB  ALA A  97      49.912  24.463  19.213  1.00 12.78      A    C  
ATOM    693  N   GLU A  98      49.726  22.678  21.732  1.00 12.25      A    N  
ATOM    694  CA  GLU A  98      49.327  21.367  22.215  1.00 12.47      A    C  
ATOM    695  C   GLU A  98      48.572  21.402  23.545  1.00 12.06      A    C  
ATOM    696  O   GLU A  98      47.977  20.395  23.914  1.00 12.83      A    O  
ATOM    697  CB  GLU A  98      50.540  20.436  22.314  1.00 12.89      A    C  
ATOM    698  CG  GLU A  98      50.983  19.904  20.972  1.00 13.13      A    C  
ATOM    699  CD  GLU A  98      52.417  19.481  20.974  1.00 13.60      A    C  
ATOM    700  OE1 GLU A  98      52.706  18.340  21.400  1.00 14.06      A    O  
ATOM    701  OE2 GLU A  98      53.249  20.293  20.553  1.00 14.10      A    O1-
ATOM    702  N   SER A  99      48.584  22.535  24.250  1.00 11.09      A    N  
ATOM    703  CA ASER A  99      47.805  22.637  25.488  0.50 11.17      A    C  
ATOM    704  CA BSER A  99      47.844  22.711  25.507  0.50 10.93      A    C  
ATOM    705  C   SER A  99      46.548  23.496  25.311  1.00 10.85      A    C  
ATOM    706  O   SER A  99      45.851  23.786  26.265  1.00 11.89      A    O  
ATOM    707  CB ASER A  99      48.679  23.138  26.639  0.50 11.23      A    C  
ATOM    708  CB BSER A  99      48.703  23.458  26.530  0.50 10.74      A    C  
ATOM    709  OG ASER A  99      49.649  24.041  26.169  0.50 11.62      A    O  
ATOM    710  OG BSER A  99      49.849  22.717  26.893  0.50 10.46      A    O  
ATOM    711  N   GLY A 100      46.258  23.901  24.087  1.00 10.26      A    N  
ATOM    712  CA  GLY A 100      45.008  24.587  23.779  1.00  9.68      A    C  
ATOM    713  C   GLY A 100      45.127  26.094  23.789  1.00  9.18      A    C  
ATOM    714  O   GLY A 100      46.241  26.658  23.749  1.00  8.90      A    O  
ATOM    715  N   TYR A 101      43.971  26.755  23.832  1.00  8.85      A    N  
ATOM    716  CA  TYR A 101      43.906  28.217  23.766  1.00  8.70      A    C  
ATOM    717  C   TYR A 101      44.717  28.764  22.588  1.00  8.16      A    C  
ATOM    718  O   TYR A 101      45.226  29.892  22.629  1.00  8.21      A    O  
ATOM    719  CB  TYR A 101      44.358  28.827  25.109  1.00  9.17      A    C  
ATOM    720  CG  TYR A 101      43.393  28.487  26.220  1.00  9.85      A    C  
ATOM    721  CD1 TYR A 101      42.221  29.211  26.378  1.00 10.16      A    C  
ATOM    722  CD2 TYR A 101      43.636  27.437  27.098  1.00 10.52      A    C  
ATOM    723  CE1 TYR A 101      41.318  28.912  27.374  1.00 10.53      A    C  
ATOM    724  CE2 TYR A 101      42.730  27.130  28.106  1.00 10.67      A    C  
ATOM    725  CZ  TYR A 101      41.580  27.874  28.232  1.00 10.78      A    C  
ATOM    726  OH  TYR A 101      40.670  27.583  29.215  1.00 11.68      A    O  
ATOM    727  N   ASP A 102      44.804  27.985  21.517  1.00  7.61      A    N  
ATOM    728  CA  ASP A 102      45.562  28.405  20.354  1.00  7.43      A    C  
ATOM    729  C   ASP A 102      44.671  29.304  19.476  1.00  7.19      A    C  
ATOM    730  O   ASP A 102      44.166  28.896  18.415  1.00  7.34      A    O  
ATOM    731  CB  ASP A 102      46.090  27.190  19.576  1.00  7.29      A    C  
ATOM    732  CG  ASP A 102      47.158  27.557  18.564  1.00  7.31      A    C  
ATOM    733  OD1 ASP A 102      47.595  28.719  18.546  1.00  7.63      A    O  
ATOM    734  OD2 ASP A 102      47.566  26.681  17.792  1.00  7.17      A    O1-
ATOM    735  N   ILE A 103      44.470  30.517  19.947  1.00  7.13      A    N  
ATOM    736  CA  ILE A 103      43.581  31.456  19.283  1.00  7.18      A    C  
ATOM    737  C   ILE A 103      44.102  32.895  19.473  1.00  7.15      A    C  
ATOM    738  O   ILE A 103      44.588  33.270  20.552  1.00  7.15      A    O  
ATOM    739  CB  ILE A 103      42.122  31.273  19.768  1.00  7.16      A    C  
ATOM    740  CG1 ILE A 103      41.174  32.230  19.025  1.00  7.13      A    C  
ATOM    741  CG2 ILE A 103      42.025  31.423  21.293  1.00  7.15      A    C  
ATOM    742  CD1 ILE A 103      39.713  31.870  19.183  1.00  7.35      A    C  
ATOM    743  N   ALA A 104      44.047  33.668  18.395  1.00  6.98      A    N  
ATOM    744  CA  ALA A 104      44.424  35.070  18.429  1.00  6.99      A    C  
ATOM    745  C   ALA A 104      43.586  35.885  17.467  1.00  7.06      A    C  
ATOM    746  O   ALA A 104      43.082  35.362  16.470  1.00  6.96      A    O  
ATOM    747  CB  ALA A 104      45.888  35.219  18.082  1.00  7.12      A    C  
ATOM    748  N   LEU A 105      43.436  37.170  17.777  1.00  7.34      A    N  
ATOM    749  CA  LEU A 105      42.808  38.110  16.883  1.00  7.47      A    C  
ATOM    750  C   LEU A 105      43.833  39.073  16.329  1.00  7.72      A    C  
ATOM    751  O   LEU A 105      44.749  39.468  17.026  1.00  7.44      A    O  
ATOM    752  CB  LEU A 105      41.714  38.875  17.620  1.00  7.54      A    C  
ATOM    753  CG  LEU A 105      40.446  38.060  17.866  1.00  7.55      A    C  
ATOM    754  CD1 LEU A 105      39.688  38.629  19.055  1.00  7.64      A    C  
ATOM    755  CD2 LEU A 105      39.577  38.043  16.622  1.00  7.53      A    C  
ATOM    756  N   LEU A 106      43.680  39.435  15.058  1.00  8.15      A    N  
ATOM    757  CA  LEU A 106      44.402  40.564  14.487  1.00  8.32      A    C  
ATOM    758  C   LEU A 106      43.434  41.702  14.231  1.00  8.81      A    C  
ATOM    759  O   LEU A 106      42.477  41.542  13.467  1.00  8.83      A    O  
ATOM    760  CB  LEU A 106      45.065  40.162  13.165  1.00  8.37      A    C  
ATOM    761  CG  LEU A 106      46.055  39.005  13.285  1.00  8.39      A    C  
ATOM    762  CD1 LEU A 106      46.729  38.746  11.950  1.00  8.42      A    C  
ATOM    763  CD2 LEU A 106      47.073  39.289  14.385  1.00  8.38      A    C  
ATOM    764  N   LYS A 107      43.677  42.849  14.859  1.00  9.22      A    N  
ATOM    765  CA  LYS A 107      42.925  44.062  14.545  1.00  9.75      A    C  
ATOM    766  C   LYS A 107      43.646  44.811  13.438  1.00 10.01      A    C  
ATOM    767  O   LYS A 107      44.781  45.253  13.626  1.00  9.86      A    O  
ATOM    768  CB  LYS A 107      42.783  44.958  15.782  1.00 10.00      A    C  
ATOM    769  CG  LYS A 107      41.839  46.136  15.598  1.00 10.43      A    C  
ATOM    770  CD  LYS A 107      41.882  47.050  16.807  1.00 10.89      A    C  
ATOM    771  CE  LYS A 107      40.847  48.156  16.712  1.00 11.52      A    C  
ATOM    772  NZ  LYS A 107      40.910  48.984  17.943  1.00 12.15      A    N1+
ATOM    773  N   LEU A 108      42.991  44.960  12.290  1.00 10.52      A    N  
ATOM    774  CA  LEU A 108      43.626  45.574  11.127  1.00 11.16      A    C  
ATOM    775  C   LEU A 108      43.644  47.094  11.221  1.00 11.78      A    C  
ATOM    776  O   LEU A 108      42.811  47.682  11.900  1.00 11.10      A    O  
ATOM    777  CB  LEU A 108      42.923  45.137   9.852  1.00 11.32      A    C  
ATOM    778  CG  LEU A 108      42.916  43.627   9.619  1.00 11.49      A    C  
ATOM    779  CD1 LEU A 108      42.110  43.321   8.388  1.00 11.42      A    C  
ATOM    780  CD2 LEU A 108      44.329  43.069   9.521  1.00 11.71      A    C  
ATOM    781  N   GLU A 109      44.603  47.712  10.529  1.00 12.77      A    N  
ATOM    782  CA  GLU A 109      44.758  49.171  10.533  1.00 13.88      A    C  
ATOM    783  C   GLU A 109      43.636  49.871   9.770  1.00 14.29      A    C  
ATOM    784  O   GLU A 109      43.297  51.008  10.067  1.00 13.68      A    O  
ATOM    785  CB  GLU A 109      46.117  49.585   9.956  1.00 14.61      A    C  
ATOM    786  CG  GLU A 109      47.279  49.265  10.878  1.00 15.61      A    C  
ATOM    787  CD  GLU A 109      48.648  49.680  10.343  1.00 16.44      A    C  
ATOM    788  OE1 GLU A 109      48.862  49.748   9.110  1.00 17.13      A    O  
ATOM    789  OE2 GLU A 109      49.540  49.911  11.184  1.00 17.19      A    O1-
ATOM    790  N   THR A 110      43.056  49.172   8.804  1.00 14.36      A    N  
ATOM    791  CA  THR A 110      41.986  49.710   7.983  1.00 15.06      A    C  
ATOM    792  C   THR A 110      40.874  48.672   7.863  1.00 15.71      A    C  
ATOM    793  O   THR A 110      41.057  47.506   8.209  1.00 15.95      A    O  
ATOM    794  CB  THR A 110      42.521  50.048   6.581  1.00 15.35      A    C  
ATOM    795  CG2 THR A 110      43.380  51.293   6.625  1.00 15.52      A    C  
ATOM    796  OG1 THR A 110      43.313  48.953   6.092  1.00 15.31      A    O  
ATOM    797  N   THR A 111      39.710  49.083   7.381  1.00 16.12      A    N  
ATOM    798  CA  THR A 111      38.607  48.141   7.257  1.00 16.51      A    C  
ATOM    799  C   THR A 111      38.598  47.445   5.894  1.00 15.77      A    C  
ATOM    800  O   THR A 111      38.953  48.040   4.889  1.00 16.25      A    O  
ATOM    801  CB  THR A 111      37.257  48.813   7.557  1.00 16.86      A    C  
ATOM    802  CG2 THR A 111      37.171  49.137   9.024  1.00 17.12      A    C  
ATOM    803  OG1 THR A 111      37.155  50.028   6.826  1.00 18.08      A    O  
ATOM    804  N   VAL A 112      38.226  46.172   5.882  1.00 14.56      A    N  
ATOM    805  CA  VAL A 112      38.084  45.421   4.650  1.00 14.29      A    C  
ATOM    806  C   VAL A 112      36.764  45.812   3.994  1.00 14.33      A    C  
ATOM    807  O   VAL A 112      35.738  45.849   4.670  1.00 14.38      A    O  
ATOM    808  CB  VAL A 112      38.024  43.894   4.896  1.00 14.01      A    C  
ATOM    809  CG1 VAL A 112      37.818  43.145   3.581  1.00 13.77      A    C  
ATOM    810  CG2 VAL A 112      39.275  43.403   5.613  1.00 13.87      A    C  
ATOM    811  N   ASN A 113      36.803  46.094   2.694  1.00 14.34      A    N  
ATOM    812  CA  ASN A 113      35.595  46.306   1.911  1.00 14.62      A    C  
ATOM    813  C   ASN A 113      35.217  44.991   1.310  1.00 13.78      A    C  
ATOM    814  O   ASN A 113      35.935  44.435   0.482  1.00 13.64      A    O  
ATOM    815  CB  ASN A 113      35.813  47.345   0.813  1.00 15.72      A    C  
ATOM    816  CG  ASN A 113      36.276  48.678   1.367  1.00 16.51      A    C  
ATOM    817  ND2 ASN A 113      37.304  49.239   0.771  1.00 17.31      A    N  
ATOM    818  OD1 ASN A 113      35.720  49.188   2.334  1.00 17.95      A    O  
ATOM    819  N   TYR A 114      34.077  44.480   1.733  1.00 13.47      A    N  
ATOM    820  CA  TYR A 114      33.696  43.140   1.355  1.00 13.42      A    C  
ATOM    821  C   TYR A 114      33.352  43.111  -0.117  1.00 13.62      A    C  
ATOM    822  O   TYR A 114      32.838  44.080  -0.657  1.00 13.27      A    O  
ATOM    823  CB  TYR A 114      32.521  42.640   2.185  1.00 13.05      A    C  
ATOM    824  CG  TYR A 114      32.790  42.482   3.668  1.00 12.95      A    C  
ATOM    825  CD1 TYR A 114      34.065  42.186   4.142  1.00 12.58      A    C  
ATOM    826  CD2 TYR A 114      31.746  42.589   4.600  1.00 12.69      A    C  
ATOM    827  CE1 TYR A 114      34.306  42.012   5.490  1.00 12.51      A    C  
ATOM    828  CE2 TYR A 114      31.982  42.414   5.957  1.00 12.82      A    C  
ATOM    829  CZ  TYR A 114      33.272  42.128   6.394  1.00 12.86      A    C  
ATOM    830  OH  TYR A 114      33.538  41.922   7.736  1.00 12.74      A    O  
ATOM    831  N   ALA A 115      33.677  41.995  -0.751  1.00 13.50      A    N  
ATOM    832  CA  ALA A 115      33.342  41.762  -2.153  1.00 13.52      A    C  
ATOM    833  C   ALA A 115      33.262  40.266  -2.335  1.00 13.22      A    C  
ATOM    834  O   ALA A 115      33.425  39.511  -1.371  1.00 13.06      A    O  
ATOM    835  CB  ALA A 115      34.408  42.365  -3.061  1.00 13.33      A    C  
ATOM    836  N   ASP A 116      33.052  39.828  -3.569  1.00 13.17      A    N  
ATOM    837  CA  ASP A 116      32.940  38.410  -3.857  1.00 13.57      A    C  
ATOM    838  C   ASP A 116      34.221  37.639  -3.491  1.00 13.51      A    C  
ATOM    839  O   ASP A 116      34.155  36.456  -3.172  1.00 13.80      A    O  
ATOM    840  CB  ASP A 116      32.554  38.179  -5.336  1.00 13.93      A    C  
ATOM    841  CG  ASP A 116      31.079  38.529  -5.625  1.00 14.31      A    C  
ATOM    842  OD1 ASP A 116      30.197  37.891  -5.012  1.00 13.99      A    O  
ATOM    843  OD2 ASP A 116      30.802  39.434  -6.456  1.00 14.52      A    O1-
ATOM    844  N   SER A 117      35.378  38.299  -3.545  1.00 13.03      A    N  
ATOM    845  CA  SER A 117      36.638  37.624  -3.263  1.00 12.99      A    C  
ATOM    846  C   SER A 117      37.046  37.731  -1.795  1.00 12.67      A    C  
ATOM    847  O   SER A 117      37.980  37.054  -1.376  1.00 12.94      A    O  
ATOM    848  CB  SER A 117      37.754  38.182  -4.142  1.00 13.19      A    C  
ATOM    849  OG  SER A 117      38.003  39.542  -3.829  1.00 14.05      A    O  
ATOM    850  N   GLN A 118      36.357  38.569  -1.024  1.00 12.15      A    N  
ATOM    851  CA  GLN A 118      36.694  38.789   0.378  1.00 12.22      A    C  
ATOM    852  C   GLN A 118      35.499  39.180   1.251  1.00 11.66      A    C  
ATOM    853  O   GLN A 118      34.978  40.288   1.181  1.00 10.97      A    O  
ATOM    854  CB  GLN A 118      37.820  39.815   0.508  1.00 12.58      A    C  
ATOM    855  CG  GLN A 118      37.606  41.125  -0.230  1.00 12.96      A    C  
ATOM    856  CD  GLN A 118      38.890  41.916  -0.381  1.00 13.26      A    C  
ATOM    857  NE2 GLN A 118      38.805  43.217  -0.173  1.00 14.03      A    N  
ATOM    858  OE1 GLN A 118      39.942  41.368  -0.701  1.00 13.98      A    O  
ATOM    859  N   ARG A 119      35.089  38.262   2.113  1.00 11.58      A    N  
ATOM    860  CA  ARG A 119      33.929  38.500   2.953  1.00 12.04      A    C  
ATOM    861  C   ARG A 119      34.067  37.648   4.208  1.00 11.44      A    C  
ATOM    862  O   ARG A 119      34.871  36.728   4.226  1.00 10.68      A    O  
ATOM    863  CB  ARG A 119      32.628  38.249   2.157  1.00 12.79      A    C  
ATOM    864  CG  ARG A 119      32.404  36.830   1.641  1.00 13.67      A    C  
ATOM    865  CD  ARG A 119      31.746  35.954   2.706  1.00 14.59      A    C  
ATOM    866  NE  ARG A 119      31.182  34.718   2.163  1.00 15.65      A    N  
ATOM    867  CZ  ARG A 119      30.665  33.741   2.902  1.00 16.79      A    C  
ATOM    868  NH1 ARG A 119      30.634  33.832   4.233  1.00 17.38      A    N1+
ATOM    869  NH2 ARG A 119      30.160  32.663   2.308  1.00 17.81      A    N  
ATOM    870  N   PRO A 121      33.317  37.973   5.270  1.00 11.41      A    N  
ATOM    871  CA  PRO A 121      33.566  37.296   6.543  1.00 11.48      A    C  
ATOM    872  C   PRO A 121      32.853  35.954   6.665  1.00 11.72      A    C  
ATOM    873  O   PRO A 121      31.770  35.778   6.094  1.00 11.23      A    O  
ATOM    874  CB  PRO A 121      33.036  38.294   7.573  1.00 11.29      A    C  
ATOM    875  CG  PRO A 121      31.945  39.019   6.867  1.00 11.49      A    C  
ATOM    876  CD  PRO A 121      32.257  38.992   5.392  1.00 11.44      A    C  
ATOM    877  N   ILE A 122      33.455  35.024   7.409  1.00 11.39      A    N  
ATOM    878  CA  ILE A 122      32.812  33.752   7.707  1.00 11.72      A    C  
ATOM    879  C   ILE A 122      32.052  33.902   9.024  1.00 12.17      A    C  
ATOM    880  O   ILE A 122      32.554  34.535   9.943  1.00 11.45      A    O  
ATOM    881  CB  ILE A 122      33.813  32.552   7.787  1.00 11.31      A    C  
ATOM    882  CG1 ILE A 122      33.054  31.252   8.064  1.00 11.18      A    C  
ATOM    883  CG2 ILE A 122      34.900  32.775   8.835  1.00 11.25      A    C  
ATOM    884  CD1 ILE A 122      33.797  30.002   7.653  1.00 11.05      A    C  
ATOM    885  N   SER A 123      30.846  33.331   9.088  1.00 12.88      A    N  
ATOM    886  CA  SER A 123      30.038  33.307  10.318  1.00 13.48      A    C  
ATOM    887  C   SER A 123      30.653  32.432  11.401  1.00 13.46      A    C  
ATOM    888  O   SER A 123      31.132  31.325  11.122  1.00 12.79      A    O  
ATOM    889  CB  SER A 123      28.643  32.721  10.044  1.00 14.22      A    C  
ATOM    890  OG  SER A 123      27.954  33.433   9.045  1.00 15.39      A    O  
ATOM    891  N   LEU A 124      30.574  32.899  12.641  1.00 13.70      A    N  
ATOM    892  CA  LEU A 124      31.018  32.107  13.768  1.00 14.52      A    C  
ATOM    893  C   LEU A 124      29.996  31.012  14.055  1.00 15.14      A    C  
ATOM    894  O   LEU A 124      28.816  31.180  13.783  1.00 15.43      A    O  
ATOM    895  CB  LEU A 124      31.256  32.995  14.996  1.00 14.56      A    C  
ATOM    896  CG  LEU A 124      32.392  34.024  14.835  1.00 14.56      A    C  
ATOM    897  CD1 LEU A 124      32.476  34.988  16.019  1.00 14.54      A    C  
ATOM    898  CD2 LEU A 124      33.722  33.299  14.642  1.00 14.37      A    C  
ATOM    899  N   PRO A 125      30.451  29.876  14.601  1.00 15.93      A    N  
ATOM    900  CA  PRO A 125      29.517  28.819  14.941  1.00 16.58      A    C  
ATOM    901  C   PRO A 125      28.593  29.270  16.075  1.00 17.55      A    C  
ATOM    902  O   PRO A 125      28.966  30.117  16.899  1.00 17.10      A    O  
ATOM    903  CB  PRO A 125      30.425  27.671  15.381  1.00 16.42      A    C  
ATOM    904  CG  PRO A 125      31.678  28.311  15.841  1.00 16.25      A    C  
ATOM    905  CD  PRO A 125      31.801  29.625  15.128  1.00 16.13      A    C  
ATOM    906  N   SER A 126      27.387  28.723  16.093  1.00 19.27      A    N  
ATOM    907  CA  SER A 126      26.424  29.034  17.134  1.00 20.67      A    C  
ATOM    908  C   SER A 126      26.561  28.043  18.288  1.00 20.89      A    C  
ATOM    909  O   SER A 126      26.815  26.866  18.068  1.00 20.55      A    O  
ATOM    910  CB  SER A 126      25.020  28.960  16.552  1.00 22.42      A    C  
ATOM    911  OG  SER A 126      24.064  29.007  17.589  1.00 25.15      A    O  
ATOM    912  N   LYS A 127      26.383  28.500  19.517  1.00 21.68      A    N  
ATOM    913  CA  LYS A 127      26.334  27.566  20.647  1.00 23.22      A    C  
ATOM    914  C   LYS A 127      25.212  26.526  20.490  1.00 25.00      A    C  
ATOM    915  O   LYS A 127      25.337  25.390  20.950  1.00 26.94      A    O  
ATOM    916  CB  LYS A 127      26.180  28.319  21.960  1.00 22.73      A    C  
ATOM    917  CG  LYS A 127      27.414  29.101  22.368  1.00 22.59      A    C  
ATOM    918  CD  LYS A 127      27.209  29.713  23.736  1.00 21.95      A    C  
ATOM    919  CE  LYS A 127      28.326  30.663  24.112  1.00 21.55      A    C  
ATOM    920  NZ  LYS A 127      28.158  31.150  25.512  1.00 21.13      A    N1+
ATOM    921  N   GLY A 128      24.137  26.906  19.812  1.00 27.21      A    N  
ATOM    922  CA  GLY A 128      23.046  25.982  19.494  1.00 30.48      A    C  
ATOM    923  C   GLY A 128      23.358  24.935  18.439  1.00 33.41      A    C  
ATOM    924  O   GLY A 128      22.586  24.003  18.248  1.00 34.24      A    O  
ATOM    925  N   ASP A 129      24.480  25.094  17.743  1.00 36.97      A    N  
ATOM    926  CA  ASP A 129      24.910  24.134  16.733  1.00 39.09      A    C  
ATOM    927  C   ASP A 129      25.974  23.177  17.277  1.00 40.71      A    C  
ATOM    928  O   ASP A 129      26.551  22.405  16.520  1.00 41.51      A    O  
ATOM    929  CB  ASP A 129      25.452  24.871  15.497  1.00 40.55      A    C  
ATOM    930  CG  ASP A 129      24.361  25.526  14.669  1.00 40.55      A    C  
ATOM    931  OD1 ASP A 129      23.193  25.075  14.726  1.00 42.21      A    O  
ATOM    932  OD2 ASP A 129      24.686  26.489  13.941  1.00 40.71      A    O1-
ATOM    933  N   ARG A 130      26.246  23.216  18.576  1.00 42.57      A    N  
ATOM    934  CA  ARG A 130      27.173  22.244  19.165  1.00 46.05      A    C  
ATOM    935  C   ARG A 130      26.697  20.805  18.929  1.00 47.57      A    C  
ATOM    936  O   ARG A 130      27.508  19.922  18.655  1.00 50.43      A    O  
ATOM    937  CB  ARG A 130      27.356  22.494  20.663  1.00 45.91      A    C  
ATOM    938  CG  ARG A 130      28.348  23.591  20.990  1.00 45.34      A    C  
ATOM    939  CD  ARG A 130      28.155  24.086  22.412  1.00 44.13      A    C  
ATOM    940  NE  ARG A 130      29.323  24.814  22.897  1.00 44.79      A    N  
ATOM    941  CZ  ARG A 130      29.325  25.643  23.940  1.00 45.06      A    C  
ATOM    942  NH1 ARG A 130      28.213  25.872  24.638  1.00 46.00      A    N1+
ATOM    943  NH2 ARG A 130      30.452  26.256  24.289  1.00 45.00      A    N  
ATOM    944  N   ASN A 131      25.387  20.585  19.054  1.00 50.44      A    N  
ATOM    945  CA  ASN A 131      24.755  19.292  18.739  1.00 52.45      A    C  
ATOM    946  C   ASN A 131      24.809  18.908  17.250  1.00 51.85      A    C  
ATOM    947  O   ASN A 131      24.729  17.724  16.913  1.00 53.19      A    O  
ATOM    948  CB  ASN A 131      23.292  19.265  19.236  1.00 54.24      A    C  
ATOM    949  CG  ASN A 131      22.327  20.011  18.313  1.00 56.83      A    C  
ATOM    950  ND2 ASN A 131      22.651  21.256  17.984  1.00 56.58      A    N  
ATOM    951  OD1 ASN A 131      21.291  19.470  17.913  1.00 59.40      A    O  
ATOM    952  N   VAL A 132      24.932  19.909  16.372  1.00 51.06      A    N  
ATOM    953  CA  VAL A 132      25.012  19.699  14.918  1.00 49.53      A    C  
ATOM    954  C   VAL A 132      26.188  18.806  14.540  1.00 47.84      A    C  
ATOM    955  O   VAL A 132      27.338  19.088  14.892  1.00 48.29      A    O  
ATOM    956  CB  VAL A 132      25.151  21.040  14.146  1.00 49.49      A    C  
ATOM    957  CG1 VAL A 132      25.621  20.814  12.713  1.00 50.22      A    C  
ATOM    958  CG2 VAL A 132      23.838  21.814  14.166  1.00 49.29      A    C  
ATOM    959  N   ILE A 132A     25.881  17.731  13.821  1.00 46.01      A    N  
ATOM    960  CA  ILE A 132A     26.898  16.887  13.207  1.00 43.66      A    C  
ATOM    961  C   ILE A 132A     27.259  17.544  11.870  1.00 39.03      A    C  
ATOM    962  O   ILE A 132A     26.494  17.475  10.899  1.00 38.94      A    O  
ATOM    963  CB  ILE A 132A     26.394  15.438  12.974  1.00 45.70      A    C  
ATOM    964  CG1 ILE A 132A     25.932  14.785  14.292  1.00 47.30      A    C  
ATOM    965  CG2 ILE A 132A     27.468  14.583  12.301  1.00 46.19      A    C  
ATOM    966  CD1 ILE A 132A     27.031  14.517  15.304  1.00 45.84      A    C  
ATOM    967  N   TYR A 133      28.412  18.207  11.842  1.00 33.21      A    N  
ATOM    968  CA  TYR A 133      28.931  18.801  10.617  1.00 29.52      A    C  
ATOM    969  C   TYR A 133      29.496  17.692   9.739  1.00 27.16      A    C  
ATOM    970  O   TYR A 133      30.425  16.998  10.142  1.00 27.80      A    O  
ATOM    971  CB  TYR A 133      30.037  19.804  10.932  1.00 28.52      A    C  
ATOM    972  CG  TYR A 133      29.617  21.024  11.728  1.00 27.98      A    C  
ATOM    973  CD1 TYR A 133      28.859  22.031  11.142  1.00 28.28      A    C  
ATOM    974  CD2 TYR A 133      30.011  21.186  13.059  1.00 27.30      A    C  
ATOM    975  CE1 TYR A 133      28.489  23.158  11.856  1.00 27.84      A    C  
ATOM    976  CE2 TYR A 133      29.650  22.310  13.782  1.00 26.69      A    C  
ATOM    977  CZ  TYR A 133      28.883  23.293  13.178  1.00 28.00      A    C  
ATOM    978  OH  TYR A 133      28.522  24.425  13.882  1.00 28.35      A    O  
ATOM    979  N   THR A 134      28.933  17.530   8.547  1.00 24.46      A    N  
ATOM    980  CA  THR A 134      29.322  16.459   7.637  1.00 22.86      A    C  
ATOM    981  C   THR A 134      30.058  16.971   6.400  1.00 20.90      A    C  
ATOM    982  O   THR A 134      30.508  16.179   5.564  1.00 19.18      A    O  
ATOM    983  CB  THR A 134      28.084  15.663   7.189  1.00 23.59      A    C  
ATOM    984  CG2 THR A 134      27.470  14.919   8.382  1.00 24.01      A    C  
ATOM    985  OG1 THR A 134      27.116  16.560   6.637  1.00 23.83      A    O  
ATOM    986  N   ASP A 135      30.196  18.293   6.303  1.00 18.92      A    N  
ATOM    987  CA  ASP A 135      30.782  18.914   5.117  1.00 18.33      A    C  
ATOM    988  C   ASP A 135      31.886  19.923   5.498  1.00 16.40      A    C  
ATOM    989  O   ASP A 135      31.752  21.116   5.297  1.00 15.61      A    O  
ATOM    990  CB  ASP A 135      29.669  19.549   4.287  1.00 18.86      A    C  
ATOM    991  CG  ASP A 135      30.123  19.943   2.893  1.00 19.87      A    C  
ATOM    992  OD1 ASP A 135      31.175  19.452   2.438  1.00 21.07      A    O  
ATOM    993  OD2 ASP A 135      29.420  20.753   2.258  1.00 20.62      A    O1-
ATOM    994  N   CYS A 136      32.980  19.411   6.057  1.00 15.32      A    N  
ATOM    995  CA  CYS A 136      34.066  20.264   6.561  1.00 14.24      A    C  
ATOM    996  C   CYS A 136      35.323  20.206   5.683  1.00 13.29      A    C  
ATOM    997  O   CYS A 136      35.733  19.143   5.205  1.00 12.27      A    O  
ATOM    998  CB  CYS A 136      34.423  19.884   7.992  1.00 13.90      A    C  
ATOM    999  SG  CYS A 136      33.055  19.982   9.155  1.00 13.64      A    S  
ATOM   1000  N   TRP A 137      35.929  21.375   5.514  1.00 12.53      A    N  
ATOM   1001  CA  TRP A 137      37.090  21.551   4.673  1.00 12.09      A    C  
ATOM   1002  C   TRP A 137      38.178  22.344   5.394  1.00 11.29      A    C  
ATOM   1003  O   TRP A 137      37.902  23.402   5.975  1.00 10.39      A    O  
ATOM   1004  CB  TRP A 137      36.688  22.314   3.410  1.00 12.65      A    C  
ATOM   1005  CG  TRP A 137      35.720  21.581   2.561  1.00 13.34      A    C  
ATOM   1006  CD1 TRP A 137      34.391  21.429   2.781  1.00 13.72      A    C  
ATOM   1007  CD2 TRP A 137      36.009  20.910   1.339  1.00 13.85      A    C  
ATOM   1008  CE2 TRP A 137      34.804  20.364   0.869  1.00 14.42      A    C  
ATOM   1009  CE3 TRP A 137      37.172  20.722   0.594  1.00 13.96      A    C  
ATOM   1010  NE1 TRP A 137      33.828  20.693   1.770  1.00 14.37      A    N  
ATOM   1011  CZ2 TRP A 137      34.728  19.638  -0.321  1.00 14.74      A    C  
ATOM   1012  CZ3 TRP A 137      37.094  20.001  -0.582  1.00 14.59      A    C  
ATOM   1013  CH2 TRP A 137      35.885  19.473  -1.031  1.00 14.87      A    C  
ATOM   1014  N   VAL A 138      39.405  21.828   5.330  1.00 10.75      A    N  
ATOM   1015  CA  VAL A 138      40.589  22.562   5.757  1.00 10.54      A    C  
ATOM   1016  C   VAL A 138      41.336  23.120   4.540  1.00 10.36      A    C  
ATOM   1017  O   VAL A 138      41.519  22.429   3.531  1.00 10.46      A    O  
ATOM   1018  CB  VAL A 138      41.520  21.683   6.616  1.00 10.61      A    C  
ATOM   1019  CG1 VAL A 138      42.094  20.516   5.817  1.00 10.74      A    C  
ATOM   1020  CG2 VAL A 138      42.640  22.526   7.203  1.00 10.54      A    C  
ATOM   1021  N   THR A 139      41.759  24.378   4.631  1.00 10.11      A    N  
ATOM   1022  CA  THR A 139      42.359  25.085   3.500  1.00  9.48      A    C  
ATOM   1023  C   THR A 139      43.661  25.801   3.889  1.00  9.19      A    C  
ATOM   1024  O   THR A 139      43.827  26.260   5.027  1.00  8.59      A    O  
ATOM   1025  CB  THR A 139      41.385  26.138   2.922  1.00  9.62      A    C  
ATOM   1026  CG2 THR A 139      40.209  25.474   2.259  1.00  9.68      A    C  
ATOM   1027  OG1 THR A 139      40.910  26.988   3.973  1.00  9.46      A    O  
ATOM   1028  N   GLY A 140      44.578  25.906   2.929  1.00  9.04      A    N  
ATOM   1029  CA  GLY A 140      45.767  26.721   3.112  1.00  9.05      A    C  
ATOM   1030  C   GLY A 140      46.845  26.591   2.051  1.00  9.14      A    C  
ATOM   1031  O   GLY A 140      46.714  25.832   1.093  1.00  8.87      A    O  
ATOM   1032  N   TRP A 141      47.912  27.362   2.247  1.00  9.34      A    N  
ATOM   1033  CA  TRP A 141      49.083  27.365   1.374  1.00  9.79      A    C  
ATOM   1034  C   TRP A 141      50.265  26.585   1.978  1.00  9.98      A    C  
ATOM   1035  O   TRP A 141      51.401  26.685   1.502  1.00  9.66      A    O  
ATOM   1036  CB  TRP A 141      49.505  28.801   1.104  1.00  9.81      A    C  
ATOM   1037  CG  TRP A 141      48.558  29.575   0.246  1.00 10.05      A    C  
ATOM   1038  CD1 TRP A 141      48.569  29.654  -1.123  1.00 10.13      A    C  
ATOM   1039  CD2 TRP A 141      47.501  30.436   0.687  1.00 10.21      A    C  
ATOM   1040  CE2 TRP A 141      46.895  30.989  -0.473  1.00 10.24      A    C  
ATOM   1041  CE3 TRP A 141      47.003  30.798   1.947  1.00 10.19      A    C  
ATOM   1042  NE1 TRP A 141      47.569  30.503  -1.564  1.00 10.23      A    N  
ATOM   1043  CZ2 TRP A 141      45.824  31.874  -0.403  1.00 10.03      A    C  
ATOM   1044  CZ3 TRP A 141      45.929  31.665   2.012  1.00 10.21      A    C  
ATOM   1045  CH2 TRP A 141      45.354  32.199   0.838  1.00 10.17      A    C  
ATOM   1046  N   GLY A 142      49.997  25.799   3.013  1.00 10.21      A    N  
ATOM   1047  CA  GLY A 142      51.039  25.048   3.680  1.00 11.12      A    C  
ATOM   1048  C   GLY A 142      51.569  23.832   2.943  1.00 11.88      A    C  
ATOM   1049  O   GLY A 142      51.135  23.504   1.836  1.00 11.51      A    O  
ATOM   1050  N   TYR A 143      52.503  23.153   3.598  1.00 13.33      A    N  
ATOM   1051  CA  TYR A 143      53.214  22.014   3.017  1.00 15.02      A    C  
ATOM   1052  C   TYR A 143      52.280  20.903   2.509  1.00 16.58      A    C  
ATOM   1053  O   TYR A 143      51.176  20.699   3.020  1.00 15.53      A    O  
ATOM   1054  CB  TYR A 143      54.204  21.407   4.032  1.00 15.04      A    C  
ATOM   1055  CG  TYR A 143      55.423  22.249   4.415  1.00 15.23      A    C  
ATOM   1056  CD1 TYR A 143      55.545  23.581   4.050  1.00 15.11      A    C  
ATOM   1057  CD2 TYR A 143      56.450  21.695   5.170  1.00 15.93      A    C  
ATOM   1058  CE1 TYR A 143      56.631  24.338   4.427  1.00 15.07      A    C  
ATOM   1059  CE2 TYR A 143      57.551  22.451   5.546  1.00 15.73      A    C  
ATOM   1060  CZ  TYR A 143      57.640  23.767   5.163  1.00 15.80      A    C  
ATOM   1061  OH  TYR A 143      58.741  24.526   5.532  1.00 16.15      A    O  
ATOM   1062  N   ARG A 144      52.748  20.200   1.485  1.00 19.20      A    N  
ATOM   1063  CA  ARG A 144      52.104  18.990   1.014  1.00 22.50      A    C  
ATOM   1064  C   ARG A 144      52.702  17.751   1.699  1.00 24.32      A    C  
ATOM   1065  O   ARG A 144      52.185  16.651   1.552  1.00 24.07      A    O  
ATOM   1066  CB  ARG A 144      52.249  18.863  -0.498  1.00 24.96      A    C  
ATOM   1067  CG  ARG A 144      51.111  19.481  -1.287  1.00 28.25      A    C  
ATOM   1068  CD  ARG A 144      51.091  18.926  -2.706  1.00 31.42      A    C  
ATOM   1069  NE  ARG A 144      49.771  19.038  -3.335  1.00 35.14      A    N  
ATOM   1070  CZ  ARG A 144      48.819  18.098  -3.321  1.00 36.92      A    C  
ATOM   1071  NH1 ARG A 144      48.999  16.935  -2.698  1.00 37.39      A    N1+
ATOM   1072  NH2 ARG A 144      47.663  18.330  -3.942  1.00 38.99      A    N  
ATOM   1073  N   LYS A 145      53.789  17.934   2.442  1.00 26.54      A    N  
ATOM   1074  CA  LYS A 145      54.376  16.858   3.260  1.00 29.34      A    C  
ATOM   1075  C   LYS A 145      55.263  17.484   4.333  1.00 29.94      A    C  
ATOM   1076  O   LYS A 145      55.694  18.633   4.184  1.00 28.10      A    O  
ATOM   1077  CB  LYS A 145      55.197  15.890   2.394  1.00 30.82      A    C  
ATOM   1078  CG  LYS A 145      56.314  16.567   1.616  1.00 32.32      A    C  
ATOM   1079  CD  LYS A 145      56.920  15.702   0.514  1.00 33.75      A    C  
ATOM   1080  CE  LYS A 145      57.785  16.567  -0.408  1.00 34.26      A    C  
ATOM   1081  NZ  LYS A 145      58.388  15.850  -1.566  1.00 34.93      A    N1+
ATOM   1082  N   LEU A 146      55.537  16.726   5.397  1.00 31.16      A    N  
ATOM   1083  CA  LEU A 146      56.207  17.258   6.602  1.00 32.65      A    C  
ATOM   1084  C   LEU A 146      57.426  18.154   6.303  1.00 33.41      A    C  
ATOM   1085  O   LEU A 146      57.614  19.203   6.942  1.00 35.32      A    O  
ATOM   1086  CB  LEU A 146      56.638  16.115   7.547  1.00 32.74      A    C  
ATOM   1087  CG  LEU A 146      56.363  16.281   9.057  1.00 32.77      A    C  
ATOM   1088  CD1 LEU A 146      57.364  15.463   9.865  1.00 32.15      A    C  
ATOM   1089  CD2 LEU A 146      56.353  17.731   9.545  1.00 32.86      A    C  
ATOM   1090  N   ARG A 147      58.259  17.722   5.357  1.00 32.29      A    N  
ATOM   1091  CA  ARG A 147      59.397  18.523   4.905  1.00 33.48      A    C  
ATOM   1092  C   ARG A 147      59.109  18.906   3.464  1.00 31.53      A    C  
ATOM   1093  O   ARG A 147      59.136  18.053   2.570  1.00 33.12      A    O  
ATOM   1094  CB  ARG A 147      60.729  17.749   5.006  1.00 34.46      A    C  
ATOM   1095  CG  ARG A 147      60.975  17.029   6.328  1.00 35.51      A    C  
ATOM   1096  CD  ARG A 147      60.888  17.932   7.556  1.00 37.19      A    C  
ATOM   1097  NE  ARG A 147      60.912  17.139   8.792  1.00 38.46      A    N  
ATOM   1098  CZ  ARG A 147      60.592  17.589  10.009  1.00 40.45      A    C  
ATOM   1099  NH1 ARG A 147      60.211  18.854  10.191  1.00 40.05      A    N1+
ATOM   1100  NH2 ARG A 147      60.645  16.762  11.059  1.00 39.53      A    N  
ATOM   1101  N   ASP A 148      58.808  20.182   3.247  1.00 28.56      A    N  
ATOM   1102  CA  ASP A 148      58.357  20.662   1.945  1.00 26.59      A    C  
ATOM   1103  C   ASP A 148      58.448  22.182   1.983  1.00 25.59      A    C  
ATOM   1104  O   ASP A 148      59.298  22.751   2.692  1.00 24.79      A    O  
ATOM   1105  CB  ASP A 148      56.912  20.180   1.674  1.00 27.21      A    C  
ATOM   1106  CG  ASP A 148      56.548  20.145   0.184  1.00 26.71      A    C  
ATOM   1107  OD1 ASP A 148      57.416  19.853  -0.661  1.00 27.10      A    O  
ATOM   1108  OD2 ASP A 148      55.363  20.378  -0.133  1.00 26.74      A    O1-
ATOM   1109  N   LYS A 149      57.580  22.846   1.232  1.00 23.63      A    N  
ATOM   1110  CA  LYS A 149      57.589  24.285   1.166  1.00 22.96      A    C  
ATOM   1111  C   LYS A 149      56.181  24.806   0.906  1.00 20.74      A    C  
ATOM   1112  O   LYS A 149      55.248  24.033   0.602  1.00 19.34      A    O  
ATOM   1113  CB  LYS A 149      58.562  24.759   0.083  1.00 24.24      A    C  
ATOM   1114  CG  LYS A 149      58.350  24.134  -1.283  1.00 25.67      A    C  
ATOM   1115  CD  LYS A 149      59.497  24.528  -2.208  1.00 26.92      A    C  
ATOM   1116  CE  LYS A 149      59.241  24.088  -3.634  1.00 28.89      A    C  
ATOM   1117  NZ  LYS A 149      60.182  24.736  -4.596  1.00 30.84      A    N1+
ATOM   1118  N   ILE A 151      56.045  26.119   1.046  1.00 18.84      A    N  
ATOM   1119  CA  ILE A 151      54.767  26.792   0.854  1.00 17.72      A    C  
ATOM   1120  C   ILE A 151      54.304  26.583  -0.584  1.00 17.36      A    C  
ATOM   1121  O   ILE A 151      55.095  26.668  -1.522  1.00 17.08      A    O  
ATOM   1122  CB  ILE A 151      54.895  28.296   1.179  1.00 17.98      A    C  
ATOM   1123  CG1 ILE A 151      55.284  28.486   2.653  1.00 18.01      A    C  
ATOM   1124  CG2 ILE A 151      53.615  29.060   0.854  1.00 17.87      A    C  
ATOM   1125  CD1 ILE A 151      54.449  27.705   3.631  1.00 18.21      A    C  
ATOM   1126  N   GLN A 152      53.022  26.286  -0.742  1.00 16.59      A    N  
ATOM   1127  CA  GLN A 152      52.423  26.044  -2.053  1.00 16.25      A    C  
ATOM   1128  C   GLN A 152      51.886  27.338  -2.660  1.00 14.85      A    C  
ATOM   1129  O   GLN A 152      51.365  28.196  -1.970  1.00 14.02      A    O  
ATOM   1130  CB  GLN A 152      51.285  25.030  -1.928  1.00 16.99      A    C  
ATOM   1131  CG  GLN A 152      51.719  23.678  -1.383  1.00 18.13      A    C  
ATOM   1132  CD  GLN A 152      52.796  23.031  -2.229  1.00 19.17      A    C  
ATOM   1133  NE2 GLN A 152      53.999  22.821  -1.652  1.00 19.43      A    N  
ATOM   1134  OE1 GLN A 152      52.549  22.720  -3.393  1.00 20.53      A    O  
ATOM   1135  N   ASN A 153      52.018  27.469  -3.971  1.00 13.76      A    N  
ATOM   1136  CA  ASN A 153      51.527  28.644  -4.680  1.00 12.67      A    C  
ATOM   1137  C   ASN A 153      50.017  28.784  -4.602  1.00 12.05      A    C  
ATOM   1138  O   ASN A 153      49.503  29.823  -4.192  1.00 11.79      A    O  
ATOM   1139  CB  ASN A 153      51.938  28.563  -6.146  1.00 12.45      A    C  
ATOM   1140  CG  ASN A 153      51.566  29.810  -6.907  1.00 12.14      A    C  
ATOM   1141  ND2 ASN A 153      51.100  29.644  -8.126  1.00 11.71      A    N  
ATOM   1142  OD1 ASN A 153      51.692  30.912  -6.391  1.00 12.33      A    O  
ATOM   1143  N   THR A 154      49.308  27.731  -4.999  1.00 11.68      A    N  
ATOM   1144  CA  THR A 154      47.853  27.758  -5.075  1.00 11.41      A    C  
ATOM   1145  C   THR A 154      47.186  27.254  -3.801  1.00 10.97      A    C  
ATOM   1146  O   THR A 154      47.547  26.203  -3.278  1.00 11.30      A    O  
ATOM   1147  CB  THR A 154      47.364  26.918  -6.252  1.00 11.50      A    C  
ATOM   1148  CG2 THR A 154      45.894  27.071  -6.434  1.00 11.60      A    C  
ATOM   1149  OG1 THR A 154      48.020  27.368  -7.429  1.00 11.89      A    O  
ATOM   1150  N   LEU A 155      46.207  28.014  -3.313  1.00 10.58      A    N  
ATOM   1151  CA  LEU A 155      45.426  27.633  -2.138  1.00 10.30      A    C  
ATOM   1152  C   LEU A 155      44.805  26.241  -2.302  1.00 10.39      A    C  
ATOM   1153  O   LEU A 155      44.027  25.984  -3.234  1.00 10.46      A    O  
ATOM   1154  CB  LEU A 155      44.314  28.651  -1.901  1.00 10.20      A    C  
ATOM   1155  CG  LEU A 155      43.404  28.482  -0.682  1.00  9.99      A    C  
ATOM   1156  CD1 LEU A 155      44.171  28.548   0.628  1.00  9.82      A    C  
ATOM   1157  CD2 LEU A 155      42.331  29.557  -0.727  1.00 10.00      A    C  
ATOM   1158  N   GLN A 156      45.153  25.351  -1.385  1.00 10.41      A    N  
ATOM   1159  CA  GLN A 156      44.689  23.981  -1.413  1.00 10.60      A    C  
ATOM   1160  C   GLN A 156      43.527  23.763  -0.467  1.00 10.59      A    C  
ATOM   1161  O   GLN A 156      43.417  24.414   0.571  1.00 10.34      A    O  
ATOM   1162  CB  GLN A 156      45.806  23.023  -1.004  1.00 10.83      A    C  
ATOM   1163  CG  GLN A 156      47.066  23.093  -1.851  1.00 11.14      A    C  
ATOM   1164  CD  GLN A 156      46.885  22.454  -3.213  1.00 11.52      A    C  
ATOM   1165  NE2 GLN A 156      46.906  23.266  -4.260  1.00 11.53      A    N  
ATOM   1166  OE1 GLN A 156      46.723  21.242  -3.315  1.00 12.01      A    O  
ATOM   1167  N   LYS A 157      42.694  22.789  -0.805  1.00 10.71      A    N  
ATOM   1168  CA  LYS A 157      41.568  22.403   0.036  1.00 10.50      A    C  
ATOM   1169  C   LYS A 157      41.524  20.892   0.208  1.00 10.45      A    C  
ATOM   1170  O   LYS A 157      41.938  20.154  -0.669  1.00 10.11      A    O  
ATOM   1171  CB  LYS A 157      40.262  22.876  -0.588  1.00 10.56      A    C  
ATOM   1172  CG  LYS A 157      39.995  22.261  -1.954  1.00 11.03      A    C  
ATOM   1173  CD  LYS A 157      38.659  22.705  -2.505  1.00 11.39      A    C  
ATOM   1174  CE  LYS A 157      38.438  22.204  -3.922  1.00 11.63      A    C  
ATOM   1175  NZ  LYS A 157      37.212  22.807  -4.515  1.00 12.15      A    N1+
ATOM   1176  N   ALA A 158      41.021  20.437   1.344  1.00 11.00      A    N  
ATOM   1177  CA  ALA A 158      40.767  19.025   1.534  1.00 11.59      A    C  
ATOM   1178  C   ALA A 158      39.562  18.859   2.428  1.00 12.42      A    C  
ATOM   1179  O   ALA A 158      39.445  19.533   3.473  1.00 12.60      A    O  
ATOM   1180  CB  ALA A 158      41.974  18.336   2.127  1.00 11.64      A    C  
ATOM   1181  N   LYS A 159      38.652  17.998   1.993  1.00 13.53      A    N  
ATOM   1182  CA  LYS A 159      37.486  17.647   2.768  1.00 14.73      A    C  
ATOM   1183  C   LYS A 159      37.919  16.624   3.809  1.00 15.08      A    C  
ATOM   1184  O   LYS A 159      38.556  15.624   3.477  1.00 15.75      A    O  
ATOM   1185  CB  LYS A 159      36.401  17.057   1.861  1.00 16.09      A    C  
ATOM   1186  CG  LYS A 159      35.048  16.875   2.538  1.00 17.01      A    C  
ATOM   1187  CD  LYS A 159      34.026  16.262   1.595  1.00 17.83      A    C  
ATOM   1188  CE  LYS A 159      32.654  16.249   2.238  1.00 18.69      A    C  
ATOM   1189  NZ  LYS A 159      31.592  15.804   1.294  1.00 19.67      A    N1+
ATOM   1190  N   ILE A 160      37.576  16.873   5.064  1.00 15.07      A    N  
ATOM   1191  CA  ILE A 160      38.034  16.033   6.160  1.00 15.42      A    C  
ATOM   1192  C   ILE A 160      36.911  15.811   7.185  1.00 15.32      A    C  
ATOM   1193  O   ILE A 160      36.247  16.754   7.615  1.00 14.41      A    O  
ATOM   1194  CB  ILE A 160      39.296  16.650   6.798  1.00 16.38      A    C  
ATOM   1195  CG1 ILE A 160      40.462  16.515   5.817  1.00 17.24      A    C  
ATOM   1196  CG2 ILE A 160      39.674  15.941   8.082  1.00 17.12      A    C  
ATOM   1197  CD1 ILE A 160      41.801  16.969   6.337  1.00 17.75      A    C  
ATOM   1198  N   PRO A 161      36.678  14.547   7.579  1.00 15.90      A    N  
ATOM   1199  CA  PRO A 161      35.588  14.328   8.524  1.00 15.69      A    C  
ATOM   1200  C   PRO A 161      36.029  14.663   9.931  1.00 16.18      A    C  
ATOM   1201  O   PRO A 161      37.165  14.391  10.297  1.00 15.49      A    O  
ATOM   1202  CB  PRO A 161      35.304  12.828   8.389  1.00 15.94      A    C  
ATOM   1203  CG  PRO A 161      36.622  12.252   8.010  1.00 15.94      A    C  
ATOM   1204  CD  PRO A 161      37.275  13.276   7.125  1.00 15.86      A    C  
ATOM   1205  N   LEU A 162      35.139  15.266  10.702  1.00 17.20      A    N  
ATOM   1206  CA  LEU A 162      35.362  15.420  12.128  1.00 18.39      A    C  
ATOM   1207  C   LEU A 162      35.379  14.046  12.791  1.00 19.35      A    C  
ATOM   1208  O   LEU A 162      34.634  13.148  12.390  1.00 20.04      A    O  
ATOM   1209  CB  LEU A 162      34.251  16.261  12.760  1.00 18.19      A    C  
ATOM   1210  CG  LEU A 162      34.114  17.706  12.286  1.00 18.19      A    C  
ATOM   1211  CD1 LEU A 162      32.947  18.366  12.989  1.00 18.28      A    C  
ATOM   1212  CD2 LEU A 162      35.392  18.489  12.527  1.00 18.31      A    C  
ATOM   1213  N   VAL A 163      36.248  13.891  13.789  1.00 20.51      A    N  
ATOM   1214  CA  VAL A 163      36.198  12.756  14.710  1.00 21.24      A    C  
ATOM   1215  C   VAL A 163      35.772  13.235  16.097  1.00 20.70      A    C  
ATOM   1216  O   VAL A 163      35.930  14.409  16.433  1.00 20.77      A    O  
ATOM   1217  CB  VAL A 163      37.547  12.007  14.802  1.00 21.93      A    C  
ATOM   1218  CG1 VAL A 163      38.016  11.586  13.418  1.00 22.00      A    C  
ATOM   1219  CG2 VAL A 163      38.606  12.850  15.493  1.00 22.20      A    C  
ATOM   1220  N   THR A 164      35.217  12.326  16.892  1.00 19.97      A    N  
ATOM   1221  CA  THR A 164      34.766  12.655  18.246  1.00 19.73      A    C  
ATOM   1222  C   THR A 164      35.974  12.924  19.154  1.00 19.27      A    C  
ATOM   1223  O   THR A 164      37.088  12.467  18.873  1.00 18.28      A    O  
ATOM   1224  CB  THR A 164      33.967  11.499  18.851  1.00 20.17      A    C  
ATOM   1225  CG2 THR A 164      32.725  11.182  18.006  1.00 21.06      A    C  
ATOM   1226  OG1 THR A 164      34.807  10.338  18.915  1.00 21.26      A    O  
ATOM   1227  N   ASN A 165      35.748  13.678  20.227  1.00 19.13      A    N  
ATOM   1228  CA AASN A 165      36.832  13.979  21.142  0.50 19.05      A    C  
ATOM   1229  CA BASN A 165      36.774  13.993  21.238  0.50 19.48      A    C  
ATOM   1230  C   ASN A 165      37.343  12.726  21.852  1.00 19.58      A    C  
ATOM   1231  O   ASN A 165      38.523  12.654  22.193  1.00 19.07      A    O  
ATOM   1232  CB AASN A 165      36.453  15.094  22.116  0.50 18.49      A    C  
ATOM   1233  CB BASN A 165      36.175  14.865  22.357  0.50 19.42      A    C  
ATOM   1234  CG AASN A 165      36.695  16.476  21.524  0.50 18.06      A    C  
ATOM   1235  CG BASN A 165      37.220  15.370  23.355  0.50 19.75      A    C  
ATOM   1236  ND2AASN A 165      37.319  17.351  22.298  0.50 17.41      A    N  
ATOM   1237  ND2BASN A 165      38.489  15.239  23.003  0.50 20.28      A    N  
ATOM   1238  OD1AASN A 165      36.331  16.745  20.373  0.50 17.92      A    O  
ATOM   1239  OD1BASN A 165      36.882  15.874  24.427  0.50 19.53      A    O  
ATOM   1240  N   GLU A 166      36.476  11.739  22.016  1.00 20.54      A    N  
ATOM   1241  CA  GLU A 166      36.869  10.463  22.585  1.00 21.96      A    C  
ATOM   1242  C   GLU A 166      37.814   9.717  21.653  1.00 21.55      A    C  
ATOM   1243  O   GLU A 166      38.859   9.233  22.077  1.00 21.45      A    O  
ATOM   1244  CB  GLU A 166      35.632   9.614  22.884  1.00 23.56      A    C  
ATOM   1245  CG  GLU A 166      35.960   8.143  23.084  1.00 25.33      A    C  
ATOM   1246  CD  GLU A 166      35.090   7.464  24.105  1.00 26.37      A    C  
ATOM   1247  OE1 GLU A 166      34.457   8.169  24.922  1.00 28.15      A    O  
ATOM   1248  OE2 GLU A 166      35.052   6.216  24.088  1.00 27.44      A    O1-
ATOM   1249  N   GLU A 167      37.431   9.619  20.387  1.00 21.32      A    N  
ATOM   1250  CA  GLU A 167      38.280   9.019  19.370  1.00 21.74      A    C  
ATOM   1251  C   GLU A 167      39.624   9.753  19.295  1.00 19.98      A    C  
ATOM   1252  O   GLU A 167      40.675   9.125  19.231  1.00 20.02      A    O  
ATOM   1253  CB  GLU A 167      37.568   9.069  18.015  1.00 23.47      A    C  
ATOM   1254  CG  GLU A 167      38.420   8.711  16.799  1.00 25.80      A    C  
ATOM   1255  CD  GLU A 167      38.912   7.287  16.817  1.00 27.09      A    C  
ATOM   1256  OE1 GLU A 167      38.242   6.431  17.444  1.00 29.67      A    O  
ATOM   1257  OE2 GLU A 167      39.963   7.020  16.192  1.00 27.59      A    O1-
ATOM   1258  N   CYS A 168      39.584  11.082  19.296  1.00 17.24      A    N  
ATOM   1259  CA  CYS A 168      40.799  11.859  19.152  1.00 16.26      A    C  
ATOM   1260  C   CYS A 168      41.763  11.656  20.321  1.00 16.16      A    C  
ATOM   1261  O   CYS A 168      42.979  11.652  20.123  1.00 15.46      A    O  
ATOM   1262  CB  CYS A 168      40.485  13.344  18.992  1.00 15.52      A    C  
ATOM   1263  SG  CYS A 168      41.899  14.339  18.466  1.00 14.18      A    S  
ATOM   1264  N   GLN A 169      41.214  11.479  21.526  1.00 16.83      A    N  
ATOM   1265  CA  GLN A 169      42.023  11.257  22.731  1.00 17.10      A    C  
ATOM   1266  C   GLN A 169      42.782   9.917  22.668  1.00 17.33      A    C  
ATOM   1267  O   GLN A 169      43.916   9.826  23.138  1.00 16.72      A    O  
ATOM   1268  CB  GLN A 169      41.151  11.363  23.998  1.00 16.97      A    C  
ATOM   1269  CG  GLN A 169      41.883  11.167  25.328  1.00 17.27      A    C  
ATOM   1270  CD  GLN A 169      42.982  12.203  25.570  1.00 17.23      A    C  
ATOM   1271  NE2 GLN A 169      44.214  11.860  25.183  1.00 17.33      A    N  
ATOM   1272  OE1 GLN A 169      42.728  13.296  26.096  1.00 16.36      A    O  
ATOM   1273  N   LYS A 170      42.169   8.900  22.065  1.00 17.84      A    N  
ATOM   1274  CA  LYS A 170      42.809   7.594  21.913  1.00 19.68      A    C  
ATOM   1275  C   LYS A 170      44.008   7.671  21.002  1.00 18.69      A    C  
ATOM   1276  O   LYS A 170      44.916   6.889  21.158  1.00 18.68      A    O  
ATOM   1277  CB  LYS A 170      41.845   6.531  21.360  1.00 22.17      A    C  
ATOM   1278  CG  LYS A 170      40.776   6.100  22.344  1.00 25.04      A    C  
ATOM   1279  CD  LYS A 170      39.729   5.171  21.736  1.00 27.43      A    C  
ATOM   1280  CE  LYS A 170      38.574   4.969  22.726  1.00 29.49      A    C  
ATOM   1281  NZ  LYS A 170      37.421   4.200  22.174  1.00 30.91      A    N1+
ATOM   1282  N   ARG A 171      44.000   8.616  20.060  1.00 17.67      A    N  
ATOM   1283  CA  ARG A 171      45.093   8.790  19.108  1.00 17.18      A    C  
ATOM   1284  C   ARG A 171      46.234   9.660  19.634  1.00 16.22      A    C  
ATOM   1285  O   ARG A 171      47.305   9.641  19.073  1.00 15.80      A    O  
ATOM   1286  CB  ARG A 171      44.562   9.417  17.818  1.00 17.67      A    C  
ATOM   1287  CG  ARG A 171      43.384   8.688  17.190  1.00 18.64      A    C  
ATOM   1288  CD  ARG A 171      43.669   7.206  17.048  1.00 19.99      A    C  
ATOM   1289  NE  ARG A 171      42.517   6.453  16.578  1.00 21.21      A    N  
ATOM   1290  CZ  ARG A 171      42.438   5.122  16.586  1.00 22.84      A    C  
ATOM   1291  NH1 ARG A 171      43.442   4.379  17.041  1.00 23.12      A    N1+
ATOM   1292  NH2 ARG A 171      41.344   4.525  16.130  1.00 24.28      A    N  
ATOM   1293  N   TYR A 172      45.986  10.431  20.690  1.00 15.56      A    N  
ATOM   1294  CA  TYR A 172      47.004  11.266  21.327  1.00 15.35      A    C  
ATOM   1295  C   TYR A 172      47.083  10.961  22.831  1.00 16.10      A    C  
ATOM   1296  O   TYR A 172      46.781  11.812  23.669  1.00 14.29      A    O  
ATOM   1297  CB  TYR A 172      46.699  12.750  21.082  1.00 14.72      A    C  
ATOM   1298  CG  TYR A 172      46.919  13.175  19.652  1.00 14.12      A    C  
ATOM   1299  CD1 TYR A 172      48.202  13.444  19.178  1.00 14.10      A    C  
ATOM   1300  CD2 TYR A 172      45.857  13.282  18.761  1.00 14.08      A    C  
ATOM   1301  CE1 TYR A 172      48.413  13.818  17.864  1.00 13.69      A    C  
ATOM   1302  CE2 TYR A 172      46.056  13.676  17.448  1.00 13.80      A    C  
ATOM   1303  CZ  TYR A 172      47.341  13.934  17.002  1.00 13.66      A    C  
ATOM   1304  OH  TYR A 172      47.560  14.319  15.697  1.00 13.99      A    O  
ATOM   1305  N   ARG A 173      47.517   9.740  23.157  1.00 17.80      A    N  
ATOM   1306  CA  ARG A 173      47.541   9.274  24.554  1.00 19.06      A    C  
ATOM   1307  C   ARG A 173      48.480  10.057  25.464  1.00 18.05      A    C  
ATOM   1308  O   ARG A 173      48.277  10.085  26.679  1.00 18.54      A    O  
ATOM   1309  CB  ARG A 173      47.860   7.775  24.638  1.00 22.31      A    C  
ATOM   1310  CG  ARG A 173      46.725   6.890  24.154  1.00 26.40      A    C  
ATOM   1311  CD  ARG A 173      46.851   5.472  24.692  1.00 31.85      A    C  
ATOM   1312  NE  ARG A 173      45.691   4.654  24.332  1.00 37.57      A    N  
ATOM   1313  CZ  ARG A 173      45.591   3.339  24.522  1.00 42.84      A    C  
ATOM   1314  NH1 ARG A 173      46.584   2.652  25.087  1.00 45.96      A    N1+
ATOM   1315  NH2 ARG A 173      44.487   2.700  24.145  1.00 44.32      A    N  
ATOM   1316  N   GLY A 173A     49.494  10.705  24.901  1.00 16.75      A    N  
ATOM   1317  CA  GLY A 173A     50.362  11.573  25.704  1.00 15.82      A    C  
ATOM   1318  C   GLY A 173A     49.892  13.019  25.869  1.00 15.30      A    C  
ATOM   1319  O   GLY A 173A     50.596  13.837  26.482  1.00 14.10      A    O  
ATOM   1320  N   HIS A 174      48.722  13.339  25.311  1.00 14.86      A    N  
ATOM   1321  CA  HIS A 174      48.122  14.671  25.423  1.00 14.70      A    C  
ATOM   1322  C   HIS A 174      46.773  14.636  26.127  1.00 15.30      A    C  
ATOM   1323  O   HIS A 174      46.168  13.586  26.302  1.00 15.50      A    O  
ATOM   1324  CB  HIS A 174      47.873  15.264  24.038  1.00 14.22      A    C  
ATOM   1325  CG  HIS A 174      49.113  15.602  23.289  1.00 13.60      A    C  
ATOM   1326  CD2 HIS A 174      49.789  16.766  23.163  1.00 13.42      A    C  
ATOM   1327  ND1 HIS A 174      49.782  14.683  22.518  1.00 13.30      A    N  
ATOM   1328  CE1 HIS A 174      50.828  15.262  21.960  1.00 13.12      A    C  
ATOM   1329  NE2 HIS A 174      50.855  16.525  22.334  1.00 13.09      A    N  
ATOM   1330  N   LYS A 175      46.311  15.819  26.489  1.00 16.34      A    N  
ATOM   1331  CA  LYS A 175      44.960  16.029  26.948  1.00 17.76      A    C  
ATOM   1332  C   LYS A 175      44.181  16.723  25.833  1.00 16.75      A    C  
ATOM   1333  O   LYS A 175      44.359  17.918  25.601  1.00 17.04      A    O  
ATOM   1334  CB  LYS A 175      44.984  16.891  28.222  1.00 19.34      A    C  
ATOM   1335  CG  LYS A 175      43.622  17.143  28.842  1.00 22.04      A    C  
ATOM   1336  CD  LYS A 175      42.954  15.823  29.197  1.00 24.46      A    C  
ATOM   1337  CE  LYS A 175      41.662  16.039  29.951  1.00 26.94      A    C  
ATOM   1338  NZ  LYS A 175      40.812  14.807  29.960  1.00 28.15      A    N1+
ATOM   1339  N   ILE A 176      43.349  15.973  25.114  1.00 16.37      A    N  
ATOM   1340  CA  ILE A 176      42.470  16.561  24.105  1.00 16.10      A    C  
ATOM   1341  C   ILE A 176      41.220  17.052  24.846  1.00 16.13      A    C  
ATOM   1342  O   ILE A 176      40.414  16.251  25.321  1.00 16.31      A    O  
ATOM   1343  CB  ILE A 176      42.105  15.564  22.980  1.00 15.98      A    C  
ATOM   1344  CG1 ILE A 176      43.368  14.928  22.352  1.00 16.07      A    C  
ATOM   1345  CG2 ILE A 176      41.271  16.242  21.917  1.00 16.42      A    C  
ATOM   1346  CD1 ILE A 176      44.375  15.893  21.739  1.00 15.91      A    C  
ATOM   1347  N   THR A 177      41.092  18.369  24.978  1.00 15.93      A    N  
ATOM   1348  CA  THR A 177      40.028  18.980  25.780  1.00 15.58      A    C  
ATOM   1349  C   THR A 177      38.827  19.325  24.909  1.00 15.28      A    C  
ATOM   1350  O   THR A 177      38.913  19.295  23.676  1.00 14.91      A    O  
ATOM   1351  CB  THR A 177      40.495  20.287  26.430  1.00 15.74      A    C  
ATOM   1352  CG2 THR A 177      41.863  20.147  27.094  1.00 16.05      A    C  
ATOM   1353  OG1 THR A 177      40.560  21.306  25.436  1.00 16.24      A    O  
ATOM   1354  N   HIS A 178      37.718  19.692  25.554  1.00 14.76      A    N  
ATOM   1355  CA  HIS A 178      36.521  20.110  24.836  1.00 14.44      A    C  
ATOM   1356  C   HIS A 178      36.708  21.467  24.152  1.00 13.94      A    C  
ATOM   1357  O   HIS A 178      35.832  21.905  23.419  1.00 13.77      A    O  
ATOM   1358  CB  HIS A 178      35.302  20.162  25.759  1.00 14.24      A    C  
ATOM   1359  CG  HIS A 178      35.388  21.213  26.824  1.00 14.08      A    C  
ATOM   1360  CD2 HIS A 178      34.849  22.453  26.898  1.00 14.16      A    C  
ATOM   1361  ND1 HIS A 178      36.076  21.029  28.001  1.00 14.26      A    N  
ATOM   1362  CE1 HIS A 178      35.974  22.118  28.745  1.00 14.49      A    C  
ATOM   1363  NE2 HIS A 178      35.227  22.995  28.099  1.00 13.52      A    N  
ATOM   1364  N   LYS A 179      37.824  22.138  24.413  1.00 13.75      A    N  
ATOM   1365  CA  LYS A 179      38.174  23.357  23.689  1.00 13.76      A    C  
ATOM   1366  C   LYS A 179      38.946  23.070  22.390  1.00 13.24      A    C  
ATOM   1367  O   LYS A 179      39.342  23.991  21.671  1.00 12.76      A    O  
ATOM   1368  CB  LYS A 179      38.949  24.297  24.604  1.00 14.22      A    C  
ATOM   1369  CG  LYS A 179      38.130  24.671  25.826  1.00 14.88      A    C  
ATOM   1370  CD  LYS A 179      38.663  25.893  26.534  1.00 15.62      A    C  
ATOM   1371  CE  LYS A 179      37.846  26.175  27.777  1.00 15.95      A    C  
ATOM   1372  NZ  LYS A 179      36.693  27.040  27.464  1.00 16.24      A    N1+
ATOM   1373  N   MET A 180      39.132  21.789  22.087  1.00 12.84      A    N  
ATOM   1374  CA  MET A 180      39.720  21.358  20.824  1.00 12.74      A    C  
ATOM   1375  C   MET A 180      38.703  20.557  20.033  1.00 12.95      A    C  
ATOM   1376  O   MET A 180      37.763  19.989  20.593  1.00 12.77      A    O  
ATOM   1377  CB  MET A 180      40.930  20.457  21.078  1.00 12.22      A    C  
ATOM   1378  CG  MET A 180      42.024  21.138  21.874  1.00 12.34      A    C  
ATOM   1379  SD  MET A 180      43.222  19.940  22.482  1.00 11.90      A    S  
ATOM   1380  CE  MET A 180      44.342  21.047  23.336  1.00 11.82      A    C  
ATOM   1381  N   ILE A 181      38.932  20.488  18.730  1.00 13.00      A    N  
ATOM   1382  CA  ILE A 181      38.151  19.640  17.867  1.00 13.34      A    C  
ATOM   1383  C   ILE A 181      39.104  19.009  16.851  1.00 13.41      A    C  
ATOM   1384  O   ILE A 181      40.049  19.655  16.357  1.00 13.50      A    O  
ATOM   1385  CB  ILE A 181      36.966  20.426  17.249  1.00 13.95      A    C  
ATOM   1386  CG1 ILE A 181      35.897  19.477  16.723  1.00 14.49      A    C  
ATOM   1387  CG2 ILE A 181      37.424  21.411  16.186  1.00 13.87      A    C  
ATOM   1388  CD1 ILE A 181      34.582  20.185  16.480  1.00 15.17      A    C  
ATOM   1389  N   CYS A 182      38.882  17.729  16.580  1.00 13.00      A    N  
ATOM   1390  CA  CYS A 182      39.760  16.959  15.729  1.00 12.74      A    C  
ATOM   1391  C   CYS A 182      39.086  16.520  14.446  1.00 12.75      A    C  
ATOM   1392  O   CYS A 182      37.883  16.265  14.425  1.00 12.22      A    O  
ATOM   1393  CB  CYS A 182      40.203  15.725  16.487  1.00 12.92      A    C  
ATOM   1394  SG  CYS A 182      41.030  16.128  18.027  1.00 12.99      A    S  
ATOM   1395  N   ALA A 183      39.888  16.367  13.399  1.00 12.68      A    N  
ATOM   1396  CA  ALA A 183      39.385  15.949  12.093  1.00 12.78      A    C  
ATOM   1397  C   ALA A 183      40.461  15.181  11.350  1.00 13.08      A    C  
ATOM   1398  O   ALA A 183      41.596  15.629  11.276  1.00 12.85      A    O  
ATOM   1399  CB  ALA A 183      38.966  17.166  11.279  1.00 12.76      A    C  
ATOM   1400  N   GLY A 184      40.092  14.046  10.772  1.00 13.63      A    N  
ATOM   1401  CA  GLY A 184      41.029  13.265   9.975  1.00 14.66      A    C  
ATOM   1402  C   GLY A 184      40.454  11.931   9.559  1.00 15.58      A    C  
ATOM   1403  O   GLY A 184      39.397  11.544  10.035  1.00 15.32      A    O  
ATOM   1404  N   TYR A 184A     41.157  11.251   8.654  1.00 16.85      A    N  
ATOM   1405  CA  TYR A 184A     40.805   9.914   8.204  1.00 18.24      A    C  
ATOM   1406  C   TYR A 184A     41.624   8.922   8.992  1.00 19.37      A    C  
ATOM   1407  O   TYR A 184A     42.815   9.163   9.220  1.00 19.28      A    O  
ATOM   1408  CB  TYR A 184A     41.141   9.746   6.729  1.00 18.75      A    C  
ATOM   1409  CG  TYR A 184A     40.278  10.577   5.826  1.00 19.53      A    C  
ATOM   1410  CD1 TYR A 184A     40.628  11.885   5.510  1.00 20.10      A    C  
ATOM   1411  CD2 TYR A 184A     39.095  10.070   5.295  1.00 20.00      A    C  
ATOM   1412  CE1 TYR A 184A     39.821  12.654   4.687  1.00 20.47      A    C  
ATOM   1413  CE2 TYR A 184A     38.284  10.842   4.476  1.00 20.09      A    C  
ATOM   1414  CZ  TYR A 184A     38.664  12.126   4.171  1.00 20.31      A    C  
ATOM   1415  OH  TYR A 184A     37.882  12.911   3.364  1.00 22.12      A    O  
ATOM   1416  N   ARG A 185      41.010   7.808   9.399  1.00 20.66      A    N  
ATOM   1417  CA  ARG A 185      41.713   6.770  10.163  1.00 21.95      A    C  
ATOM   1418  C   ARG A 185      43.012   6.379   9.481  1.00 20.41      A    C  
ATOM   1419  O   ARG A 185      44.059   6.290  10.115  1.00 19.79      A    O  
ATOM   1420  CB  ARG A 185      40.829   5.527  10.340  1.00 26.07      A    C  
ATOM   1421  CG  ARG A 185      41.468   4.439  11.209  1.00 29.92      A    C  
ATOM   1422  CD  ARG A 185      40.587   3.205  11.296  1.00 34.77      A    C  
ATOM   1423  NE  ARG A 185      41.304   2.061  11.854  1.00 40.98      A    N  
ATOM   1424  CZ  ARG A 185      40.776   0.854  12.043  1.00 45.61      A    C  
ATOM   1425  NH1 ARG A 185      39.509   0.608  11.719  1.00 48.30      A    N1+
ATOM   1426  NH2 ARG A 185      41.519  -0.118  12.561  1.00 49.28      A    N  
ATOM   1427  N   GLU A 186      42.921   6.152   8.175  1.00 19.17      A    N  
ATOM   1428  CA  GLU A 186      44.068   5.787   7.331  1.00 18.42      A    C  
ATOM   1429  C   GLU A 186      44.995   6.956   6.957  1.00 17.57      A    C  
ATOM   1430  O   GLU A 186      45.942   6.767   6.209  1.00 17.01      A    O  
ATOM   1431  CB  GLU A 186      43.538   5.136   6.035  1.00 18.43      A    C  
ATOM   1432  CG  GLU A 186      42.797   6.090   5.079  0.50 17.91      A    C  
ATOM   1433  CD  GLU A 186      41.302   6.255   5.349  0.50 17.58      A    C  
ATOM   1434  OE1 GLU A 186      40.843   6.083   6.496  0.50 16.70      A    O  
ATOM   1435  OE2 GLU A 186      40.572   6.599   4.397  0.50 17.57      A    O1-
ATOM   1436  N   GLY A 187      44.689   8.170   7.423  1.00 17.12      A    N  
ATOM   1437  CA  GLY A 187      45.496   9.357   7.114  1.00 16.94      A    C  
ATOM   1438  C   GLY A 187      45.322   9.848   5.686  1.00 16.61      A    C  
ATOM   1439  O   GLY A 187      44.275   9.642   5.081  1.00 16.80      A    O  
ATOM   1440  N   GLY A 188      46.342  10.519   5.161  1.00 16.33      A    N  
ATOM   1441  CA  GLY A 188      46.381  10.914   3.746  1.00 15.87      A    C  
ATOM   1442  C   GLY A 188      45.841  12.297   3.403  1.00 15.06      A    C  
ATOM   1443  O   GLY A 188      46.206  12.866   2.382  1.00 14.19      A    O  
ATOM   1444  N   LYS A 188A     44.945  12.826   4.230  1.00 15.27      A    N  
ATOM   1445  CA  LYS A 188A     44.488  14.212   4.080  1.00 15.14      A    C  
ATOM   1446  C   LYS A 188A     44.559  14.927   5.417  1.00 14.25      A    C  
ATOM   1447  O   LYS A 188A     44.085  14.403   6.423  1.00 14.65      A    O  
ATOM   1448  CB  LYS A 188A     43.056  14.261   3.538  1.00 15.88      A    C  
ATOM   1449  CG  LYS A 188A     42.945  13.777   2.104  1.00 16.60      A    C  
ATOM   1450  CD  LYS A 188A     41.525  13.906   1.593  1.00 17.61      A    C  
ATOM   1451  CE  LYS A 188A     41.439  13.446   0.156  1.00 18.26      A    C  
ATOM   1452  NZ  LYS A 188A     40.020  13.338  -0.258  1.00 19.32      A    N1+
ATOM   1453  N   ASP A 189      45.135  16.129   5.429  1.00 13.01      A    N  
ATOM   1454  CA  ASP A 189      45.389  16.835   6.678  1.00 12.12      A    C  
ATOM   1455  C   ASP A 189      45.925  18.221   6.384  1.00 11.71      A    C  
ATOM   1456  O   ASP A 189      46.314  18.528   5.255  1.00 11.34      A    O  
ATOM   1457  CB  ASP A 189      46.424  16.025   7.490  1.00 12.27      A    C  
ATOM   1458  CG  ASP A 189      46.484  16.392   8.982  1.00 12.31      A    C  
ATOM   1459  OD1 ASP A 189      45.642  17.140   9.498  1.00 12.25      A    O  
ATOM   1460  OD2 ASP A 189      47.436  15.910   9.649  1.00 12.88      A    O1-
ATOM   1461  N   ALA A 190      45.924  19.062   7.407  1.00 11.17      A    N  
ATOM   1462  CA  ALA A 190      46.702  20.286   7.397  1.00 10.78      A    C  
ATOM   1463  C   ALA A 190      48.173  19.926   7.561  1.00 10.59      A    C  
ATOM   1464  O   ALA A 190      48.505  18.801   7.911  1.00 10.26      A    O  
ATOM   1465  CB  ALA A 190      46.250  21.218   8.523  1.00 10.81      A    C  
ATOM   1466  N   CYS A 191      49.059  20.877   7.278  1.00 10.79      A    N  
ATOM   1467  CA  CYS A 191      50.488  20.706   7.549  1.00 10.96      A    C  
ATOM   1468  C   CYS A 191      51.132  22.065   7.830  1.00 11.15      A    C  
ATOM   1469  O   CYS A 191      50.450  23.089   7.872  1.00 10.61      A    O  
ATOM   1470  CB  CYS A 191      51.177  19.979   6.383  1.00 11.30      A    C  
ATOM   1471  SG  CYS A 191      52.771  19.183   6.770  1.00 11.52      A    S  
ATOM   1472  N   LYS A 192      52.446  22.072   8.015  1.00 11.60      A    N  
ATOM   1473  CA  LYS A 192      53.177  23.288   8.335  1.00 12.11      A    C  
ATOM   1474  C   LYS A 192      52.824  24.410   7.350  1.00 11.15      A    C  
ATOM   1475  O   LYS A 192      52.896  24.213   6.136  1.00 11.17      A    O  
ATOM   1476  CB  LYS A 192      54.668  22.987   8.288  1.00 14.05      A    C  
ATOM   1477  CG  LYS A 192      55.568  24.117   8.737  1.00 16.40      A    C  
ATOM   1478  CD  LYS A 192      56.976  23.595   9.002  1.00 18.41      A    C  
ATOM   1479  CE  LYS A 192      57.962  24.733   9.212  1.00 20.41      A    C  
ATOM   1480  NZ  LYS A 192      57.790  25.336  10.559  1.00 22.24      A    N1+
ATOM   1481  N   GLY A 193      52.454  25.579   7.878  1.00  9.97      A    N  
ATOM   1482  CA  GLY A 193      52.063  26.745   7.062  1.00  9.46      A    C  
ATOM   1483  C   GLY A 193      50.554  26.928   6.908  1.00  9.01      A    C  
ATOM   1484  O   GLY A 193      50.097  27.979   6.464  1.00  9.05      A    O  
ATOM   1485  N   ASP A 194      49.778  25.909   7.275  1.00  8.55      A    N  
ATOM   1486  CA  ASP A 194      48.324  25.976   7.255  1.00  8.14      A    C  
ATOM   1487  C   ASP A 194      47.752  26.520   8.564  1.00  7.97      A    C  
ATOM   1488  O   ASP A 194      46.585  26.893   8.606  1.00  7.84      A    O  
ATOM   1489  CB  ASP A 194      47.709  24.610   6.994  1.00  8.19      A    C  
ATOM   1490  CG  ASP A 194      47.964  24.104   5.574  1.00  8.15      A    C  
ATOM   1491  OD1 ASP A 194      47.816  24.884   4.590  1.00  7.90      A    O  
ATOM   1492  OD2 ASP A 194      48.298  22.902   5.449  1.00  8.04      A    O1-
ATOM   1493  N   SER A 195      48.559  26.546   9.625  1.00  7.53      A    N  
ATOM   1494  CA  SER A 195      48.082  26.955  10.949  1.00  7.32      A    C  
ATOM   1495  C   SER A 195      47.454  28.350  10.937  1.00  6.99      A    C  
ATOM   1496  O   SER A 195      47.887  29.218  10.206  1.00  6.67      A    O  
ATOM   1497  CB  SER A 195      49.239  26.896  11.952  1.00  7.34      A    C  
ATOM   1498  OG  SER A 195      49.707  25.554  12.105  1.00  7.55      A    O  
ATOM   1499  N   GLY A 196      46.439  28.548  11.777  1.00  6.88      A    N  
ATOM   1500  CA  GLY A 196      45.712  29.799  11.851  1.00  6.85      A    C  
ATOM   1501  C   GLY A 196      44.571  29.891  10.854  1.00  6.81      A    C  
ATOM   1502  O   GLY A 196      43.667  30.698  11.022  1.00  7.14      A    O  
ATOM   1503  N   GLY A 197      44.607  29.074   9.809  1.00  6.72      A    N  
ATOM   1504  CA  GLY A 197      43.522  29.025   8.839  1.00  6.80      A    C  
ATOM   1505  C   GLY A 197      42.257  28.346   9.343  1.00  6.80      A    C  
ATOM   1506  O   GLY A 197      42.238  27.763  10.418  1.00  6.52      A    O  
ATOM   1507  N   PRO A 198      41.186  28.408   8.539  1.00  7.11      A    N  
ATOM   1508  CA  PRO A 198      39.902  27.835   8.914  1.00  7.27      A    C  
ATOM   1509  C   PRO A 198      39.749  26.332   8.704  1.00  7.42      A    C  
ATOM   1510  O   PRO A 198      40.314  25.746   7.759  1.00  7.48      A    O  
ATOM   1511  CB  PRO A 198      38.931  28.550   7.984  1.00  7.19      A    C  
ATOM   1512  CG  PRO A 198      39.730  28.745   6.741  1.00  7.15      A    C  
ATOM   1513  CD  PRO A 198      41.089  29.142   7.265  1.00  7.09      A    C  
ATOM   1514  N   LEU A 198A     38.945  25.744   9.585  1.00  7.57      A    N  
ATOM   1515  CA  LEU A 198A     38.239  24.506   9.316  1.00  7.77      A    C  
ATOM   1516  C   LEU A 198A     36.803  24.938   9.116  1.00  8.07      A    C  
ATOM   1517  O   LEU A 198A     36.133  25.307  10.063  1.00  7.66      A    O  
ATOM   1518  CB  LEU A 198A     38.361  23.528  10.468  1.00  7.87      A    C  
ATOM   1519  CG  LEU A 198A     37.651  22.184  10.326  1.00  8.03      A    C  
ATOM   1520  CD1 LEU A 198A     38.232  21.310   9.228  1.00  8.12      A    C  
ATOM   1521  CD2 LEU A 198A     37.709  21.461  11.669  1.00  8.23      A    C  
ATOM   1522  N   SER A 198B     36.375  24.957   7.853  1.00  8.87      A    N  
ATOM   1523  CA  SER A 198B     35.093  25.556   7.460  1.00  9.57      A    C  
ATOM   1524  C   SER A 198B     34.098  24.439   7.212  1.00 10.20      A    C  
ATOM   1525  O   SER A 198B     34.384  23.519   6.456  1.00  9.87      A    O  
ATOM   1526  CB  SER A 198B     35.243  26.394   6.181  1.00  9.55      A    C  
ATOM   1527  OG  SER A 198B     36.321  27.320   6.271  1.00  9.62      A    O  
ATOM   1528  N   CYS A 201      32.930  24.524   7.843  1.00 11.62      A    N  
ATOM   1529  CA  CYS A 201      31.902  23.486   7.680  1.00 12.80      A    C  
ATOM   1530  C   CYS A 201      30.636  24.129   7.159  1.00 13.80      A    C  
ATOM   1531  O   CYS A 201      30.154  25.113   7.732  1.00 13.63      A    O  
ATOM   1532  CB  CYS A 201      31.627  22.723   8.998  1.00 12.80      A    C  
ATOM   1533  SG  CYS A 201      33.083  21.927   9.737  1.00 13.17      A    S  
ATOM   1534  N   LYS A 202      30.130  23.588   6.050  1.00 15.74      A    N  
ATOM   1535  CA  LYS A 202      28.896  24.076   5.443  1.00 17.64      A    C  
ATOM   1536  C   LYS A 202      27.710  23.315   6.007  1.00 19.03      A    C  
ATOM   1537  O   LYS A 202      27.634  22.090   5.874  1.00 17.87      A    O  
ATOM   1538  CB  LYS A 202      28.910  23.912   3.930  1.00 18.38      A    C  
ATOM   1539  CG  LYS A 202      27.671  24.499   3.240  1.00 19.26      A    C  
ATOM   1540  CD  LYS A 202      27.775  24.358   1.728  1.00 20.00      A    C  
ATOM   1541  CE  LYS A 202      27.054  25.485   1.003  1.00 21.46      A    C  
ATOM   1542  NZ  LYS A 202      27.173  25.322  -0.477  1.00 22.68      A    N1+
ATOM   1543  N   HIS A 202A     26.778  24.061   6.596  1.00 21.51      A    N  
ATOM   1544  CA  HIS A 202A     25.607  23.488   7.247  1.00 24.39      A    C  
ATOM   1545  C   HIS A 202A     24.392  24.362   6.987  1.00 24.66      A    C  
ATOM   1546  O   HIS A 202A     24.448  25.573   7.229  1.00 23.65      A    O  
ATOM   1547  CB  HIS A 202A     25.837  23.391   8.750  1.00 26.52      A    C  
ATOM   1548  CG  HIS A 202A     24.733  22.684   9.476  1.00 29.82      A    C  
ATOM   1549  CD2 HIS A 202A     23.760  23.154  10.293  1.00 30.49      A    C  
ATOM   1550  ND1 HIS A 202A     24.538  21.321   9.386  1.00 31.00      A    N  
ATOM   1551  CE1 HIS A 202A     23.491  20.981  10.116  1.00 31.41      A    C  
ATOM   1552  NE2 HIS A 202A     23.006  22.072  10.683  1.00 32.38      A    N  
ATOM   1553  N   ASN A 202B     23.307  23.743   6.506  1.00 25.54      A    N  
ATOM   1554  CA  ASN A 202B     22.099  24.465   6.088  1.00 26.67      A    C  
ATOM   1555  C   ASN A 202B     22.439  25.657   5.196  1.00 25.74      A    C  
ATOM   1556  O   ASN A 202B     22.052  26.792   5.479  1.00 25.31      A    O  
ATOM   1557  CB  ASN A 202B     21.288  24.933   7.302  1.00 28.87      A    C  
ATOM   1558  CG  ASN A 202B     20.730  23.779   8.128  1.00 31.08      A    C  
ATOM   1559  ND2 ASN A 202B     20.467  24.048   9.405  1.00 32.34      A    N  
ATOM   1560  OD1 ASN A 202B     20.532  22.660   7.628  1.00 32.26      A    O  
ATOM   1561  N   GLU A 202C     23.206  25.368   4.148  1.00 25.52      A    N  
ATOM   1562  CA  GLU A 202C     23.664  26.347   3.147  1.00 26.73      A    C  
ATOM   1563  C   GLU A 202C     24.460  27.536   3.678  1.00 24.11      A    C  
ATOM   1564  O   GLU A 202C     24.626  28.523   2.967  1.00 23.92      A    O  
ATOM   1565  CB  GLU A 202C     22.489  26.844   2.282  1.00 28.87      A    C  
ATOM   1566  CG  GLU A 202C     21.631  25.744   1.661  1.00 31.89      A    C  
ATOM   1567  CD  GLU A 202C     22.435  24.536   1.183  1.00 34.32      A    C  
ATOM   1568  OE1 GLU A 202C     23.533  24.702   0.604  1.00 36.14      A    O  
ATOM   1569  OE2 GLU A 202C     21.956  23.401   1.397  1.00 38.82      A    O1-
ATOM   1570  N   VAL A 202D     24.980  27.440   4.903  1.00 21.65      A    N  
ATOM   1571  CA  VAL A 202D     25.807  28.508   5.473  1.00 20.03      A    C  
ATOM   1572  C   VAL A 202D     27.166  27.942   5.935  1.00 18.12      A    C  
ATOM   1573  O   VAL A 202D     27.230  26.836   6.468  1.00 16.95      A    O  
ATOM   1574  CB  VAL A 202D     25.064  29.235   6.613  1.00 20.23      A    C  
ATOM   1575  CG1 VAL A 202D     25.951  30.287   7.261  1.00 20.25      A    C  
ATOM   1576  CG2 VAL A 202D     23.797  29.892   6.063  1.00 20.85      A    C  
ATOM   1577  N   TRP A 203      28.240  28.694   5.671  1.00 16.21      A    N  
ATOM   1578  CA  TRP A 203      29.586  28.306   6.054  1.00 15.14      A    C  
ATOM   1579  C   TRP A 203      29.826  28.790   7.464  1.00 14.52      A    C  
ATOM   1580  O   TRP A 203      29.519  29.931   7.787  1.00 14.29      A    O  
ATOM   1581  CB  TRP A 203      30.645  28.903   5.092  1.00 14.89      A    C  
ATOM   1582  CG  TRP A 203      30.691  28.169   3.769  1.00 14.78      A    C  
ATOM   1583  CD1 TRP A 203      30.134  28.569   2.577  1.00 14.83      A    C  
ATOM   1584  CD2 TRP A 203      31.280  26.895   3.526  1.00 14.17      A    C  
ATOM   1585  CE2 TRP A 203      31.061  26.583   2.171  1.00 14.44      A    C  
ATOM   1586  CE3 TRP A 203      31.973  25.980   4.325  1.00 14.21      A    C  
ATOM   1587  NE1 TRP A 203      30.369  27.626   1.612  1.00 14.40      A    N  
ATOM   1588  CZ2 TRP A 203      31.523  25.396   1.592  1.00 14.45      A    C  
ATOM   1589  CZ3 TRP A 203      32.432  24.807   3.755  1.00 14.43      A    C  
ATOM   1590  CH2 TRP A 203      32.218  24.525   2.398  1.00 14.52      A    C  
ATOM   1591  N   HIS A 204      30.353  27.916   8.308  1.00 14.44      A    N  
ATOM   1592  CA  HIS A 204      30.655  28.252   9.695  1.00 14.05      A    C  
ATOM   1593  C   HIS A 204      32.114  27.969   9.988  1.00 12.20      A    C  
ATOM   1594  O   HIS A 204      32.649  26.960   9.552  1.00 11.54      A    O  
ATOM   1595  CB  HIS A 204      29.807  27.418  10.647  1.00 15.93      A    C  
ATOM   1596  CG  HIS A 204      28.360  27.797  10.653  1.00 17.89      A    C  
ATOM   1597  CD2 HIS A 204      27.709  28.814  11.262  1.00 18.90      A    C  
ATOM   1598  ND1 HIS A 204      27.412  27.103   9.935  1.00 19.67      A    N  
ATOM   1599  CE1 HIS A 204      26.230  27.667  10.117  1.00 19.74      A    C  
ATOM   1600  NE2 HIS A 204      26.385  28.710  10.912  1.00 19.57      A    N  
ATOM   1601  N   LEU A 209      32.734  28.864  10.748  1.00 11.02      A    N  
ATOM   1602  CA  LEU A 209      34.136  28.720  11.177  1.00 10.29      A    C  
ATOM   1603  C   LEU A 209      34.187  27.822  12.408  1.00  9.65      A    C  
ATOM   1604  O   LEU A 209      34.155  28.287  13.541  1.00  9.48      A    O  
ATOM   1605  CB  LEU A 209      34.736  30.089  11.486  1.00 10.24      A    C  
ATOM   1606  CG  LEU A 209      36.238  30.144  11.822  1.00 10.23      A    C  
ATOM   1607  CD1 LEU A 209      37.076  29.467  10.751  1.00 10.41      A    C  
ATOM   1608  CD2 LEU A 209      36.717  31.574  12.014  1.00  9.97      A    C  
ATOM   1609  N   VAL A 210      34.256  26.528  12.166  1.00  9.07      A    N  
ATOM   1610  CA  VAL A 210      34.192  25.549  13.242  1.00  9.03      A    C  
ATOM   1611  C   VAL A 210      35.508  25.411  13.992  1.00  8.54      A    C  
ATOM   1612  O   VAL A 210      35.524  25.286  15.220  1.00  8.10      A    O  
ATOM   1613  CB  VAL A 210      33.750  24.184  12.693  1.00  9.18      A    C  
ATOM   1614  CG1 VAL A 210      33.977  23.075  13.715  1.00  9.21      A    C  
ATOM   1615  CG2 VAL A 210      32.286  24.276  12.276  1.00  9.35      A    C  
ATOM   1616  N   GLY A 211      36.611  25.416  13.250  1.00  8.19      A    N  
ATOM   1617  CA  GLY A 211      37.914  25.301  13.876  1.00  7.76      A    C  
ATOM   1618  C   GLY A 211      38.961  26.226  13.305  1.00  7.46      A    C  
ATOM   1619  O   GLY A 211      38.789  26.815  12.217  1.00  7.00      A    O  
ATOM   1620  N   ILE A 212      40.053  26.327  14.063  1.00  7.03      A    N  
ATOM   1621  CA  ILE A 212      41.284  26.981  13.631  1.00  6.86      A    C  
ATOM   1622  C   ILE A 212      42.395  25.917  13.594  1.00  6.65      A    C  
ATOM   1623  O   ILE A 212      42.686  25.262  14.601  1.00  6.16      A    O  
ATOM   1624  CB  ILE A 212      41.726  28.103  14.580  1.00  6.96      A    C  
ATOM   1625  CG1 ILE A 212      40.638  29.171  14.735  1.00  7.08      A    C  
ATOM   1626  CG2 ILE A 212      43.003  28.731  14.056  1.00  7.07      A    C  
ATOM   1627  CD1 ILE A 212      40.820  30.060  15.963  1.00  7.04      A    C  
ATOM   1628  N   THR A 213      42.992  25.751  12.416  1.00  6.50      A    N  
ATOM   1629  CA  THR A 213      44.121  24.846  12.233  1.00  6.41      A    C  
ATOM   1630  C   THR A 213      45.220  25.093  13.265  1.00  6.40      A    C  
ATOM   1631  O   THR A 213      45.777  26.189  13.344  1.00  6.10      A    O  
ATOM   1632  CB  THR A 213      44.671  24.972  10.810  1.00  6.35      A    C  
ATOM   1633  CG2 THR A 213      45.852  24.038  10.591  1.00  6.35      A    C  
ATOM   1634  OG1 THR A 213      43.619  24.662   9.887  1.00  6.22      A    O  
ATOM   1635  N   SER A 214      45.510  24.065  14.073  1.00  6.55      A    N  
ATOM   1636  CA  SER A 214      46.396  24.250  15.223  1.00  6.56      A    C  
ATOM   1637  C   SER A 214      47.612  23.314  15.226  1.00  6.89      A    C  
ATOM   1638  O   SER A 214      48.740  23.760  15.111  1.00  6.87      A    O  
ATOM   1639  CB  SER A 214      45.603  24.121  16.520  1.00  6.64      A    C  
ATOM   1640  OG  SER A 214      46.406  24.410  17.662  1.00  6.56      A    O  
ATOM   1641  N   TRP A 215      47.399  22.018  15.366  1.00  7.23      A    N  
ATOM   1642  CA  TRP A 215      48.547  21.113  15.423  1.00  7.62      A    C  
ATOM   1643  C   TRP A 215      48.172  19.687  15.116  1.00  7.84      A    C  
ATOM   1644  O   TRP A 215      46.987  19.319  15.095  1.00  7.52      A    O  
ATOM   1645  CB  TRP A 215      49.241  21.177  16.806  1.00  7.72      A    C  
ATOM   1646  CG  TRP A 215      48.441  20.646  17.929  1.00  7.64      A    C  
ATOM   1647  CD1 TRP A 215      47.472  21.308  18.614  1.00  7.72      A    C  
ATOM   1648  CD2 TRP A 215      48.521  19.340  18.517  1.00  7.91      A    C  
ATOM   1649  CE2 TRP A 215      47.555  19.292  19.539  1.00  7.96      A    C  
ATOM   1650  CE3 TRP A 215      49.294  18.205  18.265  1.00  8.09      A    C  
ATOM   1651  NE1 TRP A 215      46.936  20.511  19.574  1.00  7.68      A    N  
ATOM   1652  CZ2 TRP A 215      47.341  18.150  20.324  1.00  8.20      A    C  
ATOM   1653  CZ3 TRP A 215      49.085  17.069  19.049  1.00  8.16      A    C  
ATOM   1654  CH2 TRP A 215      48.122  17.053  20.062  1.00  8.17      A    C  
ATOM   1655  N   GLY A 216      49.215  18.896  14.868  1.00  8.22      A    N  
ATOM   1656  CA  GLY A 216      49.120  17.452  14.824  1.00  8.79      A    C  
ATOM   1657  C   GLY A 216      50.508  16.830  14.976  1.00  9.40      A    C  
ATOM   1658  O   GLY A 216      51.509  17.545  14.937  1.00  9.59      A    O  
ATOM   1659  N   GLU A 217      50.574  15.511  15.155  1.00 10.23      A    N  
ATOM   1660  CA  GLU A 217      51.856  14.813  15.071  1.00 11.00      A    C  
ATOM   1661  C   GLU A 217      52.170  14.446  13.630  1.00 11.02      A    C  
ATOM   1662  O   GLU A 217      51.596  13.514  13.079  1.00 11.58      A    O  
ATOM   1663  CB  GLU A 217      51.907  13.563  15.958  1.00 11.64      A    C  
ATOM   1664  CG  GLU A 217      53.303  12.936  16.023  1.00 11.84      A    C  
ATOM   1665  CD  GLU A 217      54.427  13.934  16.348  1.00 12.28      A    C  
ATOM   1666  OE1 GLU A 217      54.372  14.564  17.418  1.00 13.49      A    O  
ATOM   1667  OE2 GLU A 217      55.398  14.073  15.566  1.00 12.24      A    O1-
ATOM   1668  N   GLY A 218      53.097  15.178  13.029  1.00 11.26      A    N  
ATOM   1669  CA  GLY A 218      53.350  15.071  11.608  1.00 11.53      A    C  
ATOM   1670  C   GLY A 218      52.161  15.602  10.816  1.00 11.85      A    C  
ATOM   1671  O   GLY A 218      51.365  16.385  11.332  1.00 11.78      A    O  
ATOM   1672  N   CYS A 219      52.043  15.171   9.562  1.00 12.01      A    N  
ATOM   1673  CA  CYS A 219      50.960  15.614   8.689  1.00 12.18      A    C  
ATOM   1674  C   CYS A 219      50.375  14.424   7.989  1.00 12.29      A    C  
ATOM   1675  O   CYS A 219      51.097  13.698   7.320  1.00 12.91      A    O  
ATOM   1676  CB  CYS A 219      51.481  16.608   7.648  1.00 12.17      A    C  
ATOM   1677  SG  CYS A 219      52.337  18.022   8.376  1.00 12.34      A    S  
ATOM   1678  N   ALA A 220      49.078  14.213   8.158  1.00 12.61      A    N  
ATOM   1679  CA  ALA A 220      48.332  13.212   7.386  1.00 13.10      A    C  
ATOM   1680  C   ALA A 220      48.677  11.762   7.697  1.00 13.33      A    C  
ATOM   1681  O   ALA A 220      48.386  10.868   6.901  1.00 13.46      A    O  
ATOM   1682  CB  ALA A 220      48.498  13.471   5.890  1.00 13.19      A    C  
ATOM   1683  N   GLN A 221      49.256  11.514   8.860  1.00 13.60      A    N  
ATOM   1684  CA  GLN A 221      49.633  10.164   9.225  1.00 13.72      A    C  
ATOM   1685  C   GLN A 221      48.409   9.349   9.642  1.00 14.18      A    C  
ATOM   1686  O   GLN A 221      47.423   9.894  10.152  1.00 14.62      A    O  
ATOM   1687  CB  GLN A 221      50.637  10.197  10.377  1.00 13.70      A    C  
ATOM   1688  CG  GLN A 221      51.977  10.792  10.013  1.00 13.62      A    C  
ATOM   1689  CD  GLN A 221      53.057  10.377  10.982  1.00 13.77      A    C  
ATOM   1690  NE2 GLN A 221      53.027  10.944  12.184  1.00 14.05      A    N  
ATOM   1691  OE1 GLN A 221      53.888   9.532  10.671  1.00 13.68      A    O  
ATOM   1692  N   ARG A 222      48.483   8.043   9.427  1.00 14.80      A    N  
ATOM   1693  CA  ARG A 222      47.496   7.098   9.959  1.00 16.17      A    C  
ATOM   1694  C   ARG A 222      47.287   7.366  11.450  1.00 14.96      A    C  
ATOM   1695  O   ARG A 222      48.247   7.578  12.165  1.00 14.24      A    O  
ATOM   1696  CB  ARG A 222      47.998   5.644   9.751  1.00 18.30      A    C  
ATOM   1697  CG  ARG A 222      47.143   4.566  10.402  1.00 20.55      A    C  
ATOM   1698  CD  ARG A 222      47.579   3.133  10.067  1.00 22.20      A    C  
ATOM   1699  NE  ARG A 222      47.717   2.893   8.631  1.00 25.37      A    N  
ATOM   1700  CZ  ARG A 222      46.715   2.674   7.763  1.00 26.95      A    C  
ATOM   1701  NH1 ARG A 222      45.443   2.677   8.145  1.00 27.89      A    N1+
ATOM   1702  NH2 ARG A 222      46.999   2.462   6.480  1.00 29.43      A    N  
ATOM   1703  N   GLU A 223      46.029   7.357  11.882  1.00 14.53      A    N  
ATOM   1704  CA  GLU A 223      45.654   7.426  13.299  1.00 14.88      A    C  
ATOM   1705  C   GLU A 223      46.204   8.665  14.027  1.00 13.83      A    C  
ATOM   1706  O   GLU A 223      46.443   8.632  15.236  1.00 13.57      A    O  
ATOM   1707  CB  GLU A 223      46.067   6.150  14.043  1.00 15.46      A    C  
ATOM   1708  CG  GLU A 223      45.311   4.907  13.594  1.00 16.40      A    C  
ATOM   1709  CD  GLU A 223      45.826   3.641  14.255  1.00 17.32      A    C  
ATOM   1710  OE1 GLU A 223      46.773   3.718  15.074  1.00 17.17      A    O  
ATOM   1711  OE2 GLU A 223      45.263   2.564  13.967  1.00 18.75      A    O1-
ATOM   1712  N   ARG A 224      46.385   9.759  13.281  1.00 13.01      A    N  
ATOM   1713  CA  ARG A 224      46.820  11.023  13.856  1.00 11.97      A    C  
ATOM   1714  C   ARG A 224      45.942  12.152  13.295  1.00 11.66      A    C  
ATOM   1715  O   ARG A 224      46.362  12.895  12.382  1.00 11.25      A    O  
ATOM   1716  CB  ARG A 224      48.303  11.276  13.575  1.00 11.88      A    C  
ATOM   1717  CG  ARG A 224      49.277  10.351  14.299  1.00 11.75      A    C  
ATOM   1718  CD  ARG A 224      49.262  10.502  15.818  1.00 11.47      A    C  
ATOM   1719  NE  ARG A 224      50.438   9.860  16.407  1.00 11.50      A    N  
ATOM   1720  CZ  ARG A 224      50.885  10.056  17.646  1.00 11.61      A    C  
ATOM   1721  NH1 ARG A 224      50.249  10.853  18.493  1.00 11.49      A    N1+
ATOM   1722  NH2 ARG A 224      51.987   9.439  18.055  1.00 11.87      A    N  
ATOM   1723  N   PRO A 225      44.714  12.281  13.831  1.00 10.99      A    N  
ATOM   1724  CA  PRO A 225      43.848  13.393  13.405  1.00 10.66      A    C  
ATOM   1725  C   PRO A 225      44.466  14.776  13.580  1.00 10.02      A    C  
ATOM   1726  O   PRO A 225      45.257  15.015  14.518  1.00  9.88      A    O  
ATOM   1727  CB  PRO A 225      42.604  13.257  14.311  1.00 10.63      A    C  
ATOM   1728  CG  PRO A 225      42.646  11.870  14.851  1.00 10.78      A    C  
ATOM   1729  CD  PRO A 225      44.094  11.478  14.904  1.00 10.88      A    C  
ATOM   1730  N   GLY A 226      44.115  15.695  12.682  1.00  9.44      A    N  
ATOM   1731  CA  GLY A 226      44.491  17.086  12.887  1.00  9.10      A    C  
ATOM   1732  C   GLY A 226      43.760  17.603  14.115  1.00  8.80      A    C  
ATOM   1733  O   GLY A 226      42.616  17.218  14.353  1.00  8.33      A    O  
ATOM   1734  N   VAL A 227      44.431  18.465  14.886  1.00  8.55      A    N  
ATOM   1735  CA  VAL A 227      43.846  19.084  16.057  1.00  8.42      A    C  
ATOM   1736  C   VAL A 227      43.588  20.566  15.788  1.00  8.25      A    C  
ATOM   1737  O   VAL A 227      44.488  21.304  15.386  1.00  8.09      A    O  
ATOM   1738  CB  VAL A 227      44.706  18.897  17.321  1.00  8.42      A    C  
ATOM   1739  CG1 VAL A 227      43.995  19.477  18.537  1.00  8.66      A    C  
ATOM   1740  CG2 VAL A 227      44.986  17.420  17.543  1.00  8.48      A    C  
ATOM   1741  N   TYR A 228      42.348  20.984  16.043  1.00  8.02      A    N  
ATOM   1742  CA  TYR A 228      41.908  22.331  15.757  1.00  7.86      A    C  
ATOM   1743  C   TYR A 228      41.361  23.004  16.997  1.00  8.04      A    C  
ATOM   1744  O   TYR A 228      40.799  22.349  17.866  1.00  7.87      A    O  
ATOM   1745  CB  TYR A 228      40.810  22.320  14.683  1.00  7.75      A    C  
ATOM   1746  CG  TYR A 228      41.223  21.705  13.379  1.00  7.48      A    C  
ATOM   1747  CD1 TYR A 228      41.297  20.332  13.229  1.00  7.39      A    C  
ATOM   1748  CD2 TYR A 228      41.523  22.498  12.273  1.00  7.39      A    C  
ATOM   1749  CE1 TYR A 228      41.680  19.770  12.030  1.00  7.38      A    C  
ATOM   1750  CE2 TYR A 228      41.885  21.940  11.065  1.00  7.21      A    C  
ATOM   1751  CZ  TYR A 228      41.971  20.577  10.948  1.00  7.28      A    C  
ATOM   1752  OH  TYR A 228      42.356  19.998   9.747  1.00  7.37      A    O  
ATOM   1753  N   THR A 229      41.520  24.327  17.070  1.00  8.13      A    N  
ATOM   1754  CA  THR A 229      40.874  25.095  18.110  1.00  8.40      A    C  
ATOM   1755  C   THR A 229      39.353  25.024  17.889  1.00  8.59      A    C  
ATOM   1756  O   THR A 229      38.882  25.212  16.770  1.00  8.53      A    O  
ATOM   1757  CB  THR A 229      41.345  26.558  18.120  1.00  8.38      A    C  
ATOM   1758  CG2 THR A 229      40.684  27.334  19.272  1.00  8.34      A    C  
ATOM   1759  OG1 THR A 229      42.769  26.609  18.280  1.00  8.55      A    O  
ATOM   1760  N   ASN A 230      38.604  24.689  18.941  1.00  8.98      A    N  
ATOM   1761  CA  ASN A 230      37.151  24.541  18.845  1.00  9.40      A    C  
ATOM   1762  C   ASN A 230      36.529  25.934  19.012  1.00  9.28      A    C  
ATOM   1763  O   ASN A 230      36.277  26.383  20.123  1.00  9.33      A    O  
ATOM   1764  CB  ASN A 230      36.654  23.582  19.931  1.00  9.80      A    C  
ATOM   1765  CG  ASN A 230      35.203  23.195  19.772  1.00 10.17      A    C  
ATOM   1766  ND2 ASN A 230      34.702  22.455  20.741  1.00 10.51      A    N  
ATOM   1767  OD1 ASN A 230      34.543  23.543  18.803  1.00 10.30      A    O  
ATOM   1768  N   VAL A 231      36.317  26.612  17.893  1.00  9.28      A    N  
ATOM   1769  CA  VAL A 231      35.981  28.039  17.886  1.00  9.22      A    C  
ATOM   1770  C   VAL A 231      34.733  28.395  18.714  1.00  9.56      A    C  
ATOM   1771  O   VAL A 231      34.688  29.470  19.330  1.00  9.39      A    O  
ATOM   1772  CB  VAL A 231      35.824  28.581  16.433  1.00  8.96      A    C  
ATOM   1773  CG1 VAL A 231      35.374  30.041  16.434  1.00  8.91      A    C  
ATOM   1774  CG2 VAL A 231      37.134  28.443  15.656  1.00  8.82      A    C  
ATOM   1775  N   VAL A 232      33.734  27.516  18.731  1.00 10.11      A    N  
ATOM   1776  CA  VAL A 232      32.491  27.800  19.459  1.00 10.85      A    C  
ATOM   1777  C   VAL A 232      32.742  28.013  20.962  1.00 11.34      A    C  
ATOM   1778  O   VAL A 232      31.997  28.747  21.618  1.00 10.82      A    O  
ATOM   1779  CB  VAL A 232      31.416  26.708  19.210  1.00 11.18      A    C  
ATOM   1780  CG1 VAL A 232      31.713  25.432  19.994  1.00 11.41      A    C  
ATOM   1781  CG2 VAL A 232      30.016  27.244  19.533  1.00 11.33      A    C  
ATOM   1782  N   GLU A 233      33.815  27.408  21.497  1.00 11.73      A    N  
ATOM   1783  CA  GLU A 233      34.180  27.600  22.910  1.00 12.25      A    C  
ATOM   1784  C   GLU A 233      34.752  28.975  23.198  1.00 11.92      A    C  
ATOM   1785  O   GLU A 233      34.978  29.320  24.358  1.00 12.45      A    O  
ATOM   1786  CB  GLU A 233      35.191  26.545  23.376  1.00 12.92      A    C  
ATOM   1787  CG  GLU A 233      34.601  25.185  23.672  1.00 13.75      A    C  
ATOM   1788  CD  GLU A 233      33.701  25.204  24.896  1.00 14.51      A    C  
ATOM   1789  OE1 GLU A 233      34.118  25.703  25.970  1.00 14.86      A    O  
ATOM   1790  OE2 GLU A 233      32.561  24.739  24.767  1.00 15.60      A    O1-
ATOM   1791  N   TYR A 234      34.987  29.756  22.153  1.00 11.46      A    N  
ATOM   1792  CA  TYR A 234      35.623  31.058  22.283  1.00 11.24      A    C  
ATOM   1793  C   TYR A 234      34.746  32.218  21.785  1.00 11.24      A    C  
ATOM   1794  O   TYR A 234      35.227  33.335  21.679  1.00 10.95      A    O  
ATOM   1795  CB  TYR A 234      36.963  31.051  21.539  1.00 11.00      A    C  
ATOM   1796  CG  TYR A 234      37.959  30.106  22.170  1.00 11.12      A    C  
ATOM   1797  CD1 TYR A 234      38.726  30.506  23.253  1.00 11.19      A    C  
ATOM   1798  CD2 TYR A 234      38.120  28.815  21.699  1.00 11.31      A    C  
ATOM   1799  CE1 TYR A 234      39.624  29.651  23.856  1.00 11.20      A    C  
ATOM   1800  CE2 TYR A 234      39.026  27.944  22.295  1.00 11.23      A    C  
ATOM   1801  CZ  TYR A 234      39.768  28.372  23.377  1.00 11.22      A    C  
ATOM   1802  OH  TYR A 234      40.687  27.532  23.965  1.00 11.24      A    O  
ATOM   1803  N   VAL A 235      33.464  31.982  21.487  1.00 11.66      A    N  
ATOM   1804  CA  VAL A 235      32.646  33.083  20.946  1.00 11.70      A    C  
ATOM   1805  C   VAL A 235      32.483  34.216  21.958  1.00 11.57      A    C  
ATOM   1806  O   VAL A 235      32.432  35.375  21.568  1.00 11.86      A    O  
ATOM   1807  CB  VAL A 235      31.281  32.636  20.379  1.00 12.06      A    C  
ATOM   1808  CG1 VAL A 235      31.480  31.716  19.189  1.00 12.42      A    C  
ATOM   1809  CG2 VAL A 235      30.416  31.976  21.447  1.00 12.56      A    C  
ATOM   1810  N   ASP A 236      32.439  33.896  23.251  1.00 11.48      A    N  
ATOM   1811  CA  ASP A 236      32.390  34.937  24.275  1.00 11.61      A    C  
ATOM   1812  C   ASP A 236      33.667  35.758  24.297  1.00 11.24      A    C  
ATOM   1813  O   ASP A 236      33.618  36.980  24.355  1.00 10.62      A    O  
ATOM   1814  CB  ASP A 236      32.125  34.354  25.669  1.00 12.05      A    C  
ATOM   1815  CG  ASP A 236      30.716  33.806  25.811  1.00 12.94      A    C  
ATOM   1816  OD1 ASP A 236      29.771  34.394  25.237  1.00 13.81      A    O  
ATOM   1817  OD2 ASP A 236      30.542  32.766  26.476  1.00 13.22      A    O1-
ATOM   1818  N   TRP A 237      34.801  35.068  24.272  1.00 11.11      A    N  
ATOM   1819  CA  TRP A 237      36.103  35.710  24.223  1.00 11.03      A    C  
ATOM   1820  C   TRP A 237      36.217  36.606  22.999  1.00 11.03      A    C  
ATOM   1821  O   TRP A 237      36.611  37.773  23.114  1.00 10.73      A    O  
ATOM   1822  CB  TRP A 237      37.206  34.647  24.194  1.00 11.19      A    C  
ATOM   1823  CG  TRP A 237      38.587  35.221  24.190  1.00 11.14      A    C  
ATOM   1824  CD1 TRP A 237      39.309  35.656  25.289  1.00 11.00      A    C  
ATOM   1825  CD2 TRP A 237      39.436  35.415  23.049  1.00 10.82      A    C  
ATOM   1826  CE2 TRP A 237      40.651  35.963  23.523  1.00 10.88      A    C  
ATOM   1827  CE3 TRP A 237      39.296  35.165  21.678  1.00 10.70      A    C  
ATOM   1828  NE1 TRP A 237      40.536  36.114  24.884  1.00 10.69      A    N  
ATOM   1829  CZ2 TRP A 237      41.713  36.298  22.662  1.00 10.99      A    C  
ATOM   1830  CZ3 TRP A 237      40.364  35.496  20.815  1.00 10.85      A    C  
ATOM   1831  CH2 TRP A 237      41.554  36.044  21.315  1.00 10.84      A    C  
ATOM   1832  N   ILE A 238      35.870  36.067  21.828  1.00 11.21      A    N  
ATOM   1833  CA  ILE A 238      35.879  36.876  20.603  1.00 11.85      A    C  
ATOM   1834  C   ILE A 238      35.019  38.142  20.736  1.00 12.44      A    C  
ATOM   1835  O   ILE A 238      35.463  39.231  20.370  1.00 12.93      A    O  
ATOM   1836  CB  ILE A 238      35.459  36.060  19.360  1.00 11.54      A    C  
ATOM   1837  CG1 ILE A 238      36.501  34.982  19.070  1.00 11.11      A    C  
ATOM   1838  CG2 ILE A 238      35.311  36.968  18.144  1.00 11.46      A    C  
ATOM   1839  CD1 ILE A 238      35.969  33.832  18.248  1.00 11.19      A    C  
ATOM   1840  N   LEU A 239      33.817  38.012  21.287  1.00 13.41      A    N  
ATOM   1841  CA  LEU A 239      32.949  39.173  21.484  1.00 14.30      A    C  
ATOM   1842  C   LEU A 239      33.601  40.177  22.415  1.00 15.10      A    C  
ATOM   1843  O   LEU A 239      33.653  41.369  22.126  1.00 14.62      A    O  
ATOM   1844  CB  LEU A 239      31.607  38.748  22.075  1.00 14.83      A    C  
ATOM   1845  CG  LEU A 239      30.631  39.881  22.398  1.00 15.10      A    C  
ATOM   1846  CD1 LEU A 239      30.307  40.672  21.142  1.00 15.62      A    C  
ATOM   1847  CD2 LEU A 239      29.358  39.325  23.017  1.00 15.45      A    C  
ATOM   1848  N   GLU A 240      34.098  39.682  23.542  1.00 15.89      A    N  
ATOM   1849  CA  GLU A 240      34.738  40.529  24.519  1.00 17.37      A    C  
ATOM   1850  C   GLU A 240      35.899  41.299  23.896  1.00 17.38      A    C  
ATOM   1851  O   GLU A 240      36.035  42.487  24.137  1.00 16.40      A    O  
ATOM   1852  CB  GLU A 240      35.201  39.686  25.708  1.00 19.06      A    C  
ATOM   1853  CG  GLU A 240      35.938  40.440  26.802  1.00 20.78      A    C  
ATOM   1854  CD  GLU A 240      36.742  39.503  27.676  1.00 22.99      A    C  
ATOM   1855  OE1 GLU A 240      36.361  38.308  27.771  1.00 24.67      A    O  
ATOM   1856  OE2 GLU A 240      37.760  39.951  28.259  1.00 25.54      A    O1-
ATOM   1857  N   LYS A 241      36.713  40.626  23.078  1.00 17.56      A    N  
ATOM   1858  CA  LYS A 241      37.945  41.220  22.552  1.00 17.36      A    C  
ATOM   1859  C   LYS A 241      37.745  42.107  21.333  1.00 18.19      A    C  
ATOM   1860  O   LYS A 241      38.608  42.920  21.028  1.00 19.01      A    O  
ATOM   1861  CB  LYS A 241      38.978  40.120  22.252  1.00 16.89      A    C  
ATOM   1862  CG  LYS A 241      39.516  39.425  23.489  1.00 16.42      A    C  
ATOM   1863  CD  LYS A 241      40.193  40.408  24.432  1.00 16.29      A    C  
ATOM   1864  CE  LYS A 241      40.933  39.691  25.539  1.00 16.61      A    C  
ATOM   1865  NZ  LYS A 241      41.769  40.630  26.330  1.00 16.50      A    N1+
ATOM   1866  N   THR A 242      36.615  41.969  20.645  1.00 19.63      A    N  
ATOM   1867  CA  THR A 242      36.331  42.782  19.463  1.00 21.33      A    C  
ATOM   1868  C   THR A 242      35.423  44.011  19.733  1.00 25.47      A    C  
ATOM   1869  O   THR A 242      35.002  44.679  18.787  1.00 25.15      A    O  
ATOM   1870  CB  THR A 242      35.746  41.919  18.318  1.00 20.33      A    C  
ATOM   1871  CG2 THR A 242      36.770  40.928  17.815  1.00 20.07      A    C  
ATOM   1872  OG1 THR A 242      34.603  41.194  18.775  1.00 19.32      A    O  
ATOM   1873  N   GLN A 243      35.133  44.308  21.007  1.00 30.76      A    N  
ATOM   1874  CA  GLN A 243      34.398  45.543  21.392  1.00 34.76      A    C  
ATOM   1875  C   GLN A 243      35.317  46.751  21.391  1.00 38.86      A    C  
ATOM   1876  O   GLN A 243      36.513  46.639  21.701  1.00 40.58      A    O  
ATOM   1877  CB  GLN A 243      33.820  45.449  22.809  1.00 36.13      A    C  
ATOM   1878  CG  GLN A 243      32.962  44.236  23.121  1.00 37.89      A    C  
ATOM   1879  CD  GLN A 243      31.831  44.030  22.129  1.00 40.06      A    C  
ATOM   1880  NE2 GLN A 243      32.178  43.685  20.885  1.00 41.37      A    N  
ATOM   1881  OE1 GLN A 243      30.652  44.177  22.478  1.00 41.78      A    O  
ATOM   1882  N   ALA A 244      34.752  47.915  21.089  1.00 41.15      A    N  
ATOM   1883  CA  ALA A 244      35.504  49.166  21.157  1.00 43.59      A    C  
ATOM   1884  C   ALA A 244      35.915  49.516  22.597  1.00 44.51      A    C  
ATOM   1885  O   ALA A 244      35.187  49.210  23.547  1.00 43.40      A    O  
ATOM   1886  CB  ALA A 244      34.694  50.306  20.547  1.00 44.62      A    C  
ATOM   1887  N   VAL A 245      37.095  50.138  22.723  1.00 47.50      A    N  
ATOM   1888  CA  VAL A 245      37.659  50.657  23.989  1.00 48.28      A    C  
ATOM   1889  C   VAL A 245      37.217  49.834  25.200  1.00 50.18      A    C  
ATOM   1890  O   VAL A 245      37.634  48.685  25.378  1.00 49.23      A    O  
ATOM   1891  CB  VAL A 245      37.321  52.160  24.217  1.00 48.94      A    C  
ATOM   1892  CG1 VAL A 245      38.150  52.752  25.359  1.00 49.13      A    C  
ATOM   1893  CG2 VAL A 245      37.515  52.980  22.938  1.00 49.49      A    C  
ATOM   1894  OXT VAL A 245      36.430  50.301  26.025  1.00 50.51      A    O1-
TER   
HETATM 1895 CL   0TU A1489      45.392  20.642  12.143  1.00 16.06      B   CL  
HETATM 1896  C1  0TU A1489      48.743  18.575  11.423  1.00 16.25      B    C  
HETATM 1897  C2  0TU A1489      47.421  18.923  11.626  1.00 16.16      B    C  
HETATM 1898  C3  0TU A1489      48.025  21.221  11.922  1.00 16.16      B    C  
HETATM 1899  C4  0TU A1489      49.350  20.876  11.729  1.00 16.76      B    C  
HETATM 1900  C5  0TU A1489      49.703  19.565  11.492  1.00 17.16      B    C  
HETATM 1901  C6  0TU A1489      47.062  20.234  11.877  1.00 16.03      B    C  
HETATM 1902  C7  0TU A1489      50.377  21.898  11.778  1.00 17.55      B    C  
HETATM 1903  C8  0TU A1489      51.672  21.614  11.593  1.00 18.25      B    C  
HETATM 1904  C9  0TU A1489      52.065  20.202  11.340  1.00 18.50      B    C  
HETATM 1905  N10 0TU A1489      51.054  19.251  11.299  1.00 17.66      B    N  
HETATM 1906  O11 0TU A1489      53.254  19.951  11.180  1.00 19.38      B    O  
HETATM 1907  O1  SO4 A1490      38.170  34.040  28.042  1.00 29.42      C    O  
HETATM 1908  O2  SO4 A1490      37.504  32.002  29.146  1.00 31.64      C    O  
HETATM 1909  O3  SO4 A1490      38.254  31.849  26.876  1.00 28.10      C    O1-
HETATM 1910  O4  SO4 A1490      36.143  32.942  27.388  1.00 30.35      C    O  
HETATM 1911  S   SO4 A1490      37.529  32.712  27.848  1.00 29.57      C    S  
HETATM 1912  O1  SO4 A1493      45.679  20.856  -7.192  1.00 44.35      F    O  
HETATM 1913  O2  SO4 A1493      44.168  19.151  -8.046  1.00 39.43      F    O  
HETATM 1914  O3  SO4 A1493      46.582  18.885  -8.155  1.00 45.04      F    O1-
HETATM 1915  O4  SO4 A1493      45.501  20.497  -9.554  1.00 45.15      F    O  
HETATM 1916  S   SO4 A1493      45.463  19.839  -8.233  1.00 41.73      F    S  
HETATM 1917  O1  SO4 A1494      31.511  27.398  -1.514  1.00 55.37      G    O  
HETATM 1918  O2  SO4 A1494      29.135  27.814  -1.365  1.00 55.03      G    O  
HETATM 1919  O3  SO4 A1494      30.145  27.067  -3.447  1.00 55.12      G    O1-
HETATM 1920  O4  SO4 A1494      29.945  25.531  -1.574  1.00 51.36      G    O  
HETATM 1921  S   SO4 A1494      30.181  26.946  -1.969  1.00 55.85      G    S  
HETATM 1922  O1  SO4 A1495      28.198  28.523  29.587  0.33 52.87      H    O  
HETATM 1923  O2  SO4 A1495      27.922  26.395  28.487  0.33 52.78      H    O  
HETATM 1924  O3  SO4 A1495      28.819  28.269  27.258  0.33 53.69      H    O1-
HETATM 1925  O4  SO4 A1495      26.496  28.268  27.902  0.33 52.93      H    O  
HETATM 1926  S   SO4 A1495      27.858  27.861  28.307  0.33 54.01      H    S  
HETATM 1927  O1  SO4 A1496      38.597   7.391   8.509  1.00 53.06      I    O  
HETATM 1928  O2  SO4 A1496      36.682   5.947   8.206  1.00 56.52      I    O  
HETATM 1929  O3  SO4 A1496      37.795   6.899   6.276  1.00 56.94      I    O1-
HETATM 1930  O4  SO4 A1496      36.492   8.314   7.744  1.00 53.21      I    O  
HETATM 1931  S   SO4 A1496      37.393   7.139   7.685  1.00 54.84      I    S  
HETATM 1932  O   HOH A2001      48.536  23.631   0.825  1.00  8.03      J    O  
HETATM 1933  O   HOH A2002      47.276  19.375  -1.218  1.00 12.69      J    O  
HETATM 1934  O   HOH A2003      49.776  15.864  -0.714  1.00 17.27      J    O  
HETATM 1935  O   HOH A2004      48.797  13.580  -1.670  1.00 35.17      J    O  
HETATM 1936  O   HOH A2005      41.599  16.330  -2.081  1.00 23.13      J    O  
HETATM 1937  O   HOH A2006      40.028  18.284  -2.647  1.00 24.18      J    O  
HETATM 1938  O   HOH A2007      41.231  21.541  -8.539  1.00 22.78      J    O  
HETATM 1939  O   HOH A2008      42.892  27.046  -9.295  1.00 16.00      J    O  
HETATM 1940  O   HOH A2009      39.865  29.684 -10.211  1.00 14.69      J    O  
HETATM 1941  O   HOH A2010      34.353  30.664  -6.495  1.00 27.62      J    O  
HETATM 1942  O   HOH A2011      41.035  32.581  -3.586  1.00 12.89      J    O  
HETATM 1943  O   HOH A2012      39.312  31.491  -1.706  1.00 15.47      J    O  
HETATM 1944  O   HOH A2013      32.296  30.343  -0.908  1.00 24.46      J    O  
HETATM 1945  O   HOH A2014      34.029  26.386  -0.969  1.00 18.48      J    O  
HETATM 1946  O   HOH A2015      35.136  22.053  -2.613  1.00 31.28      J    O  
HETATM 1947  O   HOH A2016      33.195  23.497  -1.207  1.00 26.21      J    O  
HETATM 1948  O   HOH A2017      41.164  33.632  -0.409  1.00 12.10      J    O  
HETATM 1949  O   HOH A2018      40.218  36.692   1.488  1.00  5.72      J    O  
HETATM 1950  O   HOH A2019      61.727  44.936  11.060  1.00 30.83      J    O  
HETATM 1951  O   HOH A2020      65.590  34.242   5.751  1.00 14.66      J    O  
HETATM 1952  O   HOH A2021      57.992  30.546   2.156  1.00 19.33      J    O  
HETATM 1953  O   HOH A2022      43.578  35.523   0.700  1.00 10.91      J    O  
HETATM 1954  O   HOH A2023      45.575  28.111   6.194  1.00  7.73      J    O  
HETATM 1955  O   HOH A2024      29.618  37.403   9.773  1.00 20.36      J    O  
HETATM 1956  O   HOH A2025      32.719  43.798  13.152  1.00 25.21      J    O  
HETATM 1957  O   HOH A2026      58.666  37.160  11.570  1.00 14.79      J    O  
HETATM 1958  O   HOH A2027      63.321  43.021   7.298  1.00 18.39      J    O  
HETATM 1959  O   HOH A2028      60.648  43.475   8.269  1.00 28.58      J    O  
HETATM 1960  O   HOH A2029      57.156  45.427   7.590  1.00 24.18      J    O  
HETATM 1961  O   HOH A2030      56.356  30.720  14.145  1.00 45.96      J    O  
HETATM 1962  O   HOH A2031      66.582  36.375   4.175  1.00 13.01      J    O  
HETATM 1963  O   HOH A2032      61.212  41.024   1.161  1.00 14.33      J    O  
HETATM 1964  O   HOH A2033      60.605  38.372   0.183  0.50 38.17      J    O  
HETATM 1965  O   HOH A2034      58.028  43.551   2.472  1.00 19.40      J    O  
HETATM 1966  O   HOH A2035      57.334  30.710   4.532  1.00 22.74      J    O  
HETATM 1967  O   HOH A2036      57.982  34.614  12.271  1.00 16.44      J    O  
HETATM 1968  O   HOH A2037      56.096  32.407   1.245  1.00 15.77      J    O  
HETATM 1969  O   HOH A2038      47.930  28.828   4.864  1.00  6.98      J    O  
HETATM 1970  O   HOH A2039      54.448  29.488  10.307  1.00 30.02      J    O  
HETATM 1971  O   HOH A2040      50.449  38.742  24.701  1.00 35.48      J    O  
HETATM 1972  O   HOH A2041      51.573  40.344  26.074  1.00 32.02      J    O  
HETATM 1973  O   HOH A2042      40.885  31.079  11.089  1.00  6.41      J    O  
HETATM 1974  O   HOH A2043      51.212  35.252  24.838  1.00 26.01      J    O  
HETATM 1975  O   HOH A2044      49.218  25.488  29.858  1.00 16.44      J    O  
HETATM 1976  O   HOH A2045      31.966  36.468  11.307  1.00 12.16      J    O  
HETATM 1977  O   HOH A2046      34.931  45.171  12.563  1.00 19.10      J    O  
HETATM 1978  O   HOH A2047      31.275  42.182   9.512  1.00 14.17      J    O  
HETATM 1979  O   HOH A2048      32.171  45.945   3.327  1.00 19.67      J    O  
HETATM 1980  O   HOH A2049      35.985  46.829  14.745  1.00 31.23      J    O  
HETATM 1981  O   HOH A2050      52.570  33.332  20.208  1.00 21.55      J    O  
HETATM 1982  O   HOH A2051      55.281  28.407  16.228  1.00 22.54      J    O  
HETATM 1983  O   HOH A2052      51.376  23.351  14.981  1.00 11.73      J    O  
HETATM 1984  O   HOH A2053      56.252  33.060  14.159  1.00 13.66      J    O  
HETATM 1985  O   HOH A2054      30.949  23.906  16.763  1.00 30.66      J    O  
HETATM 1986  O   HOH A2055      62.278  31.996  22.427  1.00 35.93      J    O  
HETATM 1987  O   HOH A2056      63.408  31.635  18.539  1.00 29.45      J    O  
HETATM 1988  O   HOH A2057      57.155  34.724  21.533  1.00 20.78      J    O  
HETATM 1989  O   HOH A2058      59.530  40.545  15.615  1.00 26.28      J    O  
HETATM 1990  O   HOH A2059      53.124  43.245  19.848  1.00 33.27      J    O  
HETATM 1991  O   HOH A2060      55.832  47.794  18.154  1.00 32.99      J    O  
HETATM 1992  O   HOH A2061      58.104  48.378  16.952  1.00 30.58      J    O  
HETATM 1993  O   HOH A2062      51.308  45.727  10.155  1.00 12.88      J    O  
HETATM 1994  O   HOH A2063      51.597  47.779  13.038  1.00 18.92      J    O  
HETATM 1995  O   HOH A2064      55.026  48.617   9.142  1.00 26.32      J    O  
HETATM 1996  O   HOH A2065      57.947  47.241   9.518  1.00 27.39      J    O  
HETATM 1997  O   HOH A2066      54.541  45.831   6.729  1.00 31.40      J    O  
HETATM 1998  O   HOH A2067      60.809  28.135   0.079  0.50 36.11      J    O  
HETATM 1999  O   HOH A2068      55.381  46.416  -0.481  1.00 15.60      J    O  
HETATM 2000  O   HOH A2069      52.469  43.885  -0.982  1.00  8.64      J    O  
HETATM 2001  O   HOH A2070      58.235  45.938   4.469  1.00 24.93      J    O  
HETATM 2002  O   HOH A2071      54.561  30.491  -2.527  1.00 22.71      J    O  
HETATM 2003  O   HOH A2072      52.976  31.073 -11.247  1.00 25.76      J    O  
HETATM 2004  O   HOH A2073      36.614  16.271  -1.637  1.00 34.72      J    O  
HETATM 2005  O   HOH A2074      44.685  42.360   0.523  1.00 12.87      J    O  
HETATM 2006  O   HOH A2075      45.478  42.081  -2.160  1.00 27.04      J    O  
HETATM 2007  O   HOH A2076      42.302  43.105  -1.737  1.00 29.64      J    O  
HETATM 2008  O   HOH A2077      44.408  39.026  -6.102  1.00 17.87      J    O  
HETATM 2009  O   HOH A2078      41.485  39.965  -4.972  1.00 23.63      J    O  
HETATM 2010  O   HOH A2079      54.225  34.947  -1.307  1.00 11.42      J    O  
HETATM 2011  O   HOH A2080      51.945  39.576  -8.886  1.00 18.26      J    O  
HETATM 2012  O   HOH A2081      42.752   8.826  13.218  1.00 18.17      J    O  
HETATM 2013  O   HOH A2082      55.693  44.912  -7.653  1.00 20.28      J    O  
HETATM 2014  O   HOH A2083      56.393  48.680  -3.671  1.00 25.49      J    O  
HETATM 2015  O   HOH A2084      51.445  49.581  -4.358  1.00 15.62      J    O  
HETATM 2016  O   HOH A2085      47.440  47.561  -5.061  1.00 24.84      J    O  
HETATM 2017  O   HOH A2086      54.282  43.942  -9.976  1.00 24.29      J    O  
HETATM 2018  O   HOH A2087      43.801  45.060   0.473  1.00 26.34      J    O  
HETATM 2019  O   HOH A2088      43.695  46.733  -4.117  1.00 28.90      J    O  
HETATM 2020  O   HOH A2089      48.361  48.185   0.868  1.00 13.32      J    O  
HETATM 2021  O   HOH A2090      48.156  48.914   3.736  1.00 19.94      J    O  
HETATM 2022  O   HOH A2091      45.958  48.610   6.249  1.00 13.86      J    O  
HETATM 2023  O   HOH A2092      50.256  46.760  19.146  1.00 24.33      J    O  
HETATM 2024  O   HOH A2093      44.046  48.608  18.860  1.00 25.78      J    O  
HETATM 2025  O   HOH A2094      41.684  46.252  21.059  1.00 26.94      J    O  
HETATM 2026  O   HOH A2095      47.178  43.317  22.502  1.00 19.53      J    O  
HETATM 2027  O   HOH A2096      50.061  44.230  19.290  1.00  8.14      J    O  
HETATM 2028  O   HOH A2097      50.124  40.409  21.507  1.00 18.48      J    O  
HETATM 2029  O   HOH A2098      47.587  39.756  23.496  1.00 14.50      J    O  
HETATM 2030  O   HOH A2099      44.262  38.749  25.656  1.00 25.45      J    O  
HETATM 2031  O   HOH A2100      48.121  37.255  26.067  1.00 18.40      J    O  
HETATM 2032  O   HOH A2101      49.132  34.087  26.305  1.00 11.83      J    O  
HETATM 2033  O   HOH A2102      42.388  36.620  27.041  1.00 17.22      J    O  
HETATM 2034  O   HOH A2103      49.587  35.650  28.984  1.00 35.15      J    O  
HETATM 2035  O   HOH A2104      42.910  39.232  28.525  1.00 28.56      J    O  
HETATM 2036  O   HOH A2105      47.607  28.929  30.872  1.00 25.77      J    O  
HETATM 2037  O   HOH A2106      47.130  26.728  28.321  1.00 18.91      J    O  
HETATM 2038  O   HOH A2107      53.252  25.872  19.750  1.00 10.57      J    O  
HETATM 2039  O   HOH A2108      31.740  38.661  17.943  1.00 30.54      J    O  
HETATM 2040  O   HOH A2109      48.214  26.779  25.598  1.00  8.49      J    O  
HETATM 2041  O   HOH A2110      52.502  22.893  21.174  1.00 19.97      J    O  
HETATM 2042  O   HOH A2111      45.274  23.523  20.039  1.00  7.04      J    O  
HETATM 2043  O   HOH A2112      47.700  18.349  25.863  1.00 21.71      J    O  
HETATM 2044  O   HOH A2113      52.946  21.806  18.106  1.00 25.14      J    O  
HETATM 2045  O   HOH A2114      51.099  24.566  28.317  1.00 14.08      J    O  
HETATM 2046  O   HOH A2115      43.475  25.386  20.558  1.00  6.70      J    O  
HETATM 2047  O   HOH A2116      41.558  25.349  22.492  1.00  9.27      J    O  
HETATM 2048  O   HOH A2117      40.937  25.800  31.002  1.00 28.23      J    O  
HETATM 2049  O   HOH A2118      48.670  51.097  13.514  1.00 22.40      J    O  
HETATM 2050  O   HOH A2119      42.881  49.182   3.347  1.00 21.90      J    O  
HETATM 2051  O   HOH A2120      39.822  52.105   6.662  1.00 20.66      J    O  
HETATM 2052  O   HOH A2121      40.335  48.805   2.651  1.00 21.94      J    O  
HETATM 2053  O   HOH A2122      39.339  46.392   0.840  1.00 13.27      J    O  
HETATM 2054  O   HOH A2123      36.705  45.362  -1.845  1.00 16.19      J    O  
HETATM 2055  O   HOH A2124      31.884  45.074  -2.963  1.00 12.20      J    O  
HETATM 2056  O   HOH A2125      32.468  41.628  -5.897  1.00 17.86      J    O  
HETATM 2057  O   HOH A2126      39.365  34.986  -1.958  1.00 11.80      J    O  
HETATM 2058  O   HOH A2127      41.160  45.220  -0.463  1.00 26.97      J    O  
HETATM 2059  O   HOH A2128      30.450  34.637  -0.346  1.00 21.67      J    O  
HETATM 2060  O   HOH A2129      29.592  32.438   6.694  1.00 11.70      J    O  
HETATM 2061  O   HOH A2130      27.961  31.226   3.767  1.00 12.98      J    O  
HETATM 2062  O   HOH A2131      29.308  35.352  13.049  1.00 28.86      J    O  
HETATM 2063  O   HOH A2132      28.070  32.479  18.254  1.00 17.55      J    O  
HETATM 2064  O   HOH A2133      28.263  24.987  16.930  1.00 31.38      J    O  
HETATM 2065  O   HOH A2134      21.742  27.996  16.355  1.00 30.36      J    O  
HETATM 2066  O   HOH A2135      32.537  15.818   9.256  1.00 18.55      J    O  
HETATM 2067  O   HOH A2136      28.907  20.740   7.934  1.00 22.61      J    O  
HETATM 2068  O   HOH A2137      33.795  16.781   6.516  1.00 14.68      J    O  
HETATM 2069  O   HOH A2138      38.328  25.951   4.967  1.00  9.38      J    O  
HETATM 2070  O   HOH A2139      43.124  26.004   7.644  1.00  6.62      J    O  
HETATM 2071  O   HOH A2140      62.510  16.226  13.287  1.00 14.09      J    O  
HETATM 2072  O   HOH A2141      58.551  27.535   1.714  1.00 31.46      J    O  
HETATM 2073  O   HOH A2142      53.511  25.400  -5.640  1.00 14.69      J    O  
HETATM 2074  O   HOH A2143      56.061  23.224  -3.603  1.00 35.15      J    O  
HETATM 2075  O   HOH A2144      50.349  25.125  -5.647  1.00 14.39      J    O  
HETATM 2076  O   HOH A2145      54.284  31.058  -5.227  1.00 24.41      J    O  
HETATM 2077  O   HOH A2146      50.440  31.231 -10.202  1.00 20.19      J    O  
HETATM 2078  O   HOH A2147      50.999  26.914  -9.167  1.00 34.66      J    O  
HETATM 2079  O   HOH A2148      39.082  16.518  -0.599  1.00 15.57      J    O  
HETATM 2080  O   HOH A2149      29.575  14.123   0.164  1.00 30.39      J    O  
HETATM 2081  O   HOH A2150      33.961  14.321   5.271  1.00 23.28      J    O  
HETATM 2082  O   HOH A2151      35.232  10.420  11.683  1.00 26.66      J    O  
HETATM 2083  O   HOH A2152      36.754  16.214  17.936  1.00 16.88      J    O  
HETATM 2084  O   HOH A2153      33.500  16.079  15.982  1.00 29.39      J    O  
HETATM 2085  O   HOH A2154      33.146  14.522  20.335  1.00 36.10      J    O  
HETATM 2086  O   HOH A2155      35.108  19.263  20.797  1.00 28.00      J    O  
HETATM 2087  O   HOH A2156      39.217   8.406  24.599  1.00 25.49      J    O  
HETATM 2088  O   HOH A2157      40.236  13.810  26.756  1.00 20.73      J    O  
HETATM 2089  O   HOH A2158      47.824   7.478  17.324  1.00  8.87      J    O  
HETATM 2090  O   HOH A2159      49.004   8.517  21.165  1.00 17.43      J    O  
HETATM 2091  O   HOH A2160      46.492   5.321  17.350  1.00 23.94      J    O  
HETATM 2092  O   HOH A2161      47.885  15.308  12.249  1.00  7.76      J    O  
HETATM 2093  O   HOH A2162      50.220  11.848  22.240  1.00 15.64      J    O  
HETATM 2094  O   HOH A2163      46.005  10.343  28.185  1.00 33.43      J    O  
HETATM 2095  O   HOH A2164      41.919   1.456  25.322  1.00 39.15      J    O  
HETATM 2096  O   HOH A2165      39.581  17.557  28.933  1.00 34.63      J    O  
HETATM 2097  O   HOH A2166      38.096  19.225  28.665  1.00 23.46      J    O  
HETATM 2098  O   HOH A2167      35.229  18.172  29.051  1.00 11.06      J    O  
HETATM 2099  O   HOH A2168      36.954  29.485  26.429  1.00 13.69      J    O  
HETATM 2100  O   HOH A2169      42.960  17.499   9.612  1.00 10.88      J    O  
HETATM 2101  O   HOH A2170      37.588   9.696  10.447  1.00 25.72      J    O  
HETATM 2102  O   HOH A2171      43.606  12.330   8.094  1.00 17.51      J    O  
HETATM 2103  O   HOH A2172      43.694  10.806  11.300  1.00 28.02      J    O  
HETATM 2104  O   HOH A2173      38.463  11.169   0.721  1.00 30.05      J    O  
HETATM 2105  O   HOH A2174      48.145  11.628   0.673  1.00 28.50      J    O  
HETATM 2106  O   HOH A2175      33.356  25.231  16.906  1.00 11.74      J    O  
HETATM 2107  O   HOH A2176      51.962  20.585  14.723  1.00 17.67      J    O  
HETATM 2108  O   HOH A2177      54.225  17.484  13.498  1.00 22.13      J    O  
HETATM 2109  O   HOH A2178      49.686  13.373  11.046  1.00  8.48      J    O  
HETATM 2110  O   HOH A2179      52.911  14.470  19.729  1.00 27.73      J    O  
HETATM 2111  O   HOH A2180      54.142  13.225   8.745  1.00  9.17      J    O  
HETATM 2112  O   HOH A2181      46.033  12.345   9.696  1.00 15.26      J    O  
HETATM 2113  O   HOH A2182      52.553   6.387  10.348  1.00 21.71      J    O  
HETATM 2114  O   HOH A2183      50.698   7.256   8.213  1.00 22.13      J    O  
HETATM 2115  O   HOH A2184      50.858   6.990  12.286  1.00 15.96      J    O  
HETATM 2116  O   HOH A2185      51.995  12.102  20.288  1.00 15.98      J    O  
HETATM 2117  O   HOH A2186      31.534  21.767  19.779  1.00 22.28      J    O  
HETATM 2118  O   HOH A2187      32.258  31.190  24.329  1.00 18.49      J    O  
HETATM 2119  O   HOH A2188      34.965  32.317  25.374  1.00 15.33      J    O  
HETATM 2120  O   HOH A2189      31.657  36.105  19.007  1.00 14.78      J    O  
HETATM 2121  O   HOH A2190      31.697  37.966  26.073  1.00 16.46      J    O  
HETATM 2122  O   HOH A2191      40.723  43.890  22.897  1.00 22.61      J    O  
HETATM 2123  O   HOH A2192      38.739  46.226  20.033  1.00 34.14      J    O  
HETATM 2124  O   HOH A2193      43.524  42.157  25.110  1.00 23.74      J    O  
HETATM 2125  O   HOH A2194      33.624  39.574  16.317  1.00 29.73      J    O  
HETATM 2126  O   HOH A2195      54.161  36.832  -9.653  1.00 18.68      J    O  
HETATM 2127  O   HOH A2196      54.913  25.671  15.570  1.00 26.17      J    O  
HETATM 2128  O   HOH A2197      53.978  29.306  13.192  1.00 26.95      J    O  
CONECT 1895 1901
CONECT 1896 1897 1900
CONECT 1897 1896 1901
CONECT 1898 1899 1901
CONECT 1899 1898 1900 1902
CONECT 1900 1896 1899 1905
CONECT 1901 1895 1897 1898
CONECT 1902 1899 1903
CONECT 1903 1902 1904
CONECT 1904 1903 1905 1906
CONECT 1905 1900 1904
CONECT 1906 1904
CONECT 1907 1911
CONECT 1908 1911
CONECT 1909 1911
CONECT 1910 1911
CONECT 1911 1907 1908 1909 1910
CONECT 1912 1916
CONECT 1913 1916
CONECT 1914 1916
CONECT 1915 1916
CONECT 1916 1912 1913 1914 1915
CONECT 1917 1921
CONECT 1918 1921
CONECT 1919 1921
CONECT 1920 1921
CONECT 1921 1917 1918 1919 1920
CONECT 1922 1926
CONECT 1923 1926
CONECT 1924 1926
CONECT 1925 1926
CONECT 1926 1922 1923 1924 1925
CONECT 1927 1931
CONECT 1928 1931
CONECT 1929 1931
CONECT 1930 1931
CONECT 1931 1927 1928 1929 1930
END
