# Supplementary material for: Solvent-Site Prediction for Fragment Docking and Its Implication on Fragment-Based Drug Discovery
Source: J Chem Inf Model. 2025 Nov 24;65(23):12959–77. doi: 10.1021/acs.jcim.5c02352 (PMC12690578; doi:10.1021/acs.jcim.5c02352)
Supplement: Supplementary file 3 [file ci5c02352_si_003.zip › Frag2Lead_dataset/2015-10/rec-lead.pdb]

ATOM      1  N   ILE A  16      48.598  21.754   2.899  1.00 24.55      A    N  
ATOM      2  CA  ILE A  16      47.485  20.744   2.822  1.00 23.68      A    C  
ATOM      3  C   ILE A  16      47.975  19.466   2.140  1.00 23.13      A    C  
ATOM      4  O   ILE A  16      48.476  19.516   1.031  1.00 23.00      A    O  
ATOM      5  CB  ILE A  16      46.259  21.277   2.034  1.00 23.53      A    C  
ATOM      6  CG1 ILE A  16      45.724  22.568   2.644  1.00 23.75      A    C  
ATOM      7  CG2 ILE A  16      45.137  20.228   1.964  1.00 24.07      A    C  
ATOM      8  CD1 ILE A  16      44.982  22.434   3.958  1.00 23.40      A    C  
ATOM      9  N   VAL A  17      47.811  18.321   2.805  1.00 24.20      A    N  
ATOM     10  CA  VAL A  17      48.186  17.032   2.222  1.00 24.57      A    C  
ATOM     11  C   VAL A  17      46.974  16.338   1.608  1.00 25.12      A    C  
ATOM     12  O   VAL A  17      45.924  16.280   2.225  1.00 24.52      A    O  
ATOM     13  CB  VAL A  17      48.789  16.063   3.262  1.00 23.88      A    C  
ATOM     14  CG1 VAL A  17      49.176  14.727   2.603  1.00 22.61      A    C  
ATOM     15  CG2 VAL A  17      49.987  16.700   3.929  1.00 24.19      A    C  
ATOM     16  N   GLY A  18      47.156  15.805   0.397  1.00 26.64      A    N  
ATOM     17  CA  GLY A  18      46.107  15.057  -0.297  1.00 26.96      A    C  
ATOM     18  C   GLY A  18      44.886  15.858  -0.733  1.00 26.00      A    C  
ATOM     19  O   GLY A  18      43.791  15.305  -0.840  1.00 26.72      A    O  
ATOM     20  N   GLY A  19      45.077  17.153  -0.973  1.00 26.30      A    N  
ATOM     21  CA  GLY A  19      43.981  18.075  -1.349  1.00 27.96      A    C  
ATOM     22  C   GLY A  19      44.043  18.461  -2.817  1.00 27.92      A    C  
ATOM     23  O   GLY A  19      44.799  17.867  -3.562  1.00 28.03      A    O  
ATOM     24  N   THR A  20      43.250  19.442  -3.230  1.00 26.77      A    N  
ATOM     25  CA  THR A  20      43.317  19.961  -4.595  1.00 28.32      A    C  
ATOM     26  C   THR A  20      43.269  21.476  -4.588  1.00 27.17      A    C  
ATOM     27  O   THR A  20      42.925  22.103  -3.572  1.00 27.05      A    O  
ATOM     28  CB  THR A  20      42.154  19.460  -5.478  1.00 29.06      A    C  
ATOM     29  CG2 THR A  20      42.346  17.972  -5.877  1.00 28.70      A    C  
ATOM     30  OG1 THR A  20      40.927  19.608  -4.759  1.00 30.51      A    O  
ATOM     31  N   ALA A  21      43.650  22.049  -5.722  1.00 24.58      A    N  
ATOM     32  CA  ALA A  21      43.618  23.486  -5.915  1.00 23.64      A    C  
ATOM     33  C   ALA A  21      42.217  23.977  -5.735  1.00 23.35      A    C  
ATOM     34  O   ALA A  21      41.267  23.326  -6.158  1.00 22.50      A    O  
ATOM     35  CB  ALA A  21      44.133  23.879  -7.294  1.00 21.74      A    C  
ATOM     36  N   SER A  22      42.103  25.121  -5.072  1.00 24.69      A    N  
ATOM     37  CA  SER A  22      40.817  25.751  -4.864  1.00 26.66      A    C  
ATOM     38  C   SER A  22      40.439  26.537  -6.097  1.00 27.12      A    C  
ATOM     39  O   SER A  22      41.287  26.816  -6.951  1.00 25.86      A    O  
ATOM     40  CB  SER A  22      40.876  26.716  -3.687  1.00 26.74      A    C  
ATOM     41  OG  SER A  22      41.062  26.018  -2.504  1.00 25.17      A    O  
ATOM     42  N   VAL A  23      39.158  26.888  -6.165  1.00 29.46      A    N  
ATOM     43  CA  VAL A  23      38.646  27.869  -7.140  1.00 30.29      A    C  
ATOM     44  C   VAL A  23      38.791  29.265  -6.532  1.00 28.37      A    C  
ATOM     45  O   VAL A  23      38.625  29.469  -5.328  1.00 29.90      A    O  
ATOM     46  CB  VAL A  23      37.161  27.616  -7.480  1.00 32.50      A    C  
ATOM     47  CG1 VAL A  23      36.692  28.527  -8.603  1.00 31.80      A    C  
ATOM     48  CG2 VAL A  23      36.947  26.166  -7.897  1.00 34.72      A    C  
ATOM     49  N   ARG A  24      39.119  30.232  -7.355  1.00 28.07      A    N  
ATOM     50  CA  ARG A  24      39.201  31.590  -6.878  1.00 27.02      A    C  
ATOM     51  C   ARG A  24      37.884  31.986  -6.221  1.00 27.06      A    C  
ATOM     52  O   ARG A  24      36.807  31.807  -6.784  1.00 28.31      A    O  
ATOM     53  CB  ARG A  24      39.526  32.539  -8.013  1.00 26.77      A    C  
ATOM     54  CG  ARG A  24      40.000  33.898  -7.556  1.00 27.23      A    C  
ATOM     55  CD  ARG A  24      40.360  34.757  -8.754  1.00 28.65      A    C  
ATOM     56  NE  ARG A  24      41.627  34.330  -9.363  1.00 30.76      A    N  
ATOM     57  CZ  ARG A  24      42.828  34.650  -8.893  1.00 29.83      A    C  
ATOM     58  NH1 ARG A  24      42.938  35.394  -7.793  1.00 35.12      A    N1+
ATOM     59  NH2 ARG A  24      43.913  34.218  -9.497  1.00 27.64      A    N  
ATOM     60  N   GLY A  25      37.978  32.468  -4.991  1.00 25.89      A    N  
ATOM     61  CA  GLY A  25      36.832  32.982  -4.310  1.00 25.31      A    C  
ATOM     62  C   GLY A  25      35.921  31.980  -3.697  1.00 25.00      A    C  
ATOM     63  O   GLY A  25      34.922  32.368  -3.131  1.00 25.93      A    O  
ATOM     64  N   GLU A  26      36.231  30.694  -3.767  1.00 24.70      A    N  
ATOM     65  CA  GLU A  26      35.382  29.777  -3.051  1.00 24.67      A    C  
ATOM     66  C   GLU A  26      35.638  29.825  -1.548  1.00 24.54      A    C  
ATOM     67  O   GLU A  26      34.813  29.341  -0.790  1.00 28.45      A    O  
ATOM     68  CB  GLU A  26      35.469  28.349  -3.599  1.00 25.11      A    C  
ATOM     69  CG  GLU A  26      36.786  27.634  -3.438  1.00 25.57      A    C  
ATOM     70  CD  GLU A  26      36.673  26.137  -3.688  1.00 25.53      A    C  
ATOM     71  OE1 GLU A  26      35.741  25.526  -3.159  1.00 27.04      A    O  
ATOM     72  OE2 GLU A  26      37.516  25.554  -4.391  1.00 25.11      A    O1-
ATOM     73  N   TRP A  27      36.760  30.398  -1.110  1.00 23.06      A    N  
ATOM     74  CA  TRP A  27      37.065  30.507   0.317  1.00 21.76      A    C  
ATOM     75  C   TRP A  27      37.426  31.948   0.632  1.00 22.32      A    C  
ATOM     76  O   TRP A  27      38.543  32.219   1.112  1.00 21.32      A    O  
ATOM     77  CB  TRP A  27      38.239  29.605   0.713  1.00 21.75      A    C  
ATOM     78  CG  TRP A  27      38.122  28.171   0.251  1.00 20.85      A    C  
ATOM     79  CD1 TRP A  27      38.869  27.563  -0.724  1.00 20.77      A    C  
ATOM     80  CD2 TRP A  27      37.213  27.175   0.741  1.00 19.52      A    C  
ATOM     81  CE2 TRP A  27      37.456  25.984   0.007  1.00 19.60      A    C  
ATOM     82  CE3 TRP A  27      36.209  27.175   1.703  1.00 20.39      A    C  
ATOM     83  NE1 TRP A  27      38.483  26.239  -0.867  1.00 20.60      A    N  
ATOM     84  CZ2 TRP A  27      36.748  24.818   0.224  1.00 18.51      A    C  
ATOM     85  CZ3 TRP A  27      35.500  25.994   1.925  1.00 20.04      A    C  
ATOM     86  CH2 TRP A  27      35.774  24.836   1.176  1.00 19.17      A    C  
ATOM     87  N   PRO A  28      36.472  32.871   0.408  1.00 21.29      A    N  
ATOM     88  CA  PRO A  28      36.751  34.317   0.476  1.00 21.24      A    C  
ATOM     89  C   PRO A  28      37.023  34.865   1.862  1.00 21.07      A    C  
ATOM     90  O   PRO A  28      37.374  36.046   1.989  1.00 20.84      A    O  
ATOM     91  CB  PRO A  28      35.493  34.961  -0.109  1.00 21.38      A    C  
ATOM     92  CG  PRO A  28      34.422  33.923   0.043  1.00 21.14      A    C  
ATOM     93  CD  PRO A  28      35.056  32.579   0.135  1.00 20.19      A    C  
ATOM     94  N   TRP A  29      36.888  34.026   2.886  1.00 21.56      A    N  
ATOM     95  CA  TRP A  29      37.292  34.409   4.265  1.00 21.41      A    C  
ATOM     96  C   TRP A  29      38.770  34.091   4.551  1.00 19.46      A    C  
ATOM     97  O   TRP A  29      39.375  34.647   5.472  1.00 19.99      A    O  
ATOM     98  CB  TRP A  29      36.381  33.766   5.300  1.00 21.70      A    C  
ATOM     99  CG  TRP A  29      36.130  32.293   5.091  1.00 24.17      A    C  
ATOM    100  CD1 TRP A  29      36.870  31.252   5.582  1.00 23.99      A    C  
ATOM    101  CD2 TRP A  29      35.060  31.700   4.340  1.00 25.13      A    C  
ATOM    102  CE2 TRP A  29      35.224  30.297   4.412  1.00 25.30      A    C  
ATOM    103  CE3 TRP A  29      33.986  32.218   3.606  1.00 25.71      A    C  
ATOM    104  NE1 TRP A  29      36.316  30.053   5.195  1.00 24.45      A    N  
ATOM    105  CZ2 TRP A  29      34.340  29.400   3.791  1.00 26.76      A    C  
ATOM    106  CZ3 TRP A  29      33.103  31.321   2.983  1.00 25.80      A    C  
ATOM    107  CH2 TRP A  29      33.290  29.929   3.086  1.00 26.21      A    C  
ATOM    108  N   GLN A  30      39.342  33.233   3.731  1.00 19.08      A    N  
ATOM    109  CA  GLN A  30      40.745  32.817   3.871  1.00 19.89      A    C  
ATOM    110  C   GLN A  30      41.714  33.963   3.555  1.00 19.52      A    C  
ATOM    111  O   GLN A  30      41.693  34.498   2.445  1.00 20.43      A    O  
ATOM    112  CB  GLN A  30      41.035  31.619   2.947  1.00 19.30      A    C  
ATOM    113  CG  GLN A  30      42.491  31.147   2.934  1.00 20.64      A    C  
ATOM    114  CD  GLN A  30      42.818  30.177   4.051  1.00 20.48      A    C  
ATOM    115  NE2 GLN A  30      43.768  30.564   4.928  1.00 19.20      A    N  
ATOM    116  OE1 GLN A  30      42.228  29.071   4.122  1.00 21.14      A    O  
ATOM    117  N   VAL A  31      42.538  34.335   4.539  1.00 19.39      A    N  
ATOM    118  CA  VAL A  31      43.697  35.225   4.325  1.00 18.92      A    C  
ATOM    119  C   VAL A  31      45.023  34.475   4.464  1.00 18.63      A    C  
ATOM    120  O   VAL A  31      45.100  33.370   5.030  1.00 16.60      A    O  
ATOM    121  CB  VAL A  31      43.690  36.476   5.229  1.00 18.74      A    C  
ATOM    122  CG1 VAL A  31      42.399  37.248   4.981  1.00 19.73      A    C  
ATOM    123  CG2 VAL A  31      43.813  36.142   6.716  1.00 18.62      A    C  
ATOM    124  N   THR A  32      46.040  35.075   3.847  1.00 19.54      A    N  
ATOM    125  CA  THR A  32      47.449  34.715   4.054  1.00 19.34      A    C  
ATOM    126  C   THR A  32      48.141  35.834   4.822  1.00 19.74      A    C  
ATOM    127  O   THR A  32      48.165  37.004   4.416  1.00 17.77      A    O  
ATOM    128  CB  THR A  32      48.202  34.358   2.762  1.00 19.26      A    C  
ATOM    129  CG2 THR A  32      47.860  35.281   1.586  1.00 19.77      A    C  
ATOM    130  OG1 THR A  32      49.595  34.422   3.020  1.00 18.84      A    O  
ATOM    131  N   LEU A  33      48.637  35.459   5.998  1.00 21.49      A    N  
ATOM    132  CA  LEU A  33      49.315  36.375   6.879  1.00 20.63      A    C  
ATOM    133  C   LEU A  33      50.787  36.233   6.605  1.00 20.36      A    C  
ATOM    134  O   LEU A  33      51.322  35.125   6.628  1.00 19.73      A    O  
ATOM    135  CB  LEU A  33      49.005  36.032   8.313  1.00 22.28      A    C  
ATOM    136  CG  LEU A  33      49.766  36.761   9.433  1.00 23.80      A    C  
ATOM    137  CD1 LEU A  33      49.616  38.289   9.368  1.00 25.39      A    C  
ATOM    138  CD2 LEU A  33      49.251  36.238  10.757  1.00 22.87      A    C  
ATOM    139  N   HIS A  34      51.432  37.367   6.327  1.00 19.94      A    N  
ATOM    140  CA  HIS A  34      52.852  37.408   5.963  1.00 19.40      A    C  
ATOM    141  C   HIS A  34      53.637  38.137   7.007  1.00 19.95      A    C  
ATOM    142  O   HIS A  34      53.088  39.025   7.689  1.00 20.06      A    O  
ATOM    143  CB  HIS A  34      53.033  38.170   4.663  1.00 18.58      A    C  
ATOM    144  CG  HIS A  34      52.845  37.336   3.456  1.00 18.32      A    C  
ATOM    145  CD2 HIS A  34      51.990  36.325   3.194  1.00 18.53      A    C  
ATOM    146  ND1 HIS A  34      53.623  37.486   2.334  1.00 18.43      A    N  
ATOM    147  CE1 HIS A  34      53.262  36.597   1.428  1.00 18.26      A    C  
ATOM    148  NE2 HIS A  34      52.267  35.884   1.921  1.00 18.51      A    N  
ATOM    149  N   THR A  35      54.904  37.752   7.142  1.00 20.09      A    N  
ATOM    150  CA  THR A  35      55.878  38.572   7.846  1.00 21.31      A    C  
ATOM    151  C   THR A  35      56.873  39.147   6.835  1.00 22.91      A    C  
ATOM    152  O   THR A  35      57.231  38.469   5.846  1.00 22.28      A    O  
ATOM    153  CB  THR A  35      56.643  37.834   8.962  1.00 21.02      A    C  
ATOM    154  CG2 THR A  35      57.361  36.564   8.423  1.00 20.45      A    C  
ATOM    155  OG1 THR A  35      57.608  38.734   9.543  1.00 20.39      A    O  
ATOM    156  N   THR A  36      57.297  40.390   7.096  1.00 23.14      A    N  
ATOM    157  CA  THR A  36      58.331  41.064   6.303  1.00 24.33      A    C  
ATOM    158  C   THR A  36      59.772  40.791   6.757  1.00 25.71      A    C  
ATOM    159  O   THR A  36      60.725  41.170   6.060  1.00 27.49      A    O  
ATOM    160  CB  THR A  36      58.153  42.591   6.339  1.00 24.61      A    C  
ATOM    161  CG2 THR A  36      56.892  42.999   5.595  1.00 24.05      A    C  
ATOM    162  OG1 THR A  36      58.102  43.032   7.704  1.00 25.98      A    O  
ATOM    163  N   SER A  37      59.934  40.139   7.906  1.00 27.15      A    N  
ATOM    164  CA  SER A  37      61.244  39.885   8.475  1.00 28.31      A    C  
ATOM    165  C   SER A  37      61.687  38.427   8.299  1.00 27.59      A    C  
ATOM    166  O   SER A  37      60.885  37.532   8.512  1.00 29.11      A    O  
ATOM    167  CB  SER A  37      61.207  40.197   9.950  1.00 29.85      A    C  
ATOM    168  OG  SER A  37      62.438  39.808  10.508  1.00 35.37      A    O  
ATOM    169  N   PRO A  37A     62.950  38.182   7.888  1.00 26.55      A    N  
ATOM    170  CA  PRO A  37A     63.941  39.138   7.359  1.00 26.19      A    C  
ATOM    171  C   PRO A  37A     63.570  39.608   5.964  1.00 26.42      A    C  
ATOM    172  O   PRO A  37A     63.720  40.781   5.664  1.00 27.47      A    O  
ATOM    173  CB  PRO A  37A     65.241  38.328   7.312  1.00 26.13      A    C  
ATOM    174  CG  PRO A  37A     64.832  36.895   7.341  1.00 26.25      A    C  
ATOM    175  CD  PRO A  37A     63.553  36.856   8.133  1.00 26.15      A    C  
ATOM    176  N   THR A  37B     63.112  38.686   5.117  1.00 26.02      A    N  
ATOM    177  CA  THR A  37B     62.426  39.050   3.865  1.00 26.22      A    C  
ATOM    178  C   THR A  37B     61.015  38.455   3.895  1.00 26.74      A    C  
ATOM    179  O   THR A  37B     60.671  37.657   4.789  1.00 28.37      A    O  
ATOM    180  CB  THR A  37B     63.177  38.568   2.601  1.00 25.51      A    C  
ATOM    181  CG2 THR A  37B     64.467  39.354   2.367  1.00 25.50      A    C  
ATOM    182  OG1 THR A  37B     63.511  37.200   2.753  1.00 24.16      A    O  
ATOM    183  N   GLN A  37C     60.193  38.849   2.929  1.00 26.13      A    N  
ATOM    184  CA  GLN A  37C     58.760  38.645   3.046  1.00 25.14      A    C  
ATOM    185  C   GLN A  37C     58.379  37.198   2.759  1.00 24.06      A    C  
ATOM    186  O   GLN A  37C     58.758  36.643   1.751  1.00 22.94      A    O  
ATOM    187  CB  GLN A  37C     57.972  39.606   2.158  1.00 25.15      A    C  
ATOM    188  CG  GLN A  37C     56.504  39.699   2.565  1.00 26.64      A    C  
ATOM    189  CD  GLN A  37C     55.669  40.732   1.787  1.00 25.99      A    C  
ATOM    190  NE2 GLN A  37C     54.582  40.271   1.195  1.00 26.83      A    N  
ATOM    191  OE1 GLN A  37C     55.975  41.917   1.757  1.00 24.52      A    O  
ATOM    192  N   ARG A  37D     57.640  36.581   3.663  1.00 25.48      A    N  
ATOM    193  CA  ARG A  37D     57.140  35.241   3.401  1.00 27.28      A    C  
ATOM    194  C   ARG A  37D     55.840  34.985   4.119  1.00 25.56      A    C  
ATOM    195  O   ARG A  37D     55.519  35.632   5.095  1.00 25.34      A    O  
ATOM    196  CB  ARG A  37D     58.150  34.202   3.840  1.00 30.08      A    C  
ATOM    197  CG  ARG A  37D     58.407  34.233   5.335  1.00 33.28      A    C  
ATOM    198  CD  ARG A  37D     59.628  33.409   5.675  1.00 36.95      A    C  
ATOM    199  NE  ARG A  37D     60.832  34.227   5.877  1.00 44.89      A    N  
ATOM    200  CZ  ARG A  37D     61.862  34.331   5.027  1.00 49.27      A    C  
ATOM    201  NH1 ARG A  37D     61.870  33.691   3.859  1.00 58.47      A    N1+
ATOM    202  NH2 ARG A  37D     62.897  35.095   5.330  1.00 48.22      A    N  
ATOM    203  N   HIS A  38      55.112  34.006   3.609  1.00 24.68      A    N  
ATOM    204  CA  HIS A  38      53.915  33.505   4.245  1.00 22.29      A    C  
ATOM    205  C   HIS A  38      54.225  32.935   5.625  1.00 22.19      A    C  
ATOM    206  O   HIS A  38      55.184  32.169   5.791  1.00 22.89      A    O  
ATOM    207  CB  HIS A  38      53.270  32.436   3.349  1.00 20.49      A    C  
ATOM    208  CG  HIS A  38      52.189  31.651   4.023  1.00 19.26      A    C  
ATOM    209  CD2 HIS A  38      52.244  30.504   4.741  1.00 18.33      A    C  
ATOM    210  ND1 HIS A  38      50.864  32.033   4.005  1.00 18.49      A    N  
ATOM    211  CE1 HIS A  38      50.147  31.147   4.673  1.00 18.41      A    C  
ATOM    212  NE2 HIS A  38      50.962  30.216   5.142  1.00 18.25      A    N  
ATOM    213  N   LEU A  39      53.387  33.282   6.595  1.00 21.37      A    N  
ATOM    214  CA  LEU A  39      53.559  32.847   7.975  1.00 21.37      A    C  
ATOM    215  C   LEU A  39      52.462  31.894   8.410  1.00 21.58      A    C  
ATOM    216  O   LEU A  39      52.712  30.795   8.921  1.00 20.20      A    O  
ATOM    217  CB  LEU A  39      53.534  34.073   8.872  1.00 22.05      A    C  
ATOM    218  CG  LEU A  39      53.607  33.895  10.380  1.00 21.90      A    C  
ATOM    219  CD1 LEU A  39      54.901  33.210  10.762  1.00 21.92      A    C  
ATOM    220  CD2 LEU A  39      53.496  35.268  11.022  1.00 21.59      A    C  
ATOM    221  N   CYS A  40      51.227  32.310   8.182  1.00 21.84      A    N  
ATOM    222  CA  CYS A  40      50.095  31.550   8.649  1.00 20.86      A    C  
ATOM    223  C   CYS A  40      48.857  31.850   7.873  1.00 20.28      A    C  
ATOM    224  O   CYS A  40      48.759  32.870   7.229  1.00 20.32      A    O  
ATOM    225  CB  CYS A  40      49.816  31.936  10.088  1.00 20.49      A    C  
ATOM    226  SG  CYS A  40      50.727  30.988  11.291  1.00 20.67      A    S  
ATOM    227  N   GLY A  41      47.872  30.982   8.023  1.00 19.69      A    N  
ATOM    228  CA  GLY A  41      46.526  31.271   7.556  1.00 18.77      A    C  
ATOM    229  C   GLY A  41      45.772  32.115   8.544  1.00 17.84      A    C  
ATOM    230  O   GLY A  41      46.262  32.374   9.641  1.00 17.07      A    O  
ATOM    231  N   GLY A  42      44.575  32.554   8.134  1.00 17.87      A    N  
ATOM    232  CA  GLY A  42      43.610  33.231   9.014  1.00 17.24      A    C  
ATOM    233  C   GLY A  42      42.256  33.397   8.331  1.00 17.03      A    C  
ATOM    234  O   GLY A  42      42.132  33.217   7.100  1.00 16.52      A    O  
ATOM    235  N   SER A  43      41.246  33.730   9.126  1.00 16.71      A    N  
ATOM    236  CA  SER A  43      39.879  33.916   8.627  1.00 17.57      A    C  
ATOM    237  C   SER A  43      39.368  35.339   8.902  1.00 18.32      A    C  
ATOM    238  O   SER A  43      39.545  35.859   9.993  1.00 18.37      A    O  
ATOM    239  CB  SER A  43      38.960  32.917   9.289  1.00 17.31      A    C  
ATOM    240  OG  SER A  43      39.313  31.593   8.947  1.00 17.36      A    O  
ATOM    241  N   ILE A  44      38.780  35.972   7.884  1.00 18.68      A    N  
ATOM    242  CA  ILE A  44      38.034  37.226   8.083  1.00 17.92      A    C  
ATOM    243  C   ILE A  44      36.772  36.861   8.859  1.00 17.38      A    C  
ATOM    244  O   ILE A  44      36.031  36.002   8.426  1.00 15.82      A    O  
ATOM    245  CB  ILE A  44      37.623  37.887   6.739  1.00 18.24      A    C  
ATOM    246  CG1 ILE A  44      38.845  38.305   5.917  1.00 18.37      A    C  
ATOM    247  CG2 ILE A  44      36.789  39.146   6.987  1.00 18.91      A    C  
ATOM    248  CD1 ILE A  44      38.585  38.466   4.437  1.00 17.52      A    C  
ATOM    249  N   ILE A  45      36.573  37.474  10.027  1.00 18.75      A    N  
ATOM    250  CA  ILE A  45      35.343  37.325  10.803  1.00 19.09      A    C  
ATOM    251  C   ILE A  45      34.614  38.638  11.011  1.00 20.29      A    C  
ATOM    252  O   ILE A  45      33.482  38.631  11.467  1.00 20.98      A    O  
ATOM    253  CB  ILE A  45      35.562  36.737  12.213  1.00 19.32      A    C  
ATOM    254  CG1 ILE A  45      36.588  37.562  12.992  1.00 19.79      A    C  
ATOM    255  CG2 ILE A  45      35.938  35.264  12.141  1.00 20.12      A    C  
ATOM    256  CD1 ILE A  45      36.651  37.166  14.453  1.00 19.48      A    C  
ATOM    257  N   GLY A  46      35.285  39.754  10.757  1.00 21.70      A    N  
ATOM    258  CA  GLY A  46      34.677  41.087  10.859  1.00 22.64      A    C  
ATOM    259  C   GLY A  46      35.454  42.023   9.958  1.00 23.13      A    C  
ATOM    260  O   GLY A  46      36.504  41.648   9.466  1.00 22.59      A    O  
ATOM    261  N   ASN A  47      34.965  43.242   9.766  1.00 25.39      A    N  
ATOM    262  CA AASN A  47      35.532  44.214   8.820  0.50 26.82      A    C  
ATOM    263  CA BASN A  47      35.593  44.102   8.751  0.50 26.24      A    C  
ATOM    264  C   ASN A  47      36.944  44.657   9.178  1.00 25.38      A    C  
ATOM    265  O   ASN A  47      37.696  45.101   8.342  1.00 23.87      A    O  
ATOM    266  CB AASN A  47      34.634  45.460   8.747  0.50 28.95      A    C  
ATOM    267  CB BASN A  47      34.664  45.210   8.245  0.50 27.54      A    C  
ATOM    268  CG AASN A  47      33.305  45.189   8.058  0.50 31.15      A    C  
ATOM    269  CG BASN A  47      33.975  45.957   9.362  0.50 28.69      A    C  
ATOM    270  ND2AASN A  47      33.240  45.491   6.760  0.50 31.60      A    N  
ATOM    271  ND2BASN A  47      32.654  46.024   9.285  0.50 29.89      A    N  
ATOM    272  OD1AASN A  47      32.345  44.716   8.682  0.50 33.63      A    O  
ATOM    273  OD1BASN A  47      34.619  46.465  10.286  0.50 29.84      A    O  
ATOM    274  N   GLN A  48      37.264  44.567  10.459  1.00 25.27      A    N  
ATOM    275  CA  GLN A  48      38.572  44.935  10.937  1.00 25.02      A    C  
ATOM    276  C   GLN A  48      39.300  43.752  11.666  1.00 23.25      A    C  
ATOM    277  O   GLN A  48      40.290  43.976  12.383  1.00 20.46      A    O  
ATOM    278  CB  GLN A  48      38.372  46.121  11.881  1.00 27.03      A    C  
ATOM    279  CG  GLN A  48      39.471  47.162  11.814  1.00 31.38      A    C  
ATOM    280  CD  GLN A  48      39.383  48.144  12.959  1.00 32.36      A    C  
ATOM    281  NE2 GLN A  48      40.471  48.885  13.225  1.00 33.76      A    N  
ATOM    282  OE1 GLN A  48      38.343  48.247  13.587  1.00 34.01      A    O  
ATOM    283  N   TRP A  51      38.791  42.523  11.505  1.00 21.30      A    N  
ATOM    284  CA  TRP A  51      39.199  41.384  12.347  1.00 21.94      A    C  
ATOM    285  C   TRP A  51      39.543  40.084  11.604  1.00 20.16      A    C  
ATOM    286  O   TRP A  51      38.737  39.522  10.865  1.00 19.79      A    O  
ATOM    287  CB  TRP A  51      38.106  41.072  13.365  1.00 22.81      A    C  
ATOM    288  CG  TRP A  51      37.895  42.177  14.295  1.00 24.36      A    C  
ATOM    289  CD1 TRP A  51      36.886  43.069  14.255  1.00 25.86      A    C  
ATOM    290  CD2 TRP A  51      38.731  42.565  15.395  1.00 25.41      A    C  
ATOM    291  CE2 TRP A  51      38.141  43.702  15.984  1.00 24.39      A    C  
ATOM    292  CE3 TRP A  51      39.911  42.052  15.954  1.00 24.49      A    C  
ATOM    293  NE1 TRP A  51      37.013  43.976  15.275  1.00 24.99      A    N  
ATOM    294  CZ2 TRP A  51      38.677  44.336  17.108  1.00 24.42      A    C  
ATOM    295  CZ3 TRP A  51      40.448  42.687  17.060  1.00 23.30      A    C  
ATOM    296  CH2 TRP A  51      39.830  43.819  17.628  1.00 23.89      A    C  
ATOM    297  N   ILE A  52      40.749  39.600  11.852  1.00 19.28      A    N  
ATOM    298  CA  ILE A  52      41.190  38.296  11.406  1.00 17.57      A    C  
ATOM    299  C   ILE A  52      41.255  37.384  12.610  1.00 17.15      A    C  
ATOM    300  O   ILE A  52      41.693  37.797  13.676  1.00 16.61      A    O  
ATOM    301  CB  ILE A  52      42.585  38.385  10.776  1.00 17.37      A    C  
ATOM    302  CG1 ILE A  52      42.576  39.336   9.571  1.00 17.31      A    C  
ATOM    303  CG2 ILE A  52      43.115  37.008  10.389  1.00 17.48      A    C  
ATOM    304  CD1 ILE A  52      41.612  38.970   8.464  1.00 17.86      A    C  
ATOM    305  N   LEU A  53      40.807  36.142  12.467  1.00 16.39      A    N  
ATOM    306  CA  LEU A  53      40.995  35.182  13.555  1.00 16.11      A    C  
ATOM    307  C   LEU A  53      42.050  34.185  13.107  1.00 15.41      A    C  
ATOM    308  O   LEU A  53      41.997  33.689  11.986  1.00 14.95      A    O  
ATOM    309  CB  LEU A  53      39.688  34.478  13.901  1.00 15.78      A    C  
ATOM    310  CG  LEU A  53      39.568  33.662  15.176  1.00 16.04      A    C  
ATOM    311  CD1 LEU A  53      39.668  34.540  16.412  1.00 16.09      A    C  
ATOM    312  CD2 LEU A  53      38.236  32.926  15.220  1.00 16.93      A    C  
ATOM    313  N   THR A  54      42.999  33.881  13.977  1.00 15.39      A    N  
ATOM    314  CA  THR A  54      44.107  32.987  13.598  1.00 16.11      A    C  
ATOM    315  C   THR A  54      44.617  32.193  14.826  1.00 16.84      A    C  
ATOM    316  O   THR A  54      43.957  32.166  15.887  1.00 17.70      A    O  
ATOM    317  CB  THR A  54      45.222  33.814  12.884  1.00 15.55      A    C  
ATOM    318  CG2 THR A  54      45.698  34.924  13.779  1.00 15.70      A    C  
ATOM    319  OG1 THR A  54      46.331  32.977  12.492  1.00 15.10      A    O  
ATOM    320  N   ALA A  55      45.768  31.545  14.705  1.00 16.55      A    N  
ATOM    321  CA  ALA A  55      46.330  30.838  15.852  1.00 17.58      A    C  
ATOM    322  C   ALA A  55      47.356  31.683  16.590  1.00 17.53      A    C  
ATOM    323  O   ALA A  55      48.143  32.412  15.971  1.00 18.94      A    O  
ATOM    324  CB  ALA A  55      46.957  29.531  15.423  1.00 18.83      A    C  
ATOM    325  N   ALA A  56      47.338  31.565  17.913  1.00 17.49      A    N  
ATOM    326  CA  ALA A  56      48.252  32.280  18.780  1.00 17.58      A    C  
ATOM    327  C   ALA A  56      49.695  31.905  18.512  1.00 17.41      A    C  
ATOM    328  O   ALA A  56      50.550  32.760  18.579  1.00 18.36      A    O  
ATOM    329  CB  ALA A  56      47.902  32.024  20.252  1.00 17.88      A    C  
ATOM    330  N   HIS A  57      49.964  30.635  18.204  1.00 17.88      A    N  
ATOM    331  CA  HIS A  57      51.335  30.171  17.986  1.00 17.70      A    C  
ATOM    332  C   HIS A  57      52.000  30.774  16.763  1.00 18.12      A    C  
ATOM    333  O   HIS A  57      53.208  30.664  16.599  1.00 18.57      A    O  
ATOM    334  CB  HIS A  57      51.369  28.645  17.867  1.00 18.29      A    C  
ATOM    335  CG  HIS A  57      50.844  28.115  16.563  1.00 17.57      A    C  
ATOM    336  CD2 HIS A  57      51.342  28.182  15.310  1.00 17.43      A    C  
ATOM    337  ND1 HIS A  57      49.661  27.412  16.464  1.00 17.86      A    N  
ATOM    338  CE1 HIS A  57      49.474  27.040  15.211  1.00 17.66      A    C  
ATOM    339  NE2 HIS A  57      50.469  27.512  14.486  1.00 17.50      A    N  
ATOM    340  N   CYS A  58      51.223  31.392  15.885  1.00 18.90      A    N  
ATOM    341  CA  CYS A  58      51.784  32.049  14.705  1.00 18.91      A    C  
ATOM    342  C   CYS A  58      52.693  33.224  15.037  1.00 19.46      A    C  
ATOM    343  O   CYS A  58      53.492  33.653  14.199  1.00 17.86      A    O  
ATOM    344  CB  CYS A  58      50.662  32.583  13.812  1.00 18.87      A    C  
ATOM    345  SG  CYS A  58      49.732  31.303  13.011  1.00 19.33      A    S  
ATOM    346  N   PHE A  59      52.547  33.759  16.246  1.00 20.62      A    N  
ATOM    347  CA  PHE A  59      53.293  34.939  16.639  1.00 22.62      A    C  
ATOM    348  C   PHE A  59      54.474  34.656  17.549  1.00 23.32      A    C  
ATOM    349  O   PHE A  59      54.991  35.584  18.174  1.00 22.67      A    O  
ATOM    350  CB  PHE A  59      52.316  35.980  17.230  1.00 22.84      A    C  
ATOM    351  CG  PHE A  59      51.127  36.161  16.365  1.00 23.19      A    C  
ATOM    352  CD1 PHE A  59      51.253  36.815  15.173  1.00 23.13      A    C  
ATOM    353  CD2 PHE A  59      49.923  35.529  16.667  1.00 23.30      A    C  
ATOM    354  CE1 PHE A  59      50.179  36.912  14.321  1.00 24.38      A    C  
ATOM    355  CE2 PHE A  59      48.845  35.622  15.820  1.00 22.78      A    C  
ATOM    356  CZ  PHE A  59      48.977  36.317  14.642  1.00 23.23      A    C  
ATOM    357  N   TYR A  59A     54.936  33.405  17.584  1.00 23.68      A    N  
ATOM    358  CA  TYR A  59A     56.185  33.105  18.286  1.00 24.55      A    C  
ATOM    359  C   TYR A  59A     57.313  33.991  17.779  1.00 24.48      A    C  
ATOM    360  O   TYR A  59A     57.644  33.965  16.602  1.00 25.18      A    O  
ATOM    361  CB  TYR A  59A     56.597  31.637  18.130  1.00 24.74      A    C  
ATOM    362  CG  TYR A  59A     57.902  31.352  18.841  1.00 25.05      A    C  
ATOM    363  CD1 TYR A  59A     57.940  31.167  20.236  1.00 24.51      A    C  
ATOM    364  CD2 TYR A  59A     59.094  31.300  18.143  1.00 24.14      A    C  
ATOM    365  CE1 TYR A  59A     59.134  30.933  20.882  1.00 22.72      A    C  
ATOM    366  CE2 TYR A  59A     60.288  31.078  18.788  1.00 23.87      A    C  
ATOM    367  CZ  TYR A  59A     60.294  30.902  20.153  1.00 22.47      A    C  
ATOM    368  OH  TYR A  59A     61.484  30.683  20.790  1.00 22.67      A    O  
ATOM    369  N   GLY A  59B     57.894  34.788  18.661  1.00 26.99      A    N  
ATOM    370  CA  GLY A  59B     59.012  35.667  18.282  1.00 28.31      A    C  
ATOM    371  C   GLY A  59B     58.631  36.903  17.481  1.00 31.25      A    C  
ATOM    372  O   GLY A  59B     59.513  37.648  17.060  1.00 33.44      A    O  
ATOM    373  N   VAL A  59C     57.339  37.132  17.233  1.00 31.29      A    N  
ATOM    374  CA  VAL A  59C     56.909  38.379  16.586  1.00 30.48      A    C  
ATOM    375  C   VAL A  59C     56.849  39.387  17.708  1.00 31.35      A    C  
ATOM    376  O   VAL A  59C     56.047  39.224  18.619  1.00 32.72      A    O  
ATOM    377  CB  VAL A  59C     55.525  38.255  15.917  1.00 30.73      A    C  
ATOM    378  CG1 VAL A  59C     55.078  39.597  15.333  1.00 30.23      A    C  
ATOM    379  CG2 VAL A  59C     55.556  37.194  14.837  1.00 29.88      A    C  
ATOM    380  N   GLU A  60      57.706  40.401  17.649  1.00 31.95      A    N  
ATOM    381  CA AGLU A  60      57.839  41.412  18.696  0.50 33.48      A    C  
ATOM    382  CA BGLU A  60      57.793  41.374  18.724  0.50 32.51      A    C  
ATOM    383  C   GLU A  60      56.901  42.570  18.437  1.00 32.67      A    C  
ATOM    384  O   GLU A  60      56.455  43.240  19.357  1.00 36.75      A    O  
ATOM    385  CB AGLU A  60      59.271  41.980  18.719  0.50 36.13      A    C  
ATOM    386  CB BGLU A  60      59.245  41.828  18.918  0.50 33.90      A    C  
ATOM    387  CG AGLU A  60      60.379  40.971  18.993  0.50 37.09      A    C  
ATOM    388  CG BGLU A  60      60.247  40.687  19.105  0.50 33.35      A    C  
ATOM    389  CD AGLU A  60      61.765  41.583  18.869  0.50 37.97      A    C  
ATOM    390  CD BGLU A  60      60.136  39.995  20.454  0.50 32.36      A    C  
ATOM    391  OE1AGLU A  60      62.013  42.644  19.489  0.50 36.71      A    O  
ATOM    392  OE1BGLU A  60      59.172  39.235  20.687  0.50 31.11      A    O  
ATOM    393  OE2AGLU A  60      62.612  40.994  18.156  0.50 38.51      A    O1-
ATOM    394  OE2BGLU A  60      61.039  40.212  21.282  0.50 31.54      A    O1-
ATOM    395  N   SER A  61      56.641  42.834  17.166  1.00 31.04      A    N  
ATOM    396  CA  SER A  61      55.819  43.959  16.795  1.00 30.29      A    C  
ATOM    397  C   SER A  61      54.846  43.591  15.691  1.00 28.06      A    C  
ATOM    398  O   SER A  61      55.213  42.841  14.774  1.00 27.95      A    O  
ATOM    399  CB  SER A  61      56.685  45.110  16.313  1.00 28.55      A    C  
ATOM    400  OG  SER A  61      55.859  46.173  15.874  1.00 28.57      A    O  
ATOM    401  N   PRO A  62      53.630  44.175  15.738  1.00 26.52      A    N  
ATOM    402  CA  PRO A  62      52.637  43.977  14.667  1.00 27.07      A    C  
ATOM    403  C   PRO A  62      53.028  44.672  13.357  1.00 28.12      A    C  
ATOM    404  O   PRO A  62      52.358  44.513  12.336  1.00 27.55      A    O  
ATOM    405  CB  PRO A  62      51.356  44.585  15.242  1.00 27.00      A    C  
ATOM    406  CG  PRO A  62      51.787  45.514  16.327  1.00 26.82      A    C  
ATOM    407  CD  PRO A  62      53.133  45.063  16.810  1.00 26.39      A    C  
ATOM    408  N   LYS A  63      54.128  45.414  13.402  1.00 29.18      A    N  
ATOM    409  CA  LYS A  63      54.571  46.231  12.303  1.00 29.38      A    C  
ATOM    410  C   LYS A  63      55.228  45.437  11.231  1.00 27.23      A    C  
ATOM    411  O   LYS A  63      55.342  45.916  10.142  1.00 26.75      A    O  
ATOM    412  CB  LYS A  63      55.542  47.313  12.800  1.00 33.42      A    C  
ATOM    413  CG  LYS A  63      54.878  48.348  13.706  1.00 37.32      A    C  
ATOM    414  CD  LYS A  63      55.769  49.563  13.892  1.00 39.90      A    C  
ATOM    415  CE  LYS A  63      55.317  50.428  15.058  1.00 39.93      A    C  
ATOM    416  NZ  LYS A  63      56.080  51.718  15.038  1.00 41.39      A    N1+
ATOM    417  N   ILE A  64      55.679  44.223  11.524  1.00 28.94      A    N  
ATOM    418  CA  ILE A  64      56.224  43.343  10.468  1.00 26.92      A    C  
ATOM    419  C   ILE A  64      55.159  42.459   9.809  1.00 26.72      A    C  
ATOM    420  O   ILE A  64      55.497  41.656   8.928  1.00 27.42      A    O  
ATOM    421  CB  ILE A  64      57.377  42.452  10.986  1.00 28.90      A    C  
ATOM    422  CG1 ILE A  64      56.935  41.614  12.182  1.00 29.50      A    C  
ATOM    423  CG2 ILE A  64      58.577  43.295  11.367  1.00 28.27      A    C  
ATOM    424  CD1 ILE A  64      57.892  40.497  12.481  1.00 30.99      A    C  
ATOM    425  N   LEU A  65      53.887  42.615  10.208  1.00 24.39      A    N  
ATOM    426  CA  LEU A  65      52.801  41.805   9.683  1.00 23.14      A    C  
ATOM    427  C   LEU A  65      52.078  42.460   8.539  1.00 22.18      A    C  
ATOM    428  O   LEU A  65      51.769  43.637   8.617  1.00 22.47      A    O  
ATOM    429  CB  LEU A  65      51.780  41.493  10.789  1.00 22.92      A    C  
ATOM    430  CG  LEU A  65      52.357  40.666  11.926  1.00 22.81      A    C  
ATOM    431  CD1 LEU A  65      51.338  40.455  13.030  1.00 22.79      A    C  
ATOM    432  CD2 LEU A  65      52.875  39.344  11.378  1.00 22.55      A    C  
ATOM    433  N   ARG A  66      51.746  41.670   7.519  1.00 20.83      A    N  
ATOM    434  CA  ARG A  66      50.910  42.109   6.411  1.00 21.13      A    C  
ATOM    435  C   ARG A  66      49.830  41.059   6.121  1.00 21.98      A    C  
ATOM    436  O   ARG A  66      50.138  39.881   5.984  1.00 22.67      A    O  
ATOM    437  CB  ARG A  66      51.762  42.296   5.177  1.00 21.85      A    C  
ATOM    438  CG  ARG A  66      52.646  43.514   5.228  1.00 21.72      A    C  
ATOM    439  CD  ARG A  66      53.563  43.534   4.033  1.00 22.39      A    C  
ATOM    440  NE  ARG A  66      54.341  44.774   3.953  1.00 22.82      A    N  
ATOM    441  CZ  ARG A  66      54.902  45.233   2.837  1.00 23.95      A    C  
ATOM    442  NH1 ARG A  66      54.808  44.563   1.699  1.00 26.64      A    N1+
ATOM    443  NH2 ARG A  66      55.574  46.359   2.841  1.00 23.33      A    N  
ATOM    444  N   VAL A  67      48.563  41.471   6.081  1.00 20.92      A    N  
ATOM    445  CA  VAL A  67      47.466  40.551   5.754  1.00 19.81      A    C  
ATOM    446  C   VAL A  67      47.026  40.754   4.308  1.00 20.45      A    C  
ATOM    447  O   VAL A  67      46.760  41.890   3.870  1.00 19.60      A    O  
ATOM    448  CB  VAL A  67      46.285  40.749   6.690  1.00 19.88      A    C  
ATOM    449  CG1 VAL A  67      45.100  39.908   6.262  1.00 20.14      A    C  
ATOM    450  CG2 VAL A  67      46.684  40.441   8.114  1.00 19.70      A    C  
ATOM    451  N   TYR A  68      46.995  39.657   3.548  1.00 21.26      A    N  
ATOM    452  CA  TYR A  68      46.496  39.697   2.185  1.00 21.63      A    C  
ATOM    453  C   TYR A  68      45.199  38.921   2.109  1.00 21.41      A    C  
ATOM    454  O   TYR A  68      45.120  37.773   2.574  1.00 20.11      A    O  
ATOM    455  CB  TYR A  68      47.514  39.111   1.198  1.00 22.12      A    C  
ATOM    456  CG  TYR A  68      48.784  39.929   1.076  1.00 23.45      A    C  
ATOM    457  CD1 TYR A  68      49.863  39.704   1.919  1.00 24.05      A    C  
ATOM    458  CD2 TYR A  68      48.913  40.905   0.099  1.00 23.96      A    C  
ATOM    459  CE1 TYR A  68      51.026  40.441   1.810  1.00 24.25      A    C  
ATOM    460  CE2 TYR A  68      50.075  41.655  -0.015  1.00 24.75      A    C  
ATOM    461  CZ  TYR A  68      51.125  41.421   0.852  1.00 23.84      A    C  
ATOM    462  OH  TYR A  68      52.285  42.138   0.729  1.00 22.97      A    O  
ATOM    463  N   SER A  69      44.199  39.550   1.491  1.00 21.69      A    N  
ATOM    464  CA  SER A  69      42.865  38.961   1.276  1.00 21.84      A    C  
ATOM    465  C   SER A  69      42.578  38.880  -0.215  1.00 21.27      A    C  
ATOM    466  O   SER A  69      43.259  39.498  -1.003  1.00 22.69      A    O  
ATOM    467  CB  SER A  69      41.778  39.800   1.965  1.00 22.55      A    C  
ATOM    468  OG  SER A  69      41.613  41.043   1.310  1.00 21.78      A    O  
ATOM    469  N   GLY A  70      41.597  38.073  -0.594  1.00 21.94      A    N  
ATOM    470  CA  GLY A  70      41.286  37.828  -1.999  1.00 21.23      A    C  
ATOM    471  C   GLY A  70      42.442  37.206  -2.741  1.00 21.70      A    C  
ATOM    472  O   GLY A  70      42.654  37.503  -3.895  1.00 20.38      A    O  
ATOM    473  N   ILE A  71      43.212  36.340  -2.084  1.00 22.82      A    N  
ATOM    474  CA  ILE A  71      44.369  35.726  -2.758  1.00 22.85      A    C  
ATOM    475  C   ILE A  71      44.082  34.280  -3.024  1.00 22.40      A    C  
ATOM    476  O   ILE A  71      43.748  33.526  -2.098  1.00 23.39      A    O  
ATOM    477  CB  ILE A  71      45.663  35.800  -1.908  1.00 22.72      A    C  
ATOM    478  CG1 ILE A  71      46.007  37.255  -1.549  1.00 21.97      A    C  
ATOM    479  CG2 ILE A  71      46.825  35.149  -2.643  1.00 22.19      A    C  
ATOM    480  CD1 ILE A  71      46.411  38.143  -2.693  1.00 21.71      A    C  
ATOM    481  N   LEU A  72      44.253  33.871  -4.277  1.00 22.30      A    N  
ATOM    482  CA  LEU A  72      44.275  32.455  -4.587  1.00 21.24      A    C  
ATOM    483  C   LEU A  72      45.701  31.937  -4.580  1.00 21.46      A    C  
ATOM    484  O   LEU A  72      46.003  30.935  -3.908  1.00 20.93      A    O  
ATOM    485  CB  LEU A  72      43.616  32.171  -5.926  1.00 21.42      A    C  
ATOM    486  CG  LEU A  72      43.541  30.693  -6.296  1.00 20.94      A    C  
ATOM    487  CD1 LEU A  72      42.732  29.915  -5.279  1.00 21.44      A    C  
ATOM    488  CD2 LEU A  72      42.959  30.533  -7.679  1.00 21.64      A    C  
ATOM    489  N   ASN A  73      46.552  32.595  -5.365  1.00 21.97      A    N  
ATOM    490  CA  ASN A  73      47.952  32.195  -5.527  1.00 22.54      A    C  
ATOM    491  C   ASN A  73      48.889  33.202  -4.916  1.00 23.73      A    C  
ATOM    492  O   ASN A  73      48.685  34.420  -5.046  1.00 25.27      A    O  
ATOM    493  CB  ASN A  73      48.338  32.088  -6.982  1.00 22.49      A    C  
ATOM    494  CG  ASN A  73      47.502  31.094  -7.739  1.00 23.32      A    C  
ATOM    495  ND2 ASN A  73      46.702  31.599  -8.646  1.00 23.03      A    N  
ATOM    496  OD1 ASN A  73      47.590  29.871  -7.525  1.00 24.89      A    O  
ATOM    497  N   GLN A  74      49.965  32.699  -4.328  1.00 23.83      A    N  
ATOM    498  CA  GLN A  74      50.971  33.559  -3.719  1.00 23.52      A    C  
ATOM    499  C   GLN A  74      51.719  34.369  -4.766  1.00 23.67      A    C  
ATOM    500  O   GLN A  74      52.350  35.385  -4.420  1.00 22.97      A    O  
ATOM    501  CB  GLN A  74      51.961  32.742  -2.895  1.00 23.22      A    C  
ATOM    502  CG  GLN A  74      51.337  32.029  -1.710  1.00 23.68      A    C  
ATOM    503  CD  GLN A  74      51.182  32.893  -0.450  1.00 23.26      A    C  
ATOM    504  NE2 GLN A  74      50.341  32.433   0.463  1.00 22.38      A    N  
ATOM    505  OE1 GLN A  74      51.819  33.939  -0.290  1.00 23.91      A    O  
ATOM    506  N   ALA A  75      51.658  33.945  -6.033  1.00 22.87      A    N  
ATOM    507  CA  ALA A  75      52.275  34.742  -7.095  1.00 23.69      A    C  
ATOM    508  C   ALA A  75      51.624  36.127  -7.234  1.00 23.75      A    C  
ATOM    509  O   ALA A  75      52.245  37.077  -7.712  1.00 24.32      A    O  
ATOM    510  CB  ALA A  75      52.234  34.004  -8.410  1.00 24.63      A    C  
ATOM    511  N   GLU A  76      50.376  36.240  -6.801  1.00 23.66      A    N  
ATOM    512  CA  GLU A  76      49.677  37.526  -6.790  1.00 23.03      A    C  
ATOM    513  C   GLU A  76      50.328  38.547  -5.868  1.00 22.19      A    C  
ATOM    514  O   GLU A  76      50.133  39.724  -6.057  1.00 21.34      A    O  
ATOM    515  CB  GLU A  76      48.218  37.356  -6.366  1.00 23.39      A    C  
ATOM    516  CG  GLU A  76      47.383  36.474  -7.290  1.00 23.81      A    C  
ATOM    517  CD  GLU A  76      46.052  36.094  -6.659  1.00 24.86      A    C  
ATOM    518  OE1 GLU A  76      45.310  36.997  -6.240  1.00 25.07      A    O  
ATOM    519  OE2 GLU A  76      45.738  34.896  -6.551  1.00 24.49      A    O1-
ATOM    520  N   ILE A  77      51.096  38.102  -4.879  1.00 22.22      A    N  
ATOM    521  CA  ILE A  77      51.721  38.997  -3.949  1.00 22.17      A    C  
ATOM    522  C   ILE A  77      53.102  39.435  -4.461  1.00 23.64      A    C  
ATOM    523  O   ILE A  77      54.042  38.643  -4.631  1.00 23.51      A    O  
ATOM    524  CB  ILE A  77      51.777  38.379  -2.549  1.00 23.25      A    C  
ATOM    525  CG1 ILE A  77      50.346  38.060  -2.093  1.00 23.20      A    C  
ATOM    526  CG2 ILE A  77      52.440  39.347  -1.560  1.00 22.22      A    C  
ATOM    527  CD1 ILE A  77      50.259  37.181  -0.877  1.00 23.35      A    C  
ATOM    528  N   ALA A  78      53.174  40.728  -4.744  1.00 24.37      A    N  
ATOM    529  CA  ALA A  78      54.386  41.392  -5.166  1.00 23.55      A    C  
ATOM    530  C   ALA A  78      54.483  42.644  -4.331  1.00 23.50      A    C  
ATOM    531  O   ALA A  78      53.586  42.963  -3.542  1.00 23.71      A    O  
ATOM    532  CB  ALA A  78      54.326  41.718  -6.658  1.00 22.73      A    C  
ATOM    533  N   GLU A  79      55.550  43.382  -4.530  1.00 24.56      A    N  
ATOM    534  CA  GLU A  79      55.816  44.555  -3.734  1.00 25.74      A    C  
ATOM    535  C   GLU A  79      54.756  45.633  -3.961  1.00 26.47      A    C  
ATOM    536  O   GLU A  79      54.511  46.441  -3.064  1.00 26.65      A    O  
ATOM    537  CB  GLU A  79      57.234  45.065  -4.029  1.00 29.43      A    C  
ATOM    538  CG  GLU A  79      58.245  43.899  -4.106  1.00 33.73      A    C  
ATOM    539  CD  GLU A  79      59.723  44.312  -4.112  1.00 38.97      A    C  
ATOM    540  OE1 GLU A  79      60.074  45.364  -4.725  1.00 40.36      A    O  
ATOM    541  OE2 GLU A  79      60.537  43.538  -3.541  1.00 40.39      A    O1-
ATOM    542  N   ASP A  80      54.104  45.629  -5.133  1.00 24.48      A    N  
ATOM    543  CA  ASP A  80      53.033  46.594  -5.415  1.00 23.32      A    C  
ATOM    544  C   ASP A  80      51.607  46.130  -5.028  1.00 24.07      A    C  
ATOM    545  O   ASP A  80      50.641  46.860  -5.254  1.00 24.57      A    O  
ATOM    546  CB  ASP A  80      53.076  47.018  -6.873  1.00 22.54      A    C  
ATOM    547  CG  ASP A  80      52.802  45.869  -7.842  1.00 24.15      A    C  
ATOM    548  OD1 ASP A  80      52.604  44.713  -7.428  1.00 23.11      A    O  
ATOM    549  OD2 ASP A  80      52.759  46.140  -9.057  1.00 26.90      A    O1-
ATOM    550  N   THR A  81      51.477  44.939  -4.443  1.00 23.00      A    N  
ATOM    551  CA  THR A  81      50.171  44.372  -4.100  1.00 21.44      A    C  
ATOM    552  C   THR A  81      49.690  44.967  -2.802  1.00 21.15      A    C  
ATOM    553  O   THR A  81      50.460  45.053  -1.859  1.00 22.17      A    O  
ATOM    554  CB  THR A  81      50.247  42.829  -3.931  1.00 21.21      A    C  
ATOM    555  CG2 THR A  81      48.873  42.222  -3.685  1.00 20.81      A    C  
ATOM    556  OG1 THR A  81      50.803  42.247  -5.113  1.00 20.31      A    O  
ATOM    557  N   SER A  81A     48.413  45.327  -2.716  1.00 20.51      A    N  
ATOM    558  CA  SER A  81A     47.907  45.964  -1.504  1.00 21.18      A    C  
ATOM    559  C   SER A  81A     47.646  44.962  -0.373  1.00 22.19      A    C  
ATOM    560  O   SER A  81A     47.360  43.786  -0.590  1.00 22.20      A    O  
ATOM    561  CB  SER A  81A     46.679  46.857  -1.796  1.00 22.51      A    C  
ATOM    562  OG  SER A  81A     45.575  46.128  -2.307  1.00 25.02      A    O  
ATOM    563  N   PHE A  82      47.790  45.423   0.854  1.00 23.07      A    N  
ATOM    564  CA  PHE A  82      47.670  44.548   2.010  1.00 23.57      A    C  
ATOM    565  C   PHE A  82      47.073  45.341   3.151  1.00 24.05      A    C  
ATOM    566  O   PHE A  82      47.028  46.569   3.106  1.00 24.18      A    O  
ATOM    567  CB  PHE A  82      49.054  44.024   2.421  1.00 24.06      A    C  
ATOM    568  CG  PHE A  82      50.019  45.104   2.823  1.00 23.22      A    C  
ATOM    569  CD1 PHE A  82      50.064  45.559   4.140  1.00 23.25      A    C  
ATOM    570  CD2 PHE A  82      50.861  45.685   1.886  1.00 22.95      A    C  
ATOM    571  CE1 PHE A  82      50.930  46.568   4.514  1.00 23.81      A    C  
ATOM    572  CE2 PHE A  82      51.739  46.700   2.253  1.00 22.67      A    C  
ATOM    573  CZ  PHE A  82      51.779  47.137   3.565  1.00 23.19      A    C  
ATOM    574  N   PHE A  83      46.638  44.630   4.179  1.00 24.65      A    N  
ATOM    575  CA  PHE A  83      46.163  45.258   5.402  1.00 24.44      A    C  
ATOM    576  C   PHE A  83      47.255  45.181   6.448  1.00 24.21      A    C  
ATOM    577  O   PHE A  83      47.796  44.108   6.736  1.00 24.85      A    O  
ATOM    578  CB  PHE A  83      44.908  44.567   5.909  1.00 24.60      A    C  
ATOM    579  CG  PHE A  83      43.760  44.683   4.969  1.00 24.83      A    C  
ATOM    580  CD1 PHE A  83      42.940  45.801   5.000  1.00 26.48      A    C  
ATOM    581  CD2 PHE A  83      43.503  43.688   4.044  1.00 25.57      A    C  
ATOM    582  CE1 PHE A  83      41.881  45.937   4.107  1.00 28.51      A    C  
ATOM    583  CE2 PHE A  83      42.442  43.792   3.161  1.00 26.43      A    C  
ATOM    584  CZ  PHE A  83      41.632  44.928   3.179  1.00 28.34      A    C  
ATOM    585  N   GLY A  84      47.586  46.331   7.010  1.00 23.49      A    N  
ATOM    586  CA  GLY A  84      48.479  46.392   8.145  1.00 22.19      A    C  
ATOM    587  C   GLY A  84      47.746  45.944   9.369  1.00 20.46      A    C  
ATOM    588  O   GLY A  84      46.535  45.993   9.423  1.00 20.52      A    O  
ATOM    589  N   VAL A  85      48.506  45.538  10.364  1.00 21.24      A    N  
ATOM    590  CA  VAL A  85      47.981  45.026  11.593  1.00 22.56      A    C  
ATOM    591  C   VAL A  85      48.245  46.029  12.682  1.00 24.47      A    C  
ATOM    592  O   VAL A  85      49.392  46.389  12.932  1.00 27.54      A    O  
ATOM    593  CB  VAL A  85      48.637  43.675  11.957  1.00 21.77      A    C  
ATOM    594  CG1 VAL A  85      48.197  43.211  13.343  1.00 21.97      A    C  
ATOM    595  CG2 VAL A  85      48.279  42.627  10.911  1.00 20.89      A    C  
ATOM    596  N   GLN A  86      47.184  46.432  13.361  1.00 24.99      A    N  
ATOM    597  CA  GLN A  86      47.265  47.428  14.426  1.00 26.35      A    C  
ATOM    598  C   GLN A  86      47.547  46.803  15.767  1.00 25.55      A    C  
ATOM    599  O   GLN A  86      48.159  47.412  16.635  1.00 28.11      A    O  
ATOM    600  CB  GLN A  86      45.927  48.128  14.514  1.00 27.99      A    C  
ATOM    601  CG  GLN A  86      45.848  49.231  15.526  1.00 29.72      A    C  
ATOM    602  CD  GLN A  86      44.498  49.900  15.485  1.00 31.37      A    C  
ATOM    603  NE2 GLN A  86      43.992  50.142  14.295  1.00 32.23      A    N  
ATOM    604  OE1 GLN A  86      43.910  50.180  16.517  1.00 36.40      A    O  
ATOM    605  N   GLU A  87      47.042  45.600  15.975  1.00 24.65      A    N  
ATOM    606  CA  GLU A  87      47.147  44.981  17.259  1.00 23.71      A    C  
ATOM    607  C   GLU A  87      47.009  43.503  17.112  1.00 22.95      A    C  
ATOM    608  O   GLU A  87      46.151  43.044  16.391  1.00 21.42      A    O  
ATOM    609  CB  GLU A  87      46.055  45.526  18.167  1.00 26.22      A    C  
ATOM    610  CG  GLU A  87      46.350  45.283  19.624  1.00 28.07      A    C  
ATOM    611  CD  GLU A  87      45.162  45.525  20.522  1.00 31.18      A    C  
ATOM    612  OE1 GLU A  87      44.181  46.186  20.093  1.00 30.41      A    O  
ATOM    613  OE2 GLU A  87      45.241  45.050  21.676  1.00 33.14      A    O1-
ATOM    614  N   ILE A  88      47.893  42.764  17.776  1.00 24.55      A    N  
ATOM    615  CA  ILE A  88      47.799  41.302  17.922  1.00 23.48      A    C  
ATOM    616  C   ILE A  88      47.197  41.057  19.301  1.00 23.78      A    C  
ATOM    617  O   ILE A  88      47.763  41.508  20.292  1.00 25.78      A    O  
ATOM    618  CB  ILE A  88      49.200  40.624  17.917  1.00 23.14      A    C  
ATOM    619  CG1 ILE A  88      49.958  40.890  16.620  1.00 23.22      A    C  
ATOM    620  CG2 ILE A  88      49.106  39.120  18.145  1.00 23.56      A    C  
ATOM    621  CD1 ILE A  88      51.453  40.638  16.702  1.00 21.73      A    C  
ATOM    622  N   ILE A  89      46.069  40.352  19.372  1.00 23.80      A    N  
ATOM    623  CA  ILE A  89      45.484  39.933  20.640  1.00 24.13      A    C  
ATOM    624  C   ILE A  89      45.488  38.398  20.765  1.00 26.38      A    C  
ATOM    625  O   ILE A  89      44.734  37.691  20.072  1.00 26.79      A    O  
ATOM    626  CB  ILE A  89      44.038  40.432  20.784  1.00 24.33      A    C  
ATOM    627  CG1 ILE A  89      43.954  41.946  20.558  1.00 25.45      A    C  
ATOM    628  CG2 ILE A  89      43.483  40.075  22.165  1.00 23.09      A    C  
ATOM    629  CD1 ILE A  89      42.530  42.442  20.404  1.00 25.50      A    C  
ATOM    630  N   ILE A  90      46.332  37.907  21.669  1.00 26.89      A    N  
ATOM    631  CA  ILE A  90      46.475  36.489  21.990  1.00 27.10      A    C  
ATOM    632  C   ILE A  90      45.703  36.174  23.276  1.00 26.98      A    C  
ATOM    633  O   ILE A  90      45.767  36.924  24.219  1.00 29.03      A    O  
ATOM    634  CB  ILE A  90      47.973  36.156  22.176  1.00 27.75      A    C  
ATOM    635  CG1 ILE A  90      48.657  36.134  20.808  1.00 28.20      A    C  
ATOM    636  CG2 ILE A  90      48.185  34.811  22.874  1.00 27.89      A    C  
ATOM    637  CD1 ILE A  90      50.053  36.720  20.810  1.00 29.57      A    C  
ATOM    638  N   HIS A  91      44.977  35.066  23.317  1.00 26.28      A    N  
ATOM    639  CA  HIS A  91      44.287  34.634  24.545  1.00 27.49      A    C  
ATOM    640  C   HIS A  91      45.237  34.602  25.753  1.00 28.93      A    C  
ATOM    641  O   HIS A  91      46.310  34.015  25.670  1.00 28.18      A    O  
ATOM    642  CB  HIS A  91      43.731  33.231  24.330  1.00 26.31      A    C  
ATOM    643  CG  HIS A  91      42.616  32.880  25.244  1.00 25.77      A    C  
ATOM    644  CD2 HIS A  91      41.290  32.734  25.024  1.00 25.15      A    C  
ATOM    645  ND1 HIS A  91      42.815  32.622  26.580  1.00 27.48      A    N  
ATOM    646  CE1 HIS A  91      41.660  32.341  27.149  1.00 25.56      A    C  
ATOM    647  NE2 HIS A  91      40.718  32.417  26.228  1.00 25.28      A    N  
ATOM    648  N   ASP A  92      44.868  35.205  26.882  1.00 33.15      A    N  
ATOM    649  CA  ASP A  92      45.855  35.322  27.994  1.00 35.83      A    C  
ATOM    650  C   ASP A  92      46.187  34.003  28.708  1.00 33.13      A    C  
ATOM    651  O   ASP A  92      47.153  33.948  29.466  1.00 35.10      A    O  
ATOM    652  CB  ASP A  92      45.509  36.439  29.015  1.00 39.91      A    C  
ATOM    653  CG  ASP A  92      44.140  36.265  29.680  1.00 44.90      A    C  
ATOM    654  OD1 ASP A  92      43.659  35.122  29.862  1.00 44.90      A    O  
ATOM    655  OD2 ASP A  92      43.546  37.311  30.043  1.00 51.33      A    O1-
ATOM    656  N   GLN A  93      45.401  32.963  28.452  1.00 29.89      A    N  
ATOM    657  CA  GLN A  93      45.669  31.618  28.946  1.00 29.10      A    C  
ATOM    658  C   GLN A  93      46.466  30.761  27.980  1.00 26.37      A    C  
ATOM    659  O   GLN A  93      46.853  29.662  28.331  1.00 22.93      A    O  
ATOM    660  CB  GLN A  93      44.362  30.908  29.269  1.00 30.74      A    C  
ATOM    661  CG  GLN A  93      43.662  31.481  30.477  1.00 30.62      A    C  
ATOM    662  CD  GLN A  93      42.372  30.750  30.765  1.00 34.17      A    C  
ATOM    663  NE2 GLN A  93      41.259  31.467  30.722  1.00 37.27      A    N  
ATOM    664  OE1 GLN A  93      42.369  29.544  31.002  1.00 38.54      A    O  
ATOM    665  N   TYR A  94      46.716  31.256  26.769  1.00 26.46      A    N  
ATOM    666  CA  TYR A  94      47.498  30.509  25.786  1.00 25.64      A    C  
ATOM    667  C   TYR A  94      48.933  30.394  26.255  1.00 26.19      A    C  
ATOM    668  O   TYR A  94      49.557  31.389  26.565  1.00 23.78      A    O  
ATOM    669  CB  TYR A  94      47.507  31.187  24.419  1.00 25.14      A    C  
ATOM    670  CG  TYR A  94      48.632  30.700  23.522  1.00 24.26      A    C  
ATOM    671  CD1 TYR A  94      48.532  29.492  22.860  1.00 24.24      A    C  
ATOM    672  CD2 TYR A  94      49.786  31.442  23.345  1.00 23.82      A    C  
ATOM    673  CE1 TYR A  94      49.544  29.031  22.043  1.00 24.02      A    C  
ATOM    674  CE2 TYR A  94      50.814  30.986  22.535  1.00 24.01      A    C  
ATOM    675  CZ  TYR A  94      50.682  29.771  21.883  1.00 24.21      A    C  
ATOM    676  OH  TYR A  94      51.672  29.269  21.061  1.00 24.84      A    O  
ATOM    677  N   LYS A  95      49.441  29.174  26.308  1.00 27.66      A    N  
ATOM    678  CA  LYS A  95      50.846  28.940  26.608  1.00 30.66      A    C  
ATOM    679  C   LYS A  95      51.527  28.348  25.383  1.00 28.69      A    C  
ATOM    680  O   LYS A  95      52.624  28.728  25.039  1.00 32.91      A    O  
ATOM    681  CB  LYS A  95      50.969  28.021  27.840  1.00 34.54      A    C  
ATOM    682  CG  LYS A  95      52.365  27.484  28.146  1.00 39.98      A    C  
ATOM    683  CD  LYS A  95      53.365  28.602  28.420  1.00 43.52      A    C  
ATOM    684  CE  LYS A  95      54.653  28.061  29.037  1.00 44.92      A    C  
ATOM    685  NZ  LYS A  95      55.384  29.146  29.739  1.00 46.07      A    N1+
ATOM    686  N   MET A  96      50.871  27.412  24.724  1.00 28.52      A    N  
ATOM    687  CA  MET A  96      51.399  26.801  23.506  1.00 29.28      A    C  
ATOM    688  C   MET A  96      50.315  25.962  22.818  1.00 27.10      A    C  
ATOM    689  O   MET A  96      49.327  25.585  23.447  1.00 26.33      A    O  
ATOM    690  CB  MET A  96      52.553  25.903  23.854  1.00 31.67      A    C  
ATOM    691  CG  MET A  96      52.131  24.754  24.759  1.00 33.39      A    C  
ATOM    692  SD  MET A  96      53.476  23.606  24.888  1.00 38.91      A    S  
ATOM    693  CE  MET A  96      54.810  24.766  25.159  1.00 41.83      A    C  
ATOM    694  N   ALA A  97      50.527  25.644  21.551  1.00 25.85      A    N  
ATOM    695  CA  ALA A  97      49.462  25.117  20.718  1.00 26.32      A    C  
ATOM    696  C   ALA A  97      48.869  23.839  21.281  1.00 27.32      A    C  
ATOM    697  O   ALA A  97      47.660  23.691  21.360  1.00 29.48      A    O  
ATOM    698  CB  ALA A  97      49.997  24.859  19.332  1.00 26.73      A    C  
ATOM    699  N   GLU A  98      49.737  22.914  21.668  1.00 27.57      A    N  
ATOM    700  CA  GLU A  98      49.311  21.596  22.114  1.00 27.01      A    C  
ATOM    701  C   GLU A  98      48.571  21.586  23.424  1.00 26.75      A    C  
ATOM    702  O   GLU A  98      47.860  20.642  23.679  1.00 26.40      A    O  
ATOM    703  CB  GLU A  98      50.503  20.687  22.251  1.00 27.61      A    C  
ATOM    704  CG  GLU A  98      51.119  20.330  20.926  1.00 27.76      A    C  
ATOM    705  CD  GLU A  98      52.507  19.817  21.127  1.00 26.06      A    C  
ATOM    706  OE1 GLU A  98      53.410  20.649  21.244  1.00 26.73      A    O  
ATOM    707  OE2 GLU A  98      52.676  18.591  21.219  1.00 26.09      A    O1-
ATOM    708  N   SER A  99      48.707  22.622  24.247  1.00 25.34      A    N  
ATOM    709  CA  SER A  99      47.929  22.676  25.482  1.00 25.12      A    C  
ATOM    710  C   SER A  99      46.736  23.617  25.367  1.00 23.93      A    C  
ATOM    711  O   SER A  99      46.156  23.989  26.362  1.00 22.40      A    O  
ATOM    712  CB  SER A  99      48.813  23.046  26.673  1.00 25.40      A    C  
ATOM    713  OG  SER A  99      49.315  24.341  26.515  1.00 26.72      A    O  
ATOM    714  N   GLY A 100      46.367  23.996  24.149  1.00 24.16      A    N  
ATOM    715  CA  GLY A 100      45.058  24.621  23.925  1.00 24.05      A    C  
ATOM    716  C   GLY A 100      45.099  26.130  23.940  1.00 22.82      A    C  
ATOM    717  O   GLY A 100      46.168  26.730  23.950  1.00 22.46      A    O  
ATOM    718  N   TYR A 101      43.922  26.739  23.912  1.00 22.94      A    N  
ATOM    719  CA  TYR A 101      43.803  28.203  23.838  1.00 23.40      A    C  
ATOM    720  C   TYR A 101      44.562  28.853  22.679  1.00 20.93      A    C  
ATOM    721  O   TYR A 101      44.930  30.010  22.744  1.00 21.49      A    O  
ATOM    722  CB  TYR A 101      44.244  28.820  25.163  1.00 25.76      A    C  
ATOM    723  CG  TYR A 101      43.380  28.414  26.319  1.00 26.79      A    C  
ATOM    724  CD1 TYR A 101      42.230  29.123  26.619  1.00 28.24      A    C  
ATOM    725  CD2 TYR A 101      43.724  27.340  27.128  1.00 27.59      A    C  
ATOM    726  CE1 TYR A 101      41.440  28.766  27.687  1.00 29.17      A    C  
ATOM    727  CE2 TYR A 101      42.920  26.965  28.188  1.00 28.32      A    C  
ATOM    728  CZ  TYR A 101      41.777  27.681  28.455  1.00 28.12      A    C  
ATOM    729  OH  TYR A 101      40.967  27.336  29.510  1.00 27.46      A    O  
ATOM    730  N   ASP A 102      44.757  28.112  21.597  1.00 20.21      A    N  
ATOM    731  CA  ASP A 102      45.557  28.563  20.479  1.00 18.68      A    C  
ATOM    732  C   ASP A 102      44.686  29.404  19.589  1.00 19.29      A    C  
ATOM    733  O   ASP A 102      44.230  28.991  18.533  1.00 19.79      A    O  
ATOM    734  CB  ASP A 102      46.087  27.355  19.716  1.00 19.02      A    C  
ATOM    735  CG  ASP A 102      47.125  27.711  18.702  1.00 18.72      A    C  
ATOM    736  OD1 ASP A 102      47.678  28.852  18.749  1.00 19.60      A    O  
ATOM    737  OD2 ASP A 102      47.407  26.818  17.866  1.00 17.80      A    O1-
ATOM    738  N   ILE A 103      44.450  30.615  20.040  1.00 21.63      A    N  
ATOM    739  CA  ILE A 103      43.516  31.523  19.392  1.00 21.60      A    C  
ATOM    740  C   ILE A 103      44.073  32.925  19.557  1.00 21.54      A    C  
ATOM    741  O   ILE A 103      44.553  33.306  20.648  1.00 19.94      A    O  
ATOM    742  CB  ILE A 103      42.081  31.384  19.957  1.00 21.26      A    C  
ATOM    743  CG1 ILE A 103      41.107  32.316  19.225  1.00 22.16      A    C  
ATOM    744  CG2 ILE A 103      42.032  31.665  21.456  1.00 21.88      A    C  
ATOM    745  CD1 ILE A 103      39.685  31.776  19.135  1.00 21.69      A    C  
ATOM    746  N   ALA A 104      44.064  33.656  18.443  1.00 21.54      A    N  
ATOM    747  CA  ALA A 104      44.470  35.036  18.429  1.00 21.67      A    C  
ATOM    748  C   ALA A 104      43.609  35.867  17.481  1.00 22.52      A    C  
ATOM    749  O   ALA A 104      43.045  35.354  16.494  1.00 22.62      A    O  
ATOM    750  CB  ALA A 104      45.931  35.142  18.048  1.00 22.26      A    C  
ATOM    751  N   LEU A 105      43.516  37.155  17.790  1.00 22.85      A    N  
ATOM    752  CA  LEU A 105      42.801  38.089  16.954  1.00 23.82      A    C  
ATOM    753  C   LEU A 105      43.780  39.099  16.381  1.00 24.67      A    C  
ATOM    754  O   LEU A 105      44.699  39.556  17.069  1.00 23.41      A    O  
ATOM    755  CB  LEU A 105      41.691  38.791  17.756  1.00 23.92      A    C  
ATOM    756  CG  LEU A 105      40.382  38.000  17.940  1.00 23.56      A    C  
ATOM    757  CD1 LEU A 105      39.565  38.538  19.099  1.00 23.84      A    C  
ATOM    758  CD2 LEU A 105      39.526  38.001  16.678  1.00 23.52      A    C  
ATOM    759  N   LEU A 106      43.594  39.444  15.109  1.00 25.12      A    N  
ATOM    760  CA  LEU A 106      44.348  40.555  14.537  1.00 25.82      A    C  
ATOM    761  C   LEU A 106      43.408  41.702  14.200  1.00 25.37      A    C  
ATOM    762  O   LEU A 106      42.463  41.555  13.404  1.00 23.85      A    O  
ATOM    763  CB  LEU A 106      45.152  40.143  13.304  1.00 26.52      A    C  
ATOM    764  CG  LEU A 106      46.154  39.011  13.434  1.00 27.35      A    C  
ATOM    765  CD1 LEU A 106      46.643  38.597  12.067  1.00 27.60      A    C  
ATOM    766  CD2 LEU A 106      47.322  39.423  14.295  1.00 29.34      A    C  
ATOM    767  N   LYS A 107      43.689  42.841  14.820  1.00 25.30      A    N  
ATOM    768  CA  LYS A 107      42.977  44.078  14.543  1.00 25.97      A    C  
ATOM    769  C   LYS A 107      43.729  44.798  13.445  1.00 25.30      A    C  
ATOM    770  O   LYS A 107      44.843  45.277  13.668  1.00 28.47      A    O  
ATOM    771  CB  LYS A 107      42.927  44.989  15.788  1.00 25.95      A    C  
ATOM    772  CG  LYS A 107      41.990  46.180  15.625  1.00 27.53      A    C  
ATOM    773  CD  LYS A 107      42.212  47.232  16.704  1.00 29.74      A    C  
ATOM    774  CE  LYS A 107      40.978  48.113  16.854  1.00 33.57      A    C  
ATOM    775  NZ  LYS A 107      40.788  48.544  18.281  1.00 34.80      A    N1+
ATOM    776  N   LEU A 108      43.103  44.909  12.288  1.00 23.86      A    N  
ATOM    777  CA  LEU A 108      43.682  45.554  11.132  1.00 25.52      A    C  
ATOM    778  C   LEU A 108      43.644  47.084  11.235  1.00 27.06      A    C  
ATOM    779  O   LEU A 108      42.783  47.639  11.907  1.00 25.80      A    O  
ATOM    780  CB  LEU A 108      42.911  45.119   9.886  1.00 25.16      A    C  
ATOM    781  CG  LEU A 108      42.755  43.607   9.690  1.00 25.72      A    C  
ATOM    782  CD1 LEU A 108      41.997  43.342   8.404  1.00 25.81      A    C  
ATOM    783  CD2 LEU A 108      44.118  42.922   9.672  1.00 26.06      A    C  
ATOM    784  N   GLU A 109      44.552  47.752  10.520  1.00 28.84      A    N  
ATOM    785  CA  GLU A 109      44.634  49.227  10.528  1.00 30.19      A    C  
ATOM    786  C   GLU A 109      43.531  49.904   9.701  1.00 28.99      A    C  
ATOM    787  O   GLU A 109      43.168  51.027   9.952  1.00 28.21      A    O  
ATOM    788  CB  GLU A 109      46.003  49.689  10.008  1.00 30.54      A    C  
ATOM    789  CG  GLU A 109      47.109  49.561  11.042  1.00 33.60      A    C  
ATOM    790  CD  GLU A 109      48.485  49.925  10.510  1.00 34.70      A    C  
ATOM    791  OE1 GLU A 109      48.670  50.049   9.272  1.00 38.11      A    O  
ATOM    792  OE2 GLU A 109      49.398  50.086  11.351  1.00 37.49      A    O1-
ATOM    793  N   THR A 110      43.061  49.232   8.668  1.00 28.95      A    N  
ATOM    794  CA  THR A 110      42.028  49.760   7.805  1.00 29.27      A    C  
ATOM    795  C   THR A 110      40.980  48.679   7.764  1.00 28.29      A    C  
ATOM    796  O   THR A 110      41.238  47.536   8.148  1.00 29.06      A    O  
ATOM    797  CB  THR A 110      42.562  50.034   6.380  1.00 29.81      A    C  
ATOM    798  CG2 THR A 110      43.542  51.196   6.388  1.00 30.43      A    C  
ATOM    799  OG1 THR A 110      43.257  48.880   5.890  1.00 30.26      A    O  
ATOM    800  N   THR A 111      39.796  49.014   7.304  1.00 28.02      A    N  
ATOM    801  CA  THR A 111      38.750  47.998   7.217  1.00 28.91      A    C  
ATOM    802  C   THR A 111      38.689  47.356   5.840  1.00 27.08      A    C  
ATOM    803  O   THR A 111      38.958  47.984   4.815  1.00 25.80      A    O  
ATOM    804  CB  THR A 111      37.372  48.570   7.563  1.00 29.62      A    C  
ATOM    805  CG2 THR A 111      37.363  49.135   8.986  1.00 29.65      A    C  
ATOM    806  OG1 THR A 111      37.064  49.611   6.640  1.00 34.46      A    O  
ATOM    807  N   VAL A 112      38.313  46.083   5.848  1.00 26.72      A    N  
ATOM    808  CA  VAL A 112      38.081  45.317   4.652  1.00 26.40      A    C  
ATOM    809  C   VAL A 112      36.803  45.820   3.977  1.00 27.69      A    C  
ATOM    810  O   VAL A 112      35.788  46.010   4.646  1.00 29.19      A    O  
ATOM    811  CB  VAL A 112      37.930  43.813   4.995  1.00 27.00      A    C  
ATOM    812  CG1 VAL A 112      37.644  43.001   3.758  1.00 26.85      A    C  
ATOM    813  CG2 VAL A 112      39.195  43.270   5.682  1.00 26.07      A    C  
ATOM    814  N   ASN A 113      36.875  46.058   2.665  1.00 27.04      A    N  
ATOM    815  CA  ASN A 113      35.689  46.261   1.836  1.00 26.18      A    C  
ATOM    816  C   ASN A 113      35.253  44.940   1.244  1.00 24.49      A    C  
ATOM    817  O   ASN A 113      35.912  44.396   0.379  1.00 22.94      A    O  
ATOM    818  CB  ASN A 113      35.978  47.254   0.720  1.00 26.16      A    C  
ATOM    819  CG  ASN A 113      36.301  48.614   1.262  1.00 26.63      A    C  
ATOM    820  ND2 ASN A 113      37.182  49.333   0.604  1.00 26.72      A    N  
ATOM    821  OD1 ASN A 113      35.806  48.982   2.316  1.00 30.83      A    O  
ATOM    822  N   TYR A 114      34.147  44.421   1.744  1.00 24.75      A    N  
ATOM    823  CA  TYR A 114      33.688  43.107   1.356  1.00 26.33      A    C  
ATOM    824  C   TYR A 114      33.331  43.013  -0.130  1.00 25.70      A    C  
ATOM    825  O   TYR A 114      32.920  43.973  -0.745  1.00 28.99      A    O  
ATOM    826  CB  TYR A 114      32.491  42.701   2.196  1.00 27.18      A    C  
ATOM    827  CG  TYR A 114      32.762  42.544   3.678  1.00 28.76      A    C  
ATOM    828  CD1 TYR A 114      34.011  42.134   4.161  1.00 30.34      A    C  
ATOM    829  CD2 TYR A 114      31.749  42.768   4.605  1.00 29.15      A    C  
ATOM    830  CE1 TYR A 114      34.236  41.985   5.522  1.00 29.99      A    C  
ATOM    831  CE2 TYR A 114      31.972  42.630   5.960  1.00 30.11      A    C  
ATOM    832  CZ  TYR A 114      33.218  42.236   6.412  1.00 30.92      A    C  
ATOM    833  OH  TYR A 114      33.416  42.073   7.767  1.00 32.82      A    O  
ATOM    834  N   ALA A 115      33.528  41.845  -0.697  1.00 25.57      A    N  
ATOM    835  CA  ALA A 115      33.182  41.578  -2.087  1.00 26.48      A    C  
ATOM    836  C   ALA A 115      33.223  40.081  -2.280  1.00 27.24      A    C  
ATOM    837  O   ALA A 115      33.501  39.313  -1.345  1.00 25.88      A    O  
ATOM    838  CB  ALA A 115      34.140  42.258  -3.054  1.00 24.94      A    C  
ATOM    839  N   ASP A 116      32.942  39.654  -3.497  1.00 27.37      A    N  
ATOM    840  CA  ASP A 116      32.863  38.238  -3.751  1.00 28.10      A    C  
ATOM    841  C   ASP A 116      34.249  37.590  -3.514  1.00 27.46      A    C  
ATOM    842  O   ASP A 116      34.344  36.376  -3.295  1.00 27.21      A    O  
ATOM    843  CB  ASP A 116      32.303  37.986  -5.160  1.00 28.38      A    C  
ATOM    844  CG  ASP A 116      30.793  38.246  -5.246  1.00 31.39      A    C  
ATOM    845  OD1 ASP A 116      30.083  37.610  -4.406  1.00 28.47      A    O  
ATOM    846  OD2 ASP A 116      30.333  39.049  -6.151  1.00 32.83      A    O1-
ATOM    847  N   SER A 117      35.302  38.412  -3.538  1.00 25.36      A    N  
ATOM    848  CA  SER A 117      36.668  37.949  -3.333  1.00 24.42      A    C  
ATOM    849  C   SER A 117      37.133  37.940  -1.872  1.00 24.68      A    C  
ATOM    850  O   SER A 117      38.131  37.312  -1.534  1.00 25.79      A    O  
ATOM    851  CB  SER A 117      37.600  38.838  -4.139  1.00 24.39      A    C  
ATOM    852  OG  SER A 117      37.494  40.170  -3.694  1.00 22.75      A    O  
ATOM    853  N   GLN A 118      36.422  38.654  -1.009  1.00 25.78      A    N  
ATOM    854  CA  GLN A 118      36.817  38.789   0.389  1.00 24.95      A    C  
ATOM    855  C   GLN A 118      35.631  39.232   1.233  1.00 25.27      A    C  
ATOM    856  O   GLN A 118      35.174  40.385   1.160  1.00 23.33      A    O  
ATOM    857  CB  GLN A 118      37.975  39.789   0.530  1.00 25.65      A    C  
ATOM    858  CG  GLN A 118      37.708  41.165  -0.079  1.00 26.19      A    C  
ATOM    859  CD  GLN A 118      38.968  41.965  -0.290  1.00 26.41      A    C  
ATOM    860  NE2 GLN A 118      38.906  43.247   0.005  1.00 26.37      A    N  
ATOM    861  OE1 GLN A 118      39.988  41.436  -0.741  1.00 26.15      A    O  
ATOM    862  N   ARG A 119      35.120  38.300   2.020  1.00 25.53      A    N  
ATOM    863  CA  ARG A 119      34.121  38.618   3.019  1.00 27.47      A    C  
ATOM    864  C   ARG A 119      34.131  37.612   4.151  1.00 23.94      A    C  
ATOM    865  O   ARG A 119      34.917  36.685   4.134  1.00 22.90      A    O  
ATOM    866  CB  ARG A 119      32.753  38.786   2.356  1.00 32.09      A    C  
ATOM    867  CG  ARG A 119      32.462  37.788   1.287  1.00 34.73      A    C  
ATOM    868  CD  ARG A 119      31.666  36.631   1.820  1.00 37.27      A    C  
ATOM    869  NE  ARG A 119      31.321  35.838   0.654  1.00 40.13      A    N  
ATOM    870  CZ  ARG A 119      30.786  34.633   0.695  1.00 39.77      A    C  
ATOM    871  NH1 ARG A 119      30.498  34.059   1.865  1.00 38.23      A    N1+
ATOM    872  NH2 ARG A 119      30.554  34.003  -0.452  1.00 40.50      A    N  
ATOM    873  N   PRO A 121      33.299  37.813   5.163  1.00 22.84      A    N  
ATOM    874  CA  PRO A 121      33.629  37.091   6.378  1.00 23.64      A    C  
ATOM    875  C   PRO A 121      32.942  35.773   6.477  1.00 24.17      A    C  
ATOM    876  O   PRO A 121      32.001  35.541   5.771  1.00 27.41      A    O  
ATOM    877  CB  PRO A 121      33.157  38.036   7.485  1.00 23.84      A    C  
ATOM    878  CG  PRO A 121      32.095  38.861   6.857  1.00 23.41      A    C  
ATOM    879  CD  PRO A 121      32.328  38.891   5.392  1.00 23.35      A    C  
ATOM    880  N   ILE A 122      33.441  34.899   7.345  1.00 24.47      A    N  
ATOM    881  CA  ILE A 122      32.779  33.645   7.652  1.00 23.52      A    C  
ATOM    882  C   ILE A 122      32.074  33.824   8.986  1.00 24.86      A    C  
ATOM    883  O   ILE A 122      32.599  34.498   9.881  1.00 24.08      A    O  
ATOM    884  CB  ILE A 122      33.756  32.436   7.701  1.00 23.53      A    C  
ATOM    885  CG1 ILE A 122      33.001  31.165   8.100  1.00 22.93      A    C  
ATOM    886  CG2 ILE A 122      34.922  32.650   8.678  1.00 23.33      A    C  
ATOM    887  CD1 ILE A 122      33.574  29.902   7.515  1.00 23.47      A    C  
ATOM    888  N   SER A 123      30.887  33.220   9.103  1.00 26.11      A    N  
ATOM    889  CA  SER A 123      30.101  33.253  10.332  1.00 25.85      A    C  
ATOM    890  C   SER A 123      30.711  32.388  11.416  1.00 25.24      A    C  
ATOM    891  O   SER A 123      31.011  31.216  11.186  1.00 24.08      A    O  
ATOM    892  CB  SER A 123      28.685  32.689  10.094  1.00 28.09      A    C  
ATOM    893  OG  SER A 123      27.877  33.546   9.302  1.00 30.14      A    O  
ATOM    894  N   LEU A 124      30.810  32.942  12.619  1.00 25.46      A    N  
ATOM    895  CA  LEU A 124      31.160  32.152  13.796  1.00 27.64      A    C  
ATOM    896  C   LEU A 124      30.069  31.123  14.172  1.00 26.79      A    C  
ATOM    897  O   LEU A 124      28.889  31.353  13.940  1.00 26.24      A    O  
ATOM    898  CB  LEU A 124      31.465  33.079  14.984  1.00 27.86      A    C  
ATOM    899  CG  LEU A 124      32.667  34.007  14.745  1.00 29.52      A    C  
ATOM    900  CD1 LEU A 124      32.689  35.134  15.762  1.00 28.50      A    C  
ATOM    901  CD2 LEU A 124      33.989  33.233  14.764  1.00 28.86      A    C  
ATOM    902  N   PRO A 125      30.468  29.988  14.773  1.00 27.00      A    N  
ATOM    903  CA  PRO A 125      29.455  29.029  15.157  1.00 28.45      A    C  
ATOM    904  C   PRO A 125      28.537  29.580  16.242  1.00 29.92      A    C  
ATOM    905  O   PRO A 125      28.952  30.381  17.080  1.00 28.24      A    O  
ATOM    906  CB  PRO A 125      30.259  27.848  15.729  1.00 29.10      A    C  
ATOM    907  CG  PRO A 125      31.708  28.190  15.543  1.00 27.64      A    C  
ATOM    908  CD  PRO A 125      31.772  29.667  15.373  1.00 27.20      A    C  
ATOM    909  N   SER A 126      27.298  29.113  16.232  1.00 31.24      A    N  
ATOM    910  CA  SER A 126      26.362  29.426  17.289  1.00 31.61      A    C  
ATOM    911  C   SER A 126      26.551  28.428  18.430  1.00 31.04      A    C  
ATOM    912  O   SER A 126      26.859  27.249  18.208  1.00 31.93      A    O  
ATOM    913  CB  SER A 126      24.957  29.332  16.721  1.00 31.96      A    C  
ATOM    914  OG  SER A 126      24.012  29.475  17.732  1.00 34.00      A    O  
ATOM    915  N   LYS A 127      26.360  28.885  19.655  1.00 30.80      A    N  
ATOM    916  CA  LYS A 127      26.406  27.976  20.800  1.00 33.35      A    C  
ATOM    917  C   LYS A 127      25.336  26.903  20.711  1.00 34.91      A    C  
ATOM    918  O   LYS A 127      25.431  25.877  21.375  1.00 33.67      A    O  
ATOM    919  CB  LYS A 127      26.231  28.753  22.093  1.00 34.73      A    C  
ATOM    920  CG  LYS A 127      27.498  29.430  22.572  1.00 36.32      A    C  
ATOM    921  CD  LYS A 127      27.245  30.130  23.894  1.00 38.98      A    C  
ATOM    922  CE  LYS A 127      28.500  30.803  24.414  1.00 41.45      A    C  
ATOM    923  NZ  LYS A 127      28.204  31.682  25.581  1.00 43.00      A    N1+
ATOM    924  N   GLY A 128      24.305  27.165  19.908  1.00 36.74      A    N  
ATOM    925  CA  GLY A 128      23.235  26.215  19.683  1.00 41.61      A    C  
ATOM    926  C   GLY A 128      23.571  25.172  18.638  1.00 45.79      A    C  
ATOM    927  O   GLY A 128      22.788  24.234  18.440  1.00 45.67      A    O  
ATOM    928  N   ASP A 129      24.722  25.352  17.976  1.00 47.20      A    N  
ATOM    929  CA  ASP A 129      25.208  24.454  16.917  1.00 48.03      A    C  
ATOM    930  C   ASP A 129      26.043  23.274  17.456  1.00 45.47      A    C  
ATOM    931  O   ASP A 129      26.315  22.333  16.714  1.00 43.16      A    O  
ATOM    932  CB  ASP A 129      26.065  25.231  15.887  1.00 49.90      A    C  
ATOM    933  CG  ASP A 129      25.235  26.068  14.904  1.00 50.69      A    C  
ATOM    934  OD1 ASP A 129      24.053  25.729  14.649  1.00 49.24      A    O  
ATOM    935  OD2 ASP A 129      25.802  27.046  14.350  1.00 50.20      A    O1-
ATOM    936  N   ARG A 130      26.451  23.335  18.727  1.00 44.62      A    N  
ATOM    937  CA  ARG A 130      27.186  22.241  19.410  1.00 44.39      A    C  
ATOM    938  C   ARG A 130      26.650  20.811  19.225  1.00 45.02      A    C  
ATOM    939  O   ARG A 130      27.380  19.849  19.473  1.00 47.37      A    O  
ATOM    940  CB  ARG A 130      27.255  22.513  20.914  1.00 44.64      A    C  
ATOM    941  CG  ARG A 130      28.390  23.412  21.355  1.00 45.65      A    C  
ATOM    942  CD  ARG A 130      28.150  23.930  22.766  1.00 45.81      A    C  
ATOM    943  NE  ARG A 130      29.274  24.726  23.261  1.00 44.43      A    N  
ATOM    944  CZ  ARG A 130      29.164  25.811  24.025  1.00 46.75      A    C  
ATOM    945  NH1 ARG A 130      27.989  26.282  24.403  1.00 48.36      A    N1+
ATOM    946  NH2 ARG A 130      30.247  26.457  24.412  1.00 52.48      A    N  
ATOM    947  N   ASN A 131      25.393  20.675  18.805  1.00 47.46      A    N  
ATOM    948  CA  ASN A 131      24.773  19.364  18.590  1.00 52.18      A    C  
ATOM    949  C   ASN A 131      24.732  18.958  17.110  1.00 52.94      A    C  
ATOM    950  O   ASN A 131      24.518  17.784  16.803  1.00 58.93      A    O  
ATOM    951  CB  ASN A 131      23.379  19.242  19.272  1.00 55.56      A    C  
ATOM    952  CG  ASN A 131      22.363  20.304  18.820  1.00 59.95      A    C  
ATOM    953  ND2 ASN A 131      22.749  21.572  18.879  1.00 56.07      A    N  
ATOM    954  OD1 ASN A 131      21.217  19.978  18.484  1.00 63.53      A    O  
ATOM    955  N   VAL A 132      24.969  19.907  16.203  1.00 50.06      A    N  
ATOM    956  CA  VAL A 132      24.938  19.630  14.772  1.00 48.30      A    C  
ATOM    957  C   VAL A 132      26.075  18.696  14.381  1.00 49.04      A    C  
ATOM    958  O   VAL A 132      27.226  18.966  14.689  1.00 48.68      A    O  
ATOM    959  CB  VAL A 132      25.095  20.909  13.936  1.00 48.30      A    C  
ATOM    960  CG1 VAL A 132      25.325  20.552  12.474  1.00 50.00      A    C  
ATOM    961  CG2 VAL A 132      23.875  21.805  14.072  1.00 48.43      A    C  
ATOM    962  N   ILE A 132A     25.745  17.609  13.691  1.00 50.31      A    N  
ATOM    963  CA  ILE A 132A     26.753  16.715  13.137  1.00 52.26      A    C  
ATOM    964  C   ILE A 132A     27.085  17.296  11.765  1.00 48.03      A    C  
ATOM    965  O   ILE A 132A     26.206  17.391  10.906  1.00 47.32      A    O  
ATOM    966  CB  ILE A 132A     26.247  15.255  12.996  1.00 55.62      A    C  
ATOM    967  CG1 ILE A 132A     25.796  14.685  14.355  1.00 59.24      A    C  
ATOM    968  CG2 ILE A 132A     27.328  14.358  12.388  1.00 55.84      A    C  
ATOM    969  CD1 ILE A 132A     26.927  14.330  15.313  1.00 60.63      A    C  
ATOM    970  N   TYR A 133      28.339  17.715  11.588  1.00 42.84      A    N  
ATOM    971  CA  TYR A 133      28.790  18.323  10.346  1.00 40.34      A    C  
ATOM    972  C   TYR A 133      29.387  17.232   9.478  1.00 38.68      A    C  
ATOM    973  O   TYR A 133      30.181  16.430   9.955  1.00 39.31      A    O  
ATOM    974  CB  TYR A 133      29.867  19.365  10.602  1.00 40.53      A    C  
ATOM    975  CG  TYR A 133      29.438  20.658  11.246  1.00 38.37      A    C  
ATOM    976  CD1 TYR A 133      28.755  21.639  10.512  1.00 37.79      A    C  
ATOM    977  CD2 TYR A 133      29.779  20.940  12.569  1.00 35.73      A    C  
ATOM    978  CE1 TYR A 133      28.405  22.847  11.097  1.00 36.91      A    C  
ATOM    979  CE2 TYR A 133      29.433  22.144  13.159  1.00 36.76      A    C  
ATOM    980  CZ  TYR A 133      28.748  23.098  12.424  1.00 37.82      A    C  
ATOM    981  OH  TYR A 133      28.407  24.307  13.024  1.00 41.00      A    O  
ATOM    982  N   THR A 134      28.993  17.202   8.212  1.00 37.96      A    N  
ATOM    983  CA  THR A 134      29.437  16.167   7.270  1.00 40.13      A    C  
ATOM    984  C   THR A 134      30.109  16.766   6.042  1.00 37.63      A    C  
ATOM    985  O   THR A 134      30.456  16.042   5.111  1.00 40.10      A    O  
ATOM    986  CB  THR A 134      28.244  15.291   6.796  1.00 41.30      A    C  
ATOM    987  CG2 THR A 134      27.559  14.603   7.986  1.00 41.52      A    C  
ATOM    988  OG1 THR A 134      27.283  16.107   6.109  1.00 42.62      A    O  
ATOM    989  N   ASP A 135      30.263  18.085   6.036  1.00 36.79      A    N  
ATOM    990  CA  ASP A 135      30.836  18.800   4.906  1.00 36.27      A    C  
ATOM    991  C   ASP A 135      31.860  19.847   5.391  1.00 33.05      A    C  
ATOM    992  O   ASP A 135      31.618  21.041   5.350  1.00 31.53      A    O  
ATOM    993  CB  ASP A 135      29.721  19.438   4.088  1.00 36.59      A    C  
ATOM    994  CG  ASP A 135      30.186  19.871   2.730  1.00 38.69      A    C  
ATOM    995  OD1 ASP A 135      31.312  19.493   2.350  1.00 41.04      A    O  
ATOM    996  OD2 ASP A 135      29.430  20.590   2.034  1.00 42.55      A    O1-
ATOM    997  N   CYS A 136      32.996  19.353   5.879  1.00 32.63      A    N  
ATOM    998  CA  CYS A 136      34.029  20.180   6.505  1.00 30.49      A    C  
ATOM    999  C   CYS A 136      35.268  20.176   5.626  1.00 29.14      A    C  
ATOM   1000  O   CYS A 136      35.668  19.122   5.127  1.00 26.41      A    O  
ATOM   1001  CB  CYS A 136      34.386  19.662   7.889  1.00 29.76      A    C  
ATOM   1002  SG  CYS A 136      33.069  19.820   9.092  1.00 31.62      A    S  
ATOM   1003  N   TRP A 137      35.846  21.358   5.405  1.00 28.02      A    N  
ATOM   1004  CA  TRP A 137      37.070  21.476   4.601  1.00 27.16      A    C  
ATOM   1005  C   TRP A 137      38.145  22.279   5.351  1.00 25.76      A    C  
ATOM   1006  O   TRP A 137      37.827  23.278   6.036  1.00 24.22      A    O  
ATOM   1007  CB  TRP A 137      36.760  22.139   3.260  1.00 27.17      A    C  
ATOM   1008  CG  TRP A 137      35.799  21.366   2.376  1.00 28.18      A    C  
ATOM   1009  CD1 TRP A 137      34.447  21.190   2.559  1.00 27.61      A    C  
ATOM   1010  CD2 TRP A 137      36.129  20.690   1.161  1.00 27.89      A    C  
ATOM   1011  CE2 TRP A 137      34.949  20.109   0.671  1.00 28.63      A    C  
ATOM   1012  CE3 TRP A 137      37.316  20.513   0.447  1.00 28.91      A    C  
ATOM   1013  NE1 TRP A 137      33.937  20.419   1.545  1.00 27.90      A    N  
ATOM   1014  CZ2 TRP A 137      34.923  19.360  -0.505  1.00 30.47      A    C  
ATOM   1015  CZ3 TRP A 137      37.293  19.778  -0.718  1.00 30.84      A    C  
ATOM   1016  CH2 TRP A 137      36.104  19.202  -1.182  1.00 31.01      A    C  
ATOM   1017  N   VAL A 138      39.399  21.837   5.201  1.00 23.67      A    N  
ATOM   1018  CA  VAL A 138      40.572  22.606   5.647  1.00 23.60      A    C  
ATOM   1019  C   VAL A 138      41.321  23.158   4.436  1.00 23.05      A    C  
ATOM   1020  O   VAL A 138      41.523  22.472   3.436  1.00 23.57      A    O  
ATOM   1021  CB  VAL A 138      41.535  21.757   6.540  1.00 24.47      A    C  
ATOM   1022  CG1 VAL A 138      42.221  20.658   5.732  1.00 25.37      A    C  
ATOM   1023  CG2 VAL A 138      42.587  22.646   7.205  1.00 23.97      A    C  
ATOM   1024  N   THR A 139      41.757  24.400   4.532  1.00 22.50      A    N  
ATOM   1025  CA  THR A 139      42.332  25.080   3.393  1.00 21.80      A    C  
ATOM   1026  C   THR A 139      43.668  25.697   3.772  1.00 19.77      A    C  
ATOM   1027  O   THR A 139      43.878  26.055   4.921  1.00 19.25      A    O  
ATOM   1028  CB  THR A 139      41.337  26.161   2.906  1.00 22.76      A    C  
ATOM   1029  CG2 THR A 139      40.172  25.502   2.191  1.00 22.92      A    C  
ATOM   1030  OG1 THR A 139      40.810  26.900   4.026  1.00 21.35      A    O  
ATOM   1031  N   GLY A 140      44.582  25.795   2.820  1.00 18.51      A    N  
ATOM   1032  CA  GLY A 140      45.800  26.562   3.050  1.00 18.57      A    C  
ATOM   1033  C   GLY A 140      46.853  26.486   1.970  1.00 18.87      A    C  
ATOM   1034  O   GLY A 140      46.681  25.738   0.979  1.00 18.57      A    O  
ATOM   1035  N   TRP A 141      47.916  27.283   2.161  1.00 17.39      A    N  
ATOM   1036  CA  TRP A 141      49.114  27.257   1.314  1.00 18.11      A    C  
ATOM   1037  C   TRP A 141      50.246  26.394   1.890  1.00 18.60      A    C  
ATOM   1038  O   TRP A 141      51.392  26.487   1.464  1.00 17.27      A    O  
ATOM   1039  CB  TRP A 141      49.640  28.682   1.092  1.00 18.15      A    C  
ATOM   1040  CG  TRP A 141      48.721  29.494   0.216  1.00 18.30      A    C  
ATOM   1041  CD1 TRP A 141      48.713  29.535  -1.134  1.00 18.76      A    C  
ATOM   1042  CD2 TRP A 141      47.660  30.342   0.652  1.00 18.43      A    C  
ATOM   1043  CE2 TRP A 141      47.058  30.884  -0.500  1.00 19.24      A    C  
ATOM   1044  CE3 TRP A 141      47.181  30.722   1.905  1.00 17.76      A    C  
ATOM   1045  NE1 TRP A 141      47.715  30.370  -1.586  1.00 19.60      A    N  
ATOM   1046  CZ2 TRP A 141      46.010  31.778  -0.436  1.00 18.60      A    C  
ATOM   1047  CZ3 TRP A 141      46.136  31.604   1.967  1.00 17.98      A    C  
ATOM   1048  CH2 TRP A 141      45.561  32.125   0.806  1.00 18.70      A    C  
ATOM   1049  N   GLY A 142      49.937  25.544   2.855  1.00 19.56      A    N  
ATOM   1050  CA  GLY A 142      50.999  24.783   3.504  1.00 21.81      A    C  
ATOM   1051  C   GLY A 142      51.589  23.655   2.674  1.00 22.80      A    C  
ATOM   1052  O   GLY A 142      51.240  23.429   1.505  1.00 21.05      A    O  
ATOM   1053  N   TYR A 143      52.456  22.911   3.334  1.00 26.12      A    N  
ATOM   1054  CA  TYR A 143      53.167  21.779   2.735  1.00 27.01      A    C  
ATOM   1055  C   TYR A 143      52.229  20.691   2.225  1.00 26.81      A    C  
ATOM   1056  O   TYR A 143      51.212  20.444   2.813  1.00 25.26      A    O  
ATOM   1057  CB  TYR A 143      54.057  21.141   3.795  1.00 26.95      A    C  
ATOM   1058  CG  TYR A 143      55.301  21.887   4.248  1.00 25.05      A    C  
ATOM   1059  CD1 TYR A 143      55.428  23.267   4.159  1.00 24.47      A    C  
ATOM   1060  CD2 TYR A 143      56.329  21.176   4.872  1.00 25.56      A    C  
ATOM   1061  CE1 TYR A 143      56.579  23.903   4.621  1.00 24.98      A    C  
ATOM   1062  CE2 TYR A 143      57.471  21.801   5.346  1.00 23.91      A    C  
ATOM   1063  CZ  TYR A 143      57.600  23.143   5.212  1.00 23.69      A    C  
ATOM   1064  OH  TYR A 143      58.743  23.713   5.693  1.00 22.96      A    O  
ATOM   1065  N   ARG A 144      52.601  20.051   1.129  1.00 32.55      A    N  
ATOM   1066  CA  ARG A 144      51.927  18.841   0.626  1.00 37.33      A    C  
ATOM   1067  C   ARG A 144      52.409  17.535   1.274  1.00 37.62      A    C  
ATOM   1068  O   ARG A 144      51.880  16.477   0.966  1.00 35.77      A    O  
ATOM   1069  CB  ARG A 144      52.164  18.683  -0.873  1.00 40.45      A    C  
ATOM   1070  CG  ARG A 144      51.394  19.625  -1.767  1.00 43.54      A    C  
ATOM   1071  CD  ARG A 144      51.825  19.449  -3.215  1.00 46.42      A    C  
ATOM   1072  NE  ARG A 144      53.165  20.010  -3.474  1.00 49.34      A    N  
ATOM   1073  CZ  ARG A 144      54.320  19.336  -3.461  1.00 51.99      A    C  
ATOM   1074  NH1 ARG A 144      54.363  18.025  -3.209  1.00 57.13      A    N1+
ATOM   1075  NH2 ARG A 144      55.453  19.982  -3.710  1.00 49.26      A    N  
ATOM   1076  N   LYS A 145      53.413  17.611   2.143  1.00 42.74      A    N  
ATOM   1077  CA  LYS A 145      53.931  16.450   2.933  1.00 45.33      A    C  
ATOM   1078  C   LYS A 145      54.935  17.029   3.956  1.00 45.29      A    C  
ATOM   1079  O   LYS A 145      55.462  18.117   3.711  1.00 42.97      A    O  
ATOM   1080  CB  LYS A 145      54.623  15.413   2.019  1.00 45.67      A    C  
ATOM   1081  CG  LYS A 145      55.800  16.007   1.264  1.00 47.14      A    C  
ATOM   1082  CD  LYS A 145      56.368  15.143   0.152  1.00 49.76      A    C  
ATOM   1083  CE  LYS A 145      57.302  15.997  -0.723  1.00 53.56      A    C  
ATOM   1084  NZ  LYS A 145      58.488  15.267  -1.266  1.00 56.63      A    N1+
ATOM   1085  N   LEU A 146      55.218  16.308   5.053  1.00 46.40      A    N  
ATOM   1086  CA  LEU A 146      55.957  16.865   6.247  1.00 47.89      A    C  
ATOM   1087  C   LEU A 146      57.248  17.666   5.946  1.00 47.16      A    C  
ATOM   1088  O   LEU A 146      57.507  18.698   6.594  1.00 43.73      A    O  
ATOM   1089  CB  LEU A 146      56.280  15.764   7.282  1.00 48.69      A    C  
ATOM   1090  CG  LEU A 146      56.158  16.120   8.782  1.00 50.64      A    C  
ATOM   1091  CD1 LEU A 146      56.652  14.942   9.632  1.00 50.40      A    C  
ATOM   1092  CD2 LEU A 146      56.893  17.399   9.164  1.00 49.75      A    C  
ATOM   1093  N   ARG A 147      58.061  17.176   5.002  1.00 47.65      A    N  
ATOM   1094  CA  ARG A 147      59.198  17.947   4.482  1.00 49.29      A    C  
ATOM   1095  C   ARG A 147      58.805  18.311   3.046  1.00 43.78      A    C  
ATOM   1096  O   ARG A 147      58.570  17.423   2.225  1.00 39.90      A    O  
ATOM   1097  CB  ARG A 147      60.546  17.167   4.566  1.00 56.23      A    C  
ATOM   1098  CG  ARG A 147      60.809  16.378   5.871  1.00 64.15      A    C  
ATOM   1099  CD  ARG A 147      60.794  17.230   7.153  1.00 72.80      A    C  
ATOM   1100  NE  ARG A 147      60.807  16.434   8.397  1.00 81.48      A    N  
ATOM   1101  CZ  ARG A 147      60.684  16.933   9.635  1.00 89.52      A    C  
ATOM   1102  NH1 ARG A 147      60.541  18.245   9.840  1.00 93.94      A    N1+
ATOM   1103  NH2 ARG A 147      60.700  16.116  10.687  1.00 89.11      A    N  
ATOM   1104  N   ASP A 148      58.693  19.616   2.777  1.00 37.87      A    N  
ATOM   1105  CA  ASP A 148      58.132  20.163   1.532  1.00 38.71      A    C  
ATOM   1106  C   ASP A 148      58.240  21.687   1.689  1.00 37.35      A    C  
ATOM   1107  O   ASP A 148      59.105  22.174   2.415  1.00 36.42      A    O  
ATOM   1108  CB  ASP A 148      56.647  19.728   1.321  1.00 40.33      A    C  
ATOM   1109  CG  ASP A 148      56.145  19.910  -0.118  1.00 40.72      A    C  
ATOM   1110  OD1 ASP A 148      56.805  19.427  -1.044  1.00 45.62      A    O  
ATOM   1111  OD2 ASP A 148      55.061  20.512  -0.338  1.00 39.76      A    O1-
ATOM   1112  N   LYS A 149      57.370  22.436   1.025  1.00 34.72      A    N  
ATOM   1113  CA  LYS A 149      57.442  23.887   1.038  1.00 35.21      A    C  
ATOM   1114  C   LYS A 149      56.059  24.480   0.852  1.00 31.65      A    C  
ATOM   1115  O   LYS A 149      55.071  23.755   0.660  1.00 29.24      A    O  
ATOM   1116  CB  LYS A 149      58.353  24.359  -0.091  1.00 37.35      A    C  
ATOM   1117  CG  LYS A 149      57.751  24.102  -1.464  1.00 39.02      A    C  
ATOM   1118  CD  LYS A 149      58.708  23.354  -2.377  1.00 43.05      A    C  
ATOM   1119  CE  LYS A 149      59.412  24.254  -3.379  1.00 47.64      A    C  
ATOM   1120  NZ  LYS A 149      59.950  23.431  -4.503  1.00 49.59      A    N1+
ATOM   1121  N   ILE A 151      56.012  25.808   0.902  1.00 29.18      A    N  
ATOM   1122  CA  ILE A 151      54.772  26.559   0.794  1.00 25.66      A    C  
ATOM   1123  C   ILE A 151      54.316  26.476  -0.655  1.00 25.78      A    C  
ATOM   1124  O   ILE A 151      55.116  26.665  -1.574  1.00 25.65      A    O  
ATOM   1125  CB  ILE A 151      55.009  28.019   1.213  1.00 24.81      A    C  
ATOM   1126  CG1 ILE A 151      55.356  28.092   2.716  1.00 24.55      A    C  
ATOM   1127  CG2 ILE A 151      53.820  28.906   0.869  1.00 24.54      A    C  
ATOM   1128  CD1 ILE A 151      54.357  27.452   3.654  1.00 24.40      A    C  
ATOM   1129  N   GLN A 152      53.036  26.167  -0.854  1.00 24.14      A    N  
ATOM   1130  CA  GLN A 152      52.456  26.063  -2.196  1.00 22.89      A    C  
ATOM   1131  C   GLN A 152      51.972  27.418  -2.712  1.00 23.36      A    C  
ATOM   1132  O   GLN A 152      51.559  28.289  -1.947  1.00 22.56      A    O  
ATOM   1133  CB  GLN A 152      51.299  25.064  -2.201  1.00 22.80      A    C  
ATOM   1134  CG  GLN A 152      51.697  23.689  -1.692  1.00 23.39      A    C  
ATOM   1135  CD  GLN A 152      52.836  23.109  -2.479  1.00 22.72      A    C  
ATOM   1136  NE2 GLN A 152      53.966  22.839  -1.836  1.00 25.27      A    N  
ATOM   1137  OE1 GLN A 152      52.704  22.920  -3.662  1.00 24.57      A    O  
ATOM   1138  N   ASN A 153      52.031  27.579  -4.026  1.00 22.98      A    N  
ATOM   1139  CA  ASN A 153      51.516  28.749  -4.700  1.00 22.92      A    C  
ATOM   1140  C   ASN A 153      49.983  28.883  -4.601  1.00 22.16      A    C  
ATOM   1141  O   ASN A 153      49.462  29.906  -4.147  1.00 21.47      A    O  
ATOM   1142  CB  ASN A 153      51.921  28.684  -6.169  1.00 24.59      A    C  
ATOM   1143  CG  ASN A 153      51.648  29.979  -6.900  1.00 25.73      A    C  
ATOM   1144  ND2 ASN A 153      51.252  29.874  -8.162  1.00 25.55      A    N  
ATOM   1145  OD1 ASN A 153      51.772  31.071  -6.327  1.00 28.36      A    O  
ATOM   1146  N   THR A 154      49.279  27.824  -4.990  1.00 21.72      A    N  
ATOM   1147  CA  THR A 154      47.804  27.808  -5.066  1.00 21.26      A    C  
ATOM   1148  C   THR A 154      47.110  27.234  -3.829  1.00 20.66      A    C  
ATOM   1149  O   THR A 154      47.411  26.111  -3.394  1.00 20.59      A    O  
ATOM   1150  CB  THR A 154      47.384  26.967  -6.255  1.00 21.63      A    C  
ATOM   1151  CG2 THR A 154      45.933  27.194  -6.615  1.00 22.15      A    C  
ATOM   1152  OG1 THR A 154      48.195  27.339  -7.362  1.00 23.26      A    O  
ATOM   1153  N   LEU A 155      46.185  28.018  -3.280  1.00 20.50      A    N  
ATOM   1154  CA  LEU A 155      45.359  27.610  -2.150  1.00 20.68      A    C  
ATOM   1155  C   LEU A 155      44.723  26.224  -2.362  1.00 21.04      A    C  
ATOM   1156  O   LEU A 155      43.954  26.023  -3.282  1.00 21.74      A    O  
ATOM   1157  CB  LEU A 155      44.273  28.646  -1.879  1.00 20.50      A    C  
ATOM   1158  CG  LEU A 155      43.473  28.429  -0.571  1.00 22.09      A    C  
ATOM   1159  CD1 LEU A 155      44.306  28.547   0.696  1.00 21.54      A    C  
ATOM   1160  CD2 LEU A 155      42.299  29.404  -0.509  1.00 22.37      A    C  
ATOM   1161  N   GLN A 156      45.070  25.280  -1.489  1.00 23.33      A    N  
ATOM   1162  CA  GLN A 156      44.569  23.902  -1.527  1.00 22.47      A    C  
ATOM   1163  C   GLN A 156      43.433  23.742  -0.570  1.00 21.60      A    C  
ATOM   1164  O   GLN A 156      43.259  24.541   0.344  1.00 20.22      A    O  
ATOM   1165  CB  GLN A 156      45.641  22.927  -1.098  1.00 23.47      A    C  
ATOM   1166  CG  GLN A 156      46.906  22.919  -1.952  1.00 24.57      A    C  
ATOM   1167  CD  GLN A 156      46.658  22.281  -3.290  1.00 25.27      A    C  
ATOM   1168  NE2 GLN A 156      46.925  23.025  -4.345  1.00 26.23      A    N  
ATOM   1169  OE1 GLN A 156      46.187  21.138  -3.375  1.00 27.67      A    O  
ATOM   1170  N   LYS A 157      42.691  22.665  -0.779  1.00 22.14      A    N  
ATOM   1171  CA  LYS A 157      41.535  22.326   0.024  1.00 22.61      A    C  
ATOM   1172  C   LYS A 157      41.426  20.800   0.140  1.00 22.56      A    C  
ATOM   1173  O   LYS A 157      41.894  20.072  -0.721  1.00 21.19      A    O  
ATOM   1174  CB  LYS A 157      40.282  22.859  -0.645  1.00 24.81      A    C  
ATOM   1175  CG  LYS A 157      40.057  22.267  -2.037  1.00 25.38      A    C  
ATOM   1176  CD  LYS A 157      38.725  22.681  -2.596  1.00 26.43      A    C  
ATOM   1177  CE  LYS A 157      38.568  22.261  -4.055  1.00 26.27      A    C  
ATOM   1178  NZ  LYS A 157      37.158  22.575  -4.417  1.00 27.23      A    N1+
ATOM   1179  N   ALA A 158      40.817  20.332   1.223  1.00 21.72      A    N  
ATOM   1180  CA  ALA A 158      40.689  18.912   1.467  1.00 21.32      A    C  
ATOM   1181  C   ALA A 158      39.488  18.722   2.321  1.00 21.16      A    C  
ATOM   1182  O   ALA A 158      39.241  19.498   3.199  1.00 22.25      A    O  
ATOM   1183  CB  ALA A 158      41.915  18.365   2.156  1.00 20.31      A    C  
ATOM   1184  N   LYS A 159      38.713  17.709   2.007  1.00 23.66      A    N  
ATOM   1185  CA  LYS A 159      37.541  17.383   2.765  1.00 24.07      A    C  
ATOM   1186  C   LYS A 159      37.963  16.396   3.834  1.00 24.56      A    C  
ATOM   1187  O   LYS A 159      38.608  15.385   3.549  1.00 23.74      A    O  
ATOM   1188  CB  LYS A 159      36.469  16.777   1.865  1.00 23.99      A    C  
ATOM   1189  CG  LYS A 159      35.091  16.897   2.480  1.00 25.03      A    C  
ATOM   1190  CD  LYS A 159      33.992  16.279   1.643  1.00 26.89      A    C  
ATOM   1191  CE  LYS A 159      32.778  16.002   2.518  1.00 28.80      A    C  
ATOM   1192  NZ  LYS A 159      31.647  15.513   1.678  1.00 32.21      A    N1+
ATOM   1193  N   ILE A 160      37.600  16.687   5.069  1.00 25.14      A    N  
ATOM   1194  CA  ILE A 160      38.024  15.855   6.161  1.00 26.61      A    C  
ATOM   1195  C   ILE A 160      36.930  15.746   7.203  1.00 26.20      A    C  
ATOM   1196  O   ILE A 160      36.478  16.771   7.713  1.00 23.61      A    O  
ATOM   1197  CB  ILE A 160      39.283  16.425   6.810  1.00 30.32      A    C  
ATOM   1198  CG1 ILE A 160      40.444  16.380   5.824  1.00 34.51      A    C  
ATOM   1199  CG2 ILE A 160      39.662  15.592   8.008  1.00 32.97      A    C  
ATOM   1200  CD1 ILE A 160      41.687  17.084   6.319  1.00 37.79      A    C  
ATOM   1201  N   PRO A 161      36.549  14.495   7.575  1.00 25.87      A    N  
ATOM   1202  CA  PRO A 161      35.503  14.297   8.564  1.00 25.57      A    C  
ATOM   1203  C   PRO A 161      36.013  14.609   9.971  1.00 26.59      A    C  
ATOM   1204  O   PRO A 161      37.173  14.301  10.298  1.00 27.26      A    O  
ATOM   1205  CB  PRO A 161      35.161  12.808   8.412  1.00 25.41      A    C  
ATOM   1206  CG  PRO A 161      36.447  12.177   8.025  1.00 26.67      A    C  
ATOM   1207  CD  PRO A 161      37.183  13.217   7.196  1.00 26.23      A    C  
ATOM   1208  N   LEU A 162      35.163  15.242  10.772  1.00 25.69      A    N  
ATOM   1209  CA  LEU A 162      35.440  15.467  12.172  1.00 29.19      A    C  
ATOM   1210  C   LEU A 162      35.552  14.110  12.847  1.00 33.40      A    C  
ATOM   1211  O   LEU A 162      34.948  13.140  12.379  1.00 36.11      A    O  
ATOM   1212  CB  LEU A 162      34.316  16.282  12.832  1.00 29.25      A    C  
ATOM   1213  CG  LEU A 162      33.983  17.657  12.232  1.00 29.96      A    C  
ATOM   1214  CD1 LEU A 162      32.859  18.355  12.989  1.00 28.55      A    C  
ATOM   1215  CD2 LEU A 162      35.226  18.546  12.181  1.00 30.20      A    C  
ATOM   1216  N   VAL A 163      36.343  14.018  13.918  1.00 35.70      A    N  
ATOM   1217  CA  VAL A 163      36.288  12.833  14.783  1.00 35.52      A    C  
ATOM   1218  C   VAL A 163      35.882  13.273  16.187  1.00 34.96      A    C  
ATOM   1219  O   VAL A 163      36.076  14.435  16.555  1.00 36.06      A    O  
ATOM   1220  CB  VAL A 163      37.606  12.019  14.804  1.00 35.69      A    C  
ATOM   1221  CG1 VAL A 163      38.158  11.866  13.409  1.00 35.78      A    C  
ATOM   1222  CG2 VAL A 163      38.636  12.649  15.711  1.00 35.14      A    C  
ATOM   1223  N   THR A 164      35.325  12.351  16.969  1.00 33.17      A    N  
ATOM   1224  CA  THR A 164      34.861  12.686  18.329  1.00 31.90      A    C  
ATOM   1225  C   THR A 164      36.071  12.869  19.242  1.00 32.19      A    C  
ATOM   1226  O   THR A 164      37.145  12.335  18.961  1.00 30.03      A    O  
ATOM   1227  CB  THR A 164      34.002  11.577  18.943  1.00 30.57      A    C  
ATOM   1228  CG2 THR A 164      32.938  11.051  17.942  1.00 29.27      A    C  
ATOM   1229  OG1 THR A 164      34.865  10.513  19.359  1.00 33.17      A    O  
ATOM   1230  N   ASN A 165      35.889  13.606  20.333  1.00 33.17      A    N  
ATOM   1231  CA  ASN A 165      36.995  13.911  21.237  1.00 37.94      A    C  
ATOM   1232  C   ASN A 165      37.511  12.671  21.973  1.00 39.03      A    C  
ATOM   1233  O   ASN A 165      38.683  12.607  22.336  1.00 37.70      A    O  
ATOM   1234  CB  ASN A 165      36.627  15.025  22.232  1.00 41.24      A    C  
ATOM   1235  CG  ASN A 165      36.803  16.436  21.645  1.00 44.36      A    C  
ATOM   1236  ND2 ASN A 165      37.136  17.386  22.513  1.00 46.27      A    N  
ATOM   1237  OD1 ASN A 165      36.638  16.672  20.436  1.00 47.22      A    O  
ATOM   1238  N   GLU A 166      36.643  11.675  22.146  1.00 41.19      A    N  
ATOM   1239  CA  GLU A 166      37.027  10.403  22.746  1.00 39.61      A    C  
ATOM   1240  C   GLU A 166      37.973   9.661  21.828  1.00 39.44      A    C  
ATOM   1241  O   GLU A 166      38.994   9.142  22.262  1.00 40.82      A    O  
ATOM   1242  CB  GLU A 166      35.781   9.561  22.996  1.00 43.56      A    C  
ATOM   1243  CG  GLU A 166      36.014   8.302  23.824  1.00 48.66      A    C  
ATOM   1244  CD  GLU A 166      34.748   7.831  24.536  1.00 51.51      A    C  
ATOM   1245  OE1 GLU A 166      34.084   8.665  25.193  1.00 53.48      A    O  
ATOM   1246  OE2 GLU A 166      34.406   6.631  24.443  1.00 50.02      A    O1-
ATOM   1247  N   GLU A 167      37.605   9.599  20.554  1.00 38.11      A    N  
ATOM   1248  CA  GLU A 167      38.431   8.999  19.492  1.00 36.70      A    C  
ATOM   1249  C   GLU A 167      39.798   9.701  19.351  1.00 36.82      A    C  
ATOM   1250  O   GLU A 167      40.871   9.060  19.322  1.00 38.54      A    O  
ATOM   1251  CB  GLU A 167      37.656   9.117  18.171  1.00 38.00      A    C  
ATOM   1252  CG  GLU A 167      38.380   8.685  16.907  1.00 41.72      A    C  
ATOM   1253  CD  GLU A 167      38.664   7.192  16.869  1.00 44.44      A    C  
ATOM   1254  OE1 GLU A 167      38.162   6.465  17.772  1.00 43.95      A    O  
ATOM   1255  OE2 GLU A 167      39.388   6.751  15.935  1.00 42.41      A    O1-
ATOM   1256  N   CYS A 168      39.738  11.024  19.237  1.00 30.20      A    N  
ATOM   1257  CA  CYS A 168      40.922  11.831  19.116  1.00 28.65      A    C  
ATOM   1258  C   CYS A 168      41.840  11.662  20.331  1.00 26.38      A    C  
ATOM   1259  O   CYS A 168      43.052  11.601  20.192  1.00 24.29      A    O  
ATOM   1260  CB  CYS A 168      40.527  13.300  18.954  1.00 28.53      A    C  
ATOM   1261  SG  CYS A 168      41.922  14.296  18.437  1.00 27.82      A    S  
ATOM   1262  N   GLN A 169      41.254  11.576  21.517  1.00 27.56      A    N  
ATOM   1263  CA  GLN A 169      42.029  11.330  22.734  1.00 28.97      A    C  
ATOM   1264  C   GLN A 169      42.781  10.007  22.671  1.00 30.75      A    C  
ATOM   1265  O   GLN A 169      43.962   9.962  23.045  1.00 29.19      A    O  
ATOM   1266  CB  GLN A 169      41.148  11.389  23.979  1.00 29.08      A    C  
ATOM   1267  CG  GLN A 169      41.911  11.290  25.300  1.00 29.70      A    C  
ATOM   1268  CD  GLN A 169      42.943  12.401  25.496  1.00 29.07      A    C  
ATOM   1269  NE2 GLN A 169      44.173  12.174  25.024  1.00 27.16      A    N  
ATOM   1270  OE1 GLN A 169      42.635  13.447  26.067  1.00 27.65      A    O  
ATOM   1271  N   LYS A 170      42.123   8.962  22.148  1.00 31.77      A    N  
ATOM   1272  CA  LYS A 170      42.759   7.665  21.923  1.00 34.37      A    C  
ATOM   1273  C   LYS A 170      43.990   7.765  21.027  1.00 33.60      A    C  
ATOM   1274  O   LYS A 170      44.928   6.983  21.197  1.00 30.14      A    O  
ATOM   1275  CB  LYS A 170      41.793   6.660  21.279  1.00 38.71      A    C  
ATOM   1276  CG  LYS A 170      40.914   5.882  22.250  1.00 42.30      A    C  
ATOM   1277  CD  LYS A 170      39.806   5.124  21.524  1.00 44.46      A    C  
ATOM   1278  CE  LYS A 170      40.351   3.984  20.659  1.00 47.66      A    C  
ATOM   1279  NZ  LYS A 170      39.289   3.387  19.786  1.00 51.35      A    N1+
ATOM   1280  N   ARG A 171      43.966   8.709  20.071  1.00 33.91      A    N  
ATOM   1281  CA  ARG A 171      45.052   8.907  19.087  1.00 31.48      A    C  
ATOM   1282  C   ARG A 171      46.191   9.791  19.586  1.00 31.45      A    C  
ATOM   1283  O   ARG A 171      47.241   9.825  18.964  1.00 32.77      A    O  
ATOM   1284  CB  ARG A 171      44.509   9.529  17.799  1.00 34.84      A    C  
ATOM   1285  CG  ARG A 171      43.299   8.840  17.189  1.00 35.19      A    C  
ATOM   1286  CD  ARG A 171      43.571   7.375  17.080  1.00 38.16      A    C  
ATOM   1287  NE  ARG A 171      42.521   6.617  16.413  1.00 41.44      A    N  
ATOM   1288  CZ  ARG A 171      42.374   5.296  16.538  1.00 42.87      A    C  
ATOM   1289  NH1 ARG A 171      43.192   4.590  17.319  1.00 41.00      A    N1+
ATOM   1290  NH2 ARG A 171      41.407   4.670  15.880  1.00 46.35      A    N  
ATOM   1291  N   TYR A 172      45.980  10.491  20.703  1.00 30.02      A    N  
ATOM   1292  CA  TYR A 172      47.010  11.292  21.379  1.00 27.39      A    C  
ATOM   1293  C   TYR A 172      46.980  11.055  22.902  1.00 28.94      A    C  
ATOM   1294  O   TYR A 172      46.608  11.935  23.708  1.00 27.56      A    O  
ATOM   1295  CB  TYR A 172      46.789  12.775  21.085  1.00 25.50      A    C  
ATOM   1296  CG  TYR A 172      46.990  13.146  19.650  1.00 23.20      A    C  
ATOM   1297  CD1 TYR A 172      48.263  13.253  19.122  1.00 23.78      A    C  
ATOM   1298  CD2 TYR A 172      45.917  13.422  18.817  1.00 22.31      A    C  
ATOM   1299  CE1 TYR A 172      48.466  13.615  17.789  1.00 22.26      A    C  
ATOM   1300  CE2 TYR A 172      46.105  13.776  17.491  1.00 21.24      A    C  
ATOM   1301  CZ  TYR A 172      47.383  13.873  16.977  1.00 21.46      A    C  
ATOM   1302  OH  TYR A 172      47.626  14.247  15.653  1.00 21.97      A    O  
ATOM   1303  N   ARG A 173      47.372   9.849  23.272  1.00 31.93      A    N  
ATOM   1304  CA  ARG A 173      47.419   9.418  24.659  1.00 35.47      A    C  
ATOM   1305  C   ARG A 173      48.438  10.165  25.506  1.00 34.66      A    C  
ATOM   1306  O   ARG A 173      48.269  10.218  26.721  1.00 39.89      A    O  
ATOM   1307  CB  ARG A 173      47.678   7.908  24.741  1.00 35.98      A    C  
ATOM   1308  CG  ARG A 173      46.578   7.134  24.048  1.00 42.05      A    C  
ATOM   1309  CD  ARG A 173      46.401   5.709  24.543  1.00 48.02      A    C  
ATOM   1310  NE  ARG A 173      44.982   5.341  24.553  1.00 54.96      A    N  
ATOM   1311  CZ  ARG A 173      44.499   4.128  24.832  1.00 60.79      A    C  
ATOM   1312  NH1 ARG A 173      45.314   3.111  25.119  1.00 63.89      A    N1+
ATOM   1313  NH2 ARG A 173      43.182   3.930  24.813  1.00 60.60      A    N  
ATOM   1314  N   GLY A 173A     49.473  10.743  24.898  1.00 30.98      A    N  
ATOM   1315  CA  GLY A 173A     50.383  11.620  25.639  1.00 30.80      A    C  
ATOM   1316  C   GLY A 173A     49.986  13.096  25.774  1.00 30.18      A    C  
ATOM   1317  O   GLY A 173A     50.757  13.888  26.357  1.00 28.19      A    O  
ATOM   1318  N   HIS A 174      48.828  13.470  25.211  1.00 28.91      A    N  
ATOM   1319  CA  HIS A 174      48.279  14.833  25.276  1.00 28.19      A    C  
ATOM   1320  C   HIS A 174      46.931  14.835  25.990  1.00 28.97      A    C  
ATOM   1321  O   HIS A 174      46.299  13.808  26.150  1.00 30.46      A    O  
ATOM   1322  CB  HIS A 174      48.038  15.380  23.869  1.00 27.35      A    C  
ATOM   1323  CG  HIS A 174      49.289  15.702  23.112  1.00 26.28      A    C  
ATOM   1324  CD2 HIS A 174      49.989  16.851  22.996  1.00 25.95      A    C  
ATOM   1325  ND1 HIS A 174      49.945  14.781  22.327  1.00 27.60      A    N  
ATOM   1326  CE1 HIS A 174      51.010  15.341  21.779  1.00 25.64      A    C  
ATOM   1327  NE2 HIS A 174      51.059  16.599  22.173  1.00 26.21      A    N  
ATOM   1328  N   LYS A 175      46.477  16.005  26.388  1.00 29.09      A    N  
ATOM   1329  CA  LYS A 175      45.156  16.150  26.951  1.00 31.14      A    C  
ATOM   1330  C   LYS A 175      44.334  16.839  25.875  1.00 30.01      A    C  
ATOM   1331  O   LYS A 175      44.498  18.030  25.629  1.00 30.54      A    O  
ATOM   1332  CB  LYS A 175      45.227  16.948  28.268  1.00 33.75      A    C  
ATOM   1333  CG  LYS A 175      43.907  17.313  28.920  1.00 37.98      A    C  
ATOM   1334  CD  LYS A 175      43.043  16.099  29.270  1.00 43.55      A    C  
ATOM   1335  CE  LYS A 175      41.558  16.464  29.377  1.00 47.60      A    C  
ATOM   1336  NZ  LYS A 175      40.663  15.275  29.457  1.00 49.67      A    N1+
ATOM   1337  N   ILE A 176      43.508  16.059  25.179  1.00 29.48      A    N  
ATOM   1338  CA  ILE A 176      42.618  16.579  24.147  1.00 27.34      A    C  
ATOM   1339  C   ILE A 176      41.349  17.059  24.827  1.00 28.92      A    C  
ATOM   1340  O   ILE A 176      40.520  16.247  25.210  1.00 29.17      A    O  
ATOM   1341  CB  ILE A 176      42.239  15.490  23.114  1.00 26.30      A    C  
ATOM   1342  CG1 ILE A 176      43.493  14.868  22.471  1.00 25.43      A    C  
ATOM   1343  CG2 ILE A 176      41.277  16.036  22.059  1.00 24.91      A    C  
ATOM   1344  CD1 ILE A 176      44.395  15.841  21.748  1.00 25.66      A    C  
ATOM   1345  N   THR A 177      41.180  18.374  24.954  1.00 29.62      A    N  
ATOM   1346  CA  THR A 177      40.060  18.938  25.727  1.00 29.50      A    C  
ATOM   1347  C   THR A 177      38.846  19.237  24.838  1.00 29.85      A    C  
ATOM   1348  O   THR A 177      38.935  19.114  23.605  1.00 30.94      A    O  
ATOM   1349  CB  THR A 177      40.488  20.223  26.454  1.00 28.84      A    C  
ATOM   1350  CG2 THR A 177      41.774  19.986  27.206  1.00 29.77      A    C  
ATOM   1351  OG1 THR A 177      40.671  21.294  25.517  1.00 30.93      A    O  
ATOM   1352  N   HIS A 178      37.735  19.626  25.475  1.00 28.67      A    N  
ATOM   1353  CA  HIS A 178      36.499  20.080  24.796  1.00 29.68      A    C  
ATOM   1354  C   HIS A 178      36.630  21.445  24.089  1.00 28.70      A    C  
ATOM   1355  O   HIS A 178      35.776  21.842  23.336  1.00 28.44      A    O  
ATOM   1356  CB  HIS A 178      35.291  20.070  25.766  1.00 29.99      A    C  
ATOM   1357  CG  HIS A 178      35.318  21.145  26.818  1.00 30.65      A    C  
ATOM   1358  CD2 HIS A 178      34.814  22.401  26.825  1.00 31.32      A    C  
ATOM   1359  ND1 HIS A 178      35.862  20.951  28.073  1.00 31.92      A    N  
ATOM   1360  CE1 HIS A 178      35.722  22.051  28.796  1.00 31.22      A    C  
ATOM   1361  NE2 HIS A 178      35.100  22.952  28.057  1.00 32.03      A    N  
ATOM   1362  N   LYS A 179      37.729  22.142  24.306  1.00 31.24      A    N  
ATOM   1363  CA  LYS A 179      38.019  23.354  23.552  1.00 32.36      A    C  
ATOM   1364  C   LYS A 179      38.881  23.064  22.326  1.00 29.12      A    C  
ATOM   1365  O   LYS A 179      39.398  23.986  21.715  1.00 27.68      A    O  
ATOM   1366  CB  LYS A 179      38.697  24.378  24.466  1.00 34.39      A    C  
ATOM   1367  CG  LYS A 179      37.847  24.713  25.684  1.00 36.04      A    C  
ATOM   1368  CD  LYS A 179      38.370  25.937  26.420  1.00 38.44      A    C  
ATOM   1369  CE  LYS A 179      37.441  26.386  27.543  1.00 40.49      A    C  
ATOM   1370  NZ  LYS A 179      36.087  26.778  27.052  1.00 40.58      A    N1+
ATOM   1371  N   MET A 180      39.027  21.783  21.985  1.00 27.63      A    N  
ATOM   1372  CA  MET A 180      39.736  21.346  20.779  1.00 25.79      A    C  
ATOM   1373  C   MET A 180      38.818  20.494  19.951  1.00 25.81      A    C  
ATOM   1374  O   MET A 180      37.920  19.827  20.458  1.00 26.11      A    O  
ATOM   1375  CB  MET A 180      40.959  20.490  21.111  1.00 25.17      A    C  
ATOM   1376  CG  MET A 180      41.968  21.132  22.034  1.00 25.03      A    C  
ATOM   1377  SD  MET A 180      43.411  20.073  22.359  1.00 26.31      A    S  
ATOM   1378  CE  MET A 180      44.219  21.047  23.609  1.00 25.83      A    C  
ATOM   1379  N   ILE A 181      39.031  20.503  18.657  1.00 27.53      A    N  
ATOM   1380  CA  ILE A 181      38.235  19.644  17.808  1.00 27.37      A    C  
ATOM   1381  C   ILE A 181      39.172  19.027  16.789  1.00 24.91      A    C  
ATOM   1382  O   ILE A 181      40.112  19.669  16.317  1.00 24.05      A    O  
ATOM   1383  CB  ILE A 181      37.033  20.417  17.189  1.00 27.74      A    C  
ATOM   1384  CG1 ILE A 181      35.985  19.441  16.693  1.00 29.13      A    C  
ATOM   1385  CG2 ILE A 181      37.484  21.369  16.083  1.00 28.39      A    C  
ATOM   1386  CD1 ILE A 181      34.626  20.069  16.512  1.00 30.80      A    C  
ATOM   1387  N   CYS A 182      38.917  17.769  16.482  1.00 25.15      A    N  
ATOM   1388  CA  CYS A 182      39.809  16.989  15.649  1.00 26.20      A    C  
ATOM   1389  C   CYS A 182      39.121  16.602  14.368  1.00 25.50      A    C  
ATOM   1390  O   CYS A 182      37.909  16.598  14.305  1.00 25.11      A    O  
ATOM   1391  CB  CYS A 182      40.241  15.731  16.396  1.00 26.70      A    C  
ATOM   1392  SG  CYS A 182      41.140  16.086  17.902  1.00 28.47      A    S  
ATOM   1393  N   ALA A 183      39.923  16.287  13.354  1.00 26.35      A    N  
ATOM   1394  CA  ALA A 183      39.428  15.896  12.037  1.00 25.68      A    C  
ATOM   1395  C   ALA A 183      40.526  15.172  11.314  1.00 25.90      A    C  
ATOM   1396  O   ALA A 183      41.684  15.569  11.367  1.00 27.13      A    O  
ATOM   1397  CB  ALA A 183      38.998  17.101  11.221  1.00 25.31      A    C  
ATOM   1398  N   GLY A 184      40.141  14.108  10.635  1.00 26.98      A    N  
ATOM   1399  CA  GLY A 184      41.071  13.255   9.923  1.00 28.46      A    C  
ATOM   1400  C   GLY A 184      40.438  11.933   9.551  1.00 27.53      A    C  
ATOM   1401  O   GLY A 184      39.373  11.604  10.020  1.00 28.37      A    O  
ATOM   1402  N   TYR A 184A     41.122  11.202   8.691  1.00 32.27      A    N  
ATOM   1403  CA  TYR A 184A     40.760   9.841   8.283  1.00 32.66      A    C  
ATOM   1404  C   TYR A 184A     41.564   8.837   9.072  1.00 31.96      A    C  
ATOM   1405  O   TYR A 184A     42.730   9.090   9.381  1.00 31.65      A    O  
ATOM   1406  CB  TYR A 184A     41.103   9.660   6.808  1.00 32.96      A    C  
ATOM   1407  CG  TYR A 184A     40.197  10.461   5.910  1.00 35.61      A    C  
ATOM   1408  CD1 TYR A 184A     39.002   9.925   5.439  1.00 36.23      A    C  
ATOM   1409  CD2 TYR A 184A     40.509  11.765   5.560  1.00 36.31      A    C  
ATOM   1410  CE1 TYR A 184A     38.166  10.659   4.619  1.00 37.64      A    C  
ATOM   1411  CE2 TYR A 184A     39.670  12.506   4.742  1.00 37.31      A    C  
ATOM   1412  CZ  TYR A 184A     38.506  11.943   4.273  1.00 37.40      A    C  
ATOM   1413  OH  TYR A 184A     37.667  12.664   3.470  1.00 38.68      A    O  
ATOM   1414  N   ARG A 185      40.977   7.677   9.342  1.00 34.81      A    N  
ATOM   1415  CA  ARG A 185      41.670   6.626  10.093  1.00 36.76      A    C  
ATOM   1416  C   ARG A 185      42.936   6.170   9.383  1.00 33.30      A    C  
ATOM   1417  O   ARG A 185      43.978   5.941  10.005  1.00 32.04      A    O  
ATOM   1418  CB  ARG A 185      40.761   5.427  10.336  1.00 42.43      A    C  
ATOM   1419  CG  ARG A 185      41.338   4.526  11.409  1.00 50.80      A    C  
ATOM   1420  CD  ARG A 185      40.779   3.123  11.394  1.00 57.24      A    C  
ATOM   1421  NE  ARG A 185      41.557   2.295  12.308  1.00 63.65      A    N  
ATOM   1422  CZ  ARG A 185      41.233   1.058  12.669  1.00 69.25      A    C  
ATOM   1423  NH1 ARG A 185      40.130   0.480  12.194  1.00 66.82      A    N1+
ATOM   1424  NH2 ARG A 185      42.022   0.392  13.514  1.00 72.07      A    N  
ATOM   1425  N   GLU A 186      42.843   6.089   8.069  1.00 30.61      A    N  
ATOM   1426  CA  GLU A 186      43.952   5.658   7.263  1.00 33.29      A    C  
ATOM   1427  C   GLU A 186      44.884   6.805   6.903  1.00 31.22      A    C  
ATOM   1428  O   GLU A 186      45.808   6.614   6.113  1.00 30.10      A    O  
ATOM   1429  CB  GLU A 186      43.439   4.956   5.990  1.00 37.48      A    C  
ATOM   1430  CG  GLU A 186      42.780   5.848   4.935  1.00 41.25      A    C  
ATOM   1431  CD  GLU A 186      41.322   6.215   5.227  1.00 46.48      A    C  
ATOM   1432  OE1 GLU A 186      40.811   5.969   6.357  1.00 43.59      A    O  
ATOM   1433  OE2 GLU A 186      40.688   6.782   4.302  1.00 53.86      A    O1-
ATOM   1434  N   GLY A 187      44.639   7.998   7.454  1.00 29.89      A    N  
ATOM   1435  CA  GLY A 187      45.444   9.178   7.132  1.00 27.79      A    C  
ATOM   1436  C   GLY A 187      45.110   9.638   5.729  1.00 26.25      A    C  
ATOM   1437  O   GLY A 187      43.991   9.400   5.272  1.00 26.37      A    O  
ATOM   1438  N   GLY A 188      46.078  10.269   5.062  1.00 24.02      A    N  
ATOM   1439  CA  GLY A 188      45.989  10.634   3.638  1.00 24.49      A    C  
ATOM   1440  C   GLY A 188      45.700  12.102   3.312  1.00 24.01      A    C  
ATOM   1441  O   GLY A 188      46.249  12.658   2.366  1.00 24.38      A    O  
ATOM   1442  N   LYS A 188A     44.813  12.718   4.088  1.00 24.78      A    N  
ATOM   1443  CA  LYS A 188A     44.443  14.123   3.907  1.00 24.73      A    C  
ATOM   1444  C   LYS A 188A     44.494  14.821   5.247  1.00 23.44      A    C  
ATOM   1445  O   LYS A 188A     43.937  14.320   6.232  1.00 21.81      A    O  
ATOM   1446  CB  LYS A 188A     43.020  14.250   3.360  1.00 26.90      A    C  
ATOM   1447  CG  LYS A 188A     42.843  13.710   1.959  1.00 28.31      A    C  
ATOM   1448  CD  LYS A 188A     41.374  13.628   1.587  1.00 29.09      A    C  
ATOM   1449  CE  LYS A 188A     41.209  13.588   0.077  1.00 31.00      A    C  
ATOM   1450  NZ  LYS A 188A     39.769  13.729  -0.302  1.00 32.89      A    N1+
ATOM   1451  N   ASP A 189      45.125  15.991   5.274  1.00 22.57      A    N  
ATOM   1452  CA  ASP A 189      45.365  16.713   6.517  1.00 22.25      A    C  
ATOM   1453  C   ASP A 189      45.892  18.106   6.174  1.00 22.83      A    C  
ATOM   1454  O   ASP A 189      46.260  18.390   5.021  1.00 23.92      A    O  
ATOM   1455  CB  ASP A 189      46.415  15.939   7.346  1.00 23.27      A    C  
ATOM   1456  CG  ASP A 189      46.458  16.329   8.845  1.00 24.88      A    C  
ATOM   1457  OD1 ASP A 189      45.611  17.138   9.339  1.00 24.67      A    O  
ATOM   1458  OD2 ASP A 189      47.376  15.793   9.532  1.00 23.24      A    O1-
ATOM   1459  N   ALA A 190      45.909  18.965   7.182  1.00 23.16      A    N  
ATOM   1460  CA  ALA A 190      46.707  20.171   7.185  1.00 23.59      A    C  
ATOM   1461  C   ALA A 190      48.150  19.769   7.417  1.00 23.30      A    C  
ATOM   1462  O   ALA A 190      48.447  18.661   7.852  1.00 24.32      A    O  
ATOM   1463  CB  ALA A 190      46.245  21.077   8.320  1.00 25.12      A    C  
ATOM   1464  N   CYS A 191      49.051  20.690   7.147  1.00 24.04      A    N  
ATOM   1465  CA  CYS A 191      50.471  20.468   7.350  1.00 22.64      A    C  
ATOM   1466  C   CYS A 191      51.083  21.840   7.554  1.00 22.53      A    C  
ATOM   1467  O   CYS A 191      50.352  22.799   7.679  1.00 20.58      A    O  
ATOM   1468  CB  CYS A 191      51.101  19.747   6.177  1.00 22.76      A    C  
ATOM   1469  SG  CYS A 191      52.713  19.005   6.558  1.00 23.21      A    S  
ATOM   1470  N   LYS A 192      52.409  21.915   7.614  1.00 23.39      A    N  
ATOM   1471  CA  LYS A 192      53.096  23.151   7.936  1.00 23.82      A    C  
ATOM   1472  C   LYS A 192      52.748  24.250   6.954  1.00 23.10      A    C  
ATOM   1473  O   LYS A 192      52.889  24.070   5.738  1.00 22.96      A    O  
ATOM   1474  CB  LYS A 192      54.597  22.947   7.902  1.00 26.67      A    C  
ATOM   1475  CG  LYS A 192      55.209  22.382   9.159  1.00 29.17      A    C  
ATOM   1476  CD  LYS A 192      56.372  21.479   8.770  1.00 31.70      A    C  
ATOM   1477  CE  LYS A 192      57.566  21.643   9.675  1.00 35.84      A    C  
ATOM   1478  NZ  LYS A 192      58.537  22.637   9.105  1.00 36.53      A    N1+
ATOM   1479  N   GLY A 193      52.322  25.398   7.495  1.00 21.79      A    N  
ATOM   1480  CA  GLY A 193      51.977  26.563   6.694  1.00 20.59      A    C  
ATOM   1481  C   GLY A 193      50.490  26.791   6.725  1.00 20.15      A    C  
ATOM   1482  O   GLY A 193      50.017  27.896   6.462  1.00 20.50      A    O  
ATOM   1483  N   ASP A 194      49.747  25.748   7.078  1.00 18.66      A    N  
ATOM   1484  CA  ASP A 194      48.302  25.833   7.139  1.00 17.68      A    C  
ATOM   1485  C   ASP A 194      47.742  26.396   8.419  1.00 18.15      A    C  
ATOM   1486  O   ASP A 194      46.576  26.831   8.434  1.00 17.17      A    O  
ATOM   1487  CB  ASP A 194      47.701  24.457   6.890  1.00 17.43      A    C  
ATOM   1488  CG  ASP A 194      48.029  23.953   5.506  1.00 17.27      A    C  
ATOM   1489  OD1 ASP A 194      47.982  24.754   4.565  1.00 17.08      A    O  
ATOM   1490  OD2 ASP A 194      48.382  22.786   5.356  1.00 16.25      A    O1-
ATOM   1491  N   SER A 195      48.537  26.404   9.496  1.00 19.15      A    N  
ATOM   1492  CA  SER A 195      48.001  26.765  10.820  1.00 18.66      A    C  
ATOM   1493  C   SER A 195      47.489  28.198  10.874  1.00 18.19      A    C  
ATOM   1494  O   SER A 195      47.928  29.051  10.096  1.00 17.13      A    O  
ATOM   1495  CB  SER A 195      49.052  26.569  11.890  1.00 19.73      A    C  
ATOM   1496  OG  SER A 195      50.185  27.397  11.646  1.00 21.46      A    O  
ATOM   1497  N   GLY A 196      46.558  28.458  11.800  1.00 18.04      A    N  
ATOM   1498  CA  GLY A 196      45.804  29.708  11.816  1.00 17.50      A    C  
ATOM   1499  C   GLY A 196      44.658  29.808  10.808  1.00 17.84      A    C  
ATOM   1500  O   GLY A 196      43.754  30.605  10.989  1.00 17.68      A    O  
ATOM   1501  N   GLY A 197      44.717  29.034   9.730  1.00 17.54      A    N  
ATOM   1502  CA  GLY A 197      43.652  28.966   8.768  1.00 18.36      A    C  
ATOM   1503  C   GLY A 197      42.394  28.320   9.324  1.00 18.28      A    C  
ATOM   1504  O   GLY A 197      42.399  27.807  10.432  1.00 17.10      A    O  
ATOM   1505  N   PRO A 198      41.296  28.359   8.539  1.00 19.57      A    N  
ATOM   1506  CA  PRO A 198      40.002  27.806   8.925  1.00 19.75      A    C  
ATOM   1507  C   PRO A 198      39.816  26.316   8.676  1.00 19.81      A    C  
ATOM   1508  O   PRO A 198      40.322  25.767   7.683  1.00 19.03      A    O  
ATOM   1509  CB  PRO A 198      39.036  28.543   8.006  1.00 19.56      A    C  
ATOM   1510  CG  PRO A 198      39.804  28.736   6.750  1.00 19.63      A    C  
ATOM   1511  CD  PRO A 198      41.237  28.950   7.183  1.00 19.84      A    C  
ATOM   1512  N   LEU A 198A     39.062  25.701   9.586  1.00 20.01      A    N  
ATOM   1513  CA  LEU A 198A     38.318  24.484   9.307  1.00 20.94      A    C  
ATOM   1514  C   LEU A 198A     36.871  24.939   9.131  1.00 22.29      A    C  
ATOM   1515  O   LEU A 198A     36.230  25.340  10.094  1.00 21.22      A    O  
ATOM   1516  CB  LEU A 198A     38.422  23.505  10.472  1.00 21.26      A    C  
ATOM   1517  CG  LEU A 198A     37.623  22.206  10.343  1.00 21.29      A    C  
ATOM   1518  CD1 LEU A 198A     38.225  21.284   9.294  1.00 21.49      A    C  
ATOM   1519  CD2 LEU A 198A     37.579  21.503  11.685  1.00 22.23      A    C  
ATOM   1520  N   SER A 198B     36.387  24.902   7.890  1.00 24.87      A    N  
ATOM   1521  CA  SER A 198B     35.086  25.441   7.514  1.00 25.29      A    C  
ATOM   1522  C   SER A 198B     34.110  24.306   7.275  1.00 26.24      A    C  
ATOM   1523  O   SER A 198B     34.397  23.403   6.485  1.00 25.09      A    O  
ATOM   1524  CB  SER A 198B     35.210  26.233   6.218  1.00 24.92      A    C  
ATOM   1525  OG  SER A 198B     36.208  27.216   6.308  1.00 26.05      A    O  
ATOM   1526  N   CYS A 201      32.957  24.359   7.942  1.00 29.31      A    N  
ATOM   1527  CA  CYS A 201      31.899  23.342   7.747  1.00 31.31      A    C  
ATOM   1528  C   CYS A 201      30.583  23.972   7.241  1.00 32.15      A    C  
ATOM   1529  O   CYS A 201      30.043  24.911   7.828  1.00 31.42      A    O  
ATOM   1530  CB  CYS A 201      31.655  22.540   9.032  1.00 31.28      A    C  
ATOM   1531  SG  CYS A 201      33.125  21.749   9.712  1.00 32.66      A    S  
ATOM   1532  N   LYS A 202      30.092  23.439   6.132  1.00 36.29      A    N  
ATOM   1533  CA  LYS A 202      28.867  23.917   5.511  1.00 37.05      A    C  
ATOM   1534  C   LYS A 202      27.720  23.139   6.129  1.00 39.22      A    C  
ATOM   1535  O   LYS A 202      27.763  21.917   6.197  1.00 36.30      A    O  
ATOM   1536  CB  LYS A 202      28.925  23.703   4.007  1.00 35.25      A    C  
ATOM   1537  CG  LYS A 202      27.749  24.251   3.218  1.00 35.72      A    C  
ATOM   1538  CD  LYS A 202      27.999  24.010   1.746  1.00 35.01      A    C  
ATOM   1539  CE  LYS A 202      26.773  24.259   0.891  1.00 36.56      A    C  
ATOM   1540  NZ  LYS A 202      27.140  24.105  -0.543  1.00 35.57      A    N1+
ATOM   1541  N   HIS A 202A     26.725  23.858   6.629  1.00 43.62      A    N  
ATOM   1542  CA  HIS A 202A     25.530  23.230   7.163  1.00 48.30      A    C  
ATOM   1543  C   HIS A 202A     24.316  24.070   6.818  1.00 46.38      A    C  
ATOM   1544  O   HIS A 202A     24.263  25.250   7.167  1.00 42.12      A    O  
ATOM   1545  CB  HIS A 202A     25.640  23.093   8.670  1.00 50.99      A    C  
ATOM   1546  CG  HIS A 202A     24.516  22.316   9.282  1.00 54.29      A    C  
ATOM   1547  CD2 HIS A 202A     23.651  22.633  10.277  1.00 52.60      A    C  
ATOM   1548  ND1 HIS A 202A     24.197  21.031   8.887  1.00 54.26      A    N  
ATOM   1549  CE1 HIS A 202A     23.179  20.594   9.609  1.00 54.71      A    C  
ATOM   1550  NE2 HIS A 202A     22.832  21.544  10.462  1.00 53.48      A    N  
ATOM   1551  N   ASN A 202B     23.354  23.456   6.135  1.00 47.22      A    N  
ATOM   1552  CA  ASN A 202B     22.153  24.154   5.671  1.00 46.75      A    C  
ATOM   1553  C   ASN A 202B     22.504  25.352   4.824  1.00 45.11      A    C  
ATOM   1554  O   ASN A 202B     22.004  26.445   5.064  1.00 43.12      A    O  
ATOM   1555  CB  ASN A 202B     21.279  24.599   6.850  1.00 46.06      A    C  
ATOM   1556  CG  ASN A 202B     20.578  23.442   7.516  1.00 46.04      A    C  
ATOM   1557  ND2 ASN A 202B     20.228  23.607   8.792  1.00 45.98      A    N  
ATOM   1558  OD1 ASN A 202B     20.346  22.411   6.892  1.00 45.55      A    O  
ATOM   1559  N   GLU A 202C     23.384  25.135   3.849  1.00 48.72      A    N  
ATOM   1560  CA  GLU A 202C     23.833  26.172   2.909  1.00 52.64      A    C  
ATOM   1561  C   GLU A 202C     24.680  27.263   3.544  1.00 52.93      A    C  
ATOM   1562  O   GLU A 202C     25.022  28.226   2.872  1.00 56.85      A    O  
ATOM   1563  CB  GLU A 202C     22.647  26.856   2.196  1.00 56.53      A    C  
ATOM   1564  CG  GLU A 202C     21.533  25.937   1.723  1.00 59.80      A    C  
ATOM   1565  CD  GLU A 202C     22.054  24.607   1.239  1.00 62.38      A    C  
ATOM   1566  OE1 GLU A 202C     22.996  24.575   0.409  1.00 67.55      A    O  
ATOM   1567  OE2 GLU A 202C     21.528  23.590   1.722  1.00 69.32      A    O1-
ATOM   1568  N   VAL A 202D     25.004  27.143   4.825  1.00 50.91      A    N  
ATOM   1569  CA  VAL A 202D     25.729  28.192   5.517  1.00 47.46      A    C  
ATOM   1570  C   VAL A 202D     27.054  27.606   5.984  1.00 45.22      A    C  
ATOM   1571  O   VAL A 202D     27.119  26.509   6.554  1.00 44.86      A    O  
ATOM   1572  CB  VAL A 202D     24.942  28.791   6.713  1.00 45.07      A    C  
ATOM   1573  CG1 VAL A 202D     25.566  30.112   7.187  1.00 43.39      A    C  
ATOM   1574  CG2 VAL A 202D     23.490  29.019   6.339  1.00 42.71      A    C  
ATOM   1575  N   TRP A 203      28.110  28.358   5.726  1.00 40.61      A    N  
ATOM   1576  CA  TRP A 203      29.429  27.981   6.171  1.00 34.49      A    C  
ATOM   1577  C   TRP A 203      29.626  28.506   7.588  1.00 33.91      A    C  
ATOM   1578  O   TRP A 203      29.199  29.615   7.925  1.00 31.76      A    O  
ATOM   1579  CB  TRP A 203      30.458  28.560   5.235  1.00 31.35      A    C  
ATOM   1580  CG  TRP A 203      30.540  27.854   3.928  1.00 29.46      A    C  
ATOM   1581  CD1 TRP A 203      30.035  28.269   2.746  1.00 29.05      A    C  
ATOM   1582  CD2 TRP A 203      31.188  26.607   3.674  1.00 26.76      A    C  
ATOM   1583  CE2 TRP A 203      31.041  26.327   2.313  1.00 27.34      A    C  
ATOM   1584  CE3 TRP A 203      31.896  25.713   4.465  1.00 26.63      A    C  
ATOM   1585  NE1 TRP A 203      30.323  27.351   1.760  1.00 29.21      A    N  
ATOM   1586  CZ2 TRP A 203      31.566  25.188   1.731  1.00 28.03      A    C  
ATOM   1587  CZ3 TRP A 203      32.410  24.571   3.879  1.00 26.46      A    C  
ATOM   1588  CH2 TRP A 203      32.248  24.321   2.533  1.00 26.70      A    C  
ATOM   1589  N   HIS A 204      30.254  27.692   8.424  1.00 30.75      A    N  
ATOM   1590  CA  HIS A 204      30.686  28.164   9.720  1.00 31.15      A    C  
ATOM   1591  C   HIS A 204      32.163  27.912   9.916  1.00 26.73      A    C  
ATOM   1592  O   HIS A 204      32.744  27.005   9.320  1.00 25.12      A    O  
ATOM   1593  CB  HIS A 204      29.910  27.476  10.834  1.00 33.76      A    C  
ATOM   1594  CG  HIS A 204      28.492  27.916  10.921  1.00 36.26      A    C  
ATOM   1595  CD2 HIS A 204      27.940  28.992  11.520  1.00 39.24      A    C  
ATOM   1596  ND1 HIS A 204      27.455  27.230  10.321  1.00 37.63      A    N  
ATOM   1597  CE1 HIS A 204      26.321  27.860  10.566  1.00 37.77      A    C  
ATOM   1598  NE2 HIS A 204      26.588  28.929  11.293  1.00 38.93      A    N  
ATOM   1599  N   LEU A 209      32.744  28.728  10.781  1.00 23.29      A    N  
ATOM   1600  CA  LEU A 209      34.131  28.576  11.185  1.00 21.58      A    C  
ATOM   1601  C   LEU A 209      34.167  27.692  12.414  1.00 20.20      A    C  
ATOM   1602  O   LEU A 209      34.071  28.153  13.530  1.00 17.73      A    O  
ATOM   1603  CB  LEU A 209      34.746  29.941  11.472  1.00 20.41      A    C  
ATOM   1604  CG  LEU A 209      36.240  29.949  11.727  1.00 20.16      A    C  
ATOM   1605  CD1 LEU A 209      36.996  29.409  10.510  1.00 20.62      A    C  
ATOM   1606  CD2 LEU A 209      36.662  31.368  12.082  1.00 20.09      A    C  
ATOM   1607  N   VAL A 210      34.300  26.402  12.168  1.00 20.64      A    N  
ATOM   1608  CA  VAL A 210      34.247  25.408  13.219  1.00 20.70      A    C  
ATOM   1609  C   VAL A 210      35.567  25.286  13.969  1.00 19.99      A    C  
ATOM   1610  O   VAL A 210      35.575  25.251  15.196  1.00 20.13      A    O  
ATOM   1611  CB  VAL A 210      33.804  24.049  12.660  1.00 21.40      A    C  
ATOM   1612  CG1 VAL A 210      33.945  22.966  13.723  1.00 21.87      A    C  
ATOM   1613  CG2 VAL A 210      32.346  24.149  12.219  1.00 20.89      A    C  
ATOM   1614  N   GLY A 211      36.681  25.264  13.255  1.00 19.81      A    N  
ATOM   1615  CA  GLY A 211      37.966  25.289  13.919  1.00 19.31      A    C  
ATOM   1616  C   GLY A 211      39.023  26.145  13.287  1.00 19.97      A    C  
ATOM   1617  O   GLY A 211      38.864  26.654  12.184  1.00 20.67      A    O  
ATOM   1618  N   ILE A 212      40.119  26.277  14.027  1.00 21.46      A    N  
ATOM   1619  CA  ILE A 212      41.364  26.906  13.577  1.00 21.26      A    C  
ATOM   1620  C   ILE A 212      42.495  25.871  13.607  1.00 20.57      A    C  
ATOM   1621  O   ILE A 212      42.757  25.245  14.641  1.00 19.02      A    O  
ATOM   1622  CB  ILE A 212      41.769  28.056  14.514  1.00 21.37      A    C  
ATOM   1623  CG1 ILE A 212      40.650  29.087  14.624  1.00 21.67      A    C  
ATOM   1624  CG2 ILE A 212      43.047  28.712  14.032  1.00 21.51      A    C  
ATOM   1625  CD1 ILE A 212      40.788  29.936  15.877  1.00 23.01      A    C  
ATOM   1626  N   THR A 213      43.144  25.693  12.462  1.00 19.52      A    N  
ATOM   1627  CA  THR A 213      44.243  24.785  12.326  1.00 19.02      A    C  
ATOM   1628  C   THR A 213      45.327  25.098  13.370  1.00 18.31      A    C  
ATOM   1629  O   THR A 213      45.846  26.196  13.441  1.00 17.28      A    O  
ATOM   1630  CB  THR A 213      44.764  24.844  10.870  1.00 19.75      A    C  
ATOM   1631  CG2 THR A 213      45.840  23.786  10.593  1.00 19.33      A    C  
ATOM   1632  OG1 THR A 213      43.664  24.642   9.984  1.00 18.18      A    O  
ATOM   1633  N   SER A 214      45.612  24.112  14.219  1.00 18.87      A    N  
ATOM   1634  CA  SER A 214      46.488  24.291  15.370  1.00 18.28      A    C  
ATOM   1635  C   SER A 214      47.706  23.369  15.294  1.00 18.40      A    C  
ATOM   1636  O   SER A 214      48.815  23.853  15.105  1.00 18.47      A    O  
ATOM   1637  CB  SER A 214      45.703  24.093  16.666  1.00 18.77      A    C  
ATOM   1638  OG  SER A 214      46.506  24.396  17.806  1.00 18.74      A    O  
ATOM   1639  N   TRP A 215      47.515  22.051  15.375  1.00 17.78      A    N  
ATOM   1640  CA  TRP A 215      48.655  21.112  15.381  1.00 16.90      A    C  
ATOM   1641  C   TRP A 215      48.261  19.654  15.138  1.00 17.36      A    C  
ATOM   1642  O   TRP A 215      47.089  19.273  15.157  1.00 16.43      A    O  
ATOM   1643  CB  TRP A 215      49.399  21.180  16.734  1.00 17.15      A    C  
ATOM   1644  CG  TRP A 215      48.549  20.697  17.913  1.00 16.81      A    C  
ATOM   1645  CD1 TRP A 215      47.624  21.408  18.576  1.00 16.22      A    C  
ATOM   1646  CD2 TRP A 215      48.528  19.382  18.492  1.00 18.01      A    C  
ATOM   1647  CE2 TRP A 215      47.569  19.401  19.522  1.00 16.93      A    C  
ATOM   1648  CE3 TRP A 215      49.233  18.201  18.250  1.00 18.36      A    C  
ATOM   1649  NE1 TRP A 215      47.054  20.660  19.559  1.00 16.71      A    N  
ATOM   1650  CZ2 TRP A 215      47.292  18.301  20.312  1.00 17.93      A    C  
ATOM   1651  CZ3 TRP A 215      48.957  17.082  19.064  1.00 18.55      A    C  
ATOM   1652  CH2 TRP A 215      47.989  17.144  20.065  1.00 18.37      A    C  
ATOM   1653  N   GLY A 216      49.280  18.838  14.935  1.00 19.44      A    N  
ATOM   1654  CA  GLY A 216      49.138  17.389  14.803  1.00 20.05      A    C  
ATOM   1655  C   GLY A 216      50.523  16.761  14.852  1.00 20.68      A    C  
ATOM   1656  O   GLY A 216      51.522  17.488  14.784  1.00 20.18      A    O  
ATOM   1657  N   GLU A 217      50.591  15.430  14.967  1.00 21.74      A    N  
ATOM   1658  CA  GLU A 217      51.867  14.735  14.945  1.00 23.03      A    C  
ATOM   1659  C   GLU A 217      52.153  14.227  13.560  1.00 23.51      A    C  
ATOM   1660  O   GLU A 217      51.581  13.208  13.134  1.00 26.60      A    O  
ATOM   1661  CB  GLU A 217      51.886  13.571  15.958  1.00 23.67      A    C  
ATOM   1662  CG  GLU A 217      53.189  12.794  15.992  1.00 23.78      A    C  
ATOM   1663  CD  GLU A 217      54.407  13.671  16.180  1.00 24.76      A    C  
ATOM   1664  OE1 GLU A 217      54.458  14.419  17.165  1.00 32.10      A    O  
ATOM   1665  OE2 GLU A 217      55.340  13.633  15.359  1.00 24.81      A    O1-
ATOM   1666  N   GLY A 218      53.064  14.902  12.867  1.00 23.41      A    N  
ATOM   1667  CA  GLY A 218      53.381  14.587  11.466  1.00 23.40      A    C  
ATOM   1668  C   GLY A 218      52.351  15.297  10.592  1.00 24.31      A    C  
ATOM   1669  O   GLY A 218      51.625  16.172  11.080  1.00 25.68      A    O  
ATOM   1670  N   CYS A 219      52.259  14.949   9.313  1.00 23.59      A    N  
ATOM   1671  CA  CYS A 219      51.098  15.389   8.536  1.00 24.28      A    C  
ATOM   1672  C   CYS A 219      50.425  14.227   7.853  1.00 24.53      A    C  
ATOM   1673  O   CYS A 219      51.075  13.478   7.171  1.00 26.14      A    O  
ATOM   1674  CB  CYS A 219      51.488  16.430   7.483  1.00 24.67      A    C  
ATOM   1675  SG  CYS A 219      52.283  17.880   8.189  1.00 24.92      A    S  
ATOM   1676  N   ALA A 220      49.118  14.098   8.034  1.00 25.94      A    N  
ATOM   1677  CA  ALA A 220      48.294  13.084   7.350  1.00 26.42      A    C  
ATOM   1678  C   ALA A 220      48.535  11.621   7.748  1.00 26.88      A    C  
ATOM   1679  O   ALA A 220      48.153  10.707   7.011  1.00 25.85      A    O  
ATOM   1680  CB  ALA A 220      48.426  13.230   5.847  1.00 25.00      A    C  
ATOM   1681  N   GLN A 221      49.147  11.388   8.899  1.00 26.07      A    N  
ATOM   1682  CA  GLN A 221      49.532  10.024   9.234  1.00 26.11      A    C  
ATOM   1683  C   GLN A 221      48.297   9.268   9.553  1.00 26.08      A    C  
ATOM   1684  O   GLN A 221      47.295   9.878   9.897  1.00 29.87      A    O  
ATOM   1685  CB  GLN A 221      50.464  10.011  10.427  1.00 25.21      A    C  
ATOM   1686  CG  GLN A 221      51.716  10.802  10.154  1.00 24.49      A    C  
ATOM   1687  CD  GLN A 221      52.855  10.334  10.989  1.00 23.29      A    C  
ATOM   1688  NE2 GLN A 221      53.071  10.964  12.132  1.00 24.16      A    N  
ATOM   1689  OE1 GLN A 221      53.527   9.415  10.616  1.00 21.53      A    O  
ATOM   1690  N   ARG A 222      48.347   7.949   9.453  1.00 27.01      A    N  
ATOM   1691  CA  ARG A 222      47.222   7.162   9.897  1.00 28.46      A    C  
ATOM   1692  C   ARG A 222      47.083   7.292  11.399  1.00 25.97      A    C  
ATOM   1693  O   ARG A 222      48.062   7.429  12.118  1.00 24.07      A    O  
ATOM   1694  CB  ARG A 222      47.307   5.697   9.425  1.00 33.23      A    C  
ATOM   1695  CG  ARG A 222      48.336   4.785  10.086  1.00 39.02      A    C  
ATOM   1696  CD  ARG A 222      48.296   3.384   9.433  1.00 42.63      A    C  
ATOM   1697  NE  ARG A 222      46.914   2.869   9.399  1.00 47.40      A    N  
ATOM   1698  CZ  ARG A 222      46.255   2.354  10.448  1.00 50.75      A    C  
ATOM   1699  NH1 ARG A 222      46.852   2.219  11.641  1.00 50.69      A    N1+
ATOM   1700  NH2 ARG A 222      44.982   1.963  10.305  1.00 50.26      A    N  
ATOM   1701  N   GLU A 223      45.843   7.308  11.853  1.00 26.71      A    N  
ATOM   1702  CA  GLU A 223      45.516   7.391  13.280  1.00 27.81      A    C  
ATOM   1703  C   GLU A 223      46.105   8.582  14.020  1.00 26.60      A    C  
ATOM   1704  O   GLU A 223      46.349   8.531  15.217  1.00 26.63      A    O  
ATOM   1705  CB  GLU A 223      45.882   6.104  13.962  1.00 29.28      A    C  
ATOM   1706  CG  GLU A 223      45.019   4.960  13.455  1.00 33.23      A    C  
ATOM   1707  CD  GLU A 223      45.496   3.629  13.986  1.00 35.43      A    C  
ATOM   1708  OE1 GLU A 223      46.369   3.615  14.885  1.00 36.08      A    O  
ATOM   1709  OE2 GLU A 223      45.006   2.607  13.487  1.00 40.09      A    O1-
ATOM   1710  N   ARG A 224      46.278   9.667  13.285  1.00 25.64      A    N  
ATOM   1711  CA  ARG A 224      46.728  10.939  13.823  1.00 25.08      A    C  
ATOM   1712  C   ARG A 224      45.868  12.049  13.202  1.00 24.45      A    C  
ATOM   1713  O   ARG A 224      46.268  12.661  12.205  1.00 26.55      A    O  
ATOM   1714  CB  ARG A 224      48.192  11.142  13.471  1.00 25.12      A    C  
ATOM   1715  CG  ARG A 224      49.111  10.145  14.128  1.00 25.40      A    C  
ATOM   1716  CD  ARG A 224      49.115  10.288  15.640  1.00 24.56      A    C  
ATOM   1717  NE  ARG A 224      50.345   9.769  16.206  1.00 23.79      A    N  
ATOM   1718  CZ  ARG A 224      50.739   9.970  17.458  1.00 24.35      A    C  
ATOM   1719  NH1 ARG A 224      49.977  10.671  18.289  1.00 24.39      A    N1+
ATOM   1720  NH2 ARG A 224      51.900   9.471  17.878  1.00 24.26      A    N  
ATOM   1721  N   PRO A 225      44.663  12.272  13.748  1.00 23.06      A    N  
ATOM   1722  CA  PRO A 225      43.796  13.389  13.353  1.00 23.08      A    C  
ATOM   1723  C   PRO A 225      44.429  14.763  13.592  1.00 22.39      A    C  
ATOM   1724  O   PRO A 225      45.208  14.945  14.543  1.00 23.60      A    O  
ATOM   1725  CB  PRO A 225      42.607  13.256  14.301  1.00 22.20      A    C  
ATOM   1726  CG  PRO A 225      42.600  11.835  14.714  1.00 22.23      A    C  
ATOM   1727  CD  PRO A 225      44.040  11.475  14.816  1.00 23.21      A    C  
ATOM   1728  N   GLY A 226      44.076  15.727  12.750  1.00 21.40      A    N  
ATOM   1729  CA  GLY A 226      44.521  17.102  12.955  1.00 19.46      A    C  
ATOM   1730  C   GLY A 226      43.792  17.648  14.140  1.00 17.91      A    C  
ATOM   1731  O   GLY A 226      42.650  17.253  14.412  1.00 18.74      A    O  
ATOM   1732  N   VAL A 227      44.440  18.546  14.861  1.00 17.47      A    N  
ATOM   1733  CA  VAL A 227      43.820  19.144  16.006  1.00 17.51      A    C  
ATOM   1734  C   VAL A 227      43.608  20.626  15.700  1.00 17.82      A    C  
ATOM   1735  O   VAL A 227      44.518  21.321  15.242  1.00 15.99      A    O  
ATOM   1736  CB  VAL A 227      44.648  18.945  17.316  1.00 17.37      A    C  
ATOM   1737  CG1 VAL A 227      43.821  19.363  18.517  1.00 17.38      A    C  
ATOM   1738  CG2 VAL A 227      45.083  17.505  17.491  1.00 17.25      A    C  
ATOM   1739  N   TYR A 228      42.381  21.070  15.986  1.00 18.53      A    N  
ATOM   1740  CA  TYR A 228      41.921  22.413  15.715  1.00 17.64      A    C  
ATOM   1741  C   TYR A 228      41.363  23.054  16.984  1.00 18.21      A    C  
ATOM   1742  O   TYR A 228      40.801  22.374  17.855  1.00 18.31      A    O  
ATOM   1743  CB  TYR A 228      40.830  22.382  14.650  1.00 17.50      A    C  
ATOM   1744  CG  TYR A 228      41.266  21.734  13.358  1.00 17.22      A    C  
ATOM   1745  CD1 TYR A 228      41.383  20.338  13.238  1.00 17.85      A    C  
ATOM   1746  CD2 TYR A 228      41.553  22.500  12.253  1.00 16.90      A    C  
ATOM   1747  CE1 TYR A 228      41.795  19.750  12.040  1.00 17.32      A    C  
ATOM   1748  CE2 TYR A 228      41.958  21.923  11.052  1.00 16.98      A    C  
ATOM   1749  CZ  TYR A 228      42.087  20.555  10.947  1.00 16.68      A    C  
ATOM   1750  OH  TYR A 228      42.509  20.025   9.759  1.00 15.02      A    O  
ATOM   1751  N   THR A 229      41.550  24.369  17.088  1.00 17.81      A    N  
ATOM   1752  CA  THR A 229      40.907  25.136  18.104  1.00 17.89      A    C  
ATOM   1753  C   THR A 229      39.408  25.032  17.858  1.00 18.06      A    C  
ATOM   1754  O   THR A 229      38.952  25.240  16.737  1.00 18.33      A    O  
ATOM   1755  CB  THR A 229      41.362  26.602  18.053  1.00 17.43      A    C  
ATOM   1756  CG2 THR A 229      40.841  27.395  19.261  1.00 16.73      A    C  
ATOM   1757  OG1 THR A 229      42.793  26.639  18.064  1.00 18.16      A    O  
ATOM   1758  N   ASN A 230      38.658  24.661  18.895  1.00 19.11      A    N  
ATOM   1759  CA  ASN A 230      37.197  24.561  18.801  1.00 20.36      A    C  
ATOM   1760  C   ASN A 230      36.548  25.923  18.954  1.00 20.12      A    C  
ATOM   1761  O   ASN A 230      36.364  26.409  20.057  1.00 20.86      A    O  
ATOM   1762  CB  ASN A 230      36.659  23.600  19.851  1.00 20.26      A    C  
ATOM   1763  CG  ASN A 230      35.189  23.268  19.644  1.00 21.19      A    C  
ATOM   1764  ND2 ASN A 230      34.610  22.658  20.655  1.00 21.70      A    N  
ATOM   1765  OD1 ASN A 230      34.585  23.529  18.588  1.00 19.83      A    O  
ATOM   1766  N   VAL A 231      36.215  26.540  17.836  1.00 21.22      A    N  
ATOM   1767  CA  VAL A 231      35.859  27.980  17.823  1.00 22.73      A    C  
ATOM   1768  C   VAL A 231      34.623  28.339  18.671  1.00 24.34      A    C  
ATOM   1769  O   VAL A 231      34.586  29.417  19.309  1.00 25.17      A    O  
ATOM   1770  CB  VAL A 231      35.676  28.487  16.380  1.00 21.98      A    C  
ATOM   1771  CG1 VAL A 231      35.281  29.966  16.360  1.00 23.10      A    C  
ATOM   1772  CG2 VAL A 231      36.970  28.320  15.612  1.00 21.02      A    C  
ATOM   1773  N   VAL A 232      33.627  27.444  18.697  1.00 24.42      A    N  
ATOM   1774  CA  VAL A 232      32.386  27.738  19.412  1.00 25.63      A    C  
ATOM   1775  C   VAL A 232      32.695  27.999  20.890  1.00 25.61      A    C  
ATOM   1776  O   VAL A 232      32.025  28.811  21.535  1.00 26.23      A    O  
ATOM   1777  CB  VAL A 232      31.308  26.642  19.208  1.00 26.48      A    C  
ATOM   1778  CG1 VAL A 232      31.625  25.372  19.981  1.00 25.77      A    C  
ATOM   1779  CG2 VAL A 232      29.930  27.164  19.599  1.00 27.98      A    C  
ATOM   1780  N   GLU A 233      33.747  27.370  21.408  1.00 25.16      A    N  
ATOM   1781  CA  GLU A 233      34.146  27.592  22.804  1.00 27.08      A    C  
ATOM   1782  C   GLU A 233      34.684  28.987  23.114  1.00 25.99      A    C  
ATOM   1783  O   GLU A 233      34.887  29.321  24.287  1.00 28.32      A    O  
ATOM   1784  CB  GLU A 233      35.180  26.544  23.231  1.00 28.55      A    C  
ATOM   1785  CG  GLU A 233      34.559  25.170  23.475  1.00 31.02      A    C  
ATOM   1786  CD  GLU A 233      33.529  25.204  24.591  1.00 32.00      A    C  
ATOM   1787  OE1 GLU A 233      33.909  25.596  25.735  1.00 30.92      A    O  
ATOM   1788  OE2 GLU A 233      32.353  24.845  24.301  1.00 31.37      A    O1-
ATOM   1789  N   TYR A 234      34.922  29.790  22.083  1.00 23.96      A    N  
ATOM   1790  CA  TYR A 234      35.546  31.117  22.242  1.00 23.64      A    C  
ATOM   1791  C   TYR A 234      34.694  32.277  21.698  1.00 23.88      A    C  
ATOM   1792  O   TYR A 234      35.224  33.360  21.441  1.00 25.23      A    O  
ATOM   1793  CB  TYR A 234      36.925  31.138  21.552  1.00 22.82      A    C  
ATOM   1794  CG  TYR A 234      37.905  30.149  22.138  1.00 22.51      A    C  
ATOM   1795  CD1 TYR A 234      37.900  28.820  21.738  1.00 22.18      A    C  
ATOM   1796  CD2 TYR A 234      38.800  30.534  23.132  1.00 22.99      A    C  
ATOM   1797  CE1 TYR A 234      38.769  27.895  22.291  1.00 21.95      A    C  
ATOM   1798  CE2 TYR A 234      39.678  29.630  23.689  1.00 23.79      A    C  
ATOM   1799  CZ  TYR A 234      39.659  28.300  23.267  1.00 23.29      A    C  
ATOM   1800  OH  TYR A 234      40.553  27.401  23.812  1.00 22.54      A    O  
ATOM   1801  N   VAL A 235      33.395  32.067  21.509  1.00 23.71      A    N  
ATOM   1802  CA  VAL A 235      32.562  33.118  20.980  1.00 24.58      A    C  
ATOM   1803  C   VAL A 235      32.379  34.262  21.969  1.00 24.84      A    C  
ATOM   1804  O   VAL A 235      32.356  35.418  21.543  1.00 23.49      A    O  
ATOM   1805  CB  VAL A 235      31.228  32.612  20.391  1.00 26.94      A    C  
ATOM   1806  CG1 VAL A 235      31.506  31.797  19.146  1.00 26.41      A    C  
ATOM   1807  CG2 VAL A 235      30.393  31.830  21.402  1.00 28.22      A    C  
ATOM   1808  N   ASP A 236      32.309  33.960  23.271  1.00 26.15      A    N  
ATOM   1809  CA  ASP A 236      32.328  35.017  24.313  1.00 25.46      A    C  
ATOM   1810  C   ASP A 236      33.677  35.739  24.382  1.00 25.76      A    C  
ATOM   1811  O   ASP A 236      33.733  36.969  24.485  1.00 25.84      A    O  
ATOM   1812  CB  ASP A 236      31.990  34.479  25.712  1.00 25.29      A    C  
ATOM   1813  CG  ASP A 236      30.562  33.941  25.815  1.00 27.33      A    C  
ATOM   1814  OD1 ASP A 236      29.652  34.410  25.090  1.00 26.87      A    O  
ATOM   1815  OD2 ASP A 236      30.345  33.012  26.624  1.00 27.66      A    O1-
ATOM   1816  N   TRP A 237      34.769  34.996  24.342  1.00 24.81      A    N  
ATOM   1817  CA  TRP A 237      36.076  35.653  24.304  1.00 25.17      A    C  
ATOM   1818  C   TRP A 237      36.192  36.588  23.083  1.00 24.25      A    C  
ATOM   1819  O   TRP A 237      36.592  37.743  23.213  1.00 26.22      A    O  
ATOM   1820  CB  TRP A 237      37.220  34.610  24.315  1.00 25.23      A    C  
ATOM   1821  CG  TRP A 237      38.603  35.220  24.310  1.00 24.32      A    C  
ATOM   1822  CD1 TRP A 237      39.287  35.693  25.377  1.00 24.10      A    C  
ATOM   1823  CD2 TRP A 237      39.430  35.452  23.165  1.00 24.77      A    C  
ATOM   1824  CE2 TRP A 237      40.616  36.059  23.623  1.00 24.95      A    C  
ATOM   1825  CE3 TRP A 237      39.279  35.213  21.793  1.00 24.66      A    C  
ATOM   1826  NE1 TRP A 237      40.506  36.196  24.979  1.00 25.52      A    N  
ATOM   1827  CZ2 TRP A 237      41.650  36.428  22.759  1.00 26.11      A    C  
ATOM   1828  CZ3 TRP A 237      40.322  35.566  20.934  1.00 24.86      A    C  
ATOM   1829  CH2 TRP A 237      41.489  36.156  21.417  1.00 24.88      A    C  
ATOM   1830  N   ILE A 238      35.832  36.100  21.904  1.00 23.62      A    N  
ATOM   1831  CA  ILE A 238      35.888  36.928  20.701  1.00 25.05      A    C  
ATOM   1832  C   ILE A 238      35.019  38.196  20.828  1.00 26.16      A    C  
ATOM   1833  O   ILE A 238      35.469  39.281  20.486  1.00 24.98      A    O  
ATOM   1834  CB  ILE A 238      35.461  36.132  19.447  1.00 25.68      A    C  
ATOM   1835  CG1 ILE A 238      36.507  35.089  19.075  1.00 25.41      A    C  
ATOM   1836  CG2 ILE A 238      35.254  37.047  18.252  1.00 25.54      A    C  
ATOM   1837  CD1 ILE A 238      35.941  34.010  18.187  1.00 25.63      A    C  
ATOM   1838  N   LEU A 239      33.787  38.059  21.311  1.00 28.29      A    N  
ATOM   1839  CA  LEU A 239      32.934  39.223  21.512  1.00 30.76      A    C  
ATOM   1840  C   LEU A 239      33.616  40.178  22.461  1.00 31.36      A    C  
ATOM   1841  O   LEU A 239      33.798  41.352  22.151  1.00 31.71      A    O  
ATOM   1842  CB  LEU A 239      31.564  38.835  22.079  1.00 33.97      A    C  
ATOM   1843  CG  LEU A 239      30.608  40.016  22.386  1.00 35.44      A    C  
ATOM   1844  CD1 LEU A 239      30.447  40.943  21.172  1.00 35.95      A    C  
ATOM   1845  CD2 LEU A 239      29.237  39.533  22.862  1.00 34.49      A    C  
ATOM   1846  N   GLU A 240      34.022  39.669  23.619  1.00 33.06      A    N  
ATOM   1847  CA  GLU A 240      34.665  40.518  24.604  1.00 34.84      A    C  
ATOM   1848  C   GLU A 240      35.881  41.239  23.997  1.00 34.25      A    C  
ATOM   1849  O   GLU A 240      35.994  42.462  24.154  1.00 35.65      A    O  
ATOM   1850  CB  GLU A 240      35.053  39.735  25.866  1.00 38.30      A    C  
ATOM   1851  CG  GLU A 240      35.562  40.628  26.999  1.00 43.07      A    C  
ATOM   1852  CD  GLU A 240      36.585  39.933  27.887  1.00 47.72      A    C  
ATOM   1853  OE1 GLU A 240      36.344  38.765  28.247  1.00 49.66      A    O  
ATOM   1854  OE2 GLU A 240      37.628  40.554  28.224  1.00 52.44      A    O1-
ATOM   1855  N   LYS A 241      36.759  40.527  23.285  1.00 29.85      A    N  
ATOM   1856  CA  LYS A 241      37.964  41.191  22.746  1.00 31.27      A    C  
ATOM   1857  C   LYS A 241      37.739  42.114  21.566  1.00 30.49      A    C  
ATOM   1858  O   LYS A 241      38.537  43.014  21.366  1.00 30.30      A    O  
ATOM   1859  CB  LYS A 241      39.066  40.189  22.391  1.00 30.44      A    C  
ATOM   1860  CG  LYS A 241      39.647  39.503  23.617  1.00 31.61      A    C  
ATOM   1861  CD  LYS A 241      40.354  40.479  24.535  1.00 31.52      A    C  
ATOM   1862  CE  LYS A 241      40.747  39.792  25.824  1.00 33.75      A    C  
ATOM   1863  NZ  LYS A 241      41.339  40.774  26.773  1.00 34.10      A    N1+
ATOM   1864  N   THR A 242      36.688  41.893  20.779  1.00 32.14      A    N  
ATOM   1865  CA  THR A 242      36.440  42.762  19.611  1.00 34.93      A    C  
ATOM   1866  C   THR A 242      35.564  44.011  19.870  1.00 37.58      A    C  
ATOM   1867  O   THR A 242      35.232  44.723  18.921  1.00 35.42      A    O  
ATOM   1868  CB  THR A 242      35.897  41.961  18.422  1.00 32.59      A    C  
ATOM   1869  CG2 THR A 242      36.943  40.999  17.926  1.00 33.12      A    C  
ATOM   1870  OG1 THR A 242      34.758  41.210  18.831  1.00 33.14      A    O  
ATOM   1871  N   GLN A 243      35.225  44.304  21.131  1.00 43.47      A    N  
ATOM   1872  CA  GLN A 243      34.577  45.594  21.470  1.00 50.60      A    C  
ATOM   1873  C   GLN A 243      35.562  46.755  21.391  1.00 57.00      A    C  
ATOM   1874  O   GLN A 243      36.778  46.558  21.351  1.00 61.30      A    O  
ATOM   1875  CB  GLN A 243      33.916  45.579  22.855  1.00 51.17      A    C  
ATOM   1876  CG  GLN A 243      32.855  44.502  23.054  1.00 55.54      A    C  
ATOM   1877  CD  GLN A 243      31.934  44.315  21.850  1.00 59.57      A    C  
ATOM   1878  NE2 GLN A 243      32.491  43.825  20.741  1.00 57.34      A    N  
ATOM   1879  OE1 GLN A 243      30.728  44.595  21.922  1.00 65.60      A    O  
ATOM   1880  N   ALA A 244      35.032  47.973  21.340  1.00 63.53      A    N  
ATOM   1881  CA  ALA A 244      35.880  49.163  21.335  1.00 64.99      A    C  
ATOM   1882  C   ALA A 244      36.352  49.484  22.762  1.00 68.32      A    C  
ATOM   1883  O   ALA A 244      35.693  49.101  23.750  1.00 63.67      A    O  
ATOM   1884  CB  ALA A 244      35.147  50.351  20.723  1.00 65.83      A    C  
ATOM   1885  N   VAL A 245      37.510  50.156  22.831  1.00 70.86      A    N  
ATOM   1886  CA  VAL A 245      38.135  50.671  24.068  1.00 71.63      A    C  
ATOM   1887  C   VAL A 245      37.802  49.827  25.293  1.00 74.16      A    C  
ATOM   1888  O   VAL A 245      38.407  48.766  25.458  1.00 73.68      A    O  
ATOM   1889  CB  VAL A 245      37.794  52.175  24.296  1.00 72.48      A    C  
ATOM   1890  CG1 VAL A 245      38.395  52.718  25.595  1.00 71.38      A    C  
ATOM   1891  CG2 VAL A 245      38.265  53.008  23.104  1.00 68.03      A    C  
ATOM   1892  OXT VAL A 245      36.944  50.156  26.118  1.00 73.57      A    O1-
TER   
HETATM 1893  C1  GOL A1435      40.474  47.862  -1.806  1.00 47.20      B    C  
HETATM 1894  O1  GOL A1435      39.242  48.555  -1.557  1.00 45.72      B    O  
HETATM 1895  C2  GOL A1435      40.284  46.373  -1.509  1.00 45.64      B    C  
HETATM 1896  O2  GOL A1435      41.059  45.612  -2.447  1.00 46.26      B    O  
HETATM 1897  C3  GOL A1435      40.678  46.085  -0.063  1.00 43.40      B    C  
HETATM 1898  O3  GOL A1435      39.535  46.345   0.771  1.00 39.51      B    O  
HETATM 1899 CL5  R9B A1438      45.791  20.615  12.166  1.00 17.64      E   CL  
HETATM 1900  C1  R9B A1438      49.021  18.507  11.395  1.00 18.79      E    C  
HETATM 1901  C2  R9B A1438      47.716  18.880  11.620  1.00 17.85      E    C  
HETATM 1902  C3  R9B A1438      47.432  20.205  11.906  1.00 18.09      E    C  
HETATM 1903  C4  R9B A1438      48.394  21.191  11.975  1.00 17.64      E    C  
HETATM 1904  C6  R9B A1438      49.720  20.819  11.750  1.00 18.19      E    C  
HETATM 1905  C7  R9B A1438      50.030  19.471  11.458  1.00 18.77      E    C  
HETATM 1906  N8  R9B A1438      51.348  19.082  11.293  1.00 18.50      E    N  
HETATM 1907  C9  R9B A1438      52.349  19.988  11.449  1.00 20.29      E    C  
HETATM 1908  C10 R9B A1438      52.091  21.383  11.696  1.00 19.68      E    C  
HETATM 1909  C11 R9B A1438      50.801  21.822  11.816  1.00 19.17      E    C  
HETATM 1910  O12 R9B A1438      53.507  19.607  11.337  1.00 20.61      E    O  
HETATM 1911  C13 R9B A1438      50.466  23.280  12.024  1.00 19.16      E    C  
HETATM 1912  N14 R9B A1438      51.698  24.023  12.133  1.00 19.36      E    N  
HETATM 1913  C15 R9B A1438      55.503  27.210   8.638  1.00 24.43      E    C  
HETATM 1914  C16 R9B A1438      54.853  28.446   8.484  1.00 24.15      E    C  
HETATM 1915  C17 R9B A1438      55.224  29.287   7.480  1.00 24.83      E    C  
HETATM 1916  C18 R9B A1438      56.558  26.884   7.770  1.00 24.39      E    C  
HETATM 1917  C19 R9B A1438      56.958  27.758   6.755  1.00 24.52      E    C  
HETATM 1918  C20 R9B A1438      56.273  28.969   6.611  1.00 24.76      E    C  
HETATM 1919  N21 R9B A1438      56.653  29.850   5.609  1.00 25.05      E    N  
HETATM 1920  C22 R9B A1438      57.660  29.613   4.753  1.00 26.05      E    C  
HETATM 1921  C23 R9B A1438      58.405  28.419   4.842  1.00 27.31      E    C  
HETATM 1922  C24 R9B A1438      58.087  27.491   5.813  1.00 26.68      E    C  
HETATM 1923  O25 R9B A1438      58.832  26.378   5.883  1.00 27.11      E    O  
HETATM 1924  O26 R9B A1438      57.935  30.447   3.898  1.00 26.41      E    O  
HETATM 1925  C27 R9B A1438      55.108  26.291   9.746  1.00 23.21      E    C  
HETATM 1926  O28 R9B A1438      55.903  25.439  10.089  1.00 22.89      E    O  
HETATM 1927  N29 R9B A1438      53.913  26.409  10.394  1.00 22.67      E    N  
HETATM 1928  C30 R9B A1438      53.496  25.534  11.491  1.00 20.56      E    C  
HETATM 1929  C31 R9B A1438      52.185  24.858  11.187  1.00 20.07      E    C  
HETATM 1930  O32 R9B A1438      51.572  25.090  10.157  1.00 19.55      E    O  
HETATM 1931  C33 R9B A1438      53.225  26.383  12.730  1.00 22.86      E    C  
HETATM 1932  C34 R9B A1438      54.160  27.538  12.842  1.00 25.16      E    C  
HETATM 1933  C35 R9B A1438      53.707  28.801  12.482  1.00 26.00      E    C  
HETATM 1934  C36 R9B A1438      54.570  29.881  12.587  1.00 28.10      E    C  
HETATM 1935  C37 R9B A1438      55.870  29.671  13.048  1.00 28.52      E    C  
HETATM 1936  C38 R9B A1438      56.333  28.405  13.400  1.00 27.05      E    C  
HETATM 1937  C39 R9B A1438      55.467  27.327  13.299  1.00 26.54      E    C  
HETATM 1938  O1  SO4 A1439      45.225  21.338  -8.814  1.00 50.68      F    O  
HETATM 1939  O2  SO4 A1439      46.432  19.401  -9.342  1.00 51.75      F    O  
HETATM 1940  O3  SO4 A1439      45.879  19.868  -7.040  1.00 49.81      F    O1-
HETATM 1941  O4  SO4 A1439      44.095  19.172  -8.550  1.00 42.36      F    O  
HETATM 1942  S   SO4 A1439      45.386  19.922  -8.428  1.00 47.69      F    S  
HETATM 1943  O1  SO4 A1440      28.857  26.932  -1.039  1.00 67.29      G    O  
HETATM 1944  O2  SO4 A1440      29.765  26.545  -3.273  1.00 68.52      G    O  
HETATM 1945  O3  SO4 A1440      31.178  27.472  -1.552  1.00 68.00      G    O1-
HETATM 1946  O4  SO4 A1440      30.442  25.112  -1.463  1.00 69.16      G    O  
HETATM 1947  S   SO4 A1440      30.064  26.513  -1.819  1.00 74.50      G    S  
HETATM 1948  O1  SO4 A1441      26.878  28.776  28.332  0.33 64.76      H    O  
HETATM 1949  O2  SO4 A1441      26.866  26.869  26.866  0.33 64.45      H    O  
HETATM 1950  O3  SO4 A1441      28.777  28.331  26.879  0.33 64.76      H    O1-
HETATM 1951  O4  SO4 A1441      28.328  26.875  28.777  0.33 64.75      H    O  
HETATM 1952  S   SO4 A1441      27.719  27.718  27.719  0.33 67.97      H    S  
HETATM 1953  O1  SO4 A1442      39.246  34.060  -2.014  1.00 77.98      I    O  
HETATM 1954  O2  SO4 A1442      39.526  31.578  -1.969  1.00 71.80      I    O  
HETATM 1955  O3  SO4 A1442      40.735  32.905  -3.552  1.00 77.88      I    O1-
HETATM 1956  O4  SO4 A1442      41.256  33.147  -1.166  1.00 81.96      I    O  
HETATM 1957  S   SO4 A1442      40.182  32.907  -2.172  1.00 87.39      I    S  
HETATM 1958 CL    CL A1443      50.321  11.628  21.830  1.00 36.73      J   CL  
HETATM 1959  O   HOH A2001      48.577  23.546   0.620  1.00 24.41      K    O  
HETATM 1960  O   HOH A2002      47.198  19.143  -1.328  1.00 30.79      K    O  
HETATM 1961  O   HOH A2003      49.587  16.023  -1.554  1.00 30.43      K    O  
HETATM 1962  O   HOH A2004      40.947  16.396  -1.727  1.00 37.61      K    O  
HETATM 1963  O   HOH A2005      45.873  15.241  -3.872  1.00 32.46      K    O  
HETATM 1964  O   HOH A2006      40.851  22.028  -8.568  1.00 30.48      K    O  
HETATM 1965  O   HOH A2007      43.081  32.293 -11.210  1.00 20.94      K    O  
HETATM 1966  O   HOH A2008      40.374  32.346 -11.635  1.00 29.37      K    O  
HETATM 1967  O   HOH A2009      31.895  30.032  -2.602  1.00 33.46      K    O  
HETATM 1968  O   HOH A2010      33.422  27.085  -0.419  1.00 42.56      K    O  
HETATM 1969  O   HOH A2011      40.285  36.361   1.499  1.00 31.21      K    O  
HETATM 1970  O   HOH A2012      43.634  35.410   0.723  1.00 30.32      K    O  
HETATM 1971  O   HOH A2013      45.549  28.005   6.155  1.00 15.96      K    O  
HETATM 1972  O   HOH A2014      55.498  32.780   0.002  1.00 28.07      K    O  
HETATM 1973  O   HOH A2015      32.978  43.052  13.484  1.00 43.13      K    O  
HETATM 1974  O   HOH A2016      59.191  37.060  11.387  1.00 27.77      K    O  
HETATM 1975  O   HOH A2017      56.202  31.979   1.971  1.00 28.11      K    O  
HETATM 1976  O   HOH A2018      47.786  28.628   4.702  1.00 25.99      K    O  
HETATM 1977  O   HOH A2019      51.650  28.211   9.492  1.00 22.71      K    O  
HETATM 1978  O   HOH A2020      40.944  31.184  11.210  1.00 13.67      K    O  
HETATM 1979  O   HOH A2021      32.185  36.625  11.339  1.00 14.75      K    O  
HETATM 1980  O   HOH A2022      33.670  40.410  14.932  1.00 43.67      K    O  
HETATM 1981  O   HOH A2023      34.757  45.121  12.556  1.00 47.39      K    O  
HETATM 1982  O   HOH A2024      31.391  42.353   9.409  1.00 34.25      K    O  
HETATM 1983  O   HOH A2025      52.927  33.063  20.047  1.00 18.76      K    O  
HETATM 1984  O   HOH A2026      54.846  28.357  16.526  1.00 21.34      K    O  
HETATM 1985  O   HOH A2027      56.181  33.220  14.235  1.00 22.92      K    O  
HETATM 1986  O   HOH A2028      61.259  32.507  23.293  1.00 34.71      K    O  
HETATM 1987  O   HOH A2029      57.292  34.447  21.653  1.00 35.88      K    O  
HETATM 1988  O   HOH A2030      53.204  42.924  19.911  1.00 52.86      K    O  
HETATM 1989  O   HOH A2031      51.348  45.668  10.186  1.00 25.11      K    O  
HETATM 1990  O   HOH A2032      52.738  43.811  -1.255  1.00 25.64      K    O  
HETATM 1991  O   HOH A2033      44.945  42.210   0.446  1.00 24.20      K    O  
HETATM 1992  O   HOH A2034      54.904  36.048  -3.809  1.00 20.79      K    O  
HETATM 1993  O   HOH A2035      54.275  34.715  -1.203  1.00 24.62      K    O  
HETATM 1994  O   HOH A2036      52.164  39.761  -8.716  1.00 26.64      K    O  
HETATM 1995  O   HOH A2037      47.949  48.046  -4.819  1.00 32.04      K    O  
HETATM 1996  O   HOH A2038      53.541  48.529  -9.932  1.00 24.04      K    O  
HETATM 1997  O   HOH A2039      44.045  45.445   0.347  1.00 34.80      K    O  
HETATM 1998  O   HOH A2040      48.405  48.573   1.132  1.00 34.14      K    O  
HETATM 1999  O   HOH A2041      44.431  47.694   1.298  1.00 28.05      K    O  
HETATM 2000  O   HOH A2042      48.504  49.205   4.021  1.00 31.87      K    O  
HETATM 2001  O   HOH A2043      45.920  48.655   6.114  1.00 29.13      K    O  
HETATM 2002  O   HOH A2044      43.959  48.999  19.148  1.00 35.76      K    O  
HETATM 2003  O   HOH A2045      42.057  46.835  20.840  1.00 26.91      K    O  
HETATM 2004  O   HOH A2046      47.071  43.041  22.466  1.00 31.36      K    O  
HETATM 2005  O   HOH A2047      50.129  44.278  19.330  1.00 18.45      K    O  
HETATM 2006  O   HOH A2048      50.022  40.309  21.732  1.00 35.82      K    O  
HETATM 2007  O   HOH A2049      49.104  34.085  26.385  1.00 16.91      K    O  
HETATM 2008  O   HOH A2050      37.757  32.434  27.291  1.00 22.44      K    O  
HETATM 2009  O   HOH A2051      42.454  36.895  26.962  1.00 29.41      K    O  
HETATM 2010  O   HOH A2052      48.266  26.728  26.039  1.00 18.51      K    O  
HETATM 2011  O   HOH A2053      52.481  23.099  21.165  1.00 24.46      K    O  
HETATM 2012  O   HOH A2054      53.319  25.980  20.300  1.00 23.67      K    O  
HETATM 2013  O   HOH A2055      45.286  23.499  20.121  1.00 27.59      K    O  
HETATM 2014  O   HOH A2056      51.079  24.445  28.275  1.00 26.91      K    O  
HETATM 2015  O   HOH A2057      41.469  25.188  22.358  1.00 21.10      K    O  
HETATM 2016  O   HOH A2058      43.606  25.550  20.726  1.00 16.47      K    O  
HETATM 2017  O   HOH A2059      42.651  49.011   2.982  1.00 27.09      K    O  
HETATM 2018  O   HOH A2060      39.522  51.989   6.818  1.00 44.54      K    O  
HETATM 2019  O   HOH A2061      32.312  41.042  -5.923  1.00 24.62      K    O  
HETATM 2020  O   HOH A2062      29.535  32.336   6.323  1.00 23.36      K    O  
HETATM 2021  O   HOH A2063      25.583  31.403  13.135  1.00 29.11      K    O  
HETATM 2022  O   HOH A2064      33.647  16.662   6.518  1.00 22.11      K    O  
HETATM 2023  O   HOH A2065      31.227  17.788  -0.096  1.00 44.02      K    O  
HETATM 2024  O   HOH A2066      38.284  26.024   4.940  1.00 20.85      K    O  
HETATM 2025  O   HOH A2067      43.239  25.825   7.704  1.00 15.36      K    O  
HETATM 2026  O   HOH A2068      55.903  19.556  -7.300  1.00 39.33      K    O  
HETATM 2027  O   HOH A2069      58.091  20.592  -7.002  1.00 42.62      K    O  
HETATM 2028  O   HOH A2070      50.264  25.250  -6.126  1.00 28.35      K    O  
HETATM 2029  O   HOH A2071      50.399  31.450 -10.729  1.00 26.91      K    O  
HETATM 2030  O   HOH A2072      38.584  16.501  -0.442  1.00 36.75      K    O  
HETATM 2031  O   HOH A2073      48.134   7.525  21.143  1.00 26.53      K    O  
HETATM 2032  O   HOH A2074      42.111   1.910  26.186  1.00 35.97      K    O  
HETATM 2033  O   HOH A2075      42.064  23.380  25.923  1.00 40.65      K    O  
HETATM 2034  O   HOH A2076      37.246  29.746  26.448  1.00 33.14      K    O  
HETATM 2035  O   HOH A2077      42.926  17.493   9.876  1.00 16.09      K    O  
HETATM 2036  O   HOH A2078      43.781  12.174   7.887  1.00 23.77      K    O  
HETATM 2037  O   HOH A2079      43.798  10.596  11.411  1.00 32.91      K    O  
HETATM 2038  O   HOH A2080      34.830  12.764   3.518  1.00 41.26      K    O  
HETATM 2039  O   HOH A2081      49.673  13.301  10.786  1.00 25.25      K    O  
HETATM 2040  O   HOH A2082      47.902  15.161  12.066  1.00 33.22      K    O  
HETATM 2041  O   HOH A2083      24.368  23.007   2.716  1.00 34.71      K    O  
HETATM 2042  O   HOH A2084      27.864  31.301   4.175  1.00 35.71      K    O  
HETATM 2043  O   HOH A2085      33.459  25.167  16.893  1.00 19.32      K    O  
HETATM 2044  O   HOH A2086      52.040  20.579  15.041  1.00 29.12      K    O  
HETATM 2045  O   HOH A2087      45.651  12.284   9.604  1.00 20.19      K    O  
HETATM 2046  O   HOH A2088      50.618   6.806   8.041  1.00 24.26      K    O  
HETATM 2047  O   HOH A2089      42.719   8.850  13.310  1.00 30.48      K    O  
HETATM 2048  O   HOH A2090      32.334  31.297  24.256  1.00 35.92      K    O  
HETATM 2049  O   HOH A2091      34.943  32.545  25.332  1.00 35.19      K    O  
HETATM 2050  O   HOH A2092      31.867  22.018  23.936  1.00 35.33      K    O  
HETATM 2051  O   HOH A2093      31.684  36.001  19.222  1.00 32.84      K    O  
HETATM 2052  O   HOH A2094      43.278  42.475  25.500  1.00 33.20      K    O  
HETATM 2053  O   HOH A2095      32.618  22.734  -1.731  1.00 33.87      K    O  
CONECT 1893 1894 1895
CONECT 1894 1893
CONECT 1895 1893 1896 1897
CONECT 1896 1895
CONECT 1897 1895 1898
CONECT 1898 1897
CONECT 1899 1902
CONECT 1900 1901 1905
CONECT 1901 1900 1902
CONECT 1902 1901 1899 1903
CONECT 1903 1902 1904
CONECT 1904 1903 1905 1909
CONECT 1905 1900 1904 1906
CONECT 1906 1905 1907
CONECT 1907 1906 1908 1910
CONECT 1908 1907 1909
CONECT 1909 1904 1908 1911
CONECT 1910 1907
CONECT 1911 1909 1912
CONECT 1912 1911 1929
CONECT 1913 1914 1916 1925
CONECT 1914 1913 1915
CONECT 1915 1914 1918
CONECT 1916 1913 1917
CONECT 1917 1916 1922 1918
CONECT 1918 1915 1917 1919
CONECT 1919 1918 1920
CONECT 1920 1919 1924 1921
CONECT 1921 1920 1922
CONECT 1922 1917 1921 1923
CONECT 1923 1922
CONECT 1924 1920
CONECT 1925 1913 1926 1927
CONECT 1926 1925
CONECT 1927 1925 1928
CONECT 1928 1927 1929 1931
CONECT 1929 1928 1912 1930
CONECT 1930 1929
CONECT 1931 1928 1932
CONECT 1932 1931 1933 1937
CONECT 1933 1932 1934
CONECT 1934 1933 1935
CONECT 1935 1934 1936
CONECT 1936 1935 1937
CONECT 1937 1932 1936
CONECT 1938 1942
CONECT 1939 1942
CONECT 1940 1942
CONECT 1941 1942
CONECT 1942 1938 1939 1940 1941
CONECT 1943 1947
CONECT 1944 1947
CONECT 1945 1947
CONECT 1946 1947
CONECT 1947 1943 1944 1945 1946
CONECT 1948 1952
CONECT 1949 1952
CONECT 1950 1952
CONECT 1951 1952
CONECT 1952 1948 1949 1950 1951
CONECT 1953 1957
CONECT 1954 1957
CONECT 1955 1957
CONECT 1956 1957
CONECT 1957 1953 1954 1955 1956
END
