# Supplementary material for: Solvent-Site Prediction for Fragment Docking and Its Implication on Fragment-Based Drug Discovery
Source: J Chem Inf Model. 2025 Nov 24;65(23):12959–77. doi: 10.1021/acs.jcim.5c02352 (PMC12690578; doi:10.1021/acs.jcim.5c02352)
Supplement: Supplementary file 3 [file ci5c02352_si_003.zip › Frag2Lead_dataset/2015-11/frag.sdf]

frag.A
  MOE2020           3D

 19 21  0  0  0  0  0  0  0  0999 V2000
   -9.5230   42.1120   25.7040 O   0  0  0  0  0  0  0  0  0  0  0  0
   -9.3360   41.5000   24.6700 C   0  0  0  0  0  0  0  0  0  0  0  0
   -8.5020   40.3390   24.4810 C   0  0  0  0  0  0  0  0  0  0  0  0
   -8.3580   39.7390   23.2930 C   0  0  0  0  0  0  0  0  0  0  0  0
   -7.4660   38.5540   23.0790 C   0  0  0  0  0  0  0  0  0  0  0  0
   -6.1530   39.0760   22.6210 C   0  0  0  0  0  0  0  0  0  0  0  0
   -5.9250   39.2990   21.2780 C   0  0  0  0  0  0  0  0  0  0  0  0
   -4.7130   39.8130   20.8670 C   0  0  0  0  0  0  0  0  0  0  0  0
   -3.7300   40.1080   21.7980 C   0  0  0  0  0  0  0  0  0  0  0  0
   -3.9640   39.8910   23.1420 C   0  0  0  0  0  0  0  0  0  0  0  0
   -5.1770   39.3810   23.5500 C   0  0  0  0  0  0  0  0  0  0  0  0
   -9.0170   40.2470   22.1880 N   0  0  0  0  0  0  0  0  0  0  0  0
   -9.8210   41.3320   22.2940 C   0  0  0  0  0  0  0  0  0  0  0  0
  -10.5980   42.0750   21.4280 C   0  0  0  0  0  0  0  0  0  0  0  0
  -11.1690   43.0820   22.2180 C   0  0  0  0  0  0  0  0  0  0  0  0
  -10.7750   42.9950   23.4990 N   0  0  0  0  0  0  0  0  0  0  0  0
   -9.9540   41.9210   23.5140 N   0  0  0  0  0  0  0  0  0  0  0  0
  -10.7780   41.8340   20.0330 C   0  0  0  0  0  0  0  0  0  0  0  0
  -10.8800   41.5990   18.8980 N   0  0  0  0  0  0  0  0  0  0  0  0
  1  2  2  0  0  0  0
  2  3  1  0  0  0  0
  2 17  1  0  0  0  0
  3  4  2  0  0  0  0
  4  5  1  0  0  0  0
  4 12  1  0  0  0  0
  5  6  1  0  0  0  0
  6  7  1  0  0  0  0
  6 11  2  0  0  0  0
  7  8  2  0  0  0  0
  8  9  1  0  0  0  0
  9 10  2  0  0  0  0
 10 11  1  0  0  0  0
 12 13  1  0  0  0  0
 13 14  2  0  0  0  0
 13 17  1  0  0  0  0
 14 15  1  0  0  0  0
 14 18  1  0  0  0  0
 15 16  2  0  0  0  0
 16 17  1  0  0  0  0
 18 19  3  0  0  0  0
M  END
$$$$
