# Supplementary material for: Solvent-Site Prediction for Fragment Docking and Its Implication on Fragment-Based Drug Discovery
Source: J Chem Inf Model. 2025 Nov 24;65(23):12959–77. doi: 10.1021/acs.jcim.5c02352 (PMC12690578; doi:10.1021/acs.jcim.5c02352)
Supplement: Supplementary file 3 [file ci5c02352_si_003.zip › Frag2Lead_dataset/2015-11/lead.sdf]

lead.A
 OpenBabel03012312223D

 26 28  0  0  0  0  0  0  0  0999 V2000
  -13.0400   49.0300   19.2290 Cl  0  0  0  0  0  0  0  0  0  0  0  0
   -3.8150   40.2980   21.6890 C   0  0  0  0  0  0  0  0  0  0  0  0
   -4.7760   39.6630   22.6870 C   0  0  0  0  0  0  0  0  0  0  0  0
   -5.5780   38.5250   22.0470 C   0  0  0  0  0  0  0  0  0  0  0  0
   -6.8070   38.0430   22.8100 C   0  0  0  0  0  0  0  0  0  0  0  0
   -7.6650   39.1630   23.2150 C   0  0  0  0  0  0  0  0  0  0  0  0
   -7.6670   39.7060   24.4360 C   0  0  0  0  0  0  0  0  0  0  0  0
   -8.4870   40.8550   24.8270 C   0  0  0  0  0  0  0  0  0  0  0  0
   -8.5320   41.3970   25.9300 O   0  0  0  0  0  0  0  0  0  0  0  0
   -9.2330   41.3050   23.7490 N   0  0  0  0  0  0  0  0  0  0  0  0
  -10.0810   42.3900   23.8680 N   0  0  0  0  0  0  0  0  0  0  0  0
  -10.6180   42.5190   22.6540 C   0  0  0  0  0  0  0  0  0  0  0  0
  -11.5230   43.4920   22.3580 N   0  0  0  0  0  0  0  0  0  0  0  0
  -11.7410   44.7050   23.1880 C   0  0  0  0  0  0  0  0  0  0  0  0
  -12.1010   45.8150   22.2520 C   0  0  0  0  0  0  0  0  0  0  0  0
  -13.3920   46.2260   22.0090 C   0  0  0  0  0  0  0  0  0  0  0  0
  -13.6820   47.2110   21.0930 C   0  0  0  0  0  0  0  0  0  0  0  0
  -12.6610   47.8140   20.3970 C   0  0  0  0  0  0  0  0  0  0  0  0
  -11.3550   47.4300   20.6290 C   0  0  0  0  0  0  0  0  0  0  0  0
  -11.0970   46.4350   21.5420 C   0  0  0  0  0  0  0  0  0  0  0  0
  -10.1250   41.5300   21.7650 C   0  0  0  0  0  0  0  0  0  0  0  0
  -10.4560   41.3330   20.4090 C   0  0  0  0  0  0  0  0  0  0  0  0
  -10.7250   41.1550   19.2980 N   0  0  0  0  0  0  0  0  0  0  0  0
   -9.2450   40.7720   22.4980 C   0  0  0  0  0  0  0  0  0  0  0  0
   -8.4690   39.7090   22.2040 N   0  0  0  0  0  0  0  0  0  0  0  0
   -9.8310   46.0570   21.7450 F   0  0  0  0  0  0  0  0  0  0  0  0
  1 18  1  0  0  0  0
  2  3  1  0  0  0  0
  3  4  1  0  0  0  0
  4  5  1  0  0  0  0
  5  6  1  0  0  0  0
  6  7  2  0  0  0  0
  6 25  1  0  0  0  0
  7  8  1  0  0  0  0
  8  9  2  0  0  0  0
  8 10  1  0  0  0  0
 10 11  1  0  0  0  0
 10 24  1  0  0  0  0
 11 12  2  0  0  0  0
 12 13  1  0  0  0  0
 12 21  1  0  0  0  0
 13 14  1  0  0  0  0
 14 15  1  0  0  0  0
 15 16  2  0  0  0  0
 15 20  1  0  0  0  0
 16 17  1  0  0  0  0
 17 18  2  0  0  0  0
 18 19  1  0  0  0  0
 19 20  2  0  0  0  0
 20 26  1  0  0  0  0
 21 22  1  0  0  0  0
 21 24  2  0  0  0  0
 22 23  3  0  0  0  0
 24 25  1  0  0  0  0
M  END
$$$$
