# Supplementary material for: Solvent-Site Prediction for Fragment Docking and Its Implication on Fragment-Based Drug Discovery
Source: J Chem Inf Model. 2025 Nov 24;65(23):12959–77. doi: 10.1021/acs.jcim.5c02352 (PMC12690578; doi:10.1021/acs.jcim.5c02352)
Supplement: Supplementary file 3 [file ci5c02352_si_003.zip › Frag2Lead_dataset/2015-11/rec-frag.pdb]

ATOM      1  N   SER A   3      14.597  21.067  10.809  1.00 63.85      A    N  
ATOM      2  CA  SER A   3      13.971  20.064  11.724  1.00 61.39      A    C  
ATOM      3  C   SER A   3      12.575  20.521  12.167  1.00 63.19      A    C  
ATOM      4  O   SER A   3      12.327  21.725  12.357  1.00 56.36      A    O  
ATOM      5  CB  SER A   3      14.877  19.801  12.943  1.00 63.07      A    C  
ATOM      6  OG  SER A   3      14.137  19.323  14.061  1.00 64.52      A    O  
ATOM      7  N   SER A   4      11.665  19.556  12.313  1.00 53.57      A    N  
ATOM      8  CA  SER A   4      10.311  19.836  12.771  1.00 45.39      A    C  
ATOM      9  C   SER A   4       9.678  18.608  13.361  1.00 40.60      A    C  
ATOM     10  O   SER A   4      10.014  17.488  12.996  1.00 43.26      A    O  
ATOM     11  CB  SER A   4       9.411  20.331  11.627  1.00 44.98      A    C  
ATOM     12  OG  SER A   4       8.080  20.602  12.097  1.00 38.94      A    O  
ATOM     13  N   PHE A   5       8.744  18.842  14.268  1.00 37.05      A    N  
ATOM     14  CA  PHE A   5       7.896  17.793  14.786  1.00 34.47      A    C  
ATOM     15  C   PHE A   5       6.893  17.396  13.703  1.00 37.00      A    C  
ATOM     16  O   PHE A   5       6.576  18.188  12.797  1.00 33.55      A    O  
ATOM     17  CB  PHE A   5       7.176  18.216  16.073  1.00 34.31      A    C  
ATOM     18  CG  PHE A   5       6.439  19.532  15.979  1.00 38.32      A    C  
ATOM     19  CD1 PHE A   5       5.131  19.590  15.508  1.00 36.03      A    C  
ATOM     20  CD2 PHE A   5       7.044  20.718  16.406  1.00 35.65      A    C  
ATOM     21  CE1 PHE A   5       4.456  20.799  15.424  1.00 36.93      A    C  
ATOM     22  CE2 PHE A   5       6.363  21.926  16.343  1.00 37.28      A    C  
ATOM     23  CZ  PHE A   5       5.076  21.972  15.838  1.00 37.44      A    C  
ATOM     24  N   LYS A   6       6.448  16.147  13.765  1.00 39.60      A    N  
ATOM     25  CA  LYS A   6       5.484  15.619  12.812  1.00 39.26      A    C  
ATOM     26  C   LYS A   6       4.213  15.163  13.498  1.00 38.68      A    C  
ATOM     27  O   LYS A   6       4.266  14.528  14.556  1.00 33.84      A    O  
ATOM     28  CB  LYS A   6       6.079  14.444  12.060  1.00 46.35      A    C  
ATOM     29  CG  LYS A   6       6.746  14.816  10.754  1.00 53.65      A    C  
ATOM     30  CD  LYS A   6       8.128  15.412  10.909  1.00 56.86      A    C  
ATOM     31  CE  LYS A   6       8.715  15.649   9.525  1.00 61.81      A    C  
ATOM     32  NZ  LYS A   6      10.133  16.089   9.571  1.00 67.91      A    N1+
ATOM     33  N   ALA A   7       3.074  15.487  12.880  1.00 35.50      A    N  
ATOM     34  CA  ALA A   7       1.775  15.029  13.357  1.00 38.60      A    C  
ATOM     35  C   ALA A   7       1.697  13.508  13.368  1.00 37.12      A    C  
ATOM     36  O   ALA A   7       1.085  12.929  14.261  1.00 39.55      A    O  
ATOM     37  CB  ALA A   7       0.656  15.603  12.500  1.00 38.85      A    C  
ATOM     38  N   ALA A   8       2.324  12.864  12.386  1.00 38.71      A    N  
ATOM     39  CA  ALA A   8       2.366  11.386  12.338  1.00 43.26      A    C  
ATOM     40  C   ALA A   8       2.876  10.806  13.644  1.00 40.58      A    C  
ATOM     41  O   ALA A   8       2.517   9.686  13.983  1.00 36.80      A    O  
ATOM     42  CB  ALA A   8       3.251  10.887  11.192  1.00 41.08      A    C  
ATOM     43  N   ASP A   9       3.720  11.562  14.356  1.00 39.76      A    N  
ATOM     44  CA  ASP A   9       4.314  11.112  15.617  1.00 37.13      A    C  
ATOM     45  C   ASP A   9       3.551  11.509  16.862  1.00 36.23      A    C  
ATOM     46  O   ASP A   9       4.064  11.312  17.952  1.00 36.49      A    O  
ATOM     47  CB  ASP A   9       5.732  11.675  15.775  1.00 43.13      A    C  
ATOM     48  CG  ASP A   9       6.639  11.326  14.623  1.00 52.78      A    C  
ATOM     49  OD1 ASP A   9       6.259  10.475  13.800  1.00 60.61      A    O  
ATOM     50  OD2 ASP A   9       7.735  11.915  14.528  1.00 58.64      A    O1-
ATOM     51  N   LEU A  10       2.364  12.087  16.735  1.00 37.86      A    N  
ATOM     52  CA  LEU A  10       1.592  12.506  17.926  1.00 41.48      A    C  
ATOM     53  C   LEU A  10       1.356  11.407  18.930  1.00 41.66      A    C  
ATOM     54  O   LEU A  10       0.997  10.304  18.549  1.00 37.57      A    O  
ATOM     55  CB  LEU A  10       0.204  13.032  17.534  1.00 45.23      A    C  
ATOM     56  CG  LEU A  10       0.054  14.537  17.281  1.00 49.55      A    C  
ATOM     57  CD1 LEU A  10      -1.179  14.825  16.436  1.00 49.96      A    C  
ATOM     58  CD2 LEU A  10       0.001  15.296  18.593  1.00 49.15      A    C  
ATOM     59  N   GLN A  11       1.523  11.711  20.216  1.00 45.83      A    N  
ATOM     60  CA  GLN A  11       1.119  10.781  21.259  1.00 44.84      A    C  
ATOM     61  C   GLN A  11      -0.114  11.383  21.897  1.00 44.42      A    C  
ATOM     62  O   GLN A  11      -0.197  12.594  22.098  1.00 48.65      A    O  
ATOM     63  CB  GLN A  11       2.223  10.558  22.307  1.00 54.68      A    C  
ATOM     64  CG  GLN A  11       1.863   9.570  23.439  1.00 58.74      A    C  
ATOM     65  CD  GLN A  11       1.717   8.111  22.988  1.00 64.60      A    C  
ATOM     66  NE2 GLN A  11       0.476   7.658  22.802  1.00 61.92      A    N  
ATOM     67  OE1 GLN A  11       2.709   7.399  22.832  1.00 72.42      A    O  
ATOM     68  N   LEU A  12      -1.072  10.531  22.216  1.00 38.35      A    N  
ATOM     69  CA  LEU A  12      -2.315  10.948  22.827  1.00 40.05      A    C  
ATOM     70  C   LEU A  12      -2.399  10.338  24.212  1.00 37.55      A    C  
ATOM     71  O   LEU A  12      -2.158   9.146  24.373  1.00 34.15      A    O  
ATOM     72  CB  LEU A  12      -3.491  10.478  21.959  1.00 44.55      A    C  
ATOM     73  CG  LEU A  12      -4.920  10.575  22.500  1.00 53.61      A    C  
ATOM     74  CD1 LEU A  12      -5.240  11.958  23.067  1.00 54.16      A    C  
ATOM     75  CD2 LEU A  12      -5.904  10.204  21.395  1.00 60.63      A    C  
ATOM     76  N   GLU A  13      -2.691  11.179  25.197  1.00 30.92      A    N  
ATOM     77  CA  GLU A  13      -2.935  10.768  26.548  1.00 34.61      A    C  
ATOM     78  C   GLU A  13      -4.252  11.398  26.921  1.00 37.64      A    C  
ATOM     79  O   GLU A  13      -4.328  12.614  27.122  1.00 39.80      A    O  
ATOM     80  CB  GLU A  13      -1.840  11.246  27.520  1.00 33.54      A    C  
ATOM     81  CG  GLU A  13      -2.190  10.993  28.988  1.00 37.29      A    C  
ATOM     82  CD  GLU A  13      -1.290  11.706  30.002  1.00 39.07      A    C  
ATOM     83  OE1 GLU A  13      -0.274  12.336  29.612  1.00 37.46      A    O  
ATOM     84  OE2 GLU A  13      -1.627  11.641  31.216  1.00 40.25      A    O1-
ATOM     85  N   MET A  14      -5.288  10.573  27.017  1.00 37.97      A    N  
ATOM     86  CA  MET A  14      -6.611  11.064  27.340  1.00 40.54      A    C  
ATOM     87  C   MET A  14      -6.714  11.384  28.801  1.00 35.91      A    C  
ATOM     88  O   MET A  14      -6.077  10.757  29.620  1.00 34.27      A    O  
ATOM     89  CB  MET A  14      -7.674  10.028  26.980  1.00 47.54      A    C  
ATOM     90  CG  MET A  14      -7.775   9.789  25.486  1.00 56.59      A    C  
ATOM     91  SD  MET A  14      -8.189  11.294  24.581  1.00 62.12      A    S  
ATOM     92  CE  MET A  14      -9.814  11.643  25.277  1.00 69.03      A    C  
ATOM     93  N   THR A  15      -7.582  12.331  29.123  1.00 36.17      A    N  
ATOM     94  CA  THR A  15      -7.733  12.774  30.487  1.00 38.38      A    C  
ATOM     95  C   THR A  15      -8.468  11.725  31.289  1.00 43.23      A    C  
ATOM     96  O   THR A  15      -9.359  11.070  30.767  1.00 41.63      A    O  
ATOM     97  CB  THR A  15      -8.524  14.082  30.570  1.00 35.64      A    C  
ATOM     98  CG2 THR A  15      -9.967  13.917  30.053  1.00 40.42      A    C  
ATOM     99  OG1 THR A  15      -8.569  14.517  31.927  1.00 32.94      A    O  
ATOM    100  N   GLN A  16      -8.089  11.595  32.556  1.00 48.94      A    N  
ATOM    101  CA  GLN A  16      -8.774  10.732  33.509  1.00 53.10      A    C  
ATOM    102  C   GLN A  16      -9.744  11.545  34.376  1.00 57.22      A    C  
ATOM    103  O   GLN A  16     -10.556  10.956  35.076  1.00 53.02      A    O  
ATOM    104  CB  GLN A  16      -7.769  10.030  34.439  1.00 52.14      A    C  
ATOM    105  CG  GLN A  16      -6.700   9.180  33.757  1.00 57.36      A    C  
ATOM    106  CD  GLN A  16      -7.256   7.946  33.069  1.00 66.47      A    C  
ATOM    107  NE2 GLN A  16      -6.401   7.242  32.339  1.00 64.81      A    N  
ATOM    108  OE1 GLN A  16      -8.442   7.631  33.185  1.00 69.86      A    O  
ATOM    109  N   LYS A  17      -9.633  12.879  34.354  1.00 59.83      A    N  
ATOM    110  CA  LYS A  17     -10.477  13.766  35.161  1.00 58.57      A    C  
ATOM    111  C   LYS A  17     -11.176  14.792  34.288  1.00 57.86      A    C  
ATOM    112  O   LYS A  17     -10.874  15.979  34.369  1.00 58.59      A    O  
ATOM    113  CB  LYS A  17      -9.638  14.555  36.166  1.00 66.76      A    C  
ATOM    114  CG  LYS A  17      -8.912  13.781  37.246  1.00 74.95      A    C  
ATOM    115  CD  LYS A  17      -8.246  14.792  38.177  1.00 78.29      A    C  
ATOM    116  CE  LYS A  17      -7.419  14.152  39.280  1.00 80.24      A    C  
ATOM    117  NZ  LYS A  17      -8.214  13.221  40.129  1.00 85.31      A    N1+
ATOM    118  N   PRO A  18     -12.130  14.362  33.462  1.00 55.41      A    N  
ATOM    119  CA  PRO A  18     -12.764  15.356  32.590  1.00 54.38      A    C  
ATOM    120  C   PRO A  18     -13.426  16.471  33.394  1.00 60.88      A    C  
ATOM    121  O   PRO A  18     -14.051  16.196  34.423  1.00 58.28      A    O  
ATOM    122  CB  PRO A  18     -13.829  14.549  31.828  1.00 54.38      A    C  
ATOM    123  CG  PRO A  18     -13.608  13.113  32.177  1.00 49.45      A    C  
ATOM    124  CD  PRO A  18     -12.835  13.076  33.458  1.00 51.39      A    C  
ATOM    125  N   HIS A  19     -13.287  17.720  32.959  1.00 60.73      A    N  
ATOM    126  CA  HIS A  19     -13.957  18.796  33.672  1.00 61.17      A    C  
ATOM    127  C   HIS A  19     -15.388  18.967  33.145  1.00 58.73      A    C  
ATOM    128  O   HIS A  19     -15.690  18.675  31.971  1.00 42.50      A    O  
ATOM    129  CB  HIS A  19     -13.174  20.101  33.592  1.00 70.44      A    C  
ATOM    130  CG  HIS A  19     -13.536  21.074  34.671  1.00 82.55      A    C  
ATOM    131  CD2 HIS A  19     -14.515  22.009  34.741  1.00 86.49      A    C  
ATOM    132  ND1 HIS A  19     -12.867  21.132  35.876  1.00 87.09      A    N  
ATOM    133  CE1 HIS A  19     -13.407  22.072  36.634  1.00 88.54      A    C  
ATOM    134  NE2 HIS A  19     -14.410  22.617  35.969  1.00 88.83      A    N  
ATOM    135  N   LYS A  20     -16.272  19.408  34.035  1.00 62.62      A    N  
ATOM    136  CA  LYS A  20     -17.673  19.664  33.688  1.00 64.10      A    C  
ATOM    137  C   LYS A  20     -17.727  20.824  32.680  1.00 57.09      A    C  
ATOM    138  O   LYS A  20     -16.986  21.790  32.818  1.00 47.98      A    O  
ATOM    139  CB  LYS A  20     -18.475  19.957  34.975  1.00 69.83      A    C  
ATOM    140  CG  LYS A  20     -19.883  20.505  34.774  1.00 79.60      A    C  
ATOM    141  CD  LYS A  20     -19.926  22.031  34.849  1.00 83.62      A    C  
ATOM    142  CE  LYS A  20     -20.002  22.540  36.279  1.00 86.82      A    C  
ATOM    143  NZ  LYS A  20     -21.403  22.470  36.790  1.00 89.27      A    N1+
ATOM    144  N   LYS A  21     -18.580  20.731  31.664  1.00 52.09      A    N  
ATOM    145  CA  LYS A  21     -18.646  21.791  30.653  1.00 56.17      A    C  
ATOM    146  C   LYS A  21     -19.534  22.960  31.135  1.00 58.89      A    C  
ATOM    147  O   LYS A  21     -20.374  22.779  32.016  1.00 62.11      A    O  
ATOM    148  CB  LYS A  21     -19.106  21.248  29.297  1.00 57.59      A    C  
ATOM    149  CG  LYS A  21     -18.370  19.990  28.850  1.00 56.60      A    C  
ATOM    150  CD  LYS A  21     -18.115  19.984  27.354  1.00 52.06      A    C  
ATOM    151  CE  LYS A  21     -17.795  18.596  26.814  1.00 51.34      A    C  
ATOM    152  NZ  LYS A  21     -16.894  17.788  27.674  1.00 49.41      A    N1+
ATOM    153  N   PRO A  22     -19.340  24.161  30.561  1.00 54.74      A    N  
ATOM    154  CA  PRO A  22     -20.071  25.339  31.026  1.00 59.82      A    C  
ATOM    155  C   PRO A  22     -21.575  25.106  31.024  1.00 63.73      A    C  
ATOM    156  O   PRO A  22     -22.132  24.718  29.995  1.00 58.50      A    O  
ATOM    157  CB  PRO A  22     -19.691  26.432  30.010  1.00 61.77      A    C  
ATOM    158  CG  PRO A  22     -18.513  25.905  29.258  1.00 60.79      A    C  
ATOM    159  CD  PRO A  22     -18.633  24.419  29.291  1.00 60.42      A    C  
ATOM    160  N   GLY A  23     -22.211  25.327  32.175  1.00 76.08      A    N  
ATOM    161  CA  GLY A  23     -23.653  25.121  32.339  1.00 87.68      A    C  
ATOM    162  C   GLY A  23     -24.500  25.909  31.351  1.00 98.02      A    C  
ATOM    163  O   GLY A  23     -24.021  26.874  30.755  1.00 97.23      A    O  
ATOM    164  N   PRO A  24     -25.772  25.506  31.167  1.00110.10      A    N  
ATOM    165  CA  PRO A  24     -26.608  26.207  30.183  1.00109.86      A    C  
ATOM    166  C   PRO A  24     -26.994  27.644  30.574  1.00103.75      A    C  
ATOM    167  O   PRO A  24     -27.197  28.481  29.687  1.00 98.82      A    O  
ATOM    168  CB  PRO A  24     -27.856  25.311  30.073  1.00114.77      A    C  
ATOM    169  CG  PRO A  24     -27.479  24.008  30.704  1.00112.59      A    C  
ATOM    170  CD  PRO A  24     -26.480  24.359  31.762  1.00109.57      A    C  
ATOM    171  N   GLY A  25     -27.083  27.922  31.877  1.00 98.90      A    N  
ATOM    172  CA  GLY A  25     -27.442  29.259  32.376  1.00 93.68      A    C  
ATOM    173  C   GLY A  25     -26.265  30.016  32.969  1.00 93.05      A    C  
ATOM    174  O   GLY A  25     -26.429  30.832  33.883  1.00 79.04      A    O  
ATOM    175  N   GLU A  26     -25.072  29.755  32.443  1.00 92.79      A    N  
ATOM    176  CA  GLU A  26     -23.854  30.368  32.957  1.00 91.54      A    C  
ATOM    177  C   GLU A  26     -23.136  31.047  31.788  1.00 90.10      A    C  
ATOM    178  O   GLU A  26     -23.013  30.451  30.715  1.00 85.26      A    O  
ATOM    179  CB  GLU A  26     -22.992  29.292  33.636  1.00 92.18      A    C  
ATOM    180  CG  GLU A  26     -23.836  28.317  34.457  1.00 87.59      A    C  
ATOM    181  CD  GLU A  26     -23.055  27.555  35.512  1.00 95.48      A    C  
ATOM    182  OE1 GLU A  26     -23.500  27.580  36.687  1.00 95.47      A    O  
ATOM    183  OE2 GLU A  26     -22.012  26.934  35.182  1.00 79.32      A    O1-
ATOM    184  N   PRO A  27     -22.686  32.306  31.975  1.00 94.87      A    N  
ATOM    185  CA  PRO A  27     -22.054  33.012  30.865  1.00 91.06      A    C  
ATOM    186  C   PRO A  27     -20.574  32.672  30.723  1.00 83.32      A    C  
ATOM    187  O   PRO A  27     -19.872  32.521  31.727  1.00 79.69      A    O  
ATOM    188  CB  PRO A  27     -22.219  34.480  31.260  1.00 96.72      A    C  
ATOM    189  CG  PRO A  27     -22.143  34.463  32.756  1.00 97.80      A    C  
ATOM    190  CD  PRO A  27     -22.663  33.116  33.212  1.00 96.62      A    C  
ATOM    191  N   LEU A  28     -20.122  32.560  29.476  1.00 79.05      A    N  
ATOM    192  CA  LEU A  28     -18.719  32.300  29.154  1.00 74.50      A    C  
ATOM    193  C   LEU A  28     -17.899  33.595  29.134  1.00 70.26      A    C  
ATOM    194  O   LEU A  28     -17.917  34.325  28.144  1.00 67.22      A    O  
ATOM    195  CB  LEU A  28     -18.619  31.637  27.778  1.00 74.00      A    C  
ATOM    196  CG  LEU A  28     -19.244  30.249  27.659  1.00 72.33      A    C  
ATOM    197  CD1 LEU A  28     -19.530  29.895  26.206  1.00 69.99      A    C  
ATOM    198  CD2 LEU A  28     -18.340  29.221  28.321  1.00 70.76      A    C  
ATOM    199  N   VAL A  29     -17.194  33.880  30.230  1.00 69.60      A    N  
ATOM    200  CA  VAL A  29     -16.274  35.016  30.282  1.00 64.45      A    C  
ATOM    201  C   VAL A  29     -15.106  34.616  29.382  1.00 63.92      A    C  
ATOM    202  O   VAL A  29     -14.632  33.478  29.452  1.00 65.16      A    O  
ATOM    203  CB  VAL A  29     -15.769  35.312  31.719  1.00 64.62      A    C  
ATOM    204  CG1 VAL A  29     -14.849  36.527  31.726  1.00 61.23      A    C  
ATOM    205  CG2 VAL A  29     -16.938  35.527  32.678  1.00 65.45      A    C  
ATOM    206  N   PHE A  30     -14.654  35.530  28.527  1.00 58.58      A    N  
ATOM    207  CA  PHE A  30     -13.561  35.225  27.594  1.00 54.71      A    C  
ATOM    208  C   PHE A  30     -12.275  34.769  28.296  1.00 45.43      A    C  
ATOM    209  O   PHE A  30     -11.816  35.399  29.240  1.00 52.17      A    O  
ATOM    210  CB  PHE A  30     -13.241  36.439  26.700  1.00 56.35      A    C  
ATOM    211  CG  PHE A  30     -12.024  36.243  25.817  1.00 56.98      A    C  
ATOM    212  CD1 PHE A  30     -10.746  36.543  26.291  1.00 48.41      A    C  
ATOM    213  CD2 PHE A  30     -12.155  35.746  24.520  1.00 57.59      A    C  
ATOM    214  CE1 PHE A  30      -9.629  36.355  25.495  1.00 50.89      A    C  
ATOM    215  CE2 PHE A  30     -11.036  35.561  23.716  1.00 59.61      A    C  
ATOM    216  CZ  PHE A  30      -9.773  35.868  24.204  1.00 56.30      A    C  
ATOM    217  N   GLY A  31     -11.722  33.659  27.826  1.00 42.15      A    N  
ATOM    218  CA  GLY A  31     -10.409  33.179  28.242  1.00 40.27      A    C  
ATOM    219  C   GLY A  31     -10.195  32.715  29.668  1.00 38.65      A    C  
ATOM    220  O   GLY A  31      -9.048  32.736  30.156  1.00 31.68      A    O  
ATOM    221  N   LYS A  32     -11.268  32.291  30.334  1.00 36.51      A    N  
ATOM    222  CA  LYS A  32     -11.170  31.765  31.690  1.00 44.72      A    C  
ATOM    223  C   LYS A  32     -11.504  30.280  31.801  1.00 44.43      A    C  
ATOM    224  O   LYS A  32     -11.166  29.676  32.803  1.00 45.99      A    O  
ATOM    225  CB  LYS A  32     -12.087  32.521  32.642  1.00 52.69      A    C  
ATOM    226  CG  LYS A  32     -11.796  34.001  32.746  1.00 60.01      A    C  
ATOM    227  CD  LYS A  32     -11.854  34.449  34.196  1.00 64.39      A    C  
ATOM    228  CE  LYS A  32     -11.984  35.956  34.322  1.00 70.09      A    C  
ATOM    229  NZ  LYS A  32     -11.950  36.340  35.763  1.00 77.55      A    N1+
ATOM    230  N   THR A  33     -12.171  29.713  30.794  1.00 38.78      A    N  
ATOM    231  CA  THR A  33     -12.597  28.318  30.808  1.00 38.17      A    C  
ATOM    232  C   THR A  33     -11.845  27.561  29.748  1.00 37.96      A    C  
ATOM    233  O   THR A  33     -11.846  27.947  28.574  1.00 42.40      A    O  
ATOM    234  CB  THR A  33     -14.094  28.197  30.480  1.00 44.86      A    C  
ATOM    235  CG2 THR A  33     -14.559  26.753  30.573  1.00 42.94      A    C  
ATOM    236  OG1 THR A  33     -14.845  28.982  31.405  1.00 45.26      A    O  
ATOM    237  N   PHE A  34     -11.210  26.476  30.153  1.00 32.84      A    N  
ATOM    238  CA  PHE A  34     -10.384  25.719  29.254  1.00 30.55      A    C  
ATOM    239  C   PHE A  34     -10.927  24.323  29.011  1.00 29.24      A    C  
ATOM    240  O   PHE A  34     -11.695  23.798  29.814  1.00 31.46      A    O  
ATOM    241  CB  PHE A  34      -8.975  25.705  29.841  1.00 32.45      A    C  
ATOM    242  CG  PHE A  34      -8.393  27.079  29.940  1.00 33.13      A    C  
ATOM    243  CD1 PHE A  34      -7.810  27.674  28.823  1.00 34.80      A    C  
ATOM    244  CD2 PHE A  34      -8.508  27.814  31.106  1.00 31.93      A    C  
ATOM    245  CE1 PHE A  34      -7.322  28.972  28.887  1.00 36.02      A    C  
ATOM    246  CE2 PHE A  34      -8.016  29.109  31.178  1.00 33.13      A    C  
ATOM    247  CZ  PHE A  34      -7.426  29.689  30.075  1.00 32.24      A    C  
ATOM    248  N   THR A  35     -10.535  23.719  27.901  1.00 29.68      A    N  
ATOM    249  CA  THR A  35     -10.994  22.379  27.591  1.00 28.87      A    C  
ATOM    250  C   THR A  35     -10.113  21.366  28.326  1.00 30.52      A    C  
ATOM    251  O   THR A  35      -9.204  21.744  29.066  1.00 31.94      A    O  
ATOM    252  CB  THR A  35     -11.000  22.133  26.086  1.00 30.37      A    C  
ATOM    253  CG2 THR A  35     -11.804  23.221  25.358  1.00 34.12      A    C  
ATOM    254  OG1 THR A  35      -9.658  22.138  25.606  1.00 31.39      A    O  
ATOM    255  N   ASP A  36     -10.363  20.084  28.099  1.00 31.67      A    N  
ATOM    256  CA  ASP A  36      -9.714  18.995  28.849  1.00 30.74      A    C  
ATOM    257  C   ASP A  36      -8.312  18.700  28.415  1.00 29.50      A    C  
ATOM    258  O   ASP A  36      -7.528  18.138  29.193  1.00 30.76      A    O  
ATOM    259  CB  ASP A  36     -10.524  17.689  28.672  1.00 33.48      A    C  
ATOM    260  CG  ASP A  36     -11.859  17.718  29.400  1.00 34.49      A    C  
ATOM    261  OD1 ASP A  36     -11.917  18.239  30.530  1.00 33.12      A    O  
ATOM    262  OD2 ASP A  36     -12.857  17.208  28.837  1.00 40.18      A    O1-
ATOM    263  N   HIS A  37      -8.000  18.996  27.158  1.00 27.21      A    N  
ATOM    264  CA  HIS A  37      -6.670  18.690  26.633  1.00 30.10      A    C  
ATOM    265  C   HIS A  37      -5.891  19.899  26.088  1.00 29.62      A    C  
ATOM    266  O   HIS A  37      -6.445  20.978  25.841  1.00 27.74      A    O  
ATOM    267  CB  HIS A  37      -6.764  17.595  25.577  1.00 33.53      A    C  
ATOM    268  CG  HIS A  37      -7.474  16.371  26.065  1.00 35.41      A    C  
ATOM    269  CD2 HIS A  37      -7.004  15.203  26.566  1.00 35.07      A    C  
ATOM    270  ND1 HIS A  37      -8.848  16.280  26.104  1.00 34.07      A    N  
ATOM    271  CE1 HIS A  37      -9.196  15.103  26.592  1.00 37.53      A    C  
ATOM    272  NE2 HIS A  37      -8.097  14.433  26.883  1.00 36.27      A    N  
ATOM    273  N   MET A  38      -4.596  19.662  25.914  1.00 29.55      A    N  
ATOM    274  CA  MET A  38      -3.657  20.639  25.413  1.00 29.15      A    C  
ATOM    275  C   MET A  38      -2.618  19.937  24.559  1.00 29.21      A    C  
ATOM    276  O   MET A  38      -2.358  18.746  24.745  1.00 34.24      A    O  
ATOM    277  CB  MET A  38      -2.974  21.352  26.589  1.00 28.02      A    C  
ATOM    278  CG  MET A  38      -1.911  20.540  27.317  1.00 28.73      A    C  
ATOM    279  SD  MET A  38      -1.350  21.298  28.857  1.00 31.50      A    S  
ATOM    280  CE  MET A  38      -0.554  22.823  28.349  1.00 31.75      A    C  
ATOM    281  N   LEU A  39      -2.043  20.670  23.613  1.00 26.33      A    N  
ATOM    282  CA  LEU A  39      -0.902  20.190  22.845  1.00 27.05      A    C  
ATOM    283  C   LEU A  39       0.367  20.656  23.565  1.00 27.43      A    C  
ATOM    284  O   LEU A  39       0.367  21.706  24.177  1.00 26.07      A    O  
ATOM    285  CB  LEU A  39      -0.921  20.769  21.439  1.00 25.30      A    C  
ATOM    286  CG  LEU A  39       0.178  20.333  20.487  1.00 27.57      A    C  
ATOM    287  CD1 LEU A  39      -0.010  18.868  20.131  1.00 32.04      A    C  
ATOM    288  CD2 LEU A  39       0.163  21.181  19.222  1.00 30.43      A    C  
ATOM    289  N   MET A  40       1.434  19.872  23.455  1.00 31.04      A    N  
ATOM    290  CA  MET A  40       2.720  20.166  24.077  1.00 36.20      A    C  
ATOM    291  C   MET A  40       3.818  19.620  23.179  1.00 35.26      A    C  
ATOM    292  O   MET A  40       3.761  18.450  22.785  1.00 37.34      A    O  
ATOM    293  CB  MET A  40       2.795  19.497  25.440  1.00 42.82      A    C  
ATOM    294  CG  MET A  40       4.117  19.698  26.169  1.00 51.77      A    C  
ATOM    295  SD  MET A  40       4.364  21.412  26.659  1.00 64.70      A    S  
ATOM    296  CE  MET A  40       2.913  21.621  27.695  1.00 57.72      A    C  
ATOM    297  N   VAL A  41       4.777  20.462  22.798  1.00 31.83      A    N  
ATOM    298  CA  VAL A  41       5.942  20.017  22.001  1.00 31.45      A    C  
ATOM    299  C   VAL A  41       7.158  20.756  22.572  1.00 36.27      A    C  
ATOM    300  O   VAL A  41       7.123  21.993  22.705  1.00 31.42      A    O  
ATOM    301  CB  VAL A  41       5.845  20.339  20.484  1.00 30.44      A    C  
ATOM    302  CG1 VAL A  41       6.692  19.349  19.690  1.00 31.35      A    C  
ATOM    303  CG2 VAL A  41       4.410  20.322  19.973  1.00 29.62      A    C  
ATOM    304  N   GLU A  42       8.204  20.008  22.925  1.00 35.62      A    N  
ATOM    305  CA  GLU A  42       9.440  20.576  23.490  1.00 38.12      A    C  
ATOM    306  C   GLU A  42      10.530  20.568  22.445  1.00 33.17      A    C  
ATOM    307  O   GLU A  42      10.526  19.721  21.573  1.00 31.90      A    O  
ATOM    308  CB  GLU A  42       9.935  19.775  24.697  1.00 41.90      A    C  
ATOM    309  CG  GLU A  42       8.900  19.541  25.777  1.00 48.91      A    C  
ATOM    310  CD  GLU A  42       9.522  19.119  27.091  1.00 58.27      A    C  
ATOM    311  OE1 GLU A  42      10.459  18.288  27.083  1.00 66.54      A    O  
ATOM    312  OE2 GLU A  42       9.073  19.622  28.138  1.00 62.56      A    O1-
ATOM    313  N   TRP A  43      11.457  21.519  22.554  1.00 31.56      A    N  
ATOM    314  CA  TRP A  43      12.609  21.632  21.670  1.00 31.96      A    C  
ATOM    315  C   TRP A  43      13.861  21.780  22.529  1.00 33.76      A    C  
ATOM    316  O   TRP A  43      13.819  22.375  23.605  1.00 26.71      A    O  
ATOM    317  CB  TRP A  43      12.460  22.867  20.783  1.00 31.96      A    C  
ATOM    318  CG  TRP A  43      13.567  23.097  19.820  1.00 30.77      A    C  
ATOM    319  CD1 TRP A  43      13.719  22.506  18.598  1.00 33.37      A    C  
ATOM    320  CD2 TRP A  43      14.660  24.019  19.957  1.00 30.98      A    C  
ATOM    321  CE2 TRP A  43      15.444  23.909  18.796  1.00 33.18      A    C  
ATOM    322  CE3 TRP A  43      15.049  24.929  20.946  1.00 30.81      A    C  
ATOM    323  NE1 TRP A  43      14.850  22.973  17.987  1.00 31.21      A    N  
ATOM    324  CZ2 TRP A  43      16.600  24.676  18.595  1.00 33.98      A    C  
ATOM    325  CZ3 TRP A  43      16.204  25.683  20.751  1.00 31.49      A    C  
ATOM    326  CH2 TRP A  43      16.960  25.555  19.587  1.00 32.61      A    C  
ATOM    327  N   ASN A  44      14.965  21.206  22.064  1.00 39.23      A    N  
ATOM    328  CA  ASN A  44      16.270  21.419  22.698  1.00 48.18      A    C  
ATOM    329  C   ASN A  44      17.344  21.256  21.634  1.00 51.80      A    C  
ATOM    330  O   ASN A  44      17.027  21.281  20.444  1.00 55.93      A    O  
ATOM    331  CB  ASN A  44      16.478  20.498  23.906  1.00 47.21      A    C  
ATOM    332  CG  ASN A  44      16.441  19.035  23.537  1.00 46.48      A    C  
ATOM    333  ND2 ASN A  44      15.916  18.216  24.428  1.00 47.27      A    N  
ATOM    334  OD1 ASN A  44      16.885  18.648  22.464  1.00 48.63      A    O  
ATOM    335  N   ASP A  45      18.600  21.104  22.042  1.00 60.89      A    N  
ATOM    336  CA  ASP A  45      19.695  20.967  21.073  1.00 68.30      A    C  
ATOM    337  C   ASP A  45      19.531  19.717  20.200  1.00 66.36      A    C  
ATOM    338  O   ASP A  45      20.022  19.689  19.074  1.00 71.12      A    O  
ATOM    339  CB  ASP A  45      21.071  21.004  21.758  1.00 69.86      A    C  
ATOM    340  CG  ASP A  45      21.266  19.884  22.772  1.00 77.49      A    C  
ATOM    341  OD1 ASP A  45      20.274  19.333  23.297  1.00 87.53      A    O  
ATOM    342  OD2 ASP A  45      22.434  19.566  23.057  1.00 79.48      A    O1-
ATOM    343  N   LYS A  46      18.823  18.704  20.706  1.00 62.72      A    N  
ATOM    344  CA  LYS A  46      18.499  17.519  19.901  1.00 65.83      A    C  
ATOM    345  C   LYS A  46      17.452  17.801  18.805  1.00 59.32      A    C  
ATOM    346  O   LYS A  46      17.223  16.942  17.958  1.00 58.18      A    O  
ATOM    347  CB  LYS A  46      17.930  16.374  20.760  1.00 70.70      A    C  
ATOM    348  CG  LYS A  46      18.732  15.893  21.962  1.00 74.10      A    C  
ATOM    349  CD  LYS A  46      18.010  14.701  22.582  1.00 74.71      A    C  
ATOM    350  CE  LYS A  46      18.383  14.477  24.038  1.00 85.57      A    C  
ATOM    351  NZ  LYS A  46      17.524  13.427  24.662  1.00 88.70      A    N1+
ATOM    352  N   GLY A  47      16.792  18.963  18.840  1.00 49.67      A    N  
ATOM    353  CA  GLY A  47      15.703  19.272  17.901  1.00 39.51      A    C  
ATOM    354  C   GLY A  47      14.357  19.111  18.589  1.00 36.66      A    C  
ATOM    355  O   GLY A  47      14.276  19.096  19.812  1.00 34.85      A    O  
ATOM    356  N   TRP A  48      13.294  18.966  17.803  1.00 39.41      A    N  
ATOM    357  CA  TRP A  48      11.950  18.825  18.355  1.00 35.94      A    C  
ATOM    358  C   TRP A  48      11.677  17.426  18.897  1.00 35.92      A    C  
ATOM    359  O   TRP A  48      11.914  16.436  18.220  1.00 39.55      A    O  
ATOM    360  CB  TRP A  48      10.886  19.162  17.283  1.00 36.98      A    C  
ATOM    361  CG  TRP A  48      10.814  20.626  16.928  1.00 34.26      A    C  
ATOM    362  CD1 TRP A  48      11.344  21.219  15.832  1.00 33.21      A    C  
ATOM    363  CD2 TRP A  48      10.178  21.675  17.683  1.00 30.92      A    C  
ATOM    364  CE2 TRP A  48      10.358  22.870  16.963  1.00 27.88      A    C  
ATOM    365  CE3 TRP A  48       9.460  21.711  18.879  1.00 31.32      A    C  
ATOM    366  NE1 TRP A  48      11.071  22.561  15.836  1.00 32.74      A    N  
ATOM    367  CZ2 TRP A  48       9.885  24.093  17.408  1.00 26.24      A    C  
ATOM    368  CZ3 TRP A  48       8.978  22.942  19.325  1.00 33.29      A    C  
ATOM    369  CH2 TRP A  48       9.200  24.120  18.581  1.00 26.77      A    C  
ATOM    370  N   GLY A  49      11.128  17.354  20.101  1.00 32.43      A    N  
ATOM    371  CA  GLY A  49      10.652  16.101  20.643  1.00 34.87      A    C  
ATOM    372  C   GLY A  49       9.350  15.701  19.960  1.00 40.51      A    C  
ATOM    373  O   GLY A  49       8.954  16.279  18.920  1.00 35.91      A    O  
ATOM    374  N   GLN A  50       8.666  14.728  20.557  1.00 40.79      A    N  
ATOM    375  CA  GLN A  50       7.410  14.235  20.008  1.00 41.76      A    C  
ATOM    376  C   GLN A  50       6.275  15.155  20.412  1.00 37.09      A    C  
ATOM    377  O   GLN A  50       6.182  15.551  21.567  1.00 36.40      A    O  
ATOM    378  CB  GLN A  50       7.120  12.796  20.497  1.00 48.37      A    C  
ATOM    379  CG  GLN A  50       6.919  12.618  22.023  1.00 51.70      A    C  
ATOM    380  CD  GLN A  50       6.202  11.313  22.412  1.00 51.18      A    C  
ATOM    381  NE2 GLN A  50       6.671  10.201  21.881  1.00 52.59      A    N  
ATOM    382  OE1 GLN A  50       5.226  11.322  23.171  1.00 55.88      A    O  
ATOM    383  N   PRO A  51       5.381  15.491  19.474  1.00 36.29      A    N  
ATOM    384  CA  PRO A  51       4.218  16.233  19.924  1.00 33.85      A    C  
ATOM    385  C   PRO A  51       3.271  15.332  20.746  1.00 37.18      A    C  
ATOM    386  O   PRO A  51       3.096  14.163  20.402  1.00 42.28      A    O  
ATOM    387  CB  PRO A  51       3.568  16.676  18.614  1.00 36.44      A    C  
ATOM    388  CG  PRO A  51       3.944  15.609  17.637  1.00 36.97      A    C  
ATOM    389  CD  PRO A  51       5.266  15.050  18.075  1.00 36.73      A    C  
ATOM    390  N   ARG A  52       2.719  15.871  21.840  1.00 34.19      A    N  
ATOM    391  CA  ARG A  52       1.741  15.200  22.681  1.00 33.11      A    C  
ATOM    392  C   ARG A  52       0.448  16.009  22.826  1.00 33.88      A    C  
ATOM    393  O   ARG A  52       0.481  17.240  23.024  1.00 30.00      A    O  
ATOM    394  CB  ARG A  52       2.221  15.038  24.129  1.00 39.15      A    C  
ATOM    395  CG  ARG A  52       3.501  14.269  24.359  1.00 47.65      A    C  
ATOM    396  CD  ARG A  52       3.786  14.170  25.855  1.00 49.97      A    C  
ATOM    397  NE  ARG A  52       2.739  13.472  26.600  1.00 48.18      A    N  
ATOM    398  CZ  ARG A  52       2.553  12.148  26.622  1.00 49.63      A    C  
ATOM    399  NH1 ARG A  52       3.320  11.330  25.906  1.00 45.28      A    N1+
ATOM    400  NH2 ARG A  52       1.572  11.632  27.365  1.00 49.64      A    N  
ATOM    401  N   ILE A  53      -0.675  15.297  22.748  1.00 28.81      A    N  
ATOM    402  CA  ILE A  53      -1.960  15.801  23.172  1.00 31.23      A    C  
ATOM    403  C   ILE A  53      -2.138  15.131  24.508  1.00 31.52      A    C  
ATOM    404  O   ILE A  53      -2.097  13.915  24.606  1.00 38.01      A    O  
ATOM    405  CB  ILE A  53      -3.104  15.451  22.202  1.00 33.08      A    C  
ATOM    406  CG1 ILE A  53      -2.925  16.262  20.930  1.00 35.85      A    C  
ATOM    407  CG2 ILE A  53      -4.443  15.768  22.833  1.00 33.99      A    C  
ATOM    408  CD1 ILE A  53      -3.881  15.940  19.807  1.00 37.92      A    C  
ATOM    409  N   GLN A  54      -2.340  15.932  25.538  1.00 32.60      A    N  
ATOM    410  CA  GLN A  54      -2.328  15.431  26.884  1.00 33.96      A    C  
ATOM    411  C   GLN A  54      -3.332  16.209  27.699  1.00 31.74      A    C  
ATOM    412  O   GLN A  54      -3.823  17.248  27.254  1.00 32.08      A    O  
ATOM    413  CB  GLN A  54      -0.915  15.598  27.469  1.00 35.63      A    C  
ATOM    414  CG  GLN A  54      -0.484  17.044  27.702  1.00 36.85      A    C  
ATOM    415  CD  GLN A  54       0.929  17.188  28.278  1.00 39.30      A    C  
ATOM    416  NE2 GLN A  54       1.266  18.405  28.654  1.00 42.33      A    N  
ATOM    417  OE1 GLN A  54       1.695  16.225  28.392  1.00 37.16      A    O  
ATOM    418  N   PRO A  55      -3.622  15.732  28.911  1.00 29.68      A    N  
ATOM    419  CA  PRO A  55      -4.550  16.461  29.756  1.00 29.51      A    C  
ATOM    420  C   PRO A  55      -4.095  17.888  30.054  1.00 31.24      A    C  
ATOM    421  O   PRO A  55      -2.904  18.159  30.150  1.00 33.22      A    O  
ATOM    422  CB  PRO A  55      -4.589  15.628  31.033  1.00 28.83      A    C  
ATOM    423  CG  PRO A  55      -4.233  14.257  30.592  1.00 32.16      A    C  
ATOM    424  CD  PRO A  55      -3.195  14.469  29.529  1.00 31.11      A    C  
ATOM    425  N   PHE A  56      -5.050  18.796  30.175  1.00 32.05      A    N  
ATOM    426  CA  PHE A  56      -4.742  20.182  30.501  1.00 32.91      A    C  
ATOM    427  C   PHE A  56      -4.036  20.157  31.853  1.00 36.84      A    C  
ATOM    428  O   PHE A  56      -4.580  19.667  32.839  1.00 34.65      A    O  
ATOM    429  CB  PHE A  56      -6.034  20.995  30.578  1.00 30.96      A    C  
ATOM    430  CG  PHE A  56      -5.832  22.453  30.831  1.00 32.64      A    C  
ATOM    431  CD1 PHE A  56      -5.671  22.936  32.128  1.00 32.32      A    C  
ATOM    432  CD2 PHE A  56      -5.793  23.351  29.774  1.00 31.18      A    C  
ATOM    433  CE1 PHE A  56      -5.483  24.288  32.343  1.00 34.75      A    C  
ATOM    434  CE2 PHE A  56      -5.618  24.706  29.995  1.00 30.29      A    C  
ATOM    435  CZ  PHE A  56      -5.464  25.175  31.272  1.00 29.99      A    C  
ATOM    436  N   GLN A  57      -2.821  20.678  31.901  1.00 36.11      A    N  
ATOM    437  CA  GLN A  57      -2.064  20.665  33.151  1.00 37.01      A    C  
ATOM    438  C   GLN A  57      -1.072  21.836  33.216  1.00 36.24      A    C  
ATOM    439  O   GLN A  57      -0.736  22.474  32.192  1.00 30.92      A    O  
ATOM    440  CB  GLN A  57      -1.306  19.340  33.261  1.00 36.05      A    C  
ATOM    441  CG  GLN A  57      -0.374  19.096  32.085  1.00 37.00      A    C  
ATOM    442  CD  GLN A  57       0.210  17.693  32.056  1.00 43.20      A    C  
ATOM    443  NE2 GLN A  57      -0.375  16.834  31.228  1.00 43.90      A    N  
ATOM    444  OE1 GLN A  57       1.194  17.394  32.742  1.00 38.74      A    O  
ATOM    445  N   ASN A  58      -0.584  22.078  34.424  1.00 37.77      A    N  
ATOM    446  CA  ASN A  58       0.399  23.127  34.677  1.00 35.11      A    C  
ATOM    447  C   ASN A  58       1.703  22.871  33.996  1.00 31.77      A    C  
ATOM    448  O   ASN A  58       2.025  21.740  33.671  1.00 33.05      A    O  
ATOM    449  CB  ASN A  58       0.672  23.234  36.170  1.00 37.24      A    C  
ATOM    450  CG  ASN A  58      -0.511  23.744  36.928  1.00 41.49      A    C  
ATOM    451  ND2 ASN A  58      -0.616  23.331  38.177  1.00 48.30      A    N  
ATOM    452  OD1 ASN A  58      -1.339  24.492  36.397  1.00 38.16      A    O  
ATOM    453  N   LEU A  59       2.456  23.942  33.767  1.00 32.73      A    N  
ATOM    454  CA  LEU A  59       3.779  23.830  33.191  1.00 31.86      A    C  
ATOM    455  C   LEU A  59       4.793  23.792  34.323  1.00 31.45      A    C  
ATOM    456  O   LEU A  59       4.570  24.359  35.390  1.00 27.05      A    O  
ATOM    457  CB  LEU A  59       4.087  25.035  32.303  1.00 34.68      A    C  
ATOM    458  CG  LEU A  59       3.027  25.440  31.296  1.00 34.97      A    C  
ATOM    459  CD1 LEU A  59       3.369  26.794  30.697  1.00 38.51      A    C  
ATOM    460  CD2 LEU A  59       2.913  24.384  30.235  1.00 34.26      A    C  
ATOM    461  N   THR A  60       5.914  23.126  34.084  1.00 36.27      A    N  
ATOM    462  CA  THR A  60       6.978  23.050  35.077  1.00 38.66      A    C  
ATOM    463  C   THR A  60       8.132  23.847  34.503  1.00 37.02      A    C  
ATOM    464  O   THR A  60       8.720  23.416  33.512  1.00 36.11      A    O  
ATOM    465  CB  THR A  60       7.400  21.587  35.348  1.00 38.62      A    C  
ATOM    466  CG2 THR A  60       8.583  21.532  36.307  1.00 40.95      A    C  
ATOM    467  OG1 THR A  60       6.307  20.892  35.953  1.00 37.66      A    O  
ATOM    468  N   LEU A  61       8.452  25.000  35.106  1.00 32.64      A    N  
ATOM    469  CA  LEU A  61       9.536  25.857  34.578  1.00 33.63      A    C  
ATOM    470  C   LEU A  61      10.712  26.088  35.544  1.00 31.72      A    C  
ATOM    471  O   LEU A  61      10.510  26.416  36.691  1.00 29.04      A    O  
ATOM    472  CB  LEU A  61       8.964  27.225  34.181  1.00 35.33      A    C  
ATOM    473  CG  LEU A  61       7.841  27.221  33.135  1.00 36.16      A    C  
ATOM    474  CD1 LEU A  61       7.418  28.643  32.790  1.00 36.40      A    C  
ATOM    475  CD2 LEU A  61       8.299  26.481  31.897  1.00 34.92      A    C  
ATOM    476  N   HIS A  62      11.936  25.937  35.047  1.00 32.97      A    N  
ATOM    477  CA  HIS A  62      13.128  26.330  35.793  1.00 35.16      A    C  
ATOM    478  C   HIS A  62      12.977  27.825  36.211  1.00 36.43      A    C  
ATOM    479  O   HIS A  62      12.435  28.635  35.457  1.00 32.93      A    O  
ATOM    480  CB  HIS A  62      14.358  26.127  34.907  1.00 35.55      A    C  
ATOM    481  CG  HIS A  62      15.658  26.183  35.642  1.00 43.85      A    C  
ATOM    482  CD2 HIS A  62      16.542  25.209  35.974  1.00 42.04      A    C  
ATOM    483  ND1 HIS A  62      16.193  27.361  36.115  1.00 42.90      A    N  
ATOM    484  CE1 HIS A  62      17.344  27.112  36.715  1.00 43.41      A    C  
ATOM    485  NE2 HIS A  62      17.577  25.814  36.645  1.00 43.90      A    N  
ATOM    486  N   PRO A  63      13.426  28.190  37.421  1.00 37.14      A    N  
ATOM    487  CA  PRO A  63      13.316  29.571  37.916  1.00 32.36      A    C  
ATOM    488  C   PRO A  63      14.015  30.612  37.063  1.00 25.24      A    C  
ATOM    489  O   PRO A  63      13.637  31.756  37.068  1.00 30.47      A    O  
ATOM    490  CB  PRO A  63      14.019  29.503  39.282  1.00 36.24      A    C  
ATOM    491  CG  PRO A  63      13.865  28.095  39.694  1.00 38.00      A    C  
ATOM    492  CD  PRO A  63      14.035  27.312  38.435  1.00 39.96      A    C  
ATOM    493  N   ALA A  64      15.028  30.203  36.332  1.00 27.32      A    N  
ATOM    494  CA  ALA A  64      15.772  31.072  35.446  1.00 27.04      A    C  
ATOM    495  C   ALA A  64      15.255  31.100  34.011  1.00 27.36      A    C  
ATOM    496  O   ALA A  64      15.890  31.728  33.150  1.00 27.49      A    O  
ATOM    497  CB  ALA A  64      17.239  30.664  35.447  1.00 23.00      A    C  
ATOM    498  N   SER A  65      14.136  30.423  33.742  1.00 30.42      A    N  
ATOM    499  CA  SER A  65      13.605  30.284  32.368  1.00 29.10      A    C  
ATOM    500  C   SER A  65      13.586  31.607  31.612  1.00 26.63      A    C  
ATOM    501  O   SER A  65      12.964  32.564  32.061  1.00 26.34      A    O  
ATOM    502  CB  SER A  65      12.184  29.744  32.418  1.00 30.95      A    C  
ATOM    503  OG  SER A  65      11.662  29.573  31.122  1.00 34.58      A    O  
ATOM    504  N   SER A  66      14.224  31.660  30.450  1.00 27.60      A    N  
ATOM    505  CA  SER A  66      14.275  32.915  29.695  1.00 29.18      A    C  
ATOM    506  C   SER A  66      12.882  33.429  29.282  1.00 31.15      A    C  
ATOM    507  O   SER A  66      12.718  34.617  28.960  1.00 28.92      A    O  
ATOM    508  CB  SER A  66      15.229  32.830  28.510  1.00 28.61      A    C  
ATOM    509  OG  SER A  66      14.910  31.794  27.614  1.00 34.02      A    O  
ATOM    510  N   SER A  67      11.876  32.551  29.353  1.00 27.24      A    N  
ATOM    511  CA  SER A  67      10.504  32.947  29.059  1.00 27.13      A    C  
ATOM    512  C   SER A  67       9.998  33.966  30.065  1.00 26.44      A    C  
ATOM    513  O   SER A  67       9.127  34.781  29.733  1.00 24.14      A    O  
ATOM    514  CB  SER A  67       9.580  31.717  29.108  1.00 28.99      A    C  
ATOM    515  OG  SER A  67       9.451  31.242  30.439  1.00 31.99      A    O  
ATOM    516  N   LEU A  68      10.557  33.927  31.288  1.00 26.82      A    N  
ATOM    517  CA  LEU A  68      10.090  34.750  32.422  1.00 26.69      A    C  
ATOM    518  C   LEU A  68      10.955  35.960  32.795  1.00 26.00      A    C  
ATOM    519  O   LEU A  68      10.508  36.832  33.545  1.00 27.95      A    O  
ATOM    520  CB  LEU A  68       9.998  33.873  33.664  1.00 29.11      A    C  
ATOM    521  CG  LEU A  68       8.965  32.766  33.638  1.00 29.79      A    C  
ATOM    522  CD1 LEU A  68       9.255  31.770  34.742  1.00 30.93      A    C  
ATOM    523  CD2 LEU A  68       7.581  33.354  33.819  1.00 29.48      A    C  
ATOM    524  N   HIS A  69      12.197  35.974  32.334  1.00 26.94      A    N  
ATOM    525  CA  HIS A  69      13.133  37.075  32.613  1.00 28.04      A    C  
ATOM    526  C   HIS A  69      13.242  38.006  31.414  1.00 26.33      A    C  
ATOM    527  O   HIS A  69      13.211  39.223  31.597  1.00 24.36      A    O  
ATOM    528  CB  HIS A  69      14.529  36.550  32.991  1.00 28.37      A    C  
ATOM    529  CG  HIS A  69      14.522  35.631  34.179  1.00 33.09      A    C  
ATOM    530  CD2 HIS A  69      13.952  34.416  34.357  1.00 33.92      A    C  
ATOM    531  ND1 HIS A  69      15.111  35.952  35.385  1.00 33.63      A    N  
ATOM    532  CE1 HIS A  69      14.914  34.971  36.247  1.00 36.28      A    C  
ATOM    533  NE2 HIS A  69      14.231  34.016  35.642  1.00 34.79      A    N  
ATOM    534  N   TYR A  70      13.371  37.446  30.203  1.00 23.40      A    N  
ATOM    535  CA  TYR A  70      13.536  38.260  29.005  1.00 22.59      A    C  
ATOM    536  C   TYR A  70      12.421  38.165  27.955  1.00 22.80      A    C  
ATOM    537  O   TYR A  70      12.644  38.470  26.793  1.00 22.06      A    O  
ATOM    538  CB  TYR A  70      14.911  38.014  28.387  1.00 23.79      A    C  
ATOM    539  CG  TYR A  70      15.999  37.990  29.427  1.00 25.59      A    C  
ATOM    540  CD1 TYR A  70      16.142  39.038  30.333  1.00 27.49      A    C  
ATOM    541  CD2 TYR A  70      16.881  36.911  29.530  1.00 26.59      A    C  
ATOM    542  CE1 TYR A  70      17.122  39.007  31.326  1.00 28.45      A    C  
ATOM    543  CE2 TYR A  70      17.874  36.883  30.511  1.00 28.75      A    C  
ATOM    544  CZ  TYR A  70      17.991  37.946  31.397  1.00 29.27      A    C  
ATOM    545  OH  TYR A  70      18.963  37.949  32.368  1.00 32.04      A    O  
ATOM    546  N   SER A  71      11.225  37.775  28.391  1.00 22.93      A    N  
ATOM    547  CA  SER A  71      10.039  37.796  27.575  1.00 23.16      A    C  
ATOM    548  C   SER A  71      10.250  37.099  26.242  1.00 26.72      A    C  
ATOM    549  O   SER A  71       9.905  37.634  25.165  1.00 25.76      A    O  
ATOM    550  CB  SER A  71       9.598  39.230  27.330  1.00 23.71      A    C  
ATOM    551  OG  SER A  71       8.244  39.247  26.915  1.00 23.52      A    O  
ATOM    552  N   LEU A  72      10.852  35.923  26.310  1.00 25.34      A    N  
ATOM    553  CA  LEU A  72      11.015  35.102  25.118  1.00 26.71      A    C  
ATOM    554  C   LEU A  72       9.706  34.318  24.971  1.00 26.17      A    C  
ATOM    555  O   LEU A  72       9.598  33.168  25.384  1.00 23.90      A    O  
ATOM    556  CB  LEU A  72      12.244  34.210  25.249  1.00 25.45      A    C  
ATOM    557  CG  LEU A  72      13.521  34.985  24.894  1.00 28.07      A    C  
ATOM    558  CD1 LEU A  72      14.728  34.179  25.259  1.00 29.13      A    C  
ATOM    559  CD2 LEU A  72      13.595  35.332  23.409  1.00 30.61      A    C  
ATOM    560  N   GLN A  73       8.696  34.997  24.422  1.00 25.03      A    N  
ATOM    561  CA  GLN A  73       7.358  34.451  24.367  1.00 22.56      A    C  
ATOM    562  C   GLN A  73       6.562  35.135  23.270  1.00 23.56      A    C  
ATOM    563  O   GLN A  73       6.692  36.335  23.053  1.00 22.92      A    O  
ATOM    564  CB  GLN A  73       6.660  34.661  25.701  1.00 21.06      A    C  
ATOM    565  CG  GLN A  73       6.490  36.142  26.072  1.00 20.72      A    C  
ATOM    566  CD  GLN A  73       5.845  36.346  27.400  1.00 21.36      A    C  
ATOM    567  NE2 GLN A  73       6.503  35.873  28.458  1.00 21.97      A    N  
ATOM    568  OE1 GLN A  73       4.763  36.912  27.495  1.00 23.05      A    O  
ATOM    569  N   LEU A  74       5.751  34.351  22.585  1.00 25.53      A    N  
ATOM    570  CA  LEU A  74       4.874  34.837  21.546  1.00 25.03      A    C  
ATOM    571  C   LEU A  74       3.650  33.941  21.568  1.00 26.18      A    C  
ATOM    572  O   LEU A  74       3.697  32.828  22.082  1.00 23.07      A    O  
ATOM    573  CB  LEU A  74       5.563  34.760  20.198  1.00 27.86      A    C  
ATOM    574  CG  LEU A  74       5.958  33.333  19.757  1.00 28.55      A    C  
ATOM    575  CD1 LEU A  74       4.893  32.682  18.870  1.00 27.53      A    C  
ATOM    576  CD2 LEU A  74       7.292  33.361  19.044  1.00 29.32      A    C  
ATOM    577  N   PHE A  75       2.554  34.433  21.008  1.00 27.04      A    N  
ATOM    578  CA  PHE A  75       1.324  33.687  20.986  1.00 24.29      A    C  
ATOM    579  C   PHE A  75       0.544  33.961  19.727  1.00 23.77      A    C  
ATOM    580  O   PHE A  75       0.934  34.765  18.887  1.00 22.95      A    O  
ATOM    581  CB  PHE A  75       0.473  34.016  22.209  1.00 24.17      A    C  
ATOM    582  CG  PHE A  75       0.008  35.445  22.276  1.00 23.87      A    C  
ATOM    583  CD1 PHE A  75       0.829  36.429  22.813  1.00 22.11      A    C  
ATOM    584  CD2 PHE A  75      -1.254  35.797  21.838  1.00 22.30      A    C  
ATOM    585  CE1 PHE A  75       0.419  37.742  22.877  1.00 22.94      A    C  
ATOM    586  CE2 PHE A  75      -1.685  37.109  21.927  1.00 24.48      A    C  
ATOM    587  CZ  PHE A  75      -0.846  38.088  22.461  1.00 24.27      A    C  
ATOM    588  N   GLU A  76      -0.551  33.228  19.605  1.00 26.00      A    N  
ATOM    589  CA  GLU A  76      -1.497  33.407  18.536  1.00 26.26      A    C  
ATOM    590  C   GLU A  76      -2.902  33.318  19.113  1.00 25.97      A    C  
ATOM    591  O   GLU A  76      -3.113  32.975  20.290  1.00 22.71      A    O  
ATOM    592  CB  GLU A  76      -1.261  32.346  17.443  1.00 29.33      A    C  
ATOM    593  CG  GLU A  76      -0.333  32.790  16.337  1.00 27.74      A    C  
ATOM    594  CD  GLU A  76      -0.814  34.082  15.708  1.00 29.82      A    C  
ATOM    595  OE1 GLU A  76      -2.044  34.321  15.700  1.00 29.97      A    O  
ATOM    596  OE2 GLU A  76       0.031  34.879  15.254  1.00 30.74      A    O1-
ATOM    597  N   GLY A  77      -3.858  33.597  18.244  1.00 26.55      A    N  
ATOM    598  CA  GLY A  77      -5.264  33.623  18.584  1.00 27.50      A    C  
ATOM    599  C   GLY A  77      -6.056  33.360  17.313  1.00 29.98      A    C  
ATOM    600  O   GLY A  77      -5.946  34.112  16.326  1.00 29.27      A    O  
ATOM    601  N   MET A  78      -6.844  32.294  17.325  1.00 30.24      A    N  
ATOM    602  CA  MET A  78      -7.730  31.995  16.203  1.00 34.43      A    C  
ATOM    603  C   MET A  78      -8.950  31.256  16.692  1.00 34.97      A    C  
ATOM    604  O   MET A  78      -8.996  30.818  17.841  1.00 36.99      A    O  
ATOM    605  CB  MET A  78      -7.022  31.209  15.098  1.00 34.92      A    C  
ATOM    606  CG  MET A  78      -6.379  29.911  15.539  1.00 35.25      A    C  
ATOM    607  SD  MET A  78      -5.493  29.300  14.092  1.00 40.49      A    S  
ATOM    608  CE  MET A  78      -4.691  27.875  14.821  1.00 41.98      A    C  
ATOM    609  N   LYS A  79      -9.950  31.145  15.824  1.00 30.93      A    N  
ATOM    610  CA  LYS A  79     -11.212  30.521  16.210  1.00 33.07      A    C  
ATOM    611  C   LYS A  79     -11.654  29.330  15.358  1.00 33.79      A    C  
ATOM    612  O   LYS A  79     -11.398  29.263  14.146  1.00 33.27      A    O  
ATOM    613  CB  LYS A  79     -12.321  31.561  16.224  1.00 35.14      A    C  
ATOM    614  CG  LYS A  79     -12.453  32.303  17.531  1.00 35.33      A    C  
ATOM    615  CD  LYS A  79     -13.513  33.379  17.413  1.00 35.73      A    C  
ATOM    616  CE  LYS A  79     -13.665  34.151  18.698  1.00 33.75      A    C  
ATOM    617  NZ  LYS A  79     -14.654  35.247  18.543  1.00 33.76      A    N1+
ATOM    618  N   ALA A  80     -12.302  28.377  16.032  1.00 33.45      A    N  
ATOM    619  CA  ALA A  80     -12.953  27.262  15.361  1.00 33.19      A    C  
ATOM    620  C   ALA A  80     -14.440  27.484  15.531  1.00 33.28      A    C  
ATOM    621  O   ALA A  80     -14.909  27.938  16.587  1.00 34.11      A    O  
ATOM    622  CB  ALA A  80     -12.545  25.923  15.938  1.00 31.37      A    C  
ATOM    623  N   PHE A  81     -15.169  27.177  14.470  1.00 34.60      A    N  
ATOM    624  CA  PHE A  81     -16.598  27.422  14.424  1.00 36.36      A    C  
ATOM    625  C   PHE A  81     -17.300  26.116  14.081  1.00 35.79      A    C  
ATOM    626  O   PHE A  81     -16.857  25.397  13.176  1.00 31.72      A    O  
ATOM    627  CB  PHE A  81     -16.902  28.453  13.335  1.00 36.03      A    C  
ATOM    628  CG  PHE A  81     -16.319  29.834  13.587  1.00 33.84      A    C  
ATOM    629  CD1 PHE A  81     -17.011  30.769  14.346  1.00 32.46      A    C  
ATOM    630  CD2 PHE A  81     -15.102  30.203  13.015  1.00 34.51      A    C  
ATOM    631  CE1 PHE A  81     -16.495  32.041  14.560  1.00 36.02      A    C  
ATOM    632  CE2 PHE A  81     -14.581  31.473  13.203  1.00 34.04      A    C  
ATOM    633  CZ  PHE A  81     -15.269  32.395  13.984  1.00 37.69      A    C  
ATOM    634  N   LYS A  82     -18.364  25.813  14.824  1.00 35.61      A    N  
ATOM    635  CA  LYS A  82     -19.214  24.637  14.570  1.00 41.11      A    C  
ATOM    636  C   LYS A  82     -20.449  25.046  13.727  1.00 41.16      A    C  
ATOM    637  O   LYS A  82     -21.285  25.842  14.174  1.00 37.57      A    O  
ATOM    638  CB  LYS A  82     -19.650  23.992  15.894  1.00 38.08      A    C  
ATOM    639  CG  LYS A  82     -20.551  22.771  15.750  1.00 45.38      A    C  
ATOM    640  CD  LYS A  82     -20.770  22.040  17.075  1.00 48.24      A    C  
ATOM    641  CE  LYS A  82     -19.614  21.099  17.377  1.00 57.30      A    C  
ATOM    642  NZ  LYS A  82     -19.654  20.556  18.766  1.00 62.94      A    N1+
ATOM    643  N   GLY A  83     -20.544  24.519  12.508  1.00 45.09      A    N  
ATOM    644  CA  GLY A  83     -21.712  24.775  11.643  1.00 53.61      A    C  
ATOM    645  C   GLY A  83     -22.896  23.914  12.061  1.00 55.03      A    C  
ATOM    646  O   GLY A  83     -22.714  22.934  12.777  1.00 52.64      A    O  
ATOM    647  N   LYS A  84     -24.106  24.264  11.612  1.00 69.65      A    N  
ATOM    648  CA  LYS A  84     -25.320  23.494  11.970  1.00 70.09      A    C  
ATOM    649  C   LYS A  84     -25.139  21.983  11.742  1.00 66.64      A    C  
ATOM    650  O   LYS A  84     -25.605  21.164  12.532  1.00 58.04      A    O  
ATOM    651  CB  LYS A  84     -26.557  24.005  11.222  1.00 74.39      A    C  
ATOM    652  CG  LYS A  84     -26.512  23.868   9.702  1.00 84.91      A    C  
ATOM    653  CD  LYS A  84     -27.902  23.976   9.079  1.00 89.68      A    C  
ATOM    654  CE  LYS A  84     -28.732  22.717   9.332  1.00 90.08      A    C  
ATOM    655  NZ  LYS A  84     -30.117  22.828   8.796  1.00 88.35      A    N1+
ATOM    656  N   ASP A  85     -24.426  21.635  10.677  1.00 64.80      A    N  
ATOM    657  CA  ASP A  85     -24.091  20.247  10.360  1.00 65.61      A    C  
ATOM    658  C   ASP A  85     -23.102  19.621  11.356  1.00 66.70      A    C  
ATOM    659  O   ASP A  85     -22.549  18.553  11.087  1.00 62.99      A    O  
ATOM    660  CB  ASP A  85     -23.524  20.165   8.931  1.00 68.75      A    C  
ATOM    661  CG  ASP A  85     -22.712  21.401   8.548  1.00 80.45      A    C  
ATOM    662  OD1 ASP A  85     -23.294  22.509   8.497  1.00 87.63      A    O  
ATOM    663  OD2 ASP A  85     -21.502  21.271   8.287  1.00 79.56      A    O1-
ATOM    664  N   GLN A  86     -22.873  20.292  12.490  1.00 64.79      A    N  
ATOM    665  CA  GLN A  86     -21.934  19.837  13.535  1.00 63.50      A    C  
ATOM    666  C   GLN A  86     -20.481  19.682  13.053  1.00 52.50      A    C  
ATOM    667  O   GLN A  86     -19.651  19.058  13.717  1.00 52.26      A    O  
ATOM    668  CB  GLN A  86     -22.463  18.565  14.240  1.00 70.07      A    C  
ATOM    669  CG  GLN A  86     -22.997  18.783  15.664  1.00 74.95      A    C  
ATOM    670  CD  GLN A  86     -23.934  19.978  15.815  1.00 71.38      A    C  
ATOM    671  NE2 GLN A  86     -24.752  20.231  14.806  1.00 71.77      A    N  
ATOM    672  OE1 GLN A  86     -23.912  20.664  16.833  1.00 76.25      A    O  
ATOM    673  N   GLN A  87     -20.188  20.285  11.907  1.00 44.53      A    N  
ATOM    674  CA  GLN A  87     -18.852  20.309  11.351  1.00 46.01      A    C  
ATOM    675  C   GLN A  87     -18.109  21.509  11.975  1.00 39.02      A    C  
ATOM    676  O   GLN A  87     -18.608  22.624  11.978  1.00 35.94      A    O  
ATOM    677  CB  GLN A  87     -18.925  20.460   9.829  1.00 48.49      A    C  
ATOM    678  CG  GLN A  87     -17.584  20.503   9.119  1.00 57.53      A    C  
ATOM    679  CD  GLN A  87     -16.772  19.234   9.312  1.00 60.40      A    C  
ATOM    680  NE2 GLN A  87     -15.514  19.390   9.723  1.00 58.82      A    N  
ATOM    681  OE1 GLN A  87     -17.268  18.127   9.089  1.00 70.38      A    O  
ATOM    682  N   VAL A  88     -16.925  21.257  12.514  1.00 37.68      A    N  
ATOM    683  CA  VAL A  88     -16.090  22.303  13.092  1.00 33.35      A    C  
ATOM    684  C   VAL A  88     -15.080  22.735  12.043  1.00 31.82      A    C  
ATOM    685  O   VAL A  88     -14.488  21.896  11.348  1.00 34.66      A    O  
ATOM    686  CB  VAL A  88     -15.364  21.803  14.350  1.00 32.88      A    C  
ATOM    687  CG1 VAL A  88     -14.400  22.876  14.874  1.00 31.96      A    C  
ATOM    688  CG2 VAL A  88     -16.392  21.407  15.410  1.00 31.69      A    C  
ATOM    689  N   ARG A  89     -14.876  24.040  11.932  1.00 32.07      A    N  
ATOM    690  CA  ARG A  89     -13.930  24.590  10.956  1.00 33.49      A    C  
ATOM    691  C   ARG A  89     -13.110  25.740  11.522  1.00 29.71      A    C  
ATOM    692  O   ARG A  89     -13.615  26.552  12.289  1.00 30.25      A    O  
ATOM    693  CB  ARG A  89     -14.697  25.131   9.750  1.00 36.57      A    C  
ATOM    694  CG  ARG A  89     -15.579  24.118   9.028  1.00 41.89      A    C  
ATOM    695  CD  ARG A  89     -16.467  24.823   8.005  1.00 46.86      A    C  
ATOM    696  NE  ARG A  89     -17.247  23.884   7.212  1.00 43.06      A    N  
ATOM    697  CZ  ARG A  89     -18.475  23.458   7.507  1.00 46.63      A    C  
ATOM    698  NH1 ARG A  89     -19.138  23.889   8.584  1.00 42.76      A    N1+
ATOM    699  NH2 ARG A  89     -19.055  22.588   6.695  1.00 46.90      A    N  
ATOM    700  N   LEU A  90     -11.858  25.815  11.092  1.00 29.87      A    N  
ATOM    701  CA  LEU A  90     -10.958  26.913  11.442  1.00 30.97      A    C  
ATOM    702  C   LEU A  90     -10.971  27.971  10.346  1.00 34.12      A    C  
ATOM    703  O   LEU A  90     -10.885  27.634   9.154  1.00 33.42      A    O  
ATOM    704  CB  LEU A  90      -9.523  26.403  11.589  1.00 29.85      A    C  
ATOM    705  CG  LEU A  90      -9.165  25.685  12.892  1.00 30.24      A    C  
ATOM    706  CD1 LEU A  90      -7.814  25.006  12.762  1.00 32.63      A    C  
ATOM    707  CD2 LEU A  90      -9.138  26.644  14.058  1.00 30.01      A    C  
ATOM    708  N   PHE A  91     -11.036  29.235  10.763  1.00 30.59      A    N  
ATOM    709  CA  PHE A  91     -10.984  30.380   9.869  1.00 31.14      A    C  
ATOM    710  C   PHE A  91      -9.543  30.767   9.475  1.00 29.85      A    C  
ATOM    711  O   PHE A  91      -8.775  31.206  10.299  1.00 32.67      A    O  
ATOM    712  CB  PHE A  91     -11.662  31.575  10.552  1.00 31.38      A    C  
ATOM    713  CG  PHE A  91     -11.704  32.817   9.705  1.00 32.27      A    C  
ATOM    714  CD1 PHE A  91     -12.623  32.927   8.650  1.00 31.12      A    C  
ATOM    715  CD2 PHE A  91     -10.829  33.872   9.949  1.00 28.89      A    C  
ATOM    716  CE1 PHE A  91     -12.660  34.060   7.852  1.00 29.52      A    C  
ATOM    717  CE2 PHE A  91     -10.864  35.013   9.154  1.00 29.14      A    C  
ATOM    718  CZ  PHE A  91     -11.787  35.107   8.108  1.00 31.49      A    C  
ATOM    719  N   ARG A  92      -9.199  30.603   8.209  1.00 32.98      A    N  
ATOM    720  CA  ARG A  92      -7.888  30.987   7.651  1.00 29.35      A    C  
ATOM    721  C   ARG A  92      -6.716  30.718   8.587  1.00 29.87      A    C  
ATOM    722  O   ARG A  92      -5.892  31.599   8.805  1.00 27.56      A    O  
ATOM    723  CB  ARG A  92      -7.904  32.480   7.281  1.00 26.87      A    C  
ATOM    724  CG  ARG A  92      -9.121  32.904   6.465  1.00 26.18      A    C  
ATOM    725  CD  ARG A  92      -8.931  34.284   5.861  1.00 26.56      A    C  
ATOM    726  NE  ARG A  92      -7.961  34.257   4.771  1.00 26.75      A    N  
ATOM    727  CZ  ARG A  92      -7.623  35.306   4.031  1.00 27.33      A    C  
ATOM    728  NH1 ARG A  92      -8.154  36.506   4.240  1.00 27.07      A    N1+
ATOM    729  NH2 ARG A  92      -6.742  35.142   3.065  1.00 31.30      A    N  
ATOM    730  N   PRO A  93      -6.618  29.490   9.134  1.00 32.71      A    N  
ATOM    731  CA  PRO A  93      -5.536  29.198  10.088  1.00 32.59      A    C  
ATOM    732  C   PRO A  93      -4.110  29.317   9.522  1.00 32.34      A    C  
ATOM    733  O   PRO A  93      -3.178  29.604  10.267  1.00 35.90      A    O  
ATOM    734  CB  PRO A  93      -5.822  27.758  10.505  1.00 32.56      A    C  
ATOM    735  CG  PRO A  93      -6.568  27.176   9.349  1.00 34.47      A    C  
ATOM    736  CD  PRO A  93      -7.413  28.288   8.820  1.00 33.75      A    C  
ATOM    737  N   TRP A  94      -3.945  29.101   8.223  1.00 31.82      A    N  
ATOM    738  CA  TRP A  94      -2.631  29.209   7.575  1.00 33.80      A    C  
ATOM    739  C   TRP A  94      -1.967  30.567   7.868  1.00 32.87      A    C  
ATOM    740  O   TRP A  94      -0.753  30.645   8.017  1.00 28.62      A    O  
ATOM    741  CB  TRP A  94      -2.750  29.006   6.054  1.00 34.00      A    C  
ATOM    742  CG  TRP A  94      -3.571  27.781   5.697  1.00 37.47      A    C  
ATOM    743  CD1 TRP A  94      -3.135  26.496   5.619  1.00 37.81      A    C  
ATOM    744  CD2 TRP A  94      -4.975  27.747   5.417  1.00 38.60      A    C  
ATOM    745  CE2 TRP A  94      -5.316  26.408   5.167  1.00 41.75      A    C  
ATOM    746  CE3 TRP A  94      -5.970  28.725   5.339  1.00 41.22      A    C  
ATOM    747  NE1 TRP A  94      -4.175  25.663   5.302  1.00 40.45      A    N  
ATOM    748  CZ2 TRP A  94      -6.617  26.015   4.846  1.00 46.41      A    C  
ATOM    749  CZ3 TRP A  94      -7.256  28.341   5.020  1.00 46.74      A    C  
ATOM    750  CH2 TRP A  94      -7.572  26.995   4.779  1.00 49.89      A    C  
ATOM    751  N   LEU A  95      -2.775  31.624   7.938  1.00 33.51      A    N  
ATOM    752  CA  LEU A  95      -2.268  32.982   8.220  1.00 32.86      A    C  
ATOM    753  C   LEU A  95      -1.729  33.141   9.657  1.00 28.74      A    C  
ATOM    754  O   LEU A  95      -0.754  33.846   9.875  1.00 30.64      A    O  
ATOM    755  CB  LEU A  95      -3.349  34.037   7.927  1.00 30.74      A    C  
ATOM    756  CG  LEU A  95      -3.813  34.179   6.462  1.00 37.45      A    C  
ATOM    757  CD1 LEU A  95      -4.696  35.420   6.316  1.00 37.60      A    C  
ATOM    758  CD2 LEU A  95      -2.645  34.283   5.486  1.00 39.93      A    C  
ATOM    759  N   ASN A  96      -2.375  32.497  10.620  1.00 26.75      A    N  
ATOM    760  CA  ASN A  96      -1.902  32.496  12.013  1.00 29.77      A    C  
ATOM    761  C   ASN A  96      -0.590  31.736  12.103  1.00 29.31      A    C  
ATOM    762  O   ASN A  96       0.358  32.179  12.740  1.00 29.61      A    O  
ATOM    763  CB  ASN A  96      -2.947  31.850  12.908  1.00 30.55      A    C  
ATOM    764  CG  ASN A  96      -4.247  32.621  12.913  1.00 33.15      A    C  
ATOM    765  ND2 ASN A  96      -4.306  33.688  13.717  1.00 30.73      A    N  
ATOM    766  OD1 ASN A  96      -5.174  32.291  12.173  1.00 35.20      A    O  
ATOM    767  N   MET A  97      -0.529  30.607  11.406  1.00 30.36      A    N  
ATOM    768  CA  MET A  97       0.681  29.814  11.358  1.00 31.23      A    C  
ATOM    769  C   MET A  97       1.800  30.643  10.732  1.00 31.75      A    C  
ATOM    770  O   MET A  97       2.929  30.631  11.235  1.00 26.71      A    O  
ATOM    771  CB  MET A  97       0.471  28.532  10.562  1.00 31.35      A    C  
ATOM    772  CG  MET A  97      -0.589  27.586  11.108  1.00 30.61      A    C  
ATOM    773  SD  MET A  97      -0.244  26.860  12.721  1.00 33.85      A    S  
ATOM    774  CE  MET A  97      -1.124  27.997  13.785  1.00 32.95      A    C  
ATOM    775  N   ASP A  98       1.507  31.348   9.637  1.00 30.24      A    N  
ATOM    776  CA  ASP A  98       2.519  32.223   9.012  1.00 31.69      A    C  
ATOM    777  C   ASP A  98       3.007  33.279  10.007  1.00 29.23      A    C  
ATOM    778  O   ASP A  98       4.203  33.517  10.138  1.00 29.65      A    O  
ATOM    779  CB  ASP A  98       1.978  32.961   7.768  1.00 32.79      A    C  
ATOM    780  CG  ASP A  98       1.735  32.038   6.566  1.00 42.59      A    C  
ATOM    781  OD1 ASP A  98       2.259  30.904   6.528  1.00 49.50      A    O  
ATOM    782  OD2 ASP A  98       1.014  32.465   5.630  1.00 46.24      A    O1-
ATOM    783  N   ARG A  99       2.066  33.907  10.703  1.00 29.09      A    N  
ATOM    784  CA  ARG A  99       2.404  35.005  11.625  1.00 31.53      A    C  
ATOM    785  C   ARG A  99       3.199  34.476  12.819  1.00 27.29      A    C  
ATOM    786  O   ARG A  99       4.168  35.083  13.240  1.00 28.89      A    O  
ATOM    787  CB  ARG A  99       1.136  35.721  12.083  1.00 27.64      A    C  
ATOM    788  CG  ARG A  99       1.371  37.040  12.767  1.00 27.72      A    C  
ATOM    789  CD  ARG A  99       0.060  37.805  12.989  1.00 30.59      A    C  
ATOM    790  NE  ARG A  99      -0.902  37.096  13.841  1.00 27.20      A    N  
ATOM    791  CZ  ARG A  99      -2.184  37.438  13.973  1.00 27.86      A    C  
ATOM    792  NH1 ARG A  99      -2.693  38.487  13.325  1.00 29.62      A    N1+
ATOM    793  NH2 ARG A  99      -2.973  36.735  14.763  1.00 28.20      A    N  
ATOM    794  N   MET A 100       2.802  33.321  13.324  1.00 27.89      A    N  
ATOM    795  CA  MET A 100       3.488  32.706  14.456  1.00 29.96      A    C  
ATOM    796  C   MET A 100       4.963  32.420  14.130  1.00 30.39      A    C  
ATOM    797  O   MET A 100       5.853  32.672  14.953  1.00 27.08      A    O  
ATOM    798  CB  MET A 100       2.766  31.436  14.859  1.00 30.83      A    C  
ATOM    799  CG  MET A 100       3.160  30.868  16.210  1.00 32.49      A    C  
ATOM    800  SD  MET A 100       2.176  29.408  16.598  1.00 33.98      A    S  
ATOM    801  CE  MET A 100       2.740  29.058  18.264  1.00 37.12      A    C  
ATOM    802  N   LEU A 101       5.228  31.923  12.927  1.00 28.17      A    N  
ATOM    803  CA  LEU A 101       6.599  31.625  12.530  1.00 30.20      A    C  
ATOM    804  C   LEU A 101       7.434  32.910  12.375  1.00 30.94      A    C  
ATOM    805  O   LEU A 101       8.626  32.916  12.691  1.00 27.39      A    O  
ATOM    806  CB  LEU A 101       6.627  30.814  11.243  1.00 32.23      A    C  
ATOM    807  CG  LEU A 101       7.904  30.011  11.030  1.00 42.62      A    C  
ATOM    808  CD1 LEU A 101       7.872  28.779  11.933  1.00 37.70      A    C  
ATOM    809  CD2 LEU A 101       8.048  29.612   9.562  1.00 47.27      A    C  
ATOM    810  N   ARG A 102       6.824  33.990  11.889  1.00 30.34      A    N  
ATOM    811  CA  ARG A 102       7.548  35.253  11.790  1.00 33.91      A    C  
ATOM    812  C   ARG A 102       7.889  35.755  13.197  1.00 31.23      A    C  
ATOM    813  O   ARG A 102       8.989  36.244  13.427  1.00 28.63      A    O  
ATOM    814  CB  ARG A 102       6.776  36.317  10.998  1.00 34.81      A    C  
ATOM    815  CG  ARG A 102       6.549  35.960   9.526  1.00 38.32      A    C  
ATOM    816  CD  ARG A 102       6.094  37.171   8.725  1.00 43.71      A    C  
ATOM    817  NE  ARG A 102       4.910  37.834   9.288  1.00 45.79      A    N  
ATOM    818  CZ  ARG A 102       3.634  37.576   8.958  1.00 51.70      A    C  
ATOM    819  NH1 ARG A 102       3.318  36.647   8.054  1.00 52.38      A    N1+
ATOM    820  NH2 ARG A 102       2.648  38.260   9.544  1.00 46.59      A    N  
ATOM    821  N   SER A 103       6.946  35.619  14.126  1.00 30.50      A    N  
ATOM    822  CA  SER A 103       7.179  35.998  15.520  1.00 28.21      A    C  
ATOM    823  C   SER A 103       8.353  35.204  16.109  1.00 28.61      A    C  
ATOM    824  O   SER A 103       9.234  35.756  16.796  1.00 24.98      A    O  
ATOM    825  CB  SER A 103       5.916  35.755  16.361  1.00 28.54      A    C  
ATOM    826  OG  SER A 103       4.907  36.704  16.078  1.00 26.42      A    O  
ATOM    827  N   ALA A 104       8.357  33.901  15.833  1.00 29.33      A    N  
ATOM    828  CA  ALA A 104       9.421  33.012  16.297  1.00 28.42      A    C  
ATOM    829  C   ALA A 104      10.774  33.410  15.749  1.00 26.74      A    C  
ATOM    830  O   ALA A 104      11.775  33.375  16.470  1.00 25.98      A    O  
ATOM    831  CB  ALA A 104       9.127  31.585  15.915  1.00 27.04      A    C  
ATOM    832  N   MET A 105      10.818  33.772  14.473  1.00 27.65      A    N  
ATOM    833  CA  MET A 105      12.065  34.175  13.892  1.00 30.05      A    C  
ATOM    834  C   MET A 105      12.556  35.470  14.563  1.00 29.90      A    C  
ATOM    835  O   MET A 105      13.736  35.592  14.848  1.00 27.64      A    O  
ATOM    836  CB  MET A 105      11.927  34.334  12.377  1.00 36.97      A    C  
ATOM    837  CG  MET A 105      11.629  33.021  11.628  1.00 43.78      A    C  
ATOM    838  SD  MET A 105      12.865  31.707  11.859  1.00 54.74      A    S  
ATOM    839  CE  MET A 105      12.358  30.880  13.379  1.00 42.81      A    C  
ATOM    840  N   ARG A 106      11.645  36.400  14.844  1.00 25.67      A    N  
ATOM    841  CA  ARG A 106      12.020  37.668  15.451  1.00 27.24      A    C  
ATOM    842  C   ARG A 106      12.638  37.485  16.853  1.00 25.87      A    C  
ATOM    843  O   ARG A 106      13.498  38.242  17.246  1.00 23.45      A    O  
ATOM    844  CB  ARG A 106      10.815  38.624  15.493  1.00 25.15      A    C  
ATOM    845  CG  ARG A 106      11.119  40.026  16.014  1.00 25.37      A    C  
ATOM    846  CD  ARG A 106      12.127  40.720  15.112  1.00 25.52      A    C  
ATOM    847  NE  ARG A 106      12.632  41.965  15.664  1.00 26.16      A    N  
ATOM    848  CZ  ARG A 106      13.517  42.068  16.656  1.00 23.08      A    C  
ATOM    849  NH1 ARG A 106      13.982  41.013  17.300  1.00 25.80      A    N1+
ATOM    850  NH2 ARG A 106      13.891  43.251  17.058  1.00 22.87      A    N  
ATOM    851  N   LEU A 107      12.206  36.459  17.578  1.00 26.50      A    N  
ATOM    852  CA  LEU A 107      12.695  36.192  18.934  1.00 24.70      A    C  
ATOM    853  C   LEU A 107      13.739  35.059  19.021  1.00 24.71      A    C  
ATOM    854  O   LEU A 107      14.045  34.575  20.103  1.00 25.91      A    O  
ATOM    855  CB  LEU A 107      11.521  35.930  19.863  1.00 23.85      A    C  
ATOM    856  CG  LEU A 107      10.648  37.141  20.192  1.00 25.86      A    C  
ATOM    857  CD1 LEU A 107       9.648  36.795  21.296  1.00 25.99      A    C  
ATOM    858  CD2 LEU A 107      11.514  38.330  20.602  1.00 25.88      A    C  
ATOM    859  N   CYS A 108      14.324  34.706  17.887  1.00 26.09      A    N  
ATOM    860  CA  CYS A 108      15.321  33.643  17.786  1.00 29.37      A    C  
ATOM    861  C   CYS A 108      14.847  32.377  18.475  1.00 29.61      A    C  
ATOM    862  O   CYS A 108      15.632  31.675  19.100  1.00 28.43      A    O  
ATOM    863  CB  CYS A 108      16.683  34.092  18.347  1.00 33.20      A    C  
ATOM    864  SG  CYS A 108      17.308  35.598  17.587  1.00 35.16      A    S  
ATOM    865  N   LEU A 109      13.553  32.103  18.339  1.00 29.58      A    N  
ATOM    866  CA  LEU A 109      12.963  30.855  18.797  1.00 30.12      A    C  
ATOM    867  C   LEU A 109      12.924  29.871  17.627  1.00 30.82      A    C  
ATOM    868  O   LEU A 109      12.954  30.275  16.464  1.00 36.23      A    O  
ATOM    869  CB  LEU A 109      11.574  31.096  19.380  1.00 29.66      A    C  
ATOM    870  CG  LEU A 109      11.628  31.778  20.744  1.00 28.80      A    C  
ATOM    871  CD1 LEU A 109      10.239  32.126  21.237  1.00 26.63      A    C  
ATOM    872  CD2 LEU A 109      12.354  30.913  21.776  1.00 30.58      A    C  
ATOM    873  N   PRO A 110      12.885  28.573  17.932  1.00 31.94      A    N  
ATOM    874  CA  PRO A 110      12.998  27.581  16.860  1.00 32.95      A    C  
ATOM    875  C   PRO A 110      11.856  27.568  15.847  1.00 29.67      A    C  
ATOM    876  O   PRO A 110      10.697  27.628  16.204  1.00 27.49      A    O  
ATOM    877  CB  PRO A 110      13.016  26.246  17.611  1.00 32.06      A    C  
ATOM    878  CG  PRO A 110      12.264  26.529  18.876  1.00 36.12      A    C  
ATOM    879  CD  PRO A 110      12.665  27.939  19.248  1.00 34.58      A    C  
ATOM    880  N   SER A 111      12.239  27.465  14.592  1.00 30.49      A    N  
ATOM    881  CA  SER A 111      11.328  27.191  13.496  1.00 34.88      A    C  
ATOM    882  C   SER A 111      10.624  25.819  13.641  1.00 37.16      A    C  
ATOM    883  O   SER A 111      11.136  24.887  14.279  1.00 35.93      A    O  
ATOM    884  CB  SER A 111      12.152  27.175  12.204  1.00 37.88      A    C  
ATOM    885  OG  SER A 111      11.338  27.253  11.066  1.00 45.04      A    O  
ATOM    886  N   PHE A 112       9.456  25.710  13.019  1.00 34.64      A    N  
ATOM    887  CA  PHE A 112       8.704  24.474  12.932  1.00 35.70      A    C  
ATOM    888  C   PHE A 112       7.980  24.474  11.579  1.00 34.90      A    C  
ATOM    889  O   PHE A 112       7.971  25.492  10.868  1.00 35.32      A    O  
ATOM    890  CB  PHE A 112       7.703  24.385  14.101  1.00 35.64      A    C  
ATOM    891  CG  PHE A 112       6.786  25.578  14.191  1.00 34.33      A    C  
ATOM    892  CD1 PHE A 112       5.630  25.623  13.452  1.00 32.18      A    C  
ATOM    893  CD2 PHE A 112       7.108  26.660  14.998  1.00 34.70      A    C  
ATOM    894  CE1 PHE A 112       4.805  26.720  13.502  1.00 35.21      A    C  
ATOM    895  CE2 PHE A 112       6.284  27.763  15.066  1.00 33.51      A    C  
ATOM    896  CZ  PHE A 112       5.129  27.792  14.310  1.00 35.71      A    C  
ATOM    897  N   ASP A 113       7.372  23.350  11.222  1.00 39.32      A    N  
ATOM    898  CA  ASP A 113       6.595  23.249   9.973  1.00 40.78      A    C  
ATOM    899  C   ASP A 113       5.141  23.677  10.213  1.00 36.24      A    C  
ATOM    900  O   ASP A 113       4.433  23.069  11.005  1.00 32.20      A    O  
ATOM    901  CB  ASP A 113       6.644  21.823   9.410  1.00 41.40      A    C  
ATOM    902  CG  ASP A 113       5.978  21.709   8.040  1.00 47.94      A    C  
ATOM    903  OD1 ASP A 113       4.732  21.818   7.942  1.00 48.63      A    O  
ATOM    904  OD2 ASP A 113       6.704  21.500   7.050  1.00 56.53      A    O1-
ATOM    905  N   LYS A 114       4.703  24.706   9.497  1.00 35.88      A    N  
ATOM    906  CA  LYS A 114       3.353  25.270   9.687  1.00 38.42      A    C  
ATOM    907  C   LYS A 114       2.221  24.275   9.492  1.00 36.51      A    C  
ATOM    908  O   LYS A 114       1.263  24.259  10.275  1.00 31.34      A    O  
ATOM    909  CB  LYS A 114       3.151  26.478   8.790  1.00 40.85      A    C  
ATOM    910  CG  LYS A 114       4.004  27.655   9.254  1.00 48.82      A    C  
ATOM    911  CD  LYS A 114       3.913  28.862   8.326  1.00 52.85      A    C  
ATOM    912  CE  LYS A 114       4.669  28.668   7.019  1.00 53.08      A    C  
ATOM    913  NZ  LYS A 114       4.687  29.941   6.243  1.00 56.93      A    N1+
ATOM    914  N   LEU A 115       2.334  23.446   8.457  1.00 35.25      A    N  
ATOM    915  CA  LEU A 115       1.303  22.456   8.186  1.00 35.91      A    C  
ATOM    916  C   LEU A 115       1.328  21.329   9.221  1.00 34.34      A    C  
ATOM    917  O   LEU A 115       0.272  20.773   9.549  1.00 31.27      A    O  
ATOM    918  CB  LEU A 115       1.402  21.948   6.733  1.00 38.70      A    C  
ATOM    919  CG  LEU A 115       1.099  23.048   5.683  1.00 39.80      A    C  
ATOM    920  CD1 LEU A 115       1.241  22.544   4.245  1.00 39.98      A    C  
ATOM    921  CD2 LEU A 115      -0.289  23.663   5.866  1.00 39.25      A    C  
ATOM    922  N   GLU A 116       2.501  21.023   9.788  1.00 32.47      A    N  
ATOM    923  CA  GLU A 116       2.553  20.026  10.865  1.00 34.55      A    C  
ATOM    924  C   GLU A 116       1.860  20.521  12.128  1.00 31.35      A    C  
ATOM    925  O   GLU A 116       1.119  19.768  12.753  1.00 39.31      A    O  
ATOM    926  CB  GLU A 116       3.989  19.590  11.188  1.00 37.72      A    C  
ATOM    927  CG  GLU A 116       4.709  18.896  10.033  1.00 41.22      A    C  
ATOM    928  CD  GLU A 116       4.058  17.590   9.593  1.00 40.60      A    C  
ATOM    929  OE1 GLU A 116       3.314  16.985  10.405  1.00 34.48      A    O  
ATOM    930  OE2 GLU A 116       4.297  17.182   8.425  1.00 39.03      A    O1-
ATOM    931  N   LEU A 117       2.078  21.780  12.502  1.00 31.85      A    N  
ATOM    932  CA  LEU A 117       1.408  22.346  13.691  1.00 32.48      A    C  
ATOM    933  C   LEU A 117      -0.087  22.451  13.487  1.00 29.62      A    C  
ATOM    934  O   LEU A 117      -0.883  22.153  14.396  1.00 28.83      A    O  
ATOM    935  CB  LEU A 117       1.980  23.725  14.063  1.00 30.67      A    C  
ATOM    936  CG  LEU A 117       1.302  24.416  15.245  1.00 30.24      A    C  
ATOM    937  CD1 LEU A 117       1.276  23.549  16.495  1.00 28.70      A    C  
ATOM    938  CD2 LEU A 117       1.990  25.739  15.523  1.00 33.71      A    C  
ATOM    939  N   LEU A 118      -0.476  22.865  12.287  1.00 31.89      A    N  
ATOM    940  CA  LEU A 118      -1.904  22.964  11.946  1.00 31.69      A    C  
ATOM    941  C   LEU A 118      -2.607  21.609  12.123  1.00 31.64      A    C  
ATOM    942  O   LEU A 118      -3.658  21.529  12.752  1.00 28.56      A    O  
ATOM    943  CB  LEU A 118      -2.050  23.496  10.521  1.00 33.51      A    C  
ATOM    944  CG  LEU A 118      -3.460  23.681   9.955  1.00 33.63      A    C  
ATOM    945  CD1 LEU A 118      -4.339  24.514  10.863  1.00 33.97      A    C  
ATOM    946  CD2 LEU A 118      -3.360  24.326   8.592  1.00 35.86      A    C  
ATOM    947  N   GLU A 119      -1.983  20.541  11.631  1.00 35.78      A    N  
ATOM    948  CA  GLU A 119      -2.535  19.189  11.787  1.00 35.94      A    C  
ATOM    949  C   GLU A 119      -2.585  18.765  13.252  1.00 35.92      A    C  
ATOM    950  O   GLU A 119      -3.575  18.152  13.671  1.00 37.98      A    O  
ATOM    951  CB  GLU A 119      -1.743  18.167  10.951  1.00 38.85      A    C  
ATOM    952  CG  GLU A 119      -2.161  16.699  11.121  1.00 41.42      A    C  
ATOM    953  CD  GLU A 119      -3.635  16.404  10.794  1.00 41.75      A    C  
ATOM    954  OE1 GLU A 119      -4.338  17.215  10.141  1.00 41.72      A    O  
ATOM    955  OE2 GLU A 119      -4.109  15.338  11.212  1.00 42.98      A    O1-
ATOM    956  N   CYS A 120      -1.541  19.080  14.033  1.00 33.33      A    N  
ATOM    957  CA  CYS A 120      -1.565  18.767  15.479  1.00 31.83      A    C  
ATOM    958  C   CYS A 120      -2.697  19.531  16.139  1.00 31.23      A    C  
ATOM    959  O   CYS A 120      -3.414  18.988  16.984  1.00 31.15      A    O  
ATOM    960  CB  CYS A 120      -0.243  19.125  16.193  1.00 31.75      A    C  
ATOM    961  SG  CYS A 120       1.166  18.088  15.770  1.00 33.00      A    S  
ATOM    962  N   ILE A 121      -2.853  20.799  15.758  1.00 29.69      A    N  
ATOM    963  CA  ILE A 121      -3.952  21.619  16.299  1.00 27.88      A    C  
ATOM    964  C   ILE A 121      -5.299  21.038  15.879  1.00 28.63      A    C  
ATOM    965  O   ILE A 121      -6.227  20.960  16.677  1.00 29.22      A    O  
ATOM    966  CB  ILE A 121      -3.815  23.092  15.883  1.00 26.27      A    C  
ATOM    967  CG1 ILE A 121      -2.659  23.739  16.659  1.00 28.98      A    C  
ATOM    968  CG2 ILE A 121      -5.098  23.862  16.154  1.00 28.52      A    C  
ATOM    969  CD1 ILE A 121      -2.210  25.089  16.124  1.00 29.86      A    C  
ATOM    970  N   ARG A 122      -5.401  20.600  14.635  1.00 31.97      A    N  
ATOM    971  CA  ARG A 122      -6.646  19.995  14.171  1.00 33.77      A    C  
ATOM    972  C   ARG A 122      -6.912  18.749  15.012  1.00 34.70      A    C  
ATOM    973  O   ARG A 122      -8.024  18.545  15.522  1.00 32.62      A    O  
ATOM    974  CB  ARG A 122      -6.566  19.628  12.685  1.00 36.85      A    C  
ATOM    975  CG  ARG A 122      -7.923  19.228  12.099  1.00 41.09      A    C  
ATOM    976  CD  ARG A 122      -7.821  18.524  10.756  1.00 38.37      A    C  
ATOM    977  NE  ARG A 122      -7.154  17.232  10.866  1.00 40.05      A    N  
ATOM    978  CZ  ARG A 122      -7.691  16.129  11.400  1.00 42.43      A    C  
ATOM    979  NH1 ARG A 122      -8.916  16.119  11.915  1.00 43.65      A    N1+
ATOM    980  NH2 ARG A 122      -6.975  15.020  11.453  1.00 47.31      A    N  
ATOM    981  N   ARG A 123      -5.884  17.918  15.172  1.00 33.96      A    N  
ATOM    982  CA  ARG A 123      -6.026  16.712  15.984  1.00 35.11      A    C  
ATOM    983  C   ARG A 123      -6.463  17.050  17.396  1.00 30.54      A    C  
ATOM    984  O   ARG A 123      -7.276  16.343  17.989  1.00 28.03      A    O  
ATOM    985  CB  ARG A 123      -4.728  15.895  16.003  1.00 38.06      A    C  
ATOM    986  CG  ARG A 123      -4.388  15.242  14.655  1.00 42.98      A    C  
ATOM    987  CD  ARG A 123      -5.245  14.004  14.360  1.00 44.59      A    C  
ATOM    988  NE  ARG A 123      -5.131  13.031  15.449  1.00 48.38      A    N  
ATOM    989  CZ  ARG A 123      -4.157  12.121  15.579  1.00 51.90      A    C  
ATOM    990  NH1 ARG A 123      -3.191  12.012  14.668  1.00 50.66      A    N1+
ATOM    991  NH2 ARG A 123      -4.146  11.309  16.636  1.00 51.18      A    N  
ATOM    992  N   LEU A 124      -5.956  18.156  17.932  1.00 28.10      A    N  
ATOM    993  CA  LEU A 124      -6.311  18.539  19.294  1.00 26.97      A    C  
ATOM    994  C   LEU A 124      -7.743  18.979  19.429  1.00 28.40      A    C  
ATOM    995  O   LEU A 124      -8.412  18.696  20.438  1.00 31.54      A    O  
ATOM    996  CB  LEU A 124      -5.413  19.675  19.774  1.00 27.75      A    C  
ATOM    997  CG  LEU A 124      -5.832  20.348  21.066  1.00 25.85      A    C  
ATOM    998  CD1 LEU A 124      -5.807  19.387  22.234  1.00 26.19      A    C  
ATOM    999  CD2 LEU A 124      -4.875  21.500  21.313  1.00 30.73      A    C  
ATOM   1000  N   ILE A 125      -8.206  19.730  18.439  1.00 30.83      A    N  
ATOM   1001  CA  ILE A 125      -9.583  20.201  18.461  1.00 35.37      A    C  
ATOM   1002  C   ILE A 125     -10.500  18.985  18.243  1.00 32.65      A    C  
ATOM   1003  O   ILE A 125     -11.587  18.907  18.826  1.00 35.07      A    O  
ATOM   1004  CB  ILE A 125      -9.837  21.328  17.423  1.00 33.09      A    C  
ATOM   1005  CG1 ILE A 125      -8.952  22.548  17.748  1.00 34.54      A    C  
ATOM   1006  CG2 ILE A 125     -11.301  21.751  17.443  1.00 31.72      A    C  
ATOM   1007  CD1 ILE A 125      -8.921  23.630  16.691  1.00 33.41      A    C  
ATOM   1008  N   GLU A 126     -10.064  18.039  17.420  1.00 31.70      A    N  
ATOM   1009  CA  GLU A 126     -10.888  16.853  17.154  1.00 35.37      A    C  
ATOM   1010  C   GLU A 126     -11.138  16.139  18.472  1.00 34.95      A    C  
ATOM   1011  O   GLU A 126     -12.271  15.840  18.802  1.00 39.03      A    O  
ATOM   1012  CB  GLU A 126     -10.235  15.938  16.129  1.00 38.71      A    C  
ATOM   1013  CG  GLU A 126     -11.081  14.739  15.739  1.00 43.95      A    C  
ATOM   1014  CD  GLU A 126     -10.499  13.995  14.552  1.00 51.53      A    C  
ATOM   1015  OE1 GLU A 126      -9.317  13.592  14.597  1.00 55.03      A    O  
ATOM   1016  OE2 GLU A 126     -11.227  13.808  13.560  1.00 63.51      A    O1-
ATOM   1017  N   VAL A 127     -10.087  15.954  19.269  1.00 38.82      A    N  
ATOM   1018  CA  VAL A 127     -10.213  15.338  20.602  1.00 34.64      A    C  
ATOM   1019  C   VAL A 127     -11.198  16.077  21.512  1.00 36.50      A    C  
ATOM   1020  O   VAL A 127     -12.003  15.437  22.178  1.00 34.71      A    O  
ATOM   1021  CB  VAL A 127      -8.836  15.226  21.325  1.00 34.02      A    C  
ATOM   1022  CG1 VAL A 127      -9.001  14.755  22.758  1.00 35.05      A    C  
ATOM   1023  CG2 VAL A 127      -7.916  14.280  20.581  1.00 31.55      A    C  
ATOM   1024  N   ASP A 128     -11.121  17.413  21.566  1.00 38.91      A    N  
ATOM   1025  CA  ASP A 128     -12.024  18.202  22.420  1.00 35.50      A    C  
ATOM   1026  C   ASP A 128     -13.241  18.771  21.680  1.00 39.93      A    C  
ATOM   1027  O   ASP A 128     -13.852  19.733  22.156  1.00 42.36      A    O  
ATOM   1028  CB  ASP A 128     -11.259  19.337  23.101  1.00 37.13      A    C  
ATOM   1029  CG  ASP A 128     -10.467  18.863  24.332  1.00 41.43      A    C  
ATOM   1030  OD1 ASP A 128     -10.671  17.713  24.782  1.00 39.44      A    O  
ATOM   1031  OD2 ASP A 128      -9.644  19.644  24.858  1.00 34.39      A    O1-
ATOM   1032  N   LYS A 129     -13.635  18.154  20.568  1.00 37.92      A    N  
ATOM   1033  CA  LYS A 129     -14.715  18.702  19.725  1.00 41.51      A    C  
ATOM   1034  C   LYS A 129     -16.024  19.034  20.442  1.00 36.73      A    C  
ATOM   1035  O   LYS A 129     -16.700  19.947  20.045  1.00 39.98      A    O  
ATOM   1036  CB  LYS A 129     -14.996  17.834  18.482  1.00 48.00      A    C  
ATOM   1037  CG  LYS A 129     -15.996  16.695  18.644  1.00 59.82      A    C  
ATOM   1038  CD  LYS A 129     -15.380  15.393  19.130  1.00 63.38      A    C  
ATOM   1039  CE  LYS A 129     -16.377  14.245  19.048  1.00 63.25      A    C  
ATOM   1040  NZ  LYS A 129     -16.636  13.832  17.637  1.00 64.36      A    N1+
ATOM   1041  N   ASP A 130     -16.354  18.320  21.510  1.00 38.75      A    N  
ATOM   1042  CA  ASP A 130     -17.585  18.559  22.271  1.00 36.53      A    C  
ATOM   1043  C   ASP A 130     -17.535  19.797  23.158  1.00 38.04      A    C  
ATOM   1044  O   ASP A 130     -18.537  20.171  23.768  1.00 38.92      A    O  
ATOM   1045  CB  ASP A 130     -17.906  17.330  23.128  1.00 42.41      A    C  
ATOM   1046  CG  ASP A 130     -18.011  16.053  22.301  1.00 48.33      A    C  
ATOM   1047  OD1 ASP A 130     -18.374  16.138  21.104  1.00 50.60      A    O  
ATOM   1048  OD2 ASP A 130     -17.731  14.960  22.848  1.00 67.22      A    O1-
ATOM   1049  N   TRP A 131     -16.366  20.414  23.279  1.00 37.31      A    N  
ATOM   1050  CA  TRP A 131     -16.271  21.713  23.932  1.00 35.79      A    C  
ATOM   1051  C   TRP A 131     -16.611  22.838  22.946  1.00 34.40      A    C  
ATOM   1052  O   TRP A 131     -16.891  23.944  23.365  1.00 39.74      A    O  
ATOM   1053  CB  TRP A 131     -14.865  21.942  24.481  1.00 35.45      A    C  
ATOM   1054  CG  TRP A 131     -14.546  21.142  25.675  1.00 33.12      A    C  
ATOM   1055  CD1 TRP A 131     -14.036  19.878  25.701  1.00 31.34      A    C  
ATOM   1056  CD2 TRP A 131     -14.661  21.562  27.046  1.00 32.47      A    C  
ATOM   1057  CE2 TRP A 131     -14.223  20.485  27.851  1.00 30.14      A    C  
ATOM   1058  CE3 TRP A 131     -15.088  22.737  27.667  1.00 32.93      A    C  
ATOM   1059  NE1 TRP A 131     -13.834  19.477  27.009  1.00 32.20      A    N  
ATOM   1060  CZ2 TRP A 131     -14.206  20.549  29.238  1.00 33.17      A    C  
ATOM   1061  CZ3 TRP A 131     -15.079  22.796  29.051  1.00 35.76      A    C  
ATOM   1062  CH2 TRP A 131     -14.639  21.706  29.822  1.00 32.92      A    C  
ATOM   1063  N   VAL A 132     -16.552  22.577  21.643  1.00 36.51      A    N  
ATOM   1064  CA  VAL A 132     -16.910  23.605  20.663  1.00 36.86      A    C  
ATOM   1065  C   VAL A 132     -18.402  23.883  20.732  1.00 35.93      A    C  
ATOM   1066  O   VAL A 132     -19.196  23.040  20.327  1.00 44.98      A    O  
ATOM   1067  CB  VAL A 132     -16.627  23.203  19.215  1.00 34.75      A    C  
ATOM   1068  CG1 VAL A 132     -16.925  24.394  18.304  1.00 36.33      A    C  
ATOM   1069  CG2 VAL A 132     -15.198  22.748  19.031  1.00 37.87      A    C  
ATOM   1070  N   PRO A 133     -18.794  25.071  21.207  1.00 37.34      A    N  
ATOM   1071  CA  PRO A 133     -20.219  25.352  21.316  1.00 41.07      A    C  
ATOM   1072  C   PRO A 133     -20.871  25.578  19.948  1.00 46.48      A    C  
ATOM   1073  O   PRO A 133     -20.172  25.739  18.930  1.00 44.19      A    O  
ATOM   1074  CB  PRO A 133     -20.252  26.615  22.170  1.00 43.16      A    C  
ATOM   1075  CG  PRO A 133     -18.987  27.320  21.833  1.00 43.96      A    C  
ATOM   1076  CD  PRO A 133     -17.980  26.271  21.456  1.00 42.73      A    C  
ATOM   1077  N   ASP A 134     -22.200  25.567  19.921  1.00 52.47      A    N  
ATOM   1078  CA  ASP A 134     -22.938  25.742  18.662  1.00 56.56      A    C  
ATOM   1079  C   ASP A 134     -24.047  26.786  18.705  1.00 51.72      A    C  
ATOM   1080  O   ASP A 134     -24.675  27.031  17.686  1.00 52.96      A    O  
ATOM   1081  CB  ASP A 134     -23.484  24.404  18.157  1.00 63.03      A    C  
ATOM   1082  CG  ASP A 134     -24.224  23.631  19.226  1.00 63.87      A    C  
ATOM   1083  OD1 ASP A 134     -24.752  24.257  20.175  1.00 59.57      A    O  
ATOM   1084  OD2 ASP A 134     -24.266  22.391  19.107  1.00 66.49      A    O1-
ATOM   1085  N   ALA A 135     -24.292  27.392  19.864  1.00 52.67      A    N  
ATOM   1086  CA  ALA A 135     -25.212  28.526  19.938  1.00 53.21      A    C  
ATOM   1087  C   ALA A 135     -24.683  29.613  18.988  1.00 54.21      A    C  
ATOM   1088  O   ALA A 135     -23.477  29.691  18.735  1.00 53.73      A    O  
ATOM   1089  CB  ALA A 135     -25.323  29.050  21.367  1.00 47.15      A    C  
ATOM   1090  N   ALA A 136     -25.580  30.432  18.447  1.00 55.57      A    N  
ATOM   1091  CA  ALA A 136     -25.201  31.485  17.489  1.00 57.49      A    C  
ATOM   1092  C   ALA A 136     -24.176  32.466  18.076  1.00 52.81      A    C  
ATOM   1093  O   ALA A 136     -24.282  32.866  19.233  1.00 50.20      A    O  
ATOM   1094  CB  ALA A 136     -26.436  32.241  17.023  1.00 60.36      A    C  
ATOM   1095  N   GLY A 137     -23.181  32.834  17.271  1.00 53.38      A    N  
ATOM   1096  CA  GLY A 137     -22.112  33.727  17.718  1.00 53.66      A    C  
ATOM   1097  C   GLY A 137     -21.141  33.132  18.731  1.00 49.60      A    C  
ATOM   1098  O   GLY A 137     -20.416  33.866  19.397  1.00 54.36      A    O  
ATOM   1099  N   THR A 138     -21.118  31.807  18.861  1.00 49.33      A    N  
ATOM   1100  CA  THR A 138     -20.186  31.155  19.777  1.00 43.06      A    C  
ATOM   1101  C   THR A 138     -19.111  30.468  18.966  1.00 41.30      A    C  
ATOM   1102  O   THR A 138     -19.285  30.196  17.760  1.00 38.67      A    O  
ATOM   1103  CB  THR A 138     -20.863  30.128  20.711  1.00 44.61      A    C  
ATOM   1104  CG2 THR A 138     -22.020  30.769  21.488  1.00 49.53      A    C  
ATOM   1105  OG1 THR A 138     -21.319  28.998  19.956  1.00 43.25      A    O  
ATOM   1106  N   SER A 139     -18.004  30.168  19.635  1.00 35.62      A    N  
ATOM   1107  CA  SER A 139     -16.864  29.577  18.972  1.00 32.23      A    C  
ATOM   1108  C   SER A 139     -15.883  29.022  19.985  1.00 31.93      A    C  
ATOM   1109  O   SER A 139     -16.104  29.113  21.200  1.00 31.44      A    O  
ATOM   1110  CB  SER A 139     -16.169  30.656  18.155  1.00 34.86      A    C  
ATOM   1111  OG  SER A 139     -15.676  31.662  19.028  1.00 31.79      A    O  
ATOM   1112  N   LEU A 140     -14.811  28.427  19.458  1.00 31.49      A    N  
ATOM   1113  CA  LEU A 140     -13.730  27.902  20.247  1.00 30.96      A    C  
ATOM   1114  C   LEU A 140     -12.481  28.720  19.948  1.00 30.95      A    C  
ATOM   1115  O   LEU A 140     -12.021  28.760  18.811  1.00 32.00      A    O  
ATOM   1116  CB  LEU A 140     -13.468  26.452  19.890  1.00 31.40      A    C  
ATOM   1117  CG  LEU A 140     -12.425  25.799  20.813  1.00 32.96      A    C  
ATOM   1118  CD1 LEU A 140     -13.018  25.417  22.162  1.00 30.41      A    C  
ATOM   1119  CD2 LEU A 140     -11.803  24.590  20.148  1.00 31.33      A    C  
ATOM   1120  N   TYR A 141     -11.933  29.352  20.977  1.00 28.74      A    N  
ATOM   1121  CA  TYR A 141     -10.720  30.154  20.838  1.00 27.07      A    C  
ATOM   1122  C   TYR A 141      -9.500  29.264  21.041  1.00 25.80      A    C  
ATOM   1123  O   TYR A 141      -9.378  28.587  22.067  1.00 31.23      A    O  
ATOM   1124  CB  TYR A 141     -10.743  31.333  21.822  1.00 27.83      A    C  
ATOM   1125  CG  TYR A 141      -9.609  32.318  21.637  1.00 27.98      A    C  
ATOM   1126  CD1 TYR A 141      -9.610  33.234  20.571  1.00 26.88      A    C  
ATOM   1127  CD2 TYR A 141      -8.541  32.348  22.543  1.00 26.25      A    C  
ATOM   1128  CE1 TYR A 141      -8.556  34.122  20.393  1.00 27.30      A    C  
ATOM   1129  CE2 TYR A 141      -7.492  33.238  22.387  1.00 26.24      A    C  
ATOM   1130  CZ  TYR A 141      -7.493  34.119  21.316  1.00 26.48      A    C  
ATOM   1131  OH  TYR A 141      -6.463  34.997  21.205  1.00 23.65      A    O  
ATOM   1132  N   VAL A 142      -8.610  29.284  20.058  1.00 23.69      A    N  
ATOM   1133  CA  VAL A 142      -7.404  28.510  20.040  1.00 24.42      A    C  
ATOM   1134  C   VAL A 142      -6.214  29.437  20.301  1.00 27.15      A    C  
ATOM   1135  O   VAL A 142      -6.019  30.417  19.553  1.00 25.65      A    O  
ATOM   1136  CB  VAL A 142      -7.199  27.889  18.657  1.00 24.14      A    C  
ATOM   1137  CG1 VAL A 142      -5.940  27.022  18.640  1.00 23.93      A    C  
ATOM   1138  CG2 VAL A 142      -8.411  27.054  18.277  1.00 23.21      A    C  
ATOM   1139  N   ARG A 143      -5.415  29.086  21.319  1.00 25.21      A    N  
ATOM   1140  CA  ARG A 143      -4.263  29.871  21.795  1.00 21.91      A    C  
ATOM   1141  C   ARG A 143      -2.974  29.075  21.750  1.00 21.28      A    C  
ATOM   1142  O   ARG A 143      -2.601  28.422  22.716  1.00 23.75      A    O  
ATOM   1143  CB  ARG A 143      -4.539  30.348  23.231  1.00 22.77      A    C  
ATOM   1144  CG  ARG A 143      -3.436  31.115  23.995  1.00 23.40      A    C  
ATOM   1145  CD  ARG A 143      -2.787  32.262  23.219  1.00 23.40      A    C  
ATOM   1146  NE  ARG A 143      -3.675  33.384  22.928  1.00 24.48      A    N  
ATOM   1147  CZ  ARG A 143      -3.916  34.420  23.747  1.00 24.83      A    C  
ATOM   1148  NH1 ARG A 143      -3.346  34.503  24.932  1.00 23.80      A    N1+
ATOM   1149  NH2 ARG A 143      -4.751  35.383  23.393  1.00 23.29      A    N  
ATOM   1150  N   PRO A 144      -2.270  29.110  20.623  1.00 21.40      A    N  
ATOM   1151  CA  PRO A 144      -0.940  28.559  20.535  1.00 23.25      A    C  
ATOM   1152  C   PRO A 144       0.071  29.526  21.185  1.00 25.12      A    C  
ATOM   1153  O   PRO A 144      -0.110  30.740  21.093  1.00 25.24      A    O  
ATOM   1154  CB  PRO A 144      -0.684  28.507  19.033  1.00 23.71      A    C  
ATOM   1155  CG  PRO A 144      -2.012  28.716  18.398  1.00 22.97      A    C  
ATOM   1156  CD  PRO A 144      -2.694  29.638  19.331  1.00 23.88      A    C  
ATOM   1157  N   VAL A 145       1.093  28.981  21.844  1.00 25.10      A    N  
ATOM   1158  CA  VAL A 145       2.111  29.755  22.544  1.00 26.18      A    C  
ATOM   1159  C   VAL A 145       3.455  29.103  22.296  1.00 27.40      A    C  
ATOM   1160  O   VAL A 145       3.550  27.871  22.295  1.00 29.43      A    O  
ATOM   1161  CB  VAL A 145       1.839  29.772  24.055  1.00 27.98      A    C  
ATOM   1162  CG1 VAL A 145       2.880  30.605  24.813  1.00 28.95      A    C  
ATOM   1163  CG2 VAL A 145       0.458  30.314  24.318  1.00 28.86      A    C  
ATOM   1164  N   LEU A 146       4.481  29.913  22.037  1.00 26.15      A    N  
ATOM   1165  CA  LEU A 146       5.861  29.428  21.918  1.00 25.06      A    C  
ATOM   1166  C   LEU A 146       6.726  30.291  22.873  1.00 28.38      A    C  
ATOM   1167  O   LEU A 146       6.671  31.546  22.843  1.00 24.62      A    O  
ATOM   1168  CB  LEU A 146       6.377  29.469  20.463  1.00 25.09      A    C  
ATOM   1169  CG  LEU A 146       7.819  29.016  20.154  1.00 26.11      A    C  
ATOM   1170  CD1 LEU A 146       8.099  27.569  20.533  1.00 28.24      A    C  
ATOM   1171  CD2 LEU A 146       8.132  29.194  18.688  1.00 31.59      A    C  
ATOM   1172  N   ILE A 147       7.484  29.610  23.739  1.00 26.92      A    N  
ATOM   1173  CA  ILE A 147       8.358  30.274  24.701  1.00 27.80      A    C  
ATOM   1174  C   ILE A 147       9.761  29.670  24.729  1.00 31.17      A    C  
ATOM   1175  O   ILE A 147       9.933  28.468  24.537  1.00 28.87      A    O  
ATOM   1176  CB  ILE A 147       7.808  30.217  26.136  1.00 27.34      A    C  
ATOM   1177  CG1 ILE A 147       7.738  28.776  26.644  1.00 29.86      A    C  
ATOM   1178  CG2 ILE A 147       6.455  30.915  26.230  1.00 29.28      A    C  
ATOM   1179  CD1 ILE A 147       7.156  28.634  28.025  1.00 29.34      A    C  
ATOM   1180  N   GLY A 148      10.762  30.519  24.965  1.00 32.72      A    N  
ATOM   1181  CA  GLY A 148      12.132  30.061  25.183  1.00 30.78      A    C  
ATOM   1182  C   GLY A 148      12.143  29.512  26.587  1.00 30.25      A    C  
ATOM   1183  O   GLY A 148      11.326  29.904  27.393  1.00 30.14      A    O  
ATOM   1184  N   ASN A 149      13.052  28.593  26.871  1.00 31.50      A    N  
ATOM   1185  CA  ASN A 149      13.067  27.921  28.168  1.00 35.94      A    C  
ATOM   1186  C   ASN A 149      14.500  27.596  28.612  1.00 36.48      A    C  
ATOM   1187  O   ASN A 149      14.756  26.580  29.242  1.00 41.69      A    O  
ATOM   1188  CB  ASN A 149      12.214  26.646  28.064  1.00 35.65      A    C  
ATOM   1189  CG  ASN A 149      11.747  26.143  29.396  1.00 38.61      A    C  
ATOM   1190  ND2 ASN A 149      11.264  24.891  29.422  1.00 39.59      A    N  
ATOM   1191  OD1 ASN A 149      11.801  26.858  30.395  1.00 39.81      A    O  
ATOM   1192  N   GLU A 150      15.430  28.473  28.259  1.00 44.08      A    N  
ATOM   1193  CA  GLU A 150      16.831  28.323  28.632  1.00 46.48      A    C  
ATOM   1194  C   GLU A 150      16.948  28.620  30.133  1.00 39.83      A    C  
ATOM   1195  O   GLU A 150      16.548  29.682  30.581  1.00 37.81      A    O  
ATOM   1196  CB  GLU A 150      17.680  29.295  27.801  1.00 52.44      A    C  
ATOM   1197  CG  GLU A 150      19.188  29.184  27.981  1.00 55.96      A    C  
ATOM   1198  CD  GLU A 150      19.755  27.857  27.526  1.00 62.05      A    C  
ATOM   1199  OE1 GLU A 150      19.202  27.264  26.579  1.00 64.51      A    O  
ATOM   1200  OE2 GLU A 150      20.769  27.413  28.113  1.00 72.49      A    O1-
ATOM   1201  N   PRO A 151      17.492  27.679  30.916  1.00 39.59      A    N  
ATOM   1202  CA  PRO A 151      17.676  27.864  32.347  1.00 37.12      A    C  
ATOM   1203  C   PRO A 151      18.957  28.677  32.636  1.00 41.00      A    C  
ATOM   1204  O   PRO A 151      19.884  28.192  33.292  1.00 47.53      A    O  
ATOM   1205  CB  PRO A 151      17.828  26.427  32.832  1.00 38.01      A    C  
ATOM   1206  CG  PRO A 151      18.627  25.792  31.736  1.00 38.07      A    C  
ATOM   1207  CD  PRO A 151      18.101  26.410  30.458  1.00 40.03      A    C  
ATOM   1208  N   SER A 152      19.001  29.912  32.152  1.00 43.29      A    N  
ATOM   1209  CA  SER A 152      20.201  30.744  32.232  1.00 40.37      A    C  
ATOM   1210  C   SER A 152      19.830  32.222  32.155  1.00 37.11      A    C  
ATOM   1211  O   SER A 152      18.956  32.585  31.378  1.00 35.55      A    O  
ATOM   1212  CB  SER A 152      21.169  30.346  31.102  1.00 38.22      A    C  
ATOM   1213  OG  SER A 152      21.787  31.467  30.483  1.00 43.70      A    O  
ATOM   1214  N   LEU A 153      20.529  33.062  32.927  1.00 33.92      A    N  
ATOM   1215  CA  LEU A 153      20.272  34.498  32.971  1.00 33.30      A    C  
ATOM   1216  C   LEU A 153      20.979  35.295  31.873  1.00 34.86      A    C  
ATOM   1217  O   LEU A 153      20.904  36.526  31.860  1.00 35.95      A    O  
ATOM   1218  CB  LEU A 153      20.699  35.072  34.310  1.00 33.44      A    C  
ATOM   1219  CG  LEU A 153      20.149  34.414  35.552  1.00 34.23      A    C  
ATOM   1220  CD1 LEU A 153      20.673  35.160  36.754  1.00 36.99      A    C  
ATOM   1221  CD2 LEU A 153      18.638  34.405  35.533  1.00 38.27      A    C  
ATOM   1222  N   GLY A 154      21.707  34.623  30.994  1.00 34.86      A    N  
ATOM   1223  CA  GLY A 154      22.305  35.302  29.841  1.00 38.25      A    C  
ATOM   1224  C   GLY A 154      21.186  35.748  28.908  1.00 37.95      A    C  
ATOM   1225  O   GLY A 154      20.159  35.078  28.813  1.00 40.71      A    O  
ATOM   1226  N   VAL A 155      21.340  36.904  28.265  1.00 36.44      A    N  
ATOM   1227  CA  VAL A 155      20.354  37.367  27.301  1.00 34.59      A    C  
ATOM   1228  C   VAL A 155      20.868  36.861  25.974  1.00 34.81      A    C  
ATOM   1229  O   VAL A 155      21.755  37.457  25.403  1.00 37.95      A    O  
ATOM   1230  CB  VAL A 155      20.221  38.900  27.298  1.00 34.75      A    C  
ATOM   1231  CG1 VAL A 155      19.051  39.333  26.427  1.00 35.10      A    C  
ATOM   1232  CG2 VAL A 155      20.006  39.412  28.709  1.00 35.49      A    C  
ATOM   1233  N   SER A 156      20.353  35.726  25.513  1.00 37.29      A    N  
ATOM   1234  CA  SER A 156      20.874  35.092  24.287  1.00 39.06      A    C  
ATOM   1235  C   SER A 156      19.893  34.095  23.674  1.00 36.31      A    C  
ATOM   1236  O   SER A 156      18.859  33.805  24.271  1.00 32.06      A    O  
ATOM   1237  CB  SER A 156      22.153  34.352  24.645  1.00 42.43      A    C  
ATOM   1238  OG  SER A 156      21.875  33.458  25.707  1.00 42.63      A    O  
ATOM   1239  N   GLN A 157      20.218  33.569  22.489  1.00 39.13      A    N  
ATOM   1240  CA  GLN A 157      19.346  32.599  21.807  1.00 37.10      A    C  
ATOM   1241  C   GLN A 157      19.144  31.338  22.628  1.00 35.60      A    C  
ATOM   1242  O   GLN A 157      20.097  30.658  22.968  1.00 39.04      A    O  
ATOM   1243  CB  GLN A 157      19.904  32.206  20.436  1.00 40.28      A    C  
ATOM   1244  CG  GLN A 157      18.941  31.312  19.693  1.00 43.62      A    C  
ATOM   1245  CD  GLN A 157      19.303  31.105  18.245  1.00 47.56      A    C  
ATOM   1246  NE2 GLN A 157      19.649  29.878  17.898  1.00 51.24      A    N  
ATOM   1247  OE1 GLN A 157      19.226  32.020  17.436  1.00 53.05      A    O  
ATOM   1248  N   PRO A 158      17.892  31.002  22.942  1.00 36.99      A    N  
ATOM   1249  CA  PRO A 158      17.699  29.842  23.808  1.00 36.35      A    C  
ATOM   1250  C   PRO A 158      18.002  28.525  23.097  1.00 34.05      A    C  
ATOM   1251  O   PRO A 158      17.851  28.427  21.881  1.00 32.24      A    O  
ATOM   1252  CB  PRO A 158      16.227  29.938  24.196  1.00 38.50      A    C  
ATOM   1253  CG  PRO A 158      15.589  30.633  23.056  1.00 38.99      A    C  
ATOM   1254  CD  PRO A 158      16.616  31.584  22.494  1.00 37.56      A    C  
ATOM   1255  N   THR A 159      18.461  27.542  23.867  1.00 36.27      A    N  
ATOM   1256  CA  THR A 159      18.755  26.195  23.357  1.00 38.68      A    C  
ATOM   1257  C   THR A 159      17.634  25.241  23.721  1.00 36.98      A    C  
ATOM   1258  O   THR A 159      17.714  24.052  23.420  1.00 40.91      A    O  
ATOM   1259  CB  THR A 159      20.074  25.632  23.941  1.00 38.63      A    C  
ATOM   1260  CG2 THR A 159      21.235  26.562  23.631  1.00 38.74      A    C  
ATOM   1261  OG1 THR A 159      19.949  25.496  25.359  1.00 38.82      A    O  
ATOM   1262  N   ARG A 160      16.614  25.763  24.399  1.00 37.87      A    N  
ATOM   1263  CA  ARG A 160      15.399  25.015  24.713  1.00 37.86      A    C  
ATOM   1264  C   ARG A 160      14.194  25.905  24.535  1.00 35.20      A    C  
ATOM   1265  O   ARG A 160      14.252  27.094  24.840  1.00 34.17      A    O  
ATOM   1266  CB  ARG A 160      15.378  24.506  26.137  1.00 42.03      A    C  
ATOM   1267  CG  ARG A 160      16.468  23.526  26.451  1.00 51.17      A    C  
ATOM   1268  CD  ARG A 160      16.309  22.997  27.860  1.00 60.32      A    C  
ATOM   1269  NE  ARG A 160      17.611  22.689  28.436  1.00 70.57      A    N  
ATOM   1270  CZ  ARG A 160      17.797  22.101  29.612  1.00 75.88      A    C  
ATOM   1271  NH1 ARG A 160      16.763  21.724  30.358  1.00 78.42      A    N1+
ATOM   1272  NH2 ARG A 160      19.033  21.883  30.037  1.00 79.82      A    N  
ATOM   1273  N   ALA A 161      13.108  25.307  24.048  1.00 30.18      A    N  
ATOM   1274  CA  ALA A 161      11.844  25.992  23.869  1.00 30.80      A    C  
ATOM   1275  C   ALA A 161      10.675  25.039  24.122  1.00 32.39      A    C  
ATOM   1276  O   ALA A 161      10.842  23.815  24.126  1.00 31.57      A    O  
ATOM   1277  CB  ALA A 161      11.757  26.578  22.483  1.00 29.74      A    C  
ATOM   1278  N   LEU A 162       9.501  25.625  24.316  1.00 32.85      A    N  
ATOM   1279  CA  LEU A 162       8.281  24.896  24.619  1.00 34.21      A    C  
ATOM   1280  C   LEU A 162       7.143  25.496  23.792  1.00 32.13      A    C  
ATOM   1281  O   LEU A 162       6.901  26.718  23.858  1.00 28.68      A    O  
ATOM   1282  CB  LEU A 162       7.978  25.056  26.104  1.00 37.87      A    C  
ATOM   1283  CG  LEU A 162       6.993  24.066  26.702  1.00 48.48      A    C  
ATOM   1284  CD1 LEU A 162       7.704  22.740  26.931  1.00 54.50      A    C  
ATOM   1285  CD2 LEU A 162       6.404  24.577  28.011  1.00 48.20      A    C  
ATOM   1286  N   LEU A 163       6.465  24.644  23.024  1.00 27.31      A    N  
ATOM   1287  CA  LEU A 163       5.340  25.033  22.199  1.00 27.54      A    C  
ATOM   1288  C   LEU A 163       4.115  24.328  22.738  1.00 30.60      A    C  
ATOM   1289  O   LEU A 163       4.099  23.110  22.862  1.00 31.73      A    O  
ATOM   1290  CB  LEU A 163       5.558  24.654  20.736  1.00 29.05      A    C  
ATOM   1291  CG  LEU A 163       4.627  25.317  19.693  1.00 31.56      A    C  
ATOM   1292  CD1 LEU A 163       5.206  25.211  18.292  1.00 33.58      A    C  
ATOM   1293  CD2 LEU A 163       3.226  24.739  19.692  1.00 34.14      A    C  
ATOM   1294  N   PHE A 164       3.091  25.103  23.077  1.00 29.94      A    N  
ATOM   1295  CA  PHE A 164       1.869  24.535  23.585  1.00 29.67      A    C  
ATOM   1296  C   PHE A 164       0.659  25.247  23.015  1.00 31.87      A    C  
ATOM   1297  O   PHE A 164       0.786  26.341  22.470  1.00 28.96      A    O  
ATOM   1298  CB  PHE A 164       1.847  24.465  25.108  1.00 28.81      A    C  
ATOM   1299  CG  PHE A 164       1.847  25.794  25.836  1.00 28.27      A    C  
ATOM   1300  CD1 PHE A 164       3.031  26.435  26.154  1.00 29.38      A    C  
ATOM   1301  CD2 PHE A 164       0.673  26.330  26.316  1.00 28.07      A    C  
ATOM   1302  CE1 PHE A 164       3.031  27.612  26.899  1.00 26.86      A    C  
ATOM   1303  CE2 PHE A 164       0.658  27.521  27.013  1.00 27.48      A    C  
ATOM   1304  CZ  PHE A 164       1.848  28.158  27.323  1.00 27.24      A    C  
ATOM   1305  N   VAL A 165      -0.492  24.573  23.090  1.00 29.12      A    N  
ATOM   1306  CA  VAL A 165      -1.748  25.112  22.594  1.00 26.94      A    C  
ATOM   1307  C   VAL A 165      -2.843  24.755  23.580  1.00 26.16      A    C  
ATOM   1308  O   VAL A 165      -2.966  23.598  23.962  1.00 27.33      A    O  
ATOM   1309  CB  VAL A 165      -2.149  24.506  21.242  1.00 26.49      A    C  
ATOM   1310  CG1 VAL A 165      -3.481  25.087  20.790  1.00 26.39      A    C  
ATOM   1311  CG2 VAL A 165      -1.060  24.707  20.206  1.00 28.55      A    C  
ATOM   1312  N   ILE A 166      -3.638  25.740  23.964  1.00 24.90      A    N  
ATOM   1313  CA  ILE A 166      -4.782  25.522  24.827  1.00 24.96      A    C  
ATOM   1314  C   ILE A 166      -6.029  26.069  24.124  1.00 26.74      A    C  
ATOM   1315  O   ILE A 166      -5.926  26.859  23.171  1.00 26.18      A    O  
ATOM   1316  CB  ILE A 166      -4.587  26.156  26.222  1.00 25.25      A    C  
ATOM   1317  CG1 ILE A 166      -4.384  27.677  26.124  1.00 26.53      A    C  
ATOM   1318  CG2 ILE A 166      -3.383  25.538  26.896  1.00 26.51      A    C  
ATOM   1319  CD1 ILE A 166      -4.024  28.350  27.449  1.00 26.37      A    C  
ATOM   1320  N   LEU A 167      -7.195  25.666  24.619  1.00 27.16      A    N  
ATOM   1321  CA  LEU A 167      -8.484  26.005  23.996  1.00 26.86      A    C  
ATOM   1322  C   LEU A 167      -9.482  26.495  25.020  1.00 27.50      A    C  
ATOM   1323  O   LEU A 167      -9.504  25.980  26.149  1.00 29.58      A    O  
ATOM   1324  CB  LEU A 167      -9.068  24.752  23.362  1.00 25.77      A    C  
ATOM   1325  CG  LEU A 167      -8.137  23.940  22.481  1.00 24.90      A    C  
ATOM   1326  CD1 LEU A 167      -8.811  22.606  22.202  1.00 25.66      A    C  
ATOM   1327  CD2 LEU A 167      -7.801  24.644  21.174  1.00 27.02      A    C  
ATOM   1328  N   CYS A 168     -10.294  27.478  24.634  1.00 29.06      A    N  
ATOM   1329  CA  CYS A 168     -11.360  28.035  25.474  1.00 31.79      A    C  
ATOM   1330  C   CYS A 168     -12.647  28.093  24.711  1.00 34.01      A    C  
ATOM   1331  O   CYS A 168     -12.669  28.729  23.653  1.00 35.50      A    O  
ATOM   1332  CB  CYS A 168     -11.123  29.523  25.776  1.00 37.42      A    C  
ATOM   1333  SG  CYS A 168      -9.610  29.918  26.557  1.00 48.02      A    S  
ATOM   1334  N   PRO A 169     -13.739  27.523  25.246  1.00 32.92      A    N  
ATOM   1335  CA  PRO A 169     -14.987  27.826  24.544  1.00 33.48      A    C  
ATOM   1336  C   PRO A 169     -15.340  29.289  24.800  1.00 35.13      A    C  
ATOM   1337  O   PRO A 169     -15.160  29.738  25.921  1.00 31.35      A    O  
ATOM   1338  CB  PRO A 169     -15.997  26.924  25.248  1.00 36.60      A    C  
ATOM   1339  CG  PRO A 169     -15.457  26.754  26.626  1.00 33.52      A    C  
ATOM   1340  CD  PRO A 169     -13.963  26.751  26.481  1.00 32.44      A    C  
ATOM   1341  N   VAL A 170     -15.815  30.041  23.808  1.00 38.56      A    N  
ATOM   1342  CA  VAL A 170     -16.222  31.430  24.085  1.00 41.96      A    C  
ATOM   1343  C   VAL A 170     -17.679  31.704  23.714  1.00 45.10      A    C  
ATOM   1344  O   VAL A 170     -18.198  31.150  22.744  1.00 41.56      A    O  
ATOM   1345  CB  VAL A 170     -15.252  32.481  23.483  1.00 45.50      A    C  
ATOM   1346  CG1 VAL A 170     -13.900  32.396  24.182  1.00 46.58      A    C  
ATOM   1347  CG2 VAL A 170     -15.077  32.299  21.989  1.00 49.10      A    C  
ATOM   1348  N   GLY A 171     -18.330  32.545  24.526  1.00 52.18      A    N  
ATOM   1349  CA  GLY A 171     -19.761  32.863  24.391  1.00 51.63      A    C  
ATOM   1350  C   GLY A 171     -20.058  33.865  23.293  1.00 55.05      A    C  
ATOM   1351  O   GLY A 171     -19.141  34.355  22.633  1.00 47.50      A    O  
ATOM   1352  N   VAL A 179     -21.646  44.006  18.088  1.00 71.66      A    N  
ATOM   1353  CA  VAL A 179     -22.250  45.153  17.402  1.00 67.75      A    C  
ATOM   1354  C   VAL A 179     -22.880  46.166  18.390  1.00 69.49      A    C  
ATOM   1355  O   VAL A 179     -23.806  46.915  18.036  1.00 64.24      A    O  
ATOM   1356  CB  VAL A 179     -23.274  44.700  16.327  1.00 67.23      A    C  
ATOM   1357  CG1 VAL A 179     -24.587  44.240  16.974  1.00 67.62      A    C  
ATOM   1358  CG2 VAL A 179     -23.504  45.801  15.281  1.00 60.46      A    C  
ATOM   1359  N   THR A 180     -22.390  46.168  19.633  1.00 61.28      A    N  
ATOM   1360  CA  THR A 180     -22.713  47.241  20.576  1.00 59.03      A    C  
ATOM   1361  C   THR A 180     -21.456  48.131  20.595  1.00 49.76      A    C  
ATOM   1362  O   THR A 180     -20.335  47.648  20.761  1.00 45.04      A    O  
ATOM   1363  CB  THR A 180     -23.107  46.730  21.969  1.00 60.78      A    C  
ATOM   1364  CG2 THR A 180     -24.436  45.963  21.885  1.00 56.37      A    C  
ATOM   1365  OG1 THR A 180     -22.073  45.880  22.483  1.00 65.16      A    O  
ATOM   1366  N   PRO A 181     -21.640  49.430  20.383  1.00 38.73      A    N  
ATOM   1367  CA  PRO A 181     -20.491  50.294  20.106  1.00 35.10      A    C  
ATOM   1368  C   PRO A 181     -19.638  50.655  21.317  1.00 34.07      A    C  
ATOM   1369  O   PRO A 181     -20.118  50.627  22.430  1.00 33.10      A    O  
ATOM   1370  CB  PRO A 181     -21.140  51.528  19.498  1.00 32.26      A    C  
ATOM   1371  CG  PRO A 181     -22.524  51.531  20.053  1.00 34.82      A    C  
ATOM   1372  CD  PRO A 181     -22.926  50.115  20.181  1.00 34.45      A    C  
ATOM   1373  N   VAL A 182     -18.382  51.007  21.074  1.00 31.71      A    N  
ATOM   1374  CA  VAL A 182     -17.432  51.351  22.150  1.00 30.90      A    C  
ATOM   1375  C   VAL A 182     -16.852  52.760  22.029  1.00 29.09      A    C  
ATOM   1376  O   VAL A 182     -16.800  53.333  20.935  1.00 34.43      A    O  
ATOM   1377  CB  VAL A 182     -16.256  50.377  22.177  1.00 31.76      A    C  
ATOM   1378  CG1 VAL A 182     -16.765  48.944  22.273  1.00 31.65      A    C  
ATOM   1379  CG2 VAL A 182     -15.369  50.566  20.953  1.00 29.39      A    C  
ATOM   1380  N   SER A 183     -16.420  53.299  23.164  1.00 28.49      A    N  
ATOM   1381  CA  SER A 183     -15.789  54.606  23.251  1.00 28.81      A    C  
ATOM   1382  C   SER A 183     -14.302  54.391  23.435  1.00 28.60      A    C  
ATOM   1383  O   SER A 183     -13.880  53.459  24.112  1.00 26.77      A    O  
ATOM   1384  CB  SER A 183     -16.341  55.414  24.447  1.00 30.68      A    C  
ATOM   1385  OG  SER A 183     -16.112  54.739  25.675  1.00 30.87      A    O  
ATOM   1386  N   LEU A 184     -13.516  55.288  22.850  1.00 31.40      A    N  
ATOM   1387  CA  LEU A 184     -12.069  55.181  22.858  1.00 30.58      A    C  
ATOM   1388  C   LEU A 184     -11.401  56.386  23.478  1.00 29.57      A    C  
ATOM   1389  O   LEU A 184     -11.791  57.515  23.214  1.00 27.62      A    O  
ATOM   1390  CB  LEU A 184     -11.568  55.092  21.430  1.00 30.18      A    C  
ATOM   1391  CG  LEU A 184     -12.202  54.043  20.529  1.00 30.86      A    C  
ATOM   1392  CD1 LEU A 184     -11.474  54.033  19.193  1.00 32.19      A    C  
ATOM   1393  CD2 LEU A 184     -12.118  52.687  21.186  1.00 31.43      A    C  
ATOM   1394  N   LEU A 185     -10.381  56.137  24.286  1.00 29.47      A    N  
ATOM   1395  CA  LEU A 185      -9.483  57.197  24.729  1.00 29.34      A    C  
ATOM   1396  C   LEU A 185      -8.317  57.347  23.745  1.00 25.08      A    C  
ATOM   1397  O   LEU A 185      -7.541  56.411  23.555  1.00 22.00      A    O  
ATOM   1398  CB  LEU A 185      -8.913  56.876  26.114  1.00 31.42      A    C  
ATOM   1399  CG  LEU A 185      -7.863  57.890  26.584  1.00 31.28      A    C  
ATOM   1400  CD1 LEU A 185      -8.416  59.303  26.621  1.00 36.82      A    C  
ATOM   1401  CD2 LEU A 185      -7.287  57.508  27.930  1.00 34.51      A    C  
ATOM   1402  N   ALA A 186      -8.194  58.523  23.145  1.00 26.86      A    N  
ATOM   1403  CA  ALA A 186      -7.077  58.848  22.268  1.00 28.64      A    C  
ATOM   1404  C   ALA A 186      -6.219  59.906  22.954  1.00 31.79      A    C  
ATOM   1405  O   ALA A 186      -6.571  61.082  22.986  1.00 36.72      A    O  
ATOM   1406  CB  ALA A 186      -7.573  59.348  20.920  1.00 26.71      A    C  
ATOM   1407  N   ASP A 187      -5.101  59.474  23.518  1.00 37.46      A    N  
ATOM   1408  CA  ASP A 187      -4.147  60.388  24.140  1.00 38.98      A    C  
ATOM   1409  C   ASP A 187      -2.727  60.119  23.626  1.00 37.16      A    C  
ATOM   1410  O   ASP A 187      -2.183  59.047  23.904  1.00 32.79      A    O  
ATOM   1411  CB  ASP A 187      -4.164  60.210  25.641  1.00 40.66      A    C  
ATOM   1412  CG  ASP A 187      -3.357  61.276  26.355  1.00 43.19      A    C  
ATOM   1413  OD1 ASP A 187      -2.338  61.741  25.795  1.00 40.77      A    O  
ATOM   1414  OD2 ASP A 187      -3.754  61.666  27.472  1.00 47.21      A    O1-
ATOM   1415  N   PRO A 188      -2.115  61.098  22.922  1.00 36.49      A    N  
ATOM   1416  CA  PRO A 188      -0.776  60.897  22.355  1.00 40.09      A    C  
ATOM   1417  C   PRO A 188       0.332  60.561  23.353  1.00 36.65      A    C  
ATOM   1418  O   PRO A 188       1.400  60.149  22.924  1.00 36.61      A    O  
ATOM   1419  CB  PRO A 188      -0.474  62.216  21.608  1.00 46.00      A    C  
ATOM   1420  CG  PRO A 188      -1.536  63.188  21.988  1.00 43.16      A    C  
ATOM   1421  CD  PRO A 188      -2.688  62.409  22.551  1.00 43.21      A    C  
ATOM   1422  N   ALA A 189       0.075  60.685  24.655  1.00 31.41      A    N  
ATOM   1423  CA  ALA A 189       1.038  60.286  25.677  1.00 35.14      A    C  
ATOM   1424  C   ALA A 189       1.371  58.789  25.642  1.00 37.32      A    C  
ATOM   1425  O   ALA A 189       2.408  58.352  26.137  1.00 40.87      A    O  
ATOM   1426  CB  ALA A 189       0.515  60.651  27.052  1.00 34.77      A    C  
ATOM   1427  N   PHE A 190       0.490  58.006  25.041  1.00 40.04      A    N  
ATOM   1428  CA  PHE A 190       0.621  56.564  25.080  1.00 39.52      A    C  
ATOM   1429  C   PHE A 190       1.138  56.023  23.768  1.00 31.15      A    C  
ATOM   1430  O   PHE A 190       0.612  56.347  22.704  1.00 32.46      A    O  
ATOM   1431  CB  PHE A 190      -0.744  55.970  25.427  1.00 43.11      A    C  
ATOM   1432  CG  PHE A 190      -1.379  56.608  26.638  1.00 43.83      A    C  
ATOM   1433  CD1 PHE A 190      -0.655  56.729  27.832  1.00 44.24      A    C  
ATOM   1434  CD2 PHE A 190      -2.690  57.078  26.596  1.00 44.78      A    C  
ATOM   1435  CE1 PHE A 190      -1.232  57.303  28.952  1.00 48.79      A    C  
ATOM   1436  CE2 PHE A 190      -3.273  57.654  27.721  1.00 46.09      A    C  
ATOM   1437  CZ  PHE A 190      -2.541  57.774  28.895  1.00 46.64      A    C  
ATOM   1438  N   ILE A 191       2.206  55.249  23.836  1.00 28.73      A    N  
ATOM   1439  CA  ILE A 191       2.767  54.643  22.631  1.00 31.73      A    C  
ATOM   1440  C   ILE A 191       2.860  53.113  22.733  1.00 31.09      A    C  
ATOM   1441  O   ILE A 191       3.505  52.559  23.621  1.00 32.29      A    O  
ATOM   1442  CB  ILE A 191       4.103  55.288  22.277  1.00 35.83      A    C  
ATOM   1443  CG1 ILE A 191       3.896  56.801  22.259  1.00 36.14      A    C  
ATOM   1444  CG2 ILE A 191       4.586  54.797  20.908  1.00 37.00      A    C  
ATOM   1445  CD1 ILE A 191       5.138  57.610  22.068  1.00 42.82      A    C  
ATOM   1446  N   ARG A 192       2.186  52.448  21.807  1.00 28.57      A    N  
ATOM   1447  CA  ARG A 192       2.087  50.997  21.816  1.00 29.13      A    C  
ATOM   1448  C   ARG A 192       3.286  50.385  21.119  1.00 30.62      A    C  
ATOM   1449  O   ARG A 192       3.721  49.286  21.481  1.00 30.63      A    O  
ATOM   1450  CB  ARG A 192       0.824  50.575  21.058  1.00 28.52      A    C  
ATOM   1451  CG  ARG A 192       0.382  49.145  21.257  1.00 30.05      A    C  
ATOM   1452  CD  ARG A 192      -0.655  48.716  20.235  1.00 31.03      A    C  
ATOM   1453  NE  ARG A 192      -0.082  48.464  18.914  1.00 31.59      A    N  
ATOM   1454  CZ  ARG A 192       0.579  47.361  18.582  1.00 32.02      A    C  
ATOM   1455  NH1 ARG A 192       0.782  46.406  19.488  1.00 29.52      A    N1+
ATOM   1456  NH2 ARG A 192       1.061  47.217  17.341  1.00 32.51      A    N  
ATOM   1457  N   ALA A 193       3.768  51.082  20.084  1.00 28.54      A    N  
ATOM   1458  CA  ALA A 193       4.808  50.571  19.202  1.00 27.60      A    C  
ATOM   1459  C   ALA A 193       5.487  51.678  18.392  1.00 26.12      A    C  
ATOM   1460  O   ALA A 193       4.943  52.765  18.246  1.00 24.95      A    O  
ATOM   1461  CB  ALA A 193       4.200  49.543  18.270  1.00 31.10      A    C  
ATOM   1462  N  ATRP A 194       6.658  51.379  17.850  0.58 25.42      A    N  
ATOM   1463  N  BTRP A 194       6.671  51.375  17.864  0.42 27.93      A    N  
ATOM   1464  CA ATRP A 194       7.426  52.368  17.083  0.58 27.87      A    C  
ATOM   1465  CA BTRP A 194       7.507  52.358  17.155  0.42 31.74      A    C  
ATOM   1466  C  ATRP A 194       8.076  51.741  15.868  0.58 28.77      A    C  
ATOM   1467  C  BTRP A 194       8.095  51.744  15.884  0.42 30.91      A    C  
ATOM   1468  O  ATRP A 194       8.326  50.537  15.836  0.58 29.06      A    O  
ATOM   1469  O  BTRP A 194       8.311  50.534  15.827  0.42 30.87      A    O  
ATOM   1470  CB ATRP A 194       8.503  53.025  17.950  0.58 26.72      A    C  
ATOM   1471  CB BTRP A 194       8.648  52.805  18.081  0.42 34.12      A    C  
ATOM   1472  CG ATRP A 194       9.352  52.047  18.695  0.58 25.72      A    C  
ATOM   1473  CG BTRP A 194       9.289  54.122  17.734  0.42 37.29      A    C  
ATOM   1474  CD1ATRP A 194      10.577  51.575  18.330  0.58 27.01      A    C  
ATOM   1475  CD1BTRP A 194      10.295  54.340  16.835  0.42 38.40      A    C  
ATOM   1476  CD2ATRP A 194       9.022  51.411  19.925  0.58 25.24      A    C  
ATOM   1477  CD2BTRP A 194       8.983  55.398  18.307  0.42 37.87      A    C  
ATOM   1478  CE2ATRP A 194      10.096  50.565  20.259  0.58 27.45      A    C  
ATOM   1479  CE2BTRP A 194       9.836  56.345  17.697  0.42 41.26      A    C  
ATOM   1480  CE3ATRP A 194       7.922  51.476  20.784  0.58 26.15      A    C  
ATOM   1481  CE3BTRP A 194       8.065  55.836  19.268  0.42 36.85      A    C  
ATOM   1482  NE1ATRP A 194      11.039  50.688  19.270  0.58 27.02      A    N  
ATOM   1483  NE1BTRP A 194      10.624  55.671  16.801  0.42 40.53      A    N  
ATOM   1484  CZ2ATRP A 194      10.103  49.793  21.425  0.58 26.89      A    C  
ATOM   1485  CZ2BTRP A 194       9.797  57.705  18.020  0.42 39.40      A    C  
ATOM   1486  CZ3ATRP A 194       7.925  50.696  21.941  0.58 24.92      A    C  
ATOM   1487  CZ3BTRP A 194       8.031  57.184  19.591  0.42 37.66      A    C  
ATOM   1488  CH2ATRP A 194       9.006  49.873  22.249  0.58 24.96      A    C  
ATOM   1489  CH2BTRP A 194       8.896  58.101  18.968  0.42 36.99      A    C  
ATOM   1490  N   VAL A 195       8.354  52.568  14.868  1.00 30.16      A    N  
ATOM   1491  CA  VAL A 195       9.003  52.075  13.653  1.00 28.89      A    C  
ATOM   1492  C   VAL A 195      10.385  51.584  14.062  1.00 28.35      A    C  
ATOM   1493  O   VAL A 195      11.125  52.294  14.723  1.00 30.52      A    O  
ATOM   1494  CB  VAL A 195       9.085  53.146  12.569  1.00 30.45      A    C  
ATOM   1495  CG1 VAL A 195       9.952  52.667  11.411  1.00 34.49      A    C  
ATOM   1496  CG2 VAL A 195       7.689  53.445  12.058  1.00 32.65      A    C  
ATOM   1497  N   GLY A 196      10.717  50.347  13.730  1.00 29.55      A    N  
ATOM   1498  CA  GLY A 196      11.982  49.770  14.193  1.00 31.89      A    C  
ATOM   1499  C   GLY A 196      11.857  49.040  15.528  1.00 33.27      A    C  
ATOM   1500  O   GLY A 196      12.874  48.676  16.125  1.00 34.67      A    O  
ATOM   1501  N   GLY A 197      10.612  48.874  16.006  1.00 30.33      A    N  
ATOM   1502  CA  GLY A 197      10.299  48.109  17.210  1.00 26.81      A    C  
ATOM   1503  C   GLY A 197       9.723  46.760  16.795  1.00 26.45      A    C  
ATOM   1504  O   GLY A 197      10.086  46.224  15.768  1.00 27.35      A    O  
ATOM   1505  N   VAL A 198       8.811  46.210  17.574  1.00 28.26      A    N  
ATOM   1506  CA  VAL A 198       8.279  44.868  17.297  1.00 26.48      A    C  
ATOM   1507  C   VAL A 198       6.775  44.819  17.429  1.00 24.31      A    C  
ATOM   1508  O   VAL A 198       6.211  43.765  17.694  1.00 22.18      A    O  
ATOM   1509  CB  VAL A 198       8.904  43.828  18.230  1.00 28.30      A    C  
ATOM   1510  CG1 VAL A 198      10.353  43.615  17.855  1.00 31.13      A    C  
ATOM   1511  CG2 VAL A 198       8.789  44.261  19.692  1.00 28.79      A    C  
ATOM   1512  N   GLY A 199       6.136  45.962  17.183  1.00 23.48      A    N  
ATOM   1513  CA  GLY A 199       4.686  46.098  17.233  1.00 24.87      A    C  
ATOM   1514  C   GLY A 199       3.978  45.277  16.176  1.00 23.34      A    C  
ATOM   1515  O   GLY A 199       2.805  44.947  16.326  1.00 22.17      A    O  
ATOM   1516  N   ASN A 200       4.694  44.941  15.115  1.00 23.22      A    N  
ATOM   1517  CA  ASN A 200       4.131  44.123  14.037  1.00 25.15      A    C  
ATOM   1518  C   ASN A 200       4.282  42.611  14.254  1.00 26.06      A    C  
ATOM   1519  O   ASN A 200       3.988  41.831  13.361  1.00 29.33      A    O  
ATOM   1520  CB  ASN A 200       4.696  44.555  12.677  1.00 24.89      A    C  
ATOM   1521  CG  ASN A 200       6.204  44.532  12.615  1.00 27.36      A    C  
ATOM   1522  ND2 ASN A 200       6.711  44.327  11.413  1.00 33.45      A    N  
ATOM   1523  OD1 ASN A 200       6.917  44.721  13.615  1.00 28.26      A    O  
ATOM   1524  N   TYR A 201       4.735  42.200  15.444  1.00 25.85      A    N  
ATOM   1525  CA  TYR A 201       4.823  40.786  15.811  1.00 24.70      A    C  
ATOM   1526  C   TYR A 201       3.938  40.563  17.057  1.00 25.90      A    C  
ATOM   1527  O   TYR A 201       3.761  41.479  17.876  1.00 28.65      A    O  
ATOM   1528  CB  TYR A 201       6.259  40.420  16.119  1.00 26.04      A    C  
ATOM   1529  CG  TYR A 201       7.212  40.669  14.985  1.00 25.53      A    C  
ATOM   1530  CD1 TYR A 201       7.398  39.726  14.004  1.00 27.78      A    C  
ATOM   1531  CD2 TYR A 201       7.941  41.852  14.902  1.00 27.56      A    C  
ATOM   1532  CE1 TYR A 201       8.265  39.948  12.941  1.00 28.68      A    C  
ATOM   1533  CE2 TYR A 201       8.801  42.089  13.842  1.00 28.65      A    C  
ATOM   1534  CZ  TYR A 201       8.968  41.120  12.871  1.00 28.76      A    C  
ATOM   1535  OH  TYR A 201       9.847  41.316  11.832  1.00 31.13      A    O  
ATOM   1536  N   LYS A 202       3.390  39.361  17.215  1.00 23.22      A    N  
ATOM   1537  CA  LYS A 202       2.473  39.075  18.338  1.00 22.81      A    C  
ATOM   1538  C   LYS A 202       3.277  38.460  19.483  1.00 23.32      A    C  
ATOM   1539  O   LYS A 202       3.204  37.252  19.771  1.00 22.17      A    O  
ATOM   1540  CB  LYS A 202       1.319  38.186  17.880  1.00 22.00      A    C  
ATOM   1541  CG  LYS A 202      -0.022  38.477  18.545  1.00 23.90      A    C  
ATOM   1542  CD  LYS A 202      -1.161  37.739  17.843  1.00 26.40      A    C  
ATOM   1543  CE  LYS A 202      -2.531  38.100  18.422  1.00 28.43      A    C  
ATOM   1544  NZ  LYS A 202      -3.007  39.438  17.958  1.00 30.83      A    N1+
ATOM   1545  N   LEU A 203       4.030  39.339  20.136  1.00 24.01      A    N  
ATOM   1546  CA  LEU A 203       4.958  38.977  21.204  1.00 24.36      A    C  
ATOM   1547  C   LEU A 203       4.374  39.471  22.501  1.00 23.39      A    C  
ATOM   1548  O   LEU A 203       3.864  40.597  22.562  1.00 25.19      A    O  
ATOM   1549  CB  LEU A 203       6.296  39.667  20.967  1.00 22.53      A    C  
ATOM   1550  CG  LEU A 203       6.888  39.571  19.565  1.00 21.28      A    C  
ATOM   1551  CD1 LEU A 203       8.211  40.328  19.537  1.00 20.20      A    C  
ATOM   1552  CD2 LEU A 203       7.074  38.115  19.125  1.00 21.26      A    C  
ATOM   1553  N   GLY A 204       4.437  38.640  23.533  1.00 22.63      A    N  
ATOM   1554  CA  GLY A 204       3.889  38.995  24.849  1.00 21.55      A    C  
ATOM   1555  C   GLY A 204       4.298  40.369  25.353  1.00 21.97      A    C  
ATOM   1556  O   GLY A 204       3.472  41.079  25.914  1.00 20.80      A    O  
ATOM   1557  N   GLY A 205       5.564  40.757  25.121  1.00 23.27      A    N  
ATOM   1558  CA  GLY A 205       6.068  42.065  25.526  1.00 23.17      A    C  
ATOM   1559  C   GLY A 205       5.318  43.297  25.030  1.00 23.68      A    C  
ATOM   1560  O   GLY A 205       5.457  44.372  25.602  1.00 25.11      A    O  
ATOM   1561  N   ASN A 206       4.550  43.172  23.946  1.00 25.05      A    N  
ATOM   1562  CA  ASN A 206       3.729  44.298  23.441  1.00 22.50      A    C  
ATOM   1563  C   ASN A 206       2.449  44.533  24.251  1.00 22.80      A    C  
ATOM   1564  O   ASN A 206       1.840  45.592  24.138  1.00 26.51      A    O  
ATOM   1565  CB  ASN A 206       3.377  44.062  21.952  1.00 24.43      A    C  
ATOM   1566  CG  ASN A 206       4.611  44.125  21.045  1.00 24.57      A    C  
ATOM   1567  ND2 ASN A 206       4.612  43.368  19.960  1.00 24.28      A    N  
ATOM   1568  OD1 ASN A 206       5.531  44.870  21.319  1.00 26.45      A    O  
ATOM   1569  N   TYR A 207       2.041  43.572  25.082  1.00 22.70      A    N  
ATOM   1570  CA  TYR A 207       0.728  43.644  25.747  1.00 22.67      A    C  
ATOM   1571  C   TYR A 207       0.781  44.075  27.215  1.00 22.45      A    C  
ATOM   1572  O   TYR A 207      -0.070  44.853  27.669  1.00 22.80      A    O  
ATOM   1573  CB  TYR A 207      -0.056  42.326  25.494  1.00 23.56      A    C  
ATOM   1574  CG  TYR A 207      -0.137  42.124  24.004  1.00 26.23      A    C  
ATOM   1575  CD1 TYR A 207      -1.110  42.781  23.252  1.00 27.21      A    C  
ATOM   1576  CD2 TYR A 207       0.841  41.406  23.327  1.00 25.30      A    C  
ATOM   1577  CE1 TYR A 207      -1.145  42.673  21.886  1.00 31.30      A    C  
ATOM   1578  CE2 TYR A 207       0.820  41.314  21.952  1.00 29.76      A    C  
ATOM   1579  CZ  TYR A 207      -0.169  41.953  21.241  1.00 30.50      A    C  
ATOM   1580  OH  TYR A 207      -0.195  41.853  19.887  1.00 35.89      A    O  
ATOM   1581  N   GLY A 208       1.784  43.617  27.947  1.00 24.93      A    N  
ATOM   1582  CA  GLY A 208       1.924  43.970  29.371  1.00 26.47      A    C  
ATOM   1583  C   GLY A 208       1.877  45.456  29.681  1.00 24.19      A    C  
ATOM   1584  O   GLY A 208       1.166  45.898  30.588  1.00 28.10      A    O  
ATOM   1585  N   PRO A 209       2.611  46.252  28.917  1.00 24.11      A    N  
ATOM   1586  CA  PRO A 209       2.575  47.691  29.171  1.00 24.87      A    C  
ATOM   1587  C   PRO A 209       1.238  48.364  28.868  1.00 25.24      A    C  
ATOM   1588  O   PRO A 209       1.057  49.521  29.243  1.00 25.88      A    O  
ATOM   1589  CB  PRO A 209       3.657  48.244  28.213  1.00 23.63      A    C  
ATOM   1590  CG  PRO A 209       4.529  47.075  27.934  1.00 24.86      A    C  
ATOM   1591  CD  PRO A 209       3.609  45.904  27.888  1.00 24.41      A    C  
ATOM   1592  N   THR A 210       0.321  47.689  28.176  1.00 24.14      A    N  
ATOM   1593  CA  THR A 210      -0.956  48.322  27.867  1.00 24.89      A    C  
ATOM   1594  C   THR A 210      -2.002  48.217  28.992  1.00 25.72      A    C  
ATOM   1595  O   THR A 210      -3.041  48.892  28.926  1.00 24.38      A    O  
ATOM   1596  CB  THR A 210      -1.604  47.728  26.600  1.00 23.53      A    C  
ATOM   1597  CG2 THR A 210      -0.644  47.741  25.423  1.00 24.40      A    C  
ATOM   1598  OG1 THR A 210      -2.002  46.395  26.862  1.00 20.32      A    O  
ATOM   1599  N   VAL A 211      -1.750  47.384  30.003  1.00 24.85      A    N  
ATOM   1600  CA  VAL A 211      -2.730  47.184  31.082  1.00 27.55      A    C  
ATOM   1601  C   VAL A 211      -2.996  48.477  31.854  1.00 27.53      A    C  
ATOM   1602  O   VAL A 211      -4.137  48.825  32.121  1.00 31.13      A    O  
ATOM   1603  CB  VAL A 211      -2.279  46.106  32.066  1.00 29.01      A    C  
ATOM   1604  CG1 VAL A 211      -3.260  46.006  33.218  1.00 30.99      A    C  
ATOM   1605  CG2 VAL A 211      -2.123  44.772  31.361  1.00 30.18      A    C  
ATOM   1606  N   LEU A 212      -1.941  49.213  32.167  1.00 27.05      A    N  
ATOM   1607  CA  LEU A 212      -2.087  50.459  32.895  1.00 27.36      A    C  
ATOM   1608  C   LEU A 212      -2.786  51.491  32.023  1.00 29.22      A    C  
ATOM   1609  O   LEU A 212      -3.577  52.279  32.508  1.00 27.64      A    O  
ATOM   1610  CB  LEU A 212      -0.716  50.982  33.319  1.00 30.14      A    C  
ATOM   1611  CG  LEU A 212      -0.658  52.245  34.197  1.00 33.02      A    C  
ATOM   1612  CD1 LEU A 212      -1.466  52.128  35.497  1.00 34.51      A    C  
ATOM   1613  CD2 LEU A 212       0.791  52.524  34.550  1.00 35.27      A    C  
ATOM   1614  N   VAL A 213      -2.482  51.493  30.728  1.00 26.09      A    N  
ATOM   1615  CA  VAL A 213      -3.119  52.441  29.827  1.00 26.00      A    C  
ATOM   1616  C   VAL A 213      -4.607  52.147  29.707  1.00 24.38      A    C  
ATOM   1617  O   VAL A 213      -5.419  53.063  29.613  1.00 24.25      A    O  
ATOM   1618  CB  VAL A 213      -2.480  52.433  28.420  1.00 24.81      A    C  
ATOM   1619  CG1 VAL A 213      -3.103  53.521  27.549  1.00 25.48      A    C  
ATOM   1620  CG2 VAL A 213      -0.972  52.652  28.537  1.00 25.45      A    C  
ATOM   1621  N   GLN A 214      -4.957  50.869  29.668  1.00 26.92      A    N  
ATOM   1622  CA  GLN A 214      -6.355  50.461  29.583  1.00 28.46      A    C  
ATOM   1623  C   GLN A 214      -7.110  50.900  30.851  1.00 30.66      A    C  
ATOM   1624  O   GLN A 214      -8.270  51.358  30.771  1.00 30.75      A    O  
ATOM   1625  CB  GLN A 214      -6.441  48.951  29.357  1.00 32.02      A    C  
ATOM   1626  CG  GLN A 214      -7.830  48.353  29.519  1.00 36.52      A    C  
ATOM   1627  CD  GLN A 214      -8.870  48.942  28.577  1.00 42.76      A    C  
ATOM   1628  NE2 GLN A 214     -10.117  48.552  28.788  1.00 44.82      A    N  
ATOM   1629  OE1 GLN A 214      -8.562  49.726  27.664  1.00 44.93      A    O  
ATOM   1630  N   GLN A 215      -6.453  50.783  32.007  1.00 29.40      A    N  
ATOM   1631  CA  GLN A 215      -7.023  51.303  33.272  1.00 35.12      A    C  
ATOM   1632  C   GLN A 215      -7.240  52.811  33.186  1.00 36.02      A    C  
ATOM   1633  O   GLN A 215      -8.196  53.330  33.742  1.00 36.11      A    O  
ATOM   1634  CB  GLN A 215      -6.118  51.054  34.468  1.00 32.56      A    C  
ATOM   1635  CG  GLN A 215      -6.026  49.617  34.933  1.00 38.01      A    C  
ATOM   1636  CD  GLN A 215      -5.280  49.515  36.265  1.00 45.55      A    C  
ATOM   1637  NE2 GLN A 215      -5.097  48.291  36.750  1.00 50.00      A    N  
ATOM   1638  OE1 GLN A 215      -4.883  50.532  36.856  1.00 45.33      A    O  
ATOM   1639  N   GLU A 216      -6.350  53.511  32.490  1.00 34.03      A    N  
ATOM   1640  CA  GLU A 216      -6.490  54.951  32.330  1.00 37.18      A    C  
ATOM   1641  C   GLU A 216      -7.728  55.277  31.478  1.00 39.86      A    C  
ATOM   1642  O   GLU A 216      -8.429  56.251  31.761  1.00 36.45      A    O  
ATOM   1643  CB  GLU A 216      -5.231  55.541  31.702  1.00 42.62      A    C  
ATOM   1644  CG  GLU A 216      -5.184  57.056  31.647  1.00 50.62      A    C  
ATOM   1645  CD  GLU A 216      -5.080  57.706  33.020  1.00 62.46      A    C  
ATOM   1646  OE1 GLU A 216      -4.471  57.100  33.933  1.00 68.12      A    O  
ATOM   1647  OE2 GLU A 216      -5.596  58.839  33.176  1.00 65.68      A    O1-
ATOM   1648  N   ALA A 217      -7.985  54.476  30.437  1.00 36.80      A    N  
ATOM   1649  CA  ALA A 217      -9.196  54.643  29.614  1.00 36.77      A    C  
ATOM   1650  C   ALA A 217     -10.453  54.434  30.477  1.00 35.90      A    C  
ATOM   1651  O   ALA A 217     -11.385  55.224  30.412  1.00 33.70      A    O  
ATOM   1652  CB  ALA A 217      -9.204  53.676  28.442  1.00 35.52      A    C  
ATOM   1653  N   LEU A 218     -10.457  53.388  31.296  1.00 35.27      A    N  
ATOM   1654  CA  LEU A 218     -11.596  53.136  32.191  1.00 37.58      A    C  
ATOM   1655  C   LEU A 218     -11.777  54.333  33.136  1.00 40.44      A    C  
ATOM   1656  O   LEU A 218     -12.827  54.961  33.119  1.00 41.94      A    O  
ATOM   1657  CB  LEU A 218     -11.429  51.814  32.940  1.00 35.68      A    C  
ATOM   1658  CG  LEU A 218     -11.465  50.614  31.983  1.00 38.93      A    C  
ATOM   1659  CD1 LEU A 218     -11.011  49.321  32.647  1.00 45.48      A    C  
ATOM   1660  CD2 LEU A 218     -12.847  50.461  31.352  1.00 37.84      A    C  
ATOM   1661  N   LYS A 219     -10.745  54.702  33.894  1.00 42.34      A    N  
ATOM   1662  CA  LYS A 219     -10.839  55.885  34.756  1.00 50.62      A    C  
ATOM   1663  C   LYS A 219     -11.435  57.098  34.028  1.00 47.50      A    C  
ATOM   1664  O   LYS A 219     -12.184  57.855  34.627  1.00 49.47      A    O  
ATOM   1665  CB  LYS A 219      -9.482  56.297  35.320  1.00 55.39      A    C  
ATOM   1666  CG  LYS A 219      -8.929  55.399  36.408  1.00 67.17      A    C  
ATOM   1667  CD  LYS A 219      -7.771  56.077  37.132  1.00 76.75      A    C  
ATOM   1668  CE  LYS A 219      -6.617  56.416  36.195  1.00 78.68      A    C  
ATOM   1669  NZ  LYS A 219      -5.491  57.063  36.923  1.00 82.13      A    N1+
ATOM   1670  N   ARG A 220     -11.099  57.297  32.756  1.00 42.38      A    N  
ATOM   1671  CA  ARG A 220     -11.628  58.449  32.030  1.00 41.71      A    C  
ATOM   1672  C   ARG A 220     -12.981  58.193  31.340  1.00 38.79      A    C  
ATOM   1673  O   ARG A 220     -13.457  59.029  30.585  1.00 39.29      A    O  
ATOM   1674  CB  ARG A 220     -10.580  59.025  31.081  1.00 43.00      A    C  
ATOM   1675  CG  ARG A 220      -9.516  59.842  31.814  1.00 47.30      A    C  
ATOM   1676  CD  ARG A 220      -8.810  60.836  30.901  1.00 50.24      A    C  
ATOM   1677  NE  ARG A 220      -7.444  60.458  30.547  1.00 50.02      A    N  
ATOM   1678  CZ  ARG A 220      -6.734  61.026  29.563  1.00 58.54      A    C  
ATOM   1679  NH1 ARG A 220      -7.262  61.991  28.793  1.00 58.35      A    N1+
ATOM   1680  NH2 ARG A 220      -5.490  60.615  29.325  1.00 52.63      A    N  
ATOM   1681  N   GLY A 221     -13.608  57.058  31.636  1.00 36.77      A    N  
ATOM   1682  CA  GLY A 221     -14.931  56.748  31.122  1.00 35.70      A    C  
ATOM   1683  C   GLY A 221     -14.970  56.216  29.703  1.00 40.33      A    C  
ATOM   1684  O   GLY A 221     -16.022  56.287  29.047  1.00 39.68      A    O  
ATOM   1685  N   CYS A 222     -13.845  55.671  29.227  1.00 38.83      A    N  
ATOM   1686  CA  CYS A 222     -13.766  55.083  27.887  1.00 36.76      A    C  
ATOM   1687  C   CYS A 222     -13.558  53.583  28.015  1.00 34.86      A    C  
ATOM   1688  O   CYS A 222     -13.014  53.120  29.003  1.00 40.37      A    O  
ATOM   1689  CB  CYS A 222     -12.627  55.705  27.072  1.00 33.19      A    C  
ATOM   1690  SG  CYS A 222     -12.795  57.472  26.650  1.00 37.37      A    S  
ATOM   1691  N   GLU A 223     -13.968  52.820  27.009  1.00 31.51      A    N  
ATOM   1692  CA  GLU A 223     -13.829  51.366  27.063  1.00 34.01      A    C  
ATOM   1693  C   GLU A 223     -12.538  50.803  26.465  1.00 31.43      A    C  
ATOM   1694  O   GLU A 223     -12.111  49.740  26.845  1.00 29.89      A    O  
ATOM   1695  CB  GLU A 223     -15.012  50.729  26.372  1.00 39.74      A    C  
ATOM   1696  CG  GLU A 223     -16.300  50.970  27.140  1.00 46.21      A    C  
ATOM   1697  CD  GLU A 223     -17.505  50.970  26.243  1.00 53.52      A    C  
ATOM   1698  OE1 GLU A 223     -17.531  51.775  25.282  1.00 51.31      A    O  
ATOM   1699  OE2 GLU A 223     -18.430  50.182  26.520  1.00 67.18      A    O1-
ATOM   1700  N   GLN A 224     -11.944  51.494  25.498  1.00 34.18      A    N  
ATOM   1701  CA  GLN A 224     -10.707  51.014  24.877  1.00 33.35      A    C  
ATOM   1702  C   GLN A 224      -9.792  52.178  24.605  1.00 28.42      A    C  
ATOM   1703  O   GLN A 224     -10.203  53.343  24.638  1.00 29.75      A    O  
ATOM   1704  CB  GLN A 224     -10.981  50.290  23.544  1.00 31.88      A    C  
ATOM   1705  CG  GLN A 224     -11.844  49.054  23.621  1.00 36.99      A    C  
ATOM   1706  CD  GLN A 224     -11.123  47.822  24.126  1.00 41.94      A    C  
ATOM   1707  NE2 GLN A 224     -11.904  46.835  24.558  1.00 49.78      A    N  
ATOM   1708  OE1 GLN A 224      -9.895  47.740  24.126  1.00 35.90      A    O  
ATOM   1709  N   VAL A 225      -8.554  51.824  24.306  1.00 28.58      A    N  
ATOM   1710  CA  VAL A 225      -7.500  52.758  23.937  1.00 27.12      A    C  
ATOM   1711  C   VAL A 225      -7.362  52.844  22.410  1.00 25.07      A    C  
ATOM   1712  O   VAL A 225      -7.212  51.834  21.742  1.00 24.78      A    O  
ATOM   1713  CB  VAL A 225      -6.159  52.268  24.504  1.00 23.76      A    C  
ATOM   1714  CG1 VAL A 225      -5.063  53.249  24.193  1.00 24.38      A    C  
ATOM   1715  CG2 VAL A 225      -6.284  52.072  26.011  1.00 26.81      A    C  
ATOM   1716  N   LEU A 226      -7.423  54.057  21.880  1.00 25.77      A    N  
ATOM   1717  CA  LEU A 226      -7.094  54.334  20.500  1.00 25.84      A    C  
ATOM   1718  C   LEU A 226      -5.627  54.741  20.519  1.00 24.54      A    C  
ATOM   1719  O   LEU A 226      -5.288  55.816  20.999  1.00 24.23      A    O  
ATOM   1720  CB  LEU A 226      -7.949  55.471  19.955  1.00 27.73      A    C  
ATOM   1721  CG  LEU A 226      -7.607  55.961  18.546  1.00 31.52      A    C  
ATOM   1722  CD1 LEU A 226      -7.655  54.834  17.524  1.00 32.09      A    C  
ATOM   1723  CD2 LEU A 226      -8.535  57.091  18.122  1.00 33.99      A    C  
ATOM   1724  N   TRP A 227      -4.764  53.869  20.007  1.00 24.56      A    N  
ATOM   1725  CA  TRP A 227      -3.322  54.086  20.036  1.00 25.63      A    C  
ATOM   1726  C   TRP A 227      -2.867  55.024  18.935  1.00 26.37      A    C  
ATOM   1727  O   TRP A 227      -3.010  54.711  17.749  1.00 29.30      A    O  
ATOM   1728  CB  TRP A 227      -2.578  52.759  19.904  1.00 26.92      A    C  
ATOM   1729  CG  TRP A 227      -2.856  51.813  21.001  1.00 27.14      A    C  
ATOM   1730  CD1 TRP A 227      -3.722  50.758  20.976  1.00 27.96      A    C  
ATOM   1731  CD2 TRP A 227      -2.274  51.823  22.295  1.00 26.36      A    C  
ATOM   1732  CE2 TRP A 227      -2.813  50.734  23.002  1.00 26.77      A    C  
ATOM   1733  CE3 TRP A 227      -1.332  52.630  22.921  1.00 25.90      A    C  
ATOM   1734  NE1 TRP A 227      -3.691  50.101  22.170  1.00 26.77      A    N  
ATOM   1735  CZ2 TRP A 227      -2.464  50.451  24.320  1.00 26.95      A    C  
ATOM   1736  CZ3 TRP A 227      -0.972  52.332  24.244  1.00 27.68      A    C  
ATOM   1737  CH2 TRP A 227      -1.541  51.261  24.920  1.00 25.16      A    C  
ATOM   1738  N   LEU A 228      -2.329  56.177  19.339  1.00 22.69      A    N  
ATOM   1739  CA  LEU A 228      -1.840  57.181  18.409  1.00 24.77      A    C  
ATOM   1740  C   LEU A 228      -0.327  57.096  18.290  1.00 27.94      A    C  
ATOM   1741  O   LEU A 228       0.380  56.709  19.232  1.00 29.85      A    O  
ATOM   1742  CB  LEU A 228      -2.241  58.590  18.868  1.00 25.18      A    C  
ATOM   1743  CG  LEU A 228      -3.734  58.822  19.033  1.00 24.19      A    C  
ATOM   1744  CD1 LEU A 228      -3.988  60.153  19.721  1.00 25.28      A    C  
ATOM   1745  CD2 LEU A 228      -4.448  58.764  17.694  1.00 23.99      A    C  
ATOM   1746  N   TYR A 229       0.174  57.474  17.126  1.00 29.44      A    N  
ATOM   1747  CA  TYR A 229       1.609  57.441  16.891  1.00 28.66      A    C  
ATOM   1748  C   TYR A 229       2.056  58.623  16.074  1.00 29.65      A    C  
ATOM   1749  O   TYR A 229       1.401  59.024  15.109  1.00 26.02      A    O  
ATOM   1750  CB  TYR A 229       1.964  56.173  16.123  1.00 26.62      A    C  
ATOM   1751  CG  TYR A 229       3.428  56.013  15.816  1.00 26.88      A    C  
ATOM   1752  CD1 TYR A 229       4.326  55.688  16.824  1.00 25.89      A    C  
ATOM   1753  CD2 TYR A 229       3.919  56.183  14.510  1.00 27.04      A    C  
ATOM   1754  CE1 TYR A 229       5.672  55.526  16.552  1.00 26.52      A    C  
ATOM   1755  CE2 TYR A 229       5.268  56.010  14.218  1.00 25.95      A    C  
ATOM   1756  CZ  TYR A 229       6.140  55.676  15.245  1.00 27.47      A    C  
ATOM   1757  OH  TYR A 229       7.479  55.522  14.998  1.00 27.19      A    O  
ATOM   1758  N   GLY A 230       3.198  59.164  16.452  1.00 36.00      A    N  
ATOM   1759  CA  GLY A 230       3.838  60.184  15.631  1.00 42.75      A    C  
ATOM   1760  C   GLY A 230       3.336  61.589  15.865  1.00 48.24      A    C  
ATOM   1761  O   GLY A 230       2.225  61.780  16.372  1.00 42.24      A    O  
ATOM   1762  N   PRO A 231       4.150  62.588  15.467  1.00 57.30      A    N  
ATOM   1763  CA  PRO A 231       3.818  63.997  15.643  1.00 50.76      A    C  
ATOM   1764  C   PRO A 231       2.443  64.345  15.073  1.00 46.82      A    C  
ATOM   1765  O   PRO A 231       1.722  65.122  15.684  1.00 47.04      A    O  
ATOM   1766  CB  PRO A 231       4.916  64.712  14.846  1.00 53.41      A    C  
ATOM   1767  CG  PRO A 231       5.370  63.715  13.842  1.00 56.86      A    C  
ATOM   1768  CD  PRO A 231       5.322  62.417  14.585  1.00 58.14      A    C  
ATOM   1769  N   ASP A 232       2.095  63.742  13.931  1.00 43.87      A    N  
ATOM   1770  CA  ASP A 232       0.810  63.951  13.266  1.00 43.75      A    C  
ATOM   1771  C   ASP A 232      -0.366  63.073  13.803  1.00 41.65      A    C  
ATOM   1772  O   ASP A 232      -1.416  62.953  13.148  1.00 43.81      A    O  
ATOM   1773  CB  ASP A 232       0.976  63.776  11.743  1.00 51.47      A    C  
ATOM   1774  CG  ASP A 232       1.445  62.374  11.342  1.00 58.17      A    C  
ATOM   1775  OD1 ASP A 232       2.153  61.703  12.137  1.00 61.39      A    O  
ATOM   1776  OD2 ASP A 232       1.103  61.948  10.216  1.00 63.84      A    O1-
ATOM   1777  N   HIS A 233      -0.184  62.469  14.976  1.00 35.63      A    N  
ATOM   1778  CA  HIS A 233      -1.235  61.707  15.659  1.00 38.75      A    C  
ATOM   1779  C   HIS A 233      -1.995  60.746  14.754  1.00 33.89      A    C  
ATOM   1780  O   HIS A 233      -3.186  60.901  14.506  1.00 33.03      A    O  
ATOM   1781  CB  HIS A 233      -2.185  62.654  16.384  1.00 39.24      A    C  
ATOM   1782  CG  HIS A 233      -1.480  63.587  17.313  1.00 44.31      A    C  
ATOM   1783  CD2 HIS A 233      -1.560  64.929  17.466  1.00 46.87      A    C  
ATOM   1784  ND1 HIS A 233      -0.527  63.156  18.210  1.00 49.66      A    N  
ATOM   1785  CE1 HIS A 233      -0.064  64.189  18.890  1.00 49.05      A    C  
ATOM   1786  NE2 HIS A 233      -0.677  65.276  18.461  1.00 49.68      A    N  
ATOM   1787  N   GLN A 234      -1.262  59.756  14.260  1.00 30.00      A    N  
ATOM   1788  CA  GLN A 234      -1.830  58.708  13.432  1.00 32.32      A    C  
ATOM   1789  C   GLN A 234      -2.624  57.728  14.282  1.00 26.26      A    C  
ATOM   1790  O   GLN A 234      -2.154  57.318  15.340  1.00 25.46      A    O  
ATOM   1791  CB  GLN A 234      -0.722  57.915  12.719  1.00 33.57      A    C  
ATOM   1792  CG  GLN A 234       0.113  58.720  11.748  1.00 35.88      A    C  
ATOM   1793  CD  GLN A 234       1.417  58.019  11.390  1.00 37.75      A    C  
ATOM   1794  NE2 GLN A 234       2.459  58.808  11.191  1.00 34.18      A    N  
ATOM   1795  OE1 GLN A 234       1.492  56.789  11.315  1.00 35.53      A    O  
ATOM   1796  N   LEU A 235      -3.786  57.332  13.778  1.00 25.04      A    N  
ATOM   1797  CA  LEU A 235      -4.582  56.285  14.394  1.00 28.08      A    C  
ATOM   1798  C   LEU A 235      -3.990  54.938  13.980  1.00 27.50      A    C  
ATOM   1799  O   LEU A 235      -4.005  54.595  12.802  1.00 28.63      A    O  
ATOM   1800  CB  LEU A 235      -6.040  56.390  13.972  1.00 28.32      A    C  
ATOM   1801  CG  LEU A 235      -6.829  57.611  14.463  1.00 32.55      A    C  
ATOM   1802  CD1 LEU A 235      -6.382  58.916  13.805  1.00 33.68      A    C  
ATOM   1803  CD2 LEU A 235      -8.299  57.375  14.159  1.00 37.94      A    C  
ATOM   1804  N   THR A 236      -3.456  54.185  14.938  1.00 25.37      A    N  
ATOM   1805  CA  THR A 236      -2.838  52.916  14.603  1.00 24.89      A    C  
ATOM   1806  C   THR A 236      -3.728  51.701  14.824  1.00 25.09      A    C  
ATOM   1807  O   THR A 236      -3.986  50.953  13.883  1.00 27.29      A    O  
ATOM   1808  CB  THR A 236      -1.513  52.703  15.349  1.00 24.43      A    C  
ATOM   1809  CG2 THR A 236      -0.556  53.832  15.065  1.00 25.93      A    C  
ATOM   1810  OG1 THR A 236      -1.741  52.630  16.747  1.00 24.10      A    O  
ATOM   1811  N   GLU A 237      -4.200  51.524  16.057  1.00 27.05      A    N  
ATOM   1812  CA  GLU A 237      -4.911  50.323  16.504  1.00 28.48      A    C  
ATOM   1813  C   GLU A 237      -5.900  50.737  17.591  1.00 29.98      A    C  
ATOM   1814  O   GLU A 237      -5.749  51.797  18.221  1.00 34.05      A    O  
ATOM   1815  CB  GLU A 237      -3.921  49.342  17.163  1.00 31.39      A    C  
ATOM   1816  CG  GLU A 237      -2.723  48.886  16.338  1.00 37.39      A    C  
ATOM   1817  CD  GLU A 237      -2.825  47.473  15.795  1.00 37.17      A    C  
ATOM   1818  OE1 GLU A 237      -3.862  46.824  15.966  1.00 49.77      A    O  
ATOM   1819  OE2 GLU A 237      -1.852  47.001  15.206  1.00 38.23      A    O1-
ATOM   1820  N   VAL A 238      -6.885  49.882  17.840  1.00 30.90      A    N  
ATOM   1821  CA  VAL A 238      -7.873  50.097  18.892  1.00 31.65      A    C  
ATOM   1822  C   VAL A 238      -7.720  48.909  19.812  1.00 30.33      A    C  
ATOM   1823  O   VAL A 238      -8.092  47.783  19.444  1.00 31.74      A    O  
ATOM   1824  CB  VAL A 238      -9.320  50.118  18.360  1.00 38.50      A    C  
ATOM   1825  CG1 VAL A 238     -10.301  50.352  19.499  1.00 41.67      A    C  
ATOM   1826  CG2 VAL A 238      -9.504  51.199  17.321  1.00 42.77      A    C  
ATOM   1827  N   GLY A 239      -7.165  49.144  20.999  1.00 27.42      A    N  
ATOM   1828  CA  GLY A 239      -6.928  48.064  21.965  1.00 26.19      A    C  
ATOM   1829  C   GLY A 239      -6.024  47.030  21.363  1.00 26.99      A    C  
ATOM   1830  O   GLY A 239      -4.881  47.343  21.054  1.00 30.71      A    O  
ATOM   1831  N   THR A 240      -6.558  45.815  21.173  1.00 27.19      A    N  
ATOM   1832  CA  THR A 240      -5.880  44.712  20.496  1.00 27.64      A    C  
ATOM   1833  C   THR A 240      -6.485  44.456  19.089  1.00 26.91      A    C  
ATOM   1834  O   THR A 240      -6.376  43.375  18.552  1.00 29.00      A    O  
ATOM   1835  CB  THR A 240      -6.006  43.398  21.309  1.00 33.14      A    C  
ATOM   1836  CG2 THR A 240      -5.308  43.510  22.687  1.00 32.38      A    C  
ATOM   1837  OG1 THR A 240      -7.388  43.097  21.514  1.00 33.74      A    O  
ATOM   1838  N   MET A 241      -7.122  45.461  18.508  1.00 25.86      A    N  
ATOM   1839  CA  MET A 241      -7.772  45.344  17.200  1.00 24.91      A    C  
ATOM   1840  C   MET A 241      -7.181  46.319  16.212  1.00 23.60      A    C  
ATOM   1841  O   MET A 241      -6.659  47.382  16.588  1.00 19.62      A    O  
ATOM   1842  CB  MET A 241      -9.248  45.677  17.316  1.00 24.15      A    C  
ATOM   1843  CG  MET A 241     -10.031  44.673  18.163  1.00 27.53      A    C  
ATOM   1844  SD  MET A 241     -11.722  45.242  18.435  1.00 29.34      A    S  
ATOM   1845  CE  MET A 241     -11.481  46.610  19.543  1.00 27.71      A    C  
ATOM   1846  N   ASN A 242      -7.300  45.967  14.937  1.00 23.91      A    N  
ATOM   1847  CA  ASN A 242      -6.933  46.889  13.877  1.00 22.54      A    C  
ATOM   1848  C   ASN A 242      -8.069  47.864  13.721  1.00 22.79      A    C  
ATOM   1849  O   ASN A 242      -9.220  47.536  14.058  1.00 23.24      A    O  
ATOM   1850  CB  ASN A 242      -6.683  46.148  12.579  1.00 23.29      A    C  
ATOM   1851  CG  ASN A 242      -5.479  45.268  12.658  1.00 22.30      A    C  
ATOM   1852  ND2 ASN A 242      -4.315  45.876  12.851  1.00 24.59      A    N  
ATOM   1853  OD1 ASN A 242      -5.587  44.052  12.579  1.00 26.38      A    O  
ATOM   1854  N   ILE A 243      -7.754  49.051  13.211  1.00 20.82      A    N  
ATOM   1855  CA  ILE A 243      -8.748  50.096  12.996  1.00 21.51      A    C  
ATOM   1856  C   ILE A 243      -9.016  50.394  11.506  1.00 22.71      A    C  
ATOM   1857  O   ILE A 243      -8.084  50.397  10.667  1.00 24.72      A    O  
ATOM   1858  CB  ILE A 243      -8.354  51.375  13.728  1.00 22.77      A    C  
ATOM   1859  CG1 ILE A 243      -9.587  52.259  13.856  1.00 24.84      A    C  
ATOM   1860  CG2 ILE A 243      -7.189  52.088  13.026  1.00 25.96      A    C  
ATOM   1861  CD1 ILE A 243      -9.318  53.540  14.568  1.00 27.94      A    C  
ATOM   1862  N   PHE A 244     -10.297  50.629  11.218  1.00 21.30      A    N  
ATOM   1863  CA  PHE A 244     -10.842  50.914   9.888  1.00 22.56      A    C  
ATOM   1864  C   PHE A 244     -11.734  52.139   9.925  1.00 25.16      A    C  
ATOM   1865  O   PHE A 244     -12.472  52.333  10.890  1.00 26.55      A    O  
ATOM   1866  CB  PHE A 244     -11.721  49.797   9.426  1.00 21.62      A    C  
ATOM   1867  CG  PHE A 244     -10.986  48.625   8.890  1.00 22.02      A    C  
ATOM   1868  CD1 PHE A 244     -10.484  47.661   9.736  1.00 23.67      A    C  
ATOM   1869  CD2 PHE A 244     -10.824  48.468   7.546  1.00 22.89      A    C  
ATOM   1870  CE1 PHE A 244      -9.822  46.559   9.252  1.00 22.00      A    C  
ATOM   1871  CE2 PHE A 244     -10.178  47.364   7.048  1.00 24.46      A    C  
ATOM   1872  CZ  PHE A 244      -9.661  46.415   7.906  1.00 24.17      A    C  
ATOM   1873  N   VAL A 245     -11.667  52.949   8.875  1.00 24.12      A    N  
ATOM   1874  CA  VAL A 245     -12.535  54.114   8.717  1.00 23.85      A    C  
ATOM   1875  C   VAL A 245     -13.224  54.014   7.350  1.00 26.77      A    C  
ATOM   1876  O   VAL A 245     -12.591  53.715   6.303  1.00 27.15      A    O  
ATOM   1877  CB  VAL A 245     -11.756  55.432   8.866  1.00 24.80      A    C  
ATOM   1878  CG1 VAL A 245     -12.654  56.648   8.695  1.00 24.46      A    C  
ATOM   1879  CG2 VAL A 245     -11.059  55.501  10.212  1.00 25.34      A    C  
ATOM   1880  N   TYR A 246     -14.537  54.185   7.378  1.00 26.49      A    N  
ATOM   1881  CA  TYR A 246     -15.356  54.211   6.167  1.00 28.81      A    C  
ATOM   1882  C   TYR A 246     -15.893  55.629   6.062  1.00 31.90      A    C  
ATOM   1883  O   TYR A 246     -16.659  56.100   6.935  1.00 27.30      A    O  
ATOM   1884  CB  TYR A 246     -16.471  53.204   6.279  1.00 30.51      A    C  
ATOM   1885  CG  TYR A 246     -17.332  53.002   5.063  1.00 32.52      A    C  
ATOM   1886  CD1 TYR A 246     -16.779  52.821   3.806  1.00 36.57      A    C  
ATOM   1887  CD2 TYR A 246     -18.720  52.912   5.187  1.00 34.51      A    C  
ATOM   1888  CE1 TYR A 246     -17.583  52.601   2.697  1.00 34.97      A    C  
ATOM   1889  CE2 TYR A 246     -19.528  52.694   4.090  1.00 33.28      A    C  
ATOM   1890  CZ  TYR A 246     -18.954  52.529   2.852  1.00 37.91      A    C  
ATOM   1891  OH  TYR A 246     -19.763  52.290   1.767  1.00 41.00      A    O  
ATOM   1892  N   TRP A 247     -15.437  56.327   5.023  1.00 34.16      A    N  
ATOM   1893  CA  TRP A 247     -15.782  57.730   4.849  1.00 32.88      A    C  
ATOM   1894  C   TRP A 247     -15.727  58.151   3.389  1.00 36.22      A    C  
ATOM   1895  O   TRP A 247     -15.364  57.370   2.501  1.00 34.91      A    O  
ATOM   1896  CB  TRP A 247     -14.845  58.627   5.681  1.00 30.35      A    C  
ATOM   1897  CG  TRP A 247     -13.341  58.518   5.383  1.00 28.09      A    C  
ATOM   1898  CD1 TRP A 247     -12.743  57.851   4.351  1.00 27.25      A    C  
ATOM   1899  CD2 TRP A 247     -12.271  59.144   6.119  1.00 26.01      A    C  
ATOM   1900  CE2 TRP A 247     -11.049  58.788   5.488  1.00 25.63      A    C  
ATOM   1901  CE3 TRP A 247     -12.225  59.965   7.232  1.00 27.08      A    C  
ATOM   1902  NE1 TRP A 247     -11.361  57.997   4.418  1.00 27.21      A    N  
ATOM   1903  CZ2 TRP A 247      -9.798  59.212   5.960  1.00 25.20      A    C  
ATOM   1904  CZ3 TRP A 247     -10.975  60.394   7.709  1.00 29.15      A    C  
ATOM   1905  CH2 TRP A 247      -9.776  60.029   7.044  1.00 26.34      A    C  
ATOM   1906  N   THR A 248     -16.126  59.394   3.154  1.00 42.23      A    N  
ATOM   1907  CA  THR A 248     -15.865  60.059   1.888  1.00 39.08      A    C  
ATOM   1908  C   THR A 248     -14.597  60.850   2.141  1.00 36.77      A    C  
ATOM   1909  O   THR A 248     -14.529  61.707   3.035  1.00 32.52      A    O  
ATOM   1910  CB  THR A 248     -17.001  60.994   1.492  1.00 43.49      A    C  
ATOM   1911  CG2 THR A 248     -16.606  61.826   0.262  1.00 44.43      A    C  
ATOM   1912  OG1 THR A 248     -18.164  60.208   1.197  1.00 35.85      A    O  
ATOM   1913  N   HIS A 249     -13.565  60.530   1.383  1.00 37.88      A    N  
ATOM   1914  CA  HIS A 249     -12.283  61.157   1.593  1.00 40.74      A    C  
ATOM   1915  C   HIS A 249     -12.279  62.578   1.015  1.00 46.22      A    C  
ATOM   1916  O   HIS A 249     -13.251  62.999   0.388  1.00 48.34      A    O  
ATOM   1917  CB  HIS A 249     -11.171  60.262   1.029  1.00 44.95      A    C  
ATOM   1918  CG  HIS A 249      -9.794  60.729   1.374  1.00 44.50      A    C  
ATOM   1919  CD2 HIS A 249      -8.653  60.760   0.647  1.00 47.68      A    C  
ATOM   1920  ND1 HIS A 249      -9.473  61.236   2.616  1.00 46.14      A    N  
ATOM   1921  CE1 HIS A 249      -8.199  61.583   2.633  1.00 45.34      A    C  
ATOM   1922  NE2 HIS A 249      -7.676  61.300   1.452  1.00 48.17      A    N  
ATOM   1923  N   GLU A 250     -11.203  63.318   1.279  1.00 53.11      A    N  
ATOM   1924  CA  GLU A 250     -11.054  64.731   0.886  1.00 56.60      A    C  
ATOM   1925  C   GLU A 250     -11.119  64.966  -0.625  1.00 49.66      A    C  
ATOM   1926  O   GLU A 250     -11.502  66.032  -1.059  1.00 56.84      A    O  
ATOM   1927  CB  GLU A 250      -9.740  65.294   1.451  1.00 57.62      A    C  
ATOM   1928  CG  GLU A 250      -9.694  65.359   2.983  1.00 60.47      A    C  
ATOM   1929  CD  GLU A 250      -8.310  65.658   3.552  1.00 60.01      A    C  
ATOM   1930  OE1 GLU A 250      -7.303  65.466   2.839  1.00 62.45      A    O  
ATOM   1931  OE2 GLU A 250      -8.224  66.078   4.731  1.00 61.94      A    O1-
ATOM   1932  N   ASP A 251     -10.747  63.964  -1.412  1.00 55.92      A    N  
ATOM   1933  CA  ASP A 251     -10.862  64.031  -2.869  1.00 54.85      A    C  
ATOM   1934  C   ASP A 251     -12.285  63.695  -3.335  1.00 51.94      A    C  
ATOM   1935  O   ASP A 251     -12.507  63.444  -4.518  1.00 56.22      A    O  
ATOM   1936  CB  ASP A 251      -9.848  63.086  -3.533  1.00 55.00      A    C  
ATOM   1937  CG  ASP A 251     -10.123  61.617  -3.247  1.00 57.08      A    C  
ATOM   1938  OD1 ASP A 251     -10.711  61.316  -2.193  1.00 56.08      A    O  
ATOM   1939  OD2 ASP A 251      -9.734  60.755  -4.074  1.00 57.17      A    O1-
ATOM   1940  N   GLY A 252     -13.240  63.668  -2.402  1.00 48.41      A    N  
ATOM   1941  CA  GLY A 252     -14.621  63.330  -2.713  1.00 45.55      A    C  
ATOM   1942  C   GLY A 252     -14.917  61.865  -2.979  1.00 45.84      A    C  
ATOM   1943  O   GLY A 252     -16.057  61.530  -3.294  1.00 47.62      A    O  
ATOM   1944  N   VAL A 253     -13.930  60.977  -2.842  1.00 43.08      A    N  
ATOM   1945  CA  VAL A 253     -14.178  59.550  -3.077  1.00 45.77      A    C  
ATOM   1946  C   VAL A 253     -14.499  58.766  -1.787  1.00 43.64      A    C  
ATOM   1947  O   VAL A 253     -13.871  58.955  -0.740  1.00 40.09      A    O  
ATOM   1948  CB  VAL A 253     -13.024  58.875  -3.830  1.00 46.74      A    C  
ATOM   1949  CG1 VAL A 253     -13.339  57.400  -4.094  1.00 44.33      A    C  
ATOM   1950  CG2 VAL A 253     -12.756  59.615  -5.140  1.00 49.32      A    C  
ATOM   1951  N   LEU A 254     -15.496  57.895  -1.905  1.00 40.17      A    N  
ATOM   1952  CA  LEU A 254     -15.948  57.032  -0.829  1.00 40.20      A    C  
ATOM   1953  C   LEU A 254     -14.928  55.929  -0.666  1.00 38.82      A    C  
ATOM   1954  O   LEU A 254     -14.636  55.207  -1.625  1.00 40.44      A    O  
ATOM   1955  CB  LEU A 254     -17.317  56.416  -1.177  1.00 36.84      A    C  
ATOM   1956  CG  LEU A 254     -17.903  55.425  -0.162  1.00 40.09      A    C  
ATOM   1957  CD1 LEU A 254     -18.385  56.135   1.087  1.00 41.28      A    C  
ATOM   1958  CD2 LEU A 254     -19.035  54.635  -0.782  1.00 39.75      A    C  
ATOM   1959  N   GLU A 255     -14.373  55.785   0.534  1.00 39.60      A    N  
ATOM   1960  CA  GLU A 255     -13.387  54.718   0.749  1.00 35.77      A    C  
ATOM   1961  C   GLU A 255     -13.422  54.099   2.122  1.00 31.52      A    C  
ATOM   1962  O   GLU A 255     -13.923  54.685   3.095  1.00 27.59      A    O  
ATOM   1963  CB  GLU A 255     -11.934  55.180   0.451  1.00 35.10      A    C  
ATOM   1964  CG  GLU A 255     -11.486  56.433   1.183  1.00 40.48      A    C  
ATOM   1965  CD  GLU A 255      -9.971  56.653   1.229  1.00 34.47      A    C  
ATOM   1966  OE1 GLU A 255      -9.217  56.383   0.255  1.00 36.13      A    O  
ATOM   1967  OE2 GLU A 255      -9.521  57.140   2.264  1.00 34.39      A    O1-
ATOM   1968  N   LEU A 256     -12.857  52.898   2.146  1.00 30.95      A    N  
ATOM   1969  CA  LEU A 256     -12.540  52.175   3.354  1.00 29.74      A    C  
ATOM   1970  C   LEU A 256     -11.030  52.249   3.440  1.00 28.43      A    C  
ATOM   1971  O   LEU A 256     -10.330  51.796   2.529  1.00 29.06      A    O  
ATOM   1972  CB  LEU A 256     -12.975  50.724   3.242  1.00 29.20      A    C  
ATOM   1973  CG  LEU A 256     -12.631  49.914   4.495  1.00 31.50      A    C  
ATOM   1974  CD1 LEU A 256     -13.441  50.413   5.688  1.00 29.55      A    C  
ATOM   1975  CD2 LEU A 256     -12.866  48.434   4.233  1.00 32.28      A    C  
ATOM   1976  N   VAL A 257     -10.538  52.851   4.510  1.00 26.68      A    N  
ATOM   1977  CA  VAL A 257      -9.121  52.971   4.751  1.00 27.78      A    C  
ATOM   1978  C   VAL A 257      -8.747  52.318   6.093  1.00 28.02      A    C  
ATOM   1979  O   VAL A 257      -9.534  52.337   7.040  1.00 25.22      A    O  
ATOM   1980  CB  VAL A 257      -8.659  54.443   4.733  1.00 27.86      A    C  
ATOM   1981  CG1 VAL A 257      -9.400  55.295   5.743  1.00 29.83      A    C  
ATOM   1982  CG2 VAL A 257      -7.144  54.547   4.971  1.00 31.76      A    C  
ATOM   1983  N   THR A 258      -7.580  51.683   6.119  1.00 26.28      A    N  
ATOM   1984  CA  THR A 258      -6.967  51.190   7.354  1.00 26.80      A    C  
ATOM   1985  C   THR A 258      -5.459  51.459   7.240  1.00 27.75      A    C  
ATOM   1986  O   THR A 258      -4.935  51.498   6.127  1.00 27.49      A    O  
ATOM   1987  CB  THR A 258      -7.247  49.700   7.564  1.00 26.55      A    C  
ATOM   1988  CG2 THR A 258      -6.594  48.863   6.467  1.00 25.78      A    C  
ATOM   1989  OG1 THR A 258      -6.764  49.287   8.849  1.00 22.17      A    O  
ATOM   1990  N   PRO A 259      -4.762  51.661   8.370  1.00 26.87      A    N  
ATOM   1991  CA  PRO A 259      -3.307  51.909   8.315  1.00 24.63      A    C  
ATOM   1992  C   PRO A 259      -2.457  50.803   7.657  1.00 26.36      A    C  
ATOM   1993  O   PRO A 259      -2.726  49.609   7.824  1.00 27.57      A    O  
ATOM   1994  CB  PRO A 259      -2.935  52.062   9.793  1.00 22.94      A    C  
ATOM   1995  CG  PRO A 259      -4.163  52.632  10.408  1.00 22.03      A    C  
ATOM   1996  CD  PRO A 259      -5.308  51.969   9.707  1.00 22.52      A    C  
ATOM   1997  N   PRO A 260      -1.425  51.202   6.903  1.00 25.81      A    N  
ATOM   1998  CA  PRO A 260      -0.562  50.246   6.256  1.00 26.26      A    C  
ATOM   1999  C   PRO A 260       0.388  49.549   7.210  1.00 25.73      A    C  
ATOM   2000  O   PRO A 260       0.659  50.053   8.299  1.00 28.15      A    O  
ATOM   2001  CB  PRO A 260       0.244  51.111   5.275  1.00 27.67      A    C  
ATOM   2002  CG  PRO A 260       0.302  52.443   5.915  1.00 25.81      A    C  
ATOM   2003  CD  PRO A 260      -0.957  52.588   6.726  1.00 25.65      A    C  
ATOM   2004  N   LEU A 261       0.913  48.415   6.762  1.00 25.83      A    N  
ATOM   2005  CA  LEU A 261       1.848  47.611   7.522  1.00 26.74      A    C  
ATOM   2006  C   LEU A 261       3.252  48.178   7.360  1.00 29.44      A    C  
ATOM   2007  O   LEU A 261       4.047  47.671   6.580  1.00 29.49      A    O  
ATOM   2008  CB  LEU A 261       1.809  46.155   7.047  1.00 28.35      A    C  
ATOM   2009  CG  LEU A 261       0.418  45.482   7.074  1.00 30.57      A    C  
ATOM   2010  CD1 LEU A 261       0.532  44.024   6.675  1.00 28.09      A    C  
ATOM   2011  CD2 LEU A 261      -0.246  45.637   8.451  1.00 29.34      A    C  
ATOM   2012  N   ASN A 262       3.548  49.227   8.114  1.00 30.23      A    N  
ATOM   2013  CA  ASN A 262       4.844  49.864   8.069  1.00 33.18      A    C  
ATOM   2014  C   ASN A 262       5.639  49.701   9.356  1.00 32.07      A    C  
ATOM   2015  O   ASN A 262       6.509  50.516   9.637  1.00 32.93      A    O  
ATOM   2016  CB  ASN A 262       4.689  51.342   7.713  1.00 37.80      A    C  
ATOM   2017  CG  ASN A 262       3.952  52.139   8.775  1.00 43.81      A    C  
ATOM   2018  ND2 ASN A 262       3.897  53.459   8.576  1.00 45.20      A    N  
ATOM   2019  OD1 ASN A 262       3.436  51.589   9.760  1.00 44.91      A    O  
ATOM   2020  N   GLY A 263       5.348  48.648  10.125  1.00 28.44      A    N  
ATOM   2021  CA  GLY A 263       6.100  48.347  11.333  1.00 28.13      A    C  
ATOM   2022  C   GLY A 263       5.353  48.510  12.652  1.00 29.25      A    C  
ATOM   2023  O   GLY A 263       5.640  47.788  13.626  1.00 26.97      A    O  
ATOM   2024  N   VAL A 264       4.428  49.468  12.717  1.00 28.59      A    N  
ATOM   2025  CA  VAL A 264       3.674  49.717  13.963  1.00 28.04      A    C  
ATOM   2026  C   VAL A 264       2.300  49.037  14.000  1.00 29.63      A    C  
ATOM   2027  O   VAL A 264       1.571  49.160  15.004  1.00 29.88      A    O  
ATOM   2028  CB  VAL A 264       3.493  51.233  14.287  1.00 29.85      A    C  
ATOM   2029  CG1 VAL A 264       4.820  51.879  14.641  1.00 32.69      A    C  
ATOM   2030  CG2 VAL A 264       2.821  51.993  13.163  1.00 31.34      A    C  
ATOM   2031  N   ILE A 265       1.938  48.341  12.921  1.00 27.49      A    N  
ATOM   2032  CA  ILE A 265       0.627  47.694  12.829  1.00 28.56      A    C  
ATOM   2033  C   ILE A 265       0.785  46.180  12.872  1.00 27.87      A    C  
ATOM   2034  O   ILE A 265       1.591  45.624  12.140  1.00 23.43      A    O  
ATOM   2035  CB  ILE A 265      -0.094  48.100  11.524  1.00 28.63      A    C  
ATOM   2036  CG1 ILE A 265      -0.212  49.623  11.419  1.00 32.08      A    C  
ATOM   2037  CG2 ILE A 265      -1.484  47.507  11.446  1.00 29.38      A    C  
ATOM   2038  CD1 ILE A 265      -1.018  50.292  12.527  1.00 30.52      A    C  
ATOM   2039  N   LEU A 266       0.008  45.519  13.737  1.00 26.00      A    N  
ATOM   2040  CA  LEU A 266      -0.067  44.066  13.747  1.00 25.09      A    C  
ATOM   2041  C   LEU A 266      -0.928  43.616  12.542  1.00 23.17      A    C  
ATOM   2042  O   LEU A 266      -2.070  44.018  12.427  1.00 20.45      A    O  
ATOM   2043  CB  LEU A 266      -0.692  43.597  15.075  1.00 25.84      A    C  
ATOM   2044  CG  LEU A 266      -0.576  42.130  15.503  1.00 26.43      A    C  
ATOM   2045  CD1 LEU A 266      -1.414  41.177  14.661  1.00 28.61      A    C  
ATOM   2046  CD2 LEU A 266       0.872  41.673  15.543  1.00 28.25      A    C  
ATOM   2047  N   PRO A 267      -0.373  42.809  11.625  1.00 24.63      A    N  
ATOM   2048  CA  PRO A 267      -1.173  42.370  10.456  1.00 24.00      A    C  
ATOM   2049  C   PRO A 267      -2.250  41.382  10.842  1.00 22.91      A    C  
ATOM   2050  O   PRO A 267      -2.015  40.183  10.851  1.00 24.86      A    O  
ATOM   2051  CB  PRO A 267      -0.146  41.709   9.512  1.00 23.65      A    C  
ATOM   2052  CG  PRO A 267       1.110  41.567  10.287  1.00 24.07      A    C  
ATOM   2053  CD  PRO A 267       1.016  42.330  11.577  1.00 24.39      A    C  
ATOM   2054  N   GLY A 268      -3.431  41.895  11.160  1.00 24.17      A    N  
ATOM   2055  CA  GLY A 268      -4.515  41.057  11.630  1.00 24.50      A    C  
ATOM   2056  C   GLY A 268      -5.077  40.212  10.504  1.00 25.26      A    C  
ATOM   2057  O   GLY A 268      -5.080  40.614   9.340  1.00 25.84      A    O  
ATOM   2058  N   VAL A 269      -5.519  39.023  10.866  1.00 25.46      A    N  
ATOM   2059  CA  VAL A 269      -6.177  38.130   9.936  1.00 26.04      A    C  
ATOM   2060  C   VAL A 269      -7.549  38.687   9.573  1.00 24.31      A    C  
ATOM   2061  O   VAL A 269      -7.947  38.662   8.396  1.00 22.18      A    O  
ATOM   2062  CB  VAL A 269      -6.340  36.730  10.544  1.00 27.45      A    C  
ATOM   2063  CG1 VAL A 269      -7.147  35.833   9.621  1.00 30.55      A    C  
ATOM   2064  CG2 VAL A 269      -4.993  36.102  10.790  1.00 27.37      A    C  
ATOM   2065  N   VAL A 270      -8.292  39.167  10.571  1.00 22.72      A    N  
ATOM   2066  CA  VAL A 270      -9.590  39.739  10.277  1.00 22.98      A    C  
ATOM   2067  C   VAL A 270      -9.391  40.962   9.360  1.00 24.71      A    C  
ATOM   2068  O   VAL A 270     -10.081  41.099   8.363  1.00 23.21      A    O  
ATOM   2069  CB  VAL A 270     -10.406  40.085  11.503  1.00 23.38      A    C  
ATOM   2070  CG1 VAL A 270     -11.751  40.634  11.071  1.00 25.64      A    C  
ATOM   2071  CG2 VAL A 270     -10.612  38.847  12.361  1.00 25.09      A    C  
ATOM   2072  N   ARG A 271      -8.429  41.811   9.694  1.00 24.62      A    N  
ATOM   2073  CA  ARG A 271      -8.085  42.974   8.876  1.00 25.70      A    C  
ATOM   2074  C   ARG A 271      -7.854  42.578   7.405  1.00 25.05      A    C  
ATOM   2075  O   ARG A 271      -8.499  43.111   6.499  1.00 23.21      A    O  
ATOM   2076  CB  ARG A 271      -6.848  43.670   9.452  1.00 26.03      A    C  
ATOM   2077  CG  ARG A 271      -6.148  44.636   8.510  1.00 24.80      A    C  
ATOM   2078  CD  ARG A 271      -4.813  45.007   9.082  1.00 26.14      A    C  
ATOM   2079  NE  ARG A 271      -4.180  46.047   8.290  1.00 28.28      A    N  
ATOM   2080  CZ  ARG A 271      -3.569  45.849   7.124  1.00 27.00      A    C  
ATOM   2081  NH1 ARG A 271      -3.493  44.639   6.570  1.00 28.45      A    N1+
ATOM   2082  NH2 ARG A 271      -3.056  46.885   6.496  1.00 29.97      A    N  
ATOM   2083  N   GLN A 272      -6.983  41.612   7.178  1.00 25.04      A    N  
ATOM   2084  CA  GLN A 272      -6.704  41.170   5.823  1.00 29.15      A    C  
ATOM   2085  C   GLN A 272      -7.967  40.647   5.130  1.00 30.89      A    C  
ATOM   2086  O   GLN A 272      -8.153  40.848   3.919  1.00 25.50      A    O  
ATOM   2087  CB  GLN A 272      -5.605  40.112   5.796  1.00 31.42      A    C  
ATOM   2088  CG  GLN A 272      -5.145  39.741   4.386  1.00 34.00      A    C  
ATOM   2089  CD  GLN A 272      -4.539  40.922   3.664  1.00 36.95      A    C  
ATOM   2090  NE2 GLN A 272      -5.126  41.304   2.532  1.00 40.59      A    N  
ATOM   2091  OE1 GLN A 272      -3.565  41.503   4.131  1.00 35.97      A    O  
ATOM   2092  N   SER A 273      -8.840  39.999   5.900  1.00 30.65      A    N  
ATOM   2093  CA  SER A 273     -10.036  39.424   5.346  1.00 28.87      A    C  
ATOM   2094  C   SER A 273     -11.022  40.518   4.927  1.00 32.46      A    C  
ATOM   2095  O   SER A 273     -11.676  40.402   3.881  1.00 30.64      A    O  
ATOM   2096  CB  SER A 273     -10.678  38.476   6.355  1.00 33.81      A    C  
ATOM   2097  OG  SER A 273      -9.787  37.430   6.672  1.00 30.65      A    O  
ATOM   2098  N   LEU A 274     -11.119  41.568   5.745  1.00 29.40      A    N  
ATOM   2099  CA  LEU A 274     -11.996  42.678   5.455  1.00 28.89      A    C  
ATOM   2100  C   LEU A 274     -11.506  43.421   4.192  1.00 31.50      A    C  
ATOM   2101  O   LEU A 274     -12.313  43.774   3.336  1.00 29.69      A    O  
ATOM   2102  CB  LEU A 274     -12.100  43.623   6.645  1.00 27.24      A    C  
ATOM   2103  CG  LEU A 274     -12.618  43.050   7.978  1.00 31.32      A    C  
ATOM   2104  CD1 LEU A 274     -12.936  44.192   8.941  1.00 31.45      A    C  
ATOM   2105  CD2 LEU A 274     -13.834  42.141   7.825  1.00 28.78      A    C  
ATOM   2106  N   LEU A 275     -10.192  43.647   4.072  1.00 31.02      A    N  
ATOM   2107  CA  LEU A 275      -9.631  44.236   2.844  1.00 31.51      A    C  
ATOM   2108  C   LEU A 275      -9.946  43.362   1.630  1.00 33.72      A    C  
ATOM   2109  O   LEU A 275     -10.422  43.870   0.629  1.00 30.14      A    O  
ATOM   2110  CB  LEU A 275      -8.139  44.452   2.934  1.00 28.95      A    C  
ATOM   2111  CG  LEU A 275      -7.713  45.427   4.021  1.00 28.37      A    C  
ATOM   2112  CD1 LEU A 275      -6.216  45.327   4.229  1.00 26.72      A    C  
ATOM   2113  CD2 LEU A 275      -8.147  46.839   3.699  1.00 27.93      A    C  
ATOM   2114  N   ASP A 276      -9.713  42.058   1.744  1.00 34.36      A    N  
ATOM   2115  CA  ASP A 276      -9.995  41.120   0.659  1.00 34.41      A    C  
ATOM   2116  C   ASP A 276     -11.462  41.125   0.208  1.00 38.49      A    C  
ATOM   2117  O   ASP A 276     -11.727  41.133  -0.986  1.00 33.93      A    O  
ATOM   2118  CB  ASP A 276      -9.655  39.702   1.080  1.00 35.28      A    C  
ATOM   2119  CG  ASP A 276      -8.180  39.490   1.290  1.00 39.66      A    C  
ATOM   2120  OD1 ASP A 276      -7.367  40.353   0.874  1.00 36.33      A    O  
ATOM   2121  OD2 ASP A 276      -7.851  38.446   1.896  1.00 40.80      A    O1-
ATOM   2122  N   MET A 277     -12.398  41.061   1.162  1.00 35.46      A    N  
ATOM   2123  CA  MET A 277     -13.826  41.100   0.859  1.00 36.69      A    C  
ATOM   2124  C   MET A 277     -14.234  42.394   0.164  1.00 34.24      A    C  
ATOM   2125  O   MET A 277     -14.922  42.359  -0.846  1.00 32.40      A    O  
ATOM   2126  CB  MET A 277     -14.693  40.945   2.118  1.00 35.82      A    C  
ATOM   2127  CG  MET A 277     -14.993  39.517   2.508  1.00 38.80      A    C  
ATOM   2128  SD  MET A 277     -16.146  39.400   3.904  1.00 41.89      A    S  
ATOM   2129  CE  MET A 277     -15.078  40.009   5.210  1.00 40.60      A    C  
ATOM   2130  N   ALA A 278     -13.821  43.523   0.728  1.00 34.21      A    N  
ATOM   2131  CA  ALA A 278     -14.157  44.825   0.170  1.00 35.88      A    C  
ATOM   2132  C   ALA A 278     -13.525  45.073  -1.209  1.00 37.99      A    C  
ATOM   2133  O   ALA A 278     -14.115  45.748  -2.061  1.00 38.40      A    O  
ATOM   2134  CB  ALA A 278     -13.770  45.932   1.140  1.00 34.34      A    C  
ATOM   2135  N   GLN A 279     -12.323  44.552  -1.416  1.00 37.87      A    N  
ATOM   2136  CA  GLN A 279     -11.652  44.657  -2.713  1.00 42.41      A    C  
ATOM   2137  C   GLN A 279     -12.434  43.839  -3.745  1.00 40.32      A    C  
ATOM   2138  O   GLN A 279     -12.669  44.286  -4.848  1.00 42.88      A    O  
ATOM   2139  CB  GLN A 279     -10.195  44.189  -2.601  1.00 44.12      A    C  
ATOM   2140  CG  GLN A 279      -9.382  44.250  -3.892  1.00 52.34      A    C  
ATOM   2141  CD  GLN A 279      -9.323  45.642  -4.506  1.00 59.91      A    C  
ATOM   2142  NE2 GLN A 279      -9.257  45.699  -5.835  1.00 63.38      A    N  
ATOM   2143  OE1 GLN A 279      -9.330  46.655  -3.797  1.00 64.60      A    O  
ATOM   2144  N   THR A 280     -12.853  42.643  -3.352  1.00 41.06      A    N  
ATOM   2145  CA  THR A 280     -13.621  41.756  -4.209  1.00 42.42      A    C  
ATOM   2146  C   THR A 280     -14.919  42.406  -4.698  1.00 47.78      A    C  
ATOM   2147  O   THR A 280     -15.241  42.325  -5.880  1.00 52.88      A    O  
ATOM   2148  CB  THR A 280     -13.928  40.439  -3.465  1.00 44.60      A    C  
ATOM   2149  CG2 THR A 280     -14.829  39.534  -4.268  1.00 48.41      A    C  
ATOM   2150  OG1 THR A 280     -12.703  39.750  -3.199  1.00 43.56      A    O  
ATOM   2151  N   TRP A 281     -15.650  43.066  -3.801  1.00 49.61      A    N  
ATOM   2152  CA  TRP A 281     -16.912  43.700  -4.166  1.00 47.19      A    C  
ATOM   2153  C   TRP A 281     -16.710  44.724  -5.266  1.00 48.25      A    C  
ATOM   2154  O   TRP A 281     -17.505  44.795  -6.184  1.00 49.90      A    O  
ATOM   2155  CB  TRP A 281     -17.574  44.384  -2.973  1.00 45.52      A    C  
ATOM   2156  CG  TRP A 281     -17.897  43.479  -1.820  1.00 41.89      A    C  
ATOM   2157  CD1 TRP A 281     -18.152  42.136  -1.866  1.00 45.39      A    C  
ATOM   2158  CD2 TRP A 281     -18.058  43.872  -0.454  1.00 39.64      A    C  
ATOM   2159  CE2 TRP A 281     -18.385  42.717   0.283  1.00 39.88      A    C  
ATOM   2160  CE3 TRP A 281     -17.955  45.091   0.222  1.00 40.76      A    C  
ATOM   2161  NE1 TRP A 281     -18.434  41.666  -0.600  1.00 39.64      A    N  
ATOM   2162  CZ2 TRP A 281     -18.603  42.750   1.666  1.00 38.85      A    C  
ATOM   2163  CZ3 TRP A 281     -18.168  45.111   1.608  1.00 39.14      A    C  
ATOM   2164  CH2 TRP A 281     -18.491  43.951   2.302  1.00 37.19      A    C  
ATOM   2165  N   GLY A 282     -15.646  45.513  -5.152  1.00 48.35      A    N  
ATOM   2166  CA  GLY A 282     -15.314  46.521  -6.129  1.00 45.58      A    C  
ATOM   2167  C   GLY A 282     -16.288  47.672  -6.175  1.00 48.21      A    C  
ATOM   2168  O   GLY A 282     -16.421  48.326  -7.203  1.00 51.82      A    O  
ATOM   2169  N   GLU A 283     -16.953  47.952  -5.063  1.00 43.09      A    N  
ATOM   2170  CA  GLU A 283     -17.967  49.001  -5.039  1.00 38.88      A    C  
ATOM   2171  C   GLU A 283     -17.487  50.341  -4.510  1.00 38.83      A    C  
ATOM   2172  O   GLU A 283     -18.202  51.333  -4.590  1.00 39.49      A    O  
ATOM   2173  CB  GLU A 283     -19.154  48.529  -4.210  1.00 41.96      A    C  
ATOM   2174  CG  GLU A 283     -19.845  47.299  -4.779  1.00 39.79      A    C  
ATOM   2175  CD  GLU A 283     -20.848  46.706  -3.809  1.00 44.50      A    C  
ATOM   2176  OE1 GLU A 283     -21.370  47.460  -2.952  1.00 50.58      A    O  
ATOM   2177  OE2 GLU A 283     -21.114  45.486  -3.892  1.00 39.91      A    O1-
ATOM   2178  N   PHE A 284     -16.302  50.373  -3.917  1.00 38.28      A    N  
ATOM   2179  CA  PHE A 284     -15.747  51.617  -3.423  1.00 34.44      A    C  
ATOM   2180  C   PHE A 284     -14.241  51.471  -3.281  1.00 35.53      A    C  
ATOM   2181  O   PHE A 284     -13.691  50.377  -3.437  1.00 34.05      A    O  
ATOM   2182  CB  PHE A 284     -16.411  52.050  -2.105  1.00 37.57      A    C  
ATOM   2183  CG  PHE A 284     -16.493  50.955  -1.066  1.00 38.61      A    C  
ATOM   2184  CD1 PHE A 284     -15.412  50.685  -0.233  1.00 34.13      A    C  
ATOM   2185  CD2 PHE A 284     -17.662  50.229  -0.897  1.00 35.31      A    C  
ATOM   2186  CE1 PHE A 284     -15.493  49.686   0.719  1.00 37.00      A    C  
ATOM   2187  CE2 PHE A 284     -17.755  49.233   0.065  1.00 36.77      A    C  
ATOM   2188  CZ  PHE A 284     -16.667  48.958   0.872  1.00 36.54      A    C  
ATOM   2189  N   ARG A 285     -13.565  52.574  -3.012  1.00 35.88      A    N  
ATOM   2190  CA  ARG A 285     -12.117  52.530  -2.934  1.00 38.55      A    C  
ATOM   2191  C   ARG A 285     -11.702  51.933  -1.570  1.00 38.14      A    C  
ATOM   2192  O   ARG A 285     -12.256  52.290  -0.523  1.00 33.07      A    O  
ATOM   2193  CB  ARG A 285     -11.529  53.925  -3.138  1.00 37.02      A    C  
ATOM   2194  CG  ARG A 285     -10.012  53.964  -3.181  1.00 37.65      A    C  
ATOM   2195  CD  ARG A 285      -9.502  55.340  -3.577  1.00 37.69      A    C  
ATOM   2196  NE  ARG A 285      -9.728  56.339  -2.542  1.00 39.26      A    N  
ATOM   2197  CZ  ARG A 285      -9.656  57.655  -2.725  1.00 41.64      A    C  
ATOM   2198  NH1 ARG A 285      -9.389  58.172  -3.927  1.00 42.02      A    N1+
ATOM   2199  NH2 ARG A 285      -9.861  58.470  -1.695  1.00 40.04      A    N  
ATOM   2200  N   VAL A 286     -10.726  51.031  -1.632  1.00 35.20      A    N  
ATOM   2201  CA  VAL A 286     -10.213  50.290  -0.496  1.00 34.65      A    C  
ATOM   2202  C   VAL A 286      -8.712  50.512  -0.443  1.00 32.31      A    C  
ATOM   2203  O   VAL A 286      -8.005  50.113  -1.360  1.00 34.46      A    O  
ATOM   2204  CB  VAL A 286     -10.493  48.802  -0.685  1.00 32.38      A    C  
ATOM   2205  CG1 VAL A 286      -9.909  47.990   0.469  1.00 34.05      A    C  
ATOM   2206  CG2 VAL A 286     -11.977  48.596  -0.811  1.00 31.74      A    C  
ATOM   2207  N   VAL A 287      -8.233  51.181   0.598  1.00 28.32      A    N  
ATOM   2208  CA  VAL A 287      -6.829  51.526   0.681  1.00 31.14      A    C  
ATOM   2209  C   VAL A 287      -6.189  51.329   2.060  1.00 31.03      A    C  
ATOM   2210  O   VAL A 287      -6.840  51.411   3.108  1.00 27.85      A    O  
ATOM   2211  CB  VAL A 287      -6.583  53.013   0.327  1.00 29.65      A    C  
ATOM   2212  CG1 VAL A 287      -7.097  53.331  -1.055  1.00 35.90      A    C  
ATOM   2213  CG2 VAL A 287      -7.241  53.938   1.340  1.00 34.15      A    C  
ATOM   2214  N   GLU A 288      -4.885  51.119   2.008  1.00 29.35      A    N  
ATOM   2215  CA  GLU A 288      -4.034  51.132   3.157  1.00 28.51      A    C  
ATOM   2216  C   GLU A 288      -3.306  52.456   3.142  1.00 27.68      A    C  
ATOM   2217  O   GLU A 288      -2.501  52.738   2.246  1.00 28.96      A    O  
ATOM   2218  CB  GLU A 288      -3.093  49.946   3.118  1.00 31.14      A    C  
ATOM   2219  CG  GLU A 288      -3.869  48.638   3.182  1.00 33.15      A    C  
ATOM   2220  CD  GLU A 288      -3.009  47.419   2.942  1.00 36.04      A    C  
ATOM   2221  OE1 GLU A 288      -2.163  47.090   3.811  1.00 33.40      A    O  
ATOM   2222  OE2 GLU A 288      -3.213  46.776   1.895  1.00 35.96      A    O1-
ATOM   2223  N   ARG A 289      -3.635  53.296   4.116  1.00 26.89      A    N  
ATOM   2224  CA  ARG A 289      -3.017  54.580   4.257  1.00 26.31      A    C  
ATOM   2225  C   ARG A 289      -3.103  55.040   5.694  1.00 28.12      A    C  
ATOM   2226  O   ARG A 289      -4.063  54.743   6.394  1.00 33.23      A    O  
ATOM   2227  CB  ARG A 289      -3.739  55.620   3.395  1.00 26.18      A    C  
ATOM   2228  CG  ARG A 289      -2.996  56.951   3.333  1.00 29.31      A    C  
ATOM   2229  CD  ARG A 289      -3.923  58.125   3.073  1.00 35.74      A    C  
ATOM   2230  NE  ARG A 289      -4.864  57.757   2.041  1.00 35.54      A    N  
ATOM   2231  CZ  ARG A 289      -6.183  57.889   2.094  1.00 33.06      A    C  
ATOM   2232  NH1 ARG A 289      -6.812  58.467   3.120  1.00 37.25      A    N1+
ATOM   2233  NH2 ARG A 289      -6.880  57.465   1.061  1.00 33.65      A    N  
ATOM   2234  N   THR A 290      -2.083  55.763   6.110  1.00 30.32      A    N  
ATOM   2235  CA  THR A 290      -2.071  56.532   7.333  1.00 33.15      A    C  
ATOM   2236  C   THR A 290      -3.387  57.325   7.512  1.00 33.05      A    C  
ATOM   2237  O   THR A 290      -3.986  57.812   6.544  1.00 30.45      A    O  
ATOM   2238  CB  THR A 290      -0.848  57.483   7.269  1.00 37.69      A    C  
ATOM   2239  CG2 THR A 290      -0.968  58.650   8.205  1.00 42.88      A    C  
ATOM   2240  OG1 THR A 290       0.328  56.743   7.616  1.00 43.57      A    O  
ATOM   2241  N   ILE A 291      -3.840  57.415   8.756  1.00 33.88      A    N  
ATOM   2242  CA  ILE A 291      -5.042  58.162   9.120  1.00 28.81      A    C  
ATOM   2243  C   ILE A 291      -4.638  59.021  10.310  1.00 30.10      A    C  
ATOM   2244  O   ILE A 291      -4.109  58.500  11.283  1.00 28.38      A    O  
ATOM   2245  CB  ILE A 291      -6.192  57.245   9.535  1.00 31.60      A    C  
ATOM   2246  CG1 ILE A 291      -6.479  56.174   8.494  1.00 30.24      A    C  
ATOM   2247  CG2 ILE A 291      -7.475  58.049   9.740  1.00 35.28      A    C  
ATOM   2248  CD1 ILE A 291      -7.438  55.111   9.007  1.00 29.35      A    C  
ATOM   2249  N   THR A 292      -4.860  60.337  10.239  1.00 29.32      A    N  
ATOM   2250  CA  THR A 292      -4.459  61.243  11.315  1.00 27.86      A    C  
ATOM   2251  C   THR A 292      -5.653  61.761  12.083  1.00 25.70      A    C  
ATOM   2252  O   THR A 292      -6.740  61.789  11.554  1.00 26.08      A    O  
ATOM   2253  CB  THR A 292      -3.779  62.471  10.711  1.00 34.10      A    C  
ATOM   2254  CG2 THR A 292      -2.428  62.103  10.145  1.00 35.65      A    C  
ATOM   2255  OG1 THR A 292      -4.611  62.966   9.650  1.00 39.45      A    O  
ATOM   2256  N   MET A 293      -5.458  62.221  13.313  1.00 28.33      A    N  
ATOM   2257  CA  MET A 293      -6.576  62.834  14.059  1.00 33.41      A    C  
ATOM   2258  C   MET A 293      -7.103  64.058  13.306  1.00 38.84      A    C  
ATOM   2259  O   MET A 293      -8.328  64.280  13.229  1.00 40.22      A    O  
ATOM   2260  CB  MET A 293      -6.182  63.216  15.488  1.00 35.01      A    C  
ATOM   2261  CG  MET A 293      -6.118  62.049  16.466  1.00 45.40      A    C  
ATOM   2262  SD  MET A 293      -7.642  61.067  16.612  1.00 48.59      A    S  
ATOM   2263  CE  MET A 293      -8.794  62.364  17.039  1.00 46.99      A    C  
ATOM   2264  N   LYS A 294      -6.183  64.814  12.704  1.00 39.66      A    N  
ATOM   2265  CA  LYS A 294      -6.546  66.015  11.948  1.00 45.67      A    C  
ATOM   2266  C   LYS A 294      -7.455  65.681  10.769  1.00 43.90      A    C  
ATOM   2267  O   LYS A 294      -8.452  66.342  10.557  1.00 41.83      A    O  
ATOM   2268  CB  LYS A 294      -5.290  66.767  11.495  1.00 51.31      A    C  
ATOM   2269  CG  LYS A 294      -5.554  68.015  10.676  1.00 58.68      A    C  
ATOM   2270  CD  LYS A 294      -5.051  67.868   9.251  1.00 69.61      A    C  
ATOM   2271  CE  LYS A 294      -3.539  68.085   9.205  1.00 76.82      A    C  
ATOM   2272  NZ  LYS A 294      -2.961  67.965   7.833  1.00 80.05      A    N1+
ATOM   2273  N   GLN A 295      -7.129  64.644  10.014  1.00 39.47      A    N  
ATOM   2274  CA  GLN A 295      -8.017  64.217   8.951  1.00 39.33      A    C  
ATOM   2275  C   GLN A 295      -9.390  63.795   9.490  1.00 40.34      A    C  
ATOM   2276  O   GLN A 295     -10.413  63.991   8.820  1.00 38.62      A    O  
ATOM   2277  CB  GLN A 295      -7.416  63.036   8.206  1.00 42.00      A    C  
ATOM   2278  CG  GLN A 295      -6.233  63.376   7.320  1.00 47.82      A    C  
ATOM   2279  CD  GLN A 295      -5.567  62.129   6.753  1.00 49.02      A    C  
ATOM   2280  NE2 GLN A 295      -5.041  62.247   5.552  1.00 51.37      A    N  
ATOM   2281  OE1 GLN A 295      -5.540  61.071   7.386  1.00 44.82      A    O  
ATOM   2282  N   LEU A 296      -9.409  63.184  10.678  1.00 35.36      A    N  
ATOM   2283  CA  LEU A 296     -10.653  62.654  11.230  1.00 33.82      A    C  
ATOM   2284  C   LEU A 296     -11.546  63.797  11.672  1.00 36.09      A    C  
ATOM   2285  O   LEU A 296     -12.745  63.814  11.375  1.00 31.83      A    O  
ATOM   2286  CB  LEU A 296     -10.382  61.740  12.434  1.00 33.05      A    C  
ATOM   2287  CG  LEU A 296     -11.610  60.985  12.972  1.00 31.56      A    C  
ATOM   2288  CD1 LEU A 296     -12.158  60.049  11.916  1.00 29.60      A    C  
ATOM   2289  CD2 LEU A 296     -11.293  60.209  14.236  1.00 32.37      A    C  
ATOM   2290  N   LEU A 297     -10.952  64.709  12.436  1.00 37.66      A    N  
ATOM   2291  CA  LEU A 297     -11.649  65.882  12.952  1.00 43.12      A    C  
ATOM   2292  C   LEU A 297     -12.319  66.656  11.844  1.00 41.16      A    C  
ATOM   2293  O   LEU A 297     -13.467  67.056  11.979  1.00 47.70      A    O  
ATOM   2294  CB  LEU A 297     -10.665  66.808  13.655  1.00 41.11      A    C  
ATOM   2295  CG  LEU A 297     -10.144  66.282  14.974  1.00 45.65      A    C  
ATOM   2296  CD1 LEU A 297      -8.944  67.115  15.414  1.00 46.71      A    C  
ATOM   2297  CD2 LEU A 297     -11.255  66.294  16.011  1.00 47.38      A    C  
ATOM   2298  N   ARG A 298     -11.610  66.824  10.735  1.00 39.95      A    N  
ATOM   2299  CA  ARG A 298     -12.145  67.580   9.606  1.00 48.52      A    C  
ATOM   2300  C   ARG A 298     -13.252  66.813   8.921  1.00 44.86      A    C  
ATOM   2301  O   ARG A 298     -14.285  67.392   8.593  1.00 42.43      A    O  
ATOM   2302  CB  ARG A 298     -11.051  67.928   8.600  1.00 55.56      A    C  
ATOM   2303  CG  ARG A 298     -11.534  68.786   7.447  1.00 61.40      A    C  
ATOM   2304  CD  ARG A 298     -10.432  68.994   6.427  1.00 65.50      A    C  
ATOM   2305  NE  ARG A 298     -10.797  69.995   5.430  1.00 69.89      A    N  
ATOM   2306  CZ  ARG A 298     -10.003  70.396   4.440  1.00 79.17      A    C  
ATOM   2307  NH1 ARG A 298      -8.786  69.879   4.293  1.00 81.91      A    N1+
ATOM   2308  NH2 ARG A 298     -10.429  71.320   3.587  1.00 82.91      A    N  
ATOM   2309  N   ALA A 299     -13.047  65.513   8.700  1.00 38.01      A    N  
ATOM   2310  CA  ALA A 299     -14.082  64.704   8.085  1.00 35.84      A    C  
ATOM   2311  C   ALA A 299     -15.358  64.641   8.947  1.00 33.73      A    C  
ATOM   2312  O   ALA A 299     -16.469  64.547   8.407  1.00 39.60      A    O  
ATOM   2313  CB  ALA A 299     -13.575  63.307   7.761  1.00 36.21      A    C  
ATOM   2314  N   LEU A 300     -15.199  64.687  10.264  1.00 35.63      A    N  
ATOM   2315  CA  LEU A 300     -16.339  64.680  11.181  1.00 39.38      A    C  
ATOM   2316  C   LEU A 300     -17.172  65.973  11.084  1.00 46.36      A    C  
ATOM   2317  O   LEU A 300     -18.404  65.920  11.029  1.00 47.92      A    O  
ATOM   2318  CB  LEU A 300     -15.884  64.476  12.632  1.00 36.03      A    C  
ATOM   2319  CG  LEU A 300     -15.417  63.084  13.031  1.00 35.74      A    C  
ATOM   2320  CD1 LEU A 300     -14.741  63.135  14.387  1.00 39.31      A    C  
ATOM   2321  CD2 LEU A 300     -16.584  62.114  13.047  1.00 39.44      A    C  
ATOM   2322  N   GLU A 301     -16.518  67.129  11.082  1.00 54.44      A    N  
ATOM   2323  CA  GLU A 301     -17.275  68.384  10.962  1.00 55.52      A    C  
ATOM   2324  C   GLU A 301     -17.875  68.512   9.566  1.00 50.72      A    C  
ATOM   2325  O   GLU A 301     -18.935  69.094   9.409  1.00 52.57      A    O  
ATOM   2326  CB  GLU A 301     -16.464  69.615  11.392  1.00 64.73      A    C  
ATOM   2327  CG  GLU A 301     -15.117  69.809  10.725  1.00 75.47      A    C  
ATOM   2328  CD  GLU A 301     -14.250  70.839  11.437  1.00 92.78      A    C  
ATOM   2329  OE1 GLU A 301     -14.383  71.000  12.677  1.00 96.90      A    O  
ATOM   2330  OE2 GLU A 301     -13.420  71.483  10.754  1.00100.78      A    O1-
ATOM   2331  N   GLU A 302     -17.244  67.903   8.566  1.00 49.77      A    N  
ATOM   2332  CA  GLU A 302     -17.789  67.918   7.205  1.00 44.69      A    C  
ATOM   2333  C   GLU A 302     -18.774  66.784   6.916  1.00 42.51      A    C  
ATOM   2334  O   GLU A 302     -19.192  66.603   5.773  1.00 47.68      A    O  
ATOM   2335  CB  GLU A 302     -16.656  67.922   6.198  1.00 46.72      A    C  
ATOM   2336  CG  GLU A 302     -15.778  69.154   6.344  1.00 48.13      A    C  
ATOM   2337  CD  GLU A 302     -14.625  69.185   5.366  1.00 49.74      A    C  
ATOM   2338  OE1 GLU A 302     -14.555  68.301   4.491  1.00 49.15      A    O  
ATOM   2339  OE2 GLU A 302     -13.787  70.109   5.482  1.00 62.66      A    O1-
ATOM   2340  N   GLY A 303     -19.154  66.035   7.952  1.00 42.08      A    N  
ATOM   2341  CA  GLY A 303     -20.134  64.958   7.826  1.00 38.93      A    C  
ATOM   2342  C   GLY A 303     -19.733  63.900   6.826  1.00 38.77      A    C  
ATOM   2343  O   GLY A 303     -20.588  63.329   6.154  1.00 39.89      A    O  
ATOM   2344  N   ARG A 304     -18.432  63.637   6.717  1.00 39.26      A    N  
ATOM   2345  CA  ARG A 304     -17.935  62.660   5.740  1.00 39.04      A    C  
ATOM   2346  C   ARG A 304     -17.695  61.256   6.300  1.00 35.69      A    C  
ATOM   2347  O   ARG A 304     -17.599  60.295   5.535  1.00 34.27      A    O  
ATOM   2348  CB  ARG A 304     -16.671  63.189   5.065  1.00 40.02      A    C  
ATOM   2349  CG  ARG A 304     -16.957  64.447   4.251  1.00 40.91      A    C  
ATOM   2350  CD  ARG A 304     -15.817  64.816   3.329  1.00 35.56      A    C  
ATOM   2351  NE  ARG A 304     -14.751  65.533   4.016  1.00 34.84      A    N  
ATOM   2352  CZ  ARG A 304     -13.600  64.998   4.414  1.00 37.78      A    C  
ATOM   2353  NH1 ARG A 304     -13.331  63.704   4.227  1.00 44.63      A    N1+
ATOM   2354  NH2 ARG A 304     -12.714  65.755   5.019  1.00 35.53      A    N  
ATOM   2355  N   VAL A 305     -17.606  61.139   7.624  1.00 36.51      A    N  
ATOM   2356  CA  VAL A 305     -17.373  59.841   8.264  1.00 33.71      A    C  
ATOM   2357  C   VAL A 305     -18.680  59.070   8.347  1.00 34.12      A    C  
ATOM   2358  O   VAL A 305     -19.675  59.594   8.842  1.00 36.85      A    O  
ATOM   2359  CB  VAL A 305     -16.832  60.004   9.699  1.00 35.31      A    C  
ATOM   2360  CG1 VAL A 305     -16.543  58.638  10.326  1.00 34.42      A    C  
ATOM   2361  CG2 VAL A 305     -15.594  60.899   9.717  1.00 35.39      A    C  
ATOM   2362  N   ARG A 306     -18.687  57.838   7.857  1.00 32.29      A    N  
ATOM   2363  CA  ARG A 306     -19.848  56.974   8.009  1.00 33.78      A    C  
ATOM   2364  C   ARG A 306     -19.670  56.041   9.201  1.00 33.83      A    C  
ATOM   2365  O   ARG A 306     -20.431  56.119  10.162  1.00 33.03      A    O  
ATOM   2366  CB  ARG A 306     -20.105  56.190   6.714  1.00 39.00      A    C  
ATOM   2367  CG  ARG A 306     -20.916  57.034   5.752  1.00 42.48      A    C  
ATOM   2368  CD  ARG A 306     -20.547  56.899   4.302  1.00 43.29      A    C  
ATOM   2369  NE  ARG A 306     -21.361  55.923   3.604  1.00 48.54      A    N  
ATOM   2370  CZ  ARG A 306     -21.820  56.078   2.358  1.00 47.37      A    C  
ATOM   2371  NH1 ARG A 306     -21.603  57.193   1.653  1.00 48.49      A    N1+
ATOM   2372  NH2 ARG A 306     -22.532  55.115   1.820  1.00 45.62      A    N  
ATOM   2373  N   GLU A 307     -18.642  55.192   9.145  1.00 31.11      A    N  
ATOM   2374  CA  GLU A 307     -18.395  54.186  10.178  1.00 29.52      A    C  
ATOM   2375  C   GLU A 307     -16.915  54.099  10.534  1.00 31.85      A    C  
ATOM   2376  O   GLU A 307     -16.034  54.244   9.647  1.00 27.46      A    O  
ATOM   2377  CB  GLU A 307     -18.887  52.809   9.700  1.00 31.63      A    C  
ATOM   2378  CG  GLU A 307     -20.390  52.723   9.361  1.00 32.28      A    C  
ATOM   2379  CD  GLU A 307     -20.777  51.469   8.568  1.00 33.22      A    C  
ATOM   2380  OE1 GLU A 307     -20.530  50.333   9.035  1.00 34.95      A    O  
ATOM   2381  OE2 GLU A 307     -21.347  51.604   7.457  1.00 35.67      A    O1-
ATOM   2382  N   VAL A 308     -16.652  53.920  11.838  1.00 28.65      A    N  
ATOM   2383  CA  VAL A 308     -15.331  53.595  12.349  1.00 26.59      A    C  
ATOM   2384  C   VAL A 308     -15.468  52.305  13.186  1.00 28.95      A    C  
ATOM   2385  O   VAL A 308     -16.393  52.176  13.989  1.00 25.11      A    O  
ATOM   2386  CB  VAL A 308     -14.756  54.698  13.213  1.00 26.15      A    C  
ATOM   2387  CG1 VAL A 308     -13.390  54.307  13.735  1.00 27.15      A    C  
ATOM   2388  CG2 VAL A 308     -14.657  56.007  12.446  1.00 30.81      A    C  
ATOM   2389  N   PHE A 309     -14.546  51.371  13.001  1.00 24.19      A    N  
ATOM   2390  CA  PHE A 309     -14.605  50.111  13.703  1.00 26.18      A    C  
ATOM   2391  C   PHE A 309     -13.249  49.453  13.876  1.00 24.16      A    C  
ATOM   2392  O   PHE A 309     -12.307  49.723  13.133  1.00 22.69      A    O  
ATOM   2393  CB  PHE A 309     -15.567  49.137  13.018  1.00 27.26      A    C  
ATOM   2394  CG  PHE A 309     -15.332  48.959  11.545  1.00 27.43      A    C  
ATOM   2395  CD1 PHE A 309     -15.875  49.845  10.637  1.00 27.06      A    C  
ATOM   2396  CD2 PHE A 309     -14.617  47.875  11.066  1.00 29.28      A    C  
ATOM   2397  CE1 PHE A 309     -15.672  49.674   9.285  1.00 29.42      A    C  
ATOM   2398  CE2 PHE A 309     -14.424  47.686   9.711  1.00 27.30      A    C  
ATOM   2399  CZ  PHE A 309     -14.941  48.597   8.815  1.00 26.43      A    C  
ATOM   2400  N   GLY A 310     -13.170  48.594  14.886  1.00 24.07      A    N  
ATOM   2401  CA  GLY A 310     -11.991  47.795  15.152  1.00 23.26      A    C  
ATOM   2402  C   GLY A 310     -12.235  46.436  14.550  1.00 24.46      A    C  
ATOM   2403  O   GLY A 310     -13.386  46.033  14.397  1.00 24.55      A    O  
ATOM   2404  N   SER A 311     -11.166  45.737  14.178  1.00 24.63      A    N  
ATOM   2405  CA  SER A 311     -11.303  44.363  13.703  1.00 25.15      A    C  
ATOM   2406  C   SER A 311     -10.331  43.485  14.452  1.00 25.62      A    C  
ATOM   2407  O   SER A 311      -9.213  43.888  14.744  1.00 27.09      A    O  
ATOM   2408  CB  SER A 311     -11.005  44.251  12.205  1.00 25.87      A    C  
ATOM   2409  OG  SER A 311      -9.592  44.254  11.959  1.00 26.76      A    O  
ATOM   2410  N   GLY A 312     -10.743  42.259  14.720  1.00 27.68      A    N  
ATOM   2411  CA  GLY A 312      -9.894  41.300  15.418  1.00 25.88      A    C  
ATOM   2412  C   GLY A 312     -10.654  40.013  15.682  1.00 25.61      A    C  
ATOM   2413  O   GLY A 312     -11.883  39.969  15.624  1.00 23.38      A    O  
ATOM   2414  N   THR A 313      -9.924  38.963  15.985  1.00 25.36      A    N  
ATOM   2415  CA  THR A 313     -10.530  37.662  16.159  1.00 26.29      A    C  
ATOM   2416  C   THR A 313     -11.597  37.625  17.241  1.00 29.17      A    C  
ATOM   2417  O   THR A 313     -12.657  37.046  17.022  1.00 29.40      A    O  
ATOM   2418  CB  THR A 313      -9.453  36.616  16.412  1.00 25.65      A    C  
ATOM   2419  CG2 THR A 313     -10.031  35.285  16.872  1.00 25.99      A    C  
ATOM   2420  OG1 THR A 313      -8.723  36.419  15.204  1.00 25.70      A    O  
ATOM   2421  N   ALA A 314     -11.357  38.262  18.379  1.00 33.14      A    N  
ATOM   2422  CA  ALA A 314     -12.318  38.151  19.489  1.00 39.23      A    C  
ATOM   2423  C   ALA A 314     -13.652  38.828  19.234  1.00 40.56      A    C  
ATOM   2424  O   ALA A 314     -14.692  38.302  19.607  1.00 40.50      A    O  
ATOM   2425  CB  ALA A 314     -11.724  38.659  20.793  1.00 39.31      A    C  
ATOM   2426  N  ACYS A 315     -13.611  39.998  18.607  0.43 40.85      A    N  
ATOM   2427  N  BCYS A 315     -13.628  40.004  18.619  0.57 43.41      A    N  
ATOM   2428  CA ACYS A 315     -14.815  40.774  18.318  0.43 40.53      A    C  
ATOM   2429  CA BCYS A 315     -14.866  40.736  18.343  0.57 44.58      A    C  
ATOM   2430  C  ACYS A 315     -15.335  40.483  16.921  0.43 40.19      A    C  
ATOM   2431  C  BCYS A 315     -15.337  40.564  16.903  0.57 42.00      A    C  
ATOM   2432  O  ACYS A 315     -16.538  40.398  16.713  0.43 42.87      A    O  
ATOM   2433  O  BCYS A 315     -16.529  40.631  16.647  0.57 44.77      A    O  
ATOM   2434  CB ACYS A 315     -14.491  42.264  18.370  0.43 39.82      A    C  
ATOM   2435  CB BCYS A 315     -14.699  42.225  18.667  0.57 46.68      A    C  
ATOM   2436  SG ACYS A 315     -13.572  42.801  16.904  0.43 38.62      A    S  
ATOM   2437  SG BCYS A 315     -14.628  42.580  20.436  0.57 54.32      A    S  
ATOM   2438  N   GLN A 316     -14.400  40.327  15.982  1.00 41.08      A    N  
ATOM   2439  CA  GLN A 316     -14.667  40.256  14.527  1.00 40.78      A    C  
ATOM   2440  C   GLN A 316     -14.720  41.704  14.027  1.00 35.30      A    C  
ATOM   2441  O   GLN A 316     -13.727  42.202  13.524  1.00 34.53      A    O  
ATOM   2442  CB  GLN A 316     -15.874  39.398  14.108  1.00 43.52      A    C  
ATOM   2443  CG  GLN A 316     -15.752  37.909  14.470  1.00 52.50      A    C  
ATOM   2444  CD  GLN A 316     -14.695  37.127  13.664  1.00 52.33      A    C  
ATOM   2445  NE2 GLN A 316     -13.845  36.355  14.362  1.00 52.49      A    N  
ATOM   2446  OE1 GLN A 316     -14.671  37.183  12.441  1.00 50.81      A    O  
ATOM   2447  N   VAL A 317     -15.840  42.388  14.206  1.00 36.27      A    N  
ATOM   2448  CA  VAL A 317     -15.977  43.789  13.810  1.00 37.56      A    C  
ATOM   2449  C   VAL A 317     -16.638  44.547  14.947  1.00 34.46      A    C  
ATOM   2450  O   VAL A 317     -17.761  44.250  15.301  1.00 35.42      A    O  
ATOM   2451  CB  VAL A 317     -16.835  43.943  12.543  1.00 40.86      A    C  
ATOM   2452  CG1 VAL A 317     -16.828  45.379  12.076  1.00 42.30      A    C  
ATOM   2453  CG2 VAL A 317     -16.325  43.044  11.433  1.00 45.27      A    C  
ATOM   2454  N   CYS A 318     -15.960  45.568  15.464  1.00 35.20      A    N  
ATOM   2455  CA  CYS A 318     -16.417  46.318  16.634  1.00 32.52      A    C  
ATOM   2456  C   CYS A 318     -16.651  47.828  16.381  1.00 33.46      A    C  
ATOM   2457  O   CYS A 318     -15.684  48.593  16.238  1.00 28.63      A    O  
ATOM   2458  CB  CYS A 318     -15.361  46.151  17.702  1.00 32.88      A    C  
ATOM   2459  SG  CYS A 318     -15.749  46.935  19.250  1.00 41.34      A    S  
ATOM   2460  N   PRO A 319     -17.932  48.273  16.368  1.00 32.02      A    N  
ATOM   2461  CA  PRO A 319     -18.230  49.691  16.086  1.00 30.54      A    C  
ATOM   2462  C   PRO A 319     -17.715  50.663  17.121  1.00 26.98      A    C  
ATOM   2463  O   PRO A 319     -17.632  50.311  18.278  1.00 26.46      A    O  
ATOM   2464  CB  PRO A 319     -19.765  49.752  16.043  1.00 32.75      A    C  
ATOM   2465  CG  PRO A 319     -20.247  48.457  16.592  1.00 34.61      A    C  
ATOM   2466  CD  PRO A 319     -19.152  47.449  16.457  1.00 31.74      A    C  
ATOM   2467  N   VAL A 320     -17.368  51.879  16.682  1.00 26.28      A    N  
ATOM   2468  CA  VAL A 320     -16.908  52.949  17.556  1.00 23.83      A    C  
ATOM   2469  C   VAL A 320     -17.903  54.099  17.491  1.00 24.47      A    C  
ATOM   2470  O   VAL A 320     -18.293  54.526  16.419  1.00 25.64      A    O  
ATOM   2471  CB  VAL A 320     -15.476  53.424  17.181  1.00 23.17      A    C  
ATOM   2472  CG1 VAL A 320     -15.082  54.655  17.965  1.00 22.99      A    C  
ATOM   2473  CG2 VAL A 320     -14.481  52.319  17.427  1.00 24.52      A    C  
ATOM   2474  N   HIS A 321     -18.340  54.583  18.653  1.00 26.51      A    N  
ATOM   2475  CA  HIS A 321     -19.312  55.679  18.707  1.00 27.22      A    C  
ATOM   2476  C   HIS A 321     -18.747  56.947  19.289  1.00 26.81      A    C  
ATOM   2477  O   HIS A 321     -19.321  58.015  19.100  1.00 29.29      A    O  
ATOM   2478  CB  HIS A 321     -20.571  55.281  19.483  1.00 28.11      A    C  
ATOM   2479  CG  HIS A 321     -20.406  55.274  20.970  1.00 25.30      A    C  
ATOM   2480  CD2 HIS A 321     -20.022  54.296  21.823  1.00 25.78      A    C  
ATOM   2481  ND1 HIS A 321     -20.680  56.377  21.746  1.00 28.73      A    N  
ATOM   2482  CE1 HIS A 321     -20.473  56.076  23.018  1.00 27.20      A    C  
ATOM   2483  NE2 HIS A 321     -20.063  54.822  23.090  1.00 25.78      A    N  
ATOM   2484  N   ARG A 322     -17.614  56.837  19.976  1.00 26.28      A    N  
ATOM   2485  CA  ARG A 322     -17.039  57.997  20.626  1.00 26.33      A    C  
ATOM   2486  C   ARG A 322     -15.521  57.878  20.800  1.00 25.63      A    C  
ATOM   2487  O   ARG A 322     -14.981  56.806  21.072  1.00 27.52      A    O  
ATOM   2488  CB  ARG A 322     -17.745  58.216  21.967  1.00 27.05      A    C  
ATOM   2489  CG  ARG A 322     -17.265  59.406  22.769  1.00 30.45      A    C  
ATOM   2490  CD  ARG A 322     -18.189  59.691  23.962  1.00 33.24      A    C  
ATOM   2491  NE  ARG A 322     -18.086  58.665  24.997  1.00 33.46      A    N  
ATOM   2492  CZ  ARG A 322     -17.212  58.669  26.005  1.00 36.29      A    C  
ATOM   2493  NH1 ARG A 322     -16.346  59.663  26.159  1.00 39.80      A    N1+
ATOM   2494  NH2 ARG A 322     -17.192  57.658  26.865  1.00 36.98      A    N  
ATOM   2495  N   ILE A 323     -14.853  59.002  20.620  1.00 26.76      A    N  
ATOM   2496  CA  ILE A 323     -13.420  59.126  20.815  1.00 27.44      A    C  
ATOM   2497  C   ILE A 323     -13.166  60.350  21.705  1.00 29.08      A    C  
ATOM   2498  O   ILE A 323     -13.530  61.465  21.348  1.00 30.31      A    O  
ATOM   2499  CB  ILE A 323     -12.695  59.304  19.469  1.00 24.84      A    C  
ATOM   2500  CG1 ILE A 323     -12.849  58.060  18.605  1.00 25.68      A    C  
ATOM   2501  CG2 ILE A 323     -11.229  59.540  19.683  1.00 26.42      A    C  
ATOM   2502  CD1 ILE A 323     -12.256  58.213  17.213  1.00 26.45      A    C  
ATOM   2503  N   LEU A 324     -12.573  60.133  22.869  1.00 30.83      A    N  
ATOM   2504  CA  LEU A 324     -12.218  61.237  23.768  1.00 35.73      A    C  
ATOM   2505  C   LEU A 324     -10.801  61.634  23.422  1.00 38.76      A    C  
ATOM   2506  O   LEU A 324      -9.854  60.983  23.858  1.00 39.80      A    O  
ATOM   2507  CB  LEU A 324     -12.305  60.813  25.242  1.00 36.08      A    C  
ATOM   2508  CG  LEU A 324     -11.817  61.825  26.289  1.00 36.90      A    C  
ATOM   2509  CD1 LEU A 324     -12.589  63.132  26.167  1.00 41.95      A    C  
ATOM   2510  CD2 LEU A 324     -11.926  61.264  27.695  1.00 34.24      A    C  
ATOM   2511  N   TYR A 325     -10.663  62.667  22.597  1.00 41.63      A    N  
ATOM   2512  CA  TYR A 325      -9.354  63.140  22.187  1.00 46.37      A    C  
ATOM   2513  C   TYR A 325      -8.906  64.232  23.136  1.00 52.78      A    C  
ATOM   2514  O   TYR A 325      -9.355  65.365  23.016  1.00 48.66      A    O  
ATOM   2515  CB  TYR A 325      -9.406  63.657  20.764  1.00 47.72      A    C  
ATOM   2516  CG  TYR A 325      -8.076  64.096  20.211  1.00 45.13      A    C  
ATOM   2517  CD1 TYR A 325      -6.898  63.405  20.523  1.00 45.44      A    C  
ATOM   2518  CD2 TYR A 325      -7.999  65.159  19.313  1.00 45.34      A    C  
ATOM   2519  CE1 TYR A 325      -5.682  63.786  19.991  1.00 40.90      A    C  
ATOM   2520  CE2 TYR A 325      -6.780  65.549  18.774  1.00 46.07      A    C  
ATOM   2521  CZ  TYR A 325      -5.630  64.854  19.119  1.00 43.01      A    C  
ATOM   2522  OH  TYR A 325      -4.429  65.219  18.581  1.00 44.63      A    O  
ATOM   2523  N   LYS A 326      -8.032  63.851  24.076  1.00 54.98      A    N  
ATOM   2524  CA  LYS A 326      -7.530  64.714  25.148  1.00 61.22      A    C  
ATOM   2525  C   LYS A 326      -8.661  65.163  26.071  1.00 62.78      A    C  
ATOM   2526  O   LYS A 326      -8.891  64.520  27.095  1.00 58.61      A    O  
ATOM   2527  CB  LYS A 326      -6.699  65.884  24.604  1.00 63.50      A    C  
ATOM   2528  CG  LYS A 326      -5.392  65.412  23.983  1.00 66.02      A    C  
ATOM   2529  CD  LYS A 326      -4.345  66.504  23.875  1.00 62.26      A    C  
ATOM   2530  CE  LYS A 326      -4.695  67.527  22.822  1.00 61.90      A    C  
ATOM   2531  NZ  LYS A 326      -3.560  68.471  22.687  1.00 61.15      A    N1+
ATOM   2532  N   ASP A 327      -9.354  66.246  25.713  1.00 64.00      A    N  
ATOM   2533  CA  ASP A 327     -10.552  66.679  26.439  1.00 68.30      A    C  
ATOM   2534  C   ASP A 327     -11.786  66.881  25.541  1.00 65.27      A    C  
ATOM   2535  O   ASP A 327     -12.879  67.056  26.061  1.00 67.05      A    O  
ATOM   2536  CB  ASP A 327     -10.274  67.938  27.274  1.00 74.87      A    C  
ATOM   2537  CG  ASP A 327      -9.831  67.618  28.706  1.00 80.54      A    C  
ATOM   2538  OD1 ASP A 327      -9.351  66.495  28.979  1.00 86.31      A    O  
ATOM   2539  OD2 ASP A 327      -9.970  68.505  29.573  1.00 82.13      A    O1-
ATOM   2540  N   ARG A 328     -11.633  66.854  24.219  1.00 55.13      A    N  
ATOM   2541  CA  ARG A 328     -12.799  66.921  23.345  1.00 58.55      A    C  
ATOM   2542  C   ARG A 328     -13.443  65.549  23.193  1.00 55.92      A    C  
ATOM   2543  O   ARG A 328     -12.775  64.570  22.881  1.00 55.58      A    O  
ATOM   2544  CB  ARG A 328     -12.472  67.491  21.956  1.00 63.29      A    C  
ATOM   2545  CG  ARG A 328     -13.104  68.849  21.678  1.00 72.13      A    C  
ATOM   2546  CD  ARG A 328     -13.378  69.067  20.192  1.00 76.17      A    C  
ATOM   2547  NE  ARG A 328     -12.157  69.216  19.399  1.00 79.65      A    N  
ATOM   2548  CZ  ARG A 328     -12.128  69.450  18.084  1.00 83.27      A    C  
ATOM   2549  NH1 ARG A 328     -13.261  69.555  17.385  1.00 79.04      A    N1+
ATOM   2550  NH2 ARG A 328     -10.959  69.574  17.459  1.00 79.80      A    N  
ATOM   2551  N   ASN A 329     -14.752  65.491  23.402  1.00 53.04      A    N  
ATOM   2552  CA  ASN A 329     -15.504  64.269  23.205  1.00 49.08      A    C  
ATOM   2553  C   ASN A 329     -16.053  64.308  21.781  1.00 46.99      A    C  
ATOM   2554  O   ASN A 329     -16.912  65.127  21.471  1.00 48.35      A    O  
ATOM   2555  CB  ASN A 329     -16.639  64.202  24.219  1.00 50.62      A    C  
ATOM   2556  CG  ASN A 329     -16.726  62.874  24.925  1.00 55.54      A    C  
ATOM   2557  ND2 ASN A 329     -17.696  62.768  25.823  1.00 60.68      A    N  
ATOM   2558  OD1 ASN A 329     -15.922  61.961  24.703  1.00 59.95      A    O  
ATOM   2559  N   LEU A 330     -15.537  63.453  20.904  1.00 44.72      A    N  
ATOM   2560  CA  LEU A 330     -15.974  63.434  19.500  1.00 43.53      A    C  
ATOM   2561  C   LEU A 330     -16.995  62.326  19.297  1.00 41.52      A    C  
ATOM   2562  O   LEU A 330     -16.744  61.162  19.643  1.00 39.33      A    O  
ATOM   2563  CB  LEU A 330     -14.794  63.192  18.575  1.00 43.75      A    C  
ATOM   2564  CG  LEU A 330     -13.556  64.061  18.792  1.00 47.09      A    C  
ATOM   2565  CD1 LEU A 330     -12.407  63.563  17.925  1.00 45.50      A    C  
ATOM   2566  CD2 LEU A 330     -13.866  65.518  18.501  1.00 49.16      A    C  
ATOM   2567  N   HIS A 331     -18.150  62.685  18.751  1.00 36.41      A    N  
ATOM   2568  CA  HIS A 331     -19.170  61.703  18.482  1.00 34.96      A    C  
ATOM   2569  C   HIS A 331     -18.867  61.121  17.120  1.00 31.53      A    C  
ATOM   2570  O   HIS A 331     -18.641  61.860  16.178  1.00 33.32      A    O  
ATOM   2571  CB  HIS A 331     -20.575  62.318  18.498  1.00 35.26      A    C  
ATOM   2572  CG  HIS A 331     -21.619  61.381  17.995  1.00 33.20      A    C  
ATOM   2573  CD2 HIS A 331     -22.328  61.373  16.844  1.00 31.70      A    C  
ATOM   2574  ND1 HIS A 331     -21.983  60.241  18.682  1.00 35.64      A    N  
ATOM   2575  CE1 HIS A 331     -22.883  59.577  17.978  1.00 33.90      A    C  
ATOM   2576  NE2 HIS A 331     -23.115  60.249  16.864  1.00 34.48      A    N  
ATOM   2577  N   ILE A 332     -18.856  59.798  17.015  1.00 31.14      A    N  
ATOM   2578  CA  ILE A 332     -18.595  59.116  15.743  1.00 28.12      A    C  
ATOM   2579  C   ILE A 332     -19.923  58.482  15.287  1.00 29.44      A    C  
ATOM   2580  O   ILE A 332     -20.475  57.644  16.001  1.00 29.46      A    O  
ATOM   2581  CB  ILE A 332     -17.538  58.010  15.934  1.00 27.29      A    C  
ATOM   2582  CG1 ILE A 332     -16.319  58.532  16.696  1.00 29.80      A    C  
ATOM   2583  CG2 ILE A 332     -17.131  57.394  14.601  1.00 26.42      A    C  
ATOM   2584  CD1 ILE A 332     -15.696  59.785  16.101  1.00 31.06      A    C  
ATOM   2585  N   PRO A 333     -20.421  58.851  14.095  1.00 30.38      A    N  
ATOM   2586  CA  PRO A 333     -21.800  58.485  13.728  1.00 31.56      A    C  
ATOM   2587  C   PRO A 333     -21.973  57.106  13.160  1.00 32.92      A    C  
ATOM   2588  O   PRO A 333     -22.875  56.888  12.357  1.00 34.26      A    O  
ATOM   2589  CB  PRO A 333     -22.173  59.542  12.675  1.00 34.33      A    C  
ATOM   2590  CG  PRO A 333     -20.882  59.886  12.021  1.00 33.29      A    C  
ATOM   2591  CD  PRO A 333     -19.798  59.715  13.070  1.00 31.13      A    C  
ATOM   2592  N   THR A 334     -21.136  56.172  13.604  1.00 31.55      A    N  
ATOM   2593  CA  THR A 334     -21.183  54.820  13.117  1.00 30.74      A    C  
ATOM   2594  C   THR A 334     -22.600  54.259  13.168  1.00 28.87      A    C  
ATOM   2595  O   THR A 334     -23.135  53.817  12.158  1.00 27.87      A    O  
ATOM   2596  CB  THR A 334     -20.221  53.934  13.936  1.00 29.67      A    C  
ATOM   2597  CG2 THR A 334     -20.225  52.516  13.422  1.00 31.79      A    C  
ATOM   2598  OG1 THR A 334     -18.901  54.463  13.820  1.00 27.49      A    O  
ATOM   2599  N   MET A 335     -23.219  54.305  14.337  1.00 29.25      A    N  
ATOM   2600  CA  MET A 335     -24.539  53.700  14.490  1.00 34.92      A    C  
ATOM   2601  C   MET A 335     -25.658  54.449  13.761  1.00 34.13      A    C  
ATOM   2602  O   MET A 335     -26.661  53.846  13.458  1.00 35.29      A    O  
ATOM   2603  CB  MET A 335     -24.901  53.533  15.966  1.00 35.54      A    C  
ATOM   2604  CG  MET A 335     -23.912  52.703  16.765  1.00 32.25      A    C  
ATOM   2605  SD  MET A 335     -23.502  51.135  16.018  1.00 35.29      A    S  
ATOM   2606  CE  MET A 335     -24.916  50.091  16.392  1.00 36.65      A    C  
ATOM   2607  N   GLU A 336     -25.493  55.737  13.465  1.00 35.22      A    N  
ATOM   2608  CA  GLU A 336     -26.521  56.436  12.692  1.00 39.52      A    C  
ATOM   2609  C   GLU A 336     -26.414  56.108  11.206  1.00 38.97      A    C  
ATOM   2610  O   GLU A 336     -27.260  56.552  10.432  1.00 38.79      A    O  
ATOM   2611  CB  GLU A 336     -26.466  57.947  12.833  1.00 41.37      A    C  
ATOM   2612  CG  GLU A 336     -26.638  58.464  14.227  1.00 47.01      A    C  
ATOM   2613  CD  GLU A 336     -25.330  58.454  14.953  1.00 50.96      A    C  
ATOM   2614  OE1 GLU A 336     -24.958  57.389  15.466  1.00 50.38      A    O  
ATOM   2615  OE2 GLU A 336     -24.674  59.514  14.988  1.00 65.30      A    O1-
ATOM   2616  N   ASN A 337     -25.384  55.355  10.816  1.00 35.31      A    N  
ATOM   2617  CA  ASN A 337     -25.182  54.984   9.420  1.00 32.53      A    C  
ATOM   2618  C   ASN A 337     -25.395  53.507   9.150  1.00 32.05      A    C  
ATOM   2619  O   ASN A 337     -24.782  52.932   8.251  1.00 34.87      A    O  
ATOM   2620  CB  ASN A 337     -23.802  55.466   8.988  1.00 36.15      A    C  
ATOM   2621  CG  ASN A 337     -23.761  56.973   8.813  1.00 36.09      A    C  
ATOM   2622  ND2 ASN A 337     -22.948  57.664   9.604  1.00 37.71      A    N  
ATOM   2623  OD1 ASN A 337     -24.484  57.508   7.990  1.00 40.79      A    O  
ATOM   2624  N   GLY A 338     -26.288  52.897   9.933  1.00 35.52      A    N  
ATOM   2625  CA  GLY A 338     -26.651  51.485   9.793  1.00 34.83      A    C  
ATOM   2626  C   GLY A 338     -26.380  50.646  11.035  1.00 36.37      A    C  
ATOM   2627  O   GLY A 338     -27.300  50.330  11.787  1.00 42.15      A    O  
ATOM   2628  N   PRO A 339     -25.116  50.256  11.263  1.00 36.51      A    N  
ATOM   2629  CA  PRO A 339     -23.913  50.519  10.461  1.00 33.46      A    C  
ATOM   2630  C   PRO A 339     -23.816  49.569   9.260  1.00 34.93      A    C  
ATOM   2631  O   PRO A 339     -23.478  48.385   9.418  1.00 33.26      A    O  
ATOM   2632  CB  PRO A 339     -22.783  50.281  11.458  1.00 32.05      A    C  
ATOM   2633  CG  PRO A 339     -23.322  49.281  12.416  1.00 34.50      A    C  
ATOM   2634  CD  PRO A 339     -24.811  49.508  12.501  1.00 32.19      A    C  
ATOM   2635  N   GLU A 340     -24.089  50.099   8.068  1.00 36.49      A    N  
ATOM   2636  CA  GLU A 340     -24.214  49.274   6.861  1.00 38.64      A    C  
ATOM   2637  C   GLU A 340     -23.027  48.372   6.531  1.00 33.15      A    C  
ATOM   2638  O   GLU A 340     -23.211  47.189   6.288  1.00 30.93      A    O  
ATOM   2639  CB  GLU A 340     -24.526  50.127   5.627  1.00 46.19      A    C  
ATOM   2640  CG  GLU A 340     -25.996  50.256   5.262  1.00 52.70      A    C  
ATOM   2641  CD  GLU A 340     -26.164  50.717   3.824  1.00 56.93      A    C  
ATOM   2642  OE1 GLU A 340     -25.510  51.709   3.450  1.00 55.46      A    O  
ATOM   2643  OE2 GLU A 340     -26.924  50.080   3.061  1.00 62.03      A    O1-
ATOM   2644  N   LEU A 341     -21.826  48.925   6.488  1.00 28.16      A    N  
ATOM   2645  CA  LEU A 341     -20.656  48.117   6.119  1.00 28.34      A    C  
ATOM   2646  C   LEU A 341     -20.329  47.081   7.198  1.00 28.42      A    C  
ATOM   2647  O   LEU A 341     -20.062  45.920   6.904  1.00 31.06      A    O  
ATOM   2648  CB  LEU A 341     -19.459  49.023   5.873  1.00 28.79      A    C  
ATOM   2649  CG  LEU A 341     -18.178  48.311   5.520  1.00 27.54      A    C  
ATOM   2650  CD1 LEU A 341     -18.390  47.354   4.366  1.00 30.15      A    C  
ATOM   2651  CD2 LEU A 341     -17.133  49.354   5.202  1.00 27.61      A    C  
ATOM   2652  N   ILE A 342     -20.371  47.512   8.452  1.00 27.15      A    N  
ATOM   2653  CA  ILE A 342     -20.188  46.601   9.580  1.00 27.29      A    C  
ATOM   2654  C   ILE A 342     -21.133  45.410   9.495  1.00 27.69      A    C  
ATOM   2655  O   ILE A 342     -20.699  44.254   9.536  1.00 28.83      A    O  
ATOM   2656  CB  ILE A 342     -20.347  47.375  10.903  1.00 26.97      A    C  
ATOM   2657  CG1 ILE A 342     -19.117  48.261  11.088  1.00 24.00      A    C  
ATOM   2658  CG2 ILE A 342     -20.551  46.429  12.073  1.00 28.00      A    C  
ATOM   2659  CD1 ILE A 342     -19.199  49.281  12.199  1.00 25.41      A    C  
ATOM   2660  N   LEU A 343     -22.421  45.676   9.322  1.00 29.47      A    N  
ATOM   2661  CA  LEU A 343     -23.414  44.589   9.206  1.00 30.04      A    C  
ATOM   2662  C   LEU A 343     -23.124  43.686   8.024  1.00 29.93      A    C  
ATOM   2663  O   LEU A 343     -23.195  42.460   8.134  1.00 29.62      A    O  
ATOM   2664  CB  LEU A 343     -24.823  45.143   9.066  1.00 31.88      A    C  
ATOM   2665  CG  LEU A 343     -25.337  45.839  10.317  1.00 35.04      A    C  
ATOM   2666  CD1 LEU A 343     -26.510  46.746   9.991  1.00 34.48      A    C  
ATOM   2667  CD2 LEU A 343     -25.696  44.830  11.390  1.00 38.49      A    C  
ATOM   2668  N   ARG A 344     -22.767  44.299   6.899  1.00 30.55      A    N  
ATOM   2669  CA  ARG A 344     -22.410  43.536   5.715  1.00 29.26      A    C  
ATOM   2670  C   ARG A 344     -21.211  42.616   5.988  1.00 26.13      A    C  
ATOM   2671  O   ARG A 344     -21.239  41.408   5.690  1.00 23.97      A    O  
ATOM   2672  CB  ARG A 344     -22.145  44.473   4.530  1.00 30.94      A    C  
ATOM   2673  CG  ARG A 344     -22.236  43.742   3.202  1.00 34.95      A    C  
ATOM   2674  CD  ARG A 344     -22.061  44.682   2.015  1.00 33.82      A    C  
ATOM   2675  NE  ARG A 344     -21.750  43.915   0.814  1.00 37.23      A    N  
ATOM   2676  CZ  ARG A 344     -21.637  44.421  -0.411  1.00 37.11      A    C  
ATOM   2677  NH1 ARG A 344     -21.810  45.717  -0.626  1.00 41.23      A    N1+
ATOM   2678  NH2 ARG A 344     -21.335  43.618  -1.421  1.00 38.38      A    N  
ATOM   2679  N   PHE A 345     -20.145  43.174   6.538  1.00 23.53      A    N  
ATOM   2680  CA  PHE A 345     -19.017  42.330   6.914  1.00 27.49      A    C  
ATOM   2681  C   PHE A 345     -19.436  41.199   7.890  1.00 25.43      A    C  
ATOM   2682  O   PHE A 345     -19.081  40.048   7.703  1.00 26.89      A    O  
ATOM   2683  CB  PHE A 345     -17.897  43.151   7.549  1.00 28.30      A    C  
ATOM   2684  CG  PHE A 345     -17.035  43.895   6.568  1.00 30.12      A    C  
ATOM   2685  CD1 PHE A 345     -16.640  43.318   5.372  1.00 31.05      A    C  
ATOM   2686  CD2 PHE A 345     -16.528  45.142   6.903  1.00 30.23      A    C  
ATOM   2687  CE1 PHE A 345     -15.799  44.002   4.508  1.00 33.48      A    C  
ATOM   2688  CE2 PHE A 345     -15.689  45.822   6.056  1.00 32.39      A    C  
ATOM   2689  CZ  PHE A 345     -15.326  45.255   4.849  1.00 32.51      A    C  
ATOM   2690  N   GLN A 346     -20.203  41.518   8.914  1.00 28.43      A    N  
ATOM   2691  CA  GLN A 346     -20.585  40.487   9.895  1.00 32.70      A    C  
ATOM   2692  C   GLN A 346     -21.378  39.380   9.217  1.00 32.35      A    C  
ATOM   2693  O   GLN A 346     -21.094  38.202   9.390  1.00 30.01      A    O  
ATOM   2694  CB  GLN A 346     -21.404  41.085  11.031  1.00 34.16      A    C  
ATOM   2695  CG  GLN A 346     -20.616  41.886  12.055  1.00 40.63      A    C  
ATOM   2696  CD  GLN A 346     -21.538  42.727  12.941  1.00 52.75      A    C  
ATOM   2697  NE2 GLN A 346     -20.983  43.322  13.998  1.00 54.81      A    N  
ATOM   2698  OE1 GLN A 346     -22.737  42.854  12.663  1.00 62.75      A    O  
ATOM   2699  N   LYS A 347     -22.351  39.780   8.406  1.00 34.83      A    N  
ATOM   2700  CA  LYS A 347     -23.211  38.830   7.723  1.00 34.28      A    C  
ATOM   2701  C   LYS A 347     -22.409  37.900   6.833  1.00 33.28      A    C  
ATOM   2702  O   LYS A 347     -22.610  36.699   6.884  1.00 31.19      A    O  
ATOM   2703  CB  LYS A 347     -24.294  39.566   6.945  1.00 38.31      A    C  
ATOM   2704  CG  LYS A 347     -25.034  38.730   5.915  1.00 46.04      A    C  
ATOM   2705  CD  LYS A 347     -26.300  39.442   5.459  1.00 51.08      A    C  
ATOM   2706  CE  LYS A 347     -26.713  39.044   4.046  1.00 55.86      A    C  
ATOM   2707  NZ  LYS A 347     -27.003  37.596   3.874  1.00 54.98      A    N1+
ATOM   2708  N   GLU A 348     -21.483  38.438   6.043  1.00 33.47      A    N  
ATOM   2709  CA  GLU A 348     -20.661  37.595   5.159  1.00 34.61      A    C  
ATOM   2710  C   GLU A 348     -19.689  36.707   5.906  1.00 34.04      A    C  
ATOM   2711  O   GLU A 348     -19.463  35.566   5.510  1.00 32.45      A    O  
ATOM   2712  CB  GLU A 348     -19.830  38.429   4.189  1.00 40.51      A    C  
ATOM   2713  CG  GLU A 348     -20.413  38.583   2.802  1.00 49.78      A    C  
ATOM   2714  CD  GLU A 348     -19.325  38.863   1.773  1.00 59.51      A    C  
ATOM   2715  OE1 GLU A 348     -18.427  38.006   1.570  1.00 59.04      A    O  
ATOM   2716  OE2 GLU A 348     -19.364  39.945   1.161  1.00 55.81      A    O1-
ATOM   2717  N   LEU A 349     -19.041  37.253   6.932  1.00 31.81      A    N  
ATOM   2718  CA  LEU A 349     -18.127  36.440   7.736  1.00 34.47      A    C  
ATOM   2719  C   LEU A 349     -18.856  35.269   8.384  1.00 32.35      A    C  
ATOM   2720  O   LEU A 349     -18.339  34.158   8.411  1.00 30.35      A    O  
ATOM   2721  CB  LEU A 349     -17.438  37.271   8.819  1.00 35.26      A    C  
ATOM   2722  CG  LEU A 349     -16.346  38.197   8.286  1.00 34.72      A    C  
ATOM   2723  CD1 LEU A 349     -15.831  39.074   9.402  1.00 35.01      A    C  
ATOM   2724  CD2 LEU A 349     -15.222  37.394   7.663  1.00 37.79      A    C  
ATOM   2725  N   LYS A 350     -20.041  35.541   8.914  1.00 33.80      A    N  
ATOM   2726  CA  LYS A 350     -20.867  34.526   9.551  1.00 40.06      A    C  
ATOM   2727  C   LYS A 350     -21.183  33.384   8.550  1.00 42.85      A    C  
ATOM   2728  O   LYS A 350     -21.003  32.203   8.855  1.00 42.20      A    O  
ATOM   2729  CB  LYS A 350     -22.147  35.185  10.071  1.00 47.29      A    C  
ATOM   2730  CG  LYS A 350     -22.986  34.338  11.021  1.00 61.07      A    C  
ATOM   2731  CD  LYS A 350     -24.329  34.993  11.380  1.00 66.22      A    C  
ATOM   2732  CE  LYS A 350     -25.379  34.890  10.269  1.00 71.66      A    C  
ATOM   2733  NZ  LYS A 350     -25.807  33.488   9.979  1.00 74.85      A    N1+
ATOM   2734  N   GLU A 351     -21.610  33.733   7.342  1.00 41.94      A    N  
ATOM   2735  CA  GLU A 351     -21.913  32.716   6.329  1.00 47.63      A    C  
ATOM   2736  C   GLU A 351     -20.712  31.824   6.001  1.00 42.73      A    C  
ATOM   2737  O   GLU A 351     -20.845  30.622   5.782  1.00 38.46      A    O  
ATOM   2738  CB  GLU A 351     -22.426  33.380   5.043  1.00 49.10      A    C  
ATOM   2739  CG  GLU A 351     -23.823  33.967   5.188  1.00 57.81      A    C  
ATOM   2740  CD  GLU A 351     -24.201  34.919   4.054  1.00 65.10      A    C  
ATOM   2741  OE1 GLU A 351     -23.365  35.169   3.146  1.00 64.14      A    O  
ATOM   2742  OE2 GLU A 351     -25.344  35.431   4.083  1.00 65.28      A    O1-
ATOM   2743  N   ILE A 352     -19.534  32.422   5.932  1.00 41.56      A    N  
ATOM   2744  CA  ILE A 352     -18.332  31.661   5.633  1.00 39.54      A    C  
ATOM   2745  C   ILE A 352     -17.933  30.823   6.837  1.00 37.64      A    C  
ATOM   2746  O   ILE A 352     -17.580  29.668   6.684  1.00 36.69      A    O  
ATOM   2747  CB  ILE A 352     -17.175  32.600   5.240  1.00 40.12      A    C  
ATOM   2748  CG1 ILE A 352     -17.508  33.284   3.910  1.00 39.74      A    C  
ATOM   2749  CG2 ILE A 352     -15.860  31.835   5.126  1.00 39.94      A    C  
ATOM   2750  CD1 ILE A 352     -16.820  34.615   3.697  1.00 39.81      A    C  
ATOM   2751  N   GLN A 353     -18.045  31.405   8.030  1.00 36.18      A    N  
ATOM   2752  CA  GLN A 353     -17.518  30.789   9.244  1.00 41.38      A    C  
ATOM   2753  C   GLN A 353     -18.348  29.611   9.751  1.00 41.37      A    C  
ATOM   2754  O   GLN A 353     -17.789  28.616  10.199  1.00 39.81      A    O  
ATOM   2755  CB  GLN A 353     -17.289  31.857  10.330  1.00 39.14      A    C  
ATOM   2756  CG  GLN A 353     -16.109  32.770   9.976  1.00 38.71      A    C  
ATOM   2757  CD  GLN A 353     -15.957  34.003  10.861  1.00 38.41      A    C  
ATOM   2758  NE2 GLN A 353     -14.775  34.619  10.820  1.00 40.04      A    N  
ATOM   2759  OE1 GLN A 353     -16.879  34.403  11.549  1.00 36.62      A    O  
ATOM   2760  N   TYR A 354     -19.663  29.711   9.641  1.00 40.57      A    N  
ATOM   2761  CA  TYR A 354     -20.561  28.651  10.097  1.00 44.01      A    C  
ATOM   2762  C   TYR A 354     -20.979  27.678   8.988  1.00 44.56      A    C  
ATOM   2763  O   TYR A 354     -21.936  26.944   9.151  1.00 44.97      A    O  
ATOM   2764  CB  TYR A 354     -21.793  29.255  10.785  1.00 43.33      A    C  
ATOM   2765  CG  TYR A 354     -21.441  29.925  12.079  1.00 41.05      A    C  
ATOM   2766  CD1 TYR A 354     -21.320  29.181  13.248  1.00 38.32      A    C  
ATOM   2767  CD2 TYR A 354     -21.194  31.297  12.139  1.00 41.39      A    C  
ATOM   2768  CE1 TYR A 354     -20.971  29.777  14.437  1.00 37.37      A    C  
ATOM   2769  CE2 TYR A 354     -20.857  31.913  13.337  1.00 40.62      A    C  
ATOM   2770  CZ  TYR A 354     -20.747  31.142  14.484  1.00 39.65      A    C  
ATOM   2771  OH  TYR A 354     -20.437  31.725  15.685  1.00 43.94      A    O  
ATOM   2772  N   GLY A 355     -20.260  27.674   7.868  1.00 50.61      A    N  
ATOM   2773  CA  GLY A 355     -20.473  26.681   6.815  1.00 53.80      A    C  
ATOM   2774  C   GLY A 355     -21.712  26.831   5.951  1.00 57.96      A    C  
ATOM   2775  O   GLY A 355     -21.976  25.973   5.108  1.00 58.15      A    O  
ATOM   2776  N   ILE A 356     -22.471  27.907   6.152  1.00 61.05      A    N  
ATOM   2777  CA  ILE A 356     -23.644  28.194   5.323  1.00 69.90      A    C  
ATOM   2778  C   ILE A 356     -23.229  28.234   3.851  1.00 70.65      A    C  
ATOM   2779  O   ILE A 356     -23.930  27.727   2.978  1.00 73.73      A    O  
ATOM   2780  CB  ILE A 356     -24.310  29.537   5.722  1.00 72.16      A    C  
ATOM   2781  CG1 ILE A 356     -25.007  29.407   7.089  1.00 77.02      A    C  
ATOM   2782  CG2 ILE A 356     -25.318  29.981   4.666  1.00 73.55      A    C  
ATOM   2783  CD1 ILE A 356     -25.370  30.724   7.757  1.00 78.50      A    C  
ATOM   2784  N   ARG A 357     -22.055  28.800   3.603  1.00 68.24      A    N  
ATOM   2785  CA  ARG A 357     -21.551  29.012   2.263  1.00 67.09      A    C  
ATOM   2786  C   ARG A 357     -20.093  28.543   2.168  1.00 64.36      A    C  
ATOM   2787  O   ARG A 357     -19.179  29.269   2.563  1.00 64.82      A    O  
ATOM   2788  CB  ARG A 357     -21.686  30.509   1.975  1.00 72.37      A    C  
ATOM   2789  CG  ARG A 357     -21.091  31.024   0.685  1.00 74.64      A    C  
ATOM   2790  CD  ARG A 357     -21.027  32.540   0.743  1.00 86.11      A    C  
ATOM   2791  NE  ARG A 357     -19.906  33.042  -0.044  1.00 96.92      A    N  
ATOM   2792  CZ  ARG A 357     -19.331  34.234   0.115  1.00 98.18      A    C  
ATOM   2793  NH1 ARG A 357     -19.755  35.085   1.051  1.00100.95      A    N1+
ATOM   2794  NH2 ARG A 357     -18.308  34.570  -0.667  1.00100.32      A    N  
ATOM   2795  N   ALA A 358     -19.889  27.331   1.643  1.00 56.36      A    N  
ATOM   2796  CA  ALA A 358     -18.552  26.733   1.505  1.00 54.85      A    C  
ATOM   2797  C   ALA A 358     -17.532  27.712   0.910  1.00 53.04      A    C  
ATOM   2798  O   ALA A 358     -17.845  28.503   0.001  1.00 52.16      A    O  
ATOM   2799  CB  ALA A 358     -18.611  25.453   0.678  1.00 60.23      A    C  
ATOM   2800  N   HIS A 359     -16.306  27.661   1.429  1.00 44.89      A    N  
ATOM   2801  CA  HIS A 359     -15.303  28.653   1.067  1.00 44.06      A    C  
ATOM   2802  C   HIS A 359     -13.899  28.161   1.385  1.00 42.46      A    C  
ATOM   2803  O   HIS A 359     -13.682  27.476   2.373  1.00 45.75      A    O  
ATOM   2804  CB  HIS A 359     -15.591  29.930   1.846  1.00 44.34      A    C  
ATOM   2805  CG  HIS A 359     -15.028  31.159   1.224  1.00 43.40      A    C  
ATOM   2806  CD2 HIS A 359     -15.613  32.121   0.476  1.00 46.46      A    C  
ATOM   2807  ND1 HIS A 359     -13.708  31.530   1.361  1.00 43.96      A    N  
ATOM   2808  CE1 HIS A 359     -13.498  32.660   0.711  1.00 45.53      A    C  
ATOM   2809  NE2 HIS A 359     -14.638  33.040   0.164  1.00 47.32      A    N  
ATOM   2810  N   GLU A 360     -12.949  28.527   0.543  1.00 41.31      A    N  
ATOM   2811  CA  GLU A 360     -11.545  28.167   0.738  1.00 45.21      A    C  
ATOM   2812  C   GLU A 360     -10.875  28.753   2.015  1.00 41.91      A    C  
ATOM   2813  O   GLU A 360      -9.752  28.378   2.361  1.00 43.78      A    O  
ATOM   2814  CB  GLU A 360     -10.739  28.606  -0.492  1.00 48.37      A    C  
ATOM   2815  CG  GLU A 360     -10.876  30.088  -0.808  1.00 54.52      A    C  
ATOM   2816  CD  GLU A 360      -9.866  30.564  -1.824  1.00 61.06      A    C  
ATOM   2817  OE1 GLU A 360      -9.265  29.705  -2.508  1.00 71.28      A    O  
ATOM   2818  OE2 GLU A 360      -9.675  31.797  -1.932  1.00 63.36      A    O1-
ATOM   2819  N   TRP A 361     -11.560  29.655   2.706  1.00 37.62      A    N  
ATOM   2820  CA  TRP A 361     -11.026  30.281   3.900  1.00 34.92      A    C  
ATOM   2821  C   TRP A 361     -11.206  29.368   5.116  1.00 36.24      A    C  
ATOM   2822  O   TRP A 361     -10.480  29.489   6.116  1.00 30.93      A    O  
ATOM   2823  CB  TRP A 361     -11.677  31.644   4.145  1.00 33.01      A    C  
ATOM   2824  CG  TRP A 361     -11.109  32.771   3.321  1.00 29.65      A    C  
ATOM   2825  CD1 TRP A 361     -10.038  32.727   2.471  1.00 30.12      A    C  
ATOM   2826  CD2 TRP A 361     -11.530  34.131   3.361  1.00 28.30      A    C  
ATOM   2827  CE2 TRP A 361     -10.699  34.857   2.485  1.00 29.10      A    C  
ATOM   2828  CE3 TRP A 361     -12.537  34.804   4.047  1.00 28.50      A    C  
ATOM   2829  NE1 TRP A 361      -9.790  33.979   1.958  1.00 32.38      A    N  
ATOM   2830  CZ2 TRP A 361     -10.841  36.214   2.283  1.00 29.28      A    C  
ATOM   2831  CZ3 TRP A 361     -12.682  36.153   3.840  1.00 30.12      A    C  
ATOM   2832  CH2 TRP A 361     -11.838  36.848   2.962  1.00 29.18      A    C  
ATOM   2833  N   MET A 362     -12.155  28.444   5.030  1.00 32.72      A    N  
ATOM   2834  CA  MET A 362     -12.396  27.532   6.120  1.00 31.92      A    C  
ATOM   2835  C   MET A 362     -11.587  26.253   5.944  1.00 36.13      A    C  
ATOM   2836  O   MET A 362     -11.375  25.784   4.839  1.00 41.21      A    O  
ATOM   2837  CB  MET A 362     -13.876  27.278   6.286  1.00 34.20      A    C  
ATOM   2838  CG  MET A 362     -14.681  28.563   6.454  1.00 34.15      A    C  
ATOM   2839  SD  MET A 362     -14.031  29.682   7.727  1.00 34.04      A    S  
ATOM   2840  CE  MET A 362     -14.376  28.743   9.196  1.00 34.19      A    C  
ATOM   2841  N   PHE A 363     -11.075  25.745   7.062  1.00 38.60      A    N  
ATOM   2842  CA  PHE A 363     -10.245  24.549   7.114  1.00 36.49      A    C  
ATOM   2843  C   PHE A 363     -11.021  23.561   7.965  1.00 37.07      A    C  
ATOM   2844  O   PHE A 363     -11.273  23.831   9.130  1.00 37.67      A    O  
ATOM   2845  CB  PHE A 363      -8.903  24.912   7.749  1.00 38.82      A    C  
ATOM   2846  CG  PHE A 363      -8.067  23.734   8.166  1.00 37.31      A    C  
ATOM   2847  CD1 PHE A 363      -7.154  23.175   7.295  1.00 38.64      A    C  
ATOM   2848  CD2 PHE A 363      -8.166  23.223   9.444  1.00 37.94      A    C  
ATOM   2849  CE1 PHE A 363      -6.366  22.117   7.689  1.00 37.71      A    C  
ATOM   2850  CE2 PHE A 363      -7.377  22.164   9.840  1.00 36.24      A    C  
ATOM   2851  CZ  PHE A 363      -6.486  21.610   8.963  1.00 34.96      A    C  
ATOM   2852  N   PRO A 364     -11.457  22.437   7.378  1.00 38.59      A    N  
ATOM   2853  CA  PRO A 364     -12.290  21.538   8.187  1.00 39.15      A    C  
ATOM   2854  C   PRO A 364     -11.497  20.778   9.237  1.00 37.42      A    C  
ATOM   2855  O   PRO A 364     -10.391  20.299   8.946  1.00 34.59      A    O  
ATOM   2856  CB  PRO A 364     -12.864  20.557   7.157  1.00 39.71      A    C  
ATOM   2857  CG  PRO A 364     -11.911  20.601   5.996  1.00 40.57      A    C  
ATOM   2858  CD  PRO A 364     -11.341  21.991   5.976  1.00 40.21      A    C  
ATOM   2859  N   VAL A 365     -12.057  20.690  10.438  1.00 35.01      A    N  
ATOM   2860  CA  VAL A 365     -11.475  19.883  11.503  1.00 41.45      A    C  
ATOM   2861  C   VAL A 365     -12.024  18.458  11.440  1.00 48.06      A    C  
ATOM   2862  O   VAL A 365     -11.265  17.491  11.334  1.00 47.84      A    O  
ATOM   2863  CB  VAL A 365     -11.764  20.473  12.899  1.00 39.61      A    C  
ATOM   2864  CG1 VAL A 365     -11.472  19.458  14.005  1.00 38.72      A    C  
ATOM   2865  CG2 VAL A 365     -10.949  21.738  13.094  1.00 40.98      A    C  
ATOM   2866  OXT VAL A 365     -13.237  18.255  11.531  1.00 50.47      A    O1-
TER   
ATOM   2867  N   SER B   2      -3.132  48.277  49.749  1.00 95.35      B    N  
ATOM   2868  CA  SER B   2      -2.094  47.229  49.509  1.00 92.46      B    C  
ATOM   2869  C   SER B   2      -1.234  46.964  50.752  1.00 93.17      B    C  
ATOM   2870  O   SER B   2      -0.523  47.849  51.229  1.00100.59      B    O  
ATOM   2871  CB  SER B   2      -1.205  47.613  48.316  1.00 89.04      B    C  
ATOM   2872  OG  SER B   2      -0.776  48.963  48.403  1.00 91.14      B    O  
ATOM   2873  N   SER B   3      -1.316  45.739  51.271  1.00 91.16      B    N  
ATOM   2874  CA  SER B   3      -0.481  45.292  52.387  1.00 85.93      B    C  
ATOM   2875  C   SER B   3       0.930  45.021  51.871  1.00 77.04      B    C  
ATOM   2876  O   SER B   3       1.285  45.427  50.765  1.00 83.32      B    O  
ATOM   2877  CB  SER B   3      -1.042  43.992  52.970  1.00 89.39      B    C  
ATOM   2878  OG  SER B   3      -0.770  42.892  52.105  1.00 82.94      B    O  
ATOM   2879  N   SER B   4       1.731  44.330  52.673  1.00 64.37      B    N  
ATOM   2880  CA  SER B   4       3.027  43.835  52.223  1.00 55.01      B    C  
ATOM   2881  C   SER B   4       3.365  42.576  52.980  1.00 51.20      B    C  
ATOM   2882  O   SER B   4       2.977  42.426  54.131  1.00 56.48      B    O  
ATOM   2883  CB  SER B   4       4.150  44.850  52.451  1.00 51.88      B    C  
ATOM   2884  OG  SER B   4       5.401  44.277  52.072  1.00 42.01      B    O  
ATOM   2885  N   PHE B   5       4.087  41.667  52.339  1.00 45.20      B    N  
ATOM   2886  CA  PHE B   5       4.635  40.539  53.066  1.00 45.53      B    C  
ATOM   2887  C   PHE B   5       5.624  41.065  54.124  1.00 52.79      B    C  
ATOM   2888  O   PHE B   5       6.103  42.210  54.039  1.00 55.87      B    O  
ATOM   2889  CB  PHE B   5       5.282  39.496  52.144  1.00 41.91      B    C  
ATOM   2890  CG  PHE B   5       6.341  40.036  51.207  1.00 43.54      B    C  
ATOM   2891  CD1 PHE B   5       5.998  40.497  49.932  1.00 45.57      B    C  
ATOM   2892  CD2 PHE B   5       7.686  40.023  51.561  1.00 38.65      B    C  
ATOM   2893  CE1 PHE B   5       6.968  40.967  49.051  1.00 43.04      B    C  
ATOM   2894  CE2 PHE B   5       8.664  40.493  50.683  1.00 44.82      B    C  
ATOM   2895  CZ  PHE B   5       8.301  40.959  49.421  1.00 42.69      B    C  
ATOM   2896  N   LYS B   6       5.893  40.241  55.131  1.00 55.00      B    N  
ATOM   2897  CA  LYS B   6       6.743  40.631  56.258  1.00 51.63      B    C  
ATOM   2898  C   LYS B   6       7.902  39.675  56.414  1.00 51.51      B    C  
ATOM   2899  O   LYS B   6       7.749  38.466  56.270  1.00 53.86      B    O  
ATOM   2900  CB  LYS B   6       5.935  40.677  57.557  1.00 53.42      B    C  
ATOM   2901  CG  LYS B   6       5.529  42.071  58.013  1.00 53.87      B    C  
ATOM   2902  CD  LYS B   6       4.378  42.665  57.226  1.00 54.51      B    C  
ATOM   2903  CE  LYS B   6       3.958  43.992  57.844  1.00 58.22      B    C  
ATOM   2904  NZ  LYS B   6       3.006  44.746  56.986  1.00 59.05      B    N1+
ATOM   2905  N   ALA B   7       9.070  40.225  56.708  1.00 51.64      B    N  
ATOM   2906  CA  ALA B   7      10.255  39.413  56.906  1.00 53.32      B    C  
ATOM   2907  C   ALA B   7      10.177  38.637  58.223  1.00 49.72      B    C  
ATOM   2908  O   ALA B   7      10.777  37.578  58.351  1.00 53.69      B    O  
ATOM   2909  CB  ALA B   7      11.506  40.278  56.862  1.00 53.86      B    C  
ATOM   2910  N   ALA B   8       9.441  39.158  59.194  1.00 49.70      B    N  
ATOM   2911  CA  ALA B   8       9.266  38.449  60.471  1.00 57.95      B    C  
ATOM   2912  C   ALA B   8       8.603  37.091  60.258  1.00 55.27      B    C  
ATOM   2913  O   ALA B   8       8.925  36.133  60.954  1.00 51.94      B    O  
ATOM   2914  CB  ALA B   8       8.443  39.279  61.447  1.00 54.67      B    C  
ATOM   2915  N   ASP B   9       7.702  37.021  59.274  1.00 55.27      B    N  
ATOM   2916  CA  ASP B   9       6.935  35.805  58.977  1.00 49.49      B    C  
ATOM   2917  C   ASP B   9       7.660  34.806  58.074  1.00 50.65      B    C  
ATOM   2918  O   ASP B   9       7.043  33.842  57.616  1.00 54.73      B    O  
ATOM   2919  CB  ASP B   9       5.596  36.168  58.328  1.00 51.59      B    C  
ATOM   2920  CG  ASP B   9       4.833  37.231  59.102  1.00 55.70      B    C  
ATOM   2921  OD1 ASP B   9       5.406  37.807  60.047  1.00 68.07      B    O  
ATOM   2922  OD2 ASP B   9       3.664  37.512  58.755  1.00 56.81      B    O1-
ATOM   2923  N   LEU B  10       8.948  35.012  57.801  1.00 45.44      B    N  
ATOM   2924  CA  LEU B  10       9.684  34.087  56.930  1.00 53.91      B    C  
ATOM   2925  C   LEU B  10       9.534  32.644  57.351  1.00 58.47      B    C  
ATOM   2926  O   LEU B  10       9.578  32.340  58.538  1.00 61.66      B    O  
ATOM   2927  CB  LEU B  10      11.184  34.375  56.916  1.00 55.52      B    C  
ATOM   2928  CG  LEU B  10      11.770  35.229  55.811  1.00 64.68      B    C  
ATOM   2929  CD1 LEU B  10      13.233  35.474  56.155  1.00 71.74      B    C  
ATOM   2930  CD2 LEU B  10      11.643  34.559  54.448  1.00 64.07      B    C  
ATOM   2931  N   GLN B  11       9.409  31.765  56.361  1.00 55.57      B    N  
ATOM   2932  CA  GLN B  11       9.352  30.340  56.591  1.00 53.03      B    C  
ATOM   2933  C   GLN B  11      10.593  29.776  55.962  1.00 56.15      B    C  
ATOM   2934  O   GLN B  11      10.895  30.048  54.800  1.00 57.50      B    O  
ATOM   2935  CB  GLN B  11       8.105  29.737  55.958  1.00 60.90      B    C  
ATOM   2936  CG  GLN B  11       6.819  30.357  56.464  1.00 66.53      B    C  
ATOM   2937  CD  GLN B  11       6.699  30.267  57.977  1.00 77.73      B    C  
ATOM   2938  NE2 GLN B  11       6.336  31.376  58.616  1.00 78.72      B    N  
ATOM   2939  OE1 GLN B  11       6.931  29.208  58.564  1.00 86.50      B    O  
ATOM   2940  N   LEU B  12      11.335  28.996  56.729  1.00 54.08      B    N  
ATOM   2941  CA  LEU B  12      12.591  28.483  56.246  1.00 52.07      B    C  
ATOM   2942  C   LEU B  12      12.466  26.992  56.077  1.00 53.33      B    C  
ATOM   2943  O   LEU B  12      11.800  26.323  56.864  1.00 61.85      B    O  
ATOM   2944  CB  LEU B  12      13.700  28.860  57.233  1.00 53.22      B    C  
ATOM   2945  CG  LEU B  12      15.134  28.351  57.056  1.00 57.86      B    C  
ATOM   2946  CD1 LEU B  12      15.653  28.497  55.634  1.00 58.78      B    C  
ATOM   2947  CD2 LEU B  12      16.047  29.079  58.039  1.00 61.04      B    C  
ATOM   2948  N   GLU B  13      13.081  26.483  55.021  1.00 52.50      B    N  
ATOM   2949  CA  GLU B  13      13.124  25.067  54.761  1.00 55.84      B    C  
ATOM   2950  C   GLU B  13      14.434  24.790  54.077  1.00 59.27      B    C  
ATOM   2951  O   GLU B  13      14.621  25.126  52.901  1.00 59.88      B    O  
ATOM   2952  CB  GLU B  13      11.963  24.610  53.878  1.00 58.94      B    C  
ATOM   2953  CG  GLU B  13      12.101  23.160  53.432  1.00 63.78      B    C  
ATOM   2954  CD  GLU B  13      11.048  22.739  52.429  1.00 70.83      B    C  
ATOM   2955  OE1 GLU B  13       9.865  23.084  52.637  1.00 77.04      B    O  
ATOM   2956  OE2 GLU B  13      11.409  22.053  51.444  1.00 65.13      B    O1-
ATOM   2957  N   MET B  14      15.331  24.153  54.815  1.00 58.47      B    N  
ATOM   2958  CA  MET B  14      16.667  23.900  54.328  1.00 59.37      B    C  
ATOM   2959  C   MET B  14      16.664  22.699  53.415  1.00 60.43      B    C  
ATOM   2960  O   MET B  14      15.896  21.769  53.612  1.00 63.30      B    O  
ATOM   2961  CB  MET B  14      17.613  23.680  55.509  1.00 63.48      B    C  
ATOM   2962  CG  MET B  14      17.673  24.874  56.458  1.00 64.99      B    C  
ATOM   2963  SD  MET B  14      18.345  26.364  55.684  1.00 70.40      B    S  
ATOM   2964  CE  MET B  14      20.008  25.800  55.299  1.00 60.57      B    C  
ATOM   2965  N   THR B  15      17.529  22.724  52.412  1.00 58.47      B    N  
ATOM   2966  CA  THR B  15      17.609  21.640  51.452  1.00 59.27      B    C  
ATOM   2967  C   THR B  15      18.002  20.351  52.145  1.00 66.34      B    C  
ATOM   2968  O   THR B  15      18.728  20.366  53.134  1.00 65.55      B    O  
ATOM   2969  CB  THR B  15      18.604  21.939  50.320  1.00 57.43      B    C  
ATOM   2970  CG2 THR B  15      20.028  22.178  50.858  1.00 60.01      B    C  
ATOM   2971  OG1 THR B  15      18.620  20.841  49.399  1.00 61.54      B    O  
ATOM   2972  N   GLN B  16      17.518  19.237  51.611  1.00 75.64      B    N  
ATOM   2973  CA  GLN B  16      17.788  17.947  52.209  1.00 79.13      B    C  
ATOM   2974  C   GLN B  16      19.142  17.432  51.722  1.00 76.23      B    C  
ATOM   2975  O   GLN B  16      19.787  16.668  52.435  1.00 86.49      B    O  
ATOM   2976  CB  GLN B  16      16.669  16.933  51.898  1.00 84.08      B    C  
ATOM   2977  CG  GLN B  16      16.194  16.149  53.127  1.00 92.60      B    C  
ATOM   2978  CD  GLN B  16      15.989  14.661  52.871  1.00 94.70      B    C  
ATOM   2979  NE2 GLN B  16      14.919  14.089  53.432  1.00 91.64      B    N  
ATOM   2980  OE1 GLN B  16      16.814  14.025  52.214  1.00 97.76      B    O  
ATOM   2981  N   LYS B  17      19.577  17.843  50.525  1.00 73.75      B    N  
ATOM   2982  CA  LYS B  17      20.885  17.411  50.002  1.00 77.75      B    C  
ATOM   2983  C   LYS B  17      21.666  18.567  49.343  1.00 82.28      B    C  
ATOM   2984  O   LYS B  17      21.607  18.754  48.125  1.00 75.47      B    O  
ATOM   2985  CB  LYS B  17      20.732  16.223  49.039  1.00 81.84      B    C  
ATOM   2986  CG  LYS B  17      21.906  15.234  49.061  1.00 83.33      B    C  
ATOM   2987  CD  LYS B  17      23.168  15.708  48.338  1.00 82.45      B    C  
ATOM   2988  CE  LYS B  17      23.230  15.264  46.879  1.00 84.10      B    C  
ATOM   2989  NZ  LYS B  17      22.152  15.830  46.018  1.00 83.52      B    N1+
ATOM   2990  N   PRO B  18      22.411  19.343  50.160  1.00 86.80      B    N  
ATOM   2991  CA  PRO B  18      23.247  20.457  49.707  1.00 79.02      B    C  
ATOM   2992  C   PRO B  18      24.046  20.194  48.425  1.00 73.98      B    C  
ATOM   2993  O   PRO B  18      24.656  19.136  48.284  1.00 79.41      B    O  
ATOM   2994  CB  PRO B  18      24.199  20.657  50.888  1.00 80.33      B    C  
ATOM   2995  CG  PRO B  18      23.368  20.319  52.081  1.00 79.96      B    C  
ATOM   2996  CD  PRO B  18      22.370  19.277  51.637  1.00 85.26      B    C  
ATOM   2997  N   HIS B  19      24.028  21.166  47.513  1.00 64.75      B    N  
ATOM   2998  CA  HIS B  19      24.751  21.083  46.249  1.00 63.47      B    C  
ATOM   2999  C   HIS B  19      26.218  21.411  46.412  1.00 69.41      B    C  
ATOM   3000  O   HIS B  19      26.625  22.165  47.300  1.00 59.47      B    O  
ATOM   3001  CB  HIS B  19      24.164  22.027  45.194  1.00 74.66      B    C  
ATOM   3002  CG  HIS B  19      23.382  21.334  44.126  1.00 82.15      B    C  
ATOM   3003  CD2 HIS B  19      22.062  21.051  44.022  1.00 81.69      B    C  
ATOM   3004  ND1 HIS B  19      23.973  20.855  42.976  1.00 85.41      B    N  
ATOM   3005  CE1 HIS B  19      23.052  20.296  42.212  1.00 88.84      B    C  
ATOM   3006  NE2 HIS B  19      21.883  20.402  42.824  1.00 87.37      B    N  
ATOM   3007  N   LYS B  20      26.992  20.880  45.481  1.00 72.55      B    N  
ATOM   3008  CA  LYS B  20      28.429  20.951  45.534  1.00 81.13      B    C  
ATOM   3009  C   LYS B  20      28.865  22.247  44.847  1.00 85.62      B    C  
ATOM   3010  O   LYS B  20      28.708  22.406  43.628  1.00 80.11      B    O  
ATOM   3011  CB  LYS B  20      28.997  19.693  44.856  1.00 86.93      B    C  
ATOM   3012  CG  LYS B  20      30.302  19.155  45.421  1.00 93.95      B    C  
ATOM   3013  CD  LYS B  20      31.516  19.702  44.696  1.00101.13      B    C  
ATOM   3014  CE  LYS B  20      32.766  18.935  45.096  1.00108.66      B    C  
ATOM   3015  NZ  LYS B  20      33.913  19.233  44.193  1.00112.75      B    N1+
ATOM   3016  N   LYS B  21      29.378  23.190  45.638  1.00 76.94      B    N  
ATOM   3017  CA  LYS B  21      29.871  24.450  45.095  1.00 64.84      B    C  
ATOM   3018  C   LYS B  21      30.911  24.214  44.001  1.00 66.68      B    C  
ATOM   3019  O   LYS B  21      31.513  23.145  43.925  1.00 72.11      B    O  
ATOM   3020  CB  LYS B  21      30.524  25.301  46.185  1.00 60.77      B    C  
ATOM   3021  CG  LYS B  21      29.576  26.097  47.066  1.00 53.04      B    C  
ATOM   3022  CD  LYS B  21      29.096  25.345  48.289  1.00 49.24      B    C  
ATOM   3023  CE  LYS B  21      28.365  26.318  49.195  1.00 48.39      B    C  
ATOM   3024  NZ  LYS B  21      27.758  25.727  50.409  1.00 48.77      B    N1+
ATOM   3025  N   PRO B  22      31.121  25.213  43.140  1.00 63.42      B    N  
ATOM   3026  CA  PRO B  22      32.229  25.128  42.196  1.00 64.87      B    C  
ATOM   3027  C   PRO B  22      33.547  25.460  42.908  1.00 61.28      B    C  
ATOM   3028  O   PRO B  22      34.610  25.414  42.293  1.00 64.65      B    O  
ATOM   3029  CB  PRO B  22      31.881  26.189  41.144  1.00 59.21      B    C  
ATOM   3030  CG  PRO B  22      31.021  27.175  41.862  1.00 54.73      B    C  
ATOM   3031  CD  PRO B  22      30.304  26.428  42.951  1.00 59.48      B    C  
ATOM   3032  N   GLY B  25      38.093  26.991  42.761  1.00 83.90      B    N  
ATOM   3033  CA  GLY B  25      38.336  28.032  41.764  1.00 83.08      B    C  
ATOM   3034  C   GLY B  25      38.445  27.458  40.360  1.00 92.25      B    C  
ATOM   3035  O   GLY B  25      39.451  26.828  40.022  1.00 86.81      B    O  
ATOM   3036  N   GLU B  26      37.411  27.689  39.546  1.00 94.80      B    N  
ATOM   3037  CA  GLU B  26      37.323  27.170  38.163  1.00 94.55      B    C  
ATOM   3038  C   GLU B  26      36.380  28.040  37.275  1.00 96.52      B    C  
ATOM   3039  O   GLU B  26      35.936  29.097  37.731  1.00 96.08      B    O  
ATOM   3040  CB  GLU B  26      36.938  25.689  38.217  1.00 95.13      B    C  
ATOM   3041  CG  GLU B  26      38.146  24.766  38.164  1.00 89.18      B    C  
ATOM   3042  CD  GLU B  26      37.806  23.356  38.577  1.00 91.72      B    C  
ATOM   3043  OE1 GLU B  26      37.110  22.669  37.796  1.00 88.28      B    O  
ATOM   3044  OE2 GLU B  26      38.245  22.940  39.675  1.00 74.24      B    O1-
ATOM   3045  N   PRO B  27      36.072  27.619  36.020  1.00 98.62      B    N  
ATOM   3046  CA  PRO B  27      35.377  28.574  35.146  1.00101.31      B    C  
ATOM   3047  C   PRO B  27      33.846  28.577  35.248  1.00101.16      B    C  
ATOM   3048  O   PRO B  27      33.194  27.644  34.774  1.00108.69      B    O  
ATOM   3049  CB  PRO B  27      35.801  28.108  33.751  1.00100.82      B    C  
ATOM   3050  CG  PRO B  27      35.924  26.622  33.891  1.00101.21      B    C  
ATOM   3051  CD  PRO B  27      36.197  26.308  35.348  1.00102.24      B    C  
ATOM   3052  N   LEU B  28      33.290  29.628  35.849  1.00 95.35      B    N  
ATOM   3053  CA  LEU B  28      31.839  29.802  35.941  1.00 91.01      B    C  
ATOM   3054  C   LEU B  28      31.309  30.652  34.794  1.00 91.54      B    C  
ATOM   3055  O   LEU B  28      31.826  31.742  34.542  1.00 90.86      B    O  
ATOM   3056  CB  LEU B  28      31.446  30.485  37.258  1.00 85.61      B    C  
ATOM   3057  CG  LEU B  28      31.096  29.591  38.443  1.00 80.44      B    C  
ATOM   3058  CD1 LEU B  28      30.780  30.467  39.647  1.00 73.98      B    C  
ATOM   3059  CD2 LEU B  28      29.924  28.682  38.096  1.00 76.07      B    C  
ATOM   3060  N   VAL B  29      30.286  30.156  34.099  1.00 82.31      B    N  
ATOM   3061  CA  VAL B  29      29.577  30.967  33.111  1.00 78.58      B    C  
ATOM   3062  C   VAL B  29      28.502  31.743  33.876  1.00 72.04      B    C  
ATOM   3063  O   VAL B  29      27.890  31.221  34.816  1.00 63.18      B    O  
ATOM   3064  CB  VAL B  29      28.976  30.122  31.966  1.00 77.94      B    C  
ATOM   3065  CG1 VAL B  29      27.912  30.899  31.199  1.00 78.24      B    C  
ATOM   3066  CG2 VAL B  29      30.082  29.658  31.025  1.00 75.24      B    C  
ATOM   3067  N   PHE B  30      28.305  32.999  33.486  1.00 74.20      B    N  
ATOM   3068  CA  PHE B  30      27.340  33.885  34.146  1.00 65.99      B    C  
ATOM   3069  C   PHE B  30      25.913  33.359  34.016  1.00 54.17      B    C  
ATOM   3070  O   PHE B  30      25.489  32.964  32.932  1.00 48.70      B    O  
ATOM   3071  CB  PHE B  30      27.433  35.297  33.552  1.00 67.66      B    C  
ATOM   3072  CG  PHE B  30      26.340  36.234  34.008  1.00 68.32      B    C  
ATOM   3073  CD1 PHE B  30      26.361  36.775  35.286  1.00 69.43      B    C  
ATOM   3074  CD2 PHE B  30      25.304  36.587  33.150  1.00 65.42      B    C  
ATOM   3075  CE1 PHE B  30      25.368  37.636  35.706  1.00 69.63      B    C  
ATOM   3076  CE2 PHE B  30      24.309  37.448  33.567  1.00 68.02      B    C  
ATOM   3077  CZ  PHE B  30      24.343  37.975  34.846  1.00 69.21      B    C  
ATOM   3078  N   GLY B  31      25.200  33.349  35.138  1.00 54.60      B    N  
ATOM   3079  CA  GLY B  31      23.798  32.958  35.190  1.00 54.28      B    C  
ATOM   3080  C   GLY B  31      23.445  31.512  34.887  1.00 56.44      B    C  
ATOM   3081  O   GLY B  31      22.279  31.217  34.618  1.00 56.01      B    O  
ATOM   3082  N   LYS B  32      24.425  30.610  34.918  1.00 53.49      B    N  
ATOM   3083  CA  LYS B  32      24.164  29.191  34.651  1.00 58.64      B    C  
ATOM   3084  C   LYS B  32      24.220  28.298  35.902  1.00 60.99      B    C  
ATOM   3085  O   LYS B  32      23.716  27.178  35.867  1.00 58.36      B    O  
ATOM   3086  CB  LYS B  32      25.113  28.648  33.572  1.00 65.41      B    C  
ATOM   3087  CG  LYS B  32      24.670  28.940  32.139  1.00 72.46      B    C  
ATOM   3088  CD  LYS B  32      25.309  27.983  31.131  1.00 79.02      B    C  
ATOM   3089  CE  LYS B  32      24.660  28.068  29.752  1.00 80.10      B    C  
ATOM   3090  NZ  LYS B  32      24.922  29.359  29.057  1.00 79.60      B    N1+
ATOM   3091  N   THR B  33      24.822  28.780  36.992  1.00 53.81      B    N  
ATOM   3092  CA  THR B  33      24.959  27.989  38.230  1.00 50.84      B    C  
ATOM   3093  C   THR B  33      24.250  28.704  39.334  1.00 44.08      B    C  
ATOM   3094  O   THR B  33      24.496  29.887  39.559  1.00 52.23      B    O  
ATOM   3095  CB  THR B  33      26.429  27.846  38.650  1.00 51.61      B    C  
ATOM   3096  CG2 THR B  33      26.550  27.015  39.916  1.00 51.26      B    C  
ATOM   3097  OG1 THR B  33      27.164  27.237  37.583  1.00 49.91      B    O  
ATOM   3098  N   PHE B  34      23.368  28.005  40.029  1.00 41.22      B    N  
ATOM   3099  CA  PHE B  34      22.574  28.643  41.064  1.00 39.89      B    C  
ATOM   3100  C   PHE B  34      22.848  28.026  42.399  1.00 47.16      B    C  
ATOM   3101  O   PHE B  34      23.494  26.984  42.479  1.00 51.03      B    O  
ATOM   3102  CB  PHE B  34      21.100  28.577  40.712  1.00 40.63      B    C  
ATOM   3103  CG  PHE B  34      20.794  29.201  39.379  1.00 39.79      B    C  
ATOM   3104  CD1 PHE B  34      20.628  30.570  39.260  1.00 42.03      B    C  
ATOM   3105  CD2 PHE B  34      20.723  28.426  38.243  1.00 38.42      B    C  
ATOM   3106  CE1 PHE B  34      20.373  31.150  38.027  1.00 39.51      B    C  
ATOM   3107  CE2 PHE B  34      20.471  28.999  37.012  1.00 39.28      B    C  
ATOM   3108  CZ  PHE B  34      20.288  30.360  36.906  1.00 38.53      B    C  
ATOM   3109  N   THR B  35      22.371  28.682  43.451  1.00 46.20      B    N  
ATOM   3110  CA  THR B  35      22.675  28.241  44.785  1.00 46.58      B    C  
ATOM   3111  C   THR B  35      21.620  27.251  45.240  1.00 51.19      B    C  
ATOM   3112  O   THR B  35      20.722  26.891  44.465  1.00 46.71      B    O  
ATOM   3113  CB  THR B  35      22.866  29.442  45.749  1.00 44.21      B    C  
ATOM   3114  CG2 THR B  35      23.906  30.405  45.173  1.00 46.31      B    C  
ATOM   3115  OG1 THR B  35      21.636  30.142  45.946  1.00 44.58      B    O  
ATOM   3116  N   ASP B  36      21.768  26.789  46.480  1.00 50.03      B    N  
ATOM   3117  CA  ASP B  36      20.877  25.806  47.096  1.00 53.44      B    C  
ATOM   3118  C   ASP B  36      19.477  26.329  47.340  1.00 47.19      B    C  
ATOM   3119  O   ASP B  36      18.522  25.559  47.311  1.00 46.31      B    O  
ATOM   3120  CB  ASP B  36      21.425  25.349  48.474  1.00 56.96      B    C  
ATOM   3121  CG  ASP B  36      22.685  24.518  48.381  1.00 58.27      B    C  
ATOM   3122  OD1 ASP B  36      22.838  23.746  47.415  1.00 60.14      B    O  
ATOM   3123  OD2 ASP B  36      23.525  24.630  49.305  1.00 71.10      B    O1-
ATOM   3124  N   HIS B  37      19.342  27.618  47.622  1.00 43.67      B    N  
ATOM   3125  CA  HIS B  37      18.036  28.161  47.993  1.00 39.63      B    C  
ATOM   3126  C   HIS B  37      17.534  29.313  47.106  1.00 34.65      B    C  
ATOM   3127  O   HIS B  37      18.249  29.834  46.255  1.00 36.39      B    O  
ATOM   3128  CB  HIS B  37      18.063  28.592  49.450  1.00 42.66      B    C  
ATOM   3129  CG  HIS B  37      18.441  27.486  50.386  1.00 56.17      B    C  
ATOM   3130  CD2 HIS B  37      17.706  26.775  51.273  1.00 56.57      B    C  
ATOM   3131  ND1 HIS B  37      19.721  26.978  50.454  1.00 53.47      B    N  
ATOM   3132  CE1 HIS B  37      19.759  26.001  51.338  1.00 57.14      B    C  
ATOM   3133  NE2 HIS B  37      18.551  25.861  51.852  1.00 59.75      B    N  
ATOM   3134  N   MET B  38      16.283  29.684  47.336  1.00 34.87      B    N  
ATOM   3135  CA  MET B  38      15.613  30.734  46.587  1.00 37.91      B    C  
ATOM   3136  C   MET B  38      14.553  31.245  47.526  1.00 35.52      B    C  
ATOM   3137  O   MET B  38      14.165  30.534  48.444  1.00 39.00      B    O  
ATOM   3138  CB  MET B  38      14.963  30.166  45.301  1.00 38.07      B    C  
ATOM   3139  CG  MET B  38      13.687  29.339  45.529  1.00 40.74      B    C  
ATOM   3140  SD  MET B  38      13.118  28.383  44.091  1.00 40.88      B    S  
ATOM   3141  CE  MET B  38      12.701  29.713  42.971  1.00 39.55      B    C  
ATOM   3142  N   LEU B  39      14.095  32.468  47.299  1.00 32.55      B    N  
ATOM   3143  CA  LEU B  39      13.035  33.062  48.076  1.00 31.20      B    C  
ATOM   3144  C   LEU B  39      11.794  33.005  47.203  1.00 31.65      B    C  
ATOM   3145  O   LEU B  39      11.898  33.048  45.978  1.00 29.13      B    O  
ATOM   3146  CB  LEU B  39      13.364  34.508  48.376  1.00 31.58      B    C  
ATOM   3147  CG  LEU B  39      12.284  35.319  49.063  1.00 33.72      B    C  
ATOM   3148  CD1 LEU B  39      12.177  34.893  50.511  1.00 36.92      B    C  
ATOM   3149  CD2 LEU B  39      12.602  36.794  48.982  1.00 35.14      B    C  
ATOM   3150  N   MET B  40      10.623  32.952  47.817  1.00 35.25      B    N  
ATOM   3151  CA  MET B  40       9.381  32.846  47.051  1.00 40.04      B    C  
ATOM   3152  C   MET B  40       8.284  33.450  47.851  1.00 38.46      B    C  
ATOM   3153  O   MET B  40       8.163  33.143  49.025  1.00 41.38      B    O  
ATOM   3154  CB  MET B  40       9.051  31.377  46.768  1.00 48.05      B    C  
ATOM   3155  CG  MET B  40       7.660  31.132  46.175  1.00 52.85      B    C  
ATOM   3156  SD  MET B  40       7.437  31.786  44.505  1.00 63.19      B    S  
ATOM   3157  CE  MET B  40       8.561  30.730  43.598  1.00 54.85      B    C  
ATOM   3158  N   VAL B  41       7.496  34.322  47.231  1.00 39.34      B    N  
ATOM   3159  CA  VAL B  41       6.318  34.881  47.863  1.00 36.77      B    C  
ATOM   3160  C   VAL B  41       5.163  34.898  46.856  1.00 44.93      B    C  
ATOM   3161  O   VAL B  41       5.338  35.312  45.696  1.00 38.59      B    O  
ATOM   3162  CB  VAL B  41       6.509  36.327  48.334  1.00 39.22      B    C  
ATOM   3163  CG1 VAL B  41       5.535  36.622  49.467  1.00 42.95      B    C  
ATOM   3164  CG2 VAL B  41       7.930  36.590  48.780  1.00 37.54      B    C  
ATOM   3165  N   GLU B  42       3.978  34.501  47.322  1.00 41.21      B    N  
ATOM   3166  CA  GLU B  42       2.781  34.459  46.495  1.00 39.51      B    C  
ATOM   3167  C   GLU B  42       1.843  35.588  46.866  1.00 34.62      B    C  
ATOM   3168  O   GLU B  42       1.764  35.981  48.023  1.00 37.95      B    O  
ATOM   3169  CB  GLU B  42       2.068  33.128  46.692  1.00 45.01      B    C  
ATOM   3170  CG  GLU B  42       2.976  31.903  46.603  1.00 48.45      B    C  
ATOM   3171  CD  GLU B  42       2.188  30.602  46.507  1.00 56.44      B    C  
ATOM   3172  OE1 GLU B  42       1.020  30.567  46.968  1.00 59.19      B    O  
ATOM   3173  OE2 GLU B  42       2.734  29.616  45.968  1.00 53.90      B    O1-
ATOM   3174  N   TRP B  43       1.138  36.130  45.877  1.00 35.00      B    N  
ATOM   3175  CA  TRP B  43       0.163  37.185  46.117  1.00 34.64      B    C  
ATOM   3176  C   TRP B  43      -1.140  36.792  45.424  1.00 40.21      B    C  
ATOM   3177  O   TRP B  43      -1.116  36.112  44.398  1.00 36.40      B    O  
ATOM   3178  CB  TRP B  43       0.683  38.531  45.613  1.00 34.95      B    C  
ATOM   3179  CG  TRP B  43      -0.266  39.672  45.770  1.00 36.01      B    C  
ATOM   3180  CD1 TRP B  43      -0.410  40.467  46.863  1.00 39.38      B    C  
ATOM   3181  CD2 TRP B  43      -1.204  40.156  44.798  1.00 35.37      B    C  
ATOM   3182  CE2 TRP B  43      -1.882  41.248  45.380  1.00 36.69      B    C  
ATOM   3183  CE3 TRP B  43      -1.532  39.772  43.497  1.00 39.32      B    C  
ATOM   3184  NE1 TRP B  43      -1.369  41.424  46.638  1.00 37.85      B    N  
ATOM   3185  CZ2 TRP B  43      -2.872  41.966  44.709  1.00 36.31      B    C  
ATOM   3186  CZ3 TRP B  43      -2.513  40.492  42.820  1.00 41.15      B    C  
ATOM   3187  CH2 TRP B  43      -3.171  41.582  43.434  1.00 41.24      B    C  
ATOM   3188  N   ASN B  44      -2.266  37.190  46.014  1.00 44.01      B    N  
ATOM   3189  CA  ASN B  44      -3.582  36.918  45.448  1.00 46.08      B    C  
ATOM   3190  C   ASN B  44      -4.577  37.920  45.998  1.00 48.89      B    C  
ATOM   3191  O   ASN B  44      -4.170  38.961  46.521  1.00 50.55      B    O  
ATOM   3192  CB  ASN B  44      -4.010  35.467  45.716  1.00 47.84      B    C  
ATOM   3193  CG  ASN B  44      -4.184  35.164  47.201  1.00 45.94      B    C  
ATOM   3194  ND2 ASN B  44      -4.028  33.912  47.551  1.00 42.86      B    N  
ATOM   3195  OD1 ASN B  44      -4.447  36.047  48.013  1.00 46.61      B    O  
ATOM   3196  N   ASP B  45      -5.872  37.629  45.870  1.00 56.10      B    N  
ATOM   3197  CA  ASP B  45      -6.914  38.551  46.328  1.00 60.80      B    C  
ATOM   3198  C   ASP B  45      -6.903  38.732  47.851  1.00 61.95      B    C  
ATOM   3199  O   ASP B  45      -7.367  39.757  48.349  1.00 69.36      B    O  
ATOM   3200  CB  ASP B  45      -8.304  38.128  45.813  1.00 67.08      B    C  
ATOM   3201  CG  ASP B  45      -8.774  36.787  46.377  1.00 76.93      B    C  
ATOM   3202  OD1 ASP B  45      -8.103  36.205  47.262  1.00 73.48      B    O  
ATOM   3203  OD2 ASP B  45      -9.836  36.314  45.921  1.00 83.23      B    O1-
ATOM   3204  N   LYS B  46      -6.363  37.746  48.573  1.00 58.68      B    N  
ATOM   3205  CA  LYS B  46      -6.144  37.846  50.028  1.00 67.12      B    C  
ATOM   3206  C   LYS B  46      -4.790  38.508  50.371  1.00 64.59      B    C  
ATOM   3207  O   LYS B  46      -4.302  38.398  51.496  1.00 53.70      B    O  
ATOM   3208  CB  LYS B  46      -6.233  36.459  50.696  1.00 70.26      B    C  
ATOM   3209  CG  LYS B  46      -7.638  35.880  50.776  1.00 75.33      B    C  
ATOM   3210  CD  LYS B  46      -7.617  34.443  51.286  1.00 81.12      B    C  
ATOM   3211  CE  LYS B  46      -9.006  33.969  51.698  1.00 86.85      B    C  
ATOM   3212  NZ  LYS B  46      -9.998  34.024  50.582  1.00 88.27      B    N1+
ATOM   3213  N   GLY B  47      -4.187  39.195  49.401  1.00 61.98      B    N  
ATOM   3214  CA  GLY B  47      -2.924  39.900  49.619  1.00 48.33      B    C  
ATOM   3215  C   GLY B  47      -1.725  38.988  49.582  1.00 42.14      B    C  
ATOM   3216  O   GLY B  47      -1.763  37.887  49.028  1.00 42.90      B    O  
ATOM   3217  N   TRP B  48      -0.641  39.458  50.176  1.00 42.46      B    N  
ATOM   3218  CA  TRP B  48       0.584  38.707  50.189  1.00 42.88      B    C  
ATOM   3219  C   TRP B  48       0.519  37.574  51.193  1.00 45.15      B    C  
ATOM   3220  O   TRP B  48      -0.010  37.739  52.282  1.00 50.74      B    O  
ATOM   3221  CB  TRP B  48       1.746  39.621  50.557  1.00 41.93      B    C  
ATOM   3222  CG  TRP B  48       2.132  40.590  49.477  1.00 43.61      B    C  
ATOM   3223  CD1 TRP B  48       1.840  41.922  49.420  1.00 43.56      B    C  
ATOM   3224  CD2 TRP B  48       2.890  40.293  48.295  1.00 37.15      B    C  
ATOM   3225  CE2 TRP B  48       3.025  41.495  47.573  1.00 36.34      B    C  
ATOM   3226  CE3 TRP B  48       3.477  39.129  47.789  1.00 34.13      B    C  
ATOM   3227  NE1 TRP B  48       2.377  42.473  48.278  1.00 41.63      B    N  
ATOM   3228  CZ2 TRP B  48       3.725  41.568  46.380  1.00 32.45      B    C  
ATOM   3229  CZ3 TRP B  48       4.162  39.196  46.611  1.00 33.74      B    C  
ATOM   3230  CH2 TRP B  48       4.281  40.410  45.911  1.00 34.42      B    C  
ATOM   3231  N   GLY B  49       1.072  36.426  50.818  1.00 47.90      B    N  
ATOM   3232  CA  GLY B  49       1.261  35.319  51.738  1.00 48.27      B    C  
ATOM   3233  C   GLY B  49       2.577  35.515  52.477  1.00 50.79      B    C  
ATOM   3234  O   GLY B  49       3.193  36.578  52.402  1.00 50.19      B    O  
ATOM   3235  N   GLN B  50       3.014  34.472  53.172  1.00 50.20      B    N  
ATOM   3236  CA  GLN B  50       4.258  34.498  53.921  1.00 49.51      B    C  
ATOM   3237  C   GLN B  50       5.457  34.217  53.037  1.00 43.77      B    C  
ATOM   3238  O   GLN B  50       5.446  33.247  52.262  1.00 39.24      B    O  
ATOM   3239  CB  GLN B  50       4.235  33.430  55.024  1.00 53.81      B    C  
ATOM   3240  CG  GLN B  50       3.078  33.570  56.000  1.00 57.31      B    C  
ATOM   3241  CD  GLN B  50       3.247  32.705  57.233  1.00 59.15      B    C  
ATOM   3242  NE2 GLN B  50       2.799  33.215  58.376  1.00 55.78      B    N  
ATOM   3243  OE1 GLN B  50       3.779  31.593  57.161  1.00 61.24      B    O  
ATOM   3244  N   PRO B  51       6.531  35.013  53.187  1.00 43.11      B    N  
ATOM   3245  CA  PRO B  51       7.705  34.704  52.390  1.00 42.36      B    C  
ATOM   3246  C   PRO B  51       8.284  33.358  52.781  1.00 40.28      B    C  
ATOM   3247  O   PRO B  51       8.006  32.852  53.857  1.00 46.77      B    O  
ATOM   3248  CB  PRO B  51       8.695  35.836  52.738  1.00 43.79      B    C  
ATOM   3249  CG  PRO B  51       7.935  36.830  53.526  1.00 45.12      B    C  
ATOM   3250  CD  PRO B  51       6.786  36.103  54.143  1.00 45.70      B    C  
ATOM   3251  N   ARG B  52       9.085  32.771  51.919  1.00 40.63      B    N  
ATOM   3252  CA  ARG B  52       9.712  31.532  52.288  1.00 47.46      B    C  
ATOM   3253  C   ARG B  52      10.987  31.265  51.514  1.00 45.08      B    C  
ATOM   3254  O   ARG B  52      11.111  31.637  50.340  1.00 42.89      B    O  
ATOM   3255  CB  ARG B  52       8.724  30.349  52.207  1.00 52.77      B    C  
ATOM   3256  CG  ARG B  52       8.110  30.082  50.852  1.00 58.16      B    C  
ATOM   3257  CD  ARG B  52       7.375  28.748  50.816  1.00 59.51      B    C  
ATOM   3258  NE  ARG B  52       7.023  28.418  49.437  1.00 62.87      B    N  
ATOM   3259  CZ  ARG B  52       5.983  28.932  48.770  1.00 58.73      B    C  
ATOM   3260  NH1 ARG B  52       5.156  29.797  49.347  1.00 52.85      B    N1+
ATOM   3261  NH2 ARG B  52       5.767  28.572  47.509  1.00 57.32      B    N  
ATOM   3262  N   ILE B  53      11.947  30.655  52.209  1.00 38.57      B    N  
ATOM   3263  CA  ILE B  53      13.213  30.261  51.613  1.00 42.88      B    C  
ATOM   3264  C   ILE B  53      13.102  28.771  51.459  1.00 40.35      B    C  
ATOM   3265  O   ILE B  53      12.668  28.095  52.388  1.00 39.86      B    O  
ATOM   3266  CB  ILE B  53      14.422  30.604  52.526  1.00 41.99      B    C  
ATOM   3267  CG1 ILE B  53      14.427  32.106  52.825  1.00 42.54      B    C  
ATOM   3268  CG2 ILE B  53      15.731  30.103  51.910  1.00 41.29      B    C  
ATOM   3269  CD1 ILE B  53      15.683  32.641  53.485  1.00 41.18      B    C  
ATOM   3270  N   GLN B  54      13.530  28.251  50.316  1.00 38.79      B    N  
ATOM   3271  CA  GLN B  54      13.306  26.860  50.013  1.00 39.09      B    C  
ATOM   3272  C   GLN B  54      14.348  26.357  49.040  1.00 37.93      B    C  
ATOM   3273  O   GLN B  54      15.026  27.129  48.379  1.00 44.00      B    O  
ATOM   3274  CB  GLN B  54      11.887  26.706  49.442  1.00 49.15      B    C  
ATOM   3275  CG  GLN B  54      11.657  27.419  48.107  1.00 53.46      B    C  
ATOM   3276  CD  GLN B  54      10.193  27.439  47.649  1.00 58.87      B    C  
ATOM   3277  NE2 GLN B  54       9.980  27.773  46.376  1.00 62.64      B    N  
ATOM   3278  OE1 GLN B  54       9.270  27.178  48.424  1.00 57.19      B    O  
ATOM   3279  N   PRO B  55      14.491  25.047  48.935  1.00 38.53      B    N  
ATOM   3280  CA  PRO B  55      15.507  24.616  47.979  1.00 45.26      B    C  
ATOM   3281  C   PRO B  55      15.203  25.115  46.551  1.00 49.08      B    C  
ATOM   3282  O   PRO B  55      14.043  25.124  46.120  1.00 45.53      B    O  
ATOM   3283  CB  PRO B  55      15.455  23.080  48.065  1.00 43.69      B    C  
ATOM   3284  CG  PRO B  55      14.724  22.787  49.354  1.00 43.14      B    C  
ATOM   3285  CD  PRO B  55      13.784  23.922  49.573  1.00 40.09      B    C  
ATOM   3286  N   PHE B  56      16.234  25.562  45.846  1.00 49.34      B    N  
ATOM   3287  CA  PHE B  56      16.081  25.970  44.458  1.00 51.60      B    C  
ATOM   3288  C   PHE B  56      15.201  24.919  43.775  1.00 53.28      B    C  
ATOM   3289  O   PHE B  56      15.553  23.734  43.725  1.00 44.76      B    O  
ATOM   3290  CB  PHE B  56      17.436  26.010  43.788  1.00 50.82      B    C  
ATOM   3291  CG  PHE B  56      17.426  26.647  42.442  1.00 53.73      B    C  
ATOM   3292  CD1 PHE B  56      17.142  25.903  41.306  1.00 53.06      B    C  
ATOM   3293  CD2 PHE B  56      17.730  27.993  42.310  1.00 50.51      B    C  
ATOM   3294  CE1 PHE B  56      17.150  26.496  40.059  1.00 54.86      B    C  
ATOM   3295  CE2 PHE B  56      17.740  28.591  41.070  1.00 51.10      B    C  
ATOM   3296  CZ  PHE B  56      17.455  27.845  39.943  1.00 51.30      B    C  
ATOM   3297  N   GLN B  57      14.042  25.335  43.281  1.00 51.64      B    N  
ATOM   3298  CA  GLN B  57      13.116  24.378  42.668  1.00 48.78      B    C  
ATOM   3299  C   GLN B  57      12.279  25.020  41.583  1.00 46.07      B    C  
ATOM   3300  O   GLN B  57      12.108  26.237  41.567  1.00 40.92      B    O  
ATOM   3301  CB  GLN B  57      12.204  23.781  43.726  1.00 42.41      B    C  
ATOM   3302  CG  GLN B  57      11.275  24.774  44.372  1.00 44.76      B    C  
ATOM   3303  CD  GLN B  57      10.555  24.173  45.560  1.00 52.95      B    C  
ATOM   3304  NE2 GLN B  57      11.282  23.994  46.664  1.00 53.99      B    N  
ATOM   3305  OE1 GLN B  57       9.364  23.856  45.486  1.00 53.50      B    O  
ATOM   3306  N   ASN B  58      11.738  24.177  40.710  1.00 46.24      B    N  
ATOM   3307  CA  ASN B  58      10.977  24.625  39.551  1.00 45.22      B    C  
ATOM   3308  C   ASN B  58       9.704  25.362  39.899  1.00 39.73      B    C  
ATOM   3309  O   ASN B  58       9.123  25.150  40.956  1.00 43.54      B    O  
ATOM   3310  CB  ASN B  58      10.633  23.438  38.665  1.00 45.03      B    C  
ATOM   3311  CG  ASN B  58      11.845  22.853  37.991  1.00 47.61      B    C  
ATOM   3312  ND2 ASN B  58      11.765  21.583  37.655  1.00 56.95      B    N  
ATOM   3313  OD1 ASN B  58      12.841  23.532  37.765  1.00 45.01      B    O  
ATOM   3314  N   LEU B  59       9.300  26.264  39.008  1.00 39.94      B    N  
ATOM   3315  CA  LEU B  59       7.997  26.919  39.119  1.00 39.01      B    C  
ATOM   3316  C   LEU B  59       6.957  26.014  38.447  1.00 33.99      B    C  
ATOM   3317  O   LEU B  59       7.244  25.361  37.452  1.00 33.51      B    O  
ATOM   3318  CB  LEU B  59       8.015  28.300  38.446  1.00 38.71      B    C  
ATOM   3319  CG  LEU B  59       9.041  29.287  39.016  1.00 40.28      B    C  
ATOM   3320  CD1 LEU B  59       9.051  30.585  38.244  1.00 44.26      B    C  
ATOM   3321  CD2 LEU B  59       8.760  29.572  40.472  1.00 44.18      B    C  
ATOM   3322  N  ATHR B  60       5.771  25.959  39.027  0.54 34.54      B    N  
ATOM   3323  N  BTHR B  60       5.771  25.947  39.034  0.46 35.35      B    N  
ATOM   3324  CA ATHR B  60       4.661  25.241  38.435  0.54 36.17      B    C  
ATOM   3325  CA BTHR B  60       4.649  25.234  38.434  0.46 37.07      B    C  
ATOM   3326  C  ATHR B  60       3.634  26.323  38.103  0.54 35.25      B    C  
ATOM   3327  C  BTHR B  60       3.628  26.323  38.103  0.46 35.73      B    C  
ATOM   3328  O  ATHR B  60       3.190  27.041  38.995  0.54 33.29      B    O  
ATOM   3329  O  BTHR B  60       3.189  27.050  38.990  0.46 34.08      B    O  
ATOM   3330  CB ATHR B  60       4.085  24.170  39.384  0.54 36.62      B    C  
ATOM   3331  CB BTHR B  60       4.073  24.103  39.334  0.46 38.62      B    C  
ATOM   3332  CG2ATHR B  60       5.148  23.128  39.727  0.54 32.80      B    C  
ATOM   3333  CG2BTHR B  60       3.801  24.575  40.758  0.46 38.69      B    C  
ATOM   3334  OG1ATHR B  60       3.604  24.786  40.585  0.54 37.69      B    O  
ATOM   3335  OG1BTHR B  60       2.852  23.597  38.767  0.46 36.12      B    O  
ATOM   3336  N   LEU B  61       3.310  26.469  36.815  1.00 32.63      B    N  
ATOM   3337  CA  LEU B  61       2.400  27.537  36.348  1.00 33.06      B    C  
ATOM   3338  C   LEU B  61       1.269  27.030  35.473  1.00 29.81      B    C  
ATOM   3339  O   LEU B  61       1.457  26.164  34.634  1.00 27.74      B    O  
ATOM   3340  CB  LEU B  61       3.162  28.570  35.505  1.00 34.39      B    C  
ATOM   3341  CG  LEU B  61       4.372  29.297  36.114  1.00 36.46      B    C  
ATOM   3342  CD1 LEU B  61       5.082  30.109  35.050  1.00 38.10      B    C  
ATOM   3343  CD2 LEU B  61       3.975  30.193  37.281  1.00 37.01      B    C  
ATOM   3344  N   HIS B  62       0.105  27.614  35.683  1.00 30.20      B    N  
ATOM   3345  CA  HIS B  62      -1.049  27.416  34.837  1.00 33.44      B    C  
ATOM   3346  C   HIS B  62      -0.680  27.885  33.421  1.00 32.68      B    C  
ATOM   3347  O   HIS B  62      -0.028  28.908  33.270  1.00 27.37      B    O  
ATOM   3348  CB  HIS B  62      -2.161  28.280  35.396  1.00 36.55      B    C  
ATOM   3349  CG  HIS B  62      -3.496  27.990  34.808  1.00 41.13      B    C  
ATOM   3350  CD2 HIS B  62      -4.559  27.320  35.305  1.00 35.85      B    C  
ATOM   3351  ND1 HIS B  62      -3.856  28.415  33.550  1.00 36.11      B    N  
ATOM   3352  CE1 HIS B  62      -5.087  28.021  33.295  1.00 37.29      B    C  
ATOM   3353  NE2 HIS B  62      -5.537  27.355  34.344  1.00 39.51      B    N  
ATOM   3354  N   PRO B  63      -1.076  27.138  32.379  1.00 31.38      B    N  
ATOM   3355  CA  PRO B  63      -0.541  27.503  31.071  1.00 30.47      B    C  
ATOM   3356  C   PRO B  63      -1.122  28.772  30.453  1.00 27.23      B    C  
ATOM   3357  O   PRO B  63      -0.642  29.205  29.410  1.00 27.45      B    O  
ATOM   3358  CB  PRO B  63      -0.821  26.264  30.200  1.00 30.58      B    C  
ATOM   3359  CG  PRO B  63      -1.889  25.526  30.890  1.00 30.69      B    C  
ATOM   3360  CD  PRO B  63      -1.851  25.885  32.344  1.00 33.01      B    C  
ATOM   3361  N   ALA B  64      -2.164  29.312  31.062  1.00 24.41      B    N  
ATOM   3362  CA  ALA B  64      -2.724  30.614  30.697  1.00 28.20      B    C  
ATOM   3363  C   ALA B  64      -2.080  31.763  31.487  1.00 26.58      B    C  
ATOM   3364  O   ALA B  64      -2.528  32.913  31.407  1.00 22.83      B    O  
ATOM   3365  CB  ALA B  64      -4.233  30.624  30.937  1.00 27.44      B    C  
ATOM   3366  N   SER B  65      -1.034  31.471  32.245  1.00 27.69      B    N  
ATOM   3367  CA  SER B  65      -0.469  32.480  33.141  1.00 28.29      B    C  
ATOM   3368  C   SER B  65      -0.122  33.746  32.356  1.00 25.74      B    C  
ATOM   3369  O   SER B  65       0.519  33.676  31.309  1.00 24.32      B    O  
ATOM   3370  CB  SER B  65       0.764  31.926  33.865  1.00 29.03      B    C  
ATOM   3371  OG  SER B  65       1.365  32.928  34.662  1.00 31.63      B    O  
ATOM   3372  N   SER B  66      -0.543  34.894  32.856  1.00 25.29      B    N  
ATOM   3373  CA  SER B  66      -0.284  36.155  32.167  1.00 29.47      B    C  
ATOM   3374  C   SER B  66       1.212  36.514  32.034  1.00 28.87      B    C  
ATOM   3375  O   SER B  66       1.579  37.353  31.212  1.00 28.33      B    O  
ATOM   3376  CB  SER B  66      -1.080  37.301  32.808  1.00 30.12      B    C  
ATOM   3377  OG  SER B  66      -0.947  37.305  34.214  1.00 38.84      B    O  
ATOM   3378  N   SER B  67       2.054  35.887  32.850  1.00 29.10      B    N  
ATOM   3379  CA  SER B  67       3.485  36.072  32.801  1.00 25.78      B    C  
ATOM   3380  C   SER B  67       4.054  35.552  31.513  1.00 24.38      B    C  
ATOM   3381  O   SER B  67       5.112  35.991  31.097  1.00 26.46      B    O  
ATOM   3382  CB  SER B  67       4.143  35.293  33.938  1.00 27.56      B    C  
ATOM   3383  OG  SER B  67       3.904  33.887  33.819  1.00 26.73      B    O  
ATOM   3384  N   LEU B  68       3.388  34.565  30.913  1.00 22.87      B    N  
ATOM   3385  CA  LEU B  68       3.855  33.938  29.686  1.00 23.55      B    C  
ATOM   3386  C   LEU B  68       3.101  34.385  28.434  1.00 23.37      B    C  
ATOM   3387  O   LEU B  68       3.579  34.180  27.318  1.00 25.37      B    O  
ATOM   3388  CB  LEU B  68       3.716  32.426  29.796  1.00 27.29      B    C  
ATOM   3389  CG  LEU B  68       4.516  31.718  30.884  1.00 26.39      B    C  
ATOM   3390  CD1 LEU B  68       3.911  30.356  31.134  1.00 28.50      B    C  
ATOM   3391  CD2 LEU B  68       5.970  31.600  30.456  1.00 29.13      B    C  
ATOM   3392  N   HIS B  69       1.924  34.960  28.602  1.00 24.62      B    N  
ATOM   3393  CA  HIS B  69       1.128  35.405  27.449  1.00 26.25      B    C  
ATOM   3394  C   HIS B  69       1.334  36.878  27.148  1.00 26.69      B    C  
ATOM   3395  O   HIS B  69       1.572  37.246  25.987  1.00 26.62      B    O  
ATOM   3396  CB  HIS B  69      -0.339  35.099  27.668  1.00 26.48      B    C  
ATOM   3397  CG  HIS B  69      -0.633  33.637  27.643  1.00 27.99      B    C  
ATOM   3398  CD2 HIS B  69      -0.316  32.652  28.513  1.00 28.61      B    C  
ATOM   3399  ND1 HIS B  69      -1.282  33.026  26.594  1.00 29.64      B    N  
ATOM   3400  CE1 HIS B  69      -1.354  31.730  26.814  1.00 30.85      B    C  
ATOM   3401  NE2 HIS B  69      -0.768  31.475  27.971  1.00 33.01      B    N  
ATOM   3402  N   TYR B  70       1.287  37.697  28.202  1.00 23.83      B    N  
ATOM   3403  CA  TYR B  70       1.355  39.139  28.081  1.00 21.15      B    C  
ATOM   3404  C   TYR B  70       2.529  39.804  28.813  1.00 20.25      B    C  
ATOM   3405  O   TYR B  70       2.500  40.987  29.092  1.00 21.13      B    O  
ATOM   3406  CB  TYR B  70       0.007  39.745  28.466  1.00 20.72      B    C  
ATOM   3407  CG  TYR B  70      -1.185  39.027  27.782  1.00 22.82      B    C  
ATOM   3408  CD1 TYR B  70      -1.215  38.827  26.399  1.00 23.68      B    C  
ATOM   3409  CD2 TYR B  70      -2.254  38.531  28.525  1.00 23.52      B    C  
ATOM   3410  CE1 TYR B  70      -2.280  38.143  25.777  1.00 23.42      B    C  
ATOM   3411  CE2 TYR B  70      -3.321  37.868  27.917  1.00 24.25      B    C  
ATOM   3412  CZ  TYR B  70      -3.334  37.692  26.530  1.00 24.09      B    C  
ATOM   3413  OH  TYR B  70      -4.387  37.024  25.930  1.00 26.00      B    O  
ATOM   3414  N   SER B  71       3.566  39.041  29.085  1.00 22.11      B    N  
ATOM   3415  CA  SER B  71       4.811  39.581  29.633  1.00 23.32      B    C  
ATOM   3416  C   SER B  71       4.601  40.416  30.891  1.00 23.14      B    C  
ATOM   3417  O   SER B  71       5.163  41.505  31.020  1.00 22.08      B    O  
ATOM   3418  CB  SER B  71       5.517  40.382  28.525  1.00 22.77      B    C  
ATOM   3419  OG  SER B  71       6.880  40.596  28.772  1.00 21.05      B    O  
ATOM   3420  N   LEU B  72       3.748  39.943  31.805  1.00 25.43      B    N  
ATOM   3421  CA  LEU B  72       3.636  40.600  33.120  1.00 25.77      B    C  
ATOM   3422  C   LEU B  72       4.795  40.042  33.941  1.00 26.40      B    C  
ATOM   3423  O   LEU B  72       4.656  39.083  34.715  1.00 23.70      B    O  
ATOM   3424  CB  LEU B  72       2.299  40.340  33.791  1.00 28.50      B    C  
ATOM   3425  CG  LEU B  72       1.125  41.074  33.141  1.00 33.53      B    C  
ATOM   3426  CD1 LEU B  72      -0.167  40.704  33.826  1.00 36.34      B    C  
ATOM   3427  CD2 LEU B  72       1.324  42.586  33.198  1.00 34.35      B    C  
ATOM   3428  N   GLN B  73       5.961  40.621  33.694  1.00 25.12      B    N  
ATOM   3429  CA  GLN B  73       7.179  40.153  34.283  1.00 24.15      B    C  
ATOM   3430  C   GLN B  73       8.182  41.288  34.358  1.00 24.97      B    C  
ATOM   3431  O   GLN B  73       8.304  42.100  33.411  1.00 24.57      B    O  
ATOM   3432  CB  GLN B  73       7.727  39.010  33.451  1.00 25.89      B    C  
ATOM   3433  CG  GLN B  73       8.112  39.382  32.046  1.00 25.23      B    C  
ATOM   3434  CD  GLN B  73       8.671  38.212  31.299  1.00 26.87      B    C  
ATOM   3435  NE2 GLN B  73       7.887  37.128  31.177  1.00 25.37      B    N  
ATOM   3436  OE1 GLN B  73       9.801  38.266  30.841  1.00 25.13      B    O  
ATOM   3437  N   LEU B  74       8.892  41.349  35.485  1.00 23.67      B    N  
ATOM   3438  CA  LEU B  74       9.934  42.352  35.712  1.00 25.60      B    C  
ATOM   3439  C   LEU B  74      11.034  41.712  36.567  1.00 29.45      B    C  
ATOM   3440  O   LEU B  74      10.779  40.700  37.264  1.00 26.44      B    O  
ATOM   3441  CB  LEU B  74       9.348  43.622  36.334  1.00 26.68      B    C  
ATOM   3442  CG  LEU B  74       8.726  43.425  37.730  1.00 32.17      B    C  
ATOM   3443  CD1 LEU B  74       9.692  43.704  38.884  1.00 30.15      B    C  
ATOM   3444  CD2 LEU B  74       7.520  44.304  37.883  1.00 30.19      B    C  
ATOM   3445  N   PHE B  75      12.264  42.234  36.443  1.00 25.84      B    N  
ATOM   3446  CA  PHE B  75      13.404  41.723  37.225  1.00 26.08      B    C  
ATOM   3447  C   PHE B  75      14.365  42.806  37.739  1.00 26.38      B    C  
ATOM   3448  O   PHE B  75      14.273  43.984  37.393  1.00 26.99      B    O  
ATOM   3449  CB  PHE B  75      14.226  40.706  36.424  1.00 25.60      B    C  
ATOM   3450  CG  PHE B  75      14.913  41.291  35.213  1.00 27.37      B    C  
ATOM   3451  CD1 PHE B  75      14.199  41.542  34.048  1.00 27.55      B    C  
ATOM   3452  CD2 PHE B  75      16.260  41.578  35.231  1.00 27.74      B    C  
ATOM   3453  CE1 PHE B  75      14.815  42.067  32.929  1.00 30.31      B    C  
ATOM   3454  CE2 PHE B  75      16.890  42.095  34.107  1.00 29.64      B    C  
ATOM   3455  CZ  PHE B  75      16.167  42.355  32.960  1.00 30.16      B    C  
ATOM   3456  N   GLU B  76      15.258  42.372  38.617  1.00 30.38      B    N  
ATOM   3457  CA  GLU B  76      16.337  43.192  39.120  1.00 29.86      B    C  
ATOM   3458  C   GLU B  76      17.620  42.403  39.058  1.00 29.63      B    C  
ATOM   3459  O   GLU B  76      17.622  41.201  38.776  1.00 29.92      B    O  
ATOM   3460  CB  GLU B  76      16.040  43.732  40.514  1.00 32.57      B    C  
ATOM   3461  CG  GLU B  76      15.322  45.055  40.469  1.00 31.01      B    C  
ATOM   3462  CD  GLU B  76      16.103  46.105  39.693  1.00 34.79      B    C  
ATOM   3463  OE1 GLU B  76      17.357  46.019  39.649  1.00 34.01      B    O  
ATOM   3464  OE2 GLU B  76      15.468  47.023  39.126  1.00 34.29      B    O1-
ATOM   3465  N   GLY B  77      18.713  43.135  39.174  1.00 31.38      B    N  
ATOM   3466  CA  GLY B  77      20.049  42.587  39.077  1.00 30.58      B    C  
ATOM   3467  C   GLY B  77      20.900  43.398  40.020  1.00 31.32      B    C  
ATOM   3468  O   GLY B  77      20.946  44.632  39.921  1.00 30.36      B    O  
ATOM   3469  N   MET B  78      21.527  42.721  40.971  1.00 32.90      B    N  
ATOM   3470  CA  MET B  78      22.428  43.395  41.898  1.00 32.25      B    C  
ATOM   3471  C   MET B  78      23.407  42.405  42.461  1.00 33.99      B    C  
ATOM   3472  O   MET B  78      23.179  41.183  42.400  1.00 33.23      B    O  
ATOM   3473  CB  MET B  78      21.668  44.107  43.020  1.00 33.04      B    C  
ATOM   3474  CG  MET B  78      20.752  43.234  43.832  1.00 36.26      B    C  
ATOM   3475  SD  MET B  78      19.869  44.181  45.093  1.00 42.44      B    S  
ATOM   3476  CE  MET B  78      18.621  42.998  45.559  1.00 45.39      B    C  
ATOM   3477  N   LYS B  79      24.491  42.936  43.016  1.00 32.40      B    N  
ATOM   3478  CA  LYS B  79      25.586  42.105  43.495  1.00 36.98      B    C  
ATOM   3479  C   LYS B  79      25.896  42.195  44.978  1.00 37.95      B    C  
ATOM   3480  O   LYS B  79      25.662  43.215  45.631  1.00 37.80      B    O  
ATOM   3481  CB  LYS B  79      26.845  42.410  42.701  1.00 36.30      B    C  
ATOM   3482  CG  LYS B  79      26.902  41.649  41.393  1.00 37.73      B    C  
ATOM   3483  CD  LYS B  79      28.158  42.009  40.624  1.00 38.25      B    C  
ATOM   3484  CE  LYS B  79      28.297  41.157  39.389  1.00 37.71      B    C  
ATOM   3485  NZ  LYS B  79      29.388  41.649  38.522  1.00 39.51      B    N1+
ATOM   3486  N   ALA B  80      26.429  41.088  45.479  1.00 37.29      B    N  
ATOM   3487  CA  ALA B  80      26.863  40.963  46.853  1.00 36.97      B    C  
ATOM   3488  C   ALA B  80      28.306  40.557  46.765  1.00 39.19      B    C  
ATOM   3489  O   ALA B  80      28.666  39.708  45.934  1.00 37.23      B    O  
ATOM   3490  CB  ALA B  80      26.055  39.910  47.588  1.00 40.25      B    C  
ATOM   3491  N   PHE B  81      29.136  41.173  47.609  1.00 38.91      B    N  
ATOM   3492  CA  PHE B  81      30.574  40.956  47.581  1.00 37.18      B    C  
ATOM   3493  C   PHE B  81      31.062  40.471  48.941  1.00 39.02      B    C  
ATOM   3494  O   PHE B  81      30.627  40.970  49.970  1.00 34.73      B    O  
ATOM   3495  CB  PHE B  81      31.283  42.252  47.221  1.00 36.14      B    C  
ATOM   3496  CG  PHE B  81      30.817  42.866  45.932  1.00 35.39      B    C  
ATOM   3497  CD1 PHE B  81      29.682  43.660  45.898  1.00 32.76      B    C  
ATOM   3498  CD2 PHE B  81      31.522  42.659  44.764  1.00 36.42      B    C  
ATOM   3499  CE1 PHE B  81      29.256  44.230  44.724  1.00 31.97      B    C  
ATOM   3500  CE2 PHE B  81      31.106  43.230  43.578  1.00 34.11      B    C  
ATOM   3501  CZ  PHE B  81      29.975  44.022  43.563  1.00 35.89      B    C  
ATOM   3502  N   LYS B  82      31.954  39.487  48.936  1.00 44.10      B    N  
ATOM   3503  CA  LYS B  82      32.503  38.935  50.174  1.00 45.89      B    C  
ATOM   3504  C   LYS B  82      33.861  39.578  50.412  1.00 49.73      B    C  
ATOM   3505  O   LYS B  82      34.785  39.379  49.619  1.00 46.31      B    O  
ATOM   3506  CB  LYS B  82      32.630  37.408  50.090  1.00 46.64      B    C  
ATOM   3507  CG  LYS B  82      33.293  36.760  51.301  1.00 51.12      B    C  
ATOM   3508  CD  LYS B  82      33.152  35.249  51.319  1.00 50.62      B    C  
ATOM   3509  CE  LYS B  82      31.814  34.827  51.879  1.00 52.21      B    C  
ATOM   3510  NZ  LYS B  82      31.677  33.352  51.826  1.00 58.59      B    N1+
ATOM   3511  N   GLY B  83      33.973  40.361  51.489  1.00 51.09      B    N  
ATOM   3512  CA  GLY B  83      35.236  41.017  51.828  1.00 53.64      B    C  
ATOM   3513  C   GLY B  83      36.215  40.058  52.476  1.00 61.12      B    C  
ATOM   3514  O   GLY B  83      35.837  38.951  52.874  1.00 62.00      B    O  
ATOM   3515  N   LYS B  84      37.474  40.489  52.589  1.00 66.96      B    N  
ATOM   3516  CA  LYS B  84      38.542  39.694  53.228  1.00 67.31      B    C  
ATOM   3517  C   LYS B  84      38.081  39.108  54.561  1.00 64.30      B    C  
ATOM   3518  O   LYS B  84      38.241  37.914  54.833  1.00 64.87      B    O  
ATOM   3519  CB  LYS B  84      39.785  40.564  53.442  1.00 73.51      B    C  
ATOM   3520  CG  LYS B  84      40.513  40.918  52.153  1.00 78.21      B    C  
ATOM   3521  CD  LYS B  84      41.510  39.842  51.736  1.00 79.70      B    C  
ATOM   3522  CE  LYS B  84      41.593  39.743  50.211  1.00 79.00      B    C  
ATOM   3523  NZ  LYS B  84      42.948  39.281  49.771  1.00 79.71      B    N1+
ATOM   3524  N   ASP B  85      37.468  39.961  55.368  1.00 63.49      B    N  
ATOM   3525  CA  ASP B  85      36.920  39.574  56.663  1.00 63.82      B    C  
ATOM   3526  C   ASP B  85      35.725  38.602  56.587  1.00 64.23      B    C  
ATOM   3527  O   ASP B  85      34.942  38.518  57.542  1.00 56.20      B    O  
ATOM   3528  CB  ASP B  85      36.496  40.841  57.425  1.00 65.39      B    C  
ATOM   3529  CG  ASP B  85      35.499  41.702  56.641  1.00 71.17      B    C  
ATOM   3530  OD1 ASP B  85      35.476  41.621  55.389  1.00 71.39      B    O  
ATOM   3531  OD2 ASP B  85      34.751  42.474  57.277  1.00 65.88      B    O1-
ATOM   3532  N   GLN B  86      35.573  37.891  55.464  1.00 65.74      B    N  
ATOM   3533  CA  GLN B  86      34.443  36.964  55.222  1.00 60.62      B    C  
ATOM   3534  C   GLN B  86      33.017  37.553  55.404  1.00 51.46      B    C  
ATOM   3535  O   GLN B  86      32.022  36.819  55.391  1.00 44.61      B    O  
ATOM   3536  CB  GLN B  86      34.632  35.684  56.053  1.00 65.92      B    C  
ATOM   3537  CG  GLN B  86      35.728  34.775  55.518  1.00 70.57      B    C  
ATOM   3538  CD  GLN B  86      35.336  34.082  54.221  1.00 74.06      B    C  
ATOM   3539  NE2 GLN B  86      36.088  34.342  53.155  1.00 77.48      B    N  
ATOM   3540  OE1 GLN B  86      34.373  33.312  54.180  1.00 82.00      B    O  
ATOM   3541  N   GLN B  87      32.929  38.874  55.561  1.00 51.00      B    N  
ATOM   3542  CA  GLN B  87      31.656  39.577  55.660  1.00 52.06      B    C  
ATOM   3543  C   GLN B  87      31.151  39.789  54.216  1.00 50.03      B    C  
ATOM   3544  O   GLN B  87      31.951  39.998  53.296  1.00 43.75      B    O  
ATOM   3545  CB  GLN B  87      31.863  40.909  56.392  1.00 55.75      B    C  
ATOM   3546  CG  GLN B  87      30.726  41.913  56.285  1.00 62.30      B    C  
ATOM   3547  CD  GLN B  87      29.634  41.717  57.315  1.00 72.26      B    C  
ATOM   3548  NE2 GLN B  87      28.558  41.038  56.924  1.00 74.30      B    N  
ATOM   3549  OE1 GLN B  87      29.735  42.214  58.439  1.00 76.40      B    O  
ATOM   3550  N   VAL B  88      29.835  39.717  54.015  1.00 48.86      B    N  
ATOM   3551  CA  VAL B  88      29.246  39.899  52.676  1.00 43.70      B    C  
ATOM   3552  C   VAL B  88      28.418  41.184  52.643  1.00 38.42      B    C  
ATOM   3553  O   VAL B  88      27.671  41.472  53.575  1.00 36.84      B    O  
ATOM   3554  CB  VAL B  88      28.398  38.674  52.270  1.00 45.58      B    C  
ATOM   3555  CG1 VAL B  88      27.693  38.905  50.943  1.00 44.93      B    C  
ATOM   3556  CG2 VAL B  88      29.282  37.437  52.177  1.00 47.05      B    C  
ATOM   3557  N   ARG B  89      28.537  41.937  51.549  1.00 37.44      B    N  
ATOM   3558  CA  ARG B  89      27.868  43.231  51.427  1.00 39.32      B    C  
ATOM   3559  C   ARG B  89      27.148  43.425  50.106  1.00 35.93      B    C  
ATOM   3560  O   ARG B  89      27.660  43.098  49.035  1.00 34.03      B    O  
ATOM   3561  CB  ARG B  89      28.897  44.355  51.570  1.00 38.91      B    C  
ATOM   3562  CG  ARG B  89      29.831  44.144  52.750  1.00 41.82      B    C  
ATOM   3563  CD  ARG B  89      30.778  45.310  52.965  1.00 43.62      B    C  
ATOM   3564  NE  ARG B  89      31.509  45.128  54.209  1.00 41.05      B    N  
ATOM   3565  CZ  ARG B  89      32.618  44.402  54.351  1.00 41.69      B    C  
ATOM   3566  NH1 ARG B  89      33.192  43.774  53.322  1.00 42.67      B    N1+
ATOM   3567  NH2 ARG B  89      33.171  44.307  55.547  1.00 44.78      B    N  
ATOM   3568  N   LEU B  90      25.970  44.008  50.189  1.00 37.42      B    N  
ATOM   3569  CA  LEU B  90      25.205  44.345  49.006  1.00 37.44      B    C  
ATOM   3570  C   LEU B  90      25.518  45.766  48.619  1.00 38.36      B    C  
ATOM   3571  O   LEU B  90      25.540  46.631  49.471  1.00 33.34      B    O  
ATOM   3572  CB  LEU B  90      23.715  44.232  49.294  1.00 39.52      B    C  
ATOM   3573  CG  LEU B  90      23.198  42.799  49.231  1.00 40.89      B    C  
ATOM   3574  CD1 LEU B  90      21.791  42.689  49.779  1.00 41.32      B    C  
ATOM   3575  CD2 LEU B  90      23.240  42.311  47.794  1.00 39.86      B    C  
ATOM   3576  N   PHE B  91      25.734  46.000  47.330  1.00 32.42      B    N  
ATOM   3577  CA  PHE B  91      25.975  47.336  46.828  1.00 31.98      B    C  
ATOM   3578  C   PHE B  91      24.692  48.098  46.495  1.00 34.28      B    C  
ATOM   3579  O   PHE B  91      23.958  47.721  45.580  1.00 40.28      B    O  
ATOM   3580  CB  PHE B  91      26.848  47.249  45.589  1.00 32.88      B    C  
ATOM   3581  CG  PHE B  91      27.173  48.579  44.976  1.00 35.89      B    C  
ATOM   3582  CD1 PHE B  91      28.157  49.389  45.529  1.00 34.39      B    C  
ATOM   3583  CD2 PHE B  91      26.523  49.010  43.819  1.00 33.04      B    C  
ATOM   3584  CE1 PHE B  91      28.486  50.604  44.952  1.00 33.15      B    C  
ATOM   3585  CE2 PHE B  91      26.845  50.224  43.243  1.00 32.69      B    C  
ATOM   3586  CZ  PHE B  91      27.836  51.020  43.805  1.00 34.95      B    C  
ATOM   3587  N   ARG B  92      24.469  49.196  47.221  1.00 32.79      B    N  
ATOM   3588  CA  ARG B  92      23.329  50.102  47.056  1.00 31.55      B    C  
ATOM   3589  C   ARG B  92      21.987  49.412  46.742  1.00 36.33      B    C  
ATOM   3590  O   ARG B  92      21.242  49.867  45.869  1.00 34.76      B    O  
ATOM   3591  CB  ARG B  92      23.647  51.161  45.990  1.00 30.16      B    C  
ATOM   3592  CG  ARG B  92      24.995  51.858  46.175  1.00 29.93      B    C  
ATOM   3593  CD  ARG B  92      25.173  53.049  45.252  1.00 27.87      B    C  
ATOM   3594  NE  ARG B  92      24.334  54.170  45.632  1.00 25.30      B    N  
ATOM   3595  CZ  ARG B  92      24.315  55.357  45.031  1.00 24.66      B    C  
ATOM   3596  NH1 ARG B  92      25.080  55.621  43.993  1.00 25.84      B    N1+
ATOM   3597  NH2 ARG B  92      23.528  56.299  45.491  1.00 24.03      B    N  
ATOM   3598  N   PRO B  93      21.641  48.360  47.503  1.00 36.22      B    N  
ATOM   3599  CA  PRO B  93      20.418  47.588  47.226  1.00 36.35      B    C  
ATOM   3600  C   PRO B  93      19.137  48.402  47.237  1.00 38.33      B    C  
ATOM   3601  O   PRO B  93      18.194  48.060  46.527  1.00 35.32      B    O  
ATOM   3602  CB  PRO B  93      20.380  46.560  48.361  1.00 37.38      B    C  
ATOM   3603  CG  PRO B  93      21.227  47.142  49.442  1.00 38.26      B    C  
ATOM   3604  CD  PRO B  93      22.314  47.891  48.728  1.00 36.88      B    C  
ATOM   3605  N   TRP B  94      19.105  49.468  48.029  1.00 35.69      B    N  
ATOM   3606  CA  TRP B  94      17.916  50.322  48.124  1.00 34.87      B    C  
ATOM   3607  C   TRP B  94      17.483  50.854  46.745  1.00 33.51      B    C  
ATOM   3608  O   TRP B  94      16.300  51.015  46.487  1.00 31.32      B    O  
ATOM   3609  CB  TRP B  94      18.167  51.498  49.088  1.00 34.28      B    C  
ATOM   3610  CG  TRP B  94      18.793  51.059  50.399  1.00 38.18      B    C  
ATOM   3611  CD1 TRP B  94      18.144  50.579  51.487  1.00 41.23      B    C  
ATOM   3612  CD2 TRP B  94      20.191  51.018  50.719  1.00 38.95      B    C  
ATOM   3613  CE2 TRP B  94      20.306  50.527  52.037  1.00 44.48      B    C  
ATOM   3614  CE3 TRP B  94      21.348  51.366  50.031  1.00 38.04      B    C  
ATOM   3615  NE1 TRP B  94      19.043  50.262  52.484  1.00 43.03      B    N  
ATOM   3616  CZ2 TRP B  94      21.544  50.364  52.677  1.00 44.63      B    C  
ATOM   3617  CZ3 TRP B  94      22.577  51.205  50.665  1.00 42.63      B    C  
ATOM   3618  CH2 TRP B  94      22.666  50.709  51.973  1.00 38.86      B    C  
ATOM   3619  N   LEU B  95      18.439  51.143  45.871  1.00 33.24      B    N  
ATOM   3620  CA  LEU B  95      18.107  51.672  44.557  1.00 30.15      B    C  
ATOM   3621  C   LEU B  95      17.463  50.622  43.664  1.00 30.84      B    C  
ATOM   3622  O   LEU B  95      16.618  50.948  42.841  1.00 34.52      B    O  
ATOM   3623  CB  LEU B  95      19.334  52.254  43.889  1.00 31.84      B    C  
ATOM   3624  CG  LEU B  95      19.971  53.459  44.593  1.00 33.65      B    C  
ATOM   3625  CD1 LEU B  95      21.096  54.000  43.729  1.00 31.59      B    C  
ATOM   3626  CD2 LEU B  95      18.967  54.567  44.893  1.00 34.75      B    C  
ATOM   3627  N   ASN B  96      17.868  49.370  43.829  1.00 30.68      B    N  
ATOM   3628  CA  ASN B  96      17.286  48.266  43.080  1.00 31.59      B    C  
ATOM   3629  C   ASN B  96      15.860  48.005  43.528  1.00 34.17      B    C  
ATOM   3630  O   ASN B  96      14.988  47.726  42.698  1.00 30.02      B    O  
ATOM   3631  CB  ASN B  96      18.120  47.004  43.230  1.00 31.51      B    C  
ATOM   3632  CG  ASN B  96      19.527  47.182  42.716  1.00 33.53      B    C  
ATOM   3633  ND2 ASN B  96      19.714  47.003  41.410  1.00 31.78      B    N  
ATOM   3634  OD1 ASN B  96      20.438  47.496  43.484  1.00 39.03      B    O  
ATOM   3635  N   MET B  97      15.621  48.114  44.834  1.00 33.68      B    N  
ATOM   3636  CA  MET B  97      14.282  47.970  45.371  1.00 34.70      B    C  
ATOM   3637  C   MET B  97      13.414  49.115  44.860  1.00 31.58      B    C  
ATOM   3638  O   MET B  97      12.270  48.896  44.508  1.00 31.28      B    O  
ATOM   3639  CB  MET B  97      14.266  47.984  46.915  1.00 35.85      B    C  
ATOM   3640  CG  MET B  97      15.009  46.875  47.636  1.00 35.80      B    C  
ATOM   3641  SD  MET B  97      14.496  45.185  47.279  1.00 41.95      B    S  
ATOM   3642  CE  MET B  97      15.659  44.668  46.022  1.00 42.22      B    C  
ATOM   3643  N   ASP B  98      13.953  50.335  44.847  1.00 30.20      B    N  
ATOM   3644  CA  ASP B  98      13.240  51.499  44.331  1.00 31.78      B    C  
ATOM   3645  C   ASP B  98      12.753  51.256  42.892  1.00 29.16      B    C  
ATOM   3646  O   ASP B  98      11.604  51.449  42.567  1.00 28.71      B    O  
ATOM   3647  CB  ASP B  98      14.147  52.750  44.322  1.00 37.85      B    C  
ATOM   3648  CG  ASP B  98      14.356  53.385  45.717  1.00 48.11      B    C  
ATOM   3649  OD1 ASP B  98      13.903  52.833  46.750  1.00 50.39      B    O  
ATOM   3650  OD2 ASP B  98      15.001  54.467  45.775  1.00 49.43      B    O1-
ATOM   3651  N   ARG B  99      13.671  50.852  42.039  1.00 28.31      B    N  
ATOM   3652  CA  ARG B  99      13.392  50.596  40.624  1.00 30.67      B    C  
ATOM   3653  C   ARG B  99      12.413  49.420  40.403  1.00 27.61      B    C  
ATOM   3654  O   ARG B  99      11.504  49.477  39.542  1.00 27.39      B    O  
ATOM   3655  CB  ARG B  99      14.740  50.338  39.936  1.00 32.64      B    C  
ATOM   3656  CG  ARG B  99      14.709  50.270  38.427  1.00 33.78      B    C  
ATOM   3657  CD  ARG B  99      16.118  50.290  37.879  1.00 33.87      B    C  
ATOM   3658  NE  ARG B  99      16.837  49.040  38.112  1.00 34.46      B    N  
ATOM   3659  CZ  ARG B  99      18.136  48.883  37.868  1.00 35.53      B    C  
ATOM   3660  NH1 ARG B  99      18.850  49.903  37.388  1.00 36.57      B    N1+
ATOM   3661  NH2 ARG B  99      18.729  47.713  38.110  1.00 33.76      B    N  
ATOM   3662  N   MET B 100      12.584  48.372  41.206  1.00 26.57      B    N  
ATOM   3663  CA  MET B 100      11.712  47.213  41.152  1.00 28.80      B    C  
ATOM   3664  C   MET B 100      10.273  47.617  41.406  1.00 30.48      B    C  
ATOM   3665  O   MET B 100       9.356  47.170  40.701  1.00 29.42      B    O  
ATOM   3666  CB  MET B 100      12.142  46.136  42.149  1.00 32.33      B    C  
ATOM   3667  CG  MET B 100      11.412  44.812  41.970  1.00 34.74      B    C  
ATOM   3668  SD  MET B 100      12.138  43.533  42.976  1.00 36.50      B    S  
ATOM   3669  CE  MET B 100      11.044  42.157  42.620  1.00 37.73      B    C  
ATOM   3670  N   LEU B 101      10.073  48.482  42.391  1.00 31.79      B    N  
ATOM   3671  CA  LEU B 101       8.734  48.919  42.725  1.00 32.62      B    C  
ATOM   3672  C   LEU B 101       8.163  49.789  41.627  1.00 30.04      B    C  
ATOM   3673  O   LEU B 101       6.994  49.667  41.327  1.00 29.66      B    O  
ATOM   3674  CB  LEU B 101       8.696  49.662  44.060  1.00 35.46      B    C  
ATOM   3675  CG  LEU B 101       7.303  50.050  44.580  1.00 39.87      B    C  
ATOM   3676  CD1 LEU B 101       6.487  48.799  44.897  1.00 44.53      B    C  
ATOM   3677  CD2 LEU B 101       7.400  50.945  45.815  1.00 41.86      B    C  
ATOM   3678  N   ARG B 102       8.958  50.681  41.042  1.00 27.88      B    N  
ATOM   3679  CA  ARG B 102       8.449  51.460  39.914  1.00 28.70      B    C  
ATOM   3680  C   ARG B 102       8.066  50.533  38.738  1.00 27.31      B    C  
ATOM   3681  O   ARG B 102       7.101  50.801  38.031  1.00 25.60      B    O  
ATOM   3682  CB  ARG B 102       9.447  52.533  39.433  1.00 34.19      B    C  
ATOM   3683  CG  ARG B 102       9.751  53.668  40.423  1.00 36.69      B    C  
ATOM   3684  CD  ARG B 102      10.636  54.773  39.811  1.00 42.72      B    C  
ATOM   3685  NE  ARG B 102      11.888  54.309  39.166  1.00 48.24      B    N  
ATOM   3686  CZ  ARG B 102      13.127  54.352  39.687  1.00 53.91      B    C  
ATOM   3687  NH1 ARG B 102      13.365  54.840  40.909  1.00 53.70      B    N1+
ATOM   3688  NH2 ARG B 102      14.157  53.891  38.966  1.00 50.48      B    N  
ATOM   3689  N   SER B 103       8.839  49.469  38.522  1.00 26.42      B    N  
ATOM   3690  CA  SER B 103       8.566  48.545  37.448  1.00 29.11      B    C  
ATOM   3691  C   SER B 103       7.236  47.831  37.759  1.00 30.63      B    C  
ATOM   3692  O   SER B 103       6.378  47.692  36.872  1.00 25.69      B    O  
ATOM   3693  CB  SER B 103       9.707  47.538  37.263  1.00 29.33      B    C  
ATOM   3694  OG  SER B 103      10.840  48.101  36.642  1.00 30.11      B    O  
ATOM   3695  N   ALA B 104       7.042  47.473  39.035  1.00 28.74      B    N  
ATOM   3696  CA  ALA B 104       5.830  46.774  39.457  1.00 27.88      B    C  
ATOM   3697  C   ALA B 104       4.646  47.618  39.185  1.00 26.71      B    C  
ATOM   3698  O   ALA B 104       3.651  47.121  38.631  1.00 28.45      B    O  
ATOM   3699  CB  ALA B 104       5.865  46.366  40.927  1.00 28.26      B    C  
ATOM   3700  N   MET B 105       4.739  48.895  39.522  1.00 26.63      B    N  
ATOM   3701  CA  MET B 105       3.617  49.798  39.287  1.00 28.33      B    C  
ATOM   3702  C   MET B 105       3.301  49.956  37.789  1.00 25.39      B    C  
ATOM   3703  O   MET B 105       2.125  50.086  37.402  1.00 23.15      B    O  
ATOM   3704  CB  MET B 105       3.865  51.169  39.927  1.00 33.46      B    C  
ATOM   3705  CG  MET B 105       4.041  51.168  41.460  1.00 45.37      B    C  
ATOM   3706  SD  MET B 105       2.691  50.433  42.465  1.00 54.18      B    S  
ATOM   3707  CE  MET B 105       2.971  48.668  42.302  1.00 47.88      B    C  
ATOM   3708  N   ARG B 106       4.330  49.978  36.948  1.00 23.03      B    N  
ATOM   3709  CA  ARG B 106       4.097  50.219  35.510  1.00 23.37      B    C  
ATOM   3710  C   ARG B 106       3.287  49.084  34.893  1.00 22.28      B    C  
ATOM   3711  O   ARG B 106       2.481  49.294  33.978  1.00 24.55      B    O  
ATOM   3712  CB  ARG B 106       5.428  50.439  34.758  1.00 23.88      B    C  
ATOM   3713  CG  ARG B 106       5.275  50.729  33.267  1.00 24.33      B    C  
ATOM   3714  CD  ARG B 106       4.512  52.020  33.044  1.00 24.65      B    C  
ATOM   3715  NE  ARG B 106       4.246  52.258  31.633  1.00 25.54      B    N  
ATOM   3716  CZ  ARG B 106       3.312  51.615  30.938  1.00 23.84      B    C  
ATOM   3717  NH1 ARG B 106       2.575  50.673  31.482  1.00 26.91      B    N1+
ATOM   3718  NH2 ARG B 106       3.148  51.877  29.678  1.00 24.80      B    N  
ATOM   3719  N   LEU B 107       3.499  47.882  35.408  1.00 24.23      B    N  
ATOM   3720  CA  LEU B 107       2.797  46.686  34.948  1.00 23.93      B    C  
ATOM   3721  C   LEU B 107       1.636  46.267  35.844  1.00 25.39      B    C  
ATOM   3722  O   LEU B 107       1.200  45.108  35.806  1.00 26.27      B    O  
ATOM   3723  CB  LEU B 107       3.771  45.526  34.835  1.00 23.30      B    C  
ATOM   3724  CG  LEU B 107       4.869  45.596  33.766  1.00 24.27      B    C  
ATOM   3725  CD1 LEU B 107       5.721  44.326  33.818  1.00 23.14      B    C  
ATOM   3726  CD2 LEU B 107       4.228  45.750  32.401  1.00 24.97      B    C  
ATOM   3727  N   CYS B 108       1.117  47.192  36.641  1.00 28.71      B    N  
ATOM   3728  CA  CYS B 108      -0.055  46.893  37.491  1.00 30.44      B    C  
ATOM   3729  C   CYS B 108       0.117  45.618  38.330  1.00 26.81      B    C  
ATOM   3730  O   CYS B 108      -0.825  44.864  38.547  1.00 28.78      B    O  
ATOM   3731  CB  CYS B 108      -1.305  46.771  36.612  1.00 30.27      B    C  
ATOM   3732  SG  CYS B 108      -1.687  48.311  35.785  1.00 33.14      B    S  
ATOM   3733  N   LEU B 109       1.341  45.378  38.767  1.00 27.62      B    N  
ATOM   3734  CA  LEU B 109       1.658  44.267  39.609  1.00 25.52      B    C  
ATOM   3735  C   LEU B 109       1.600  44.790  41.027  1.00 28.70      B    C  
ATOM   3736  O   LEU B 109       1.619  46.001  41.224  1.00 29.68      B    O  
ATOM   3737  CB  LEU B 109       3.005  43.693  39.228  1.00 28.78      B    C  
ATOM   3738  CG  LEU B 109       2.873  42.813  37.986  1.00 28.28      B    C  
ATOM   3739  CD1 LEU B 109       4.231  42.410  37.462  1.00 27.28      B    C  
ATOM   3740  CD2 LEU B 109       2.022  41.590  38.273  1.00 30.39      B    C  
ATOM   3741  N   PRO B 110       1.470  43.888  42.011  1.00 30.48      B    N  
ATOM   3742  CA  PRO B 110       1.226  44.317  43.388  1.00 32.65      B    C  
ATOM   3743  C   PRO B 110       2.394  44.994  44.070  1.00 31.93      B    C  
ATOM   3744  O   PRO B 110       3.545  44.558  43.966  1.00 33.36      B    O  
ATOM   3745  CB  PRO B 110       0.872  43.023  44.107  1.00 33.07      B    C  
ATOM   3746  CG  PRO B 110       1.566  41.949  43.333  1.00 33.60      B    C  
ATOM   3747  CD  PRO B 110       1.626  42.423  41.909  1.00 31.49      B    C  
ATOM   3748  N   SER B 111       2.077  46.090  44.743  1.00 37.19      B    N  
ATOM   3749  CA  SER B 111       3.034  46.790  45.570  1.00 43.58      B    C  
ATOM   3750  C   SER B 111       3.532  45.918  46.709  1.00 42.18      B    C  
ATOM   3751  O   SER B 111       2.886  44.928  47.082  1.00 42.95      B    O  
ATOM   3752  CB  SER B 111       2.412  48.049  46.150  1.00 45.00      B    C  
ATOM   3753  OG  SER B 111       3.428  48.816  46.743  1.00 50.11      B    O  
ATOM   3754  N   PHE B 112       4.706  46.281  47.221  1.00 46.70      B    N  
ATOM   3755  CA  PHE B 112       5.358  45.587  48.336  1.00 43.33      B    C  
ATOM   3756  C   PHE B 112       6.265  46.565  49.081  1.00 44.15      B    C  
ATOM   3757  O   PHE B 112       6.502  47.663  48.600  1.00 42.30      B    O  
ATOM   3758  CB  PHE B 112       6.150  44.368  47.858  1.00 45.78      B    C  
ATOM   3759  CG  PHE B 112       7.240  44.679  46.853  1.00 44.90      B    C  
ATOM   3760  CD1 PHE B 112       8.499  45.065  47.275  1.00 43.19      B    C  
ATOM   3761  CD2 PHE B 112       7.010  44.544  45.491  1.00 46.61      B    C  
ATOM   3762  CE1 PHE B 112       9.495  45.342  46.363  1.00 45.91      B    C  
ATOM   3763  CE2 PHE B 112       8.004  44.816  44.567  1.00 43.72      B    C  
ATOM   3764  CZ  PHE B 112       9.252  45.218  45.009  1.00 44.88      B    C  
ATOM   3765  N   ASP B 113       6.742  46.175  50.263  1.00 48.81      B    N  
ATOM   3766  CA  ASP B 113       7.612  47.049  51.069  1.00 46.24      B    C  
ATOM   3767  C   ASP B 113       9.061  46.749  50.718  1.00 38.82      B    C  
ATOM   3768  O   ASP B 113       9.529  45.614  50.835  1.00 36.32      B    O  
ATOM   3769  CB  ASP B 113       7.365  46.879  52.564  1.00 46.78      B    C  
ATOM   3770  CG  ASP B 113       8.108  47.904  53.392  1.00 48.92      B    C  
ATOM   3771  OD1 ASP B 113       9.338  47.760  53.581  1.00 48.40      B    O  
ATOM   3772  OD2 ASP B 113       7.454  48.844  53.874  1.00 53.51      B    O1-
ATOM   3773  N   LYS B 114       9.757  47.793  50.290  1.00 39.23      B    N  
ATOM   3774  CA  LYS B 114      11.124  47.687  49.780  1.00 39.93      B    C  
ATOM   3775  C   LYS B 114      12.095  47.132  50.810  1.00 38.49      B    C  
ATOM   3776  O   LYS B 114      12.961  46.307  50.473  1.00 36.97      B    O  
ATOM   3777  CB  LYS B 114      11.580  49.048  49.256  1.00 44.06      B    C  
ATOM   3778  CG  LYS B 114      10.736  49.510  48.072  1.00 49.92      B    C  
ATOM   3779  CD  LYS B 114      11.237  50.788  47.406  1.00 51.06      B    C  
ATOM   3780  CE  LYS B 114      10.842  52.043  48.176  1.00 51.41      B    C  
ATOM   3781  NZ  LYS B 114      11.030  53.251  47.319  1.00 50.19      B    N1+
ATOM   3782  N   LEU B 115      11.916  47.561  52.063  1.00 38.17      B    N  
ATOM   3783  CA  LEU B 115      12.735  47.094  53.201  1.00 40.26      B    C  
ATOM   3784  C   LEU B 115      12.428  45.649  53.625  1.00 44.45      B    C  
ATOM   3785  O   LEU B 115      13.336  44.920  54.043  1.00 43.08      B    O  
ATOM   3786  CB  LEU B 115      12.579  48.056  54.388  1.00 44.07      B    C  
ATOM   3787  CG  LEU B 115      13.109  49.461  54.050  1.00 45.34      B    C  
ATOM   3788  CD1 LEU B 115      12.771  50.489  55.107  1.00 46.37      B    C  
ATOM   3789  CD2 LEU B 115      14.619  49.415  53.790  1.00 48.06      B    C  
ATOM   3790  N   GLU B 116      11.175  45.203  53.481  1.00 43.11      B    N  
ATOM   3791  CA  GLU B 116      10.871  43.800  53.797  1.00 41.10      B    C  
ATOM   3792  C   GLU B 116      11.528  42.923  52.766  1.00 41.07      B    C  
ATOM   3793  O   GLU B 116      12.184  41.926  53.095  1.00 44.13      B    O  
ATOM   3794  CB  GLU B 116       9.374  43.535  53.862  1.00 40.87      B    C  
ATOM   3795  CG  GLU B 116       8.644  44.383  54.901  1.00 41.00      B    C  
ATOM   3796  CD  GLU B 116       9.129  44.157  56.330  1.00 48.92      B    C  
ATOM   3797  OE1 GLU B 116       9.536  43.015  56.678  1.00 46.51      B    O  
ATOM   3798  OE2 GLU B 116       9.090  45.137  57.116  1.00 54.64      B    O1-
ATOM   3799  N   LEU B 117      11.414  43.316  51.504  1.00 44.98      B    N  
ATOM   3800  CA  LEU B 117      12.023  42.520  50.455  1.00 39.09      B    C  
ATOM   3801  C   LEU B 117      13.528  42.439  50.663  1.00 33.62      B    C  
ATOM   3802  O   LEU B 117      14.140  41.370  50.539  1.00 37.44      B    O  
ATOM   3803  CB  LEU B 117      11.677  43.099  49.078  1.00 38.30      B    C  
ATOM   3804  CG  LEU B 117      12.318  42.353  47.926  1.00 37.24      B    C  
ATOM   3805  CD1 LEU B 117      12.041  40.866  48.029  1.00 37.16      B    C  
ATOM   3806  CD2 LEU B 117      11.829  42.926  46.600  1.00 44.32      B    C  
ATOM   3807  N   LEU B 118      14.132  43.574  50.982  1.00 38.97      B    N  
ATOM   3808  CA  LEU B 118      15.582  43.627  51.220  1.00 38.82      B    C  
ATOM   3809  C   LEU B 118      15.956  42.755  52.415  1.00 36.52      B    C  
ATOM   3810  O   LEU B 118      16.945  42.014  52.377  1.00 38.17      B    O  
ATOM   3811  CB  LEU B 118      16.022  45.072  51.440  1.00 38.04      B    C  
ATOM   3812  CG  LEU B 118      17.477  45.362  51.814  1.00 38.44      B    C  
ATOM   3813  CD1 LEU B 118      18.482  44.841  50.799  1.00 36.57      B    C  
ATOM   3814  CD2 LEU B 118      17.616  46.857  51.982  1.00 40.24      B    C  
ATOM   3815  N   GLU B 119      15.161  42.817  53.475  1.00 40.59      B    N  
ATOM   3816  CA  GLU B 119      15.448  41.984  54.644  1.00 40.85      B    C  
ATOM   3817  C   GLU B 119      15.366  40.508  54.228  1.00 41.03      B    C  
ATOM   3818  O   GLU B 119      16.270  39.725  54.545  1.00 38.41      B    O  
ATOM   3819  CB  GLU B 119      14.523  42.334  55.818  1.00 46.99      B    C  
ATOM   3820  CG  GLU B 119      14.707  41.477  57.086  1.00 53.40      B    C  
ATOM   3821  CD  GLU B 119      16.144  41.407  57.608  1.00 58.46      B    C  
ATOM   3822  OE1 GLU B 119      16.913  42.370  57.421  1.00 60.38      B    O  
ATOM   3823  OE2 GLU B 119      16.514  40.378  58.220  1.00 62.57      B    O1-
ATOM   3824  N   CYS B 120      14.324  40.144  53.460  1.00 39.54      B    N  
ATOM   3825  CA  CYS B 120      14.185  38.762  52.975  1.00 37.10      B    C  
ATOM   3826  C   CYS B 120      15.357  38.367  52.124  1.00 35.21      B    C  
ATOM   3827  O   CYS B 120      15.845  37.248  52.206  1.00 35.77      B    O  
ATOM   3828  CB  CYS B 120      12.883  38.559  52.187  1.00 40.47      B    C  
ATOM   3829  SG  CYS B 120      11.392  38.831  53.175  1.00 45.65      B    S  
ATOM   3830  N   ILE B 121      15.814  39.287  51.285  1.00 36.40      B    N  
ATOM   3831  CA  ILE B 121      16.973  38.997  50.451  1.00 35.04      B    C  
ATOM   3832  C   ILE B 121      18.234  38.808  51.290  1.00 31.87      B    C  
ATOM   3833  O   ILE B 121      19.041  37.905  51.022  1.00 34.35      B    O  
ATOM   3834  CB  ILE B 121      17.142  40.067  49.352  1.00 32.61      B    C  
ATOM   3835  CG1 ILE B 121      16.066  39.829  48.289  1.00 36.21      B    C  
ATOM   3836  CG2 ILE B 121      18.507  39.970  48.711  1.00 31.48      B    C  
ATOM   3837  CD1 ILE B 121      15.961  40.908  47.242  1.00 40.49      B    C  
ATOM   3838  N   ARG B 122      18.398  39.656  52.300  1.00 38.56      B    N  
ATOM   3839  CA  ARG B 122      19.511  39.514  53.246  1.00 39.34      B    C  
ATOM   3840  C   ARG B 122      19.439  38.137  53.893  1.00 39.63      B    C  
ATOM   3841  O   ARG B 122      20.420  37.385  53.903  1.00 37.77      B    O  
ATOM   3842  CB  ARG B 122      19.466  40.591  54.336  1.00 39.25      B    C  
ATOM   3843  CG  ARG B 122      20.785  40.659  55.124  1.00 42.94      B    C  
ATOM   3844  CD  ARG B 122      20.700  41.487  56.393  1.00 38.15      B    C  
ATOM   3845  NE  ARG B 122      19.708  40.941  57.300  1.00 44.97      B    N  
ATOM   3846  CZ  ARG B 122      19.866  39.834  58.033  1.00 45.92      B    C  
ATOM   3847  NH1 ARG B 122      20.984  39.116  57.979  1.00 45.70      B    N1+
ATOM   3848  NH2 ARG B 122      18.874  39.425  58.816  1.00 52.03      B    N  
ATOM   3849  N   ARG B 123      18.259  37.792  54.405  1.00 44.42      B    N  
ATOM   3850  CA  ARG B 123      18.081  36.489  55.045  1.00 46.26      B    C  
ATOM   3851  C   ARG B 123      18.458  35.360  54.096  1.00 46.83      B    C  
ATOM   3852  O   ARG B 123      19.159  34.411  54.478  1.00 46.73      B    O  
ATOM   3853  CB  ARG B 123      16.651  36.331  55.554  1.00 48.63      B    C  
ATOM   3854  CG  ARG B 123      16.312  37.226  56.745  1.00 47.38      B    C  
ATOM   3855  CD  ARG B 123      16.987  36.773  58.046  1.00 53.49      B    C  
ATOM   3856  NE  ARG B 123      16.551  35.440  58.488  1.00 55.88      B    N  
ATOM   3857  CZ  ARG B 123      17.225  34.294  58.326  1.00 60.78      B    C  
ATOM   3858  NH1 ARG B 123      18.426  34.264  57.744  1.00 59.37      B    N1+
ATOM   3859  NH2 ARG B 123      16.694  33.151  58.773  1.00 58.60      B    N  
ATOM   3860  N   LEU B 124      18.037  35.484  52.843  1.00 47.39      B    N  
ATOM   3861  CA  LEU B 124      18.335  34.461  51.843  1.00 45.77      B    C  
ATOM   3862  C   LEU B 124      19.825  34.340  51.583  1.00 44.14      B    C  
ATOM   3863  O   LEU B 124      20.365  33.227  51.440  1.00 44.36      B    O  
ATOM   3864  CB  LEU B 124      17.591  34.749  50.521  1.00 46.03      B    C  
ATOM   3865  CG  LEU B 124      17.992  33.874  49.331  1.00 47.90      B    C  
ATOM   3866  CD1 LEU B 124      17.660  32.413  49.610  1.00 47.95      B    C  
ATOM   3867  CD2 LEU B 124      17.306  34.352  48.047  1.00 53.57      B    C  
ATOM   3868  N   ILE B 125      20.504  35.475  51.498  1.00 47.22      B    N  
ATOM   3869  CA  ILE B 125      21.943  35.432  51.227  1.00 46.78      B    C  
ATOM   3870  C   ILE B 125      22.690  34.855  52.439  1.00 38.30      B    C  
ATOM   3871  O   ILE B 125      23.677  34.150  52.271  1.00 39.70      B    O  
ATOM   3872  CB  ILE B 125      22.503  36.814  50.799  1.00 50.51      B    C  
ATOM   3873  CG1 ILE B 125      21.809  37.288  49.511  1.00 48.57      B    C  
ATOM   3874  CG2 ILE B 125      24.014  36.726  50.554  1.00 50.35      B    C  
ATOM   3875  CD1 ILE B 125      21.893  38.773  49.269  1.00 44.64      B    C  
ATOM   3876  N   GLU B 126      22.206  35.163  53.641  1.00 45.03      B    N  
ATOM   3877  CA  GLU B 126      22.773  34.643  54.887  1.00 46.87      B    C  
ATOM   3878  C   GLU B 126      22.748  33.124  54.812  1.00 50.62      B    C  
ATOM   3879  O   GLU B 126      23.778  32.467  54.946  1.00 45.42      B    O  
ATOM   3880  CB  GLU B 126      21.975  35.149  56.094  1.00 57.45      B    C  
ATOM   3881  CG  GLU B 126      22.701  35.040  57.430  1.00 63.82      B    C  
ATOM   3882  CD  GLU B 126      21.932  35.695  58.562  1.00 71.56      B    C  
ATOM   3883  OE1 GLU B 126      20.729  35.397  58.719  1.00 73.38      B    O  
ATOM   3884  OE2 GLU B 126      22.527  36.508  59.303  1.00 76.63      B    O1-
ATOM   3885  N   VAL B 127      21.573  32.576  54.506  1.00 55.94      B    N  
ATOM   3886  CA  VAL B 127      21.411  31.131  54.369  1.00 49.73      B    C  
ATOM   3887  C   VAL B 127      22.401  30.554  53.358  1.00 48.08      B    C  
ATOM   3888  O   VAL B 127      22.931  29.475  53.575  1.00 50.74      B    O  
ATOM   3889  CB  VAL B 127      19.955  30.746  53.996  1.00 50.33      B    C  
ATOM   3890  CG1 VAL B 127      19.846  29.269  53.651  1.00 53.12      B    C  
ATOM   3891  CG2 VAL B 127      19.006  31.076  55.136  1.00 47.06      B    C  
ATOM   3892  N   ASP B 128      22.663  31.254  52.258  1.00 51.01      B    N  
ATOM   3893  CA  ASP B 128      23.652  30.764  51.287  1.00 48.21      B    C  
ATOM   3894  C   ASP B 128      24.954  31.553  51.292  1.00 47.21      B    C  
ATOM   3895  O   ASP B 128      25.665  31.585  50.276  1.00 46.36      B    O  
ATOM   3896  CB  ASP B 128      23.056  30.724  49.882  1.00 54.82      B    C  
ATOM   3897  CG  ASP B 128      22.012  29.641  49.734  1.00 59.13      B    C  
ATOM   3898  OD1 ASP B 128      21.113  29.570  50.596  1.00 56.40      B    O  
ATOM   3899  OD2 ASP B 128      22.096  28.856  48.771  1.00 57.95      B    O1-
ATOM   3900  N   LYS B 129      25.286  32.151  52.440  1.00 49.09      B    N  
ATOM   3901  CA  LYS B 129      26.572  32.862  52.617  1.00 53.30      B    C  
ATOM   3902  C   LYS B 129      27.735  32.195  51.920  1.00 48.25      B    C  
ATOM   3903  O   LYS B 129      28.509  32.843  51.231  1.00 50.68      B    O  
ATOM   3904  CB  LYS B 129      26.959  32.951  54.091  1.00 61.68      B    C  
ATOM   3905  CG  LYS B 129      26.440  34.170  54.823  1.00 70.90      B    C  
ATOM   3906  CD  LYS B 129      27.321  34.504  56.020  1.00 77.52      B    C  
ATOM   3907  CE  LYS B 129      26.660  35.547  56.907  1.00 83.31      B    C  
ATOM   3908  NZ  LYS B 129      27.549  36.000  58.012  1.00 88.10      B    N1+
ATOM   3909  N   ASP B 130      27.853  30.885  52.104  1.00 50.40      B    N  
ATOM   3910  CA  ASP B 130      29.006  30.144  51.603  1.00 50.19      B    C  
ATOM   3911  C   ASP B 130      29.090  30.019  50.096  1.00 50.67      B    C  
ATOM   3912  O   ASP B 130      30.144  29.640  49.574  1.00 44.72      B    O  
ATOM   3913  CB  ASP B 130      29.071  28.770  52.274  1.00 56.07      B    C  
ATOM   3914  CG  ASP B 130      29.429  28.871  53.748  1.00 60.06      B    C  
ATOM   3915  OD1 ASP B 130      30.473  29.485  54.057  1.00 69.45      B    O  
ATOM   3916  OD2 ASP B 130      28.680  28.350  54.599  1.00 63.89      B    O1-
ATOM   3917  N   TRP B 131      28.000  30.325  49.389  1.00 49.36      B    N  
ATOM   3918  CA  TRP B 131      28.035  30.313  47.922  1.00 47.93      B    C  
ATOM   3919  C   TRP B 131      28.725  31.560  47.382  1.00 43.14      B    C  
ATOM   3920  O   TRP B 131      29.240  31.564  46.259  1.00 42.02      B    O  
ATOM   3921  CB  TRP B 131      26.624  30.184  47.324  1.00 48.77      B    C  
ATOM   3922  CG  TRP B 131      26.049  28.788  47.342  1.00 44.51      B    C  
ATOM   3923  CD1 TRP B 131      25.288  28.220  48.330  1.00 45.84      B    C  
ATOM   3924  CD2 TRP B 131      26.172  27.795  46.311  1.00 43.04      B    C  
ATOM   3925  CE2 TRP B 131      25.473  26.646  46.748  1.00 41.97      B    C  
ATOM   3926  CE3 TRP B 131      26.810  27.762  45.067  1.00 43.09      B    C  
ATOM   3927  NE1 TRP B 131      24.940  26.932  47.980  1.00 43.39      B    N  
ATOM   3928  CZ2 TRP B 131      25.371  25.486  45.967  1.00 41.91      B    C  
ATOM   3929  CZ3 TRP B 131      26.715  26.596  44.293  1.00 43.73      B    C  
ATOM   3930  CH2 TRP B 131      26.002  25.480  44.755  1.00 43.75      B    C  
ATOM   3931  N   VAL B 132      28.732  32.614  48.189  1.00 48.74      B    N  
ATOM   3932  CA  VAL B 132      29.366  33.871  47.811  1.00 45.07      B    C  
ATOM   3933  C   VAL B 132      30.862  33.636  47.796  1.00 44.18      B    C  
ATOM   3934  O   VAL B 132      31.461  33.402  48.838  1.00 56.64      B    O  
ATOM   3935  CB  VAL B 132      29.063  35.007  48.806  1.00 43.07      B    C  
ATOM   3936  CG1 VAL B 132      29.640  36.318  48.294  1.00 45.13      B    C  
ATOM   3937  CG2 VAL B 132      27.571  35.156  49.025  1.00 41.20      B    C  
ATOM   3938  N   PRO B 133      31.469  33.691  46.617  1.00 40.56      B    N  
ATOM   3939  CA  PRO B 133      32.883  33.465  46.517  1.00 45.33      B    C  
ATOM   3940  C   PRO B 133      33.670  34.688  46.983  1.00 50.88      B    C  
ATOM   3941  O   PRO B 133      33.084  35.740  47.247  1.00 56.27      B    O  
ATOM   3942  CB  PRO B 133      33.087  33.243  45.021  1.00 41.53      B    C  
ATOM   3943  CG  PRO B 133      32.054  34.099  44.390  1.00 43.93      B    C  
ATOM   3944  CD  PRO B 133      30.893  34.143  45.338  1.00 45.42      B    C  
ATOM   3945  N   ASP B 134      34.988  34.541  47.073  1.00 56.16      B    N  
ATOM   3946  CA  ASP B 134      35.840  35.629  47.542  1.00 57.94      B    C  
ATOM   3947  C   ASP B 134      37.138  35.788  46.783  1.00 53.41      B    C  
ATOM   3948  O   ASP B 134      37.963  36.610  47.158  1.00 56.67      B    O  
ATOM   3949  CB  ASP B 134      36.123  35.467  49.032  1.00 60.09      B    C  
ATOM   3950  CG  ASP B 134      36.698  34.124  49.375  1.00 61.57      B    C  
ATOM   3951  OD1 ASP B 134      37.383  33.531  48.521  1.00 65.16      B    O  
ATOM   3952  OD2 ASP B 134      36.464  33.669  50.512  1.00 65.55      B    O1-
ATOM   3953  N   ALA B 135      37.320  35.017  45.717  1.00 55.53      B    N  
ATOM   3954  CA  ALA B 135      38.473  35.194  44.852  1.00 53.31      B    C  
ATOM   3955  C   ALA B 135      38.367  36.583  44.247  1.00 56.83      B    C  
ATOM   3956  O   ALA B 135      37.261  37.107  44.048  1.00 57.60      B    O  
ATOM   3957  CB  ALA B 135      38.513  34.131  43.763  1.00 55.32      B    C  
ATOM   3958  N   ALA B 136      39.515  37.186  43.975  1.00 52.70      B    N  
ATOM   3959  CA  ALA B 136      39.556  38.539  43.466  1.00 52.35      B    C  
ATOM   3960  C   ALA B 136      38.582  38.728  42.291  1.00 55.13      B    C  
ATOM   3961  O   ALA B 136      38.577  37.948  41.340  1.00 59.99      B    O  
ATOM   3962  CB  ALA B 136      40.976  38.884  43.052  1.00 48.53      B    C  
ATOM   3963  N   GLY B 137      37.729  39.739  42.383  1.00 51.72      B    N  
ATOM   3964  CA  GLY B 137      36.830  40.078  41.281  1.00 56.19      B    C  
ATOM   3965  C   GLY B 137      35.608  39.195  41.107  1.00 54.72      B    C  
ATOM   3966  O   GLY B 137      35.003  39.197  40.034  1.00 53.28      B    O  
ATOM   3967  N   THR B 138      35.236  38.466  42.161  1.00 47.29      B    N  
ATOM   3968  CA  THR B 138      34.077  37.594  42.141  1.00 43.91      B    C  
ATOM   3969  C   THR B 138      32.991  38.149  43.048  1.00 48.54      B    C  
ATOM   3970  O   THR B 138      33.254  38.962  43.956  1.00 44.38      B    O  
ATOM   3971  CB  THR B 138      34.401  36.162  42.625  1.00 49.15      B    C  
ATOM   3972  CG2 THR B 138      35.549  35.540  41.826  1.00 47.73      B    C  
ATOM   3973  OG1 THR B 138      34.718  36.177  44.024  1.00 52.66      B    O  
ATOM   3974  N   SER B 139      31.773  37.664  42.824  1.00 41.49      B    N  
ATOM   3975  CA  SER B 139      30.605  38.154  43.531  1.00 37.30      B    C  
ATOM   3976  C   SER B 139      29.414  37.221  43.409  1.00 34.79      B    C  
ATOM   3977  O   SER B 139      29.416  36.257  42.650  1.00 34.54      B    O  
ATOM   3978  CB  SER B 139      30.178  39.469  42.913  1.00 37.84      B    C  
ATOM   3979  OG  SER B 139      29.729  39.212  41.599  1.00 34.77      B    O  
ATOM   3980  N   LEU B 140      28.378  37.540  44.161  1.00 35.66      B    N  
ATOM   3981  CA  LEU B 140      27.136  36.814  44.081  1.00 35.95      B    C  
ATOM   3982  C   LEU B 140      26.131  37.699  43.356  1.00 35.53      B    C  
ATOM   3983  O   LEU B 140      25.868  38.816  43.812  1.00 34.78      B    O  
ATOM   3984  CB  LEU B 140      26.624  36.497  45.485  1.00 36.23      B    C  
ATOM   3985  CG  LEU B 140      25.414  35.573  45.434  1.00 38.75      B    C  
ATOM   3986  CD1 LEU B 140      25.883  34.137  45.208  1.00 40.44      B    C  
ATOM   3987  CD2 LEU B 140      24.583  35.697  46.690  1.00 37.24      B    C  
ATOM   3988  N   TYR B 141      25.604  37.211  42.226  1.00 36.84      B    N  
ATOM   3989  CA  TYR B 141      24.543  37.909  41.467  1.00 32.39      B    C  
ATOM   3990  C   TYR B 141      23.201  37.509  42.070  1.00 33.69      B    C  
ATOM   3991  O   TYR B 141      22.936  36.325  42.292  1.00 40.17      B    O  
ATOM   3992  CB  TYR B 141      24.606  37.574  39.981  1.00 33.71      B    C  
ATOM   3993  CG  TYR B 141      23.705  38.429  39.110  1.00 32.24      B    C  
ATOM   3994  CD1 TYR B 141      23.945  39.775  38.950  1.00 31.78      B    C  
ATOM   3995  CD2 TYR B 141      22.621  37.878  38.441  1.00 35.84      B    C  
ATOM   3996  CE1 TYR B 141      23.129  40.568  38.171  1.00 30.71      B    C  
ATOM   3997  CE2 TYR B 141      21.797  38.662  37.645  1.00 35.67      B    C  
ATOM   3998  CZ  TYR B 141      22.059  40.011  37.516  1.00 30.15      B    C  
ATOM   3999  OH  TYR B 141      21.280  40.788  36.713  1.00 26.37      B    O  
ATOM   4000  N   VAL B 142      22.393  38.519  42.393  1.00 32.27      B    N  
ATOM   4001  CA  VAL B 142      21.084  38.375  42.979  1.00 29.57      B    C  
ATOM   4002  C   VAL B 142      20.040  38.798  41.920  1.00 30.00      B    C  
ATOM   4003  O   VAL B 142      20.096  39.926  41.411  1.00 29.69      B    O  
ATOM   4004  CB  VAL B 142      20.959  39.310  44.180  1.00 29.93      B    C  
ATOM   4005  CG1 VAL B 142      19.656  39.069  44.919  1.00 27.89      B    C  
ATOM   4006  CG2 VAL B 142      22.159  39.136  45.105  1.00 34.91      B    C  
ATOM   4007  N   ARG B 143      19.091  37.905  41.627  1.00 29.57      B    N  
ATOM   4008  CA  ARG B 143      18.061  38.101  40.573  1.00 24.59      B    C  
ATOM   4009  C   ARG B 143      16.673  37.960  41.171  1.00 27.88      B    C  
ATOM   4010  O   ARG B 143      16.120  36.860  41.197  1.00 28.14      B    O  
ATOM   4011  CB  ARG B 143      18.285  37.072  39.462  1.00 26.27      B    C  
ATOM   4012  CG  ARG B 143      17.191  36.911  38.386  1.00 28.70      B    C  
ATOM   4013  CD  ARG B 143      16.739  38.234  37.762  1.00 25.29      B    C  
ATOM   4014  NE  ARG B 143      17.835  38.888  37.060  1.00 26.67      B    N  
ATOM   4015  CZ  ARG B 143      18.161  38.725  35.789  1.00 28.31      B    C  
ATOM   4016  NH1 ARG B 143      17.474  37.905  34.985  1.00 28.22      B    N1+
ATOM   4017  NH2 ARG B 143      19.192  39.403  35.304  1.00 26.98      B    N  
ATOM   4018  N   PRO B 144      16.121  39.068  41.698  1.00 26.07      B    N  
ATOM   4019  CA  PRO B 144      14.736  39.133  42.077  1.00 28.03      B    C  
ATOM   4020  C   PRO B 144      13.856  39.209  40.809  1.00 31.07      B    C  
ATOM   4021  O   PRO B 144      14.298  39.742  39.785  1.00 26.28      B    O  
ATOM   4022  CB  PRO B 144      14.640  40.453  42.835  1.00 27.16      B    C  
ATOM   4023  CG  PRO B 144      16.040  40.952  42.984  1.00 26.82      B    C  
ATOM   4024  CD  PRO B 144      16.720  40.400  41.781  1.00 28.60      B    C  
ATOM   4025  N   VAL B 145      12.641  38.661  40.894  1.00 32.06      B    N  
ATOM   4026  CA  VAL B 145      11.688  38.633  39.781  1.00 29.11      B    C  
ATOM   4027  C   VAL B 145      10.302  38.757  40.383  1.00 31.05      B    C  
ATOM   4028  O   VAL B 145      10.033  38.275  41.491  1.00 34.66      B    O  
ATOM   4029  CB  VAL B 145      11.744  37.293  38.984  1.00 29.83      B    C  
ATOM   4030  CG1 VAL B 145      10.913  37.342  37.699  1.00 31.46      B    C  
ATOM   4031  CG2 VAL B 145      13.155  36.916  38.625  1.00 29.50      B    C  
ATOM   4032  N   LEU B 146       9.434  39.455  39.673  1.00 30.04      B    N  
ATOM   4033  CA  LEU B 146       8.035  39.524  40.003  1.00 27.86      B    C  
ATOM   4034  C   LEU B 146       7.286  39.272  38.698  1.00 32.94      B    C  
ATOM   4035  O   LEU B 146       7.489  39.991  37.707  1.00 30.79      B    O  
ATOM   4036  CB  LEU B 146       7.683  40.893  40.542  1.00 28.02      B    C  
ATOM   4037  CG  LEU B 146       6.228  41.164  40.910  1.00 31.13      B    C  
ATOM   4038  CD1 LEU B 146       5.659  40.129  41.884  1.00 33.55      B    C  
ATOM   4039  CD2 LEU B 146       6.124  42.553  41.512  1.00 30.89      B    C  
ATOM   4040  N   ILE B 147       6.445  38.242  38.694  1.00 32.98      B    N  
ATOM   4041  CA  ILE B 147       5.607  37.928  37.545  1.00 29.73      B    C  
ATOM   4042  C   ILE B 147       4.126  37.865  37.888  1.00 32.30      B    C  
ATOM   4043  O   ILE B 147       3.750  37.438  38.994  1.00 29.52      B    O  
ATOM   4044  CB  ILE B 147       5.960  36.589  36.937  1.00 28.49      B    C  
ATOM   4045  CG1 ILE B 147       5.788  35.455  37.963  1.00 32.43      B    C  
ATOM   4046  CG2 ILE B 147       7.370  36.631  36.372  1.00 28.74      B    C  
ATOM   4047  CD1 ILE B 147       5.840  34.099  37.307  1.00 31.26      B    C  
ATOM   4048  N   GLY B 148       3.295  38.288  36.927  1.00 29.54      B    N  
ATOM   4049  CA  GLY B 148       1.849  38.129  37.014  1.00 26.12      B    C  
ATOM   4050  C   GLY B 148       1.541  36.654  36.868  1.00 25.46      B    C  
ATOM   4051  O   GLY B 148       2.371  35.880  36.380  1.00 27.36      B    O  
ATOM   4052  N   ASN B 149       0.365  36.231  37.305  1.00 29.01      B    N  
ATOM   4053  CA  ASN B 149       0.020  34.801  37.256  1.00 33.88      B    C  
ATOM   4054  C   ASN B 149      -1.493  34.606  37.255  1.00 39.63      B    C  
ATOM   4055  O   ASN B 149      -2.015  33.788  38.001  1.00 42.34      B    O  
ATOM   4056  CB  ASN B 149       0.644  34.106  38.474  1.00 34.55      B    C  
ATOM   4057  CG  ASN B 149       0.759  32.608  38.324  1.00 34.23      B    C  
ATOM   4058  ND2 ASN B 149       0.692  31.919  39.451  1.00 39.54      B    N  
ATOM   4059  OD1 ASN B 149       0.971  32.073  37.234  1.00 31.35      B    O  
ATOM   4060  N   GLU B 150      -2.195  35.406  36.453  1.00 41.40      B    N  
ATOM   4061  CA  GLU B 150      -3.634  35.275  36.297  1.00 40.41      B    C  
ATOM   4062  C   GLU B 150      -3.834  34.098  35.358  1.00 41.50      B    C  
ATOM   4063  O   GLU B 150      -3.255  34.073  34.269  1.00 38.59      B    O  
ATOM   4064  CB  GLU B 150      -4.225  36.538  35.674  1.00 43.45      B    C  
ATOM   4065  CG  GLU B 150      -5.745  36.605  35.671  1.00 46.92      B    C  
ATOM   4066  CD  GLU B 150      -6.345  36.602  37.066  1.00 56.51      B    C  
ATOM   4067  OE1 GLU B 150      -5.662  37.024  38.022  1.00 58.55      B    O  
ATOM   4068  OE2 GLU B 150      -7.508  36.172  37.211  1.00 67.66      B    O1-
ATOM   4069  N   PRO B 151      -4.621  33.095  35.773  1.00 38.63      B    N  
ATOM   4070  CA  PRO B 151      -4.834  32.006  34.840  1.00 41.95      B    C  
ATOM   4071  C   PRO B 151      -5.969  32.345  33.845  1.00 38.42      B    C  
ATOM   4072  O   PRO B 151      -6.973  31.656  33.787  1.00 41.42      B    O  
ATOM   4073  CB  PRO B 151      -5.206  30.845  35.770  1.00 40.97      B    C  
ATOM   4074  CG  PRO B 151      -5.995  31.508  36.847  1.00 38.83      B    C  
ATOM   4075  CD  PRO B 151      -5.379  32.893  37.019  1.00 40.91      B    C  
ATOM   4076  N   SER B 152      -5.815  33.408  33.069  1.00 41.64      B    N  
ATOM   4077  CA  SER B 152      -6.846  33.761  32.093  1.00 39.48      B    C  
ATOM   4078  C   SER B 152      -6.272  34.563  30.960  1.00 35.56      B    C  
ATOM   4079  O   SER B 152      -5.258  35.218  31.115  1.00 39.04      B    O  
ATOM   4080  CB  SER B 152      -7.992  34.528  32.744  1.00 42.59      B    C  
ATOM   4081  OG  SER B 152      -7.704  35.903  32.792  1.00 49.18      B    O  
ATOM   4082  N   LEU B 153      -6.948  34.534  29.823  1.00 33.95      B    N  
ATOM   4083  CA  LEU B 153      -6.415  35.138  28.623  1.00 32.93      B    C  
ATOM   4084  C   LEU B 153      -6.788  36.616  28.413  1.00 35.29      B    C  
ATOM   4085  O   LEU B 153      -6.422  37.214  27.401  1.00 33.20      B    O  
ATOM   4086  CB  LEU B 153      -6.802  34.296  27.414  1.00 29.65      B    C  
ATOM   4087  CG  LEU B 153      -6.276  32.857  27.439  1.00 30.67      B    C  
ATOM   4088  CD1 LEU B 153      -6.558  32.187  26.117  1.00 32.86      B    C  
ATOM   4089  CD2 LEU B 153      -4.787  32.742  27.765  1.00 33.85      B    C  
ATOM   4090  N   GLY B 154      -7.520  37.197  29.356  1.00 35.53      B    N  
ATOM   4091  CA  GLY B 154      -7.842  38.616  29.290  1.00 32.71      B    C  
ATOM   4092  C   GLY B 154      -6.567  39.385  29.569  1.00 31.76      B    C  
ATOM   4093  O   GLY B 154      -5.758  38.977  30.404  1.00 28.23      B    O  
ATOM   4094  N   VAL B 155      -6.368  40.468  28.833  1.00 32.17      B    N  
ATOM   4095  CA  VAL B 155      -5.212  41.309  29.022  1.00 36.05      B    C  
ATOM   4096  C   VAL B 155      -5.641  42.277  30.107  1.00 35.55      B    C  
ATOM   4097  O   VAL B 155      -6.258  43.277  29.827  1.00 37.35      B    O  
ATOM   4098  CB  VAL B 155      -4.830  42.035  27.715  1.00 35.65      B    C  
ATOM   4099  CG1 VAL B 155      -3.595  42.894  27.915  1.00 34.76      B    C  
ATOM   4100  CG2 VAL B 155      -4.597  41.018  26.599  1.00 36.96      B    C  
ATOM   4101  N   SER B 156      -5.334  41.968  31.358  1.00 35.23      B    N  
ATOM   4102  CA  SER B 156      -5.817  42.810  32.450  1.00 37.39      B    C  
ATOM   4103  C   SER B 156      -4.944  42.754  33.692  1.00 35.04      B    C  
ATOM   4104  O   SER B 156      -3.966  42.004  33.747  1.00 31.00      B    O  
ATOM   4105  CB  SER B 156      -7.255  42.426  32.769  1.00 39.38      B    C  
ATOM   4106  OG  SER B 156      -7.372  41.016  32.741  1.00 39.64      B    O  
ATOM   4107  N   GLN B 157      -5.296  43.564  34.684  1.00 37.74      B    N  
ATOM   4108  CA  GLN B 157      -4.527  43.600  35.906  1.00 39.07      B    C  
ATOM   4109  C   GLN B 157      -4.726  42.278  36.626  1.00 37.79      B    C  
ATOM   4110  O   GLN B 157      -5.853  41.919  36.948  1.00 38.67      B    O  
ATOM   4111  CB  GLN B 157      -4.948  44.744  36.807  1.00 43.41      B    C  
ATOM   4112  CG  GLN B 157      -4.263  44.676  38.170  1.00 46.06      B    C  
ATOM   4113  CD  GLN B 157      -4.693  45.799  39.073  1.00 44.74      B    C  
ATOM   4114  NE2 GLN B 157      -5.261  45.448  40.211  1.00 48.55      B    N  
ATOM   4115  OE1 GLN B 157      -4.519  46.972  38.751  1.00 43.04      B    O  
ATOM   4116  N   PRO B 158      -3.626  41.566  36.889  1.00 36.69      B    N  
ATOM   4117  CA  PRO B 158      -3.703  40.258  37.501  1.00 37.75      B    C  
ATOM   4118  C   PRO B 158      -4.138  40.310  38.955  1.00 36.90      B    C  
ATOM   4119  O   PRO B 158      -3.932  41.303  39.635  1.00 32.99      B    O  
ATOM   4120  CB  PRO B 158      -2.278  39.736  37.404  1.00 39.08      B    C  
ATOM   4121  CG  PRO B 158      -1.439  40.954  37.369  1.00 39.12      B    C  
ATOM   4122  CD  PRO B 158      -2.236  41.995  36.667  1.00 36.37      B    C  
ATOM   4123  N   THR B 159      -4.748  39.218  39.381  1.00 36.21      B    N  
ATOM   4124  CA  THR B 159      -5.241  39.043  40.725  1.00 40.73      B    C  
ATOM   4125  C   THR B 159      -4.386  38.022  41.445  1.00 37.93      B    C  
ATOM   4126  O   THR B 159      -4.704  37.666  42.564  1.00 40.39      B    O  
ATOM   4127  CB  THR B 159      -6.691  38.524  40.699  1.00 43.02      B    C  
ATOM   4128  CG2 THR B 159      -7.565  39.447  39.861  1.00 41.41      B    C  
ATOM   4129  OG1 THR B 159      -6.702  37.211  40.131  1.00 43.45      B    O  
ATOM   4130  N   ARG B 160      -3.334  37.540  40.775  1.00 37.98      B    N  
ATOM   4131  CA  ARG B 160      -2.326  36.655  41.359  1.00 42.27      B    C  
ATOM   4132  C   ARG B 160      -0.933  37.003  40.848  1.00 40.88      B    C  
ATOM   4133  O   ARG B 160      -0.763  37.441  39.704  1.00 37.76      B    O  
ATOM   4134  CB  ARG B 160      -2.600  35.169  41.090  1.00 51.51      B    C  
ATOM   4135  CG  ARG B 160      -3.426  34.497  42.180  1.00 56.31      B    C  
ATOM   4136  CD  ARG B 160      -4.830  34.117  41.734  1.00 63.71      B    C  
ATOM   4137  NE  ARG B 160      -4.951  32.673  41.514  1.00 67.38      B    N  
ATOM   4138  CZ  ARG B 160      -5.925  32.086  40.817  1.00 70.61      B    C  
ATOM   4139  NH1 ARG B 160      -6.882  32.808  40.227  1.00 68.50      B    N1+
ATOM   4140  NH2 ARG B 160      -5.929  30.761  40.687  1.00 63.35      B    N  
ATOM   4141  N   ALA B 161       0.064  36.792  41.701  1.00 36.78      B    N  
ATOM   4142  CA  ALA B 161       1.434  37.104  41.348  1.00 38.26      B    C  
ATOM   4143  C   ALA B 161       2.425  36.344  42.213  1.00 38.09      B    C  
ATOM   4144  O   ALA B 161       2.118  35.993  43.352  1.00 42.35      B    O  
ATOM   4145  CB  ALA B 161       1.653  38.607  41.454  1.00 38.28      B    C  
ATOM   4146  N   LEU B 162       3.595  36.068  41.645  1.00 36.81      B    N  
ATOM   4147  CA  LEU B 162       4.714  35.430  42.332  1.00 39.20      B    C  
ATOM   4148  C   LEU B 162       5.913  36.357  42.336  1.00 39.33      B    C  
ATOM   4149  O   LEU B 162       6.263  36.922  41.290  1.00 35.74      B    O  
ATOM   4150  CB  LEU B 162       5.152  34.156  41.615  1.00 43.76      B    C  
ATOM   4151  CG  LEU B 162       4.445  32.829  41.939  1.00 58.38      B    C  
ATOM   4152  CD1 LEU B 162       2.944  32.990  42.169  1.00 61.31      B    C  
ATOM   4153  CD2 LEU B 162       4.729  31.815  40.837  1.00 59.63      B    C  
ATOM   4154  N   LEU B 163       6.549  36.476  43.496  1.00 33.39      B    N  
ATOM   4155  CA  LEU B 163       7.800  37.197  43.660  1.00 32.97      B    C  
ATOM   4156  C   LEU B 163       8.814  36.184  44.119  1.00 34.32      B    C  
ATOM   4157  O   LEU B 163       8.614  35.544  45.133  1.00 39.39      B    O  
ATOM   4158  CB  LEU B 163       7.656  38.289  44.712  1.00 36.06      B    C  
ATOM   4159  CG  LEU B 163       8.719  39.398  44.730  1.00 37.68      B    C  
ATOM   4160  CD1 LEU B 163       8.275  40.475  45.702  1.00 40.41      B    C  
ATOM   4161  CD2 LEU B 163      10.105  38.888  45.107  1.00 39.59      B    C  
ATOM   4162  N   PHE B 164       9.887  36.004  43.363  1.00 32.78      B    N  
ATOM   4163  CA  PHE B 164      10.924  35.079  43.749  1.00 33.69      B    C  
ATOM   4164  C   PHE B 164      12.306  35.660  43.477  1.00 33.40      B    C  
ATOM   4165  O   PHE B 164      12.430  36.682  42.806  1.00 35.55      B    O  
ATOM   4166  CB  PHE B 164      10.741  33.709  43.087  1.00 34.88      B    C  
ATOM   4167  CG  PHE B 164      10.807  33.734  41.597  1.00 36.12      B    C  
ATOM   4168  CD1 PHE B 164       9.679  34.056  40.852  1.00 35.62      B    C  
ATOM   4169  CD2 PHE B 164      11.981  33.412  40.938  1.00 32.95      B    C  
ATOM   4170  CE1 PHE B 164       9.736  34.075  39.467  1.00 34.87      B    C  
ATOM   4171  CE2 PHE B 164      12.042  33.436  39.556  1.00 36.06      B    C  
ATOM   4172  CZ  PHE B 164      10.909  33.763  38.820  1.00 32.55      B    C  
ATOM   4173  N   VAL B 165      13.322  35.021  44.054  1.00 32.81      B    N  
ATOM   4174  CA  VAL B 165      14.705  35.485  44.001  1.00 30.59      B    C  
ATOM   4175  C   VAL B 165      15.614  34.294  43.986  1.00 30.35      B    C  
ATOM   4176  O   VAL B 165      15.518  33.441  44.858  1.00 31.55      B    O  
ATOM   4177  CB  VAL B 165      15.091  36.299  45.254  1.00 32.60      B    C  
ATOM   4178  CG1 VAL B 165      16.528  36.784  45.162  1.00 31.76      B    C  
ATOM   4179  CG2 VAL B 165      14.163  37.476  45.462  1.00 33.87      B    C  
ATOM   4180  N   ILE B 166      16.498  34.257  43.002  1.00 31.17      B    N  
ATOM   4181  CA  ILE B 166      17.515  33.232  42.860  1.00 34.01      B    C  
ATOM   4182  C   ILE B 166      18.897  33.905  42.889  1.00 36.85      B    C  
ATOM   4183  O   ILE B 166      19.011  35.114  42.631  1.00 37.50      B    O  
ATOM   4184  CB  ILE B 166      17.376  32.459  41.518  1.00 39.51      B    C  
ATOM   4185  CG1 ILE B 166      17.264  33.433  40.324  1.00 36.70      B    C  
ATOM   4186  CG2 ILE B 166      16.159  31.540  41.550  1.00 40.99      B    C  
ATOM   4187  CD1 ILE B 166      17.245  32.771  38.965  1.00 37.26      B    C  
ATOM   4188  N   LEU B 167      19.939  33.113  43.145  1.00 35.79      B    N  
ATOM   4189  CA  LEU B 167      21.293  33.616  43.289  1.00 36.03      B    C  
ATOM   4190  C   LEU B 167      22.274  32.823  42.448  1.00 37.66      B    C  
ATOM   4191  O   LEU B 167      22.172  31.604  42.361  1.00 43.63      B    O  
ATOM   4192  CB  LEU B 167      21.708  33.529  44.754  1.00 38.10      B    C  
ATOM   4193  CG  LEU B 167      20.738  34.121  45.764  1.00 40.52      B    C  
ATOM   4194  CD1 LEU B 167      21.143  33.710  47.167  1.00 44.07      B    C  
ATOM   4195  CD2 LEU B 167      20.665  35.631  45.644  1.00 42.87      B    C  
ATOM   4196  N   CYS B 168      23.207  33.525  41.811  1.00 37.46      B    N  
ATOM   4197  CA  CYS B 168      24.260  32.904  41.015  1.00 39.17      B    C  
ATOM   4198  C   CYS B 168      25.596  33.381  41.529  1.00 39.49      B    C  
ATOM   4199  O   CYS B 168      25.788  34.587  41.615  1.00 36.65      B    O  
ATOM   4200  CB  CYS B 168      24.226  33.373  39.554  1.00 41.35      B    C  
ATOM   4201  SG  CYS B 168      22.681  33.189  38.704  1.00 58.30      B    S  
ATOM   4202  N   PRO B 169      26.523  32.460  41.857  1.00 43.75      B    N  
ATOM   4203  CA  PRO B 169      27.891  32.931  42.071  1.00 43.34      B    C  
ATOM   4204  C   PRO B 169      28.498  33.259  40.718  1.00 43.70      B    C  
ATOM   4205  O   PRO B 169      28.200  32.574  39.740  1.00 44.78      B    O  
ATOM   4206  CB  PRO B 169      28.596  31.716  42.690  1.00 44.61      B    C  
ATOM   4207  CG  PRO B 169      27.806  30.544  42.228  1.00 47.48      B    C  
ATOM   4208  CD  PRO B 169      26.383  31.023  42.179  1.00 44.58      B    C  
ATOM   4209  N   VAL B 170      29.326  34.295  40.643  1.00 44.43      B    N  
ATOM   4210  CA  VAL B 170      29.937  34.672  39.370  1.00 48.98      B    C  
ATOM   4211  C   VAL B 170      31.396  35.081  39.557  1.00 51.04      B    C  
ATOM   4212  O   VAL B 170      31.800  35.473  40.658  1.00 51.36      B    O  
ATOM   4213  CB  VAL B 170      29.157  35.831  38.673  1.00 53.67      B    C  
ATOM   4214  CG1 VAL B 170      27.644  35.627  38.771  1.00 56.03      B    C  
ATOM   4215  CG2 VAL B 170      29.515  37.182  39.258  1.00 51.33      B    C  
ATOM   4216  N   GLY B 171      32.165  34.982  38.473  1.00 55.34      B    N  
ATOM   4217  CA  GLY B 171      33.545  35.480  38.411  1.00 61.05      B    C  
ATOM   4218  C   GLY B 171      33.544  36.810  37.680  1.00 68.44      B    C  
ATOM   4219  O   GLY B 171      32.720  37.667  37.982  1.00 71.63      B    O  
ATOM   4220  N   ALA B 172      34.473  36.994  36.740  1.00 75.98      B    N  
ATOM   4221  CA  ALA B 172      34.494  38.170  35.834  1.00 69.44      B    C  
ATOM   4222  C   ALA B 172      35.748  38.179  34.970  1.00 65.87      B    C  
ATOM   4223  O   ALA B 172      36.281  37.125  34.633  1.00 64.97      B    O  
ATOM   4224  CB  ALA B 172      34.373  39.482  36.595  1.00 67.96      B    C  
ATOM   4225  N   GLY B 177      42.809  41.704  36.503  1.00 79.64      B    N  
ATOM   4226  CA  GLY B 177      42.134  42.979  36.273  1.00 85.13      B    C  
ATOM   4227  C   GLY B 177      42.530  43.602  34.947  1.00 90.84      B    C  
ATOM   4228  O   GLY B 177      42.991  44.741  34.903  1.00 95.91      B    O  
ATOM   4229  N   SER B 178      42.342  42.846  33.866  1.00 98.52      B    N  
ATOM   4230  CA  SER B 178      42.731  43.268  32.517  1.00 97.32      B    C  
ATOM   4231  C   SER B 178      41.506  43.745  31.718  1.00 91.26      B    C  
ATOM   4232  O   SER B 178      41.150  43.161  30.690  1.00 88.25      B    O  
ATOM   4233  CB  SER B 178      43.442  42.105  31.803  1.00101.56      B    C  
ATOM   4234  OG  SER B 178      44.049  42.517  30.587  1.00105.64      B    O  
ATOM   4235  N   VAL B 179      40.877  44.814  32.210  1.00 84.98      B    N  
ATOM   4236  CA  VAL B 179      39.688  45.417  31.589  1.00 77.62      B    C  
ATOM   4237  C   VAL B 179      39.756  45.355  30.046  1.00 76.68      B    C  
ATOM   4238  O   VAL B 179      40.547  46.064  29.411  1.00 74.84      B    O  
ATOM   4239  CB  VAL B 179      39.478  46.867  32.112  1.00 74.40      B    C  
ATOM   4240  CG1 VAL B 179      40.604  47.802  31.681  1.00 74.41      B    C  
ATOM   4241  CG2 VAL B 179      38.135  47.409  31.666  1.00 71.11      B    C  
ATOM   4242  N   THR B 180      38.936  44.480  29.457  1.00 76.06      B    N  
ATOM   4243  CA  THR B 180      38.959  44.235  28.005  1.00 63.52      B    C  
ATOM   4244  C   THR B 180      37.923  45.082  27.271  1.00 51.72      B    C  
ATOM   4245  O   THR B 180      36.744  44.984  27.561  1.00 52.42      B    O  
ATOM   4246  CB  THR B 180      38.719  42.747  27.680  1.00 61.10      B    C  
ATOM   4247  CG2 THR B 180      38.531  42.523  26.184  1.00 60.07      B    C  
ATOM   4248  OG1 THR B 180      39.858  41.994  28.100  1.00 74.35      B    O  
ATOM   4249  N   PRO B 181      38.368  45.892  26.297  1.00 43.79      B    N  
ATOM   4250  CA  PRO B 181      37.466  46.754  25.536  1.00 43.03      B    C  
ATOM   4251  C   PRO B 181      36.632  45.994  24.497  1.00 43.48      B    C  
ATOM   4252  O   PRO B 181      37.041  44.928  24.041  1.00 47.15      B    O  
ATOM   4253  CB  PRO B 181      38.427  47.712  24.855  1.00 41.66      B    C  
ATOM   4254  CG  PRO B 181      39.616  46.863  24.577  1.00 42.22      B    C  
ATOM   4255  CD  PRO B 181      39.761  46.041  25.834  1.00 41.48      B    C  
ATOM   4256  N   VAL B 182      35.473  46.544  24.140  1.00 40.70      B    N  
ATOM   4257  CA  VAL B 182      34.576  45.922  23.160  1.00 34.45      B    C  
ATOM   4258  C   VAL B 182      34.341  46.792  21.958  1.00 31.95      B    C  
ATOM   4259  O   VAL B 182      34.557  47.981  21.996  1.00 33.50      B    O  
ATOM   4260  CB  VAL B 182      33.183  45.617  23.734  1.00 34.24      B    C  
ATOM   4261  CG1 VAL B 182      33.302  44.654  24.906  1.00 33.16      B    C  
ATOM   4262  CG2 VAL B 182      32.449  46.910  24.111  1.00 35.15      B    C  
ATOM   4263  N   SER B 183      33.863  46.176  20.891  1.00 35.30      B    N  
ATOM   4264  CA  SER B 183      33.459  46.899  19.701  1.00 35.54      B    C  
ATOM   4265  C   SER B 183      31.951  46.844  19.661  1.00 34.53      B    C  
ATOM   4266  O   SER B 183      31.336  45.882  20.152  1.00 34.91      B    O  
ATOM   4267  CB  SER B 183      34.023  46.223  18.458  1.00 39.67      B    C  
ATOM   4268  OG  SER B 183      33.621  44.863  18.449  1.00 37.39      B    O  
ATOM   4269  N   LEU B 184      31.369  47.864  19.050  1.00 34.09      B    N  
ATOM   4270  CA  LEU B 184      29.947  48.051  19.015  1.00 35.55      B    C  
ATOM   4271  C   LEU B 184      29.469  48.232  17.589  1.00 36.68      B    C  
ATOM   4272  O   LEU B 184      30.141  48.879  16.802  1.00 33.90      B    O  
ATOM   4273  CB  LEU B 184      29.594  49.338  19.763  1.00 34.84      B    C  
ATOM   4274  CG  LEU B 184      30.204  49.520  21.137  1.00 34.24      B    C  
ATOM   4275  CD1 LEU B 184      29.756  50.861  21.698  1.00 36.57      B    C  
ATOM   4276  CD2 LEU B 184      29.794  48.386  22.053  1.00 33.83      B    C  
ATOM   4277  N   LEU B 185      28.306  47.658  17.286  1.00 34.04      B    N  
ATOM   4278  CA  LEU B 185      27.583  47.925  16.054  1.00 34.68      B    C  
ATOM   4279  C   LEU B 185      26.577  49.034  16.342  1.00 37.66      B    C  
ATOM   4280  O   LEU B 185      25.741  48.912  17.254  1.00 37.42      B    O  
ATOM   4281  CB  LEU B 185      26.834  46.678  15.585  1.00 35.37      B    C  
ATOM   4282  CG  LEU B 185      25.850  46.864  14.426  1.00 40.06      B    C  
ATOM   4283  CD1 LEU B 185      26.549  47.363  13.164  1.00 44.81      B    C  
ATOM   4284  CD2 LEU B 185      25.118  45.566  14.149  1.00 39.89      B    C  
ATOM   4285  N   ALA B 186      26.659  50.115  15.576  1.00 38.86      B    N  
ATOM   4286  CA  ALA B 186      25.747  51.238  15.717  1.00 40.77      B    C  
ATOM   4287  C   ALA B 186      24.945  51.362  14.435  1.00 42.91      B    C  
ATOM   4288  O   ALA B 186      25.416  51.963  13.484  1.00 45.11      B    O  
ATOM   4289  CB  ALA B 186      26.526  52.518  15.990  1.00 39.32      B    C  
ATOM   4290  N   ASP B 187      23.736  50.803  14.439  1.00 45.84      B    N  
ATOM   4291  CA  ASP B 187      22.848  50.776  13.275  1.00 45.94      B    C  
ATOM   4292  C   ASP B 187      21.464  51.339  13.662  1.00 45.52      B    C  
ATOM   4293  O   ASP B 187      20.749  50.758  14.488  1.00 38.70      B    O  
ATOM   4294  CB  ASP B 187      22.725  49.337  12.755  1.00 51.78      B    C  
ATOM   4295  CG  ASP B 187      21.886  49.225  11.476  1.00 52.83      B    C  
ATOM   4296  OD1 ASP B 187      21.263  50.221  11.064  1.00 51.39      B    O  
ATOM   4297  OD2 ASP B 187      21.845  48.126  10.885  1.00 57.63      B    O1-
ATOM   4298  N   PRO B 188      21.085  52.472  13.058  1.00 40.81      B    N  
ATOM   4299  CA  PRO B 188      19.846  53.143  13.418  1.00 44.52      B    C  
ATOM   4300  C   PRO B 188      18.547  52.395  13.135  1.00 40.90      B    C  
ATOM   4301  O   PRO B 188      17.526  52.769  13.684  1.00 41.77      B    O  
ATOM   4302  CB  PRO B 188      19.896  54.452  12.610  1.00 47.35      B    C  
ATOM   4303  CG  PRO B 188      20.898  54.224  11.543  1.00 43.92      B    C  
ATOM   4304  CD  PRO B 188      21.881  53.256  12.099  1.00 41.34      B    C  
ATOM   4305  N   ALA B 189      18.574  51.362  12.305  1.00 40.97      B    N  
ATOM   4306  CA  ALA B 189      17.388  50.538  12.051  1.00 40.82      B    C  
ATOM   4307  C   ALA B 189      16.823  49.849  13.318  1.00 41.11      B    C  
ATOM   4308  O   ALA B 189      15.636  49.525  13.374  1.00 40.49      B    O  
ATOM   4309  CB  ALA B 189      17.713  49.490  10.991  1.00 39.46      B    C  
ATOM   4310  N   PHE B 190      17.671  49.622  14.322  1.00 42.19      B    N  
ATOM   4311  CA  PHE B 190      17.264  48.897  15.538  1.00 45.77      B    C  
ATOM   4312  C   PHE B 190      16.977  49.883  16.679  1.00 37.94      B    C  
ATOM   4313  O   PHE B 190      17.860  50.589  17.105  1.00 36.47      B    O  
ATOM   4314  CB  PHE B 190      18.365  47.910  15.942  1.00 51.93      B    C  
ATOM   4315  CG  PHE B 190      18.802  47.005  14.817  1.00 60.32      B    C  
ATOM   4316  CD1 PHE B 190      17.892  46.135  14.217  1.00 62.73      B    C  
ATOM   4317  CD2 PHE B 190      20.116  47.023  14.354  1.00 63.82      B    C  
ATOM   4318  CE1 PHE B 190      18.279  45.309  13.175  1.00 66.31      B    C  
ATOM   4319  CE2 PHE B 190      20.512  46.197  13.310  1.00 68.26      B    C  
ATOM   4320  CZ  PHE B 190      19.593  45.339  12.722  1.00 72.47      B    C  
ATOM   4321  N   ILE B 191      15.735  49.924  17.149  1.00 35.89      B    N  
ATOM   4322  CA  ILE B 191      15.312  50.870  18.182  1.00 33.00      B    C  
ATOM   4323  C   ILE B 191      14.864  50.144  19.467  1.00 34.64      B    C  
ATOM   4324  O   ILE B 191      13.819  49.510  19.493  1.00 35.70      B    O  
ATOM   4325  CB  ILE B 191      14.228  51.804  17.612  1.00 34.94      B    C  
ATOM   4326  CG1 ILE B 191      14.842  52.622  16.469  1.00 38.19      B    C  
ATOM   4327  CG2 ILE B 191      13.718  52.777  18.664  1.00 39.45      B    C  
ATOM   4328  CD1 ILE B 191      13.862  53.260  15.516  1.00 42.19      B    C  
ATOM   4329  N   ARG B 192      15.686  50.269  20.513  1.00 28.73      B    N  
ATOM   4330  CA  ARG B 192      15.522  49.593  21.802  1.00 28.88      B    C  
ATOM   4331  C   ARG B 192      14.336  50.093  22.626  1.00 27.07      B    C  
ATOM   4332  O   ARG B 192      13.744  49.331  23.392  1.00 26.68      B    O  
ATOM   4333  CB  ARG B 192      16.798  49.808  22.657  1.00 25.29      B    C  
ATOM   4334  CG  ARG B 192      16.989  48.855  23.832  1.00 25.74      B    C  
ATOM   4335  CD  ARG B 192      17.982  49.386  24.858  1.00 25.70      B    C  
ATOM   4336  NE  ARG B 192      17.418  50.489  25.653  1.00 27.34      B    N  
ATOM   4337  CZ  ARG B 192      16.699  50.352  26.773  1.00 25.53      B    C  
ATOM   4338  NH1 ARG B 192      16.412  49.148  27.286  1.00 26.18      B    N1+
ATOM   4339  NH2 ARG B 192      16.261  51.436  27.389  1.00 27.76      B    N  
ATOM   4340  N   ALA B 193      14.013  51.375  22.470  1.00 28.69      B    N  
ATOM   4341  CA  ALA B 193      13.072  52.070  23.343  1.00 27.74      B    C  
ATOM   4342  C   ALA B 193      12.700  53.416  22.751  1.00 28.25      B    C  
ATOM   4343  O   ALA B 193      13.466  54.010  21.982  1.00 26.60      B    O  
ATOM   4344  CB  ALA B 193      13.700  52.270  24.724  1.00 30.04      B    C  
ATOM   4345  N  ATRP B 194      11.528  53.911  23.140  0.58 25.70      B    N  
ATOM   4346  N  BTRP B 194      11.536  53.915  23.141  0.42 27.15      B    N  
ATOM   4347  CA ATRP B 194      10.946  55.113  22.552  0.58 26.96      B    C  
ATOM   4348  CA BTRP B 194      11.027  55.166  22.607  0.42 28.53      B    C  
ATOM   4349  C  ATRP B 194      10.356  55.960  23.671  0.58 28.13      B    C  
ATOM   4350  C  BTRP B 194      10.398  55.974  23.706  0.42 29.39      B    C  
ATOM   4351  O  ATRP B 194       9.871  55.412  24.666  0.58 25.47      B    O  
ATOM   4352  O  BTRP B 194       9.919  55.426  24.702  0.42 27.32      B    O  
ATOM   4353  CB ATRP B 194       9.833  54.684  21.561  0.58 26.94      B    C  
ATOM   4354  CB BTRP B 194       9.975  54.905  21.522  0.42 29.63      B    C  
ATOM   4355  CG ATRP B 194       9.377  55.720  20.562  0.58 27.67      B    C  
ATOM   4356  CG BTRP B 194       9.009  53.831  21.891  0.42 30.57      B    C  
ATOM   4357  CD1ATRP B 194       8.360  56.617  20.718  0.58 29.99      B    C  
ATOM   4358  CD1BTRP B 194       7.805  53.979  22.533  0.42 30.62      B    C  
ATOM   4359  CD2ATRP B 194       9.894  55.933  19.239  0.58 27.63      B    C  
ATOM   4360  CD2BTRP B 194       9.181  52.426  21.676  0.42 30.75      B    C  
ATOM   4361  CE2ATRP B 194       9.150  56.997  18.664  0.58 28.97      B    C  
ATOM   4362  CE2BTRP B 194       8.042  51.776  22.204  0.42 32.08      B    C  
ATOM   4363  CE3ATRP B 194      10.918  55.342  18.489  0.58 27.37      B    C  
ATOM   4364  CE3BTRP B 194      10.185  51.656  21.083  0.42 31.94      B    C  
ATOM   4365  NE1ATRP B 194       8.220  57.387  19.588  0.58 29.69      B    N  
ATOM   4366  NE1BTRP B 194       7.218  52.743  22.724  0.42 31.28      B    N  
ATOM   4367  CZ2ATRP B 194       9.402  57.484  17.365  0.58 28.98      B    C  
ATOM   4368  CZ2BTRP B 194       7.882  50.390  22.147  0.42 30.72      B    C  
ATOM   4369  CZ3ATRP B 194      11.176  55.825  17.199  0.58 28.72      B    C  
ATOM   4370  CZ3BTRP B 194      10.026  50.283  21.030  0.42 32.35      B    C  
ATOM   4371  CH2ATRP B 194      10.416  56.887  16.649  0.58 29.53      B    C  
ATOM   4372  CH2BTRP B 194       8.881  49.665  21.560  0.42 31.31      B    C  
ATOM   4373  N   VAL B 195      10.356  57.283  23.490  1.00 33.23      B    N  
ATOM   4374  CA  VAL B 195       9.783  58.202  24.469  1.00 33.32      B    C  
ATOM   4375  C   VAL B 195       8.302  57.895  24.644  1.00 29.41      B    C  
ATOM   4376  O   VAL B 195       7.592  57.695  23.683  1.00 26.49      B    O  
ATOM   4377  CB  VAL B 195      10.031  59.671  24.083  1.00 41.66      B    C  
ATOM   4378  CG1 VAL B 195       9.356  60.604  25.080  1.00 43.05      B    C  
ATOM   4379  CG2 VAL B 195      11.530  59.959  24.047  1.00 41.37      B    C  
ATOM   4380  N   GLY B 196       7.866  57.765  25.888  1.00 30.96      B    N  
ATOM   4381  CA  GLY B 196       6.490  57.371  26.179  1.00 32.22      B    C  
ATOM   4382  C   GLY B 196       6.351  55.856  26.226  1.00 35.63      B    C  
ATOM   4383  O   GLY B 196       5.253  55.342  26.408  1.00 35.46      B    O  
ATOM   4384  N   GLY B 197       7.461  55.135  26.027  1.00 35.50      B    N  
ATOM   4385  CA  GLY B 197       7.471  53.673  26.087  1.00 30.68      B    C  
ATOM   4386  C   GLY B 197       7.828  53.214  27.489  1.00 29.35      B    C  
ATOM   4387  O   GLY B 197       7.517  53.894  28.466  1.00 31.17      B    O  
ATOM   4388  N   VAL B 198       8.479  52.057  27.588  1.00 30.84      B    N  
ATOM   4389  CA  VAL B 198       8.835  51.460  28.871  1.00 28.12      B    C  
ATOM   4390  C   VAL B 198      10.297  51.069  28.967  1.00 27.22      B    C  
ATOM   4391  O   VAL B 198      10.667  50.219  29.791  1.00 26.46      B    O  
ATOM   4392  CB  VAL B 198       7.935  50.244  29.204  1.00 29.95      B    C  
ATOM   4393  CG1 VAL B 198       6.498  50.715  29.407  1.00 29.64      B    C  
ATOM   4394  CG2 VAL B 198       8.024  49.153  28.136  1.00 28.24      B    C  
ATOM   4395  N   GLY B 199      11.134  51.736  28.170  1.00 25.96      B    N  
ATOM   4396  CA  GLY B 199      12.568  51.490  28.153  1.00 24.86      B    C  
ATOM   4397  C   GLY B 199      13.287  51.847  29.438  1.00 25.13      B    C  
ATOM   4398  O   GLY B 199      14.360  51.310  29.737  1.00 23.79      B    O  
ATOM   4399  N   ASN B 200      12.705  52.764  30.202  1.00 27.18      B    N  
ATOM   4400  CA  ASN B 200      13.258  53.141  31.503  1.00 27.49      B    C  
ATOM   4401  C   ASN B 200      12.796  52.256  32.678  1.00 26.27      B    C  
ATOM   4402  O   ASN B 200      13.034  52.582  33.833  1.00 26.71      B    O  
ATOM   4403  CB  ASN B 200      12.958  54.606  31.793  1.00 31.09      B    C  
ATOM   4404  CG  ASN B 200      11.489  54.928  31.698  1.00 33.82      B    C  
ATOM   4405  ND2 ASN B 200      11.072  55.934  32.429  1.00 34.06      B    N  
ATOM   4406  OD1 ASN B 200      10.736  54.274  30.974  1.00 36.60      B    O  
ATOM   4407  N   TYR B 201      12.143  51.136  32.391  1.00 25.65      B    N  
ATOM   4408  CA  TYR B 201      11.792  50.170  33.442  1.00 25.00      B    C  
ATOM   4409  C   TYR B 201      12.484  48.871  33.091  1.00 26.11      B    C  
ATOM   4410  O   TYR B 201      12.798  48.616  31.918  1.00 25.01      B    O  
ATOM   4411  CB  TYR B 201      10.279  49.968  33.534  1.00 24.76      B    C  
ATOM   4412  CG  TYR B 201       9.504  51.216  33.775  1.00 23.71      B    C  
ATOM   4413  CD1 TYR B 201       9.250  51.659  35.064  1.00 28.83      B    C  
ATOM   4414  CD2 TYR B 201       8.993  51.953  32.718  1.00 27.88      B    C  
ATOM   4415  CE1 TYR B 201       8.525  52.813  35.292  1.00 27.42      B    C  
ATOM   4416  CE2 TYR B 201       8.277  53.113  32.922  1.00 26.86      B    C  
ATOM   4417  CZ  TYR B 201       8.042  53.539  34.216  1.00 30.82      B    C  
ATOM   4418  OH  TYR B 201       7.307  54.680  34.431  1.00 31.81      B    O  
ATOM   4419  N   LYS B 202      12.741  48.048  34.097  1.00 25.42      B    N  
ATOM   4420  CA  LYS B 202      13.467  46.809  33.879  1.00 25.96      B    C  
ATOM   4421  C   LYS B 202      12.468  45.674  33.687  1.00 25.30      B    C  
ATOM   4422  O   LYS B 202      12.316  44.781  34.514  1.00 25.29      B    O  
ATOM   4423  CB  LYS B 202      14.459  46.562  35.034  1.00 28.47      B    C  
ATOM   4424  CG  LYS B 202      15.791  45.975  34.584  1.00 29.54      B    C  
ATOM   4425  CD  LYS B 202      16.882  46.122  35.652  1.00 32.90      B    C  
ATOM   4426  CE  LYS B 202      18.215  45.539  35.174  1.00 32.21      B    C  
ATOM   4427  NZ  LYS B 202      18.778  46.297  34.010  1.00 33.29      B    N1+
ATOM   4428  N   LEU B 203      11.797  45.732  32.555  1.00 25.72      B    N  
ATOM   4429  CA  LEU B 203      10.778  44.771  32.199  1.00 24.72      B    C  
ATOM   4430  C   LEU B 203      11.376  43.800  31.210  1.00 25.12      B    C  
ATOM   4431  O   LEU B 203      12.105  44.220  30.293  1.00 27.89      B    O  
ATOM   4432  CB  LEU B 203       9.590  45.477  31.549  1.00 23.95      B    C  
ATOM   4433  CG  LEU B 203       9.082  46.744  32.236  1.00 24.36      B    C  
ATOM   4434  CD1 LEU B 203       7.910  47.296  31.450  1.00 23.12      B    C  
ATOM   4435  CD2 LEU B 203       8.693  46.455  33.682  1.00 25.87      B    C  
ATOM   4436  N   GLY B 204      11.055  42.514  31.386  1.00 24.97      B    N  
ATOM   4437  CA  GLY B 204      11.485  41.447  30.474  1.00 22.09      B    C  
ATOM   4438  C   GLY B 204      11.185  41.742  29.011  1.00 22.76      B    C  
ATOM   4439  O   GLY B 204      12.018  41.473  28.136  1.00 22.79      B    O  
ATOM   4440  N   GLY B 205      10.036  42.354  28.732  1.00 22.78      B    N  
ATOM   4441  CA  GLY B 205       9.686  42.705  27.344  1.00 24.55      B    C  
ATOM   4442  C   GLY B 205      10.684  43.575  26.570  1.00 23.53      B    C  
ATOM   4443  O   GLY B 205      10.635  43.625  25.356  1.00 25.64      B    O  
ATOM   4444  N   ASN B 206      11.572  44.276  27.275  1.00 24.45      B    N  
ATOM   4445  CA  ASN B 206      12.563  45.130  26.649  1.00 23.69      B    C  
ATOM   4446  C   ASN B 206      13.763  44.346  26.143  1.00 24.09      B    C  
ATOM   4447  O   ASN B 206      14.546  44.872  25.356  1.00 25.92      B    O  
ATOM   4448  CB  ASN B 206      13.061  46.218  27.612  1.00 22.17      B    C  
ATOM   4449  CG  ASN B 206      11.982  47.216  28.005  1.00 23.07      B    C  
ATOM   4450  ND2 ASN B 206      12.066  47.737  29.220  1.00 25.96      B    N  
ATOM   4451  OD1 ASN B 206      11.129  47.551  27.228  1.00 22.64      B    O  
ATOM   4452  N   TYR B 207      13.897  43.099  26.579  1.00 23.66      B    N  
ATOM   4453  CA  TYR B 207      15.104  42.309  26.331  1.00 23.44      B    C  
ATOM   4454  C   TYR B 207      15.002  41.242  25.246  1.00 22.37      B    C  
ATOM   4455  O   TYR B 207      15.932  41.084  24.446  1.00 21.53      B    O  
ATOM   4456  CB  TYR B 207      15.653  41.760  27.664  1.00 22.38      B    C  
ATOM   4457  CG  TYR B 207      15.949  42.927  28.567  1.00 24.87      B    C  
ATOM   4458  CD1 TYR B 207      17.101  43.715  28.388  1.00 28.87      B    C  
ATOM   4459  CD2 TYR B 207      15.017  43.341  29.508  1.00 24.94      B    C  
ATOM   4460  CE1 TYR B 207      17.315  44.847  29.165  1.00 26.22      B    C  
ATOM   4461  CE2 TYR B 207      15.226  44.456  30.288  1.00 26.72      B    C  
ATOM   4462  CZ  TYR B 207      16.368  45.205  30.116  1.00 29.41      B    C  
ATOM   4463  OH  TYR B 207      16.508  46.318  30.916  1.00 30.73      B    O  
ATOM   4464  N   GLY B 208      13.894  40.525  25.205  1.00 24.62      B    N  
ATOM   4465  CA  GLY B 208      13.672  39.519  24.154  1.00 24.42      B    C  
ATOM   4466  C   GLY B 208      13.961  40.011  22.741  1.00 24.46      B    C  
ATOM   4467  O   GLY B 208      14.644  39.345  21.977  1.00 24.30      B    O  
ATOM   4468  N   PRO B 209      13.462  41.198  22.384  1.00 24.75      B    N  
ATOM   4469  CA  PRO B 209      13.703  41.731  21.032  1.00 23.24      B    C  
ATOM   4470  C   PRO B 209      15.134  42.057  20.663  1.00 24.71      B    C  
ATOM   4471  O   PRO B 209      15.432  42.184  19.467  1.00 30.10      B    O  
ATOM   4472  CB  PRO B 209      12.877  43.025  21.022  1.00 24.84      B    C  
ATOM   4473  CG  PRO B 209      11.778  42.759  22.022  1.00 23.16      B    C  
ATOM   4474  CD  PRO B 209      12.426  41.964  23.104  1.00 23.76      B    C  
ATOM   4475  N   THR B 210      16.002  42.220  21.659  1.00 25.36      B    N  
ATOM   4476  CA  THR B 210      17.399  42.553  21.436  1.00 23.95      B    C  
ATOM   4477  C   THR B 210      18.268  41.325  21.096  1.00 26.71      B    C  
ATOM   4478  O   THR B 210      19.402  41.475  20.606  1.00 23.04      B    O  
ATOM   4479  CB  THR B 210      18.058  43.225  22.666  1.00 22.68      B    C  
ATOM   4480  CG2 THR B 210      17.182  44.305  23.279  1.00 23.84      B    C  
ATOM   4481  OG1 THR B 210      18.351  42.250  23.643  1.00 22.72      B    O  
ATOM   4482  N   VAL B 211      17.765  40.117  21.354  1.00 24.04      B    N  
ATOM   4483  CA  VAL B 211      18.566  38.928  21.071  1.00 23.44      B    C  
ATOM   4484  C   VAL B 211      18.968  38.855  19.582  1.00 25.94      B    C  
ATOM   4485  O   VAL B 211      20.114  38.587  19.266  1.00 23.34      B    O  
ATOM   4486  CB  VAL B 211      17.856  37.634  21.487  1.00 23.55      B    C  
ATOM   4487  CG1 VAL B 211      18.661  36.410  21.040  1.00 24.87      B    C  
ATOM   4488  CG2 VAL B 211      17.673  37.601  23.013  1.00 27.35      B    C  
ATOM   4489  N   LEU B 212      18.020  39.080  18.680  1.00 27.43      B    N  
ATOM   4490  CA  LEU B 212      18.306  39.052  17.234  1.00 26.35      B    C  
ATOM   4491  C   LEU B 212      19.258  40.177  16.855  1.00 29.63      B    C  
ATOM   4492  O   LEU B 212      20.114  40.034  15.965  1.00 30.17      B    O  
ATOM   4493  CB  LEU B 212      17.009  39.181  16.427  1.00 24.51      B    C  
ATOM   4494  CG  LEU B 212      17.139  39.118  14.904  1.00 27.41      B    C  
ATOM   4495  CD1 LEU B 212      17.626  37.747  14.451  1.00 30.19      B    C  
ATOM   4496  CD2 LEU B 212      15.803  39.426  14.256  1.00 31.34      B    C  
ATOM   4497  N   VAL B 213      19.110  41.310  17.530  1.00 30.04      B    N  
ATOM   4498  CA  VAL B 213      19.956  42.438  17.222  1.00 28.59      B    C  
ATOM   4499  C   VAL B 213      21.395  42.126  17.622  1.00 28.21      B    C  
ATOM   4500  O   VAL B 213      22.323  42.379  16.869  1.00 31.76      B    O  
ATOM   4501  CB  VAL B 213      19.460  43.726  17.888  1.00 28.34      B    C  
ATOM   4502  CG1 VAL B 213      20.327  44.897  17.425  1.00 27.37      B    C  
ATOM   4503  CG2 VAL B 213      17.996  43.961  17.530  1.00 27.89      B    C  
ATOM   4504  N   GLN B 214      21.573  41.567  18.802  1.00 29.99      B    N  
ATOM   4505  CA  GLN B 214      22.888  41.155  19.250  1.00 34.19      B    C  
ATOM   4506  C   GLN B 214      23.511  40.104  18.298  1.00 34.95      B    C  
ATOM   4507  O   GLN B 214      24.706  40.128  18.080  1.00 33.33      B    O  
ATOM   4508  CB  GLN B 214      22.810  40.652  20.686  1.00 35.84      B    C  
ATOM   4509  CG  GLN B 214      24.075  40.010  21.244  1.00 38.89      B    C  
ATOM   4510  CD  GLN B 214      25.255  40.957  21.364  1.00 42.05      B    C  
ATOM   4511  NE2 GLN B 214      26.365  40.441  21.876  1.00 41.53      B    N  
ATOM   4512  OE1 GLN B 214      25.183  42.125  20.992  1.00 41.05      B    O  
ATOM   4513  N   GLN B 215      22.707  39.217  17.716  1.00 35.46      B    N  
ATOM   4514  CA  GLN B 215      23.235  38.261  16.740  1.00 38.90      B    C  
ATOM   4515  C   GLN B 215      23.736  38.958  15.490  1.00 39.30      B    C  
ATOM   4516  O   GLN B 215      24.751  38.560  14.926  1.00 42.09      B    O  
ATOM   4517  CB  GLN B 215      22.194  37.237  16.317  1.00 41.68      B    C  
ATOM   4518  CG  GLN B 215      22.035  36.072  17.260  1.00 47.18      B    C  
ATOM   4519  CD  GLN B 215      21.073  35.033  16.705  1.00 56.58      B    C  
ATOM   4520  NE2 GLN B 215      20.648  34.116  17.560  1.00 61.57      B    N  
ATOM   4521  OE1 GLN B 215      20.713  35.059  15.525  1.00 52.10      B    O  
ATOM   4522  N   GLU B 216      23.029  39.989  15.045  1.00 37.89      B    N  
ATOM   4523  CA  GLU B 216      23.481  40.733  13.868  1.00 40.37      B    C  
ATOM   4524  C   GLU B 216      24.829  41.393  14.167  1.00 41.80      B    C  
ATOM   4525  O   GLU B 216      25.735  41.376  13.332  1.00 43.57      B    O  
ATOM   4526  CB  GLU B 216      22.444  41.769  13.445  1.00 41.61      B    C  
ATOM   4527  CG  GLU B 216      22.820  42.620  12.232  1.00 53.60      B    C  
ATOM   4528  CD  GLU B 216      22.623  41.925  10.890  1.00 57.59      B    C  
ATOM   4529  OE1 GLU B 216      22.271  40.721  10.853  1.00 58.47      B    O  
ATOM   4530  OE2 GLU B 216      22.821  42.609   9.862  1.00 65.22      B    O1-
ATOM   4531  N   ALA B 217      24.968  41.961  15.364  1.00 41.37      B    N  
ATOM   4532  CA  ALA B 217      26.233  42.579  15.755  1.00 39.46      B    C  
ATOM   4533  C   ALA B 217      27.379  41.553  15.730  1.00 39.28      B    C  
ATOM   4534  O   ALA B 217      28.468  41.879  15.253  1.00 35.55      B    O  
ATOM   4535  CB  ALA B 217      26.128  43.254  17.110  1.00 37.80      B    C  
ATOM   4536  N   LEU B 218      27.138  40.331  16.218  1.00 39.14      B    N  
ATOM   4537  CA  LEU B 218      28.156  39.255  16.123  1.00 45.74      B    C  
ATOM   4538  C   LEU B 218      28.493  38.892  14.655  1.00 47.18      B    C  
ATOM   4539  O   LEU B 218      29.653  38.901  14.273  1.00 51.02      B    O  
ATOM   4540  CB  LEU B 218      27.734  38.016  16.907  1.00 46.57      B    C  
ATOM   4541  CG  LEU B 218      27.631  38.237  18.415  1.00 53.25      B    C  
ATOM   4542  CD1 LEU B 218      27.038  37.014  19.101  1.00 59.41      B    C  
ATOM   4543  CD2 LEU B 218      28.989  38.589  19.012  1.00 50.79      B    C  
ATOM   4544  N   LYS B 219      27.489  38.624  13.825  1.00 52.43      B    N  
ATOM   4545  CA  LYS B 219      27.735  38.348  12.397  1.00 56.35      B    C  
ATOM   4546  C   LYS B 219      28.534  39.456  11.719  1.00 55.97      B    C  
ATOM   4547  O   LYS B 219      29.245  39.197  10.752  1.00 60.58      B    O  
ATOM   4548  CB  LYS B 219      26.426  38.188  11.623  1.00 63.36      B    C  
ATOM   4549  CG  LYS B 219      25.610  36.965  11.999  1.00 71.47      B    C  
ATOM   4550  CD  LYS B 219      24.233  37.035  11.358  1.00 78.36      B    C  
ATOM   4551  CE  LYS B 219      23.301  35.983  11.935  1.00 85.32      B    C  
ATOM   4552  NZ  LYS B 219      21.923  36.126  11.389  1.00 92.95      B    N1+
ATOM   4553  N   ARG B 220      28.394  40.688  12.197  1.00 49.28      B    N  
ATOM   4554  CA  ARG B 220      29.112  41.812  11.608  1.00 48.57      B    C  
ATOM   4555  C   ARG B 220      30.426  42.152  12.303  1.00 47.18      B    C  
ATOM   4556  O   ARG B 220      31.012  43.189  12.028  1.00 50.95      B    O  
ATOM   4557  CB  ARG B 220      28.218  43.045  11.535  1.00 51.78      B    C  
ATOM   4558  CG  ARG B 220      27.078  42.901  10.542  1.00 53.87      B    C  
ATOM   4559  CD  ARG B 220      26.614  44.259  10.058  1.00 61.40      B    C  
ATOM   4560  NE  ARG B 220      27.670  44.923   9.286  1.00 69.62      B    N  
ATOM   4561  CZ  ARG B 220      27.659  46.202   8.919  1.00 68.49      B    C  
ATOM   4562  NH1 ARG B 220      26.646  46.998   9.254  1.00 75.43      B    N1+
ATOM   4563  NH2 ARG B 220      28.675  46.694   8.221  1.00 67.92      B    N  
ATOM   4564  N   GLY B 221      30.883  41.284  13.198  1.00 48.21      B    N  
ATOM   4565  CA  GLY B 221      32.189  41.435  13.819  1.00 47.19      B    C  
ATOM   4566  C   GLY B 221      32.267  42.330  15.029  1.00 50.44      B    C  
ATOM   4567  O   GLY B 221      33.360  42.725  15.429  1.00 48.72      B    O  
ATOM   4568  N   CYS B 222      31.118  42.656  15.617  1.00 51.37      B    N  
ATOM   4569  CA  CYS B 222      31.080  43.462  16.834  1.00 47.04      B    C  
ATOM   4570  C   CYS B 222      30.628  42.600  17.990  1.00 46.54      B    C  
ATOM   4571  O   CYS B 222      30.068  41.520  17.799  1.00 55.07      B    O  
ATOM   4572  CB  CYS B 222      30.155  44.661  16.666  1.00 47.61      B    C  
ATOM   4573  SG  CYS B 222      30.647  45.780  15.334  1.00 46.66      B    S  
ATOM   4574  N   GLU B 223      30.891  43.080  19.192  1.00 42.31      B    N  
ATOM   4575  CA  GLU B 223      30.591  42.347  20.404  1.00 43.17      B    C  
ATOM   4576  C   GLU B 223      29.336  42.818  21.119  1.00 38.83      B    C  
ATOM   4577  O   GLU B 223      28.795  42.070  21.899  1.00 39.08      B    O  
ATOM   4578  CB  GLU B 223      31.761  42.463  21.371  1.00 46.35      B    C  
ATOM   4579  CG  GLU B 223      33.008  41.725  20.918  1.00 54.32      B    C  
ATOM   4580  CD  GLU B 223      34.230  42.181  21.682  1.00 58.02      B    C  
ATOM   4581  OE1 GLU B 223      34.654  43.329  21.470  1.00 55.05      B    O  
ATOM   4582  OE2 GLU B 223      34.763  41.399  22.495  1.00 69.38      B    O1-
ATOM   4583  N   GLN B 224      28.914  44.062  20.896  1.00 38.92      B    N  
ATOM   4584  CA  GLN B 224      27.725  44.632  21.557  1.00 37.92      B    C  
ATOM   4585  C   GLN B 224      27.003  45.608  20.634  1.00 35.09      B    C  
ATOM   4586  O   GLN B 224      27.509  46.031  19.594  1.00 34.35      B    O  
ATOM   4587  CB  GLN B 224      28.114  45.399  22.833  1.00 39.32      B    C  
ATOM   4588  CG  GLN B 224      28.702  44.574  23.968  1.00 43.02      B    C  
ATOM   4589  CD  GLN B 224      27.679  43.728  24.705  1.00 44.74      B    C  
ATOM   4590  NE2 GLN B 224      28.160  42.795  25.515  1.00 52.45      B    N  
ATOM   4591  OE1 GLN B 224      26.482  43.914  24.562  1.00 43.37      B    O  
ATOM   4592  N   VAL B 225      25.811  45.981  21.047  1.00 33.22      B    N  
ATOM   4593  CA  VAL B 225      25.009  46.923  20.300  1.00 31.11      B    C  
ATOM   4594  C   VAL B 225      25.053  48.281  20.976  1.00 32.68      B    C  
ATOM   4595  O   VAL B 225      24.865  48.380  22.192  1.00 28.88      B    O  
ATOM   4596  CB  VAL B 225      23.555  46.428  20.249  1.00 30.69      B    C  
ATOM   4597  CG1 VAL B 225      22.657  47.418  19.540  1.00 30.98      B    C  
ATOM   4598  CG2 VAL B 225      23.517  45.063  19.574  1.00 31.72      B    C  
ATOM   4599  N   LEU B 226      25.336  49.309  20.180  1.00 33.09      B    N  
ATOM   4600  CA  LEU B 226      25.197  50.693  20.601  1.00 32.79      B    C  
ATOM   4601  C   LEU B 226      23.849  51.114  20.055  1.00 32.47      B    C  
ATOM   4602  O   LEU B 226      23.678  51.207  18.845  1.00 30.49      B    O  
ATOM   4603  CB  LEU B 226      26.266  51.575  19.977  1.00 32.73      B    C  
ATOM   4604  CG  LEU B 226      26.085  53.070  20.215  1.00 33.02      B    C  
ATOM   4605  CD1 LEU B 226      26.093  53.407  21.703  1.00 33.77      B    C  
ATOM   4606  CD2 LEU B 226      27.156  53.838  19.461  1.00 34.16      B    C  
ATOM   4607  N   TRP B 227      22.917  51.396  20.959  1.00 30.03      B    N  
ATOM   4608  CA  TRP B 227      21.541  51.700  20.607  1.00 27.69      B    C  
ATOM   4609  C   TRP B 227      21.416  53.178  20.304  1.00 27.40      B    C  
ATOM   4610  O   TRP B 227      21.665  54.006  21.151  1.00 25.91      B    O  
ATOM   4611  CB  TRP B 227      20.614  51.337  21.777  1.00 26.54      B    C  
ATOM   4612  CG  TRP B 227      20.587  49.884  22.081  1.00 26.34      B    C  
ATOM   4613  CD1 TRP B 227      21.220  49.238  23.110  1.00 26.42      B    C  
ATOM   4614  CD2 TRP B 227      19.878  48.878  21.348  1.00 25.04      B    C  
ATOM   4615  CE2 TRP B 227      20.145  47.647  21.966  1.00 24.07      B    C  
ATOM   4616  CE3 TRP B 227      19.050  48.905  20.219  1.00 25.69      B    C  
ATOM   4617  NE1 TRP B 227      20.961  47.890  23.041  1.00 23.89      B    N  
ATOM   4618  CZ2 TRP B 227      19.602  46.445  21.501  1.00 25.63      B    C  
ATOM   4619  CZ3 TRP B 227      18.516  47.712  19.752  1.00 25.21      B    C  
ATOM   4620  CH2 TRP B 227      18.804  46.499  20.390  1.00 28.28      B    C  
ATOM   4621  N   LEU B 228      21.020  53.512  19.095  1.00 27.39      B    N  
ATOM   4622  CA  LEU B 228      20.889  54.888  18.717  1.00 29.05      B    C  
ATOM   4623  C   LEU B 228      19.425  55.273  18.766  1.00 30.24      B    C  
ATOM   4624  O   LEU B 228      18.554  54.447  18.523  1.00 28.94      B    O  
ATOM   4625  CB  LEU B 228      21.425  55.090  17.295  1.00 32.71      B    C  
ATOM   4626  CG  LEU B 228      22.886  54.697  17.067  1.00 31.04      B    C  
ATOM   4627  CD1 LEU B 228      23.220  54.807  15.594  1.00 29.98      B    C  
ATOM   4628  CD2 LEU B 228      23.819  55.571  17.890  1.00 30.92      B    C  
ATOM   4629  N   TYR B 229      19.153  56.537  19.045  1.00 31.55      B    N  
ATOM   4630  CA  TYR B 229      17.781  57.013  19.072  1.00 31.53      B    C  
ATOM   4631  C   TYR B 229      17.683  58.367  18.383  1.00 31.18      B    C  
ATOM   4632  O   TYR B 229      18.570  59.212  18.514  1.00 29.04      B    O  
ATOM   4633  CB  TYR B 229      17.291  57.126  20.523  1.00 35.52      B    C  
ATOM   4634  CG  TYR B 229      15.850  57.569  20.655  1.00 33.38      B    C  
ATOM   4635  CD1 TYR B 229      14.817  56.691  20.363  1.00 35.29      B    C  
ATOM   4636  CD2 TYR B 229      15.519  58.864  21.069  1.00 35.84      B    C  
ATOM   4637  CE1 TYR B 229      13.492  57.070  20.466  1.00 35.40      B    C  
ATOM   4638  CE2 TYR B 229      14.182  59.259  21.180  1.00 36.84      B    C  
ATOM   4639  CZ  TYR B 229      13.181  58.350  20.878  1.00 36.94      B    C  
ATOM   4640  OH  TYR B 229      11.865  58.699  20.974  1.00 45.69      B    O  
ATOM   4641  N   GLY B 230      16.598  58.549  17.641  1.00 30.12      B    N  
ATOM   4642  CA  GLY B 230      16.275  59.813  17.031  1.00 34.38      B    C  
ATOM   4643  C   GLY B 230      16.908  60.003  15.669  1.00 37.03      B    C  
ATOM   4644  O   GLY B 230      17.838  59.284  15.305  1.00 36.26      B    O  
ATOM   4645  N   PRO B 231      16.410  60.989  14.918  1.00 41.04      B    N  
ATOM   4646  CA  PRO B 231      16.950  61.298  13.593  1.00 43.03      B    C  
ATOM   4647  C   PRO B 231      18.339  61.928  13.714  1.00 41.39      B    C  
ATOM   4648  O   PRO B 231      19.099  61.898  12.758  1.00 43.58      B    O  
ATOM   4649  CB  PRO B 231      15.922  62.284  13.019  1.00 44.11      B    C  
ATOM   4650  CG  PRO B 231      15.384  62.985  14.228  1.00 47.62      B    C  
ATOM   4651  CD  PRO B 231      15.363  61.950  15.329  1.00 43.28      B    C  
ATOM   4652  N   ASP B 232      18.673  62.459  14.896  1.00 40.04      B    N  
ATOM   4653  CA  ASP B 232      20.039  62.921  15.183  1.00 39.33      B    C  
ATOM   4654  C   ASP B 232      20.939  61.819  15.779  1.00 41.65      B    C  
ATOM   4655  O   ASP B 232      22.019  62.095  16.315  1.00 39.88      B    O  
ATOM   4656  CB  ASP B 232      20.011  64.157  16.095  1.00 41.07      B    C  
ATOM   4657  CG  ASP B 232      19.242  63.930  17.405  1.00 45.62      B    C  
ATOM   4658  OD1 ASP B 232      18.461  62.949  17.520  1.00 44.11      B    O  
ATOM   4659  OD2 ASP B 232      19.425  64.758  18.330  1.00 45.31      B    O1-
ATOM   4660  N   HIS B 233      20.491  60.569  15.699  1.00 41.46      B    N  
ATOM   4661  CA  HIS B 233      21.267  59.427  16.198  1.00 40.47      B    C  
ATOM   4662  C   HIS B 233      21.955  59.664  17.524  1.00 36.25      B    C  
ATOM   4663  O   HIS B 233      23.164  59.767  17.593  1.00 34.35      B    O  
ATOM   4664  CB  HIS B 233      22.309  58.988  15.182  1.00 42.78      B    C  
ATOM   4665  CG  HIS B 233      21.732  58.612  13.865  1.00 48.75      B    C  
ATOM   4666  CD2 HIS B 233      20.451  58.474  13.460  1.00 49.96      B    C  
ATOM   4667  ND1 HIS B 233      22.515  58.356  12.763  1.00 56.10      B    N  
ATOM   4668  CE1 HIS B 233      21.740  58.052  11.740  1.00 54.91      B    C  
ATOM   4669  NE2 HIS B 233      20.483  58.120  12.135  1.00 56.77      B    N  
ATOM   4670  N   GLN B 234      21.161  59.706  18.580  1.00 37.01      B    N  
ATOM   4671  CA  GLN B 234      21.667  59.857  19.929  1.00 33.23      B    C  
ATOM   4672  C   GLN B 234      22.180  58.541  20.474  1.00 30.33      B    C  
ATOM   4673  O   GLN B 234      21.591  57.497  20.244  1.00 28.86      B    O  
ATOM   4674  CB  GLN B 234      20.541  60.342  20.835  1.00 35.55      B    C  
ATOM   4675  CG  GLN B 234      19.917  61.640  20.352  1.00 38.13      B    C  
ATOM   4676  CD  GLN B 234      18.592  61.917  21.028  1.00 40.99      B    C  
ATOM   4677  NE2 GLN B 234      17.622  62.398  20.261  1.00 44.98      B    N  
ATOM   4678  OE1 GLN B 234      18.440  61.690  22.221  1.00 37.11      B    O  
ATOM   4679  N   LEU B 235      23.261  58.596  21.236  1.00 28.89      B    N  
ATOM   4680  CA  LEU B 235      23.797  57.407  21.868  1.00 28.69      B    C  
ATOM   4681  C   LEU B 235      23.022  57.257  23.169  1.00 30.89      B    C  
ATOM   4682  O   LEU B 235      23.071  58.145  24.031  1.00 31.84      B    O  
ATOM   4683  CB  LEU B 235      25.289  57.566  22.144  1.00 29.92      B    C  
ATOM   4684  CG  LEU B 235      26.244  57.533  20.933  1.00 33.38      B    C  
ATOM   4685  CD1 LEU B 235      26.017  58.674  19.954  1.00 34.19      B    C  
ATOM   4686  CD2 LEU B 235      27.661  57.578  21.433  1.00 33.93      B    C  
ATOM   4687  N   THR B 236      22.285  56.157  23.306  1.00 30.28      B    N  
ATOM   4688  CA  THR B 236      21.464  55.943  24.496  1.00 29.06      B    C  
ATOM   4689  C   THR B 236      22.095  54.961  25.484  1.00 31.30      B    C  
ATOM   4690  O   THR B 236      22.323  55.309  26.626  1.00 36.74      B    O  
ATOM   4691  CB  THR B 236      20.068  55.462  24.119  1.00 26.54      B    C  
ATOM   4692  CG2 THR B 236      19.374  56.485  23.271  1.00 29.38      B    C  
ATOM   4693  OG1 THR B 236      20.147  54.239  23.388  1.00 26.74      B    O  
ATOM   4694  N   GLU B 237      22.372  53.747  25.021  1.00 33.05      B    N  
ATOM   4695  CA  GLU B 237      22.865  52.653  25.847  1.00 30.06      B    C  
ATOM   4696  C   GLU B 237      23.755  51.719  25.029  1.00 30.16      B    C  
ATOM   4697  O   GLU B 237      23.708  51.740  23.809  1.00 32.89      B    O  
ATOM   4698  CB  GLU B 237      21.673  51.847  26.377  1.00 34.14      B    C  
ATOM   4699  CG  GLU B 237      20.564  52.708  26.995  1.00 39.85      B    C  
ATOM   4700  CD  GLU B 237      20.002  52.181  28.304  1.00 39.62      B    C  
ATOM   4701  OE1 GLU B 237      20.674  51.409  28.980  1.00 43.18      B    O  
ATOM   4702  OE2 GLU B 237      18.889  52.575  28.680  1.00 46.71      B    O1-
ATOM   4703  N   VAL B 238      24.553  50.911  25.721  1.00 30.93      B    N  
ATOM   4704  CA  VAL B 238      25.382  49.878  25.126  1.00 30.11      B    C  
ATOM   4705  C   VAL B 238      24.973  48.514  25.650  1.00 28.22      B    C  
ATOM   4706  O   VAL B 238      25.242  48.180  26.808  1.00 30.06      B    O  
ATOM   4707  CB  VAL B 238      26.865  50.047  25.468  1.00 33.41      B    C  
ATOM   4708  CG1 VAL B 238      27.670  48.889  24.877  1.00 35.90      B    C  
ATOM   4709  CG2 VAL B 238      27.380  51.360  24.933  1.00 39.23      B    C  
ATOM   4710  N   GLY B 239      24.353  47.720  24.783  1.00 29.50      B    N  
ATOM   4711  CA  GLY B 239      23.852  46.413  25.147  1.00 30.41      B    C  
ATOM   4712  C   GLY B 239      22.861  46.627  26.263  1.00 29.38      B    C  
ATOM   4713  O   GLY B 239      21.889  47.366  26.114  1.00 30.51      B    O  
ATOM   4714  N   THR B 240      23.180  46.042  27.406  1.00 31.60      B    N  
ATOM   4715  CA  THR B 240      22.413  46.193  28.618  1.00 33.67      B    C  
ATOM   4716  C   THR B 240      23.112  47.165  29.607  1.00 32.16      B    C  
ATOM   4717  O   THR B 240      22.912  47.069  30.805  1.00 31.30      B    O  
ATOM   4718  CB  THR B 240      22.257  44.819  29.304  1.00 35.47      B    C  
ATOM   4719  CG2 THR B 240      21.474  43.853  28.430  1.00 33.81      B    C  
ATOM   4720  OG1 THR B 240      23.550  44.270  29.573  1.00 35.85      B    O  
ATOM   4721  N   MET B 241      23.922  48.090  29.100  1.00 31.60      B    N  
ATOM   4722  CA  MET B 241      24.691  49.012  29.959  1.00 29.95      B    C  
ATOM   4723  C   MET B 241      24.416  50.471  29.617  1.00 28.15      B    C  
ATOM   4724  O   MET B 241      24.075  50.788  28.481  1.00 25.98      B    O  
ATOM   4725  CB  MET B 241      26.178  48.763  29.778  1.00 31.53      B    C  
ATOM   4726  CG  MET B 241      26.636  47.387  30.209  1.00 32.53      B    C  
ATOM   4727  SD  MET B 241      28.370  47.147  29.778  1.00 38.05      B    S  
ATOM   4728  CE  MET B 241      28.300  46.862  28.007  1.00 38.55      B    C  
ATOM   4729  N   ASN B 242      24.587  51.361  30.597  1.00 26.39      B    N  
ATOM   4730  CA  ASN B 242      24.511  52.790  30.321  1.00 24.93      B    C  
ATOM   4731  C   ASN B 242      25.828  53.211  29.688  1.00 27.28      B    C  
ATOM   4732  O   ASN B 242      26.837  52.544  29.861  1.00 24.84      B    O  
ATOM   4733  CB  ASN B 242      24.263  53.572  31.596  1.00 26.17      B    C  
ATOM   4734  CG  ASN B 242      22.914  53.262  32.210  1.00 24.50      B    C  
ATOM   4735  ND2 ASN B 242      21.844  53.632  31.515  1.00 26.79      B    N  
ATOM   4736  OD1 ASN B 242      22.837  52.672  33.265  1.00 23.42      B    O  
ATOM   4737  N   ILE B 243      25.817  54.315  28.957  1.00 30.49      B    N  
ATOM   4738  CA  ILE B 243      27.004  54.767  28.264  1.00 30.30      B    C  
ATOM   4739  C   ILE B 243      27.510  56.112  28.788  1.00 30.00      B    C  
ATOM   4740  O   ILE B 243      26.723  57.018  29.060  1.00 27.43      B    O  
ATOM   4741  CB  ILE B 243      26.765  54.858  26.752  1.00 30.48      B    C  
ATOM   4742  CG1 ILE B 243      28.110  55.012  26.038  1.00 35.97      B    C  
ATOM   4743  CG2 ILE B 243      25.814  55.997  26.415  1.00 29.92      B    C  
ATOM   4744  CD1 ILE B 243      28.002  55.074  24.531  1.00 36.80      B    C  
ATOM   4745  N   PHE B 244      28.832  56.200  28.936  1.00 27.67      B    N  
ATOM   4746  CA  PHE B 244      29.513  57.412  29.336  1.00 29.78      B    C  
ATOM   4747  C   PHE B 244      30.573  57.803  28.326  1.00 32.79      B    C  
ATOM   4748  O   PHE B 244      31.220  56.932  27.715  1.00 33.44      B    O  
ATOM   4749  CB  PHE B 244      30.210  57.202  30.663  1.00 30.52      B    C  
ATOM   4750  CG  PHE B 244      29.290  57.188  31.838  1.00 29.16      B    C  
ATOM   4751  CD1 PHE B 244      28.506  56.072  32.113  1.00 28.39      B    C  
ATOM   4752  CD2 PHE B 244      29.233  58.275  32.697  1.00 28.27      B    C  
ATOM   4753  CE1 PHE B 244      27.677  56.048  33.220  1.00 30.53      B    C  
ATOM   4754  CE2 PHE B 244      28.399  58.260  33.803  1.00 27.57      B    C  
ATOM   4755  CZ  PHE B 244      27.631  57.139  34.078  1.00 29.68      B    C  
ATOM   4756  N   VAL B 245      30.742  59.111  28.147  1.00 32.98      B    N  
ATOM   4757  CA  VAL B 245      31.836  59.663  27.319  1.00 33.38      B    C  
ATOM   4758  C   VAL B 245      32.668  60.646  28.167  1.00 34.32      B    C  
ATOM   4759  O   VAL B 245      32.128  61.549  28.809  1.00 34.11      B    O  
ATOM   4760  CB  VAL B 245      31.340  60.374  26.045  1.00 34.70      B    C  
ATOM   4761  CG1 VAL B 245      32.504  61.057  25.322  1.00 39.68      B    C  
ATOM   4762  CG2 VAL B 245      30.640  59.402  25.105  1.00 34.65      B    C  
ATOM   4763  N   TYR B 246      33.979  60.428  28.184  1.00 36.50      B    N  
ATOM   4764  CA  TYR B 246      34.937  61.309  28.838  1.00 35.65      B    C  
ATOM   4765  C   TYR B 246      35.666  62.018  27.701  1.00 38.07      B    C  
ATOM   4766  O   TYR B 246      36.331  61.376  26.882  1.00 36.29      B    O  
ATOM   4767  CB  TYR B 246      35.887  60.484  29.696  1.00 36.79      B    C  
ATOM   4768  CG  TYR B 246      36.823  61.255  30.605  1.00 38.26      B    C  
ATOM   4769  CD1 TYR B 246      36.357  62.307  31.391  1.00 40.06      B    C  
ATOM   4770  CD2 TYR B 246      38.173  60.882  30.732  1.00 39.23      B    C  
ATOM   4771  CE1 TYR B 246      37.201  62.995  32.237  1.00 40.83      B    C  
ATOM   4772  CE2 TYR B 246      39.025  61.559  31.585  1.00 37.03      B    C  
ATOM   4773  CZ  TYR B 246      38.527  62.611  32.338  1.00 43.37      B    C  
ATOM   4774  OH  TYR B 246      39.339  63.298  33.208  1.00 48.81      B    O  
ATOM   4775  N   TRP B 247      35.481  63.329  27.604  1.00 35.99      B    N  
ATOM   4776  CA  TRP B 247      36.057  64.109  26.513  1.00 35.44      B    C  
ATOM   4777  C   TRP B 247      36.252  65.571  26.902  1.00 38.98      B    C  
ATOM   4778  O   TRP B 247      35.850  65.991  28.000  1.00 34.36      B    O  
ATOM   4779  CB  TRP B 247      35.176  64.049  25.246  1.00 33.99      B    C  
ATOM   4780  CG  TRP B 247      33.767  64.544  25.390  1.00 32.02      B    C  
ATOM   4781  CD1 TRP B 247      33.202  65.138  26.481  1.00 33.45      B    C  
ATOM   4782  CD2 TRP B 247      32.734  64.507  24.380  1.00 30.79      B    C  
ATOM   4783  CE2 TRP B 247      31.574  65.073  24.943  1.00 30.63      B    C  
ATOM   4784  CE3 TRP B 247      32.677  64.036  23.072  1.00 28.40      B    C  
ATOM   4785  NE1 TRP B 247      31.883  65.451  26.222  1.00 34.44      B    N  
ATOM   4786  CZ2 TRP B 247      30.382  65.187  24.241  1.00 30.31      B    C  
ATOM   4787  CZ3 TRP B 247      31.504  64.163  22.374  1.00 29.82      B    C  
ATOM   4788  CH2 TRP B 247      30.367  64.735  22.959  1.00 30.69      B    C  
ATOM   4789  N   THR B 248      36.892  66.325  26.002  1.00 36.68      B    N  
ATOM   4790  CA  THR B 248      36.952  67.777  26.108  1.00 39.28      B    C  
ATOM   4791  C   THR B 248      35.810  68.208  25.219  1.00 38.99      B    C  
ATOM   4792  O   THR B 248      35.789  67.864  24.040  1.00 39.10      B    O  
ATOM   4793  CB  THR B 248      38.296  68.367  25.614  1.00 45.59      B    C  
ATOM   4794  CG2 THR B 248      38.208  69.895  25.503  1.00 47.80      B    C  
ATOM   4795  OG1 THR B 248      39.355  68.027  26.532  1.00 42.83      B    O  
ATOM   4796  N   HIS B 249      34.846  68.934  25.778  1.00 43.58      B    N  
ATOM   4797  CA  HIS B 249      33.624  69.295  25.039  1.00 44.73      B    C  
ATOM   4798  C   HIS B 249      33.856  70.447  24.055  1.00 45.29      B    C  
ATOM   4799  O   HIS B 249      34.841  71.165  24.148  1.00 42.42      B    O  
ATOM   4800  CB  HIS B 249      32.493  69.615  26.042  1.00 47.83      B    C  
ATOM   4801  CG  HIS B 249      31.140  69.805  25.417  1.00 54.98      B    C  
ATOM   4802  CD2 HIS B 249      30.119  70.633  25.747  1.00 57.14      B    C  
ATOM   4803  ND1 HIS B 249      30.692  69.055  24.348  1.00 58.63      B    N  
ATOM   4804  CE1 HIS B 249      29.467  69.435  24.026  1.00 57.38      B    C  
ATOM   4805  NE2 HIS B 249      29.096  70.389  24.862  1.00 57.40      B    N  
ATOM   4806  N   GLU B 250      32.955  70.586  23.091  1.00 55.27      B    N  
ATOM   4807  CA  GLU B 250      32.990  71.678  22.111  1.00 60.31      B    C  
ATOM   4808  C   GLU B 250      33.346  73.060  22.684  1.00 59.84      B    C  
ATOM   4809  O   GLU B 250      33.893  73.899  21.966  1.00 60.84      B    O  
ATOM   4810  CB  GLU B 250      31.653  71.735  21.363  1.00 56.60      B    C  
ATOM   4811  CG  GLU B 250      31.536  70.629  20.325  1.00 65.52      B    C  
ATOM   4812  CD  GLU B 250      30.119  70.378  19.839  1.00 70.89      B    C  
ATOM   4813  OE1 GLU B 250      29.189  71.055  20.332  1.00 70.56      B    O  
ATOM   4814  OE2 GLU B 250      29.947  69.485  18.973  1.00 61.65      B    O1-
ATOM   4815  N   ASP B 251      33.050  73.287  23.964  1.00 56.99      B    N  
ATOM   4816  CA  ASP B 251      33.366  74.561  24.622  1.00 57.38      B    C  
ATOM   4817  C   ASP B 251      34.740  74.578  25.311  1.00 57.15      B    C  
ATOM   4818  O   ASP B 251      35.032  75.490  26.080  1.00 55.02      B    O  
ATOM   4819  CB  ASP B 251      32.271  74.920  25.639  1.00 57.00      B    C  
ATOM   4820  CG  ASP B 251      32.267  74.004  26.856  1.00 55.95      B    C  
ATOM   4821  OD1 ASP B 251      32.953  72.962  26.848  1.00 55.82      B    O  
ATOM   4822  OD2 ASP B 251      31.569  74.323  27.830  1.00 52.79      B    O1-
ATOM   4823  N   GLY B 252      35.569  73.567  25.056  1.00 57.03      B    N  
ATOM   4824  CA  GLY B 252      36.919  73.505  25.623  1.00 52.94      B    C  
ATOM   4825  C   GLY B 252      37.044  72.969  27.041  1.00 54.09      B    C  
ATOM   4826  O   GLY B 252      38.160  72.856  27.554  1.00 53.46      B    O  
ATOM   4827  N   VAL B 253      35.923  72.624  27.679  1.00 56.57      B    N  
ATOM   4828  CA  VAL B 253      35.945  72.118  29.059  1.00 49.72      B    C  
ATOM   4829  C   VAL B 253      35.941  70.578  29.138  1.00 44.78      B    C  
ATOM   4830  O   VAL B 253      35.130  69.898  28.486  1.00 48.95      B    O  
ATOM   4831  CB  VAL B 253      34.767  72.703  29.864  1.00 55.49      B    C  
ATOM   4832  CG1 VAL B 253      34.765  72.178  31.301  1.00 52.65      B    C  
ATOM   4833  CG2 VAL B 253      34.850  74.230  29.856  1.00 58.73      B    C  
ATOM   4834  N   LEU B 254      36.861  70.040  29.932  1.00 39.96      B    N  
ATOM   4835  CA  LEU B 254      36.951  68.602  30.162  1.00 43.15      B    C  
ATOM   4836  C   LEU B 254      35.692  68.163  30.889  1.00 41.32      B    C  
ATOM   4837  O   LEU B 254      35.318  68.768  31.898  1.00 38.73      B    O  
ATOM   4838  CB  LEU B 254      38.176  68.236  31.012  1.00 39.16      B    C  
ATOM   4839  CG  LEU B 254      38.435  66.733  31.224  1.00 43.66      B    C  
ATOM   4840  CD1 LEU B 254      38.768  66.011  29.929  1.00 44.75      B    C  
ATOM   4841  CD2 LEU B 254      39.557  66.513  32.226  1.00 44.82      B    C  
ATOM   4842  N   GLU B 255      35.030  67.127  30.380  1.00 36.86      B    N  
ATOM   4843  CA  GLU B 255      33.840  66.628  31.062  1.00 38.79      B    C  
ATOM   4844  C   GLU B 255      33.560  65.136  30.948  1.00 37.23      B    C  
ATOM   4845  O   GLU B 255      34.078  64.437  30.072  1.00 36.92      B    O  
ATOM   4846  CB  GLU B 255      32.612  67.397  30.582  1.00 38.93      B    C  
ATOM   4847  CG  GLU B 255      32.253  67.187  29.122  1.00 41.14      B    C  
ATOM   4848  CD  GLU B 255      30.924  67.802  28.768  1.00 38.99      B    C  
ATOM   4849  OE1 GLU B 255      30.442  68.657  29.536  1.00 44.70      B    O  
ATOM   4850  OE2 GLU B 255      30.344  67.432  27.730  1.00 46.87      B    O1-
ATOM   4851  N   LEU B 256      32.732  64.667  31.874  1.00 34.66      B    N  
ATOM   4852  CA  LEU B 256      32.175  63.333  31.834  1.00 35.23      B    C  
ATOM   4853  C   LEU B 256      30.691  63.518  31.560  1.00 34.63      B    C  
ATOM   4854  O   LEU B 256      29.971  64.122  32.377  1.00 33.83      B    O  
ATOM   4855  CB  LEU B 256      32.378  62.599  33.156  1.00 34.54      B    C  
ATOM   4856  CG  LEU B 256      31.784  61.185  33.196  1.00 34.25      B    C  
ATOM   4857  CD1 LEU B 256      32.513  60.270  32.223  1.00 35.80      B    C  
ATOM   4858  CD2 LEU B 256      31.827  60.593  34.584  1.00 33.59      B    C  
ATOM   4859  N   VAL B 257      30.238  63.003  30.419  1.00 34.00      B    N  
ATOM   4860  CA  VAL B 257      28.831  63.127  30.010  1.00 34.04      B    C  
ATOM   4861  C   VAL B 257      28.155  61.757  29.847  1.00 33.22      B    C  
ATOM   4862  O   VAL B 257      28.781  60.792  29.421  1.00 29.74      B    O  
ATOM   4863  CB  VAL B 257      28.676  63.972  28.719  1.00 33.43      B    C  
ATOM   4864  CG1 VAL B 257      29.428  63.366  27.557  1.00 36.56      B    C  
ATOM   4865  CG2 VAL B 257      27.215  64.152  28.336  1.00 34.32      B    C  
ATOM   4866  N   THR B 258      26.875  61.694  30.213  1.00 35.41      B    N  
ATOM   4867  CA  THR B 258      26.039  60.511  30.004  1.00 34.77      B    C  
ATOM   4868  C   THR B 258      24.642  61.022  29.636  1.00 34.17      B    C  
ATOM   4869  O   THR B 258      24.246  62.087  30.100  1.00 31.51      B    O  
ATOM   4870  CB  THR B 258      25.998  59.606  31.252  1.00 33.16      B    C  
ATOM   4871  CG2 THR B 258      25.243  60.265  32.403  1.00 33.87      B    C  
ATOM   4872  OG1 THR B 258      25.381  58.352  30.935  1.00 35.46      B    O  
ATOM   4873  N   PRO B 259      23.895  60.284  28.787  1.00 29.93      B    N  
ATOM   4874  CA  PRO B 259      22.578  60.787  28.428  1.00 28.99      B    C  
ATOM   4875  C   PRO B 259      21.650  60.938  29.639  1.00 28.87      B    C  
ATOM   4876  O   PRO B 259      21.740  60.135  30.566  1.00 25.93      B    O  
ATOM   4877  CB  PRO B 259      22.051  59.716  27.466  1.00 31.89      B    C  
ATOM   4878  CG  PRO B 259      23.274  59.112  26.881  1.00 30.14      B    C  
ATOM   4879  CD  PRO B 259      24.254  59.087  28.009  1.00 28.96      B    C  
ATOM   4880  N   PRO B 260      20.769  61.959  29.624  1.00 28.03      B    N  
ATOM   4881  CA  PRO B 260      19.836  62.189  30.708  1.00 28.76      B    C  
ATOM   4882  C   PRO B 260      18.674  61.211  30.660  1.00 30.31      B    C  
ATOM   4883  O   PRO B 260      18.377  60.628  29.613  1.00 30.58      B    O  
ATOM   4884  CB  PRO B 260      19.320  63.597  30.408  1.00 29.93      B    C  
ATOM   4885  CG  PRO B 260      19.233  63.594  28.913  1.00 30.77      B    C  
ATOM   4886  CD  PRO B 260      20.456  62.826  28.471  1.00 29.73      B    C  
ATOM   4887  N   LEU B 261      17.983  61.102  31.781  1.00 31.76      B    N  
ATOM   4888  CA  LEU B 261      16.887  60.166  31.946  1.00 33.41      B    C  
ATOM   4889  C   LEU B 261      15.613  60.745  31.358  1.00 32.00      B    C  
ATOM   4890  O   LEU B 261      14.722  61.127  32.074  1.00 33.48      B    O  
ATOM   4891  CB  LEU B 261      16.691  59.879  33.435  1.00 30.55      B    C  
ATOM   4892  CG  LEU B 261      17.955  59.369  34.113  1.00 31.16      B    C  
ATOM   4893  CD1 LEU B 261      17.685  59.146  35.597  1.00 32.32      B    C  
ATOM   4894  CD2 LEU B 261      18.419  58.083  33.426  1.00 31.49      B    C  
ATOM   4895  N   ASN B 262      15.543  60.783  30.042  1.00 35.53      B    N  
ATOM   4896  CA  ASN B 262      14.414  61.364  29.341  1.00 37.04      B    C  
ATOM   4897  C   ASN B 262      13.371  60.330  28.946  1.00 37.72      B    C  
ATOM   4898  O   ASN B 262      12.477  60.653  28.188  1.00 41.00      B    O  
ATOM   4899  CB  ASN B 262      14.919  62.043  28.075  1.00 42.98      B    C  
ATOM   4900  CG  ASN B 262      15.304  61.042  27.002  1.00 46.50      B    C  
ATOM   4901  ND2 ASN B 262      15.121  61.424  25.744  1.00 59.10      B    N  
ATOM   4902  OD1 ASN B 262      15.736  59.924  27.302  1.00 42.18      B    O  
ATOM   4903  N   GLY B 263      13.508  59.082  29.408  1.00 35.88      B    N  
ATOM   4904  CA  GLY B 263      12.523  58.056  29.115  1.00 32.68      B    C  
ATOM   4905  C   GLY B 263      12.987  56.867  28.300  1.00 34.77      B    C  
ATOM   4906  O   GLY B 263      12.313  55.834  28.310  1.00 36.54      B    O  
ATOM   4907  N   VAL B 264      14.094  57.004  27.561  1.00 31.48      B    N  
ATOM   4908  CA  VAL B 264      14.627  55.888  26.789  1.00 32.30      B    C  
ATOM   4909  C   VAL B 264      15.840  55.284  27.478  1.00 32.00      B    C  
ATOM   4910  O   VAL B 264      16.413  54.323  26.988  1.00 35.67      B    O  
ATOM   4911  CB  VAL B 264      14.976  56.245  25.317  1.00 33.23      B    C  
ATOM   4912  CG1 VAL B 264      13.743  56.708  24.577  1.00 35.34      B    C  
ATOM   4913  CG2 VAL B 264      16.088  57.272  25.186  1.00 33.43      B    C  
ATOM   4914  N   ILE B 265      16.218  55.842  28.618  1.00 29.68      B    N  
ATOM   4915  CA  ILE B 265      17.376  55.362  29.360  1.00 29.05      B    C  
ATOM   4916  C   ILE B 265      16.943  54.641  30.613  1.00 26.60      B    C  
ATOM   4917  O   ILE B 265      16.119  55.152  31.350  1.00 25.72      B    O  
ATOM   4918  CB  ILE B 265      18.283  56.518  29.814  1.00 28.08      B    C  
ATOM   4919  CG1 ILE B 265      18.603  57.462  28.647  1.00 34.32      B    C  
ATOM   4920  CG2 ILE B 265      19.556  55.971  30.428  1.00 29.87      B    C  
ATOM   4921  CD1 ILE B 265      19.376  56.842  27.510  1.00 31.59      B    C  
ATOM   4922  N   LEU B 266      17.531  53.471  30.851  1.00 25.50      B    N  
ATOM   4923  CA  LEU B 266      17.346  52.727  32.098  1.00 27.08      B    C  
ATOM   4924  C   LEU B 266      18.239  53.374  33.176  1.00 26.97      B    C  
ATOM   4925  O   LEU B 266      19.442  53.458  33.009  1.00 24.72      B    O  
ATOM   4926  CB  LEU B 266      17.721  51.257  31.887  1.00 26.91      B    C  
ATOM   4927  CG  LEU B 266      17.272  50.202  32.913  1.00 29.25      B    C  
ATOM   4928  CD1 LEU B 266      17.900  50.447  34.290  1.00 28.85      B    C  
ATOM   4929  CD2 LEU B 266      15.752  50.152  32.995  1.00 27.38      B    C  
ATOM   4930  N   PRO B 267      17.655  53.840  34.289  1.00 29.16      B    N  
ATOM   4931  CA  PRO B 267      18.521  54.473  35.290  1.00 28.32      B    C  
ATOM   4932  C   PRO B 267      19.371  53.468  36.054  1.00 25.29      B    C  
ATOM   4933  O   PRO B 267      18.919  52.896  37.024  1.00 25.40      B    O  
ATOM   4934  CB  PRO B 267      17.518  55.176  36.217  1.00 32.13      B    C  
ATOM   4935  CG  PRO B 267      16.250  54.411  36.054  1.00 32.63      B    C  
ATOM   4936  CD  PRO B 267      16.225  53.979  34.624  1.00 31.50      B    C  
ATOM   4937  N   GLY B 268      20.593  53.250  35.588  1.00 25.60      B    N  
ATOM   4938  CA  GLY B 268      21.496  52.304  36.207  1.00 24.85      B    C
[truncated: 111,100 more chars]
