# Supplementary material for: Solvent-Site Prediction for Fragment Docking and Its Implication on Fragment-Based Drug Discovery
Source: J Chem Inf Model. 2025 Nov 24;65(23):12959–77. doi: 10.1021/acs.jcim.5c02352 (PMC12690578; doi:10.1021/acs.jcim.5c02352)
Supplement: Supplementary file 3 [file ci5c02352_si_003.zip › Frag2Lead_dataset/2015-11/rec-lead.pdb]

ATOM      1  N   SER A   3      14.967  21.485  11.381  1.00 58.28      A    N  
ATOM      2  CA  SER A   3      13.958  20.394  11.224  1.00 57.40      A    C  
ATOM      3  C   SER A   3      12.647  20.770  11.936  1.00 53.69      A    C  
ATOM      4  O   SER A   3      12.471  21.929  12.360  1.00 51.24      A    O  
ATOM      5  CB  SER A   3      14.524  19.063  11.757  1.00 57.57      A    C  
ATOM      6  OG  SER A   3      14.723  19.107  13.162  1.00 58.10      A    O  
ATOM      7  N   SER A   4      11.733  19.802  12.050  1.00 43.48      A    N  
ATOM      8  CA  SER A   4      10.450  20.012  12.723  1.00 36.93      A    C  
ATOM      9  C   SER A   4       9.884  18.742  13.312  1.00 35.07      A    C  
ATOM     10  O   SER A   4      10.119  17.627  12.807  1.00 31.60      A    O  
ATOM     11  CB  SER A   4       9.397  20.578  11.755  1.00 35.30      A    C  
ATOM     12  OG  SER A   4       8.135  20.720  12.409  1.00 31.84      A    O  
ATOM     13  N   PHE A   5       9.132  18.916  14.392  1.00 29.32      A    N  
ATOM     14  CA  PHE A   5       8.292  17.844  14.903  1.00 31.15      A    C  
ATOM     15  C   PHE A   5       7.269  17.480  13.819  1.00 30.45      A    C  
ATOM     16  O   PHE A   5       6.916  18.313  12.979  1.00 27.81      A    O  
ATOM     17  CB  PHE A   5       7.577  18.237  16.191  1.00 29.70      A    C  
ATOM     18  CG  PHE A   5       6.791  19.518  16.083  1.00 28.22      A    C  
ATOM     19  CD1 PHE A   5       7.390  20.742  16.380  1.00 29.37      A    C  
ATOM     20  CD2 PHE A   5       5.459  19.508  15.704  1.00 28.62      A    C  
ATOM     21  CE1 PHE A   5       6.676  21.921  16.292  1.00 29.32      A    C  
ATOM     22  CE2 PHE A   5       4.738  20.684  15.622  1.00 27.93      A    C  
ATOM     23  CZ  PHE A   5       5.351  21.893  15.903  1.00 29.73      A    C  
ATOM     24  N   LYS A   6       6.837  16.227  13.829  1.00 28.85      A    N  
ATOM     25  CA  LYS A   6       5.873  15.714  12.855  1.00 31.37      A    C  
ATOM     26  C   LYS A   6       4.616  15.247  13.566  1.00 25.05      A    C  
ATOM     27  O   LYS A   6       4.680  14.621  14.617  1.00 30.03      A    O  
ATOM     28  CB  LYS A   6       6.427  14.500  12.100  1.00 34.98      A    C  
ATOM     29  CG  LYS A   6       7.877  14.542  11.682  1.00 39.44      A    C  
ATOM     30  CD  LYS A   6       8.184  15.558  10.603  1.00 42.43      A    C  
ATOM     31  CE  LYS A   6       9.668  15.503  10.287  1.00 49.70      A    C  
ATOM     32  NZ  LYS A   6      10.102  16.591   9.369  1.00 56.28      A    N1+
ATOM     33  N   ALA A   7       3.459  15.541  12.980  1.00 27.22      A    N  
ATOM     34  CA  ALA A   7       2.186  15.090  13.529  1.00 27.07      A    C  
ATOM     35  C   ALA A   7       2.115  13.559  13.519  1.00 26.04      A    C  
ATOM     36  O   ALA A   7       1.401  12.979  14.318  1.00 29.62      A    O  
ATOM     37  CB  ALA A   7       1.024  15.668  12.730  1.00 27.40      A    C  
ATOM     38  N   ALA A   8       2.858  12.931  12.612  1.00 31.19      A    N  
ATOM     39  CA  ALA A   8       2.883  11.461  12.510  1.00 34.84      A    C  
ATOM     40  C   ALA A   8       3.468  10.803  13.761  1.00 36.60      A    C  
ATOM     41  O   ALA A   8       3.222   9.615  14.022  1.00 37.95      A    O  
ATOM     42  CB  ALA A   8       3.674  11.036  11.282  1.00 37.33      A    C  
ATOM     43  N   ASP A   9       4.262  11.568  14.510  1.00 33.26      A    N  
ATOM     44  CA  ASP A   9       4.859  11.109  15.754  1.00 32.10      A    C  
ATOM     45  C   ASP A   9       4.032  11.486  16.978  1.00 30.36      A    C  
ATOM     46  O   ASP A   9       4.487  11.301  18.096  1.00 31.75      A    O  
ATOM     47  CB  ASP A   9       6.266  11.697  15.912  1.00 33.34      A    C  
ATOM     48  CG  ASP A   9       7.206  11.309  14.784  1.00 37.49      A    C  
ATOM     49  OD1 ASP A   9       7.049  10.204  14.232  1.00 45.56      A    O  
ATOM     50  OD2 ASP A   9       8.126  12.094  14.461  1.00 34.37      A    O1-
ATOM     51  N   LEU A  10       2.822  12.012  16.783  1.00 30.01      A    N  
ATOM     52  CA  LEU A  10       1.993  12.435  17.916  1.00 28.65      A    C  
ATOM     53  C   LEU A  10       1.780  11.373  18.975  1.00 31.29      A    C  
ATOM     54  O   LEU A  10       1.305  10.273  18.670  1.00 29.09      A    O  
ATOM     55  CB  LEU A  10       0.610  12.913  17.470  1.00 31.94      A    C  
ATOM     56  CG  LEU A  10       0.393  14.397  17.181  1.00 34.04      A    C  
ATOM     57  CD1 LEU A  10      -0.947  14.611  16.492  1.00 36.07      A    C  
ATOM     58  CD2 LEU A  10       0.451  15.204  18.469  1.00 33.16      A    C  
ATOM     59  N   GLN A  11       2.098  11.734  20.213  1.00 30.68      A    N  
ATOM     60  CA  GLN A  11       1.817  10.941  21.381  1.00 31.64      A    C  
ATOM     61  C   GLN A  11       0.495  11.437  21.936  1.00 34.75      A    C  
ATOM     62  O   GLN A  11       0.261  12.640  22.034  1.00 36.85      A    O  
ATOM     63  CB  GLN A  11       2.930  11.120  22.423  1.00 35.03      A    C  
ATOM     64  CG  GLN A  11       4.316  10.695  21.959  1.00 36.02      A    C  
ATOM     65  CD  GLN A  11       5.413  11.062  22.950  1.00 36.68      A    C  
ATOM     66  NE2 GLN A  11       6.642  10.750  22.594  1.00 36.07      A    N  
ATOM     67  OE1 GLN A  11       5.158  11.648  24.019  1.00 37.51      A    O  
ATOM     68  N   LEU A  12      -0.385  10.522  22.304  1.00 31.94      A    N  
ATOM     69  CA  LEU A  12      -1.704  10.880  22.780  1.00 31.17      A    C  
ATOM     70  C   LEU A  12      -1.986  10.363  24.195  1.00 31.26      A    C  
ATOM     71  O   LEU A  12      -1.845   9.169  24.458  1.00 33.98      A    O  
ATOM     72  CB  LEU A  12      -2.728  10.328  21.792  1.00 36.27      A    C  
ATOM     73  CG  LEU A  12      -4.207  10.292  22.162  1.00 44.72      A    C  
ATOM     74  CD1 LEU A  12      -4.718  11.658  22.614  1.00 50.25      A    C  
ATOM     75  CD2 LEU A  12      -4.995   9.767  20.966  1.00 47.45      A    C  
ATOM     76  N   GLU A  13      -2.377  11.260  25.099  1.00 27.31      A    N  
ATOM     77  CA  GLU A  13      -2.766  10.908  26.467  1.00 25.35      A    C  
ATOM     78  C   GLU A  13      -4.151  11.493  26.772  1.00 29.17      A    C  
ATOM     79  O   GLU A  13      -4.310  12.685  27.076  1.00 23.84      A    O  
ATOM     80  CB  GLU A  13      -1.742  11.363  27.520  1.00 24.52      A    C  
ATOM     81  CG  GLU A  13      -2.173  11.024  28.940  1.00 25.49      A    C  
ATOM     82  CD  GLU A  13      -1.349  11.693  30.014  1.00 26.81      A    C  
ATOM     83  OE1 GLU A  13      -0.280  12.289  29.706  1.00 24.21      A    O  
ATOM     84  OE2 GLU A  13      -1.790  11.626  31.165  1.00 25.26      A    O1-
ATOM     85  N   MET A  14      -5.173  10.652  26.705  1.00 26.82      A    N  
ATOM     86  CA  MET A  14      -6.519  11.122  26.982  1.00 28.72      A    C  
ATOM     87  C   MET A  14      -6.712  11.310  28.485  1.00 26.39      A    C  
ATOM     88  O   MET A  14      -6.133  10.597  29.292  1.00 29.83      A    O  
ATOM     89  CB  MET A  14      -7.545  10.140  26.389  1.00 31.37      A    C  
ATOM     90  CG  MET A  14      -7.434   9.998  24.864  1.00 36.17      A    C  
ATOM     91  SD  MET A  14      -7.806  11.478  23.873  1.00 38.97      A    S  
ATOM     92  CE  MET A  14      -9.347  11.917  24.671  1.00 42.58      A    C  
ATOM     93  N   THR A  15      -7.543  12.279  28.857  1.00 25.59      A    N  
ATOM     94  CA  THR A  15      -7.773  12.615  30.227  1.00 24.84      A    C  
ATOM     95  C   THR A  15      -8.555  11.537  30.956  1.00 24.85      A    C  
ATOM     96  O   THR A  15      -9.412  10.868  30.359  1.00 25.31      A    O  
ATOM     97  CB  THR A  15      -8.512  13.973  30.366  1.00 26.06      A    C  
ATOM     98  CG2 THR A  15      -9.943  13.916  29.853  1.00 27.58      A    C  
ATOM     99  OG1 THR A  15      -8.528  14.378  31.725  1.00 25.86      A    O  
ATOM    100  N   GLN A  16      -8.247  11.406  32.238  1.00 25.49      A    N  
ATOM    101  CA  GLN A  16      -8.981  10.542  33.165  1.00 30.46      A    C  
ATOM    102  C   GLN A  16      -9.901  11.375  34.063  1.00 33.12      A    C  
ATOM    103  O   GLN A  16     -10.632  10.834  34.892  1.00 35.34      A    O  
ATOM    104  CB  GLN A  16      -7.993   9.765  34.048  1.00 30.26      A    C  
ATOM    105  CG  GLN A  16      -7.090   8.788  33.314  1.00 28.86      A    C  
ATOM    106  CD  GLN A  16      -7.836   7.623  32.676  1.00 29.83      A    C  
ATOM    107  NE2 GLN A  16      -7.206   6.968  31.710  1.00 28.88      A    N  
ATOM    108  OE1 GLN A  16      -8.966   7.334  33.032  1.00 30.83      A    O  
ATOM    109  N   LYS A  17      -9.862  12.696  33.915  1.00 32.55      A    N  
ATOM    110  CA  LYS A  17     -10.630  13.576  34.786  1.00 33.78      A    C  
ATOM    111  C   LYS A  17     -11.223  14.719  33.958  1.00 35.83      A    C  
ATOM    112  O   LYS A  17     -10.881  15.884  34.156  1.00 38.52      A    O  
ATOM    113  CB  LYS A  17      -9.719  14.079  35.908  1.00 40.77      A    C  
ATOM    114  CG  LYS A  17     -10.414  14.656  37.128  1.00 49.02      A    C  
ATOM    115  CD  LYS A  17      -9.421  14.749  38.290  1.00 53.91      A    C  
ATOM    116  CE  LYS A  17     -10.036  15.340  39.553  1.00 59.89      A    C  
ATOM    117  NZ  LYS A  17     -10.232  16.813  39.458  1.00 64.97      A    N1+
ATOM    118  N   PRO A  18     -12.122  14.375  33.022  1.00 38.27      A    N  
ATOM    119  CA  PRO A  18     -12.738  15.371  32.146  1.00 37.89      A    C  
ATOM    120  C   PRO A  18     -13.624  16.303  32.939  1.00 37.74      A    C  
ATOM    121  O   PRO A  18     -14.352  15.858  33.825  1.00 38.64      A    O  
ATOM    122  CB  PRO A  18     -13.557  14.531  31.163  1.00 41.34      A    C  
ATOM    123  CG  PRO A  18     -13.828  13.258  31.878  1.00 40.34      A    C  
ATOM    124  CD  PRO A  18     -12.679  13.027  32.808  1.00 38.92      A    C  
ATOM    125  N   HIS A  19     -13.563  17.591  32.612  1.00 38.41      A    N  
ATOM    126  CA  HIS A  19     -14.277  18.622  33.353  1.00 39.87      A    C  
ATOM    127  C   HIS A  19     -15.658  18.901  32.740  1.00 38.23      A    C  
ATOM    128  O   HIS A  19     -15.847  18.802  31.526  1.00 35.71      A    O  
ATOM    129  CB  HIS A  19     -13.414  19.888  33.364  1.00 41.96      A    C  
ATOM    130  CG  HIS A  19     -13.834  20.913  34.377  1.00 46.73      A    C  
ATOM    131  CD2 HIS A  19     -13.298  21.257  35.573  1.00 49.11      A    C  
ATOM    132  ND1 HIS A  19     -14.909  21.754  34.184  1.00 47.36      A    N  
ATOM    133  CE1 HIS A  19     -15.032  22.556  35.228  1.00 47.58      A    C  
ATOM    134  NE2 HIS A  19     -14.066  22.277  36.083  1.00 53.74      A    N  
ATOM    135  N   LYS A  20     -16.628  19.244  33.583  1.00 37.33      A    N  
ATOM    136  CA  LYS A  20     -17.951  19.616  33.083  1.00 42.85      A    C  
ATOM    137  C   LYS A  20     -17.843  20.852  32.195  1.00 38.16      A    C  
ATOM    138  O   LYS A  20     -17.151  21.811  32.533  1.00 34.78      A    O  
ATOM    139  CB  LYS A  20     -18.946  19.868  34.224  1.00 50.39      A    C  
ATOM    140  CG  LYS A  20     -19.571  18.592  34.768  1.00 57.87      A    C  
ATOM    141  CD  LYS A  20     -20.217  18.811  36.128  1.00 60.75      A    C  
ATOM    142  CE  LYS A  20     -20.891  17.546  36.638  1.00 62.30      A    C  
ATOM    143  NZ  LYS A  20     -21.248  17.673  38.077  1.00 63.82      A    N1+
ATOM    144  N   LYS A  21     -18.499  20.790  31.043  1.00 36.23      A    N  
ATOM    145  CA  LYS A  21     -18.562  21.910  30.118  1.00 40.46      A    C  
ATOM    146  C   LYS A  21     -19.444  23.022  30.681  1.00 41.35      A    C  
ATOM    147  O   LYS A  21     -20.213  22.790  31.613  1.00 40.79      A    O  
ATOM    148  CB  LYS A  21     -19.074  21.427  28.766  1.00 40.19      A    C  
ATOM    149  CG  LYS A  21     -17.960  20.813  27.947  1.00 42.04      A    C  
ATOM    150  CD  LYS A  21     -18.403  19.609  27.162  1.00 38.82      A    C  
ATOM    151  CE  LYS A  21     -17.208  18.960  26.505  1.00 39.30      A    C  
ATOM    152  NZ  LYS A  21     -17.103  17.544  26.922  1.00 37.63      A    N1+
ATOM    153  N   PRO A  22     -19.307  24.245  30.143  1.00 43.59      A    N  
ATOM    154  CA  PRO A  22     -20.110  25.347  30.694  1.00 44.85      A    C  
ATOM    155  C   PRO A  22     -21.614  25.115  30.532  1.00 47.48      A    C  
ATOM    156  O   PRO A  22     -22.057  24.691  29.466  1.00 45.60      A    O  
ATOM    157  CB  PRO A  22     -19.641  26.573  29.894  1.00 44.02      A    C  
ATOM    158  CG  PRO A  22     -18.914  26.034  28.712  1.00 45.91      A    C  
ATOM    159  CD  PRO A  22     -18.372  24.699  29.098  1.00 43.40      A    C  
ATOM    160  N   GLY A  23     -22.369  25.371  31.601  1.00 53.26      A    N  
ATOM    161  CA  GLY A  23     -23.829  25.212  31.603  1.00 54.90      A    C  
ATOM    162  C   GLY A  23     -24.524  26.481  31.150  1.00 53.63      A    C  
ATOM    163  O   GLY A  23     -24.018  27.183  30.274  1.00 51.41      A    O  
ATOM    164  N   PRO A  27     -23.044  31.614  30.832  1.00 70.21      A    N  
ATOM    165  CA  PRO A  27     -22.331  32.707  30.187  1.00 68.90      A    C  
ATOM    166  C   PRO A  27     -20.820  32.561  30.338  1.00 64.55      A    C  
ATOM    167  O   PRO A  27     -20.332  32.330  31.445  1.00 65.35      A    O  
ATOM    168  CB  PRO A  27     -22.823  33.933  30.952  1.00 70.63      A    C  
ATOM    169  CG  PRO A  27     -23.099  33.423  32.330  1.00 71.98      A    C  
ATOM    170  CD  PRO A  27     -23.429  31.954  32.216  1.00 73.62      A    C  
ATOM    171  N   LEU A  28     -20.096  32.714  29.231  1.00 63.73      A    N  
ATOM    172  CA  LEU A  28     -18.644  32.540  29.208  1.00 59.66      A    C  
ATOM    173  C   LEU A  28     -17.889  33.858  29.148  1.00 54.36      A    C  
ATOM    174  O   LEU A  28     -18.062  34.634  28.208  1.00 51.45      A    O  
ATOM    175  CB  LEU A  28     -18.240  31.687  28.009  1.00 59.52      A    C  
ATOM    176  CG  LEU A  28     -18.451  30.190  28.216  1.00 61.87      A    C  
ATOM    177  CD1 LEU A  28     -18.604  29.462  26.890  1.00 61.04      A    C  
ATOM    178  CD2 LEU A  28     -17.303  29.614  29.035  1.00 60.42      A    C  
ATOM    179  N   VAL A  29     -17.064  34.104  30.163  1.00 50.40      A    N  
ATOM    180  CA  VAL A  29     -16.164  35.252  30.180  1.00 48.86      A    C  
ATOM    181  C   VAL A  29     -14.976  34.843  29.311  1.00 42.78      A    C  
ATOM    182  O   VAL A  29     -14.464  33.725  29.454  1.00 38.77      A    O  
ATOM    183  CB  VAL A  29     -15.696  35.590  31.611  1.00 52.17      A    C  
ATOM    184  CG1 VAL A  29     -14.698  36.737  31.591  1.00 51.56      A    C  
ATOM    185  CG2 VAL A  29     -16.892  35.924  32.503  1.00 54.49      A    C  
ATOM    186  N   PHE A  30     -14.541  35.729  28.416  1.00 37.38      A    N  
ATOM    187  CA  PHE A  30     -13.501  35.369  27.454  1.00 30.36      A    C  
ATOM    188  C   PHE A  30     -12.213  34.891  28.086  1.00 27.08      A    C  
ATOM    189  O   PHE A  30     -11.683  35.553  28.957  1.00 29.06      A    O  
ATOM    190  CB  PHE A  30     -13.112  36.533  26.524  1.00 28.38      A    C  
ATOM    191  CG  PHE A  30     -11.974  36.189  25.591  1.00 24.01      A    C  
ATOM    192  CD1 PHE A  30     -12.216  35.483  24.424  1.00 23.98      A    C  
ATOM    193  CD2 PHE A  30     -10.655  36.532  25.884  1.00 24.69      A    C  
ATOM    194  CE1 PHE A  30     -11.181  35.131  23.568  1.00 26.03      A    C  
ATOM    195  CE2 PHE A  30      -9.615  36.194  25.019  1.00 22.02      A    C  
ATOM    196  CZ  PHE A  30      -9.878  35.476  23.871  1.00 25.34      A    C  
ATOM    197  N   GLY A  31     -11.698  33.761  27.591  1.00 25.00      A    N  
ATOM    198  CA  GLY A  31     -10.357  33.297  27.922  1.00 23.46      A    C  
ATOM    199  C   GLY A  31     -10.105  32.812  29.325  1.00 22.58      A    C  
ATOM    200  O   GLY A  31      -8.945  32.825  29.801  1.00 22.85      A    O  
ATOM    201  N   LYS A  32     -11.160  32.371  30.003  1.00 23.99      A    N  
ATOM    202  CA  LYS A  32     -11.010  31.900  31.381  1.00 28.41      A    C  
ATOM    203  C   LYS A  32     -11.395  30.445  31.608  1.00 28.03      A    C  
ATOM    204  O   LYS A  32     -11.002  29.863  32.604  1.00 29.31      A    O  
ATOM    205  CB  LYS A  32     -11.794  32.795  32.329  1.00 33.60      A    C  
ATOM    206  CG  LYS A  32     -11.080  34.104  32.624  1.00 34.94      A    C  
ATOM    207  CD  LYS A  32     -11.735  34.851  33.775  1.00 37.83      A    C  
ATOM    208  CE  LYS A  32     -10.825  35.964  34.277  1.00 45.68      A    C  
ATOM    209  NZ  LYS A  32     -11.380  36.701  35.450  1.00 49.00      A    N1+
ATOM    210  N   THR A  33     -12.131  29.861  30.680  1.00 26.30      A    N  
ATOM    211  CA  THR A  33     -12.537  28.447  30.763  1.00 28.25      A    C  
ATOM    212  C   THR A  33     -11.781  27.623  29.729  1.00 28.83      A    C  
ATOM    213  O   THR A  33     -11.827  27.914  28.547  1.00 26.34      A    O  
ATOM    214  CB  THR A  33     -14.041  28.325  30.510  1.00 30.62      A    C  
ATOM    215  CG2 THR A  33     -14.503  26.871  30.612  1.00 32.18      A    C  
ATOM    216  OG1 THR A  33     -14.745  29.108  31.474  1.00 32.43      A    O  
ATOM    217  N   PHE A  34     -11.078  26.580  30.160  1.00 23.57      A    N  
ATOM    218  CA  PHE A  34     -10.274  25.824  29.231  1.00 22.87      A    C  
ATOM    219  C   PHE A  34     -10.794  24.403  29.020  1.00 20.50      A    C  
ATOM    220  O   PHE A  34     -11.492  23.863  29.869  1.00 23.95      A    O  
ATOM    221  CB  PHE A  34      -8.825  25.844  29.694  1.00 23.85      A    C  
ATOM    222  CG  PHE A  34      -8.281  27.232  29.822  1.00 25.38      A    C  
ATOM    223  CD1 PHE A  34      -7.746  27.857  28.715  1.00 26.58      A    C  
ATOM    224  CD2 PHE A  34      -8.385  27.940  31.014  1.00 25.22      A    C  
ATOM    225  CE1 PHE A  34      -7.285  29.160  28.797  1.00 27.21      A    C  
ATOM    226  CE2 PHE A  34      -7.934  29.259  31.097  1.00 25.08      A    C  
ATOM    227  CZ  PHE A  34      -7.368  29.850  29.986  1.00 24.96      A    C  
ATOM    228  N   THR A  35     -10.401  23.825  27.894  1.00 20.65      A    N  
ATOM    229  CA  THR A  35     -10.872  22.483  27.465  1.00 20.75      A    C  
ATOM    230  C   THR A  35     -10.042  21.417  28.168  1.00 22.23      A    C  
ATOM    231  O   THR A  35      -9.132  21.746  28.896  1.00 18.85      A    O  
ATOM    232  CB  THR A  35     -10.828  22.299  25.938  1.00 21.27      A    C  
ATOM    233  CG2 THR A  35     -11.643  23.439  25.228  1.00 22.81      A    C  
ATOM    234  OG1 THR A  35      -9.475  22.278  25.462  1.00 19.98      A    O  
ATOM    235  N   ASP A  36     -10.354  20.136  27.929  1.00 21.24      A    N  
ATOM    236  CA  ASP A  36      -9.695  19.044  28.655  1.00 23.19      A    C  
ATOM    237  C   ASP A  36      -8.261  18.728  28.273  1.00 22.16      A    C  
ATOM    238  O   ASP A  36      -7.535  18.145  29.104  1.00 21.95      A    O  
ATOM    239  CB  ASP A  36     -10.517  17.741  28.513  1.00 23.05      A    C  
ATOM    240  CG  ASP A  36     -11.847  17.786  29.224  1.00 25.77      A    C  
ATOM    241  OD1 ASP A  36     -11.941  18.265  30.363  1.00 26.51      A    O  
ATOM    242  OD2 ASP A  36     -12.833  17.269  28.642  1.00 26.76      A    O1-
ATOM    243  N   HIS A  37      -7.850  19.027  27.034  1.00 20.25      A    N  
ATOM    244  CA  HIS A  37      -6.501  18.672  26.574  1.00 22.20      A    C  
ATOM    245  C   HIS A  37      -5.730  19.867  26.035  1.00 23.02      A    C  
ATOM    246  O   HIS A  37      -6.298  20.954  25.887  1.00 20.86      A    O  
ATOM    247  CB  HIS A  37      -6.529  17.565  25.526  1.00 24.21      A    C  
ATOM    248  CG  HIS A  37      -7.274  16.349  25.969  1.00 26.08      A    C  
ATOM    249  CD2 HIS A  37      -6.846  15.200  26.539  1.00 24.37      A    C  
ATOM    250  ND1 HIS A  37      -8.645  16.242  25.869  1.00 26.66      A    N  
ATOM    251  CE1 HIS A  37      -9.031  15.073  26.345  1.00 27.05      A    C  
ATOM    252  NE2 HIS A  37      -7.961  14.429  26.767  1.00 26.01      A    N  
ATOM    253  N   MET A  38      -4.444  19.638  25.776  1.00 20.94      A    N  
ATOM    254  CA  MET A  38      -3.515  20.662  25.283  1.00 22.14      A    C  
ATOM    255  C   MET A  38      -2.447  19.995  24.416  1.00 24.58      A    C  
ATOM    256  O   MET A  38      -2.213  18.766  24.524  1.00 23.37      A    O  
ATOM    257  CB  MET A  38      -2.857  21.384  26.470  1.00 21.08      A    C  
ATOM    258  CG  MET A  38      -1.877  20.475  27.220  1.00 23.83      A    C  
ATOM    259  SD  MET A  38      -1.183  21.139  28.728  1.00 24.07      A    S  
ATOM    260  CE  MET A  38      -0.429  22.655  28.094  1.00 23.66      A    C  
ATOM    261  N   LEU A  39      -1.810  20.775  23.545  1.00 21.32      A    N  
ATOM    262  CA  LEU A  39      -0.667  20.302  22.772  1.00 22.63      A    C  
ATOM    263  C   LEU A  39       0.606  20.755  23.474  1.00 24.67      A    C  
ATOM    264  O   LEU A  39       0.642  21.842  24.020  1.00 22.47      A    O  
ATOM    265  CB  LEU A  39      -0.688  20.856  21.346  1.00 21.95      A    C  
ATOM    266  CG  LEU A  39       0.429  20.376  20.411  1.00 23.37      A    C  
ATOM    267  CD1 LEU A  39       0.265  18.898  20.070  1.00 23.47      A    C  
ATOM    268  CD2 LEU A  39       0.523  21.202  19.135  1.00 23.45      A    C  
ATOM    269  N  AMET A  40       1.642  19.918  23.431  0.47 25.18      A    N  
ATOM    270  N  BMET A  40       1.645  19.923  23.477  0.53 26.21      A    N  
ATOM    271  CA AMET A  40       2.919  20.224  24.059  0.47 25.31      A    C  
ATOM    272  CA BMET A  40       2.925  20.328  24.053  0.53 26.97      A    C  
ATOM    273  C  AMET A  40       4.039  19.704  23.168  0.47 26.25      A    C  
ATOM    274  C  BMET A  40       4.053  19.716  23.239  0.53 27.68      A    C  
ATOM    275  O  AMET A  40       3.977  18.568  22.683  0.47 26.06      A    O  
ATOM    276  O  BMET A  40       4.011  18.533  22.894  0.53 29.42      A    O  
ATOM    277  CB AMET A  40       2.966  19.564  25.447  0.47 27.05      A    C  
ATOM    278  CB BMET A  40       3.004  19.938  25.535  0.53 30.50      A    C  
ATOM    279  CG AMET A  40       4.217  19.852  26.256  0.47 28.98      A    C  
ATOM    280  CG BMET A  40       4.342  20.257  26.189  0.53 35.04      A    C  
ATOM    281  SD AMET A  40       4.431  21.614  26.539  0.47 28.40      A    S  
ATOM    282  SD BMET A  40       4.274  20.281  27.994  0.53 39.86      A    S  
ATOM    283  CE AMET A  40       2.893  22.014  27.351  0.47 25.31      A    C  
ATOM    284  CE BMET A  40       3.439  21.835  28.278  0.53 36.66      A    C  
ATOM    285  N   VAL A  41       5.040  20.539  22.900  1.00 23.97      A    N  
ATOM    286  CA  VAL A  41       6.203  20.103  22.125  1.00 23.69      A    C  
ATOM    287  C   VAL A  41       7.419  20.860  22.650  1.00 28.97      A    C  
ATOM    288  O   VAL A  41       7.390  22.091  22.761  1.00 25.72      A    O  
ATOM    289  CB  VAL A  41       6.116  20.364  20.614  1.00 27.17      A    C  
ATOM    290  CG1 VAL A  41       7.081  19.431  19.870  1.00 27.04      A    C  
ATOM    291  CG2 VAL A  41       4.698  20.199  20.094  1.00 26.62      A    C  
ATOM    292  N   GLU A  42       8.481  20.123  22.962  1.00 29.81      A    N  
ATOM    293  CA  GLU A  42       9.705  20.731  23.505  1.00 34.83      A    C  
ATOM    294  C   GLU A  42      10.823  20.720  22.472  1.00 31.19      A    C  
ATOM    295  O   GLU A  42      10.852  19.868  21.581  1.00 29.84      A    O  
ATOM    296  CB  GLU A  42      10.126  20.017  24.796  1.00 41.03      A    C  
ATOM    297  CG  GLU A  42       8.980  19.846  25.793  1.00 46.62      A    C  
ATOM    298  CD  GLU A  42       9.414  19.817  27.253  1.00 52.99      A    C  
ATOM    299  OE1 GLU A  42      10.477  20.391  27.588  1.00 56.45      A    O  
ATOM    300  OE2 GLU A  42       8.668  19.247  28.080  1.00 53.62      A    O1-
ATOM    301  N   TRP A  43      11.722  21.700  22.571  1.00 29.47      A    N  
ATOM    302  CA  TRP A  43      12.847  21.818  21.670  1.00 29.85      A    C  
ATOM    303  C   TRP A  43      14.099  22.031  22.494  1.00 32.39      A    C  
ATOM    304  O   TRP A  43      14.038  22.663  23.553  1.00 30.36      A    O  
ATOM    305  CB  TRP A  43      12.664  23.012  20.741  1.00 29.44      A    C  
ATOM    306  CG  TRP A  43      13.770  23.244  19.752  1.00 29.83      A    C  
ATOM    307  CD1 TRP A  43      13.924  22.661  18.526  1.00 27.25      A    C  
ATOM    308  CD2 TRP A  43      14.854  24.159  19.899  1.00 29.58      A    C  
ATOM    309  CE2 TRP A  43      15.643  24.063  18.739  1.00 32.12      A    C  
ATOM    310  CE3 TRP A  43      15.246  25.045  20.916  1.00 31.69      A    C  
ATOM    311  NE1 TRP A  43      15.043  23.152  17.903  1.00 30.24      A    N  
ATOM    312  CZ2 TRP A  43      16.789  24.834  18.555  1.00 34.58      A    C  
ATOM    313  CZ3 TRP A  43      16.388  25.802  20.734  1.00 30.46      A    C  
ATOM    314  CH2 TRP A  43      17.145  25.697  19.567  1.00 31.35      A    C  
ATOM    315  N   ASN A  44      15.221  21.522  21.985  1.00 38.07      A    N  
ATOM    316  CA  ASN A  44      16.519  21.710  22.631  1.00 38.93      A    C  
ATOM    317  C   ASN A  44      17.659  21.485  21.631  1.00 42.41      A    C  
ATOM    318  O   ASN A  44      17.453  21.584  20.409  1.00 40.40      A    O  
ATOM    319  CB  ASN A  44      16.635  20.792  23.851  1.00 38.52      A    C  
ATOM    320  CG  ASN A  44      16.551  19.326  23.482  1.00 42.24      A    C  
ATOM    321  ND2 ASN A  44      16.172  18.502  24.439  1.00 43.86      A    N  
ATOM    322  OD1 ASN A  44      16.818  18.944  22.347  1.00 45.05      A    O  
ATOM    323  N   ASP A  45      18.863  21.203  22.135  1.00 44.68      A    N  
ATOM    324  CA  ASP A  45      20.016  20.986  21.260  1.00 48.66      A    C  
ATOM    325  C   ASP A  45      19.856  19.737  20.379  1.00 45.77      A    C  
ATOM    326  O   ASP A  45      20.451  19.664  19.314  1.00 42.68      A    O  
ATOM    327  CB  ASP A  45      21.330  20.946  22.057  1.00 52.17      A    C  
ATOM    328  CG  ASP A  45      21.326  19.895  23.153  1.00 58.42      A    C  
ATOM    329  OD1 ASP A  45      20.257  19.299  23.416  1.00 65.59      A    O  
ATOM    330  OD2 ASP A  45      22.397  19.671  23.757  1.00 71.62      A    O1-
ATOM    331  N   LYS A  46      19.039  18.777  20.817  1.00 45.55      A    N  
ATOM    332  CA  LYS A  46      18.734  17.590  20.008  1.00 46.59      A    C  
ATOM    333  C   LYS A  46      17.631  17.849  18.968  1.00 45.25      A    C  
ATOM    334  O   LYS A  46      17.277  16.953  18.190  1.00 41.28      A    O  
ATOM    335  CB  LYS A  46      18.309  16.427  20.909  1.00 50.37      A    C  
ATOM    336  CG  LYS A  46      19.353  16.007  21.936  1.00 55.58      A    C  
ATOM    337  CD  LYS A  46      18.858  14.870  22.827  1.00 61.45      A    C  
ATOM    338  CE  LYS A  46      17.617  15.265  23.621  1.00 65.26      A    C  
ATOM    339  NZ  LYS A  46      17.318  14.334  24.746  1.00 68.63      A    N1+
ATOM    340  N   GLY A  47      17.077  19.061  18.974  1.00 39.70      A    N  
ATOM    341  CA  GLY A  47      16.025  19.454  18.048  1.00 36.85      A    C  
ATOM    342  C   GLY A  47      14.660  19.362  18.712  1.00 32.66      A    C  
ATOM    343  O   GLY A  47      14.537  19.411  19.929  1.00 29.87      A    O  
ATOM    344  N   TRP A  48      13.630  19.216  17.893  1.00 31.38      A    N  
ATOM    345  CA  TRP A  48      12.282  19.080  18.398  1.00 29.98      A    C  
ATOM    346  C   TRP A  48      12.014  17.664  18.838  1.00 31.81      A    C  
ATOM    347  O   TRP A  48      12.371  16.724  18.130  1.00 38.22      A    O  
ATOM    348  CB  TRP A  48      11.260  19.402  17.313  1.00 30.76      A    C  
ATOM    349  CG  TRP A  48      11.135  20.833  16.956  1.00 27.66      A    C  
ATOM    350  CD1 TRP A  48      11.612  21.436  15.834  1.00 28.93      A    C  
ATOM    351  CD2 TRP A  48      10.453  21.848  17.703  1.00 26.89      A    C  
ATOM    352  CE2 TRP A  48      10.562  23.041  16.966  1.00 26.13      A    C  
ATOM    353  CE3 TRP A  48       9.768  21.862  18.914  1.00 27.27      A    C  
ATOM    354  NE1 TRP A  48      11.263  22.754  15.825  1.00 30.53      A    N  
ATOM    355  CZ2 TRP A  48      10.015  24.252  17.411  1.00 26.72      A    C  
ATOM    356  CZ3 TRP A  48       9.219  23.070  19.363  1.00 28.16      A    C  
ATOM    357  CH2 TRP A  48       9.347  24.240  18.606  1.00 23.04      A    C  
ATOM    358  N   GLY A  49      11.381  17.524  19.993  1.00 30.90      A    N  
ATOM    359  CA  GLY A  49      10.865  16.246  20.448  1.00 32.97      A    C  
ATOM    360  C   GLY A  49       9.605  15.926  19.647  1.00 32.40      A    C  
ATOM    361  O   GLY A  49       9.276  16.601  18.655  1.00 32.63      A    O  
ATOM    362  N   GLN A  50       8.916  14.877  20.057  1.00 33.53      A    N  
ATOM    363  CA  GLN A  50       7.678  14.488  19.404  1.00 33.43      A    C  
ATOM    364  C   GLN A  50       6.528  15.287  19.999  1.00 30.47      A    C  
ATOM    365  O   GLN A  50       6.496  15.538  21.208  1.00 31.78      A    O  
ATOM    366  CB  GLN A  50       7.401  13.002  19.595  1.00 33.68      A    C  
ATOM    367  CG  GLN A  50       8.424  12.097  18.929  1.00 36.85      A    C  
ATOM    368  CD  GLN A  50       8.071  10.622  19.079  1.00 36.20      A    C  
ATOM    369  NE2 GLN A  50       8.649   9.795  18.224  1.00 36.60      A    N  
ATOM    370  OE1 GLN A  50       7.266  10.239  19.941  1.00 36.55      A    O  
ATOM    371  N   PRO A  51       5.572  15.679  19.159  1.00 29.58      A    N  
ATOM    372  CA  PRO A  51       4.455  16.435  19.722  1.00 29.31      A    C  
ATOM    373  C   PRO A  51       3.557  15.537  20.556  1.00 29.78      A    C  
ATOM    374  O   PRO A  51       3.507  14.324  20.339  1.00 30.74      A    O  
ATOM    375  CB  PRO A  51       3.739  16.974  18.491  1.00 28.91      A    C  
ATOM    376  CG  PRO A  51       4.125  16.057  17.371  1.00 31.11      A    C  
ATOM    377  CD  PRO A  51       5.334  15.271  17.766  1.00 29.00      A    C  
ATOM    378  N   ARG A  52       2.852  16.130  21.505  1.00 26.45      A    N  
ATOM    379  CA  ARG A  52       2.029  15.393  22.442  1.00 26.95      A    C  
ATOM    380  C   ARG A  52       0.709  16.080  22.794  1.00 28.06      A    C  
ATOM    381  O   ARG A  52       0.685  17.250  23.208  1.00 24.59      A    O  
ATOM    382  CB  ARG A  52       2.844  15.202  23.713  1.00 28.90      A    C  
ATOM    383  CG  ARG A  52       2.225  14.313  24.745  1.00 28.99      A    C  
ATOM    384  CD  ARG A  52       3.101  14.194  25.979  1.00 29.53      A    C  
ATOM    385  NE  ARG A  52       2.411  13.387  26.998  1.00 28.15      A    N  
ATOM    386  CZ  ARG A  52       2.457  12.058  27.083  1.00 26.90      A    C  
ATOM    387  NH1 ARG A  52       3.189  11.341  26.228  1.00 26.96      A    N1+
ATOM    388  NH2 ARG A  52       1.792  11.444  28.064  1.00 24.49      A    N  
ATOM    389  N   ILE A  53      -0.396  15.350  22.643  1.00 24.46      A    N  
ATOM    390  CA  ILE A  53      -1.691  15.827  23.088  1.00 26.08      A    C  
ATOM    391  C   ILE A  53      -1.921  15.133  24.412  1.00 27.99      A    C  
ATOM    392  O   ILE A  53      -1.892  13.884  24.503  1.00 26.06      A    O  
ATOM    393  CB  ILE A  53      -2.823  15.541  22.082  1.00 26.23      A    C  
ATOM    394  CG1 ILE A  53      -2.577  16.351  20.804  1.00 28.11      A    C  
ATOM    395  CG2 ILE A  53      -4.165  15.797  22.731  1.00 27.24      A    C  
ATOM    396  CD1 ILE A  53      -3.342  15.885  19.574  1.00 29.35      A    C  
ATOM    397  N   GLN A  54      -2.091  15.936  25.448  1.00 25.13      A    N  
ATOM    398  CA  GLN A  54      -2.230  15.425  26.805  1.00 23.73      A    C  
ATOM    399  C   GLN A  54      -3.235  16.225  27.603  1.00 24.54      A    C  
ATOM    400  O   GLN A  54      -3.651  17.308  27.162  1.00 23.04      A    O  
ATOM    401  CB  GLN A  54      -0.865  15.447  27.501  1.00 27.01      A    C  
ATOM    402  CG  GLN A  54      -0.366  16.851  27.815  1.00 26.49      A    C  
ATOM    403  CD  GLN A  54       1.025  16.869  28.419  1.00 29.19      A    C  
ATOM    404  NE2 GLN A  54       1.456  18.051  28.822  1.00 27.79      A    N  
ATOM    405  OE1 GLN A  54       1.695  15.830  28.546  1.00 27.40      A    O  
ATOM    406  N   PRO A  55      -3.608  15.725  28.802  1.00 22.52      A    N  
ATOM    407  CA  PRO A  55      -4.570  16.459  29.596  1.00 22.23      A    C  
ATOM    408  C   PRO A  55      -4.045  17.842  29.986  1.00 22.72      A    C  
ATOM    409  O   PRO A  55      -2.822  18.018  30.193  1.00 22.72      A    O  
ATOM    410  CB  PRO A  55      -4.752  15.604  30.841  1.00 24.98      A    C  
ATOM    411  CG  PRO A  55      -4.333  14.227  30.425  1.00 23.72      A    C  
ATOM    412  CD  PRO A  55      -3.217  14.454  29.470  1.00 25.29      A    C  
ATOM    413  N   PHE A  56      -4.971  18.801  30.016  1.00 24.39      A    N  
ATOM    414  CA  PHE A  56      -4.691  20.169  30.457  1.00 22.88      A    C  
ATOM    415  C   PHE A  56      -3.982  20.082  31.802  1.00 25.02      A    C  
ATOM    416  O   PHE A  56      -4.466  19.420  32.717  1.00 23.70      A    O  
ATOM    417  CB  PHE A  56      -6.004  20.965  30.581  1.00 24.04      A    C  
ATOM    418  CG  PHE A  56      -5.801  22.448  30.731  1.00 22.45      A    C  
ATOM    419  CD1 PHE A  56      -5.723  23.262  29.615  1.00 21.87      A    C  
ATOM    420  CD2 PHE A  56      -5.670  23.009  31.990  1.00 23.91      A    C  
ATOM    421  CE1 PHE A  56      -5.523  24.628  29.755  1.00 22.70      A    C  
ATOM    422  CE2 PHE A  56      -5.468  24.369  32.132  1.00 25.58      A    C  
ATOM    423  CZ  PHE A  56      -5.399  25.174  31.002  1.00 22.00      A    C  
ATOM    424  N   GLN A  57      -2.831  20.740  31.937  1.00 23.73      A    N  
ATOM    425  CA  GLN A  57      -2.077  20.648  33.191  1.00 24.99      A    C  
ATOM    426  C   GLN A  57      -1.093  21.794  33.272  1.00 24.72      A    C  
ATOM    427  O   GLN A  57      -0.791  22.413  32.252  1.00 22.15      A    O  
ATOM    428  CB  GLN A  57      -1.301  19.326  33.257  1.00 24.48      A    C  
ATOM    429  CG  GLN A  57      -0.361  19.123  32.076  1.00 24.26      A    C  
ATOM    430  CD  GLN A  57       0.213  17.715  32.016  1.00 29.17      A    C  
ATOM    431  NE2 GLN A  57      -0.448  16.850  31.264  1.00 24.89      A    N  
ATOM    432  OE1 GLN A  57       1.246  17.414  32.631  1.00 28.01      A    O  
ATOM    433  N   ASN A  58      -0.554  22.005  34.466  1.00 25.68      A    N  
ATOM    434  CA  ASN A  58       0.394  23.095  34.680  1.00 25.49      A    C  
ATOM    435  C   ASN A  58       1.691  22.878  33.962  1.00 26.14      A    C  
ATOM    436  O   ASN A  58       2.072  21.743  33.637  1.00 23.96      A    O  
ATOM    437  CB  ASN A  58       0.676  23.273  36.167  1.00 27.66      A    C  
ATOM    438  CG  ASN A  58      -0.525  23.767  36.923  1.00 30.56      A    C  
ATOM    439  ND2 ASN A  58      -0.656  23.329  38.173  1.00 36.63      A    N  
ATOM    440  OD1 ASN A  58      -1.337  24.534  36.400  1.00 31.92      A    O  
ATOM    441  N   LEU A  59       2.380  23.996  33.722  1.00 24.90      A    N  
ATOM    442  CA  LEU A  59       3.725  23.993  33.191  1.00 25.01      A    C  
ATOM    443  C   LEU A  59       4.704  23.959  34.368  1.00 22.27      A    C  
ATOM    444  O   LEU A  59       4.441  24.506  35.430  1.00 24.95      A    O  
ATOM    445  CB  LEU A  59       3.978  25.275  32.398  1.00 24.91      A    C  
ATOM    446  CG  LEU A  59       3.000  25.566  31.262  1.00 26.30      A    C  
ATOM    447  CD1 LEU A  59       3.303  26.926  30.659  1.00 29.13      A    C  
ATOM    448  CD2 LEU A  59       3.081  24.492  30.201  1.00 25.92      A    C  
ATOM    449  N   THR A  60       5.820  23.299  34.155  1.00 23.95      A    N  
ATOM    450  CA  THR A  60       6.901  23.263  35.133  1.00 25.37      A    C  
ATOM    451  C   THR A  60       8.089  23.949  34.501  1.00 23.95      A    C  
ATOM    452  O   THR A  60       8.605  23.482  33.495  1.00 25.95      A    O  
ATOM    453  CB  THR A  60       7.228  21.801  35.494  1.00 30.09      A    C  
ATOM    454  CG2 THR A  60       8.498  21.711  36.333  1.00 31.16      A    C  
ATOM    455  OG1 THR A  60       6.115  21.271  36.223  1.00 34.13      A    O  
ATOM    456  N   LEU A  61       8.513  25.072  35.084  1.00 28.26      A    N  
ATOM    457  CA  LEU A  61       9.577  25.875  34.525  1.00 23.97      A    C  
ATOM    458  C   LEU A  61      10.673  26.163  35.550  1.00 22.65      A    C  
ATOM    459  O   LEU A  61      10.373  26.482  36.689  1.00 22.67      A    O  
ATOM    460  CB  LEU A  61       9.032  27.237  34.071  1.00 26.35      A    C  
ATOM    461  CG  LEU A  61       7.909  27.243  33.024  1.00 27.76      A    C  
ATOM    462  CD1 LEU A  61       7.493  28.679  32.732  1.00 28.91      A    C  
ATOM    463  CD2 LEU A  61       8.350  26.559  31.744  1.00 29.78      A    C  
ATOM    464  N   HIS A  62      11.911  26.072  35.095  1.00 25.13      A    N  
ATOM    465  CA  HIS A  62      13.083  26.473  35.882  1.00 24.51      A    C  
ATOM    466  C   HIS A  62      12.896  27.965  36.215  1.00 24.15      A    C  
ATOM    467  O   HIS A  62      12.408  28.746  35.372  1.00 24.17      A    O  
ATOM    468  CB  HIS A  62      14.347  26.251  35.066  1.00 26.79      A    C  
ATOM    469  CG  HIS A  62      15.613  26.375  35.859  1.00 30.13      A    C  
ATOM    470  CD2 HIS A  62      16.398  25.438  36.444  1.00 34.37      A    C  
ATOM    471  ND1 HIS A  62      16.204  27.587  36.126  1.00 32.07      A    N  
ATOM    472  CE1 HIS A  62      17.304  27.399  36.833  1.00 33.32      A    C  
ATOM    473  NE2 HIS A  62      17.439  26.104  37.054  1.00 35.61      A    N  
ATOM    474  N   PRO A  63      13.240  28.369  37.442  1.00 24.67      A    N  
ATOM    475  CA  PRO A  63      13.090  29.763  37.877  1.00 24.62      A    C  
ATOM    476  C   PRO A  63      13.848  30.791  37.045  1.00 21.20      A    C  
ATOM    477  O   PRO A  63      13.502  31.952  37.113  1.00 23.73      A    O  
ATOM    478  CB  PRO A  63      13.678  29.757  39.291  1.00 25.47      A    C  
ATOM    479  CG  PRO A  63      13.545  28.355  39.749  1.00 27.23      A    C  
ATOM    480  CD  PRO A  63      13.768  27.521  38.534  1.00 26.57      A    C  
ATOM    481  N   ALA A  64      14.902  30.386  36.358  1.00 20.86      A    N  
ATOM    482  CA  ALA A  64      15.684  31.254  35.482  1.00 20.58      A    C  
ATOM    483  C   ALA A  64      15.227  31.201  34.017  1.00 19.81      A    C  
ATOM    484  O   ALA A  64      15.901  31.726  33.148  1.00 20.09      A    O  
ATOM    485  CB  ALA A  64      17.162  30.903  35.582  1.00 22.81      A    C  
ATOM    486  N   SER A  65      14.084  30.551  33.761  1.00 21.34      A    N  
ATOM    487  CA  SER A  65      13.609  30.378  32.394  1.00 21.73      A    C  
ATOM    488  C   SER A  65      13.540  31.707  31.662  1.00 17.96      A    C  
ATOM    489  O   SER A  65      12.917  32.640  32.163  1.00 20.05      A    O  
ATOM    490  CB  SER A  65      12.224  29.750  32.372  1.00 22.51      A    C  
ATOM    491  OG  SER A  65      11.821  29.668  31.016  1.00 21.62      A    O  
ATOM    492  N   SER A  66      14.116  31.782  30.474  1.00 20.71      A    N  
ATOM    493  CA  SER A  66      14.177  33.076  29.769  1.00 22.10      A    C  
ATOM    494  C   SER A  66      12.821  33.606  29.311  1.00 21.70      A    C  
ATOM    495  O   SER A  66      12.674  34.799  29.003  1.00 20.66      A    O  
ATOM    496  CB  SER A  66      15.220  33.090  28.650  1.00 22.55      A    C  
ATOM    497  OG  SER A  66      15.032  32.095  27.679  1.00 22.53      A    O  
ATOM    498  N   SER A  67      11.820  32.733  29.291  1.00 19.60      A    N  
ATOM    499  CA  SER A  67      10.434  33.157  29.052  1.00 19.06      A    C  
ATOM    500  C   SER A  67       9.927  34.172  30.078  1.00 17.35      A    C  
ATOM    501  O   SER A  67       9.050  34.952  29.780  1.00 17.60      A    O  
ATOM    502  CB  SER A  67       9.511  31.936  29.134  1.00 18.40      A    C  
ATOM    503  OG  SER A  67       9.541  31.335  30.422  1.00 19.58      A    O  
ATOM    504  N   LEU A  68      10.479  34.114  31.295  1.00 18.27      A    N  
ATOM    505  CA  LEU A  68      10.025  34.874  32.437  1.00 18.15      A    C  
ATOM    506  C   LEU A  68      10.899  36.100  32.797  1.00 17.59      A    C  
ATOM    507  O   LEU A  68      10.438  36.990  33.502  1.00 18.89      A    O  
ATOM    508  CB  LEU A  68       9.939  33.942  33.644  1.00 20.22      A    C  
ATOM    509  CG  LEU A  68       8.832  32.863  33.629  1.00 21.59      A    C  
ATOM    510  CD1 LEU A  68       8.979  31.993  34.866  1.00 23.24      A    C  
ATOM    511  CD2 LEU A  68       7.468  33.507  33.584  1.00 21.00      A    C  
ATOM    512  N   HIS A  69      12.148  36.081  32.361  1.00 18.32      A    N  
ATOM    513  CA  HIS A  69      13.094  37.175  32.616  1.00 17.60      A    C  
ATOM    514  C   HIS A  69      13.233  38.119  31.435  1.00 16.57      A    C  
ATOM    515  O   HIS A  69      13.304  39.331  31.634  1.00 16.56      A    O  
ATOM    516  CB  HIS A  69      14.452  36.594  32.951  1.00 18.31      A    C  
ATOM    517  CG  HIS A  69      14.451  35.808  34.216  1.00 21.86      A    C  
ATOM    518  CD2 HIS A  69      13.852  34.639  34.534  1.00 22.31      A    C  
ATOM    519  ND1 HIS A  69      15.064  36.243  35.368  1.00 20.27      A    N  
ATOM    520  CE1 HIS A  69      14.876  35.361  36.331  1.00 22.80      A    C  
ATOM    521  NE2 HIS A  69      14.140  34.374  35.848  1.00 20.50      A    N  
ATOM    522  N   TYR A  70      13.329  37.591  30.208  1.00 17.17      A    N  
ATOM    523  CA  TYR A  70      13.567  38.435  29.059  1.00 16.66      A    C  
ATOM    524  C   TYR A  70      12.475  38.334  27.979  1.00 16.27      A    C  
ATOM    525  O   TYR A  70      12.734  38.648  26.832  1.00 16.24      A    O  
ATOM    526  CB  TYR A  70      14.956  38.142  28.464  1.00 17.02      A    C  
ATOM    527  CG  TYR A  70      16.043  38.172  29.521  1.00 17.77      A    C  
ATOM    528  CD1 TYR A  70      16.203  39.283  30.308  1.00 17.63      A    C  
ATOM    529  CD2 TYR A  70      16.871  37.088  29.751  1.00 18.64      A    C  
ATOM    530  CE1 TYR A  70      17.169  39.346  31.301  1.00 18.66      A    C  
ATOM    531  CE2 TYR A  70      17.850  37.145  30.745  1.00 20.43      A    C  
ATOM    532  CZ  TYR A  70      17.976  38.284  31.523  1.00 18.12      A    C  
ATOM    533  OH  TYR A  70      18.924  38.396  32.531  1.00 19.55      A    O  
ATOM    534  N   SER A  71      11.294  37.879  28.385  1.00 17.76      A    N  
ATOM    535  CA  SER A  71      10.091  37.888  27.553  1.00 15.52      A    C  
ATOM    536  C   SER A  71      10.311  37.193  26.194  1.00 16.91      A    C  
ATOM    537  O   SER A  71       9.864  37.681  25.147  1.00 16.55      A    O  
ATOM    538  CB  SER A  71       9.616  39.336  27.350  1.00 16.64      A    C  
ATOM    539  OG  SER A  71       8.275  39.403  26.903  1.00 15.92      A    O  
ATOM    540  N  ALEU A  72      10.985  36.046  26.210  0.50 17.77      A    N  
ATOM    541  N  BLEU A  72      10.993  36.048  26.216  0.50 17.56      A    N  
ATOM    542  CA ALEU A  72      11.126  35.262  24.993  0.50 17.93      A    C  
ATOM    543  CA BLEU A  72      11.126  35.242  25.010  0.50 17.50      A    C  
ATOM    544  C  ALEU A  72       9.831  34.476  24.891  0.50 17.86      A    C  
ATOM    545  C  BLEU A  72       9.813  34.481  24.930  0.50 17.62      A    C  
ATOM    546  O  ALEU A  72       9.727  33.311  25.303  0.50 17.99      A    O  
ATOM    547  O  BLEU A  72       9.673  33.344  25.411  0.50 17.41      A    O  
ATOM    548  CB ALEU A  72      12.351  34.355  25.039  0.50 19.38      A    C  
ATOM    549  CB BLEU A  72      12.329  34.294  25.068  0.50 18.63      A    C  
ATOM    550  CG ALEU A  72      13.697  35.023  24.788  0.50 21.56      A    C  
ATOM    551  CG BLEU A  72      13.719  34.851  24.764  0.50 20.34      A    C  
ATOM    552  CD1ALEU A  72      14.787  34.007  25.088  0.50 22.78      A    C  
ATOM    553  CD1BLEU A  72      13.811  35.416  23.348  0.50 20.38      A    C  
ATOM    554  CD2ALEU A  72      13.821  35.544  23.360  0.50 21.65      A    C  
ATOM    555  CD2BLEU A  72      14.149  35.877  25.797  0.50 20.28      A    C  
ATOM    556  N   GLN A  73       8.818  35.160  24.387  1.00 16.32      A    N  
ATOM    557  CA  GLN A  73       7.478  34.603  24.357  1.00 16.13      A    C  
ATOM    558  C   GLN A  73       6.664  35.211  23.245  1.00 17.57      A    C  
ATOM    559  O   GLN A  73       6.788  36.401  22.951  1.00 16.43      A    O  
ATOM    560  CB  GLN A  73       6.783  34.811  25.708  1.00 16.26      A    C  
ATOM    561  CG  GLN A  73       6.558  36.297  26.108  1.00 16.68      A    C  
ATOM    562  CD  GLN A  73       5.875  36.501  27.435  1.00 16.57      A    C  
ATOM    563  NE2 GLN A  73       6.479  36.005  28.497  1.00 18.88      A    N  
ATOM    564  OE1 GLN A  73       4.834  37.150  27.521  1.00 16.37      A    O  
ATOM    565  N   LEU A  74       5.840  34.378  22.602  1.00 17.10      A    N  
ATOM    566  CA  LEU A  74       4.952  34.841  21.515  1.00 17.75      A    C  
ATOM    567  C   LEU A  74       3.714  33.988  21.536  1.00 18.06      A    C  
ATOM    568  O   LEU A  74       3.712  32.905  22.095  1.00 17.69      A    O  
ATOM    569  CB  LEU A  74       5.613  34.757  20.152  1.00 19.81      A    C  
ATOM    570  CG  LEU A  74       6.017  33.335  19.701  1.00 19.12      A    C  
ATOM    571  CD1 LEU A  74       4.962  32.743  18.758  1.00 20.94      A    C  
ATOM    572  CD2 LEU A  74       7.371  33.389  19.021  1.00 21.43      A    C  
ATOM    573  N   PHE A  75       2.665  34.458  20.895  1.00 18.25      A    N  
ATOM    574  CA  PHE A  75       1.415  33.713  20.919  1.00 17.31      A    C  
ATOM    575  C   PHE A  75       0.635  33.966  19.655  1.00 18.60      A    C  
ATOM    576  O   PHE A  75       0.948  34.870  18.871  1.00 18.10      A    O  
ATOM    577  CB  PHE A  75       0.574  34.070  22.162  1.00 17.04      A    C  
ATOM    578  CG  PHE A  75       0.096  35.524  22.211  1.00 17.78      A    C  
ATOM    579  CD1 PHE A  75       0.959  36.570  22.604  1.00 19.23      A    C  
ATOM    580  CD2 PHE A  75      -1.214  35.848  21.884  1.00 18.61      A    C  
ATOM    581  CE1 PHE A  75       0.504  37.875  22.663  1.00 17.89      A    C  
ATOM    582  CE2 PHE A  75      -1.664  37.160  21.893  1.00 18.28      A    C  
ATOM    583  CZ  PHE A  75      -0.802  38.182  22.306  1.00 18.04      A    C  
ATOM    584  N   GLU A  76      -0.391  33.144  19.483  1.00 18.65      A    N  
ATOM    585  CA  GLU A  76      -1.357  33.331  18.423  1.00 17.65      A    C  
ATOM    586  C   GLU A  76      -2.754  33.225  18.943  1.00 16.09      A    C  
ATOM    587  O   GLU A  76      -3.004  32.877  20.096  1.00 17.68      A    O  
ATOM    588  CB  GLU A  76      -1.143  32.329  17.266  1.00 19.06      A    C  
ATOM    589  CG  GLU A  76      -0.178  32.811  16.222  1.00 17.09      A    C  
ATOM    590  CD  GLU A  76      -0.635  34.113  15.569  1.00 17.88      A    C  
ATOM    591  OE1 GLU A  76      -1.873  34.345  15.489  1.00 18.35      A    O  
ATOM    592  OE2 GLU A  76       0.255  34.914  15.195  1.00 17.95      A    O1-
ATOM    593  N   GLY A  77      -3.704  33.564  18.071  1.00 17.69      A    N  
ATOM    594  CA  GLY A  77      -5.091  33.466  18.419  1.00 17.91      A    C  
ATOM    595  C   GLY A  77      -5.901  33.241  17.177  1.00 20.98      A    C  
ATOM    596  O   GLY A  77      -5.852  34.052  16.252  1.00 19.44      A    O  
ATOM    597  N   MET A  78      -6.650  32.143  17.160  1.00 22.57      A    N  
ATOM    598  CA  MET A  78      -7.524  31.868  16.025  1.00 24.83      A    C  
ATOM    599  C   MET A  78      -8.779  31.149  16.511  1.00 22.67      A    C  
ATOM    600  O   MET A  78      -8.864  30.718  17.652  1.00 21.30      A    O  
ATOM    601  CB  MET A  78      -6.791  31.114  14.925  1.00 24.66      A    C  
ATOM    602  CG  MET A  78      -6.280  29.745  15.320  1.00 27.68      A    C  
ATOM    603  SD  MET A  78      -5.300  29.108  13.956  1.00 29.00      A    S  
ATOM    604  CE  MET A  78      -4.828  27.475  14.549  1.00 30.48      A    C  
ATOM    605  N   LYS A  79      -9.785  31.066  15.639  1.00 22.73      A    N  
ATOM    606  CA  LYS A  79     -11.042  30.474  16.045  1.00 21.26      A    C  
ATOM    607  C   LYS A  79     -11.459  29.273  15.185  1.00 21.72      A    C  
ATOM    608  O   LYS A  79     -11.157  29.228  13.994  1.00 22.54      A    O  
ATOM    609  CB  LYS A  79     -12.149  31.526  16.017  1.00 21.45      A    C  
ATOM    610  CG  LYS A  79     -12.308  32.298  17.305  1.00 22.35      A    C  
ATOM    611  CD  LYS A  79     -13.435  33.309  17.166  1.00 21.98      A    C  
ATOM    612  CE  LYS A  79     -13.620  34.077  18.454  1.00 25.76      A    C  
ATOM    613  NZ  LYS A  79     -14.729  35.059  18.316  1.00 26.77      A    N1+
ATOM    614  N   ALA A  80     -12.079  28.291  15.848  1.00 22.74      A    N  
ATOM    615  CA  ALA A  80     -12.760  27.169  15.188  1.00 22.67      A    C  
ATOM    616  C   ALA A  80     -14.254  27.351  15.358  1.00 21.70      A    C  
ATOM    617  O   ALA A  80     -14.724  27.757  16.421  1.00 22.77      A    O  
ATOM    618  CB  ALA A  80     -12.332  25.855  15.788  1.00 23.10      A    C  
ATOM    619  N   PHE A  81     -15.010  26.996  14.318  1.00 21.71      A    N  
ATOM    620  CA  PHE A  81     -16.435  27.217  14.309  1.00 23.73      A    C  
ATOM    621  C   PHE A  81     -17.129  25.917  13.944  1.00 22.28      A    C  
ATOM    622  O   PHE A  81     -16.699  25.242  13.018  1.00 24.24      A    O  
ATOM    623  CB  PHE A  81     -16.800  28.267  13.278  1.00 23.52      A    C  
ATOM    624  CG  PHE A  81     -16.165  29.617  13.512  1.00 20.61      A    C  
ATOM    625  CD1 PHE A  81     -16.832  30.574  14.272  1.00 22.72      A    C  
ATOM    626  CD2 PHE A  81     -14.946  29.941  12.934  1.00 21.27      A    C  
ATOM    627  CE1 PHE A  81     -16.270  31.832  14.465  1.00 21.38      A    C  
ATOM    628  CE2 PHE A  81     -14.387  31.199  13.127  1.00 20.93      A    C  
ATOM    629  CZ  PHE A  81     -15.058  32.130  13.889  1.00 21.19      A    C  
ATOM    630  N   LYS A  82     -18.198  25.608  14.666  1.00 25.88      A    N  
ATOM    631  CA  LYS A  82     -18.983  24.391  14.401  1.00 28.48      A    C  
ATOM    632  C   LYS A  82     -20.253  24.757  13.627  1.00 29.25      A    C  
ATOM    633  O   LYS A  82     -21.051  25.553  14.097  1.00 28.52      A    O  
ATOM    634  CB  LYS A  82     -19.340  23.697  15.727  1.00 28.29      A    C  
ATOM    635  CG  LYS A  82     -20.176  22.430  15.588  1.00 30.19      A    C  
ATOM    636  CD  LYS A  82     -20.369  21.718  16.922  1.00 32.89      A    C  
ATOM    637  CE  LYS A  82     -19.164  20.863  17.287  1.00 36.17      A    C  
ATOM    638  NZ  LYS A  82     -19.200  20.411  18.713  1.00 38.71      A    N1+
ATOM    639  N   GLY A  83     -20.440  24.158  12.459  1.00 30.86      A    N  
ATOM    640  CA  GLY A  83     -21.664  24.367  11.676  1.00 38.32      A    C  
ATOM    641  C   GLY A  83     -22.855  23.585  12.229  1.00 41.47      A    C  
ATOM    642  O   GLY A  83     -22.772  22.965  13.291  1.00 41.55      A    O  
ATOM    643  N   LYS A  84     -23.975  23.624  11.512  1.00 51.55      A    N  
ATOM    644  CA  LYS A  84     -25.200  22.928  11.936  1.00 59.14      A    C  
ATOM    645  C   LYS A  84     -24.999  21.416  12.004  1.00 56.49      A    C  
ATOM    646  O   LYS A  84     -25.383  20.765  12.987  1.00 56.92      A    O  
ATOM    647  CB  LYS A  84     -26.354  23.231  10.976  1.00 65.17      A    C  
ATOM    648  CG  LYS A  84     -26.837  24.668  11.003  1.00 72.20      A    C  
ATOM    649  CD  LYS A  84     -27.921  24.908   9.960  1.00 79.23      A    C  
ATOM    650  CE  LYS A  84     -28.257  26.384   9.830  1.00 84.03      A    C  
ATOM    651  NZ  LYS A  84     -28.679  26.980  11.132  1.00 88.06      A    N1+
ATOM    652  N   ASP A  85     -24.378  20.871  10.961  1.00 53.35      A    N  
ATOM    653  CA  ASP A  85     -24.124  19.437  10.879  1.00 51.77      A    C  
ATOM    654  C   ASP A  85     -22.920  18.995  11.712  1.00 51.59      A    C  
ATOM    655  O   ASP A  85     -22.377  17.909  11.494  1.00 50.01      A    O  
ATOM    656  CB  ASP A  85     -23.951  19.012   9.419  1.00 56.10      A    C  
ATOM    657  CG  ASP A  85     -22.745  19.650   8.759  1.00 56.34      A    C  
ATOM    658  OD1 ASP A  85     -21.917  20.269   9.457  1.00 55.03      A    O  
ATOM    659  OD2 ASP A  85     -22.630  19.520   7.529  1.00 58.86      A    O1-
ATOM    660  N   GLN A  86     -22.491  19.853  12.639  1.00 48.21      A    N  
ATOM    661  CA  GLN A  86     -21.426  19.538  13.592  1.00 46.67      A    C  
ATOM    662  C   GLN A  86     -20.035  19.467  12.969  1.00 40.37      A    C  
ATOM    663  O   GLN A  86     -19.105  18.980  13.600  1.00 41.97      A    O  
ATOM    664  CB  GLN A  86     -21.739  18.237  14.352  1.00 46.94      A    C  
ATOM    665  CG  GLN A  86     -23.132  18.194  14.962  1.00 51.11      A    C  
ATOM    666  CD  GLN A  86     -23.284  19.166  16.113  1.00 51.65      A    C  
ATOM    667  NE2 GLN A  86     -24.108  20.193  15.920  1.00 48.92      A    N  
ATOM    668  OE1 GLN A  86     -22.673  18.988  17.170  1.00 59.90      A    O  
ATOM    669  N   GLN A  87     -19.879  19.956  11.742  1.00 36.98      A    N  
ATOM    670  CA  GLN A  87     -18.567  20.009  11.133  1.00 35.93      A    C  
ATOM    671  C   GLN A  87     -17.853  21.225  11.731  1.00 33.91      A    C  
ATOM    672  O   GLN A  87     -18.406  22.330  11.742  1.00 31.99      A    O  
ATOM    673  CB  GLN A  87     -18.665  20.152   9.619  1.00 38.93      A    C  
ATOM    674  CG  GLN A  87     -17.323  20.278   8.911  1.00 42.32      A    C  
ATOM    675  CD  GLN A  87     -16.438  19.050   9.088  1.00 48.59      A    C  
ATOM    676  NE2 GLN A  87     -15.220  19.257   9.609  1.00 43.46      A    N  
ATOM    677  OE1 GLN A  87     -16.836  17.931   8.744  1.00 52.67      A    O  
ATOM    678  N   VAL A  88     -16.642  21.000  12.236  1.00 30.31      A    N  
ATOM    679  CA  VAL A  88     -15.808  22.071  12.816  1.00 26.80      A    C  
ATOM    680  C   VAL A  88     -14.806  22.558  11.772  1.00 24.60      A    C  
ATOM    681  O   VAL A  88     -14.197  21.762  11.043  1.00 27.58      A    O  
ATOM    682  CB  VAL A  88     -15.078  21.573  14.081  1.00 25.52      A    C  
ATOM    683  CG1 VAL A  88     -14.117  22.642  14.622  1.00 25.91      A    C  
ATOM    684  CG2 VAL A  88     -16.074  21.177  15.143  1.00 25.47      A    C  
ATOM    685  N   ARG A  89     -14.610  23.877  11.706  1.00 23.96      A    N  
ATOM    686  CA  ARG A  89     -13.724  24.462  10.719  1.00 24.48      A    C  
ATOM    687  C   ARG A  89     -12.904  25.583  11.346  1.00 24.64      A    C  
ATOM    688  O   ARG A  89     -13.439  26.361  12.144  1.00 26.64      A    O  
ATOM    689  CB  ARG A  89     -14.528  25.057   9.563  1.00 26.24      A    C  
ATOM    690  CG  ARG A  89     -15.360  24.057   8.768  1.00 31.57      A    C  
ATOM    691  CD  ARG A  89     -16.224  24.758   7.730  1.00 34.74      A    C  
ATOM    692  NE  ARG A  89     -17.021  23.775   6.994  1.00 39.50      A    N  
ATOM    693  CZ  ARG A  89     -18.186  23.267   7.403  1.00 37.14      A    C  
ATOM    694  NH1 ARG A  89     -18.738  23.633   8.559  1.00 33.38      A    N1+
ATOM    695  NH2 ARG A  89     -18.803  22.360   6.637  1.00 36.60      A    N  
ATOM    696  N   LEU A  90     -11.636  25.652  10.968  1.00 26.09      A    N  
ATOM    697  CA  LEU A  90     -10.761  26.756  11.394  1.00 25.47      A    C  
ATOM    698  C   LEU A  90     -10.780  27.862  10.346  1.00 24.54      A    C  
ATOM    699  O   LEU A  90     -10.753  27.573   9.146  1.00 23.19      A    O  
ATOM    700  CB  LEU A  90      -9.325  26.259  11.591  1.00 27.32      A    C  
ATOM    701  CG  LEU A  90      -8.981  25.575  12.922  1.00 30.65      A    C  
ATOM    702  CD1 LEU A  90      -7.617  24.913  12.792  1.00 30.38      A    C  
ATOM    703  CD2 LEU A  90      -9.013  26.543  14.103  1.00 31.23      A    C  
ATOM    704  N   PHE A  91     -10.775  29.124  10.795  1.00 22.60      A    N  
ATOM    705  CA  PHE A  91     -10.756  30.275   9.894  1.00 22.40      A    C  
ATOM    706  C   PHE A  91      -9.322  30.649   9.545  1.00 23.30      A    C  
ATOM    707  O   PHE A  91      -8.545  31.030  10.443  1.00 24.82      A    O  
ATOM    708  CB  PHE A  91     -11.463  31.482  10.535  1.00 22.18      A    C  
ATOM    709  CG  PHE A  91     -11.555  32.683   9.629  1.00 22.82      A    C  
ATOM    710  CD1 PHE A  91     -12.571  32.780   8.688  1.00 23.56      A    C  
ATOM    711  CD2 PHE A  91     -10.647  33.730   9.736  1.00 21.55      A    C  
ATOM    712  CE1 PHE A  91     -12.677  33.884   7.869  1.00 22.62      A    C  
ATOM    713  CE2 PHE A  91     -10.734  34.829   8.904  1.00 22.65      A    C  
ATOM    714  CZ  PHE A  91     -11.757  34.913   7.978  1.00 23.09      A    C  
ATOM    715  N   ARG A  92      -8.979  30.520   8.261  1.00 21.44      A    N  
ATOM    716  CA  ARG A  92      -7.682  30.913   7.673  1.00 20.94      A    C  
ATOM    717  C   ARG A  92      -6.456  30.632   8.553  1.00 21.67      A    C  
ATOM    718  O   ARG A  92      -5.565  31.486   8.661  1.00 21.38      A    O  
ATOM    719  CB  ARG A  92      -7.688  32.408   7.313  1.00 21.11      A    C  
ATOM    720  CG  ARG A  92      -8.872  32.833   6.452  1.00 21.20      A    C  
ATOM    721  CD  ARG A  92      -8.709  34.248   5.952  1.00 19.77      A    C  
ATOM    722  NE  ARG A  92      -7.789  34.287   4.823  1.00 21.39      A    N  
ATOM    723  CZ  ARG A  92      -7.514  35.359   4.097  1.00 19.74      A    C  
ATOM    724  NH1 ARG A  92      -8.046  36.538   4.394  1.00 20.99      A    N1+
ATOM    725  NH2 ARG A  92      -6.659  35.260   3.092  1.00 22.77      A    N  
ATOM    726  N   PRO A  93      -6.381  29.424   9.153  1.00 22.23      A    N  
ATOM    727  CA  PRO A  93      -5.341  29.111  10.127  1.00 21.48      A    C  
ATOM    728  C   PRO A  93      -3.938  29.213   9.565  1.00 21.96      A    C  
ATOM    729  O   PRO A  93      -2.994  29.452  10.310  1.00 22.32      A    O  
ATOM    730  CB  PRO A  93      -5.635  27.647  10.488  1.00 23.53      A    C  
ATOM    731  CG  PRO A  93      -6.277  27.116   9.244  1.00 23.46      A    C  
ATOM    732  CD  PRO A  93      -7.170  28.223   8.814  1.00 23.72      A    C  
ATOM    733  N   TRP A  94      -3.794  29.029   8.257  1.00 21.85      A    N  
ATOM    734  CA  TRP A  94      -2.491  29.111   7.599  1.00 21.40      A    C  
ATOM    735  C   TRP A  94      -1.817  30.446   7.842  1.00 21.83      A    C  
ATOM    736  O   TRP A  94      -0.615  30.500   7.985  1.00 21.33      A    O  
ATOM    737  CB  TRP A  94      -2.577  28.891   6.091  1.00 26.61      A    C  
ATOM    738  CG  TRP A  94      -3.365  27.672   5.711  1.00 29.30      A    C  
ATOM    739  CD1 TRP A  94      -2.906  26.389   5.607  1.00 31.11      A    C  
ATOM    740  CD2 TRP A  94      -4.762  27.629   5.401  1.00 29.82      A    C  
ATOM    741  CE2 TRP A  94      -5.086  26.282   5.120  1.00 31.82      A    C  
ATOM    742  CE3 TRP A  94      -5.772  28.597   5.341  1.00 27.23      A    C  
ATOM    743  NE1 TRP A  94      -3.935  25.547   5.249  1.00 34.54      A    N  
ATOM    744  CZ2 TRP A  94      -6.379  25.882   4.768  1.00 29.44      A    C  
ATOM    745  CZ3 TRP A  94      -7.052  28.203   4.986  1.00 30.94      A    C  
ATOM    746  CH2 TRP A  94      -7.346  26.850   4.714  1.00 30.68      A    C  
ATOM    747  N   LEU A  95      -2.610  31.504   7.840  1.00 22.67      A    N  
ATOM    748  CA  LEU A  95      -2.102  32.836   8.091  1.00 21.06      A    C  
ATOM    749  C   LEU A  95      -1.582  33.005   9.513  1.00 22.45      A    C  
ATOM    750  O   LEU A  95      -0.621  33.727   9.719  1.00 22.24      A    O  
ATOM    751  CB  LEU A  95      -3.152  33.892   7.790  1.00 23.26      A    C  
ATOM    752  CG  LEU A  95      -3.603  33.982   6.324  1.00 24.17      A    C  
ATOM    753  CD1 LEU A  95      -4.615  35.096   6.209  1.00 25.16      A    C  
ATOM    754  CD2 LEU A  95      -2.457  34.211   5.370  1.00 28.18      A    C  
ATOM    755  N   ASN A  96      -2.203  32.350  10.478  1.00 22.07      A    N  
ATOM    756  CA  ASN A  96      -1.694  32.374  11.863  1.00 22.20      A    C  
ATOM    757  C   ASN A  96      -0.431  31.566  11.965  1.00 22.75      A    C  
ATOM    758  O   ASN A  96       0.475  31.920  12.709  1.00 21.65      A    O  
ATOM    759  CB  ASN A  96      -2.719  31.843  12.839  1.00 21.15      A    C  
ATOM    760  CG  ASN A  96      -3.988  32.635  12.800  1.00 23.88      A    C  
ATOM    761  ND2 ASN A  96      -4.083  33.634  13.685  1.00 22.26      A    N  
ATOM    762  OD1 ASN A  96      -4.895  32.346  12.000  1.00 21.69      A    O  
ATOM    763  N   MET A  97      -0.332  30.481  11.206  1.00 21.91      A    N  
ATOM    764  CA  MET A  97       0.901  29.710  11.237  1.00 22.89      A    C  
ATOM    765  C   MET A  97       2.040  30.560  10.672  1.00 22.85      A    C  
ATOM    766  O   MET A  97       3.135  30.589  11.242  1.00 21.41      A    O  
ATOM    767  CB  MET A  97       0.779  28.396  10.459  1.00 24.83      A    C  
ATOM    768  CG  MET A  97      -0.271  27.420  11.005  1.00 24.75      A    C  
ATOM    769  SD  MET A  97      -0.035  26.803  12.681  1.00 25.34      A    S  
ATOM    770  CE  MET A  97      -0.953  28.005  13.656  1.00 27.25      A    C  
ATOM    771  N   ASP A  98       1.778  31.259   9.569  1.00 22.65      A    N  
ATOM    772  CA  ASP A  98       2.772  32.128   8.949  1.00 25.74      A    C  
ATOM    773  C   ASP A  98       3.237  33.211   9.933  1.00 23.48      A    C  
ATOM    774  O   ASP A  98       4.441  33.469  10.070  1.00 21.74      A    O  
ATOM    775  CB  ASP A  98       2.203  32.838   7.719  1.00 26.79      A    C  
ATOM    776  CG  ASP A  98       1.935  31.899   6.538  1.00 30.19      A    C  
ATOM    777  OD1 ASP A  98       2.499  30.800   6.487  1.00 31.98      A    O  
ATOM    778  OD2 ASP A  98       1.169  32.300   5.648  1.00 33.71      A    O1-
ATOM    779  N   ARG A  99       2.266  33.820  10.603  1.00 22.39      A    N  
ATOM    780  CA  ARG A  99       2.535  34.925  11.535  1.00 21.47      A    C  
ATOM    781  C   ARG A  99       3.299  34.440  12.760  1.00 20.66      A    C  
ATOM    782  O   ARG A  99       4.221  35.108  13.217  1.00 23.06      A    O  
ATOM    783  CB  ARG A  99       1.252  35.612  11.970  1.00 20.66      A    C  
ATOM    784  CG  ARG A  99       1.477  36.930  12.678  1.00 20.56      A    C  
ATOM    785  CD  ARG A  99       0.179  37.718  12.807  1.00 20.35      A    C  
ATOM    786  NE  ARG A  99      -0.767  37.089  13.717  1.00 18.39      A    N  
ATOM    787  CZ  ARG A  99      -2.048  37.427  13.849  1.00 18.04      A    C  
ATOM    788  NH1 ARG A  99      -2.558  38.411  13.140  1.00 19.35      A    N1+
ATOM    789  NH2 ARG A  99      -2.841  36.785  14.704  1.00 18.30      A    N  
ATOM    790  N   MET A 100       2.940  33.262  13.265  1.00 21.01      A    N  
ATOM    791  CA  MET A 100       3.636  32.694  14.404  1.00 20.99      A    C  
ATOM    792  C   MET A 100       5.105  32.433  14.083  1.00 21.29      A    C  
ATOM    793  O   MET A 100       6.002  32.705  14.896  1.00 21.75      A    O  
ATOM    794  CB  MET A 100       2.946  31.403  14.812  1.00 21.25      A    C  
ATOM    795  CG  MET A 100       3.370  30.853  16.147  1.00 20.61      A    C  
ATOM    796  SD  MET A 100       2.429  29.398  16.578  1.00 21.76      A    S  
ATOM    797  CE  MET A 100       3.212  28.879  18.110  1.00 22.68      A    C  
ATOM    798  N   LEU A 101       5.359  31.887  12.897  1.00 21.09      A    N  
ATOM    799  CA  LEU A 101       6.726  31.638  12.496  1.00 22.60      A    C  
ATOM    800  C   LEU A 101       7.513  32.936  12.371  1.00 22.27      A    C  
ATOM    801  O   LEU A 101       8.666  32.962  12.754  1.00 21.65      A    O  
ATOM    802  CB  LEU A 101       6.750  30.859  11.172  1.00 27.67      A    C  
ATOM    803  CG  LEU A 101       8.095  30.223  10.875  1.00 31.92      A    C  
ATOM    804  CD1 LEU A 101       8.343  29.089  11.861  1.00 32.75      A    C  
ATOM    805  CD2 LEU A 101       8.121  29.722   9.447  1.00 33.84      A    C  
ATOM    806  N   ARG A 102       6.910  33.992  11.821  1.00 21.52      A    N  
ATOM    807  CA  ARG A 102       7.578  35.314  11.752  1.00 22.30      A    C  
ATOM    808  C   ARG A 102       7.924  35.778  13.176  1.00 20.92      A    C  
ATOM    809  O   ARG A 102       9.012  36.329  13.412  1.00 23.06      A    O  
ATOM    810  CB  ARG A 102       6.732  36.400  11.046  1.00 25.19      A    C  
ATOM    811  CG  ARG A 102       6.382  36.137   9.570  1.00 26.78      A    C  
ATOM    812  CD  ARG A 102       5.933  37.385   8.804  1.00 30.87      A    C  
ATOM    813  NE  ARG A 102       4.715  38.032   9.326  1.00 34.72      A    N  
ATOM    814  CZ  ARG A 102       3.446  37.710   9.021  1.00 36.21      A    C  
ATOM    815  NH1 ARG A 102       3.164  36.694   8.196  1.00 32.55      A    N1+
ATOM    816  NH2 ARG A 102       2.435  38.417   9.556  1.00 29.76      A    N  
ATOM    817  N   SER A 103       6.987  35.597  14.097  1.00 19.32      A    N  
ATOM    818  CA  SER A 103       7.246  35.944  15.501  1.00 20.39      A    C  
ATOM    819  C   SER A 103       8.421  35.142  16.046  1.00 19.19      A    C  
ATOM    820  O   SER A 103       9.308  35.701  16.676  1.00 18.26      A    O  
ATOM    821  CB  SER A 103       6.024  35.726  16.378  1.00 20.34      A    C  
ATOM    822  OG  SER A 103       4.975  36.589  15.985  1.00 21.09      A    O  
ATOM    823  N   ALA A 104       8.435  33.824  15.811  1.00 17.80      A    N  
ATOM    824  CA  ALA A 104       9.531  33.011  16.295  1.00 19.30      A    C  
ATOM    825  C   ALA A 104      10.884  33.497  15.782  1.00 19.38      A    C  
ATOM    826  O   ALA A 104      11.863  33.551  16.544  1.00 20.38      A    O  
ATOM    827  CB  ALA A 104       9.326  31.557  15.911  1.00 18.95      A    C  
ATOM    828  N   MET A 105      10.941  33.845  14.502  1.00 20.72      A    N  
ATOM    829  CA  MET A 105      12.197  34.291  13.915  1.00 24.13      A    C  
ATOM    830  C   MET A 105      12.653  35.599  14.550  1.00 22.06      A    C  
ATOM    831  O   MET A 105      13.843  35.774  14.839  1.00 21.72      A    O  
ATOM    832  CB  MET A 105      12.099  34.413  12.397  1.00 27.80      A    C  
ATOM    833  CG  MET A 105      11.775  33.082  11.688  1.00 32.77      A    C  
ATOM    834  SD  MET A 105      12.955  31.701  11.899  1.00 37.85      A    S  
ATOM    835  CE  MET A 105      12.498  30.949  13.441  1.00 27.52      A    C  
ATOM    836  N   ARG A 106      11.701  36.490  14.816  1.00 19.27      A    N  
ATOM    837  CA  ARG A 106      12.053  37.771  15.431  1.00 18.68      A    C  
ATOM    838  C   ARG A 106      12.668  37.626  16.824  1.00 17.84      A    C  
ATOM    839  O   ARG A 106      13.504  38.453  17.210  1.00 18.90      A    O  
ATOM    840  CB  ARG A 106      10.829  38.690  15.477  1.00 19.13      A    C  
ATOM    841  CG  ARG A 106      11.103  40.119  15.950  1.00 17.98      A    C  
ATOM    842  CD  ARG A 106      12.131  40.816  15.095  1.00 18.20      A    C  
ATOM    843  NE  ARG A 106      12.507  42.141  15.581  1.00 18.07      A    N  
ATOM    844  CZ  ARG A 106      13.357  42.368  16.583  1.00 18.13      A    C  
ATOM    845  NH1 ARG A 106      13.883  41.366  17.262  1.00 18.05      A    N1+
ATOM    846  NH2 ARG A 106      13.673  43.615  16.894  1.00 18.95      A    N  
ATOM    847  N   LEU A 107      12.274  36.592  17.556  1.00 18.30      A    N  
ATOM    848  CA  LEU A 107      12.768  36.332  18.913  1.00 18.37      A    C  
ATOM    849  C   LEU A 107      13.823  35.219  19.018  1.00 19.22      A    C  
ATOM    850  O   LEU A 107      14.121  34.750  20.114  1.00 20.06      A    O  
ATOM    851  CB  LEU A 107      11.620  36.019  19.842  1.00 17.93      A    C  
ATOM    852  CG  LEU A 107      10.659  37.175  20.142  1.00 18.66      A    C  
ATOM    853  CD1 LEU A 107       9.632  36.710  21.155  1.00 21.10      A    C  
ATOM    854  CD2 LEU A 107      11.420  38.396  20.665  1.00 20.99      A    C  
ATOM    855  N   CYS A 108      14.368  34.814  17.878  1.00 20.34      A    N  
ATOM    856  CA  CYS A 108      15.419  33.804  17.832  1.00 22.54      A    C  
ATOM    857  C   CYS A 108      14.966  32.517  18.501  1.00 22.58      A    C  
ATOM    858  O   CYS A 108      15.738  31.820  19.189  1.00 23.30      A    O  
ATOM    859  CB  CYS A 108      16.729  34.364  18.425  1.00 23.10      A    C  
ATOM    860  SG  CYS A 108      17.371  35.750  17.490  1.00 26.10      A    S  
ATOM    861  N   LEU A 109      13.693  32.197  18.287  1.00 22.76      A    N  
ATOM    862  CA  LEU A 109      13.108  30.951  18.764  1.00 23.59      A    C  
ATOM    863  C   LEU A 109      13.079  29.957  17.597  1.00 22.61      A    C  
ATOM    864  O   LEU A 109      13.133  30.362  16.432  1.00 23.97      A    O  
ATOM    865  CB  LEU A 109      11.720  31.223  19.357  1.00 23.71      A    C  
ATOM    866  CG  LEU A 109      11.781  31.976  20.699  1.00 22.95      A    C  
ATOM    867  CD1 LEU A 109      10.415  32.470  21.132  1.00 23.25      A    C  
ATOM    868  CD2 LEU A 109      12.368  31.108  21.805  1.00 24.68      A    C  
ATOM    869  N   PRO A 110      12.996  28.659  17.914  1.00 24.45      A    N  
ATOM    870  CA  PRO A 110      13.110  27.654  16.850  1.00 25.86      A    C  
ATOM    871  C   PRO A 110      11.978  27.658  15.828  1.00 24.49      A    C  
ATOM    872  O   PRO A 110      10.811  27.747  16.197  1.00 24.30      A    O  
ATOM    873  CB  PRO A 110      13.099  26.334  17.614  1.00 25.08      A    C  
ATOM    874  CG  PRO A 110      12.437  26.614  18.911  1.00 24.86      A    C  
ATOM    875  CD  PRO A 110      12.806  28.045  19.236  1.00 24.49      A    C  
ATOM    876  N   SER A 111      12.373  27.541  14.569  1.00 27.79      A    N  
ATOM    877  CA  SER A 111      11.480  27.339  13.426  1.00 28.51      A    C  
ATOM    878  C   SER A 111      10.824  25.964  13.530  1.00 28.34      A    C  
ATOM    879  O   SER A 111      11.371  25.051  14.148  1.00 25.74      A    O  
ATOM    880  CB  SER A 111      12.300  27.375  12.130  1.00 32.61      A    C  
ATOM    881  OG  SER A 111      11.483  27.202  10.991  1.00 37.91      A    O  
ATOM    882  N   PHE A 112       9.645  25.844  12.922  1.00 27.82      A    N  
ATOM    883  CA  PHE A 112       8.894  24.591  12.857  1.00 27.42      A    C  
ATOM    884  C   PHE A 112       8.126  24.582  11.524  1.00 29.24      A    C  
ATOM    885  O   PHE A 112       7.992  25.618  10.870  1.00 25.25      A    O  
ATOM    886  CB  PHE A 112       7.934  24.466  14.036  1.00 28.47      A    C  
ATOM    887  CG  PHE A 112       6.986  25.620  14.148  1.00 30.57      A    C  
ATOM    888  CD1 PHE A 112       5.802  25.634  13.430  1.00 29.73      A    C  
ATOM    889  CD2 PHE A 112       7.305  26.717  14.921  1.00 31.15      A    C  
ATOM    890  CE1 PHE A 112       4.940  26.707  13.499  1.00 28.15      A    C  
ATOM    891  CE2 PHE A 112       6.443  27.801  14.996  1.00 30.23      A    C  
ATOM    892  CZ  PHE A 112       5.264  27.792  14.285  1.00 32.42      A    C  
ATOM    893  N   ASP A 113       7.616  23.415  11.133  1.00 28.35      A    N  
ATOM    894  CA  ASP A 113       6.878  23.267   9.884  1.00 32.66      A    C  
ATOM    895  C   ASP A 113       5.420  23.649  10.126  1.00 29.55      A    C  
ATOM    896  O   ASP A 113       4.732  23.058  10.948  1.00 26.76      A    O  
ATOM    897  CB  ASP A 113       7.006  21.823   9.371  1.00 35.72      A    C  
ATOM    898  CG  ASP A 113       6.373  21.616   8.000  1.00 42.30      A    C  
ATOM    899  OD1 ASP A 113       5.283  22.164   7.735  1.00 43.45      A    O  
ATOM    900  OD2 ASP A 113       6.961  20.870   7.192  1.00 47.39      A    O1-
ATOM    901  N   LYS A 114       4.974  24.669   9.404  1.00 29.62      A    N  
ATOM    902  CA  LYS A 114       3.659  25.253   9.609  1.00 30.12      A    C  
ATOM    903  C   LYS A 114       2.532  24.272   9.397  1.00 29.74      A    C  
ATOM    904  O   LYS A 114       1.539  24.309  10.131  1.00 25.49      A    O  
ATOM    905  CB  LYS A 114       3.497  26.464   8.713  1.00 31.41      A    C  
ATOM    906  CG  LYS A 114       4.421  27.597   9.148  1.00 35.68      A    C  
ATOM    907  CD  LYS A 114       4.319  28.807   8.243  1.00 36.98      A    C  
ATOM    908  CE  LYS A 114       4.959  28.564   6.886  1.00 39.94      A    C  
ATOM    909  NZ  LYS A 114       4.838  29.784   6.048  1.00 42.57      A    N1+
ATOM    910  N   LEU A 115       2.694  23.378   8.420  1.00 28.58      A    N  
ATOM    911  CA  LEU A 115       1.670  22.365   8.175  1.00 31.88      A    C  
ATOM    912  C   LEU A 115       1.705  21.275   9.252  1.00 27.86      A    C  
ATOM    913  O   LEU A 115       0.657  20.726   9.606  1.00 29.03      A    O  
ATOM    914  CB  LEU A 115       1.799  21.781   6.767  1.00 34.99      A    C  
ATOM    915  CG  LEU A 115       1.628  22.811   5.648  1.00 37.92      A    C  
ATOM    916  CD1 LEU A 115       1.811  22.161   4.288  1.00 38.39      A    C  
ATOM    917  CD2 LEU A 115       0.275  23.503   5.744  1.00 38.31      A    C  
ATOM    918  N   GLU A 116       2.885  20.971   9.801  1.00 28.69      A    N  
ATOM    919  CA  GLU A 116       2.936  20.003  10.887  1.00 25.94      A    C  
ATOM    920  C   GLU A 116       2.230  20.544  12.120  1.00 25.03      A    C  
ATOM    921  O   GLU A 116       1.473  19.827  12.749  1.00 25.06      A    O  
ATOM    922  CB  GLU A 116       4.362  19.562  11.241  1.00 28.07      A    C  
ATOM    923  CG  GLU A 116       5.100  18.798  10.147  1.00 30.14      A    C  
ATOM    924  CD  GLU A 116       4.390  17.527   9.694  1.00 29.55      A    C  
ATOM    925  OE1 GLU A 116       3.645  16.931  10.504  1.00 30.74      A    O  
ATOM    926  OE2 GLU A 116       4.572  17.148   8.512  1.00 33.02      A    O1-
ATOM    927  N   LEU A 117       2.470  21.813  12.479  1.00 25.48      A    N  
ATOM    928  CA  LEU A 117       1.761  22.376  13.631  1.00 22.42      A    C  
ATOM    929  C   LEU A 117       0.245  22.464  13.384  1.00 21.44      A    C  
ATOM    930  O   LEU A 117      -0.550  22.211  14.299  1.00 24.72      A    O  
ATOM    931  CB  LEU A 117       2.307  23.777  14.017  1.00 21.39      A    C  
ATOM    932  CG  LEU A 117       1.580  24.401  15.225  1.00 22.43      A    C  
ATOM    933  CD1 LEU A 117       1.609  23.573  16.497  1.00 24.20      A    C  
ATOM    934  CD2 LEU A 117       2.173  25.781  15.511  1.00 24.69      A    C  
ATOM    935  N   LEU A 118      -0.153  22.826  12.160  1.00 22.47      A    N  
ATOM    936  CA  LEU A 118      -1.571  22.952  11.851  1.00 23.23      A    C  
ATOM    937  C   LEU A 118      -2.246  21.578  12.020  1.00 25.28      A    C  
ATOM    938  O   LEU A 118      -3.316  21.494  12.597  1.00 24.09      A    O  
ATOM    939  CB  LEU A 118      -1.812  23.516  10.451  1.00 24.64      A    C  
ATOM    940  CG  LEU A 118      -3.279  23.594  10.012  1.00 25.64      A    C  
ATOM    941  CD1 LEU A 118      -4.121  24.417  10.989  1.00 26.60      A    C  
ATOM    942  CD2 LEU A 118      -3.365  24.117   8.587  1.00 29.03      A    C  
ATOM    943  N   GLU A 119      -1.602  20.510  11.548  1.00 26.95      A    N  
ATOM    944  CA  GLU A 119      -2.183  19.157  11.724  1.00 28.65      A    C  
ATOM    945  C   GLU A 119      -2.240  18.773  13.215  1.00 26.42      A    C  
ATOM    946  O   GLU A 119      -3.215  18.184  13.694  1.00 26.09      A    O  
ATOM    947  CB  GLU A 119      -1.436  18.124  10.860  1.00 28.44      A    C  
ATOM    948  CG  GLU A 119      -1.826  16.657  11.063  1.00 29.02      A    C  
ATOM    949  CD  GLU A 119      -3.289  16.322  10.794  1.00 33.60      A    C  
ATOM    950  OE1 GLU A 119      -4.021  17.125  10.166  1.00 29.95      A    O  
ATOM    951  OE2 GLU A 119      -3.713  15.211  11.220  1.00 32.99      A    O1-
ATOM    952  N   CYS A 120      -1.221  19.143  13.992  1.00 26.66      A    N  
ATOM    953  CA  CYS A 120      -1.277  18.866  15.433  1.00 26.19      A    C  
ATOM    954  C   CYS A 120      -2.438  19.594  16.123  1.00 23.37      A    C  
ATOM    955  O   CYS A 120      -3.078  19.060  17.034  1.00 22.26      A    O  
ATOM    956  CB  CYS A 120       0.050  19.229  16.109  1.00 24.11      A    C  
ATOM    957  SG  CYS A 120       1.427  18.131  15.681  1.00 27.51      A    S  
ATOM    958  N   ILE A 121      -2.663  20.845  15.720  1.00 25.88      A    N  
ATOM    959  CA  ILE A 121      -3.776  21.618  16.227  1.00 20.85      A    C  
ATOM    960  C   ILE A 121      -5.105  20.979  15.780  1.00 20.83      A    C  
ATOM    961  O   ILE A 121      -6.059  20.867  16.558  1.00 23.20      A    O  
ATOM    962  CB  ILE A 121      -3.669  23.096  15.781  1.00 21.67      A    C  
ATOM    963  CG1 ILE A 121      -2.404  23.718  16.403  1.00 21.83      A    C  
ATOM    964  CG2 ILE A 121      -4.920  23.829  16.203  1.00 20.94      A    C  
ATOM    965  CD1 ILE A 121      -2.114  25.169  16.011  1.00 21.00      A    C  
ATOM    966  N   ARG A 122      -5.167  20.573  14.525  1.00 23.41      A    N  
ATOM    967  CA  ARG A 122      -6.355  19.876  14.020  1.00 24.98      A    C  
ATOM    968  C   ARG A 122      -6.657  18.673  14.905  1.00 24.68      A    C  
ATOM    969  O   ARG A 122      -7.787  18.490  15.354  1.00 23.67      A    O  
ATOM    970  CB  ARG A 122      -6.183  19.431  12.565  1.00 26.76      A    C  
ATOM    971  CG  ARG A 122      -7.512  19.024  11.923  1.00 27.92      A    C  
ATOM    972  CD  ARG A 122      -7.336  18.283  10.604  1.00 29.28      A    C  
ATOM    973  NE  ARG A 122      -6.600  17.028  10.779  1.00 31.04      A    N  
ATOM    974  CZ  ARG A 122      -7.102  15.916  11.321  1.00 31.95      A    C  
ATOM    975  NH1 ARG A 122      -8.354  15.854  11.755  1.00 30.61      A    N1+
ATOM    976  NH2 ARG A 122      -6.325  14.838  11.437  1.00 34.09      A    N  
ATOM    977  N   ARG A 123      -5.628  17.885  15.194  1.00 26.35      A    N  
ATOM    978  CA  ARG A 123      -5.796  16.679  15.996  1.00 24.96      A    C  
ATOM    979  C   ARG A 123      -6.243  17.014  17.412  1.00 24.27      A    C  
ATOM    980  O   ARG A 123      -7.106  16.344  17.972  1.00 24.01      A    O  
ATOM    981  CB  ARG A 123      -4.511  15.840  15.992  1.00 26.93      A    C  
ATOM    982  CG  ARG A 123      -4.130  15.255  14.641  1.00 30.44      A    C  
ATOM    983  CD  ARG A 123      -4.902  13.975  14.317  1.00 30.55      A    C  
ATOM    984  NE  ARG A 123      -4.738  12.991  15.386  1.00 32.43      A    N  
ATOM    985  CZ  ARG A 123      -3.720  12.125  15.502  1.00 34.70      A    C  
ATOM    986  NH1 ARG A 123      -2.737  12.060  14.597  1.00 33.78      A    N1+
ATOM    987  NH2 ARG A 123      -3.693  11.303  16.544  1.00 34.63      A    N  
ATOM    988  N   LEU A 124      -5.675  18.082  17.994  1.00 25.35      A    N  
ATOM    989  CA  LEU A 124      -6.086  18.533  19.323  1.00 21.35      A    C  
ATOM    990  C   LEU A 124      -7.548  18.950  19.359  1.00 21.07      A    C  
ATOM    991  O   LEU A 124      -8.280  18.635  20.283  1.00 23.56      A    O  
ATOM    992  CB  LEU A 124      -5.250  19.755  19.780  1.00 21.85      A    C  
ATOM    993  CG  LEU A 124      -5.672  20.424  21.100  1.00 21.66      A    C  
ATOM    994  CD1 LEU A 124      -5.470  19.548  22.325  1.00 23.12      A    C  
ATOM    995  CD2 LEU A 124      -4.868  21.715  21.249  1.00 21.22      A    C  
ATOM    996  N   ILE A 125      -7.978  19.721  18.363  1.00 22.53      A    N  
ATOM    997  CA  ILE A 125      -9.345  20.199  18.374  1.00 22.60      A    C  
ATOM    998  C   ILE A 125     -10.298  19.022  18.164  1.00 23.22      A    C  
ATOM    999  O   ILE A 125     -11.363  18.983  18.755  1.00 23.66      A    O  
ATOM   1000  CB  ILE A 125      -9.582  21.311  17.328  1.00 21.81      A    C  
ATOM   1001  CG1 ILE A 125      -8.690  22.515  17.619  1.00 22.99      A    C  
ATOM   1002  CG2 ILE A 125     -11.046  21.743  17.347  1.00 22.92      A    C  
ATOM   1003  CD1 ILE A 125      -8.706  23.562  16.528  1.00 22.20      A    C  
ATOM   1004  N   GLU A 126      -9.873  18.065  17.354  1.00 26.79      A    N  
ATOM   1005  CA  GLU A 126     -10.672  16.862  17.131  1.00 28.73      A    C  
ATOM   1006  C   GLU A 126     -10.866  16.122  18.454  1.00 28.63      A    C  
ATOM   1007  O   GLU A 126     -11.974  15.670  18.761  1.00 29.61      A    O  
ATOM   1008  CB  GLU A 126      -9.998  15.981  16.086  1.00 31.99      A    C  
ATOM   1009  CG  GLU A 126     -10.727  14.691  15.736  1.00 37.61      A    C  
ATOM   1010  CD  GLU A 126     -10.002  13.956  14.620  1.00 39.24      A    C  
ATOM   1011  OE1 GLU A 126      -8.959  13.337  14.906  1.00 36.96      A    O  
ATOM   1012  OE2 GLU A 126     -10.450  14.024  13.454  1.00 41.19      A    O1-
ATOM   1013  N   VAL A 127      -9.806  16.005  19.262  1.00 26.87      A    N  
ATOM   1014  CA  VAL A 127      -9.936  15.354  20.572  1.00 26.47      A    C  
ATOM   1015  C   VAL A 127     -10.975  16.061  21.457  1.00 26.14      A    C  
ATOM   1016  O   VAL A 127     -11.817  15.422  22.098  1.00 25.23      A    O  
ATOM   1017  CB  VAL A 127      -8.572  15.281  21.309  1.00 27.77      A    C  
ATOM   1018  CG1 VAL A 127      -8.762  14.914  22.768  1.00 26.80      A    C  
ATOM   1019  CG2 VAL A 127      -7.636  14.315  20.607  1.00 29.63      A    C  
ATOM   1020  N   ASP A 128     -10.898  17.396  21.499  1.00 23.58      A    N  
ATOM   1021  CA  ASP A 128     -11.818  18.220  22.273  1.00 23.22      A    C  
ATOM   1022  C   ASP A 128     -13.002  18.765  21.457  1.00 26.72      A    C  
ATOM   1023  O   ASP A 128     -13.559  19.781  21.821  1.00 24.69      A    O  
ATOM   1024  CB  ASP A 128     -11.049  19.396  22.909  1.00 24.97      A    C  
ATOM   1025  CG  ASP A 128     -10.276  18.980  24.150  1.00 27.48      A    C  
ATOM   1026  OD1 ASP A 128     -10.531  17.859  24.643  1.00 27.02      A    O  
ATOM   1027  OD2 ASP A 128      -9.406  19.761  24.618  1.00 23.30      A    O1-
ATOM   1028  N   LYS A 129     -13.395  18.062  20.389  1.00 29.83      A    N  
ATOM   1029  CA  LYS A 129     -14.507  18.508  19.504  1.00 31.07      A    C  
ATOM   1030  C   LYS A 129     -15.812  18.845  20.226  1.00 29.25      A    C  
ATOM   1031  O   LYS A 129     -16.522  19.757  19.812  1.00 25.46      A    O  
ATOM   1032  CB  LYS A 129     -14.798  17.465  18.400  1.00 38.13      A    C  
ATOM   1033  CG  LYS A 129     -15.241  16.103  18.943  1.00 43.62      A    C  
ATOM   1034  CD  LYS A 129     -15.777  15.159  17.871  1.00 49.56      A    C  
ATOM   1035  CE  LYS A 129     -16.350  13.904  18.526  1.00 51.50      A    C  
ATOM   1036  NZ  LYS A 129     -17.182  13.087  17.607  1.00 53.65      A    N1+
ATOM   1037  N   ASP A 130     -16.151  18.105  21.283  1.00 26.77      A    N  
ATOM   1038  CA  ASP A 130     -17.367  18.373  22.045  1.00 28.91      A    C  
ATOM   1039  C   ASP A 130     -17.342  19.691  22.808  1.00 27.33      A    C  
ATOM   1040  O   ASP A 130     -18.381  20.137  23.279  1.00 25.85      A    O  
ATOM   1041  CB  ASP A 130     -17.677  17.230  23.010  1.00 32.32      A    C  
ATOM   1042  CG  ASP A 130     -17.999  15.947  22.298  1.00 34.08      A    C  
ATOM   1043  OD1 ASP A 130     -18.180  15.967  21.060  1.00 32.46      A    O  
ATOM   1044  OD2 ASP A 130     -18.068  14.908  22.985  1.00 38.16      A    O1-
ATOM   1045  N   TRP A 131     -16.165  20.304  22.943  1.00 25.13      A    N  
ATOM   1046  CA  TRP A 131     -16.045  21.611  23.594  1.00 24.17      A    C  
ATOM   1047  C   TRP A 131     -16.382  22.765  22.645  1.00 25.00      A    C  
ATOM   1048  O   TRP A 131     -16.560  23.888  23.107  1.00 27.75      A    O  
ATOM   1049  CB  TRP A 131     -14.617  21.839  24.106  1.00 24.14      A    C  
ATOM   1050  CG  TRP A 131     -14.289  21.078  25.306  1.00 22.38      A    C  
ATOM   1051  CD1 TRP A 131     -13.791  19.808  25.358  1.00 25.14      A    C  
ATOM   1052  CD2 TRP A 131     -14.431  21.508  26.661  1.00 23.78      A    C  
ATOM   1053  CE2 TRP A 131     -14.007  20.443  27.481  1.00 24.42      A    C  
ATOM   1054  CE3 TRP A 131     -14.885  22.678  27.268  1.00 23.94      A    C  
ATOM   1055  NE1 TRP A 131     -13.635  19.421  26.654  1.00 21.95      A    N  
ATOM   1056  CZ2 TRP A 131     -14.024  20.516  28.872  1.00 23.10      A    C  
ATOM   1057  CZ3 TRP A 131     -14.879  22.757  28.644  1.00 23.89      A    C  
ATOM   1058  CH2 TRP A 131     -14.447  21.677  29.440  1.00 24.30      A    C  
ATOM   1059  N   VAL A 132     -16.400  22.499  21.335  1.00 24.73      A    N  
ATOM   1060  CA  VAL A 132     -16.727  23.524  20.338  1.00 26.48      A    C  
ATOM   1061  C   VAL A 132     -18.244  23.741  20.349  1.00 27.53      A    C  
ATOM   1062  O   VAL A 132     -18.998  22.877  19.884  1.00 30.62      A    O  
ATOM   1063  CB  VAL A 132     -16.263  23.152  18.915  1.00 26.43      A    C  
ATOM   1064  CG1 VAL A 132     -16.526  24.302  17.950  1.00 26.75      A    C  
ATOM   1065  CG2 VAL A 132     -14.782  22.809  18.886  1.00 27.46      A    C  
ATOM   1066  N   PRO A 133     -18.700  24.883  20.888  1.00 29.81      A    N  
ATOM   1067  CA  PRO A 133     -20.130  25.159  21.000  1.00 32.07      A    C  
ATOM   1068  C   PRO A 133     -20.735  25.415  19.616  1.00 34.21      A    C  
ATOM   1069  O   PRO A 133     -20.006  25.698  18.678  1.00 34.22      A    O  
ATOM   1070  CB  PRO A 133     -20.172  26.405  21.879  1.00 33.73      A    C  
ATOM   1071  CG  PRO A 133     -18.885  27.111  21.597  1.00 33.55      A    C  
ATOM   1072  CD  PRO A 133     -17.877  26.054  21.261  1.00 32.57      A    C  
ATOM   1073  N   ASP A 134     -22.050  25.285  19.478  1.00 39.66      A    N  
ATOM   1074  CA  ASP A 134     -22.682  25.489  18.164  1.00 44.82      A    C  
ATOM   1075  C   ASP A 134     -23.771  26.566  18.145  1.00 43.81      A    C  
ATOM   1076  O   ASP A 134     -24.399  26.773  17.117  1.00 41.99      A    O  
ATOM   1077  CB  ASP A 134     -23.208  24.160  17.588  1.00 45.74      A    C  
ATOM   1078  CG  ASP A 134     -24.147  23.434  18.527  1.00 47.20      A    C  
ATOM   1079  OD1 ASP A 134     -24.512  24.003  19.574  1.00 51.84      A    O  
ATOM   1080  OD2 ASP A 134     -24.508  22.282  18.216  1.00 45.63      A    O1-
ATOM   1081  N   ALA A 135     -23.977  27.249  19.271  1.00 42.71      A    N  
ATOM   1082  CA  ALA A 135     -24.926  28.357  19.341  1.00 45.67      A    C  
ATOM   1083  C   ALA A 135     -24.443  29.529  18.483  1.00 48.30      A    C  
ATOM   1084  O   ALA A 135     -23.236  29.665  18.204  1.00 44.13      A    O  
ATOM   1085  CB  ALA A 135     -25.126  28.797  20.786  1.00 44.96      A    C  
ATOM   1086  N   ALA A 136     -25.389  30.366  18.055  1.00 43.76      A    N  
ATOM   1087  CA  ALA A 136     -25.079  31.515  17.211  1.00 43.09      A    C  
ATOM   1088  C   ALA A 136     -24.062  32.396  17.910  1.00 38.48      A    C  
ATOM   1089  O   ALA A 136     -24.174  32.661  19.110  1.00 40.15      A    O  
ATOM   1090  CB  ALA A 136     -26.338  32.312  16.887  1.00 44.76      A    C  
ATOM   1091  N   GLY A 137     -23.037  32.792  17.168  1.00 37.07      A    N  
ATOM   1092  CA  GLY A 137     -21.996  33.660  17.705  1.00 37.02      A    C  
ATOM   1093  C   GLY A 137     -21.036  32.988  18.680  1.00 35.90      A    C  
ATOM   1094  O   GLY A 137     -20.319  33.684  19.378  1.00 38.08      A    O  
ATOM   1095  N   THR A 138     -21.009  31.652  18.729  1.00 31.58      A    N  
ATOM   1096  CA  THR A 138     -20.076  30.939  19.626  1.00 29.29      A    C  
ATOM   1097  C   THR A 138     -18.981  30.267  18.810  1.00 26.33      A    C  
ATOM   1098  O   THR A 138     -19.123  30.049  17.601  1.00 24.13      A    O  
ATOM   1099  CB  THR A 138     -20.771  29.907  20.534  1.00 30.91      A    C  
ATOM   1100  CG2 THR A 138     -21.893  30.564  21.339  1.00 32.33      A    C  
ATOM   1101  OG1 THR A 138     -21.269  28.817  19.745  1.00 30.43      A    O  
ATOM   1102  N   SER A 139     -17.855  29.985  19.468  1.00 22.64      A    N  
ATOM   1103  CA  SER A 139     -16.714  29.440  18.776  1.00 20.65      A    C  
ATOM   1104  C   SER A 139     -15.748  28.882  19.799  1.00 19.40      A    C  
ATOM   1105  O   SER A 139     -16.008  28.979  20.998  1.00 21.63      A    O  
ATOM   1106  CB  SER A 139     -16.007  30.549  17.977  1.00 22.31      A    C  
ATOM   1107  OG  SER A 139     -15.605  31.604  18.856  1.00 23.15      A    O  
ATOM   1108  N   LEU A 140     -14.692  28.261  19.304  1.00 21.58      A    N  
ATOM   1109  CA  LEU A 140     -13.590  27.799  20.138  1.00 23.50      A    C  
ATOM   1110  C   LEU A 140     -12.353  28.623  19.813  1.00 21.55      A    C  
ATOM   1111  O   LEU A 140     -11.905  28.658  18.665  1.00 21.80      A    O  
ATOM   1112  CB  LEU A 140     -13.308  26.328  19.868  1.00 25.55      A    C  
ATOM   1113  CG  LEU A 140     -12.191  25.681  20.705  1.00 26.77      A    C  
ATOM   1114  CD1 LEU A 140     -12.706  25.287  22.081  1.00 27.45      A    C  
ATOM   1115  CD2 LEU A 140     -11.575  24.503  19.958  1.00 27.93      A    C  
ATOM   1116  N   TYR A 141     -11.807  29.290  20.828  1.00 20.21      A    N  
ATOM   1117  CA  TYR A 141     -10.587  30.087  20.700  1.00 19.25      A    C  
ATOM   1118  C   TYR A 141      -9.386  29.192  20.925  1.00 18.87      A    C  
ATOM   1119  O   TYR A 141      -9.352  28.431  21.891  1.00 21.30      A    O  
ATOM   1120  CB  TYR A 141     -10.570  31.238  21.713  1.00 20.41      A    C  
ATOM   1121  CG  TYR A 141      -9.437  32.230  21.520  1.00 20.51      A    C  
ATOM   1122  CD1 TYR A 141      -9.499  33.230  20.550  1.00 20.86      A    C  
ATOM   1123  CD2 TYR A 141      -8.321  32.211  22.362  1.00 22.82      A    C  
ATOM   1124  CE1 TYR A 141      -8.464  34.140  20.395  1.00 21.44      A    C  
ATOM   1125  CE2 TYR A 141      -7.309  33.138  22.223  1.00 23.69      A    C  
ATOM   1126  CZ  TYR A 141      -7.389  34.108  21.250  1.00 22.08      A    C  
ATOM   1127  OH  TYR A 141      -6.362  35.001  21.120  1.00 18.65      A    O  
ATOM   1128  N   VAL A 142      -8.453  29.291  20.006  1.00 18.85      A    N  
ATOM   1129  CA  VAL A 142      -7.240  28.491  19.915  1.00 19.45      A    C  
ATOM   1130  C   VAL A 142      -6.030  29.369  20.206  1.00 19.51      A    C  
ATOM   1131  O   VAL A 142      -5.756  30.318  19.457  1.00 20.06      A    O  
ATOM   1132  CB  VAL A 142      -7.081  27.901  18.502  1.00 20.02      A    C  
ATOM   1133  CG1 VAL A 142      -5.812  27.060  18.385  1.00 20.80      A    C  
ATOM   1134  CG2 VAL A 142      -8.328  27.079  18.133  1.00 21.15      A    C  
ATOM   1135  N   ARG A 143      -5.267  29.026  21.251  1.00 17.89      A    N  
ATOM   1136  CA  ARG A 143      -4.131  29.847  21.665  1.00 18.41      A    C  
ATOM   1137  C   ARG A 143      -2.808  29.094  21.627  1.00 17.27      A    C  
ATOM   1138  O   ARG A 143      -2.455  28.461  22.641  1.00 19.07      A    O  
ATOM   1139  CB  ARG A 143      -4.436  30.386  23.060  1.00 15.79      A    C  
ATOM   1140  CG  ARG A 143      -3.323  31.036  23.876  1.00 16.76      A    C  
ATOM   1141  CD  ARG A 143      -2.604  32.186  23.156  1.00 16.62      A    C  
ATOM   1142  NE  ARG A 143      -3.478  33.303  22.836  1.00 17.01      A    N  
ATOM   1143  CZ  ARG A 143      -3.654  34.396  23.584  1.00 17.95      A    C  
ATOM   1144  NH1 ARG A 143      -3.013  34.575  24.741  1.00 18.29      A    N1+
ATOM   1145  NH2 ARG A 143      -4.473  35.345  23.147  1.00 20.70      A    N  
ATOM   1146  N   PRO A 144      -2.090  29.119  20.483  1.00 17.64      A    N  
ATOM   1147  CA  PRO A 144      -0.717  28.593  20.445  1.00 17.04      A    C  
ATOM   1148  C   PRO A 144       0.233  29.598  21.130  1.00 18.16      A    C  
ATOM   1149  O   PRO A 144       0.022  30.802  21.058  1.00 17.56      A    O  
ATOM   1150  CB  PRO A 144      -0.380  28.508  18.952  1.00 18.63      A    C  
ATOM   1151  CG  PRO A 144      -1.696  28.645  18.254  1.00 18.39      A    C  
ATOM   1152  CD  PRO A 144      -2.510  29.535  19.138  1.00 17.43      A    C  
ATOM   1153  N   VAL A 145       1.280  29.070  21.727  1.00 19.56      A    N  
ATOM   1154  CA  VAL A 145       2.293  29.859  22.437  1.00 19.95      A    C  
ATOM   1155  C   VAL A 145       3.646  29.201  22.188  1.00 20.51      A    C  
ATOM   1156  O   VAL A 145       3.756  27.959  22.178  1.00 19.93      A    O  
ATOM   1157  CB  VAL A 145       2.023  29.874  23.952  1.00 20.63      A    C  
ATOM   1158  CG1 VAL A 145       3.075  30.693  24.715  1.00 20.82      A    C  
ATOM   1159  CG2 VAL A 145       0.624  30.400  24.258  1.00 19.05      A    C  
ATOM   1160  N   LEU A 146       4.684  30.015  21.979  1.00 18.38      A    N  
ATOM   1161  CA  LEU A 146       6.047  29.485  21.889  1.00 19.58      A    C  
ATOM   1162  C   LEU A 146       6.889  30.330  22.842  1.00 20.17      A    C  
ATOM   1163  O   LEU A 146       6.843  31.574  22.794  1.00 18.10      A    O  
ATOM   1164  CB  LEU A 146       6.576  29.532  20.465  1.00 21.02      A    C  
ATOM   1165  CG  LEU A 146       8.013  29.135  20.154  1.00 21.48      A    C  
ATOM   1166  CD1 LEU A 146       8.253  27.708  20.607  1.00 23.53      A    C  
ATOM   1167  CD2 LEU A 146       8.363  29.336  18.683  1.00 22.79      A    C  
ATOM   1168  N   ILE A 147       7.617  29.658  23.730  1.00 17.80      A    N  
ATOM   1169  CA  ILE A 147       8.463  30.383  24.690  1.00 18.87      A    C  
ATOM   1170  C   ILE A 147       9.885  29.837  24.718  1.00 21.16      A    C  
ATOM   1171  O   ILE A 147      10.124  28.640  24.516  1.00 20.45      A    O  
ATOM   1172  CB  ILE A 147       7.875  30.367  26.120  1.00 19.61      A    C  
ATOM   1173  CG1 ILE A 147       7.814  28.948  26.711  1.00 21.06      A    C  
ATOM   1174  CG2 ILE A 147       6.495  30.996  26.145  1.00 18.50      A    C  
ATOM   1175  CD1 ILE A 147       7.293  28.860  28.140  1.00 21.44      A    C  
ATOM   1176  N   GLY A 148      10.829  30.738  24.975  1.00 19.44      A    N  
ATOM   1177  CA  GLY A 148      12.184  30.351  25.295  1.00 18.75      A    C  
ATOM   1178  C   GLY A 148      12.211  29.722  26.674  1.00 19.61      A    C  
ATOM   1179  O   GLY A 148      11.414  30.026  27.553  1.00 19.95      A    O  
ATOM   1180  N   ASN A 149      13.125  28.792  26.893  1.00 20.84      A    N  
ATOM   1181  CA  ASN A 149      13.112  28.114  28.160  1.00 20.86      A    C  
ATOM   1182  C   ASN A 149      14.536  27.766  28.591  1.00 23.99      A    C  
ATOM   1183  O   ASN A 149      14.794  26.705  29.138  1.00 27.37      A    O  
ATOM   1184  CB  ASN A 149      12.233  26.863  28.055  1.00 23.63      A    C  
ATOM   1185  CG  ASN A 149      11.753  26.357  29.396  1.00 24.25      A    C  
ATOM   1186  ND2 ASN A 149      11.354  25.092  29.424  1.00 26.51      A    N  
ATOM   1187  OD1 ASN A 149      11.685  27.081  30.388  1.00 27.79      A    O  
ATOM   1188  N   GLU A 150      15.437  28.710  28.357  1.00 24.16      A    N  
ATOM   1189  CA  GLU A 150      16.845  28.596  28.743  1.00 29.26      A    C  
ATOM   1190  C   GLU A 150      16.977  28.912  30.243  1.00 29.61      A    C  
ATOM   1191  O   GLU A 150      16.579  30.001  30.662  1.00 27.64      A    O  
ATOM   1192  CB  GLU A 150      17.630  29.623  27.918  1.00 32.47      A    C  
ATOM   1193  CG  GLU A 150      19.135  29.608  28.105  1.00 36.80      A    C  
ATOM   1194  CD  GLU A 150      19.817  28.398  27.513  1.00 38.98      A    C  
ATOM   1195  OE1 GLU A 150      19.179  27.655  26.737  1.00 42.50      A    O  
ATOM   1196  OE2 GLU A 150      21.011  28.196  27.831  1.00 47.39      A    O1-
ATOM   1197  N   PRO A 151      17.528  27.986  31.064  1.00 27.64      A    N  
ATOM   1198  CA  PRO A 151      17.757  28.270  32.484  1.00 27.12      A    C  
ATOM   1199  C   PRO A 151      19.038  29.128  32.695  1.00 29.19      A    C  
ATOM   1200  O   PRO A 151      20.014  28.680  33.315  1.00 28.14      A    O  
ATOM   1201  CB  PRO A 151      17.940  26.870  33.077  1.00 27.32      A    C  
ATOM   1202  CG  PRO A 151      18.656  26.151  31.997  1.00 27.92      A    C  
ATOM   1203  CD  PRO A 151      18.031  26.640  30.706  1.00 27.70      A    C  
ATOM   1204  N   SER A 152      19.040  30.342  32.172  1.00 26.98      A    N  
ATOM   1205  CA  SER A 152      20.250  31.160  32.170  1.00 28.11      A    C  
ATOM   1206  C   SER A 152      19.878  32.630  32.209  1.00 28.81      A    C  
ATOM   1207  O   SER A 152      18.980  33.066  31.482  1.00 26.41      A    O  
ATOM   1208  CB  SER A 152      21.069  30.874  30.898  1.00 31.56      A    C  
ATOM   1209  OG  SER A 152      22.186  31.729  30.794  1.00 36.55      A    O  
ATOM   1210  N   LEU A 153      20.591  33.397  33.028  1.00 24.01      A    N  
ATOM   1211  CA  LEU A 153      20.339  34.836  33.137  1.00 22.69      A    C  
ATOM   1212  C   LEU A 153      21.078  35.677  32.098  1.00 20.47      A    C  
ATOM   1213  O   LEU A 153      20.964  36.915  32.097  1.00 21.42      A    O  
ATOM   1214  CB  LEU A 153      20.585  35.328  34.564  1.00 23.65      A    C  
ATOM   1215  CG  LEU A 153      19.871  34.572  35.686  1.00 23.80      A    C  
ATOM   1216  CD1 LEU A 153      20.143  35.233  37.030  1.00 24.41      A    C  
ATOM   1217  CD2 LEU A 153      18.376  34.427  35.441  1.00 22.49      A    C  
ATOM   1218  N   GLY A 154      21.841  35.049  31.207  1.00 22.66      A    N  
ATOM   1219  CA  GLY A 154      22.450  35.795  30.103  1.00 23.92      A    C  
ATOM   1220  C   GLY A 154      21.380  36.176  29.078  1.00 22.20      A    C  
ATOM   1221  O   GLY A 154      20.463  35.391  28.804  1.00 23.59      A    O  
ATOM   1222  N   VAL A 155      21.442  37.392  28.544  1.00 23.00      A    N  
ATOM   1223  CA  VAL A 155      20.508  37.781  27.492  1.00 23.37      A    C  
ATOM   1224  C   VAL A 155      21.033  37.188  26.190  1.00 24.02      A    C  
ATOM   1225  O   VAL A 155      21.918  37.742  25.556  1.00 25.23      A    O  
ATOM   1226  CB  VAL A 155      20.313  39.306  27.411  1.00 23.97      A    C  
ATOM   1227  CG1 VAL A 155      19.378  39.646  26.251  1.00 25.34      A    C  
ATOM   1228  CG2 VAL A 155      19.767  39.824  28.733  1.00 23.22      A    C  
ATOM   1229  N   SER A 156      20.460  36.053  25.799  1.00 26.84      A    N  
ATOM   1230  CA  SER A 156      20.977  35.267  24.688  1.00 27.26      A    C  
ATOM   1231  C   SER A 156      19.923  34.428  23.967  1.00 25.85      A    C  
ATOM   1232  O   SER A 156      18.820  34.226  24.470  1.00 26.77      A    O  
ATOM   1233  CB  SER A 156      22.028  34.312  25.242  1.00 30.51      A    C  
ATOM   1234  OG  SER A 156      21.438  33.473  26.218  1.00 35.10      A    O  
ATOM   1235  N   GLN A 157      20.278  33.934  22.785  1.00 27.78      A    N  
ATOM   1236  CA  GLN A 157      19.396  33.029  22.040  1.00 28.44      A    C  
ATOM   1237  C   GLN A 157      19.173  31.751  22.857  1.00 29.05      A    C  
ATOM   1238  O   GLN A 157      20.123  31.104  23.288  1.00 27.84      A    O  
ATOM   1239  CB  GLN A 157      19.954  32.692  20.652  1.00 29.94      A    C  
ATOM   1240  CG  GLN A 157      19.186  31.574  19.955  1.00 31.66      A    C  
ATOM   1241  CD  GLN A 157      19.580  31.371  18.506  1.00 34.40      A    C  
ATOM   1242  NE2 GLN A 157      19.993  30.160  18.169  1.00 42.04      A    N  
ATOM   1243  OE1 GLN A 157      19.472  32.271  17.694  1.00 41.04      A    O  
ATOM   1244  N   PRO A 158      17.908  31.395  23.111  1.00 27.52      A    N  
ATOM   1245  CA  PRO A 158      17.667  30.190  23.892  1.00 27.74      A    C  
ATOM   1246  C   PRO A 158      18.082  28.901  23.165  1.00 27.37      A    C  
ATOM   1247  O   PRO A 158      17.996  28.814  21.943  1.00 27.19      A    O  
ATOM   1248  CB  PRO A 158      16.158  30.209  24.127  1.00 29.19      A    C  
ATOM   1249  CG  PRO A 158      15.613  31.054  23.042  1.00 28.55      A    C  
ATOM   1250  CD  PRO A 158      16.661  32.040  22.670  1.00 28.85      A    C  
ATOM   1251  N   THR A 159      18.564  27.935  23.938  1.00 29.23      A    N  
ATOM   1252  CA  THR A 159      18.921  26.606  23.429  1.00 27.21      A    C  
ATOM   1253  C   THR A 159      17.811  25.596  23.755  1.00 30.50      A    C  
ATOM   1254  O   THR A 159      17.902  24.417  23.399  1.00 33.26      A    O  
ATOM   1255  CB  THR A 159      20.260  26.111  24.020  1.00 31.21      A    C  
ATOM   1256  CG2 THR A 159      21.350  27.160  23.831  1.00 35.15      A    C  
ATOM   1257  OG1 THR A 159      20.096  25.822  25.411  1.00 31.09      A    O  
ATOM   1258  N   ARG A 160      16.771  26.061  24.442  1.00 26.40      A    N  
ATOM   1259  CA  ARG A 160      15.602  25.261  24.749  1.00 26.86      A    C  
ATOM   1260  C   ARG A 160      14.385  26.126  24.503  1.00 28.45      A    C  
ATOM   1261  O   ARG A 160      14.440  27.341  24.703  1.00 26.67      A    O  
ATOM   1262  CB  ARG A 160      15.583  24.812  26.200  1.00 30.75      A    C  
ATOM   1263  CG  ARG A 160      16.754  23.944  26.615  1.00 38.86      A    C  
ATOM   1264  CD  ARG A 160      16.590  23.508  28.053  1.00 46.00      A    C  
ATOM   1265  NE  ARG A 160      17.804  22.880  28.571  1.00 54.56      A    N  
ATOM   1266  CZ  ARG A 160      18.002  22.566  29.849  1.00 59.34      A    C  
ATOM   1267  NH1 ARG A 160      17.068  22.822  30.764  1.00 59.41      A    N1+
ATOM   1268  NH2 ARG A 160      19.145  22.001  30.215  1.00 66.31      A    N  
ATOM   1269  N   ALA A 161      13.299  25.503  24.070  1.00 24.65      A    N  
ATOM   1270  CA  ALA A 161      12.031  26.203  23.887  1.00 23.99      A    C  
ATOM   1271  C   ALA A 161      10.891  25.243  24.153  1.00 25.58      A    C  
ATOM   1272  O   ALA A 161      11.081  24.028  24.139  1.00 24.58      A    O  
ATOM   1273  CB  ALA A 161      11.919  26.768  22.492  1.00 24.57      A    C  
ATOM   1274  N   LEU A 162       9.714  25.817  24.378  1.00 24.90      A    N  
ATOM   1275  CA  LEU A 162       8.494  25.073  24.638  1.00 23.95      A    C  
ATOM   1276  C   LEU A 162       7.349  25.624  23.794  1.00 23.94      A    C  
ATOM   1277  O   LEU A 162       7.103  26.829  23.810  1.00 21.16      A    O  
ATOM   1278  CB  LEU A 162       8.126  25.222  26.102  1.00 28.59      A    C  
ATOM   1279  CG  LEU A 162       6.864  24.495  26.531  1.00 29.94      A    C  
ATOM   1280  CD1 LEU A 162       7.039  23.015  26.254  1.00 32.29      A    C  
ATOM   1281  CD2 LEU A 162       6.528  24.724  27.998  1.00 33.39      A    C  
ATOM   1282  N   LEU A 163       6.654  24.746  23.065  1.00 21.72      A    N  
ATOM   1283  CA  LEU A 163       5.535  25.185  22.229  1.00 22.40      A    C  
ATOM   1284  C   LEU A 163       4.317  24.492  22.748  1.00 21.64      A    C  
ATOM   1285  O   LEU A 163       4.329  23.273  22.915  1.00 23.93      A    O  
ATOM   1286  CB  LEU A 163       5.774  24.845  20.754  1.00 21.58      A    C  
ATOM   1287  CG  LEU A 163       4.737  25.392  19.752  1.00 21.80      A    C  
ATOM   1288  CD1 LEU A 163       5.305  25.393  18.353  1.00 22.84      A    C  
ATOM   1289  CD2 LEU A 163       3.422  24.615  19.776  1.00 22.23      A    C  
ATOM   1290  N   PHE A 164       3.278  25.260  23.064  1.00 22.01      A    N  
ATOM   1291  CA  PHE A 164       2.042  24.661  23.547  1.00 21.19      A    C  
ATOM   1292  C   PHE A 164       0.817  25.351  23.001  1.00 20.05      A    C  
ATOM   1293  O   PHE A 164       0.900  26.450  22.440  1.00 20.00      A    O  
ATOM   1294  CB  PHE A 164       2.010  24.548  25.075  1.00 20.38      A    C  
ATOM   1295  CG  PHE A 164       1.969  25.859  25.826  1.00 19.99      A    C  
ATOM   1296  CD1 PHE A 164       3.141  26.539  26.141  1.00 22.23      A    C  
ATOM   1297  CD2 PHE A 164       0.780  26.355  26.284  1.00 20.35      A    C  
ATOM   1298  CE1 PHE A 164       3.096  27.726  26.869  1.00 22.49      A    C  
ATOM   1299  CE2 PHE A 164       0.720  27.541  27.001  1.00 23.64      A    C  
ATOM   1300  CZ  PHE A 164       1.890  28.225  27.292  1.00 24.42      A    C  
ATOM   1301  N   VAL A 165      -0.306  24.641  23.078  1.00 20.42      A    N  
ATOM   1302  CA  VAL A 165      -1.570  25.130  22.582  1.00 20.79      A    C  
ATOM   1303  C   VAL A 165      -2.674  24.731  23.549  1.00 23.65      A    C  
ATOM   1304  O   VAL A 165      -2.796  23.542  23.931  1.00 21.33      A    O  
ATOM   1305  CB  VAL A 165      -1.946  24.556  21.201  1.00 21.66      A    C  
ATOM   1306  CG1 VAL A 165      -3.224  25.211  20.693  1.00 20.55      A    C  
ATOM   1307  CG2 VAL A 165      -0.829  24.715  20.191  1.00 22.25      A    C  
ATOM   1308  N   ILE A 166      -3.470  25.725  23.938  1.00 19.61      A    N  
ATOM   1309  CA  ILE A 166      -4.625  25.553  24.784  1.00 20.85      A    C  
ATOM   1310  C   ILE A 166      -5.854  26.127  24.075  1.00 20.62      A    C  
ATOM   1311  O   ILE A 166      -5.720  26.943  23.137  1.00 21.36      A    O  
ATOM   1312  CB  ILE A 166      -4.455  26.201  26.153  1.00 18.52      A    C  
ATOM   1313  CG1 ILE A 166      -4.130  27.707  26.025  1.00 19.41      A    C  
ATOM   1314  CG2 ILE A 166      -3.331  25.501  26.909  1.00 18.17      A    C  
ATOM   1315  CD1 ILE A 166      -4.000  28.379  27.377  1.00 20.41      A    C  
ATOM   1316  N   LEU A 167      -7.033  25.692  24.535  1.00 19.05      A    N  
ATOM   1317  CA  LEU A 167      -8.297  26.023  23.886  1.00 21.23      A    C  
ATOM   1318  C   LEU A 167      -9.343  26.526  24.875  1.00 20.83      A    C  
ATOM   1319  O   LEU A 167      -9.416  26.066  26.013  1.00 21.52      A    O  
ATOM   1320  CB  LEU A 167      -8.851  24.771  23.198  1.00 20.59      A    C  
ATOM   1321  CG  LEU A 167      -7.923  23.944  22.337  1.00 19.61      A    C  
ATOM   1322  CD1 LEU A 167      -8.648  22.638  22.008  1.00 20.75      A    C  
ATOM   1323  CD2 LEU A 167      -7.445  24.660  21.085  1.00 20.81      A    C  
ATOM   1324  N   CYS A 168     -10.140  27.513  24.457  1.00 22.29      A    N  
ATOM   1325  CA  CYS A 168     -11.196  28.102  25.277  1.00 23.14      A    C  
ATOM   1326  C   CYS A 168     -12.484  28.173  24.469  1.00 24.86      A    C  
ATOM   1327  O   CYS A 168     -12.474  28.773  23.388  1.00 26.04      A    O  
ATOM   1328  CB  CYS A 168     -10.898  29.571  25.614  1.00 29.44      A    C  
ATOM   1329  SG  CYS A 168      -9.484  29.803  26.630  1.00 38.07      A    S  
ATOM   1330  N   PRO A 169     -13.592  27.617  24.992  1.00 25.78      A    N  
ATOM   1331  CA  PRO A 169     -14.853  27.900  24.312  1.00 25.43      A    C  
ATOM   1332  C   PRO A 169     -15.207  29.365  24.540  1.00 28.24      A    C  
ATOM   1333  O   PRO A 169     -14.916  29.905  25.611  1.00 27.66      A    O  
ATOM   1334  CB  PRO A 169     -15.853  26.997  25.031  1.00 25.99      A    C  
ATOM   1335  CG  PRO A 169     -15.279  26.792  26.400  1.00 26.57      A    C  
ATOM   1336  CD  PRO A 169     -13.785  26.824  26.223  1.00 26.20      A    C  
ATOM   1337  N   VAL A 170     -15.821  30.024  23.561  1.00 26.92      A    N  
ATOM   1338  CA  VAL A 170     -16.176  31.425  23.770  1.00 29.11      A    C  
ATOM   1339  C   VAL A 170     -17.602  31.734  23.333  1.00 31.04      A    C  
ATOM   1340  O   VAL A 170     -18.084  31.185  22.343  1.00 28.78      A    O  
ATOM   1341  CB  VAL A 170     -15.133  32.380  23.166  1.00 30.80      A    C  
ATOM   1342  CG1 VAL A 170     -13.845  32.342  23.994  1.00 34.77      A    C  
ATOM   1343  CG2 VAL A 170     -14.816  32.024  21.740  1.00 32.49      A    C  
ATOM   1344  N   GLY A 171     -18.280  32.560  24.132  1.00 33.58      A    N  
ATOM   1345  CA  GLY A 171     -19.691  32.895  23.907  1.00 37.08      A    C  
ATOM   1346  C   GLY A 171     -19.887  33.896  22.793  1.00 41.45      A    C  
ATOM   1347  O   GLY A 171     -19.001  34.698  22.511  1.00 45.29      A    O  
ATOM   1348  N   VAL A 179     -24.488  44.444  17.848  1.00 57.43      A    N  
ATOM   1349  CA  VAL A 179     -23.183  45.059  18.084  1.00 51.59      A    C  
ATOM   1350  C   VAL A 179     -23.306  46.316  18.965  1.00 53.30      A    C  
ATOM   1351  O   VAL A 179     -23.867  47.328  18.538  1.00 55.23      A    O  
ATOM   1352  CB  VAL A 179     -22.459  45.394  16.752  1.00 50.54      A    C  
ATOM   1353  CG1 VAL A 179     -21.822  44.148  16.152  1.00 51.19      A    C  
ATOM   1354  CG2 VAL A 179     -23.396  46.055  15.745  1.00 42.39      A    C  
ATOM   1355  N   THR A 180     -22.806  46.239  20.203  1.00 50.11      A    N  
ATOM   1356  CA  THR A 180     -22.844  47.387  21.127  1.00 44.72      A    C  
ATOM   1357  C   THR A 180     -21.536  48.171  21.000  1.00 36.05      A    C  
ATOM   1358  O   THR A 180     -20.456  47.622  21.218  1.00 36.32      A    O  
ATOM   1359  CB  THR A 180     -23.049  46.958  22.594  1.00 47.69      A    C  
ATOM   1360  CG2 THR A 180     -23.079  48.178  23.516  1.00 47.06      A    C  
ATOM   1361  OG1 THR A 180     -24.293  46.257  22.717  1.00 52.03      A    O  
ATOM   1362  N   PRO A 181     -21.629  49.458  20.650  1.00 30.69      A    N  
ATOM   1363  CA  PRO A 181     -20.399  50.208  20.405  1.00 25.81      A    C  
ATOM   1364  C   PRO A 181     -19.652  50.634  21.654  1.00 24.54      A    C  
ATOM   1365  O   PRO A 181     -20.235  50.748  22.722  1.00 24.10      A    O  
ATOM   1366  CB  PRO A 181     -20.896  51.436  19.659  1.00 25.47      A    C  
ATOM   1367  CG  PRO A 181     -22.261  51.647  20.194  1.00 28.53      A    C  
ATOM   1368  CD  PRO A 181     -22.828  50.273  20.376  1.00 26.85      A    C  
ATOM   1369  N   VAL A 182     -18.373  50.941  21.486  1.00 20.85      A    N  
ATOM   1370  CA  VAL A 182     -17.509  51.368  22.576  1.00 20.73      A    C  
ATOM   1371  C   VAL A 182     -17.007  52.791  22.413  1.00 19.04      A    C  
ATOM   1372  O   VAL A 182     -16.999  53.351  21.324  1.00 19.41      A    O  
ATOM   1373  CB  VAL A 182     -16.237  50.477  22.698  1.00 19.95      A    C  
ATOM   1374  CG1 VAL A 182     -16.618  49.049  23.025  1.00 22.23      A    C  
ATOM   1375  CG2 VAL A 182     -15.420  50.504  21.420  1.00 19.91      A    C  
ATOM   1376  N   SER A 183     -16.574  53.344  23.535  1.00 17.77      A    N  
ATOM   1377  CA  SER A 183     -15.928  54.625  23.608  1.00 17.62      A    C  
ATOM   1378  C   SER A 183     -14.407  54.455  23.688  1.00 16.40      A    C  
ATOM   1379  O   SER A 183     -13.916  53.490  24.255  1.00 17.02      A    O  
ATOM   1380  CB  SER A 183     -16.414  55.415  24.831  1.00 18.19      A    C  
ATOM   1381  OG  SER A 183     -16.077  54.748  26.035  1.00 18.61      A    O  
ATOM   1382  N   LEU A 184     -13.668  55.421  23.140  1.00 17.37      A    N  
ATOM   1383  CA  LEU A 184     -12.204  55.374  23.074  1.00 17.35      A    C  
ATOM   1384  C   LEU A 184     -11.522  56.622  23.642  1.00 18.08      A    C  
ATOM   1385  O   LEU A 184     -11.949  57.757  23.359  1.00 19.53      A    O  
ATOM   1386  CB  LEU A 184     -11.734  55.216  21.607  1.00 18.31      A    C  
ATOM   1387  CG  LEU A 184     -12.363  54.126  20.749  1.00 17.66      A    C  
ATOM   1388  CD1 LEU A 184     -11.767  54.154  19.341  1.00 17.49      A    C  
ATOM   1389  CD2 LEU A 184     -12.188  52.758  21.373  1.00 18.87      A    C  
ATOM   1390  N   LEU A 185     -10.447  56.398  24.390  1.00 17.91      A    N  
ATOM   1391  CA  LEU A 185      -9.565  57.488  24.844  1.00 17.68      A    C  
ATOM   1392  C   LEU A 185      -8.459  57.633  23.799  1.00 18.06      A    C  
ATOM   1393  O   LEU A 185      -7.768  56.673  23.502  1.00 19.93      A    O  
ATOM   1394  CB  LEU A 185      -8.969  57.200  26.203  1.00 20.39      A    C  
ATOM   1395  CG  LEU A 185      -7.991  58.257  26.738  1.00 20.08      A    C  
ATOM   1396  CD1 LEU A 185      -8.673  59.621  26.876  1.00 21.58      A    C  
ATOM   1397  CD2 LEU A 185      -7.408  57.806  28.050  1.00 21.59      A    C  
ATOM   1398  N   ALA A 186      -8.322  58.840  23.268  1.00 19.62      A    N  
ATOM   1399  CA  ALA A 186      -7.293  59.173  22.273  1.00 18.07      A    C  
ATOM   1400  C   ALA A 186      -6.421  60.280  22.866  1.00 18.73      A    C  
ATOM   1401  O   ALA A 186      -6.745  61.498  22.763  1.00 20.99      A    O  
ATOM   1402  CB  ALA A 186      -7.933  59.640  20.992  1.00 17.12      A    C  
ATOM   1403  N   ASP A 187      -5.315  59.852  23.461  1.00 19.23      A    N  
ATOM   1404  CA  ASP A 187      -4.362  60.767  24.079  1.00 18.56      A    C  
ATOM   1405  C   ASP A 187      -2.972  60.451  23.512  1.00 20.64      A    C  
ATOM   1406  O   ASP A 187      -2.454  59.319  23.672  1.00 20.63      A    O  
ATOM   1407  CB  ASP A 187      -4.376  60.579  25.584  1.00 19.09      A    C  
ATOM   1408  CG  ASP A 187      -3.469  61.551  26.322  1.00 20.62      A    C  
ATOM   1409  OD1 ASP A 187      -2.475  62.048  25.752  1.00 18.26      A    O  
ATOM   1410  OD2 ASP A 187      -3.768  61.784  27.514  1.00 23.39      A    O1-
ATOM   1411  N   PRO A 188      -2.358  61.441  22.862  1.00 18.73      A    N  
ATOM   1412  CA  PRO A 188      -1.059  61.185  22.209  1.00 19.09      A    C  
ATOM   1413  C   PRO A 188       0.112  60.840  23.149  1.00 17.48      A    C  
ATOM   1414  O   PRO A 188       1.194  60.446  22.679  1.00 19.07      A    O  
ATOM   1415  CB  PRO A 188      -0.812  62.475  21.408  1.00 21.26      A    C  
ATOM   1416  CG  PRO A 188      -1.584  63.515  22.150  1.00 22.13      A    C  
ATOM   1417  CD  PRO A 188      -2.786  62.856  22.736  1.00 20.38      A    C  
ATOM   1418  N   ALA A 189      -0.086  60.977  24.452  1.00 17.32      A    N  
ATOM   1419  CA  ALA A 189       0.899  60.560  25.439  1.00 19.70      A    C  
ATOM   1420  C   ALA A 189       1.177  59.052  25.382  1.00 20.04      A    C  
ATOM   1421  O   ALA A 189       2.245  58.582  25.735  1.00 22.61      A    O  
ATOM   1422  CB  ALA A 189       0.395  60.879  26.818  1.00 21.02      A    C  
ATOM   1423  N   PHE A 190       0.185  58.309  24.960  1.00 19.33      A    N  
ATOM   1424  CA  PHE A 190       0.272  56.843  25.007  1.00 20.09      A    C  
ATOM   1425  C   PHE A 190       0.816  56.254  23.715  1.00 18.49      A    C  
ATOM   1426  O   PHE A 190       0.347  56.567  22.638  1.00 20.68      A    O  
ATOM   1427  CB  PHE A 190      -1.090  56.271  25.394  1.00 21.42      A    C  
ATOM   1428  CG  PHE A 190      -1.649  56.877  26.659  1.00 21.18      A    C  
ATOM   1429  CD1 PHE A 190      -0.853  56.979  27.792  1.00 22.60      A    C  
ATOM   1430  CD2 PHE A 190      -2.963  57.297  26.727  1.00 22.40      A    C  
ATOM   1431  CE1 PHE A 190      -1.340  57.547  28.958  1.00 27.06      A    C  
ATOM   1432  CE2 PHE A 190      -3.456  57.869  27.897  1.00 23.79      A    C  
ATOM   1433  CZ  PHE A 190      -2.649  57.982  29.004  1.00 23.12      A    C  
ATOM   1434  N   ILE A 191       1.861  55.444  23.830  1.00 19.86      A    N  
ATOM   1435  CA  ILE A 191       2.491  54.877  22.615  1.00 20.16      A    C  
ATOM   1436  C   ILE A 191       2.500  53.334  22.650  1.00 19.44      A    C  
ATOM   1437  O   ILE A 191       3.047  52.727  23.585  1.00 22.13      A    O  
ATOM   1438  CB  ILE A 191       3.922  55.412  22.456  1.00 24.08      A    C  
ATOM   1439  CG1 ILE A 191       3.875  56.941  22.338  1.00 24.09      A    C  
ATOM   1440  CG2 ILE A 191       4.571  54.842  21.203  1.00 23.46      A    C  
ATOM   1441  CD1 ILE A 191       5.190  57.616  22.592  1.00 29.20      A    C  
ATOM   1442  N   ARG A 192       1.861  52.706  21.661  1.00 18.25      A    N  
ATOM   1443  CA  ARG A 192       1.768  51.233  21.655  1.00 17.92      A    C  
ATOM   1444  C   ARG A 192       2.996  50.614  21.042  1.00 19.90      A    C  
ATOM   1445  O   ARG A 192       3.436  49.519  21.424  1.00 18.83      A    O  
ATOM   1446  CB  ARG A 192       0.564  50.765  20.826  1.00 17.41      A    C  
ATOM   1447  CG  ARG A 192       0.149  49.320  21.125  1.00 17.71      A    C  
ATOM   1448  CD  ARG A 192      -0.814  48.803  20.097  1.00 16.69      A    C  
ATOM   1449  NE  ARG A 192      -0.200  48.550  18.795  1.00 16.86      A    N  
ATOM   1450  CZ  ARG A 192       0.477  47.450  18.470  1.00 16.99      A    C  
ATOM   1451  NH1 ARG A 192       0.704  46.481  19.356  1.00 16.43      A    N1+
ATOM   1452  NH2 ARG A 192       0.939  47.316  17.241  1.00 17.79      A    N  
ATOM   1453  N   ALA A 193       3.556  51.325  20.077  1.00 17.62      A    N  
ATOM   1454  CA  ALA A 193       4.569  50.756  19.242  1.00 19.09      A    C  
ATOM   1455  C   ALA A 193       5.247  51.857  18.470  1.00 18.90      A    C  
ATOM   1456  O   ALA A 193       4.694  52.930  18.316  1.00 19.27      A    O  
ATOM   1457  CB  ALA A 193       3.920  49.784  18.284  1.00 20.36      A    C  
ATOM   1458  N  ATRP A 194       6.431  51.572  17.956  0.58 17.73      A    N  
ATOM   1459  N  BTRP A 194       6.420  51.555  17.928  0.42 18.61      A    N  
ATOM   1460  CA ATRP A 194       7.158  52.569  17.189  0.58 18.41      A    C  
ATOM   1461  CA BTRP A 194       7.264  52.556  17.276  0.42 19.65      A    C  
ATOM   1462  C  ATRP A 194       7.834  51.981  15.970  0.58 19.05      A    C  
ATOM   1463  C  BTRP A 194       7.882  51.990  15.997  0.42 19.82      A    C  
ATOM   1464  O  ATRP A 194       8.113  50.783  15.917  0.58 17.77      A    O  
ATOM   1465  O  BTRP A 194       8.163  50.793  15.931  0.42 18.86      A    O  
ATOM   1466  CB ATRP A 194       8.190  53.286  18.058  0.58 18.94      A    C  
ATOM   1467  CB BTRP A 194       8.365  52.948  18.266  0.42 20.88      A    C  
ATOM   1468  CG ATRP A 194       9.191  52.377  18.720  0.58 18.46      A    C  
ATOM   1469  CG BTRP A 194       9.162  54.190  17.964  0.42 21.80      A    C  
ATOM   1470  CD1ATRP A 194      10.434  52.023  18.256  0.58 19.64      A    C  
ATOM   1471  CD1BTRP A 194      10.282  54.279  17.211  0.42 22.63      A    C  
ATOM   1472  CD2ATRP A 194       9.023  51.710  19.967  0.58 19.48      A    C  
ATOM   1473  CD2BTRP A 194       8.934  55.499  18.495  0.42 22.51      A    C  
ATOM   1474  CE2ATRP A 194      10.201  50.968  20.215  0.58 19.33      A    C  
ATOM   1475  CE2BTRP A 194       9.949  56.338  17.990  0.42 23.49      A    C  
ATOM   1476  CE3ATRP A 194       7.992  51.679  20.917  0.58 19.03      A    C  
ATOM   1477  CE3BTRP A 194       7.965  56.043  19.338  0.42 21.99      A    C  
ATOM   1478  NE1ATRP A 194      11.052  51.173  19.159  0.58 20.50      A    N  
ATOM   1479  NE1BTRP A 194      10.759  55.568  17.199  0.42 24.43      A    N  
ATOM   1480  CZ2ATRP A 194      10.371  50.208  21.367  0.58 21.01      A    C  
ATOM   1481  CZ2BTRP A 194      10.016  57.697  18.298  0.42 22.85      A    C  
ATOM   1482  CZ3ATRP A 194       8.159  50.912  22.057  0.58 18.61      A    C  
ATOM   1483  CZ3BTRP A 194       8.029  57.383  19.640  0.42 22.72      A    C  
ATOM   1484  CH2ATRP A 194       9.340  50.184  22.271  0.58 20.59      A    C  
ATOM   1485  CH2BTRP A 194       9.052  58.197  19.124  0.42 23.07      A    C  
ATOM   1486  N   VAL A 195       8.082  52.831  14.981  1.00 20.55      A    N  
ATOM   1487  CA  VAL A 195       8.772  52.387  13.763  1.00 21.24      A    C  
ATOM   1488  C   VAL A 195      10.193  52.018  14.204  1.00 22.01      A    C  
ATOM   1489  O   VAL A 195      10.852  52.806  14.875  1.00 23.60      A    O  
ATOM   1490  CB  VAL A 195       8.758  53.436  12.632  1.00 24.26      A    C  
ATOM   1491  CG1 VAL A 195       9.597  52.960  11.457  1.00 26.69      A    C  
ATOM   1492  CG2 VAL A 195       7.329  53.745  12.170  1.00 23.00      A    C  
ATOM   1493  N   GLY A 196      10.621  50.796  13.889  1.00 24.53      A    N  
ATOM   1494  CA  GLY A 196      11.899  50.235  14.373  1.00 27.42      A    C  
ATOM   1495  C   GLY A 196      11.740  49.328  15.601  1.00 27.37      A    C  
ATOM   1496  O   GLY A 196      12.732  48.820  16.138  1.00 29.32      A    O  
ATOM   1497  N   GLY A 197      10.495  49.158  16.057  1.00 22.16      A    N  
ATOM   1498  CA  GLY A 197      10.162  48.335  17.217  1.00 20.64      A    C  
ATOM   1499  C   GLY A 197       9.602  47.002  16.762  1.00 19.47      A    C  
ATOM   1500  O   GLY A 197       9.878  46.561  15.633  1.00 20.14      A    O  
ATOM   1501  N   VAL A 198       8.792  46.387  17.619  1.00 18.56      A    N  
ATOM   1502  CA  VAL A 198       8.240  45.033  17.374  1.00 17.15      A    C  
ATOM   1503  C   VAL A 198       6.721  44.972  17.544  1.00 17.21      A    C  
ATOM   1504  O   VAL A 198       6.148  43.904  17.791  1.00 16.63      A    O  
ATOM   1505  CB  VAL A 198       8.919  43.964  18.268  1.00 18.25      A    C  
ATOM   1506  CG1 VAL A 198      10.396  43.806  17.936  1.00 19.80      A    C  
ATOM   1507  CG2 VAL A 198       8.780  44.297  19.748  1.00 16.97      A    C  
ATOM   1508  N   GLY A 199       6.046  46.106  17.363  1.00 16.75      A    N  
ATOM   1509  CA  GLY A 199       4.591  46.171  17.482  1.00 16.68      A    C  
ATOM   1510  C   GLY A 199       3.875  45.429  16.362  1.00 16.24      A    C  
ATOM   1511  O   GLY A 199       2.678  45.144  16.466  1.00 18.01      A    O  
ATOM   1512  N   ASN A 200       4.601  45.126  15.292  1.00 16.74      A    N  
ATOM   1513  CA  ASN A 200       4.052  44.385  14.144  1.00 16.69      A    C  
ATOM   1514  C   ASN A 200       4.218  42.872  14.302  1.00 18.72      A    C  
ATOM   1515  O   ASN A 200       3.971  42.100  13.364  1.00 19.19      A    O  
ATOM   1516  CB  ASN A 200       4.617  44.921  12.812  1.00 18.19      A    C  
ATOM   1517  CG  ASN A 200       6.143  44.904  12.752  1.00 18.88      A    C  
ATOM   1518  ND2 ASN A 200       6.670  44.844  11.558  1.00 22.51      A    N  
ATOM   1519  OD1 ASN A 200       6.827  44.971  13.773  1.00 18.84      A    O  
ATOM   1520  N   TYR A 201       4.639  42.450  15.493  1.00 16.79      A    N  
ATOM   1521  CA  TYR A 201       4.726  41.021  15.835  1.00 17.56      A    C  
ATOM   1522  C   TYR A 201       3.860  40.745  17.048  1.00 16.72      A    C  
ATOM   1523  O   TYR A 201       3.705  41.601  17.931  1.00 17.11      A    O  
ATOM   1524  CB  TYR A 201       6.177  40.633  16.124  1.00 18.82      A    C  
ATOM   1525  CG  TYR A 201       7.129  40.858  14.998  1.00 19.36      A    C  
ATOM   1526  CD1 TYR A 201       7.365  39.877  14.054  1.00 19.87      A    C  
ATOM   1527  CD2 TYR A 201       7.785  42.061  14.855  1.00 18.69      A    C  
ATOM   1528  CE1 TYR A 201       8.257  40.089  13.037  1.00 20.94      A    C  
ATOM   1529  CE2 TYR A 201       8.682  42.276  13.850  1.00 20.00      A    C  
ATOM   1530  CZ  TYR A 201       8.917  41.283  12.931  1.00 22.65      A    C  
ATOM   1531  OH  TYR A 201       9.807  41.489  11.898  1.00 25.52      A    O  
ATOM   1532  N   LYS A 202       3.304  39.541  17.137  1.00 18.10      A    N  
ATOM   1533  CA  LYS A 202       2.405  39.207  18.239  1.00 17.41      A    C  
ATOM   1534  C   LYS A 202       3.232  38.599  19.385  1.00 19.86      A    C  
ATOM   1535  O   LYS A 202       3.228  37.395  19.627  1.00 18.88      A    O  
ATOM   1536  CB  LYS A 202       1.287  38.276  17.742  1.00 18.86      A    C  
ATOM   1537  CG  LYS A 202      -0.042  38.518  18.404  1.00 18.93      A    C  
ATOM   1538  CD  LYS A 202      -1.179  37.863  17.626  1.00 20.74      A    C  
ATOM   1539  CE  LYS A 202      -2.514  38.140  18.275  1.00 22.55      A    C  
ATOM   1540  NZ  LYS A 202      -2.944  39.562  18.193  1.00 18.85      A    N1+
ATOM   1541  N   LEU A 203       3.952  39.484  20.066  1.00 19.17      A    N  
ATOM   1542  CA  LEU A 203       4.880  39.115  21.145  1.00 17.37      A    C  
ATOM   1543  C   LEU A 203       4.315  39.615  22.449  1.00 16.91      A    C  
ATOM   1544  O   LEU A 203       3.737  40.694  22.523  1.00 15.46      A    O  
ATOM   1545  CB  LEU A 203       6.253  39.742  20.907  1.00 17.34      A    C  
ATOM   1546  CG  LEU A 203       6.847  39.675  19.508  1.00 17.71      A    C  
ATOM   1547  CD1 LEU A 203       8.194  40.356  19.498  1.00 18.21      A    C  
ATOM   1548  CD2 LEU A 203       6.985  38.245  19.026  1.00 16.15      A    C  
ATOM   1549  N   GLY A 204       4.451  38.800  23.495  1.00 16.24      A    N  
ATOM   1550  CA  GLY A 204       3.901  39.131  24.797  1.00 16.08      A    C  
ATOM   1551  C   GLY A 204       4.286  40.496  25.300  1.00 14.84      A    C  
ATOM   1552  O   GLY A 204       3.463  41.184  25.883  1.00 14.44      A    O  
ATOM   1553  N   GLY A 205       5.526  40.888  25.002  1.00 16.77      A    N  
ATOM   1554  CA  GLY A 205       6.071  42.151  25.454  1.00 16.72      A    C  
ATOM   1555  C   GLY A 205       5.304  43.375  25.017  1.00 16.91      A    C  
ATOM   1556  O   GLY A 205       5.388  44.450  25.647  1.00 16.25      A    O  
ATOM   1557  N   ASN A 206       4.579  43.280  23.917  1.00 14.69      A    N  
ATOM   1558  CA  ASN A 206       3.764  44.391  23.467  1.00 14.79      A    C  
ATOM   1559  C   ASN A 206       2.503  44.670  24.291  1.00 14.77      A    C  
ATOM   1560  O   ASN A 206       1.908  45.740  24.164  1.00 15.72      A    O  
ATOM   1561  CB  ASN A 206       3.345  44.184  22.007  1.00 15.36      A    C  
ATOM   1562  CG  ASN A 206       4.526  44.218  21.057  1.00 15.92      A    C  
ATOM   1563  ND2 ASN A 206       4.478  43.396  20.004  1.00 14.15      A    N  
ATOM   1564  OD1 ASN A 206       5.480  44.968  21.271  1.00 17.40      A    O  
ATOM   1565  N   TYR A 207       2.114  43.749  25.146  1.00 14.48      A    N  
ATOM   1566  CA  TYR A 207       0.813  43.814  25.809  1.00 14.97      A    C  
ATOM   1567  C   TYR A 207       0.881  44.227  27.265  1.00 16.92      A    C  
ATOM   1568  O   TYR A 207       0.063  45.015  27.703  1.00 16.94      A    O  
ATOM   1569  CB  TYR A 207       0.068  42.471  25.629  1.00 15.28      A    C  
ATOM   1570  CG  TYR A 207      -0.066  42.247  24.156  1.00 14.57      A    C  
ATOM   1571  CD1 TYR A 207      -1.036  42.899  23.433  1.00 15.51      A    C  
ATOM   1572  CD2 TYR A 207       0.868  41.499  23.456  1.00 14.24      A    C  
ATOM   1573  CE1 TYR A 207      -1.105  42.792  22.055  1.00 17.81      A    C  
ATOM   1574  CE2 TYR A 207       0.798  41.387  22.076  1.00 16.04      A    C  
ATOM   1575  CZ  TYR A 207      -0.188  42.028  21.385  1.00 17.47      A    C  
ATOM   1576  OH  TYR A 207      -0.223  41.916  20.016  1.00 19.96      A    O  
ATOM   1577  N   GLY A 208       1.859  43.723  28.008  1.00 17.00      A    N  
ATOM   1578  CA  GLY A 208       1.989  44.072  29.413  1.00 17.19      A    C  
ATOM   1579  C   GLY A 208       1.936  45.568  29.708  1.00 18.43      A    C  
ATOM   1580  O   GLY A 208       1.201  45.976  30.613  1.00 17.92      A    O  
ATOM   1581  N   PRO A 209       2.677  46.381  28.931  1.00 17.67      A    N  
ATOM   1582  CA  PRO A 209       2.654  47.830  29.186  1.00 18.53      A    C  
ATOM   1583  C   PRO A 209       1.347  48.545  28.883  1.00 18.61      A    C  
ATOM   1584  O   PRO A 209       1.174  49.703  29.292  1.00 19.96      A    O  
ATOM   1585  CB  PRO A 209       3.753  48.365  28.265  1.00 19.86      A    C  
ATOM   1586  CG  PRO A 209       4.643  47.208  28.000  1.00 20.41      A    C  
ATOM   1587  CD  PRO A 209       3.661  46.056  27.899  1.00 19.89      A    C  
ATOM   1588  N   THR A 210       0.409  47.888  28.216  1.00 16.87      A    N  
ATOM   1589  CA  THR A 210      -0.842  48.525  27.897  1.00 15.84      A    C  
ATOM   1590  C   THR A 210      -1.852  48.452  29.031  1.00 17.12      A    C  
ATOM   1591  O   THR A 210      -2.861  49.152  28.983  1.00 19.19      A    O  
ATOM   1592  CB  THR A 210      -1.504  47.944  26.627  1.00 16.86      A    C  
ATOM   1593  CG2 THR A 210      -0.546  47.919  25.463  1.00 16.83      A    C  
ATOM   1594  OG1 THR A 210      -1.954  46.610  26.895  1.00 15.96      A    O  
ATOM   1595  N   VAL A 211      -1.615  47.610  30.030  1.00 18.69      A    N  
ATOM   1596  CA  VAL A 211      -2.603  47.408  31.068  1.00 20.41      A    C  
ATOM   1597  C   VAL A 211      -2.830  48.716  31.847  1.00 20.24      A    C  
ATOM   1598  O   VAL A 211      -3.977  49.117  32.103  1.00 19.55      A    O  
ATOM   1599  CB  VAL A 211      -2.187  46.243  31.968  1.00 20.03      A    C  
ATOM   1600  CG1 VAL A 211      -3.143  46.128  33.131  1.00 23.61      A    C  
ATOM   1601  CG2 VAL A 211      -2.131  44.947  31.154  1.00 20.93      A    C  
ATOM   1602  N   LEU A 212      -1.749  49.418  32.164  1.00 20.68      A    N  
ATOM   1603  CA  LEU A 212      -1.867  50.692  32.879  1.00 20.07      A    C  
ATOM   1604  C   LEU A 212      -2.575  51.773  32.056  1.00 19.29      A    C  
ATOM   1605  O   LEU A 212      -3.306  52.598  32.599  1.00 20.11      A    O  
ATOM   1606  CB  LEU A 212      -0.484  51.201  33.306  1.00 22.37      A    C  
ATOM   1607  CG  LEU A 212      -0.498  52.432  34.210  1.00 24.91      A    C  
ATOM   1608  CD1 LEU A 212      -1.228  52.153  35.520  1.00 26.12      A    C  
ATOM   1609  CD2 LEU A 212       0.917  52.886  34.506  1.00 26.29      A    C  
ATOM   1610  N   VAL A 213      -2.355  51.767  30.748  1.00 18.03      A    N  
ATOM   1611  CA  VAL A 213      -2.985  52.717  29.854  1.00 18.45      A    C  
ATOM   1612  C   VAL A 213      -4.508  52.483  29.775  1.00 18.91      A    C  
ATOM   1613  O   VAL A 213      -5.304  53.421  29.751  1.00 19.28      A    O  
ATOM   1614  CB  VAL A 213      -2.379  52.650  28.435  1.00 17.13      A    C  
ATOM   1615  CG1 VAL A 213      -3.041  53.682  27.553  1.00 18.46      A    C  
ATOM   1616  CG2 VAL A 213      -0.870  52.844  28.500  1.00 19.97      A    C  
ATOM   1617  N   GLN A 214      -4.897  51.214  29.679  1.00 18.31      A    N  
ATOM   1618  CA  GLN A 214      -6.316  50.843  29.668  1.00 19.09      A    C  
ATOM   1619  C   GLN A 214      -6.980  51.270  30.980  1.00 20.03      A    C  
ATOM   1620  O   GLN A 214      -8.117  51.734  30.979  1.00 21.26      A    O  
ATOM   1621  CB  GLN A 214      -6.451  49.323  29.476  1.00 19.28      A    C  
ATOM   1622  CG  GLN A 214      -7.865  48.762  29.590  1.00 22.59      A    C  
ATOM   1623  CD  GLN A 214      -8.808  49.252  28.506  1.00 24.58      A    C  
ATOM   1624  NE2 GLN A 214     -10.068  48.832  28.604  1.00 28.27      A    N  
ATOM   1625  OE1 GLN A 214      -8.422  49.973  27.579  1.00 25.07      A    O  
ATOM   1626  N  AGLN A 215      -6.280  51.101  32.097  0.54 20.46      A    N  
ATOM   1627  N  BGLN A 215      -6.272  51.106  32.094  0.46 20.55      A    N  
ATOM   1628  CA AGLN A 215      -6.798  51.577  33.380  0.54 22.56      A    C  
ATOM   1629  CA BGLN A 215      -6.776  51.571  33.386  0.46 22.41      A    C  
ATOM   1630  C  AGLN A 215      -7.060  53.081  33.331  0.54 22.21      A    C  
ATOM   1631  C  BGLN A 215      -7.045  53.077  33.345  0.46 22.25      A    C  
ATOM   1632  O  AGLN A 215      -8.060  53.548  33.860  0.54 23.55      A    O  
ATOM   1633  O  BGLN A 215      -8.042  53.541  33.890  0.46 23.75      A    O  
ATOM   1634  CB AGLN A 215      -5.843  51.249  34.518  0.54 24.47      A    C  
ATOM   1635  CB BGLN A 215      -5.796  51.232  34.512  0.46 23.77      A    C  
ATOM   1636  CG AGLN A 215      -5.864  49.787  34.896  0.54 27.19      A    C  
ATOM   1637  CG BGLN A 215      -5.708  49.748  34.811  0.46 25.69      A    C  
ATOM   1638  CD AGLN A 215      -5.139  49.505  36.192  0.54 28.90      A    C  
ATOM   1639  CD BGLN A 215      -7.040  49.164  35.243  0.46 27.39      A    C  
ATOM   1640  NE2AGLN A 215      -5.187  48.254  36.616  0.54 31.42      A    N  
ATOM   1641  NE2BGLN A 215      -7.445  48.076  34.611  0.46 25.93      A    N  
ATOM   1642  OE1AGLN A 215      -4.527  50.391  36.795  0.54 29.73      A    O  
ATOM   1643  OE1BGLN A 215      -7.697  49.690  36.143  0.46 29.78      A    O  
ATOM   1644  N   GLU A 216      -6.164  53.825  32.683  1.00 22.04      A    N  
ATOM   1645  CA  GLU A 216      -6.335  55.274  32.502  1.00 23.82      A    C  
ATOM   1646  C   GLU A 216      -7.541  55.589  31.638  1.00 22.83      A    C  
ATOM   1647  O   GLU A 216      -8.243  56.580  31.883  1.00 22.35      A    O  
ATOM   1648  CB  GLU A 216      -5.114  55.939  31.848  1.00 29.11      A    C  
ATOM   1649  CG  GLU A 216      -3.947  56.247  32.764  1.00 35.53      A    C  
ATOM   1650  CD  GLU A 216      -4.283  57.292  33.818  1.00 41.40      A    C  
ATOM   1651  OE1 GLU A 216      -4.860  58.369  33.483  1.00 45.08      A    O  
ATOM   1652  OE2 GLU A 216      -3.946  57.032  34.986  1.00 49.40      A    O1-
ATOM   1653  N   ALA A 217      -7.750  54.806  30.582  1.00 20.19      A    N  
ATOM   1654  CA  ALA A 217      -8.937  54.993  29.760  1.00 21.74      A    C  
ATOM   1655  C   ALA A 217     -10.192  54.819  30.632  1.00 20.38      A    C  
ATOM   1656  O   ALA A 217     -11.117  55.598  30.538  1.00 22.54      A    O  
ATOM   1657  CB  ALA A 217      -8.964  54.008  28.600  1.00 23.02      A    C  
ATOM   1658  N   LEU A 218     -10.220  53.775  31.447  1.00 22.00      A    N  
ATOM   1659  CA  LEU A 218     -11.357  53.509  32.318  1.00 23.68      A    C  
ATOM   1660  C   LEU A 218     -11.561  54.643  33.322  1.00 24.35      A    C  
ATOM   1661  O   LEU A 218     -12.684  55.032  33.604  1.00 23.78      A    O  
ATOM   1662  CB  LEU A 218     -11.182  52.192  33.062  1.00 26.20      A    C  
ATOM   1663  CG  LEU A 218     -11.133  50.928  32.200  1.00 30.03      A    C  
ATOM   1664  CD1 LEU A 218     -10.724  49.734  33.049  1.00 34.77      A    C  
ATOM   1665  CD2 LEU A 218     -12.458  50.684  31.500  1.00 29.92      A    C  
ATOM   1666  N   LYS A 219     -10.479  55.168  33.863  1.00 25.99      A    N  
ATOM   1667  CA  LYS A 219     -10.575  56.327  34.779  1.00 27.81      A    C  
ATOM   1668  C   LYS A 219     -11.180  57.576  34.157  1.00 27.20      A    C  
ATOM   1669  O   LYS A 219     -11.869  58.328  34.836  1.00 26.35      A    O  
ATOM   1670  CB  LYS A 219      -9.219  56.674  35.365  1.00 32.39      A    C  
ATOM   1671  CG  LYS A 219      -8.923  55.942  36.656  1.00 38.28      A    C  
ATOM   1672  CD  LYS A 219      -7.513  56.220  37.151  1.00 43.02      A    C  
ATOM   1673  CE  LYS A 219      -6.492  55.585  36.219  1.00 46.99      A    C  
ATOM   1674  NZ  LYS A 219      -5.125  55.509  36.791  1.00 49.26      A    N1+
ATOM   1675  N   ARG A 220     -10.903  57.801  32.871  1.00 23.90      A    N  
ATOM   1676  CA  ARG A 220     -11.477  58.907  32.105  1.00 21.28      A    C  
ATOM   1677  C   ARG A 220     -12.815  58.579  31.444  1.00 20.67      A    C  
ATOM   1678  O   ARG A 220     -13.277  59.342  30.581  1.00 24.96      A    O  
ATOM   1679  CB  ARG A 220     -10.467  59.417  31.070  1.00 23.30      A    C  
ATOM   1680  CG  ARG A 220      -9.202  59.973  31.725  1.00 25.71      A    C  
ATOM   1681  CD  ARG A 220      -8.263  60.629  30.728  1.00 29.04      A    C  
ATOM   1682  NE  ARG A 220      -6.908  60.439  31.201  1.00 32.03      A    N  
ATOM   1683  CZ  ARG A 220      -5.805  60.689  30.505  1.00 30.50      A    C  
ATOM   1684  NH1 ARG A 220      -5.863  61.215  29.279  1.00 28.69      A    N1+
ATOM   1685  NH2 ARG A 220      -4.630  60.437  31.081  1.00 27.97      A    N  
ATOM   1686  N   GLY A 221     -13.419  57.460  31.853  1.00 20.96      A    N  
ATOM   1687  CA  GLY A 221     -14.752  57.073  31.423  1.00 21.98      A    C  
ATOM   1688  C   GLY A 221     -14.871  56.497  30.035  1.00 22.59      A    C  
ATOM   1689  O   GLY A 221     -15.971  56.451  29.472  1.00 23.52      A    O  
ATOM   1690  N   CYS A 222     -13.747  56.041  29.488  1.00 21.75      A    N  
ATOM   1691  CA  CYS A 222     -13.738  55.350  28.202  1.00 20.53      A    C  
ATOM   1692  C   CYS A 222     -13.514  53.857  28.374  1.00 21.44      A    C  
ATOM   1693  O   CYS A 222     -12.998  53.392  29.398  1.00 26.28      A    O  
ATOM   1694  CB  CYS A 222     -12.639  55.904  27.324  1.00 20.66      A    C  
ATOM   1695  SG  CYS A 222     -12.804  57.671  26.972  1.00 23.88      A    S  
ATOM   1696  N   GLU A 223     -13.869  53.109  27.341  1.00 19.69      A    N  
ATOM   1697  CA  GLU A 223     -13.772  51.662  27.387  1.00 19.32      A    C  
ATOM   1698  C   GLU A 223     -12.524  51.007  26.797  1.00 20.49      A    C  
ATOM   1699  O   GLU A 223     -12.137  49.941  27.243  1.00 18.83      A    O  
ATOM   1700  CB  GLU A 223     -15.002  51.080  26.703  1.00 20.79      A    C  
ATOM   1701  CG  GLU A 223     -16.288  51.405  27.457  1.00 23.05      A    C  
ATOM   1702  CD  GLU A 223     -17.524  51.158  26.636  1.00 25.53      A    C  
ATOM   1703  OE1 GLU A 223     -17.725  51.841  25.615  1.00 26.53      A    O  
ATOM   1704  OE2 GLU A 223     -18.338  50.292  27.042  1.00 32.17      A    O1-
ATOM   1705  N   GLN A 224     -11.950  51.616  25.763  1.00 20.97      A    N  
ATOM   1706  CA  GLN A 224     -10.732  51.114  25.122  1.00 18.89      A    C  
ATOM   1707  C   GLN A 224      -9.826  52.301  24.792  1.00 17.85      A    C  
ATOM   1708  O   GLN A 224     -10.263  53.474  24.836  1.00 16.46      A    O  
ATOM   1709  CB  GLN A 224     -11.053  50.336  23.837  1.00 20.46      A    C  
ATOM   1710  CG  GLN A 224     -11.906  49.094  24.042  1.00 20.58      A    C  
ATOM   1711  CD  GLN A 224     -11.172  47.969  24.731  1.00 21.55      A    C  
ATOM   1712  NE2 GLN A 224     -11.905  47.198  25.539  1.00 23.66      A    N  
ATOM   1713  OE1 GLN A 224      -9.983  47.745  24.519  1.00 20.21      A    O  
ATOM   1714  N   VAL A 225      -8.606  51.978  24.373  1.00 17.95      A    N  
ATOM   1715  CA  VAL A 225      -7.572  52.962  24.033  1.00 17.20      A    C  
ATOM   1716  C   VAL A 225      -7.443  53.116  22.528  1.00 14.92      A    C  
ATOM   1717  O   VAL A 225      -7.275  52.114  21.837  1.00 17.57      A    O  
ATOM   1718  CB  VAL A 225      -6.200  52.508  24.550  1.00 17.87      A    C  
ATOM   1719  CG1 VAL A 225      -5.095  53.463  24.070  1.00 17.49      A    C  
ATOM   1720  CG2 VAL A 225      -6.174  52.359  26.066  1.00 18.22      A    C  
ATOM   1721  N   LEU A 226      -7.572  54.341  22.013  1.00 16.82      A    N  
ATOM   1722  CA  LEU A 226      -7.234  54.625  20.611  1.00 16.81      A    C  
ATOM   1723  C   LEU A 226      -5.755  54.994  20.563  1.00 15.96      A    C  
ATOM   1724  O   LEU A 226      -5.357  56.051  21.068  1.00 17.23      A    O  
ATOM   1725  CB  LEU A 226      -8.064  55.761  20.029  1.00 16.42      A    C  
ATOM   1726  CG  LEU A 226      -7.746  56.196  18.615  1.00 18.28      A    C  
ATOM   1727  CD1 LEU A 226      -7.737  55.026  17.622  1.00 19.85      A    C  
ATOM   1728  CD2 LEU A 226      -8.763  57.241  18.202  1.00 17.03      A    C  
ATOM   1729  N   TRP A 227      -4.935  54.097  19.997  1.00 14.98      A    N  
ATOM   1730  CA  TRP A 227      -3.475  54.268  19.978  1.00 14.89      A    C  
ATOM   1731  C   TRP A 227      -3.011  55.237  18.890  1.00 15.99      A    C  
ATOM   1732  O   TRP A 227      -3.081  54.945  17.686  1.00 16.88      A    O  
ATOM   1733  CB  TRP A 227      -2.775  52.919  19.818  1.00 15.55      A    C  
ATOM   1734  CG  TRP A 227      -3.086  51.957  20.893  1.00 15.10      A    C  
ATOM   1735  CD1 TRP A 227      -3.948  50.898  20.816  1.00 15.91      A    C  
ATOM   1736  CD2 TRP A 227      -2.505  51.914  22.194  1.00 15.07      A    C  
ATOM   1737  CE2 TRP A 227      -3.078  50.820  22.870  1.00 16.58      A    C  
ATOM   1738  CE3 TRP A 227      -1.554  52.705  22.861  1.00 14.71      A    C  
ATOM   1739  NE1 TRP A 227      -3.941  50.207  22.003  1.00 17.42      A    N  
ATOM   1740  CZ2 TRP A 227      -2.729  50.492  24.160  1.00 16.60      A    C  
ATOM   1741  CZ3 TRP A 227      -1.228  52.404  24.160  1.00 15.79      A    C  
ATOM   1742  CH2 TRP A 227      -1.811  51.293  24.801  1.00 16.32      A    C  
ATOM   1743  N   LEU A 228      -2.577  56.418  19.329  1.00 17.28      A    N  
ATOM   1744  CA  LEU A 228      -2.090  57.461  18.437  1.00 17.20      A    C  
ATOM   1745  C   LEU A 228      -0.584  57.399  18.263  1.00 15.52      A    C  
ATOM   1746  O   LEU A 228       0.145  56.972  19.163  1.00 17.61      A    O  
ATOM   1747  CB  LEU A 228      -2.473  58.849  18.972  1.00 15.70      A    C  
ATOM   1748  CG  LEU A 228      -3.965  59.097  19.091  1.00 16.41      A    C  
ATOM   1749  CD1 LEU A 228      -4.189  60.488  19.661  1.00 18.28      A    C  
ATOM   1750  CD2 LEU A 228      -4.732  58.961  17.790  1.00 17.18      A    C  
ATOM   1751  N   TYR A 229      -0.132  57.766  17.070  1.00 18.43      A    N  
ATOM   1752  CA  TYR A 229       1.287  57.736  16.764  1.00 18.39      A    C  
ATOM   1753  C   TYR A 229       1.686  58.899  15.863  1.00 17.76      A    C  
ATOM   1754  O   TYR A 229       0.970  59.266  14.916  1.00 21.52      A    O  
ATOM   1755  CB  TYR A 229       1.659  56.432  16.055  1.00 17.25      A    C  
ATOM   1756  CG  TYR A 229       3.143  56.281  15.806  1.00 17.35      A    C  
ATOM   1757  CD1 TYR A 229       3.995  55.884  16.821  1.00 18.30      A    C  
ATOM   1758  CD2 TYR A 229       3.686  56.493  14.544  1.00 19.90      A    C  
ATOM   1759  CE1 TYR A 229       5.349  55.711  16.622  1.00 18.86      A    C  
ATOM   1760  CE2 TYR A 229       5.053  56.328  14.322  1.00 19.76      A    C  
ATOM   1761  CZ  TYR A 229       5.885  55.932  15.360  1.00 20.00      A    C  
ATOM   1762  OH  TYR A 229       7.251  55.748  15.163  1.00 21.39      A    O  
ATOM   1763  N   GLY A 230       2.817  59.495  16.198  1.00 22.01      A    N  
ATOM   1764  CA  GLY A 230       3.450  60.509  15.340  1.00 22.40      A    C  
ATOM   1765  C   GLY A 230       2.968  61.924  15.563  1.00 23.19      A    C  
ATOM   1766  O   GLY A 230       1.976  62.180  16.275  1.00 22.54      A    O  
ATOM   1767  N   PRO A 231       3.673  62.878  14.945  1.00 23.31      A    N  
ATOM   1768  CA  PRO A 231       3.314  64.277  15.153  1.00 23.73      A    C  
ATOM   1769  C   PRO A 231       1.954  64.667  14.585  1.00 24.29      A    C  
ATOM   1770  O   PRO A 231       1.365  65.678  15.006  1.00 29.66      A    O  
ATOM   1771  CB  PRO A 231       4.437  65.037  14.424  1.00 24.03      A    C  
ATOM   1772  CG  PRO A 231       4.965  64.076  13.417  1.00 24.48      A    C  
ATOM   1773  CD  PRO A 231       4.851  62.718  14.066  1.00 24.44      A    C  
ATOM   1774  N   ASP A 232       1.471  63.889  13.627  1.00 25.75      A    N  
ATOM   1775  CA  ASP A 232       0.192  64.110  13.009  1.00 24.79      A    C  
ATOM   1776  C   ASP A 232      -0.926  63.255  13.656  1.00 23.61      A    C  
ATOM   1777  O   ASP A 232      -2.028  63.170  13.116  1.00 23.49      A    O  
ATOM   1778  CB  ASP A 232       0.278  63.889  11.491  1.00 26.64      A    C  
ATOM   1779  CG  ASP A 232       0.888  62.541  11.101  1.00 28.03      A    C  
ATOM   1780  OD1 ASP A 232       1.509  61.853  11.955  1.00 31.05      A    O  
ATOM   1781  OD2 ASP A 232       0.756  62.186   9.897  1.00 30.15      A    O1-
ATOM   1782  N   HIS A 233      -0.643  62.660  14.817  1.00 24.33      A    N  
ATOM   1783  CA  HIS A 233      -1.662  61.925  15.591  1.00 22.16      A    C  
ATOM   1784  C   HIS A 233      -2.393  60.887  14.747  1.00 21.97      A    C  
ATOM   1785  O   HIS A 233      -3.623  60.888  14.630  1.00 22.10      A    O  
ATOM   1786  CB  HIS A 233      -2.646  62.919  16.259  1.00 23.72      A    C  
ATOM   1787  CG  HIS A 233      -2.011  63.764  17.311  1.00 25.79      A    C  
ATOM   1788  CD2 HIS A 233      -0.729  63.839  17.746  1.00 26.34      A    C  
ATOM   1789  ND1 HIS A 233      -2.734  64.631  18.105  1.00 30.27      A    N  
ATOM   1790  CE1 HIS A 233      -1.918  65.233  18.952  1.00 29.78      A    C  
ATOM   1791  NE2 HIS A 233      -0.692  64.783  18.742  1.00 29.12      A    N  
ATOM   1792  N   GLN A 234      -1.618  59.951  14.193  1.00 20.11      A    N  
ATOM   1793  CA  GLN A 234      -2.182  58.901  13.379  1.00 18.94      A    C  
ATOM   1794  C   GLN A 234      -2.957  57.936  14.278  1.00 18.13      A    C  
ATOM   1795  O   GLN A 234      -2.474  57.581  15.323  1.00 17.30      A    O  
ATOM   1796  CB  GLN A 234      -1.091  58.089  12.672  1.00 21.39      A    C  
ATOM   1797  CG  GLN A 234      -0.248  58.900  11.706  1.00 22.90      A    C  
ATOM   1798  CD  GLN A 234       1.082  58.232  11.399  1.00 24.36      A    C  
ATOM   1799  NE2 GLN A 234       2.148  59.027  11.338  1.00 26.27      A    N  
ATOM   1800  OE1 GLN A 234       1.152  57.021  11.223  1.00 27.89      A    O  
ATOM   1801  N   LEU A 235      -4.114  57.512  13.816  1.00 17.68      A    N  
ATOM   1802  CA  LEU A 235      -4.911  56.449  14.461  1.00 17.26      A    C  
ATOM   1803  C   LEU A 235      -4.322  55.099  14.002  1.00 16.70      A    C  
ATOM   1804  O   LEU A 235      -4.422  54.733  12.797  1.00 18.22      A    O  
ATOM   1805  CB  LEU A 235      -6.363  56.512  14.040  1.00 17.36      A    C  
ATOM   1806  CG  LEU A 235      -7.227  57.653  14.567  1.00 18.90      A    C  
ATOM   1807  CD1 LEU A 235      -6.808  58.974  13.912  1.00 19.10      A    C  
ATOM   1808  CD2 LEU A 235      -8.708  57.411  14.349  1.00 19.87      A    C  
ATOM   1809  N   THR A 236      -3.752  54.341  14.925  1.00 17.26      A    N  
ATOM   1810  CA  THR A 236      -3.069  53.109  14.530  1.00 16.91      A    C  
ATOM   1811  C   THR A 236      -3.889  51.857  14.770  1.00 18.25      A    C  
ATOM   1812  O   THR A 236      -4.141  51.090  13.840  1.00 19.46      A    O  
ATOM   1813  CB  THR A 236      -1.665  52.980  15.178  1.00 17.46      A    C  
ATOM   1814  CG2 THR A 236      -0.815  54.217  14.920  1.00 17.64      A    C  
ATOM   1815  OG1 THR A 236      -1.737  52.804  16.586  1.00 15.35      A    O  
ATOM   1816  N   GLU A 237      -4.316  51.695  16.012  1.00 18.07      A    N  
ATOM   1817  CA  GLU A 237      -5.057  50.521  16.466  1.00 17.28      A    C  
ATOM   1818  C   GLU A 237      -5.957  50.952  17.589  1.00 17.68      A    C  
ATOM   1819  O   GLU A 237      -5.839  52.083  18.082  1.00 16.50      A    O  
ATOM   1820  CB  GLU A 237      -4.104  49.425  16.929  1.00 20.16      A    C  
ATOM   1821  CG  GLU A 237      -3.277  48.865  15.788  1.00 23.45      A    C  
ATOM   1822  CD  GLU A 237      -2.979  47.397  15.925  1.00 24.17      A    C  
ATOM   1823  OE1 GLU A 237      -3.802  46.671  16.520  1.00 21.70      A    O  
ATOM   1824  OE2 GLU A 237      -1.925  46.989  15.422  1.00 21.22      A    O1-
ATOM   1825  N  AVAL A 238      -6.856  50.064  17.993  0.61 16.47      A    N  
ATOM   1826  N  BVAL A 238      -6.886  50.073  17.958  0.39 17.40      A    N  
ATOM   1827  CA AVAL A 238      -7.792  50.353  19.051  0.61 16.51      A    C  
ATOM   1828  CA BVAL A 238      -7.842  50.318  19.030  0.39 17.77      A    C  
ATOM   1829  C  AVAL A 238      -7.820  49.160  19.991  0.61 16.24      A    C  
ATOM   1830  C  BVAL A 238      -7.791  49.132  19.980  0.39 17.24      A    C  
ATOM   1831  O  AVAL A 238      -8.280  48.090  19.630  0.61 16.63      A    O  
ATOM   1832  O  BVAL A 238      -8.168  48.026  19.610  0.39 17.49      A    O  
ATOM   1833  CB AVAL A 238      -9.191  50.713  18.496  0.61 16.70      A    C  
ATOM   1834  CB BVAL A 238      -9.287  50.506  18.499  0.39 18.56      A    C  
ATOM   1835  CG1AVAL A 238      -9.726  49.684  17.491  0.61 18.75      A    C  
ATOM   1836  CG1BVAL A 238      -9.512  51.937  18.041  0.39 19.98      A    C  
ATOM   1837  CG2AVAL A 238     -10.168  50.921  19.628  0.61 17.05      A    C  
ATOM   1838  CG2BVAL A 238      -9.614  49.532  17.361  0.39 19.69      A    C  
ATOM   1839  N   GLY A 239      -7.301  49.344  21.196  1.00 17.39      A    N  
ATOM   1840  CA  GLY A 239      -7.162  48.249  22.141  1.00 18.79      A    C  
ATOM   1841  C   GLY A 239      -6.240  47.214  21.544  1.00 19.46      A    C  
ATOM   1842  O   GLY A 239      -5.098  47.540  21.129  1.00 17.51      A    O  
ATOM   1843  N   THR A 240      -6.745  45.984  21.424  1.00 17.44      A    N  
ATOM   1844  CA  THR A 240      -6.017  44.882  20.804  1.00 16.91      A    C  
ATOM   1845  C   THR A 240      -6.545  44.569  19.396  1.00 16.92      A    C  
ATOM   1846  O   THR A 240      -6.385  43.446  18.902  1.00 19.63      A    O  
ATOM   1847  CB  THR A 240      -6.170  43.612  21.659  1.00 19.35      A    C  
ATOM   1848  CG2 THR A 240      -5.477  43.798  23.012  1.00 20.18      A    C  
ATOM   1849  OG1 THR A 240      -7.549  43.388  21.898  1.00 20.68      A    O  
ATOM   1850  N   MET A 241      -7.159  45.569  18.759  1.00 14.16      A    N  
ATOM   1851  CA  MET A 241      -7.835  45.423  17.454  1.00 14.21      A    C  
ATOM   1852  C   MET A 241      -7.303  46.409  16.431  1.00 15.24      A    C  
ATOM   1853  O   MET A 241      -6.880  47.513  16.792  1.00 15.83      A    O  
ATOM   1854  CB  MET A 241      -9.357  45.618  17.608  1.00 16.53      A    C  
ATOM   1855  CG  MET A 241      -9.985  44.600  18.545  1.00 17.65      A    C  
ATOM   1856  SD  MET A 241     -11.765  44.667  18.747  1.00 18.75      A    S  
ATOM   1857  CE  MET A 241     -12.385  43.736  17.362  1.00 18.40      A    C  
ATOM   1858  N   ASN A 242      -7.318  45.997  15.156  1.00 16.13      A    N  
ATOM   1859  CA  ASN A 242      -6.982  46.920  14.062  1.00 15.19      A    C  
ATOM   1860  C   ASN A 242      -8.164  47.895  13.906  1.00 16.20      A    C  
ATOM   1861  O   ASN A 242      -9.280  47.581  14.268  1.00 16.97      A    O  
ATOM   1862  CB  ASN A 242      -6.723  46.152  12.778  1.00 15.98      A    C  
ATOM   1863  CG  ASN A 242      -5.490  45.268  12.845  1.00 16.12      A    C  
ATOM   1864  ND2 ASN A 242      -4.331  45.868  13.026  1.00 15.64      A    N  
ATOM   1865  OD1 ASN A 242      -5.582  44.030  12.728  1.00 17.87      A    O  
ATOM   1866  N   ILE A 243      -7.918  49.083  13.350  1.00 15.95      A    N  
ATOM   1867  CA  ILE A 243      -8.941  50.110  13.193  1.00 16.98      A    C  
ATOM   1868  C   ILE A 243      -9.281  50.339  11.725  1.00 15.81      A    C  
ATOM   1869  O   ILE A 243      -8.384  50.345  10.885  1.00 17.02      A    O  
ATOM   1870  CB  ILE A 243      -8.528  51.444  13.846  1.00 18.38      A    C  
ATOM   1871  CG1 ILE A 243      -9.746  52.368  13.986  1.00 21.41      A    C  
ATOM   1872  CG2 ILE A 243      -7.338  52.109  13.139  1.00 20.38      A    C  
ATOM   1873  CD1 ILE A 243      -9.402  53.678  14.644  1.00 23.25      A    C  
ATOM   1874  N   PHE A 244     -10.568  50.496  11.444  1.00 16.52      A    N  
ATOM   1875  CA  PHE A 244     -11.077  50.795  10.095  1.00 15.88      A    C  
ATOM   1876  C   PHE A 244     -11.964  52.029  10.188  1.00 17.43      A    C  
ATOM   1877  O   PHE A 244     -12.666  52.252  11.179  1.00 17.39      A    O  
ATOM   1878  CB  PHE A 244     -11.907  49.635   9.551  1.00 16.69      A    C  
ATOM   1879  CG  PHE A 244     -11.094  48.467   9.055  1.00 16.09      A    C  
ATOM   1880  CD1 PHE A 244     -10.563  47.539   9.950  1.00 16.67      A    C  
ATOM   1881  CD2 PHE A 244     -10.918  48.252   7.694  1.00 17.87      A    C  
ATOM   1882  CE1 PHE A 244      -9.841  46.446   9.504  1.00 17.97      A    C  
ATOM   1883  CE2 PHE A 244     -10.179  47.159   7.238  1.00 17.51      A    C  
ATOM   1884  CZ  PHE A 244      -9.634  46.257   8.154  1.00 18.31      A    C  
ATOM   1885  N   VAL A 245     -11.907  52.827   9.141  1.00 17.29      A    N  
ATOM   1886  CA  VAL A 245     -12.827  53.930   8.956  1.00 17.09      A    C  
ATOM   1887  C   VAL A 245     -13.487  53.817   7.572  1.00 18.97      A    C  
ATOM   1888  O   VAL A 245     -12.834  53.573   6.551  1.00 19.33      A    O  
ATOM   1889  CB  VAL A 245     -12.108  55.277   9.107  1.00 17.84      A    C  
ATOM   1890  CG1 VAL A 245     -13.075  56.434   8.942  1.00 17.37      A    C  
ATOM   1891  CG2 VAL A 245     -11.449  55.406  10.477  1.00 17.48      A    C  
ATOM   1892  N   TYR A 246     -14.806  54.005   7.559  1.00 19.34      A    N  
ATOM   1893  CA  TYR A 246     -15.603  53.984   6.352  1.00 19.66      A    C  
ATOM   1894  C   TYR A 246     -16.162  55.384   6.247  1.00 20.68      A    C  
ATOM   1895  O   TYR A 246     -16.887  55.844   7.123  1.00 20.81      A    O  
ATOM   1896  CB  TYR A 246     -16.709  52.950   6.466  1.00 19.29      A    C  
ATOM   1897  CG  TYR A 246     -17.594  52.729   5.241  1.00 18.76      A    C  
ATOM   1898  CD1 TYR A 246     -17.050  52.625   3.953  1.00 20.00      A    C  
ATOM   1899  CD2 TYR A 246     -18.967  52.503   5.380  1.00 21.37      A    C  
ATOM   1900  CE1 TYR A 246     -17.865  52.364   2.855  1.00 21.62      A    C  
ATOM   1901  CE2 TYR A 246     -19.774  52.223   4.284  1.00 21.39      A    C  
ATOM   1902  CZ  TYR A 246     -19.212  52.175   3.030  1.00 23.90      A    C  
ATOM   1903  OH  TYR A 246     -19.995  51.884   1.933  1.00 29.74      A    O  
ATOM   1904  N   TRP A 247     -15.762  56.083   5.186  1.00 20.82      A    N  
ATOM   1905  CA  TRP A 247     -16.156  57.465   5.000  1.00 20.97      A    C  
ATOM   1906  C   TRP A 247     -16.115  57.868   3.536  1.00 21.61      A    C  
ATOM   1907  O   TRP A 247     -15.651  57.103   2.673  1.00 21.14      A    O  
ATOM   1908  CB  TRP A 247     -15.219  58.411   5.763  1.00 20.88      A    C  
ATOM   1909  CG  TRP A 247     -13.708  58.291   5.459  1.00 19.71      A    C  
ATOM   1910  CD1 TRP A 247     -13.114  57.591   4.469  1.00 21.75      A    C  
ATOM   1911  CD2 TRP A 247     -12.659  58.929   6.186  1.00 20.92      A    C  
ATOM   1912  CE2 TRP A 247     -11.436  58.575   5.558  1.00 19.06      A    C  
ATOM   1913  CE3 TRP A 247     -12.630  59.797   7.275  1.00 19.31      A    C  
ATOM   1914  NE1 TRP A 247     -11.744  57.752   4.516  1.00 20.09      A    N  
ATOM   1915  CZ2 TRP A 247     -10.204  59.016   6.033  1.00 19.70      A    C  
ATOM   1916  CZ3 TRP A 247     -11.427  60.226   7.739  1.00 18.96      A    C  
ATOM   1917  CH2 TRP A 247     -10.217  59.852   7.108  1.00 18.71      A    C  
ATOM   1918  N   THR A 248     -16.586  59.083   3.277  1.00 25.69      A    N  
ATOM   1919  CA  THR A 248     -16.276  59.754   2.022  1.00 26.97      A    C  
ATOM   1920  C   THR A 248     -15.028  60.557   2.327  1.00 22.81      A    C  
ATOM   1921  O   THR A 248     -15.036  61.402   3.231  1.00 24.70      A    O  
ATOM   1922  CB  THR A 248     -17.407  60.691   1.593  1.00 29.43      A    C  
ATOM   1923  CG2 THR A 248     -17.024  61.461   0.317  1.00 32.24      A    C  
ATOM   1924  OG1 THR A 248     -18.581  59.912   1.361  1.00 28.08      A    O  
ATOM   1925  N   HIS A 249     -13.962  60.310   1.574  1.00 23.64      A    N  
ATOM   1926  CA  HIS A 249     -12.667  60.950   1.810  1.00 26.18      A    C  
ATOM   1927  C   HIS A 249     -12.757  62.370   1.263  1.00 29.74      A    C  
ATOM   1928  O   HIS A 249     -13.774  62.734   0.651  1.00 29.97      A    O  
ATOM   1929  CB  HIS A 249     -11.540  60.126   1.144  1.00 28.01      A    C  
ATOM   1930  CG  HIS A 249     -10.150  60.598   1.450  1.00 28.27      A    C  
ATOM   1931  CD2 HIS A 249      -9.032  60.620   0.682  1.00 27.42      A    C  
ATOM   1932  ND1 HIS A 249      -9.773  61.091   2.680  1.00 29.38      A    N  
ATOM   1933  CE1 HIS A 249      -8.490  61.405   2.655  1.00 30.50      A    C  
ATOM   1934  NE2 HIS A 249      -8.015  61.125   1.455  1.00 26.33      A    N  
ATOM   1935  N   GLU A 250     -11.713  63.159   1.520  1.00 33.18      A    N  
ATOM   1936  CA  GLU A 250     -11.621  64.579   1.120  1.00 37.39      A    C  
ATOM   1937  C   GLU A 250     -11.682  64.815  -0.392  1.00 38.34      A    C  
ATOM   1938  O   GLU A 250     -11.945  65.935  -0.828  1.00 40.72      A    O  
ATOM   1939  CB  GLU A 250     -10.327  65.191   1.673  1.00 38.48      A    C  
ATOM   1940  CG  GLU A 250     -10.270  65.243   3.191  1.00 41.60      A    C  
ATOM   1941  CD  GLU A 250      -8.903  65.601   3.748  1.00 43.86      A    C  
ATOM   1942  OE1 GLU A 250      -7.905  65.612   2.983  1.00 42.53      A    O  
ATOM   1943  OE2 GLU A 250      -8.838  65.862   4.972  1.00 43.73      A    O1-
ATOM   1944  N   ASP A 251     -11.415  63.774  -1.178  1.00 39.06      A    N  
ATOM   1945  CA  ASP A 251     -11.535  63.840  -2.639  1.00 37.40      A    C  
ATOM   1946  C   ASP A 251     -12.928  63.448  -3.127  1.00 35.68      A    C  
ATOM   1947  O   ASP A 251     -13.127  63.266  -4.333  1.00 38.88      A    O  
ATOM   1948  CB  ASP A 251     -10.458  62.973  -3.321  1.00 36.49      A    C  
ATOM   1949  CG  ASP A 251     -10.591  61.485  -3.007  1.00 36.15      A    C  
ATOM   1950  OD1 ASP A 251     -11.436  61.107  -2.175  1.00 35.51      A    O  
ATOM   1951  OD2 ASP A 251      -9.841  60.687  -3.604  1.00 37.05      A    O1-
ATOM   1952  N   GLY A 252     -13.869  63.301  -2.191  1.00 33.99      A    N  
ATOM   1953  CA  GLY A 252     -15.259  62.947  -2.487  1.00 32.91      A    C  
ATOM   1954  C   GLY A 252     -15.523  61.494  -2.833  1.00 31.65      A    C  
ATOM   1955  O   GLY A 252     -16.622  61.158  -3.272  1.00 32.97      A    O  
ATOM   1956  N   VAL A 253     -14.542  60.621  -2.625  1.00 28.37      A    N  
ATOM   1957  CA  VAL A 253     -14.694  59.207  -2.962  1.00 26.81      A    C  
ATOM   1958  C   VAL A 253     -15.028  58.407  -1.695  1.00 26.97      A    C  
ATOM   1959  O   VAL A 253     -14.334  58.543  -0.681  1.00 26.29      A    O  
ATOM   1960  CB  VAL A 253     -13.433  58.627  -3.628  1.00 28.17      A    C  
ATOM   1961  CG1 VAL A 253     -13.619  57.154  -3.953  1.00 25.80      A    C  
ATOM   1962  CG2 VAL A 253     -13.102  59.407  -4.905  1.00 28.60      A    C  
ATOM   1963  N   LEU A 254     -16.098  57.616  -1.783  1.00 25.76      A    N  
ATOM   1964  CA  LEU A 254     -16.501  56.684  -0.712  1.00 24.77      A    C  
ATOM   1965  C   LEU A 254     -15.425  55.624  -0.583  1.00 24.49      A    C  
ATOM   1966  O   LEU A 254     -15.067  54.950  -1.564  1.00 24.12      A    O  
ATOM   1967  CB  LEU A 254     -17.839  56.015  -1.026  1.00 25.16      A    C  
ATOM   1968  CG  LEU A 254     -18.352  55.036   0.046  1.00 25.77      A    C  
ATOM   1969  CD1 LEU A 254     -18.668  55.766   1.346  1.00 24.65      A    C  
ATOM   1970  CD2 LEU A 254     -19.571  54.277  -0.454  1.00 26.89      A    C  
ATOM   1971  N   GLU A 255     -14.961  55.414   0.655  1.00 23.96      A    N  
ATOM   1972  CA  GLU A 255     -13.770  54.640   0.859  1.00 22.91      A    C  
ATOM   1973  C   GLU A 255     -13.757  53.940   2.208  1.00 21.23      A    C  
ATOM   1974  O   GLU A 255     -14.247  54.483   3.173  1.00 18.36      A    O  
ATOM   1975  CB  GLU A 255     -12.597  55.630   0.797  1.00 25.16      A    C  
ATOM   1976  CG  GLU A 255     -11.213  55.125   1.137  1.00 26.58      A    C  
ATOM   1977  CD  GLU A 255     -10.202  56.264   1.294  1.00 23.15      A    C  
ATOM   1978  OE1 GLU A 255     -10.100  56.893   2.383  1.00 20.23      A    O  
ATOM   1979  OE2 GLU A 255      -9.450  56.478   0.338  1.00 25.94      A    O1-
ATOM   1980  N   LEU A 256     -13.193  52.741   2.218  1.00 22.15      A    N  
ATOM   1981  CA  LEU A 256     -12.842  52.038   3.457  1.00 20.24      A    C  
ATOM   1982  C   LEU A 256     -11.322  52.158   3.587  1.00 20.53      A    C  
ATOM   1983  O   LEU A 256     -10.596  51.741   2.678  1.00 18.10      A    O  
ATOM   1984  CB  LEU A 256     -13.226  50.574   3.356  1.00 20.27      A    C  
ATOM   1985  CG  LEU A 256     -12.868  49.767   4.605  1.00 19.40      A    C  
ATOM   1986  CD1 LEU A 256     -13.669  50.267   5.797  1.00 18.78      A    C  
ATOM   1987  CD2 LEU A 256     -13.090  48.279   4.353  1.00 19.74      A    C  
ATOM   1988  N   VAL A 257     -10.843  52.691   4.717  1.00 20.05      A    N  
ATOM   1989  CA  VAL A 257      -9.410  52.861   4.935  1.00 19.71      A    C  
ATOM   1990  C   VAL A 257      -8.994  52.158   6.222  1.00 19.30      A    C  
ATOM   1991  O   VAL A 257      -9.763  52.135   7.204  1.00 16.92      A    O  
ATOM   1992  CB  VAL A 257      -9.004  54.349   4.962  1.00 19.73      A    C  
ATOM   1993  CG1 VAL A 257      -9.821  55.146   5.965  1.00 20.37      A    C  
ATOM   1994  CG2 VAL A 257      -7.501  54.549   5.206  1.00 20.69      A    C  
ATOM   1995  N   THR A 258      -7.791  51.591   6.200  1.00 19.05      A    N  
ATOM   1996  CA  THR A 258      -7.160  51.091   7.418  1.00 18.50      A    C  
ATOM   1997  C   THR A 258      -5.663  51.419   7.328  1.00 18.93      A    C  
ATOM   1998  O   THR A 258      -5.112  51.482   6.222  1.00 17.69      A    O  
ATOM   1999  CB  THR A 258      -7.421  49.587   7.608  1.00 18.68      A    C  
ATOM   2000  CG2 THR A 258      -6.702  48.745   6.552  1.00 19.43      A    C  
ATOM   2001  OG1 THR A 258      -7.018  49.191   8.937  1.00 17.28      A    O  
ATOM   2002  N   PRO A 259      -5.009  51.658   8.466  1.00 17.17      A    N  
ATOM   2003  CA  PRO A 259      -3.563  52.001   8.428  1.00 17.39      A    C  
ATOM   2004  C   PRO A 259      -2.692  50.938   7.763  1.00 17.81      A    C  
ATOM   2005  O   PRO A 259      -2.952  49.753   7.884  1.00 17.39      A    O  
ATOM   2006  CB  PRO A 259      -3.228  52.172   9.908  1.00 17.35      A    C  
ATOM   2007  CG  PRO A 259      -4.503  52.699  10.485  1.00 16.93      A    C  
ATOM   2008  CD  PRO A 259      -5.578  51.922   9.807  1.00 17.44      A    C  
ATOM   2009  N   PRO A 260      -1.641  51.358   7.044  1.00 17.32      A    N  
ATOM   2010  CA  PRO A 260      -0.767  50.412   6.355  1.00 17.94      A    C  
ATOM   2011  C   PRO A 260       0.210  49.714   7.277  1.00 17.60      A    C  
ATOM   2012  O   PRO A 260       0.475  50.182   8.370  1.00 18.78      A    O  
ATOM   2013  CB  PRO A 260       0.016  51.320   5.384  1.00 17.39      A    C  
ATOM   2014  CG  PRO A 260       0.070  52.609   6.068  1.00 17.51      A    C  
ATOM   2015  CD  PRO A 260      -1.224  52.745   6.834  1.00 17.64      A    C  
ATOM   2016  N   LEU A 261       0.724  48.589   6.815  1.00 17.46      A    N  
ATOM   2017  CA  LEU A 261       1.674  47.775   7.542  1.00 19.25      A    C  
ATOM   2018  C   LEU A 261       3.076  48.351   7.394  1.00 21.22      A    C  
ATOM   2019  O   LEU A 261       3.913  47.815   6.655  1.00 22.38      A    O  
ATOM   2020  CB  LEU A 261       1.631  46.347   7.020  1.00 19.88      A    C  
ATOM   2021  CG  LEU A 261       0.261  45.666   7.111  1.00 21.10      A    C  
ATOM   2022  CD1 LEU A 261       0.372  44.248   6.604  1.00 22.34      A    C  
ATOM   2023  CD2 LEU A 261      -0.311  45.690   8.537  1.00 19.89      A    C  
ATOM   2024  N   ASN A 262       3.313  49.455   8.088  1.00 17.39      A    N  
ATOM   2025  CA  ASN A 262       4.599  50.153   8.029  1.00 21.09      A    C  
ATOM   2026  C   ASN A 262       5.415  50.055   9.306  1.00 22.06      A    C  
ATOM   2027  O   ASN A 262       6.392  50.808   9.506  1.00 24.02      A    O  
ATOM   2028  CB  ASN A 262       4.409  51.609   7.630  1.00 23.73      A    C  
ATOM   2029  CG  ASN A 262       3.669  52.409   8.670  1.00 25.32      A    C  
ATOM   2030  ND2 ASN A 262       3.403  53.681   8.349  1.00 28.39      A    N  
ATOM   2031  OD1 ASN A 262       3.349  51.910   9.753  1.00 26.30      A    O  
ATOM   2032  N   GLY A 263       5.042  49.116  10.163  1.00 20.95      A    N  
ATOM   2033  CA  GLY A 263       5.860  48.797  11.337  1.00 20.38      A    C  
ATOM   2034  C   GLY A 263       5.159  48.874  12.661  1.00 19.46      A    C  
ATOM   2035  O   GLY A 263       5.509  48.163  13.573  1.00 20.93      A    O  
ATOM   2036  N   VAL A 264       4.182  49.770  12.768  1.00 18.90      A    N  
ATOM   2037  CA  VAL A 264       3.467  49.976  14.023  1.00 18.72      A    C  
ATOM   2038  C   VAL A 264       2.088  49.263  14.053  1.00 17.16      A    C  
ATOM   2039  O   VAL A 264       1.313  49.432  15.012  1.00 17.77      A    O  
ATOM   2040  CB  VAL A 264       3.273  51.483  14.323  1.00 19.54      A    C  
ATOM   2041  CG1 VAL A 264       4.624  52.148  14.524  1.00 19.88      A    C  
ATOM   2042  CG2 VAL A 264       2.513  52.199  13.197  1.00 18.51      A    C  
ATOM   2043  N   ILE A 265       1.772  48.499  13.019  1.00 16.96      A    N  
ATOM   2044  CA  ILE A 265       0.471  47.821  12.930  1.00 17.15      A    C  
ATOM   2045  C   ILE A 265       0.654  46.308  12.950  1.00 16.50      A    C  
ATOM   2046  O   ILE A 265       1.465  45.754  12.201  1.00 17.66      A    O  
ATOM   2047  CB  ILE A 265      -0.266  48.164  11.615  1.00 17.76      A    C  
ATOM   2048  CG1 ILE A 265      -0.323  49.681  11.384  1.00 17.33      A    C  
ATOM   2049  CG2 ILE A 265      -1.659  47.561  11.551  1.00 18.12      A    C  
ATOM   2050  CD1 ILE A 265      -1.016  50.452  12.510  1.00 17.28      A    C  
ATOM   2051  N   LEU A 266      -0.082  45.661  13.834  1.00 15.89      A    N  
ATOM   2052  CA  LEU A 266      -0.086  44.205  13.852  1.00 16.76      A    C  
ATOM   2053  C   LEU A 266      -0.941  43.767  12.645  1.00 16.54      A    C  
ATOM   2054  O   LEU A 266      -2.081  44.176  12.504  1.00 16.58      A    O  
ATOM   2055  CB  LEU A 266      -0.659  43.728  15.183  1.00 17.12      A    C  
ATOM   2056  CG  LEU A 266      -0.478  42.255  15.549  1.00 16.36      A    C  
ATOM   2057  CD1 LEU A 266      -1.241  41.342  14.580  1.00 18.67      A    C  
ATOM   2058  CD2 LEU A 266       0.994  41.887  15.623  1.00 17.99      A    C  
ATOM   2059  N   PRO A 267      -0.379  42.948  11.731  1.00 16.18      A    N  
ATOM   2060  CA  PRO A 267      -1.163  42.502  10.557  1.00 15.87      A    C  
ATOM   2061  C   PRO A 267      -2.236  41.450  10.882  1.00 16.86      A    C  
ATOM   2062  O   PRO A 267      -2.001  40.251  10.774  1.00 18.52      A    O  
ATOM   2063  CB  PRO A 267      -0.098  41.938   9.611  1.00 17.66      A    C  
ATOM   2064  CG  PRO A 267       1.034  41.542  10.496  1.00 20.50      A    C  
ATOM   2065  CD  PRO A 267       0.982  42.414  11.740  1.00 16.96      A    C  
ATOM   2066  N   GLY A 268      -3.418  41.928  11.249  1.00 15.93      A    N  
ATOM   2067  CA  GLY A 268      -4.526  41.082  11.656  1.00 15.61      A    C  
ATOM   2068  C   GLY A 268      -5.013  40.191  10.534  1.00 16.63      A    C  
ATOM   2069  O   GLY A 268      -5.069  40.616   9.387  1.00 17.99      A    O  
ATOM   2070  N   VAL A 269      -5.385  38.967  10.881  1.00 16.23      A    N  
ATOM   2071  CA  VAL A 269      -6.076  38.100   9.904  1.00 16.93      A    C  
ATOM   2072  C   VAL A 269      -7.478  38.653   9.603  1.00 17.40      A    C  
ATOM   2073  O   VAL A 269      -7.920  38.634   8.460  1.00 18.00      A    O  
ATOM   2074  CB  VAL A 269      -6.165  36.668  10.405  1.00 18.03      A    C  
ATOM   2075  CG1 VAL A 269      -6.899  35.799   9.383  1.00 19.14      A    C  
ATOM   2076  CG2 VAL A 269      -4.786  36.093  10.690  1.00 18.70      A    C  
ATOM   2077  N   VAL A 270      -8.202  39.135  10.607  1.00 16.91      A    N  
ATOM   2078  CA  VAL A 270      -9.525  39.671  10.351  1.00 16.39      A    C  
ATOM   2079  C   VAL A 270      -9.372  40.905   9.473  1.00 17.17      A    C  
ATOM   2080  O   VAL A 270     -10.051  41.026   8.452  1.00 18.45      A    O  
ATOM   2081  CB  VAL A 270     -10.343  39.935  11.611  1.00 17.42      A    C  
ATOM   2082  CG1 VAL A 270     -11.718  40.467  11.263  1.00 16.78      A    C  
ATOM   2083  CG2 VAL A 270     -10.469  38.662  12.437  1.00 16.53      A    C  
ATOM   2084  N   ARG A 271      -8.437  41.787   9.848  1.00 16.19      A    N  
ATOM   2085  CA  ARG A 271      -8.084  42.982   9.054  1.00 16.63      A    C  
ATOM   2086  C   ARG A 271      -7.861  42.618   7.575  1.00 17.42      A    C  
ATOM   2087  O   ARG A 271      -8.492  43.204   6.679  1.00 17.94      A    O  
ATOM   2088  CB  ARG A 271      -6.821  43.601   9.619  1.00 17.17      A    C  
ATOM   2089  CG  ARG A 271      -6.207  44.708   8.756  1.00 16.54      A    C  
ATOM   2090  CD  ARG A 271      -4.801  45.025   9.246  1.00 16.10      A    C  
ATOM   2091  NE  ARG A 271      -4.221  46.132   8.472  1.00 16.90      A    N  
ATOM   2092  CZ  ARG A 271      -3.637  45.989   7.279  1.00 16.48      A    C  
ATOM   2093  NH1 ARG A 271      -3.518  44.792   6.729  1.00 17.28      A    N1+
ATOM   2094  NH2 ARG A 271      -3.175  47.058   6.631  1.00 17.85      A    N  
ATOM   2095  N   GLN A 272      -6.980  41.660   7.306  1.00 18.52      A    N  
ATOM   2096  CA  GLN A 272      -6.748  41.279   5.899  1.00 20.55      A    C  
ATOM   2097  C   GLN A 272      -8.010  40.747   5.216  1.00 20.79      A    C  
ATOM   2098  O   GLN A 272      -8.257  41.052   4.029  1.00 21.08      A    O  
ATOM   2099  CB  GLN A 272      -5.621  40.248   5.781  1.00 22.19      A    C  
ATOM   2100  CG  GLN A 272      -5.178  39.983   4.348  1.00 23.05      A    C  
ATOM   2101  CD  GLN A 272      -4.669  41.240   3.666  1.00 25.10      A    C  
ATOM   2102  NE2 GLN A 272      -5.339  41.662   2.580  1.00 24.00      A    N  
ATOM   2103  OE1 GLN A 272      -3.687  41.838   4.108  1.00 26.18      A    O  
ATOM   2104  N   SER A 273      -8.796  39.964   5.954  1.00 19.47      A    N  
ATOM   2105  CA  SER A 273     -10.051  39.386   5.452  1.00 18.83      A    C  
ATOM   2106  C   SER A 273     -11.082  40.457   5.064  1.00 20.52      A    C  
ATOM   2107  O   SER A 273     -11.767  40.344   4.019  1.00 20.17      A    O  
ATOM   2108  CB  SER A 273     -10.642  38.419   6.479  1.00 19.37      A    C  
ATOM   2109  OG  SER A 273      -9.731  37.357   6.735  1.00 21.27      A    O  
ATOM   2110  N   LEU A 274     -11.175  41.507   5.878  1.00 17.86      A    N  
ATOM   2111  CA  LEU A 274     -12.102  42.602   5.592  1.00 19.12      A    C  
ATOM   2112  C   LEU A 274     -11.636  43.331   4.353  1.00 19.12      A    C  
ATOM   2113  O   LEU A 274     -12.454  43.667   3.489  1.00 21.06      A    O  
ATOM   2114  CB  LEU A 274     -12.249  43.554   6.765  1.00 19.44      A    C  
ATOM   2115  CG  LEU A 274     -12.741  42.926   8.083  1.00 19.12      A    C  
ATOM   2116  CD1 LEU A 274     -12.946  44.035   9.097  1.00 20.59      A    C  
ATOM   2117  CD2 LEU A 274     -14.020  42.128   7.905  1.00 19.09      A    C  
ATOM   2118  N   LEU A 275     -10.326  43.561   4.234  1.00 18.76      A    N  
ATOM   2119  CA  LEU A 275      -9.786  44.189   3.012  1.00 20.04      A    C  
ATOM   2120  C   LEU A 275     -10.066  43.317   1.775  1.00 21.31      A    C  
ATOM   2121  O   LEU A 275     -10.535  43.818   0.750  1.00 21.38      A    O  
ATOM   2122  CB  LEU A 275      -8.301  44.443   3.124  1.00 20.81      A    C  
ATOM   2123  CG  LEU A 275      -7.823  45.459   4.150  1.00 19.96      A    C  
ATOM   2124  CD1 LEU A 275      -6.307  45.380   4.270  1.00 21.48      A    C  
ATOM   2125  CD2 LEU A 275      -8.330  46.853   3.796  1.00 21.80      A    C  
ATOM   2126  N   ASP A 276      -9.789  42.024   1.895  1.00 21.44      A    N  
ATOM   2127  CA  ASP A 276     -10.053  41.048   0.822  1.00 22.58      A    C  
ATOM   2128  C   ASP A 276     -11.534  41.061   0.382  1.00 25.15      A    C  
ATOM   2129  O   ASP A 276     -11.822  41.098  -0.810  1.00 24.18      A    O  
ATOM   2130  CB  ASP A 276      -9.655  39.628   1.252  1.00 22.82      A    C  
ATOM   2131  CG  ASP A 276      -8.139  39.443   1.410  1.00 22.00      A    C  
ATOM   2132  OD1 ASP A 276      -7.351  40.311   0.973  1.00 21.87      A    O  
ATOM   2133  OD2 ASP A 276      -7.740  38.387   1.977  1.00 23.79      A    O1-
ATOM   2134  N   MET A 277     -12.444  41.051   1.351  1.00 21.69      A    N  
ATOM   2135  CA  MET A 277     -13.892  41.014   1.099  1.00 23.18      A    C  
ATOM   2136  C   MET A 277     -14.405  42.251   0.402  1.00 23.75      A    C  
ATOM   2137  O   MET A 277     -15.141  42.166  -0.598  1.00 26.15      A    O  
ATOM   2138  CB  MET A 277     -14.680  40.840   2.396  1.00 25.65      A    C  
ATOM   2139  CG  MET A 277     -15.154  39.435   2.654  1.00 32.28      A    C  
ATOM   2140  SD  MET A 277     -16.369  39.410   3.992  1.00 38.09      A    S  
ATOM   2141  CE  MET A 277     -15.170  39.523   5.311  1.00 34.44      A    C  
ATOM   2142  N   ALA A 278     -14.017  43.399   0.924  1.00 21.77      A    N  
ATOM   2143  CA  ALA A 278     -14.456  44.664   0.381  1.00 24.22      A    C  
ATOM   2144  C   ALA A 278     -13.824  44.915  -0.999  1.00 28.02      A    C  
ATOM   2145  O   ALA A 278     -14.490  45.404  -1.907  1.00 25.10      A    O  
ATOM   2146  CB  ALA A 278     -14.113  45.788   1.341  1.00 23.36      A    C  
ATOM   2147  N   GLN A 279     -12.552  44.568  -1.167  1.00 26.36      A    N  
ATOM   2148  CA  GLN A 279     -11.894  44.750  -2.467  1.00 31.39      A    C  
ATOM   2149  C   GLN A 279     -12.585  43.881  -3.521  1.00 31.61      A    C  
ATOM   2150  O   GLN A 279     -12.837  44.331  -4.646  1.00 28.68      A    O  
ATOM   2151  CB  GLN A 279     -10.397  44.433  -2.368  1.00 35.01      A    C  
ATOM   2152  CG  GLN A 279      -9.607  44.590  -3.669  1.00 38.77      A    C  
ATOM   2153  CD  GLN A 279      -9.560  46.016  -4.189  1.00 43.34      A    C  
ATOM   2154  NE2 GLN A 279      -9.118  46.171  -5.437  1.00 48.54      A    N  
ATOM   2155  OE1 GLN A 279      -9.913  46.967  -3.490  1.00 44.26      A    O  
ATOM   2156  N   THR A 280     -12.882  42.639  -3.149  1.00 30.07      A    N  
ATOM   2157  CA  THR A 280     -13.623  41.713  -4.013  1.00 32.71      A    C  
ATOM   2158  C   THR A 280     -15.006  42.253  -4.439  1.00 32.50      A    C  
ATOM   2159  O   THR A 280     -15.396  42.081  -5.603  1.00 33.59      A    O  
ATOM   2160  CB  THR A 280     -13.783  40.347  -3.333  1.00 34.01      A    C  
ATOM   2161  CG2 THR A 280     -14.681  39.417  -4.154  1.00 37.99      A    C  
ATOM   2162  OG1 THR A 280     -12.491  39.739  -3.181  1.00 36.83      A    O  
ATOM   2163  N   TRP A 281     -15.746  42.887  -3.528  1.00 27.61      A    N  
ATOM   2164  CA  TRP A 281     -17.069  43.465  -3.886  1.00 28.37      A    C  
ATOM   2165  C   TRP A 281     -16.938  44.496  -5.023  1.00 32.13      A    C  
ATOM   2166  O   TRP A 281     -17.801  44.575  -5.898  1.00 31.90      A    O  
ATOM   2167  CB  TRP A 281     -17.751  44.171  -2.710  1.00 26.50      A    C  
ATOM   2168  CG  TRP A 281     -18.065  43.317  -1.531  1.00 25.20      A    C  
ATOM   2169  CD1 TRP A 281     -18.292  41.973  -1.505  1.00 26.13      A    C  
ATOM   2170  CD2 TRP A 281     -18.227  43.784  -0.200  1.00 24.65      A    C  
ATOM   2171  CE2 TRP A 281     -18.533  42.670   0.610  1.00 24.70      A    C  
ATOM   2172  CE3 TRP A 281     -18.146  45.043   0.389  1.00 25.67      A    C  
ATOM   2173  NE1 TRP A 281     -18.563  41.565  -0.200  1.00 25.13      A    N  
ATOM   2174  CZ2 TRP A 281     -18.748  42.785   1.983  1.00 23.70      A    C  
ATOM   2175  CZ3 TRP A 281     -18.361  45.152   1.762  1.00 24.73      A    C  
ATOM   2176  CH2 TRP A 281     -18.647  44.027   2.532  1.00 24.33      A    C  
ATOM   2177  N   GLY A 282     -15.877  45.298  -4.982  1.00 30.23      A    N  
ATOM   2178  CA  GLY A 282     -15.624  46.313  -6.014  1.00 29.37      A    C  
ATOM   2179  C   GLY A 282     -16.644  47.440  -6.046  1.00 32.48      A    C  
ATOM   2180  O   GLY A 282     -16.850  48.083  -7.083  1.00 36.10      A    O  
ATOM   2181  N   GLU A 283     -17.263  47.708  -4.903  1.00 30.33      A    N  
ATOM   2182  CA  GLU A 283     -18.324  48.719  -4.808  1.00 30.46      A    C  
ATOM   2183  C   GLU A 283     -17.833  50.075  -4.339  1.00 30.55      A    C  
ATOM   2184  O   GLU A 283     -18.517  51.088  -4.534  1.00 30.86      A    O  
ATOM   2185  CB  GLU A 283     -19.435  48.206  -3.897  1.00 28.34      A    C  
ATOM   2186  CG  GLU A 283     -20.086  46.951  -4.458  1.00 28.24      A    C  
ATOM   2187  CD  GLU A 283     -21.104  46.341  -3.530  1.00 28.87      A    C  
ATOM   2188  OE1 GLU A 283     -21.611  47.056  -2.660  1.00 32.03      A    O  
ATOM   2189  OE2 GLU A 283     -21.381  45.133  -3.657  1.00 29.22      A    O1-
ATOM   2190  N   PHE A 284     -16.663  50.101  -3.703  1.00 28.15      A    N  
ATOM   2191  CA  PHE A 284     -16.067  51.343  -3.218  1.00 25.48      A    C  
ATOM   2192  C   PHE A 284     -14.539  51.186  -3.103  1.00 26.65      A    C  
ATOM   2193  O   PHE A 284     -14.005  50.078  -3.229  1.00 26.17      A    O  
ATOM   2194  CB  PHE A 284     -16.691  51.796  -1.881  1.00 27.43      A    C  
ATOM   2195  CG  PHE A 284     -16.796  50.706  -0.838  1.00 26.31      A    C  
ATOM   2196  CD1 PHE A 284     -15.696  50.358  -0.059  1.00 27.00      A    C  
ATOM   2197  CD2 PHE A 284     -18.008  50.069  -0.590  1.00 28.68      A    C  
ATOM   2198  CE1 PHE A 284     -15.783  49.361   0.889  1.00 25.67      A    C  
ATOM   2199  CE2 PHE A 284     -18.106  49.070   0.379  1.00 25.77      A    C  
ATOM   2200  CZ  PHE A 284     -16.990  48.712   1.103  1.00 24.16      A    C  
ATOM   2201  N   ARG A 285     -13.844  52.299  -2.912  1.00 23.77      A    N  
ATOM   2202  CA  ARG A 285     -12.384  52.274  -2.850  1.00 24.72      A    C  
ATOM   2203  C   ARG A 285     -11.999  51.651  -1.512  1.00 24.58      A    C  
ATOM   2204  O   ARG A 285     -12.602  51.979  -0.501  1.00 23.75      A    O  
ATOM   2205  CB  ARG A 285     -11.809  53.685  -2.947  1.00 25.46      A    C  
ATOM   2206  CG  ARG A 285     -10.291  53.688  -2.986  1.00 26.42      A    C  
ATOM   2207  CD  ARG A 285      -9.760  55.021  -3.482  1.00 24.77      A    C  
ATOM   2208  NE  ARG A 285      -9.959  56.078  -2.504  1.00 23.48      A    N  
ATOM   2209  CZ  ARG A 285     -10.027  57.375  -2.776  1.00 25.04      A    C  
ATOM   2210  NH1 ARG A 285      -9.962  57.830  -4.049  1.00 26.68      A    N1+
ATOM   2211  NH2 ARG A 285     -10.179  58.229  -1.785  1.00 25.41      A    N  
ATOM   2212  N   VAL A 286     -10.992  50.785  -1.538  1.00 24.96      A    N  
ATOM   2213  CA  VAL A 286     -10.503  50.078  -0.348  1.00 24.13      A    C  
ATOM   2214  C   VAL A 286      -8.996  50.338  -0.318  1.00 23.88      A    C  
ATOM   2215  O   VAL A 286      -8.271  49.920  -1.235  1.00 25.18      A    O  
ATOM   2216  CB  VAL A 286     -10.816  48.572  -0.424  1.00 23.94      A    C  
ATOM   2217  CG1 VAL A 286     -10.337  47.868   0.842  1.00 23.30      A    C  
ATOM   2218  CG2 VAL A 286     -12.299  48.328  -0.640  1.00 25.76      A    C  
ATOM   2219  N   VAL A 287      -8.533  51.062   0.699  1.00 19.95      A    N  
ATOM   2220  CA  VAL A 287      -7.142  51.462   0.789  1.00 21.74      A    C  
ATOM   2221  C   VAL A 287      -6.475  51.216   2.144  1.00 18.47      A    C  
ATOM   2222  O   VAL A 287      -7.107  51.160   3.199  1.00 19.00      A    O  
ATOM   2223  CB  VAL A 287      -6.934  52.955   0.461  1.00 23.54      A    C  
ATOM   2224  CG1 VAL A 287      -7.387  53.265  -0.964  1.00 26.21      A    C  
ATOM   2225  CG2 VAL A 287      -7.668  53.864   1.428  1.00 25.86      A    C  
ATOM   2226  N   GLU A 288      -5.184  51.064   2.073  1.00 18.06      A    N  
ATOM   2227  CA  GLU A 288      -4.325  51.101   3.240  1.00 19.92      A    C  
ATOM   2228  C   GLU A 288      -3.562  52.420   3.190  1.00 19.88      A    C  
ATOM   2229  O   GLU A 288      -2.707  52.621   2.330  1.00 19.37      A    O  
ATOM   2230  CB  GLU A 288      -3.392  49.911   3.234  1.00 21.98      A    C  
ATOM   2231  CG  GLU A 288      -4.170  48.607   3.254  1.00 23.25      A    C  
ATOM   2232  CD  GLU A 288      -3.330  47.380   2.984  1.00 26.99      A    C  
ATOM   2233  OE1 GLU A 288      -2.484  47.039   3.836  1.00 25.91      A    O  
ATOM   2234  OE2 GLU A 288      -3.569  46.730   1.937  1.00 28.81      A    O1-
ATOM   2235  N   ARG A 289      -3.895  53.297   4.123  1.00 18.99      A    N  
ATOM   2236  CA  ARG A 289      -3.331  54.638   4.219  1.00 18.25      A    C  
ATOM   2237  C   ARG A 289      -3.419  55.081   5.651  1.00 18.84      A    C  
ATOM   2238  O   ARG A 289      -4.323  54.658   6.360  1.00 18.99      A    O  
ATOM   2239  CB  ARG A 289      -4.111  55.639   3.352  1.00 19.18      A    C  
ATOM   2240  CG  ARG A 289      -3.454  57.015   3.331  1.00 19.88      A    C  
ATOM   2241  CD  ARG A 289      -4.188  58.036   2.491  1.00 22.09      A    C  
ATOM   2242  NE  ARG A 289      -5.506  58.289   3.034  1.00 21.67      A    N  
ATOM   2243  CZ  ARG A 289      -6.663  57.943   2.478  1.00 21.68      A    C  
ATOM   2244  NH1 ARG A 289      -6.710  57.362   1.297  1.00 23.89      A    N1+
ATOM   2245  NH2 ARG A 289      -7.803  58.239   3.108  1.00 22.63      A    N  
ATOM   2246  N   THR A 290      -2.498  55.928   6.092  1.00 19.64      A    N  
ATOM   2247  CA  THR A 290      -2.584  56.484   7.453  1.00 19.97      A    C  
ATOM   2248  C   THR A 290      -3.808  57.398   7.593  1.00 20.02      A    C  
ATOM   2249  O   THR A 290      -4.291  57.970   6.627  1.00 20.45      A    O  
ATOM   2250  CB  THR A 290      -1.300  57.192   7.903  1.00 22.36      A    C  
ATOM   2251  CG2 THR A 290      -0.082  56.296   7.836  1.00 23.89      A    C  
ATOM   2252  OG1 THR A 290      -1.071  58.305   7.072  1.00 23.68      A    O  
ATOM   2253  N   ILE A 291      -4.333  57.468   8.812  1.00 18.91      A    N  
ATOM   2254  CA  ILE A 291      -5.528  58.221   9.147  1.00 19.94      A    C  
ATOM   2255  C   ILE A 291      -5.098  59.085  10.293  1.00 18.93      A    C  
ATOM   2256  O   ILE A 291      -4.471  58.601  11.258  1.00 18.83      A    O  
ATOM   2257  CB  ILE A 291      -6.665  57.282   9.606  1.00 19.64      A    C  
ATOM   2258  CG1 ILE A 291      -6.871  56.130   8.624  1.00 19.58      A    C  
ATOM   2259  CG2 ILE A 291      -7.955  58.065   9.850  1.00 20.55      A    C  
ATOM   2260  CD1 ILE A 291      -7.698  54.990   9.207  1.00 20.01      A    C  
ATOM   2261  N   THR A 292      -5.340  60.390  10.179  1.00 21.01      A    N  
ATOM   2262  CA  THR A 292      -4.928  61.314  11.210  1.00 19.86      A    C  
ATOM   2263  C   THR A 292      -6.134  61.881  11.956  1.00 20.86      A    C  
ATOM   2264  O   THR A 292      -7.236  61.936  11.432  1.00 21.41      A    O  
ATOM   2265  CB  THR A 292      -4.128  62.492  10.605  1.00 20.74      A    C  
ATOM   2266  CG2 THR A 292      -2.865  61.996   9.882  1.00 19.86      A    C  
ATOM   2267  OG1 THR A 292      -4.970  63.221   9.708  1.00 22.07      A    O  
ATOM   2268  N   MET A 293      -5.914  62.332  13.177  1.00 20.43      A    N  
ATOM   2269  CA  MET A 293      -7.014  62.935  13.944  1.00 22.82      A    C  
ATOM   2270  C   MET A 293      -7.540  64.205  13.219  1.00 25.19      A    C  
ATOM   2271  O   MET A 293      -8.751  64.463  13.196  1.00 23.37      A    O  
ATOM   2272  CB  MET A 293      -6.586  63.249  15.368  1.00 25.18      A    C  
ATOM   2273  CG  MET A 293      -6.498  62.034  16.290  1.00 26.69      A    C  
ATOM   2274  SD  MET A 293      -8.070  61.148  16.469  1.00 26.83      A    S  
ATOM   2275  CE  MET A 293      -9.189  62.501  16.790  1.00 26.89      A    C  
ATOM   2276  N   LYS A 294      -6.637  64.968  12.606  1.00 24.25      A    N  
ATOM   2277  CA  LYS A 294      -7.053  66.155  11.827  1.00 25.07      A    C  
ATOM   2278  C   LYS A 294      -8.030  65.757  10.733  1.00 24.88      A    C  
ATOM   2279  O   LYS A 294      -9.071  66.406  10.558  1.00 27.05      A    O  
ATOM   2280  CB  LYS A 294      -5.842  66.865  11.203  1.00 26.89      A    C  
ATOM   2281  CG  LYS A 294      -6.177  68.118  10.391  1.00 32.72      A    C  
ATOM   2282  CD  LYS A 294      -4.940  68.631   9.667  1.00 36.10      A    C  
ATOM   2283  CE  LYS A 294      -5.160  69.996   9.026  1.00 40.33      A    C  
ATOM   2284  NZ  LYS A 294      -3.989  70.398   8.186  1.00 41.30      A    N1+
ATOM   2285  N   GLN A 295      -7.731  64.682   9.997  1.00 23.46      A    N  
ATOM   2286  CA  GLN A 295      -8.665  64.219   8.968  1.00 22.94      A    C  
ATOM   2287  C   GLN A 295      -9.992  63.760   9.582  1.00 23.14      A    C  
ATOM   2288  O   GLN A 295     -11.058  64.007   9.014  1.00 23.83      A    O  
ATOM   2289  CB  GLN A 295      -8.099  63.056   8.163  1.00 25.16      A    C  
ATOM   2290  CG  GLN A 295      -6.958  63.407   7.231  1.00 22.83      A    C  
ATOM   2291  CD  GLN A 295      -6.236  62.175   6.714  1.00 26.27      A    C  
ATOM   2292  NE2 GLN A 295      -5.592  62.311   5.557  1.00 27.42      A    N  
ATOM   2293  OE1 GLN A 295      -6.221  61.120   7.369  1.00 25.71      A    O  
ATOM   2294  N   LEU A 296      -9.921  63.066  10.721  1.00 22.11      A    N  
ATOM   2295  CA  LEU A 296     -11.126  62.534  11.334  1.00 21.86      A    C  
ATOM   2296  C   LEU A 296     -12.036  63.671  11.804  1.00 24.73      A    C  
ATOM   2297  O   LEU A 296     -13.233  63.669  11.510  1.00 22.61      A    O  
ATOM   2298  CB  LEU A 296     -10.796  61.605  12.498  1.00 23.13      A    C  
ATOM   2299  CG  LEU A 296     -12.013  60.983  13.191  1.00 24.34      A    C  
ATOM   2300  CD1 LEU A 296     -12.734  60.026  12.288  1.00 26.48      A    C  
ATOM   2301  CD2 LEU A 296     -11.602  60.274  14.478  1.00 22.98      A    C  
ATOM   2302  N   LEU A 297     -11.444  64.641  12.500  1.00 25.68      A    N  
ATOM   2303  CA  LEU A 297     -12.165  65.836  12.980  1.00 26.90      A    C  
ATOM   2304  C   LEU A 297     -12.884  66.578  11.859  1.00 27.63      A    C  
ATOM   2305  O   LEU A 297     -14.078  66.913  12.003  1.00 28.49      A    O  
ATOM   2306  CB  LEU A 297     -11.198  66.796  13.672  1.00 28.31      A    C  
ATOM   2307  CG  LEU A 297     -10.590  66.316  14.983  1.00 29.82      A    C  
ATOM   2308  CD1 LEU A 297      -9.497  67.256  15.474  1.00 32.96      A    C  
ATOM   2309  CD2 LEU A 297     -11.682  66.150  16.022  1.00 30.95      A    C  
ATOM   2310  N  AARG A 298     -12.185  66.822  10.753  0.50 27.07      A    N  
ATOM   2311  N  BARG A 298     -12.181  66.825  10.755  0.50 27.11      A    N  
ATOM   2312  CA AARG A 298     -12.781  67.518   9.606  0.50 28.09      A    C  
ATOM   2313  CA BARG A 298     -12.765  67.515   9.595  0.50 28.16      A    C  
ATOM   2314  C  AARG A 298     -13.880  66.681   8.963  0.50 28.67      A    C  
ATOM   2315  C  BARG A 298     -13.868  66.684   8.950  0.50 28.65      A    C  
ATOM   2316  O  AARG A 298     -14.937  67.201   8.585  0.50 28.44      A    O  
ATOM   2317  O  BARG A 298     -14.916  67.209   8.556  0.50 28.46      A    O  
ATOM   2318  CB AARG A 298     -11.718  67.866   8.556  0.50 29.20      A    C  
ATOM   2319  CB BARG A 298     -11.683  67.844   8.554  0.50 29.33      A    C  
ATOM   2320  CG AARG A 298     -12.262  68.670   7.389  0.50 33.91      A    C  
ATOM   2321  CG BARG A 298     -12.220  68.424   7.255  0.50 33.98      A    C  
ATOM   2322  CD AARG A 298     -11.233  68.842   6.284  0.50 35.32      A    C  
ATOM   2323  CD BARG A 298     -11.129  68.565   6.198  0.50 35.52      A    C  
ATOM   2324  NE AARG A 298     -11.778  69.621   5.176  0.50 38.28      A    N  
ATOM   2325  NE BARG A 298     -11.695  68.909   4.895  0.50 39.94      A    N  
ATOM   2326  CZ AARG A 298     -11.456  70.883   4.917  0.50 39.01      A    C  
ATOM   2327  CZ BARG A 298     -10.999  68.970   3.765  0.50 40.53      A    C  
ATOM   2328  NH1AARG A 298     -10.571  71.515   5.675  0.50 39.10      A    N1+
ATOM   2329  NH1BARG A 298      -9.696  68.714   3.765  0.50 40.82      A    N1+
ATOM   2330  NH2AARG A 298     -12.010  71.506   3.887  0.50 40.39      A    N  
ATOM   2331  NH2BARG A 298     -11.611  69.287   2.630  0.50 41.19      A    N  
ATOM   2332  N   ALA A 299     -13.643  65.377   8.859  1.00 25.85      A    N  
ATOM   2333  CA  ALA A 299     -14.615  64.479   8.244  1.00 23.30      A    C  
ATOM   2334  C   ALA A 299     -15.927  64.429   9.053  1.00 22.84      A    C  
ATOM   2335  O   ALA A 299     -17.015  64.384   8.483  1.00 25.48      A    O  
ATOM   2336  CB  ALA A 299     -14.020  63.088   8.124  1.00 21.88      A    C  
ATOM   2337  N   LEU A 300     -15.795  64.428  10.369  1.00 23.12      A    N  
ATOM   2338  CA  LEU A 300     -16.945  64.426  11.273  1.00 23.92      A    C  
ATOM   2339  C   LEU A 300     -17.702  65.739  11.153  1.00 30.06      A    C  
ATOM   2340  O   LEU A 300     -18.930  65.747  11.090  1.00 29.62      A    O  
ATOM   2341  CB  LEU A 300     -16.500  64.236  12.720  1.00 23.60      A    C  
ATOM   2342  CG  LEU A 300     -15.986  62.855  13.152  1.00 22.08      A    C  
ATOM   2343  CD1 LEU A 300     -15.264  62.920  14.479  1.00 22.24      A    C  
ATOM   2344  CD2 LEU A 300     -17.144  61.872  13.250  1.00 22.62      A    C  
ATOM   2345  N   GLU A 301     -16.959  66.844  11.108  1.00 28.21      A    N  
ATOM   2346  CA  GLU A 301     -17.579  68.178  10.972  1.00 33.56      A    C  
ATOM   2347  C   GLU A 301     -18.400  68.285   9.691  1.00 31.63      A    C  
ATOM   2348  O   GLU A 301     -19.478  68.870   9.689  1.00 31.19      A    O  
ATOM   2349  CB  GLU A 301     -16.507  69.270  10.998  1.00 39.42      A    C  
ATOM   2350  CG  GLU A 301     -15.874  69.502  12.366  1.00 48.12      A    C  
ATOM   2351  CD  GLU A 301     -16.675  70.436  13.262  1.00 62.40      A    C  
ATOM   2352  OE1 GLU A 301     -17.849  70.721  12.936  1.00 71.65      A    O  
ATOM   2353  OE2 GLU A 301     -16.125  70.891  14.296  1.00 70.06      A    O1-
ATOM   2354  N   GLU A 302     -17.897  67.686   8.615  1.00 29.29      A    N  
ATOM   2355  CA  GLU A 302     -18.532  67.725   7.294  1.00 30.44      A    C  
ATOM   2356  C   GLU A 302     -19.525  66.565   7.061  1.00 29.61      A    C  
ATOM   2357  O   GLU A 302     -20.118  66.443   5.986  1.00 28.45      A    O  
ATOM   2358  CB  GLU A 302     -17.449  67.750   6.225  1.00 30.00      A    C  
ATOM   2359  CG  GLU A 302     -16.542  68.979   6.364  1.00 31.97      A    C  
ATOM   2360  CD  GLU A 302     -15.374  68.978   5.403  1.00 34.76      A    C  
ATOM   2361  OE1 GLU A 302     -15.219  68.008   4.641  1.00 36.11      A    O  
ATOM   2362  OE2 GLU A 302     -14.598  69.963   5.404  1.00 40.18      A    O1-
ATOM   2363  N   GLY A 303     -19.696  65.713   8.069  1.00 30.12      A    N  
ATOM   2364  CA  GLY A 303     -20.650  64.631   7.989  1.00 29.28      A    C  
ATOM   2365  C   GLY A 303     -20.276  63.557   6.994  1.00 27.29      A    C  
ATOM   2366  O   GLY A 303     -21.150  62.907   6.426  1.00 26.26      A    O  
ATOM   2367  N   ARG A 304     -18.975  63.372   6.766  1.00 25.99      A    N  
ATOM   2368  CA  ARG A 304     -18.505  62.382   5.799  1.00 24.20      A    C  
ATOM   2369  C   ARG A 304     -18.172  61.028   6.435  1.00 23.86      A    C  
ATOM   2370  O   ARG A 304     -17.933  60.081   5.721  1.00 24.18      A    O  
ATOM   2371  CB  ARG A 304     -17.269  62.900   5.050  1.00 24.50      A    C  
ATOM   2372  CG  ARG A 304     -17.587  63.969   4.021  1.00 26.14      A    C  
ATOM   2373  CD  ARG A 304     -16.363  64.356   3.222  1.00 27.52      A    C  
ATOM   2374  NE  ARG A 304     -15.412  65.150   4.001  1.00 28.07      A    N  
ATOM   2375  CZ  ARG A 304     -14.233  64.740   4.484  1.00 30.93      A    C  
ATOM   2376  NH1 ARG A 304     -13.789  63.492   4.319  1.00 30.03      A    N1+
ATOM   2377  NH2 ARG A 304     -13.486  65.603   5.159  1.00 27.90      A    N  
ATOM   2378  N   VAL A 305     -18.187  60.934   7.761  1.00 24.01      A    N  
ATOM   2379  CA  VAL A 305     -17.840  59.662   8.411  1.00 22.98      A    C  
ATOM   2380  C   VAL A 305     -19.094  58.805   8.522  1.00 23.04      A    C  
ATOM   2381  O   VAL A 305     -20.101  59.254   9.049  1.00 24.11      A    O  
ATOM   2382  CB  VAL A 305     -17.288  59.846   9.831  1.00 22.79      A    C  
ATOM   2383  CG1 VAL A 305     -16.986  58.477  10.463  1.00 23.98      A    C  
ATOM   2384  CG2 VAL A 305     -16.032  60.692   9.846  1.00 22.82      A    C  
ATOM   2385  N   ARG A 306     -19.007  57.567   8.057  1.00 20.41      A    N  
ATOM   2386  CA  ARG A 306     -20.103  56.626   8.194  1.00 18.94      A    C  
ATOM   2387  C   ARG A 306     -19.923  55.698   9.401  1.00 21.62      A    C  
ATOM   2388  O   ARG A 306     -20.815  55.609  10.272  1.00 21.40      A    O  
ATOM   2389  CB  ARG A 306     -20.299  55.841   6.904  1.00 22.85      A    C  
ATOM   2390  CG  ARG A 306     -20.825  56.756   5.802  1.00 25.95      A    C  
ATOM   2391  CD  ARG A 306     -21.068  56.091   4.460  1.00 28.76      A    C  
ATOM   2392  NE  ARG A 306     -21.956  54.933   4.520  1.00 34.00      A    N  
ATOM   2393  CZ  ARG A 306     -22.511  54.342   3.456  1.00 36.56      A    C  
ATOM   2394  NH1 ARG A 306     -22.319  54.827   2.220  1.00 35.49      A    N1+
ATOM   2395  NH2 ARG A 306     -23.285  53.270   3.634  1.00 33.12      A    N  
ATOM   2396  N   GLU A 307     -18.789  55.004   9.444  1.00 18.03      A    N  
ATOM   2397  CA  GLU A 307     -18.535  53.972  10.462  1.00 18.53      A    C  
ATOM   2398  C   GLU A 307     -17.076  53.903  10.847  1.00 18.63      A    C  
ATOM   2399  O   GLU A 307     -16.196  54.112  10.020  1.00 18.47      A    O  
ATOM   2400  CB  GLU A 307     -18.973  52.603   9.899  1.00 20.86      A    C  
ATOM   2401  CG  GLU A 307     -20.425  52.547   9.408  1.00 22.01      A    C  
ATOM   2402  CD  GLU A 307     -20.820  51.202   8.839  1.00 25.84      A    C  
ATOM   2403  OE1 GLU A 307     -20.514  50.162   9.476  1.00 24.05      A    O  
ATOM   2404  OE2 GLU A 307     -21.444  51.178   7.742  1.00 21.60      A    O1-
ATOM   2405  N   VAL A 308     -16.816  53.625  12.121  1.00 17.96      A    N  
ATOM   2406  CA  VAL A 308     -15.479  53.405  12.631  1.00 17.35      A    C  
ATOM   2407  C   VAL A 308     -15.619  52.141  13.463  1.00 17.98      A    C  
ATOM   2408  O   VAL A 308     -16.589  51.995  14.234  1.00 17.63      A    O  
ATOM   2409  CB  VAL A 308     -14.983  54.574  13.482  1.00 18.31      A    C  
ATOM   2410  CG1 VAL A 308     -13.608  54.303  14.064  1.00 17.16      A    C  
ATOM   2411  CG2 VAL A 308     -14.972  55.869  12.683  1.00 19.28      A    C  
ATOM   2412  N   PHE A 309     -14.670  51.232  13.308  1.00 15.99      A    N  
ATOM   2413  CA  PHE A 309     -14.730  49.978  14.033  1.00 16.19      A    C  
ATOM   2414  C   PHE A 309     -13.361  49.317  14.165  1.00 15.93      A    C  
ATOM   2415  O   PHE A 309     -12.449  49.585  13.382  1.00 17.81      A    O  
ATOM   2416  CB  PHE A 309     -15.691  49.006  13.342  1.00 17.05      A    C  
ATOM   2417  CG  PHE A 309     -15.436  48.797  11.856  1.00 18.30      A    C  
ATOM   2418  CD1 PHE A 309     -15.994  49.660  10.940  1.00 20.91      A    C  
ATOM   2419  CD2 PHE A 309     -14.764  47.676  11.396  1.00 20.35      A    C  
ATOM   2420  CE1 PHE A 309     -15.829  49.449   9.586  1.00 21.36      A    C  
ATOM   2421  CE2 PHE A 309     -14.584  47.460  10.035  1.00 20.06      A    C  
ATOM   2422  CZ  PHE A 309     -15.117  48.357   9.142  1.00 20.08      A    C  
ATOM   2423  N   GLY A 310     -13.257  48.431  15.145  1.00 15.18      A    N  
ATOM   2424  CA  GLY A 310     -12.089  47.608  15.312  1.00 15.30      A    C  
ATOM   2425  C   GLY A 310     -12.324  46.234  14.737  1.00 14.67      A    C  
ATOM   2426  O   GLY A 310     -13.451  45.823  14.623  1.00 16.07      A    O  
ATOM   2427  N   SER A 311     -11.248  45.551  14.364  1.00 14.20      A    N  
ATOM   2428  CA  SER A 311     -11.290  44.180  13.902  1.00 15.68      A    C  
ATOM   2429  C   SER A 311     -10.290  43.323  14.665  1.00 16.37      A    C  
ATOM   2430  O   SER A 311      -9.204  43.756  14.965  1.00 15.02      A    O  
ATOM   2431  CB  SER A 311     -10.994  44.089  12.386  1.00 16.41      A    C  
ATOM   2432  OG  SER A 311      -9.624  44.298  12.078  1.00 16.82      A    O  
ATOM   2433  N   GLY A 312     -10.627  42.047  14.886  1.00 16.57      A    N  
ATOM   2434  CA  GLY A 312      -9.759  41.142  15.621  1.00 17.69      A    C  
ATOM   2435  C   GLY A 312     -10.485  39.850  15.888  1.00 16.85      A    C  
ATOM   2436  O   GLY A 312     -11.713  39.830  15.890  1.00 18.05      A    O  
ATOM   2437  N   THR A 313      -9.726  38.793  16.148  1.00 16.74      A    N  
ATOM   2438  CA  THR A 313     -10.309  37.448  16.301  1.00 18.40      A    C  
ATOM   2439  C   THR A 313     -11.349  37.344  17.417  1.00 18.64      A    C  
ATOM   2440  O   THR A 313     -12.474  36.936  17.152  1.00 19.04      A    O  
ATOM   2441  CB  THR A 313      -9.207  36.393  16.469  1.00 18.20      A    C  
ATOM   2442  CG2 THR A 313      -9.782  35.002  16.713  1.00 18.86      A    C  
ATOM   2443  OG1 THR A 313      -8.407  36.332  15.290  1.00 19.25      A    O  
ATOM   2444  N   ALA A 314     -10.989  37.711  18.642  1.00 18.79      A    N  
ATOM   2445  CA  ALA A 314     -11.886  37.456  19.788  1.00 19.25      A    C  
ATOM   2446  C   ALA A 314     -13.273  38.085  19.648  1.00 22.82      A    C  
ATOM   2447  O   ALA A 314     -14.281  37.424  19.922  1.00 22.01      A    O  
ATOM   2448  CB  ALA A 314     -11.235  37.818  21.103  1.00 19.70      A    C  
ATOM   2449  N   CYS A 315     -13.331  39.326  19.159  1.00 21.88      A    N  
ATOM   2450  CA  CYS A 315     -14.584  40.069  19.048  1.00 24.04      A    C  
ATOM   2451  C   CYS A 315     -15.128  40.257  17.618  1.00 22.47      A    C  
ATOM   2452  O   CYS A 315     -16.247  40.741  17.446  1.00 24.10      A    O  
ATOM   2453  CB  CYS A 315     -14.407  41.437  19.710  1.00 26.06      A    C  
ATOM   2454  SG  CYS A 315     -14.101  41.270  21.485  1.00 29.97      A    S  
ATOM   2455  N   GLN A 316     -14.328  39.879  16.633  1.00 20.49      A    N  
ATOM   2456  CA  GLN A 316     -14.624  40.003  15.192  1.00 20.82      A    C  
ATOM   2457  C   GLN A 316     -14.586  41.467  14.746  1.00 20.97      A    C  
ATOM   2458  O   GLN A 316     -13.566  41.929  14.255  1.00 19.40      A    O  
ATOM   2459  CB  GLN A 316     -15.929  39.272  14.770  1.00 23.85      A    C  
ATOM   2460  CG  GLN A 316     -16.238  39.408  13.286  1.00 25.30      A    C  
ATOM   2461  CD  GLN A 316     -17.292  38.413  12.789  1.00 24.16      A    C  
ATOM   2462  NE2 GLN A 316     -18.521  38.822  12.791  1.00 30.81      A    N  
ATOM   2463  OE1 GLN A 316     -16.965  37.309  12.398  1.00 31.82      A    O  
ATOM   2464  N  AVAL A 317     -15.669  42.209  14.965  0.49 20.87      A    N  
ATOM   2465  N  BVAL A 317     -15.708  42.140  14.859  0.51 20.92      A    N  
ATOM   2466  CA AVAL A 317     -15.737  43.640  14.610  0.49 23.07      A    C  
ATOM   2467  CA BVAL A 317     -15.774  43.533  14.527  0.51 23.10      A    C  
ATOM   2468  C  AVAL A 317     -16.563  44.427  15.624  0.49 23.96      A    C  
ATOM   2469  C  BVAL A 317     -16.520  44.175  15.674  0.51 23.37      A    C  
ATOM   2470  O  AVAL A 317     -17.745  44.117  15.800  0.49 24.90      A    O  
ATOM   2471  O  BVAL A 317     -17.400  43.575  16.291  0.51 23.99      A    O  
ATOM   2472  CB AVAL A 317     -16.376  43.837  13.224  0.49 24.18      A    C  
ATOM   2473  CB BVAL A 317     -16.426  43.790  13.163  0.51 24.59      A    C  
ATOM   2474  CG1AVAL A 317     -16.660  45.316  12.957  0.49 25.35      A    C  
ATOM   2475  CG1BVAL A 317     -15.549  43.222  12.059  0.51 26.77      A    C  
ATOM   2476  CG2AVAL A 317     -15.489  43.240  12.145  0.49 25.90      A    C  
ATOM   2477  CG2BVAL A 317     -17.818  43.198  13.104  0.51 25.60      A    C  
ATOM   2478  N  ACYS A 318     -15.988  45.471  16.240  0.61 21.05      A    N  
ATOM   2479  N  BCYS A 318     -16.109  45.405  15.985  0.39 20.97      A    N  
ATOM   2480  CA ACYS A 318     -16.712  46.217  17.226  0.61 20.44      A    C  
ATOM   2481  CA BCYS A 318     -16.643  46.175  17.095  0.39 20.21      A    C  
ATOM   2482  C  ACYS A 318     -16.830  47.660  16.792  0.61 18.71      A    C  
ATOM   2483  C  BCYS A 318     -16.826  47.641  16.679  0.39 19.06      A    C  
ATOM   2484  O  ACYS A 318     -15.810  48.307  16.549  0.61 17.79      A    O  
ATOM   2485  O  BCYS A 318     -15.836  48.306  16.381  0.39 18.70      A    O  
ATOM   2486  CB ACYS A 318     -16.035  46.134  18.574  0.61 21.93      A    C  
ATOM   2487  CB BCYS A 318     -15.657  46.187  18.266  0.39 21.64      A    C  
ATOM   2488  SG ACYS A 318     -17.095  46.804  19.852  0.61 23.37      A    S  
ATOM   2489  SG BCYS A 318     -15.413  44.662  19.198  0.39 22.36      A    S  
ATOM   2490  N   PRO A 319     -18.069  48.151  16.683  1.00 18.43      A    N  
ATOM   2491  CA  PRO A 319     -18.296  49.531  16.353  1.00 17.56      A    C  
ATOM   2492  C   PRO A 319     -17.837  50.487  17.455  1.00 16.55      A    C  
ATOM   2493  O   PRO A 319     -17.787  50.130  18.644  1.00 18.83      A    O  
ATOM   2494  CB  PRO A 319     -19.801  49.616  16.096  1.00 19.31      A    C  
ATOM   2495  CG  PRO A 319     -20.384  48.489  16.881  1.00 20.54      A    C  
ATOM   2496  CD  PRO A 319     -19.330  47.435  16.966  1.00 20.14      A    C  
ATOM   2497  N   VAL A 320     -17.514  51.700  17.038  1.00 15.72      A    N  
ATOM   2498  CA  VAL A 320     -17.108  52.784  17.910  1.00 17.26      A    C  
ATOM   2499  C   VAL A 320     -18.109  53.939  17.813  1.00 16.30      A    C  
ATOM   2500  O   VAL A 320     -18.504  54.338  16.719  1.00 18.31      A    O  
ATOM   2501  CB  VAL A 320     -15.695  53.295  17.521  1.00 17.90      A    C  
ATOM   2502  CG1 VAL A 320     -15.302  54.539  18.314  1.00 16.53      A    C  
ATOM   2503  CG2 VAL A 320     -14.678  52.189  17.686  1.00 20.53      A    C  
ATOM   2504  N   HIS A 321     -18.525  54.463  18.957  1.00 19.17      A    N  
ATOM   2505  CA  HIS A 321     -19.495  55.563  18.978  1.00 19.79      A    C  
ATOM   2506  C   HIS A 321     -18.968  56.842  19.591  1.00 19.83      A    C  
ATOM   2507  O   HIS A 321     -19.621  57.868  19.485  1.00 20.86      A    O  
ATOM   2508  CB  HIS A 321     -20.761  55.153  19.722  1.00 20.08      A    C  
ATOM   2509  CG  HIS A 321     -20.622  55.189  21.207  1.00 19.33      A    C  
ATOM   2510  CD2 HIS A 321     -20.191  54.255  22.087  1.00 19.26      A    C  
ATOM   2511  ND1 HIS A 321     -20.938  56.304  21.953  1.00 22.57      A    N  
ATOM   2512  CE1 HIS A 321     -20.725  56.047  23.230  1.00 19.98      A    C  
ATOM   2513  NE2 HIS A 321     -20.252  54.820  23.333  1.00 21.09      A    N  
ATOM   2514  N   ARG A 322     -17.825  56.802  20.282  1.00 19.78      A    N  
ATOM   2515  CA  ARG A 322     -17.306  58.009  20.892  1.00 19.23      A    C  
ATOM   2516  C   ARG A 322     -15.793  57.974  20.992  1.00 19.46      A    C  
ATOM   2517  O   ARG A 322     -15.231  56.934  21.246  1.00 20.58      A    O  
ATOM   2518  CB  ARG A 322     -17.894  58.150  22.295  1.00 20.35      A    C  
ATOM   2519  CG  ARG A 322     -17.578  59.444  23.025  1.00 22.00      A    C  
ATOM   2520  CD  ARG A 322     -18.472  59.537  24.261  1.00 23.75      A    C  
ATOM   2521  NE  ARG A 322     -18.185  58.579  25.328  1.00 23.42      A    N  
ATOM   2522  CZ  ARG A 322     -17.254  58.756  26.265  1.00 24.96      A    C  
ATOM   2523  NH1 ARG A 322     -16.477  59.838  26.252  1.00 25.69      A    N1+
ATOM   2524  NH2 ARG A 322     -17.089  57.850  27.203  1.00 26.70      A    N  
ATOM   2525  N   ILE A 323     -15.155  59.122  20.767  1.00 19.81      A    N  
ATOM   2526  CA  ILE A 323     -13.714  59.259  20.971  1.00 20.22      A    C  
ATOM   2527  C   ILE A 323     -13.442  60.514  21.806  1.00 20.81      A    C  
ATOM   2528  O   ILE A 323     -13.857  61.610  21.417  1.00 22.60      A    O  
ATOM   2529  CB  ILE A 323     -12.927  59.322  19.638  1.00 20.16      A    C  
ATOM   2530  CG1 ILE A 323     -13.160  58.030  18.816  1.00 18.91      A    C  
ATOM   2531  CG2 ILE A 323     -11.426  59.555  19.936  1.00 21.44      A    C  
ATOM   2532  CD1 ILE A 323     -12.673  58.058  17.368  1.00 20.21      A    C  
ATOM   2533  N   LEU A 324     -12.763  60.341  22.942  1.00 19.62      A    N  
ATOM   2534  CA  LEU A 324     -12.368  61.437  23.816  1.00 22.26      A    C  
ATOM   2535  C   LEU A 324     -10.933  61.836  23.428  1.00 23.28      A    C  
ATOM   2536  O   LEU A 324      -9.984  61.128  23.735  1.00 22.20      A    O  
ATOM   2537  CB  LEU A 324     -12.412  61.027  25.290  1.00 24.03      A    C  
ATOM   2538  CG  LEU A 324     -12.054  62.080  26.370  1.00 23.10      A    C  
ATOM   2539  CD1 LEU A 324     -12.964  63.298  26.288  1.00 25.77      A    C  
ATOM   2540  CD2 LEU A 324     -12.091  61.471  27.762  1.00 22.33      A    C  
ATOM   2541  N   TYR A 325     -10.796  62.950  22.725  1.00 25.98      A    N  
ATOM   2542  CA  TYR A 325      -9.484  63.381  22.238  1.00 25.69      A    C  
ATOM   2543  C   TYR A 325      -9.076  64.596  23.046  1.00 34.60      A    C  
ATOM   2544  O   TYR A 325      -9.481  65.714  22.748  1.00 33.79      A    O  
ATOM   2545  CB  TYR A 325      -9.557  63.647  20.750  1.00 24.71      A    C  
ATOM   2546  CG  TYR A 325      -8.315  64.192  20.077  1.00 24.48      A    C  
ATOM   2547  CD1 TYR A 325      -7.055  63.603  20.235  1.00 25.37      A    C  
ATOM   2548  CD2 TYR A 325      -8.428  65.263  19.209  1.00 26.35      A    C  
ATOM   2549  CE1 TYR A 325      -5.935  64.109  19.561  1.00 26.31      A    C  
ATOM   2550  CE2 TYR A 325      -7.336  65.763  18.525  1.00 28.10      A    C  
ATOM   2551  CZ  TYR A 325      -6.098  65.192  18.697  1.00 29.56      A    C  
ATOM   2552  OH  TYR A 325      -5.049  65.739  17.994  1.00 28.64      A    O  
ATOM   2553  N   LYS A 326      -8.304  64.306  24.096  1.00 39.35      A    N  
ATOM   2554  CA  LYS A 326      -7.894  65.254  25.122  1.00 42.70      A    C  
ATOM   2555  C   LYS A 326      -9.141  65.677  25.908  1.00 43.37      A    C  
ATOM   2556  O   LYS A 326      -9.598  64.914  26.776  1.00 41.99      A    O  
ATOM   2557  CB  LYS A 326      -7.004  66.376  24.540  1.00 41.72      A    C  
ATOM   2558  CG  LYS A 326      -5.616  65.815  24.200  1.00 43.17      A    C  
ATOM   2559  CD  LYS A 326      -4.811  66.642  23.208  1.00 45.23      A    C  
ATOM   2560  CE  LYS A 326      -4.203  67.879  23.852  1.00 46.85      A    C  
ATOM   2561  NZ  LYS A 326      -3.346  68.631  22.886  1.00 43.42      A    N1+
ATOM   2562  N   ASP A 327      -9.715  66.833  25.614  1.00 43.16      A    N  
ATOM   2563  CA  ASP A 327     -10.927  67.239  26.330  1.00 50.33      A    C  
ATOM   2564  C   ASP A 327     -12.149  67.261  25.420  1.00 48.50      A    C  
ATOM   2565  O   ASP A 327     -13.272  67.418  25.900  1.00 47.36      A    O  
ATOM   2566  CB  ASP A 327     -10.728  68.597  27.028  1.00 54.59      A    C  
ATOM   2567  CG  ASP A 327     -10.046  68.469  28.387  1.00 59.45      A    C  
ATOM   2568  OD1 ASP A 327      -9.690  67.336  28.780  1.00 68.88      A    O  
ATOM   2569  OD2 ASP A 327      -9.874  69.503  29.071  1.00 55.87      A    O1-
ATOM   2570  N   ARG A 328     -11.924  67.051  24.126  1.00 43.86      A    N  
ATOM   2571  CA  ARG A 328     -12.973  67.091  23.128  1.00 43.60      A    C  
ATOM   2572  C   ARG A 328     -13.648  65.717  22.994  1.00 40.87      A    C  
ATOM   2573  O   ARG A 328     -13.028  64.735  22.588  1.00 33.69      A    O  
ATOM   2574  CB  ARG A 328     -12.371  67.564  21.800  1.00 48.05      A    C  
ATOM   2575  CG  ARG A 328     -13.380  67.814  20.695  1.00 52.64      A    C  
ATOM   2576  CD  ARG A 328     -13.053  69.086  19.930  1.00 55.41      A    C  
ATOM   2577  NE  ARG A 328     -13.846  69.194  18.702  1.00 58.03      A    N  
ATOM   2578  CZ  ARG A 328     -13.356  69.348  17.470  1.00 60.48      A    C  
ATOM   2579  NH1 ARG A 328     -12.047  69.470  17.244  1.00 60.82      A    N1+
ATOM   2580  NH2 ARG A 328     -14.198  69.413  16.442  1.00 63.58      A    N  
ATOM   2581  N   ASN A 329     -14.928  65.669  23.343  1.00 38.81      A    N  
ATOM   2582  CA  ASN A 329     -15.707  64.442  23.339  1.00 34.75      A    C  
ATOM   2583  C   ASN A 329     -16.404  64.336  21.985  1.00 32.14      A    C  
ATOM   2584  O   ASN A 329     -17.325  65.102  21.694  1.00 33.32      A    O  
ATOM   2585  CB  ASN A 329     -16.716  64.506  24.487  1.00 35.60      A    C  
ATOM   2586  CG  ASN A 329     -16.933  63.180  25.170  1.00 34.82      A    C  
ATOM   2587  ND2 ASN A 329     -17.805  63.178  26.176  1.00 38.75      A    N  
ATOM   2588  OD1 ASN A 329     -16.309  62.184  24.840  1.00 29.35      A    O  
ATOM   2589  N   LEU A 330     -15.964  63.392  21.151  1.00 25.19      A    N  
ATOM   2590  CA  LEU A 330     -16.400  63.300  19.764  1.00 24.93      A    C  
ATOM   2591  C   LEU A 330     -17.393  62.167  19.548  1.00 24.07      A    C  
ATOM   2592  O   LEU A 330     -17.085  61.009  19.811  1.00 24.06      A    O  
ATOM   2593  CB  LEU A 330     -15.183  63.027  18.866  1.00 24.35      A    C  
ATOM   2594  CG  LEU A 330     -14.053  64.052  18.856  1.00 28.40      A    C  
ATOM   2595  CD1 LEU A 330     -12.870  63.566  18.041  1.00 28.82      A    C  
ATOM   2596  CD2 LEU A 330     -14.560  65.354  18.260  1.00 27.61      A    C  
ATOM   2597  N   HIS A 331     -18.579  62.500  19.079  1.00 23.50      A    N  
ATOM   2598  CA  HIS A 331     -19.524  61.479  18.691  1.00 23.69      A    C  
ATOM   2599  C   HIS A 331     -19.191  60.913  17.307  1.00 23.22      A    C  
ATOM   2600  O   HIS A 331     -18.988  61.647  16.336  1.00 25.97      A    O  
ATOM   2601  CB  HIS A 331     -20.949  62.029  18.706  1.00 25.92      A    C  
ATOM   2602  CG  HIS A 331     -21.953  61.048  18.218  1.00 28.14      A    C  
ATOM   2603  CD2 HIS A 331     -22.593  60.953  17.031  1.00 28.17      A    C  
ATOM   2604  ND1 HIS A 331     -22.363  59.969  18.969  1.00 26.04      A    N  
ATOM   2605  CE1 HIS A 331     -23.220  59.256  18.264  1.00 28.36      A    C  
ATOM   2606  NE2 HIS A 331     -23.385  59.841  17.093  1.00 27.33      A    N  
ATOM   2607  N   ILE A 332     -19.171  59.581  17.221  1.00 22.10      A    N  
ATOM   2608  CA  ILE A 332     -18.911  58.865  15.996  1.00 21.41      A    C  
ATOM   2609  C   ILE A 332     -20.221  58.186  15.594  1.00 22.54      A    C  
ATOM   2610  O   ILE A 332     -20.748  57.339  16.345  1.00 23.07      A    O  
ATOM   2611  CB  ILE A 332     -17.797  57.811  16.193  1.00 20.42      A    C  
ATOM   2612  CG1 ILE A 332     -16.617  58.394  16.951  1.00 22.78      A    C  
ATOM   2613  CG2 ILE A 332     -17.366  57.228  14.856  1.00 19.15      A    C  
ATOM   2614  CD1 ILE A 332     -15.917  59.547  16.269  1.00 20.15      A    C  
ATOM   2615  N   PRO A 333     -20.749  58.542  14.406  1.00 22.90      A    N  
ATOM   2616  CA  PRO A 333     -22.110  58.158  14.024  1.00 22.27      A    C  
ATOM   2617  C   PRO A 333     -22.260  56.780  13.397  1.00 21.30      A    C  
ATOM   2618  O   PRO A 333     -23.151  56.554  12.602  1.00 21.99      A    O  
ATOM   2619  CB  PRO A 333     -22.511  59.282  13.060  1.00 25.65      A    C  
ATOM   2620  CG  PRO A 333     -21.233  59.635  12.388  1.00 23.36      A    C  
ATOM   2621  CD  PRO A 333     -20.179  59.519  13.449  1.00 22.38      A    C  
ATOM   2622  N   THR A 334     -21.398  55.856  13.799  1.00 19.73      A    N  
ATOM   2623  CA  THR A 334     -21.414  54.493  13.334  1.00 19.14      A    C  
ATOM   2624  C   THR A 334     -22.810  53.845  13.368  1.00 19.05      A    C  
ATOM   2625  O   THR A 334     -23.250  53.293  12.370  1.00 19.81      A    O  
ATOM   2626  CB  THR A 334     -20.418  53.674  14.152  1.00 18.22      A    C  
ATOM   2627  CG2 THR A 334     -20.369  52.224  13.680  1.00 17.87      A    C  
ATOM   2628  OG1 THR A 334     -19.132  54.300  14.027  1.00 18.82      A    O  
ATOM   2629  N   MET A 335     -23.485  53.909  14.512  1.00 19.59      A    N  
ATOM   2630  CA  MET A 335     -24.756  53.199  14.677  1.00 21.28      A    C  
ATOM   2631  C   MET A 335     -25.894  53.856  13.924  1.00 24.62      A    C  
ATOM   2632  O   MET A 335     -26.786  53.159  13.446  1.00 27.32      A    O  
ATOM   2633  CB  MET A 335     -25.103  53.055  16.164  1.00 21.58      A    C  
ATOM   2634  CG  MET A 335     -24.023  52.352  16.979  1.00 22.15      A    C  
ATOM   2635  SD  MET A 335     -23.500  50.771  16.330  1.00 24.00      A    S  
ATOM   2636  CE  MET A 335     -24.945  49.778  16.750  1.00 24.63      A    C  
ATOM   2637  N   GLU A 336     -25.849  55.177  13.790  1.00 25.93      A    N  
ATOM   2638  CA  GLU A 336     -26.848  55.886  12.987  1.00 27.21      A    C  
ATOM   2639  C   GLU A 336     -26.717  55.554  11.508  1.00 25.88      A    C  
ATOM   2640  O   GLU A 336     -27.636  55.819  10.741  1.00 28.95      A    O  
ATOM   2641  CB  GLU A 336     -26.718  57.404  13.114  1.00 29.71      A    C  
ATOM   2642  CG  GLU A 336     -26.860  57.981  14.495  1.00 31.32      A    C  
ATOM   2643  CD  GLU A 336     -25.517  58.224  15.138  1.00 35.21      A    C  
ATOM   2644  OE1 GLU A 336     -24.858  57.237  15.495  1.00 33.21      A    O  
ATOM   2645  OE2 GLU A 336     -25.124  59.407  15.280  1.00 40.13      A    O1-
ATOM   2646  N   ASN A 337     -25.571  55.002  11.102  1.00 25.90      A    N  
ATOM   2647  CA  ASN A 337     -25.330  54.630   9.716  1.00 25.22      A    C  
ATOM   2648  C   ASN A 337     -25.520  53.130   9.498  1.00 25.80      A    C  
ATOM   2649  O   ASN A 337     -24.998  52.552   8.551  1.00 26.46      A    O  
ATOM   2650  CB  ASN A 337     -23.921  55.110   9.291  1.00 26.08      A    C  
ATOM   2651  CG  ASN A 337     -23.877  56.612   9.016  1.00 28.10      A    C  
ATOM   2652  ND2 ASN A 337     -23.302  57.383   9.931  1.00 27.63      A    N  
ATOM   2653  OD1 ASN A 337     -24.356  57.068   7.984  1.00 32.77      A    O  
ATOM   2654  N   GLY A 338     -26.307  52.507  10.371  1.00 25.88      A    N  
ATOM   2655  CA  GLY A 338     -26.683  51.107  10.211  1.00 25.43      A    C  
ATOM   2656  C   GLY A 338     -26.374  50.270  11.434  1.00 25.83      A    C  
ATOM   2657  O   GLY A 338     -27.277  49.923  12.182  1.00 25.15      A    O  
ATOM   2658  N   PRO A 339     -25.103  49.899  11.636  1.00 26.36      A    N  
ATOM   2659  CA  PRO A 339     -23.926  50.188  10.795  1.00 22.55      A    C  
ATOM   2660  C   PRO A 339     -23.887  49.244   9.604  1.00 21.13      A    C  
ATOM   2661  O   PRO A 339     -23.587  48.069   9.728  1.00 22.02      A    O  
ATOM   2662  CB  PRO A 339     -22.774  49.948  11.757  1.00 22.36      A    C  
ATOM   2663  CG  PRO A 339     -23.273  48.867  12.666  1.00 23.49      A    C  
ATOM   2664  CD  PRO A 339     -24.730  49.158  12.853  1.00 23.96      A    C  
ATOM   2665  N   GLU A 340     -24.165  49.784   8.428  1.00 22.36      A    N  
ATOM   2666  CA  GLU A 340     -24.419  48.952   7.256  1.00 24.45      A    C  
ATOM   2667  C   GLU A 340     -23.233  48.095   6.838  1.00 22.56      A    C  
ATOM   2668  O   GLU A 340     -23.379  46.898   6.526  1.00 24.17      A    O  
ATOM   2669  CB  GLU A 340     -24.826  49.861   6.124  1.00 26.96      A    C  
ATOM   2670  CG  GLU A 340     -25.455  49.174   4.943  1.00 34.33      A    C  
ATOM   2671  CD  GLU A 340     -26.004  50.179   3.947  1.00 40.04      A    C  
ATOM   2672  OE1 GLU A 340     -26.298  51.319   4.366  1.00 41.69      A    O  
ATOM   2673  OE2 GLU A 340     -26.133  49.818   2.756  1.00 49.47      A    O1-
ATOM   2674  N   LEU A 341     -22.047  48.689   6.849  1.00 20.56      A    N  
ATOM   2675  CA  LEU A 341     -20.838  47.937   6.440  1.00 20.14      A    C  
ATOM   2676  C   LEU A 341     -20.488  46.881   7.462  1.00 19.34      A    C  
ATOM   2677  O   LEU A 341     -20.160  45.736   7.114  1.00 19.77      A    O  
ATOM   2678  CB  LEU A 341     -19.626  48.866   6.264  1.00 19.32      A    C  
ATOM   2679  CG  LEU A 341     -18.351  48.152   5.805  1.00 19.47      A    C  
ATOM   2680  CD1 LEU A 341     -18.524  47.323   4.528  1.00 22.51      A    C  
ATOM   2681  CD2 LEU A 341     -17.234  49.179   5.646  1.00 20.44      A    C  
ATOM   2682  N   ILE A 342     -20.525  47.264   8.731  1.00 19.68      A    N  
ATOM   2683  CA  ILE A 342     -20.244  46.296   9.805  1.00 20.23      A    C  
ATOM   2684  C   ILE A 342     -21.194  45.101   9.671  1.00 19.88      A    C  
ATOM   2685  O   ILE A 342     -20.760  43.944   9.655  1.00 21.12      A    O  
ATOM   2686  CB  ILE A 342     -20.348  46.979  11.185  1.00 20.74      A    C  
ATOM   2687  CG1 ILE A 342     -19.124  47.893  11.396  1.00 20.29      A    C  
ATOM   2688  CG2 ILE A 342     -20.456  45.960  12.304  1.00 21.82      A    C  
ATOM   2689  CD1 ILE A 342     -19.235  48.835  12.567  1.00 21.09      A    C  
ATOM   2690  N   LEU A 343     -22.483  45.378   9.535  1.00 22.15      A    N  
ATOM   2691  CA  LEU A 343     -23.478  44.311   9.429  1.00 24.27      A    C  
ATOM   2692  C   LEU A 343     -23.235  43.418   8.221  1.00 24.07      A    C  
ATOM   2693  O   LEU A 343     -23.420  42.198   8.305  1.00 24.53      A    O  
ATOM   2694  CB  LEU A 343     -24.891  44.871   9.391  1.00 25.36      A    C  
ATOM   2695  CG  LEU A 343     -25.357  45.600  10.651  1.00 27.08      A    C  
ATOM   2696  CD1 LEU A 343     -26.680  46.282  10.344  1.00 30.66      A    C  
ATOM   2697  CD2 LEU A 343     -25.469  44.674  11.844  1.00 31.97      A    C  
ATOM   2698  N   ARG A 344     -22.831  44.012   7.097  1.00 23.99      A    N  
ATOM   2699  CA  ARG A 344     -22.571  43.225   5.906  1.00 24.27      A    C  
ATOM   2700  C   ARG A 344     -21.351  42.311   6.088  1.00 22.64      A    C  
ATOM   2701  O   ARG A 344     -21.402  41.142   5.709  1.00 23.16      A    O  
ATOM   2702  CB  ARG A 344     -22.415  44.128   4.691  1.00 24.82      A    C  
ATOM   2703  CG  ARG A 344     -22.134  43.379   3.405  1.00 24.61      A    C  
ATOM   2704  CD  ARG A 344     -22.082  44.342   2.240  1.00 25.03      A    C  
ATOM   2705  NE  ARG A 344     -21.900  43.615   0.996  1.00 26.66      A    N  
ATOM   2706  CZ  ARG A 344     -21.795  44.192  -0.206  1.00 28.73      A    C  
ATOM   2707  NH1 ARG A 344     -21.872  45.502  -0.328  1.00 25.80      A    N1+
ATOM   2708  NH2 ARG A 344     -21.624  43.448  -1.293  1.00 29.48      A    N  
ATOM   2709  N   PHE A 345     -20.280  42.828   6.692  1.00 21.64      A    N  
ATOM   2710  CA  PHE A 345     -19.088  42.028   6.968  1.00 19.65      A    C  
ATOM   2711  C   PHE A 345     -19.443  40.855   7.903  1.00 23.50      A    C  
ATOM   2712  O   PHE A 345     -19.073  39.703   7.634  1.00 24.74      A    O  
ATOM   2713  CB  PHE A 345     -18.003  42.872   7.642  1.00 19.94      A    C  
ATOM   2714  CG  PHE A 345     -17.144  43.681   6.709  1.00 19.32      A    C  
ATOM   2715  CD1 PHE A 345     -16.682  43.170   5.502  1.00 21.08      A    C  
ATOM   2716  CD2 PHE A 345     -16.661  44.920   7.129  1.00 17.62      A    C  
ATOM   2717  CE1 PHE A 345     -15.838  43.917   4.688  1.00 20.81      A    C  
ATOM   2718  CE2 PHE A 345     -15.802  45.663   6.330  1.00 18.32      A    C  
ATOM   2719  CZ  PHE A 345     -15.384  45.161   5.116  1.00 20.05      A    C  
ATOM   2720  N   GLN A 346     -20.191  41.154   8.967  1.00 22.64      A    N  
ATOM   2721  CA  GLN A 346     -20.589  40.134   9.951  1.00 26.53      A    C  
ATOM   2722  C   GLN A 346     -21.414  39.048   9.280  1.00 25.19      A    C  
ATOM   2723  O   GLN A 346     -21.162  37.861   9.472  1.00 28.13      A    O  
ATOM   2724  CB  GLN A 346     -21.363  40.753  11.102  1.00 30.65      A    C  
ATOM   2725  CG  GLN A 346     -20.513  41.619  12.020  1.00 35.88      A    C  
ATOM   2726  CD  GLN A 346     -21.266  42.082  13.253  1.00 44.34      A    C  
ATOM   2727  NE2 GLN A 346     -20.644  41.924  14.419  1.00 51.76      A    N  
ATOM   2728  OE1 GLN A 346     -22.395  42.574  13.163  1.00 51.30      A    O  
ATOM   2729  N   LYS A 347     -22.367  39.463   8.457  1.00 26.01      A    N  
ATOM   2730  CA  LYS A 347     -23.212  38.528   7.739  1.00 28.38      A    C  
ATOM   2731  C   LYS A 347     -22.431  37.604   6.811  1.00 28.16      A    C  
ATOM   2732  O   LYS A 347     -22.645  36.395   6.823  1.00 28.00      A    O  
ATOM   2733  CB  LYS A 347     -24.281  39.279   6.947  1.00 29.91      A    C  
ATOM   2734  CG  LYS A 347     -25.182  38.340   6.154  1.00 37.31      A    C  
ATOM   2735  CD  LYS A 347     -26.458  39.039   5.725  1.00 42.46      A    C  
ATOM   2736  CE  LYS A 347     -27.320  38.126   4.864  1.00 43.77      A    C  
ATOM   2737  NZ  LYS A 347     -26.667  37.863   3.551  1.00 45.23      A    N1+
ATOM   2738  N  AGLU A 348     -21.536  38.175   6.005  0.44 27.42      A    N  
ATOM   2739  N  BGLU A 348     -21.526  38.161   6.021  0.56 26.25      A    N  
ATOM   2740  CA AGLU A 348     -20.727  37.397   5.056  0.44 27.76      A    C  
ATOM   2741  CA BGLU A 348     -20.778  37.362   5.056  0.56 25.98      A    C  
ATOM   2742  C  AGLU A 348     -19.765  36.458   5.786  0.44 27.47      A    C  
ATOM   2743  C  BGLU A 348     -19.696  36.486   5.723  0.56 26.79      A    C  
ATOM   2744  O  AGLU A 348     -19.641  35.286   5.437  0.44 27.29      A    O  
ATOM   2745  O  BGLU A 348     -19.421  35.377   5.263  0.56 26.83      A    O  
ATOM   2746  CB AGLU A 348     -19.949  38.316   4.098  0.44 29.22      A    C  
ATOM   2747  CB BGLU A 348     -20.233  38.257   3.937  0.56 26.16      A    C  
ATOM   2748  CG AGLU A 348     -19.091  37.568   3.074  0.44 30.33      A    C  
ATOM   2749  CG BGLU A 348     -21.362  38.943   3.153  0.56 24.73      A    C  
ATOM   2750  CD AGLU A 348     -18.613  38.421   1.903  0.44 31.35      A    C  
ATOM   2751  CD BGLU A 348     -20.902  39.678   1.903  0.56 25.30      A    C  
ATOM   2752  OE1AGLU A 348     -19.044  39.586   1.773  0.44 30.87      A    O  
ATOM   2753  OE1BGLU A 348     -19.809  39.369   1.376  0.56 23.93      A    O  
ATOM   2754  OE2AGLU A 348     -17.795  37.916   1.102  0.44 32.72      A    O1-
ATOM   2755  OE2BGLU A 348     -21.646  40.577   1.449  0.56 23.05      A    O1-
ATOM   2756  N   LEU A 349     -19.093  36.975   6.806  1.00 26.22      A    N  
ATOM   2757  CA  LEU A 349     -18.146  36.154   7.576  1.00 24.48      A    C  
ATOM   2758  C   LEU A 349     -18.840  34.983   8.256  1.00 24.55      A    C  
ATOM   2759  O   LEU A 349     -18.280  33.885   8.297  1.00 27.48      A    O  
ATOM   2760  CB  LEU A 349     -17.420  36.984   8.632  1.00 24.61      A    C  
ATOM   2761  CG  LEU A 349     -16.300  37.886   8.098  1.00 24.03      A    C  
ATOM   2762  CD1 LEU A 349     -15.860  38.883   9.171  1.00 26.30      A    C  
ATOM   2763  CD2 LEU A 349     -15.133  37.032   7.601  1.00 26.29      A    C  
ATOM   2764  N   LYS A 350     -20.026  35.227   8.809  1.00 26.15      A    N  
ATOM   2765  CA  LYS A 350     -20.810  34.171   9.462  1.00 30.13      A    C  
ATOM   2766  C   LYS A 350     -21.139  33.042   8.478  1.00 29.44      A    C  
ATOM   2767  O   LYS A 350     -21.047  31.855   8.811  1.00 29.01      A    O  
ATOM   2768  CB  LYS A 350     -22.108  34.737  10.029  1.00 37.51      A    C  
ATOM   2769  CG  LYS A 350     -22.995  33.674  10.667  1.00 45.98      A    C  
ATOM   2770  CD  LYS A 350     -24.331  34.211  11.164  1.00 53.23      A    C  
ATOM   2771  CE  LYS A 350     -25.200  33.075  11.708  1.00 62.30      A    C  
ATOM   2772  NZ  LYS A 350     -26.540  33.547  12.169  1.00 67.28      A    N1+
ATOM   2773  N   GLU A 351     -21.544  33.416   7.268  1.00 28.97      A    N  
ATOM   2774  CA  GLU A 351     -21.867  32.428   6.240  1.00 30.25      A    C  
ATOM   2775  C   GLU A 351     -20.689  31.526   5.929  1.00 27.43      A    C  
ATOM   2776  O   GLU A 351     -20.834  30.316   5.762  1.00 27.92      A    O  
ATOM   2777  CB  GLU A 351     -22.321  33.125   4.954  1.00 31.86      A    C  
ATOM   2778  CG  GLU A 351     -23.682  33.768   5.066  1.00 39.94      A    C  
ATOM   2779  CD  GLU A 351     -23.987  34.694   3.902  1.00 42.51      A    C  
ATOM   2780  OE1 GLU A 351     -23.134  34.832   2.984  1.00 43.98      A    O  
ATOM   2781  OE2 GLU A 351     -25.084  35.296   3.914  1.00 42.66      A    O1-
ATOM   2782  N   ILE A 352     -19.508  32.118   5.885  1.00 28.08      A    N  
ATOM   2783  CA  ILE A 352     -18.281  31.391   5.587  1.00 27.61      A    C  
ATOM   2784  C   ILE A 352     -17.857  30.551   6.791  1.00 27.64      A    C  
ATOM   2785  O   ILE A 352     -17.532  29.363   6.651  1.00 27.47      A    O  
ATOM   2786  CB  ILE A 352     -17.145  32.385   5.215  1.00 29.49      A    C  
ATOM   2787  CG1 ILE A 352     -17.496  33.105   3.905  1.00 29.19      A    C  
ATOM   2788  CG2 ILE A 352     -15.795  31.686   5.104  1.00 30.34      A    C  
ATOM   2789  CD1 ILE A 352     -16.564  34.236   3.531  1.00 32.88      A    C  
ATOM   2790  N   GLN A 353     -17.852  31.164   7.968  1.00 27.09      A    N  
ATOM   2791  CA  GLN A 353     -17.346  30.495   9.169  1.00 27.41      A    C  
ATOM   2792  C   GLN A 353     -18.110  29.248   9.557  1.00 30.73      A    C  
ATOM   2793  O   GLN A 353     -17.503  28.247   9.951  1.00 28.90      A    O  
ATOM   2794  CB  GLN A 353     -17.377  31.428  10.375  1.00 28.04      A    C  
ATOM   2795  CG  GLN A 353     -16.421  32.590  10.298  1.00 28.72      A    C  
ATOM   2796  CD  GLN A 353     -16.874  33.739  11.197  1.00 29.41      A    C  
ATOM   2797  NE2 GLN A 353     -15.965  34.602  11.530  1.00 31.61      A    N  
ATOM   2798  OE1 GLN A 353     -18.051  33.835  11.569  1.00 33.11      A    O  
ATOM   2799  N   TYR A 354     -19.433  29.324   9.478  1.00 28.19      A    N  
ATOM   2800  CA  TYR A 354     -20.277  28.226   9.938  1.00 32.25      A    C  
ATOM   2801  C   TYR A 354     -20.681  27.288   8.801  1.00 35.26      A    C  
ATOM   2802  O   TYR A 354     -21.620  26.515   8.938  1.00 35.03      A    O  
ATOM   2803  CB  TYR A 354     -21.479  28.777  10.714  1.00 30.61      A    C  
ATOM   2804  CG  TYR A 354     -21.131  29.500  12.011  1.00 30.40      A    C  
ATOM   2805  CD1 TYR A 354     -20.865  30.872  12.028  1.00 29.07      A    C  
ATOM   2806  CD2 TYR A 354     -21.112  28.821  13.234  1.00 31.74      A    C  
ATOM   2807  CE1 TYR A 354     -20.578  31.545  13.215  1.00 29.21      A    C  
ATOM   2808  CE2 TYR A 354     -20.830  29.480  14.430  1.00 29.40      A    C  
ATOM   2809  CZ  TYR A 354     -20.555  30.839  14.417  1.00 30.35      A    C  
ATOM   2810  OH  TYR A 354     -20.260  31.477  15.604  1.00 26.42      A    O  
ATOM   2811  N   GLY A 355     -19.959  27.359   7.685  1.00 36.25      A    N  
ATOM   2812  CA  GLY A 355     -20.121  26.414   6.579  1.00 39.19      A    C  
ATOM   2813  C   GLY A 355     -21.405  26.546   5.779  1.00 43.19      A    C  
ATOM   2814  O   GLY A 355     -21.764  25.620   5.048  1.00 41.87      A    O  
ATOM   2815  N   ILE A 356     -22.088  27.685   5.920  1.00 39.69      A    N  
ATOM   2816  CA  ILE A 356     -23.329  27.952   5.191  1.00 43.48      A    C  
ATOM   2817  C   ILE A 356     -22.978  28.097   3.716  1.00 44.76      A    C  
ATOM   2818  O   ILE A 356     -23.695  27.610   2.845  1.00 42.98      A    O  
ATOM   2819  CB  ILE A 356     -24.049  29.205   5.741  1.00 45.64      A    C  
ATOM   2820  CG1 ILE A 356     -24.553  28.918   7.166  1.00 50.09      A    C  
ATOM   2821  CG2 ILE A 356     -25.200  29.626   4.829  1.00 47.00      A    C  
ATOM   2822  CD1 ILE A 356     -24.986  30.146   7.945  1.00 53.99      A    C  
ATOM   2823  N   ARG A 357     -21.846  28.740   3.462  1.00 45.10      A    N  
ATOM   2824  CA  ARG A 357     -21.289  28.887   2.130  1.00 45.72      A    C  
ATOM   2825  C   ARG A 357     -19.874  28.309   2.146  1.00 46.43      A    C  
ATOM   2826  O   ARG A 357     -19.009  28.802   2.860  1.00 44.64      A    O  
ATOM   2827  CB  ARG A 357     -21.356  30.371   1.730  1.00 50.27      A    C  
ATOM   2828  CG  ARG A 357     -20.244  30.942   0.859  1.00 51.97      A    C  
ATOM   2829  CD  ARG A 357     -20.672  32.314   0.350  1.00 56.68      A    C  
ATOM   2830  NE  ARG A 357     -19.626  33.344   0.395  1.00 57.35      A    N  
ATOM   2831  CZ  ARG A 357     -18.658  33.519  -0.506  1.00 61.07      A    C  
ATOM   2832  NH1 ARG A 357     -18.526  32.704  -1.552  1.00 64.54      A    N1+
ATOM   2833  NH2 ARG A 357     -17.788  34.513  -0.342  1.00 62.16      A    N  
ATOM   2834  N   ALA A 358     -19.659  27.230   1.394  1.00 47.29      A    N  
ATOM   2835  CA  ALA A 358     -18.337  26.601   1.293  1.00 45.90      A    C  
ATOM   2836  C   ALA A 358     -17.324  27.623   0.766  1.00 43.78      A    C  
ATOM   2837  O   ALA A 358     -17.623  28.386  -0.165  1.00 46.06      A    O  
ATOM   2838  CB  ALA A 358     -18.384  25.375   0.386  1.00 47.66      A    C  
ATOM   2839  N   HIS A 359     -16.127  27.633   1.356  1.00 37.89      A    N  
ATOM   2840  CA  HIS A 359     -15.127  28.642   1.027  1.00 35.97      A    C  
ATOM   2841  C   HIS A 359     -13.704  28.159   1.353  1.00 31.69      A    C  
ATOM   2842  O   HIS A 359     -13.481  27.473   2.350  1.00 33.00      A    O  
ATOM   2843  CB  HIS A 359     -15.450  29.932   1.798  1.00 33.00      A    C  
ATOM   2844  CG  HIS A 359     -14.830  31.163   1.219  1.00 36.35      A    C  
ATOM   2845  CD2 HIS A 359     -15.346  32.146   0.449  1.00 36.22      A    C  
ATOM   2846  ND1 HIS A 359     -13.515  31.504   1.435  1.00 33.76      A    N  
ATOM   2847  CE1 HIS A 359     -13.238  32.631   0.808  1.00 36.90      A    C  
ATOM   2848  NE2 HIS A 359     -14.337  33.047   0.207  1.00 36.39      A    N  
ATOM   2849  N   GLU A 360     -12.764  28.526   0.491  1.00 33.02      A    N  
ATOM   2850  CA  GLU A 360     -11.341  28.169   0.606  1.00 34.15      A    C  
ATOM   2851  C   GLU A 360     -10.664  28.670   1.886  1.00 31.49      A    C  
ATOM   2852  O   GLU A 360      -9.635  28.144   2.295  1.00 28.70      A    O  
ATOM   2853  CB  GLU A 360     -10.561  28.724  -0.588  1.00 39.10      A    C  
ATOM   2854  CG  GLU A 360     -10.639  30.240  -0.727  1.00 46.02      A    C  
ATOM   2855  CD  GLU A 360      -9.776  30.768  -1.849  1.00 57.65      A    C  
ATOM   2856  OE1 GLU A 360      -8.822  30.064  -2.252  1.00 61.46      A    O  
ATOM   2857  OE2 GLU A 360     -10.047  31.898  -2.313  1.00 65.21      A    O1-
ATOM   2858  N   TRP A 361     -11.235  29.704   2.482  1.00 28.74      A    N  
ATOM   2859  CA  TRP A 361     -10.752  30.263   3.747  1.00 28.40      A    C  
ATOM   2860  C   TRP A 361     -10.938  29.324   4.937  1.00 28.20      A    C  
ATOM   2861  O   TRP A 361     -10.234  29.465   5.957  1.00 28.28      A    O  
ATOM   2862  CB  TRP A 361     -11.470  31.581   4.047  1.00 27.77      A    C  
ATOM   2863  CG  TRP A 361     -10.976  32.782   3.347  1.00 25.34      A    C  
ATOM   2864  CD1 TRP A 361      -9.970  32.869   2.446  1.00 24.14      A    C  
ATOM   2865  CD2 TRP A 361     -11.520  34.090   3.468  1.00 24.00      A    C  
ATOM   2866  CE2 TRP A 361     -10.780  34.926   2.625  1.00 24.63      A    C  
ATOM   2867  CE3 TRP A 361     -12.563  34.632   4.221  1.00 25.25      A    C  
ATOM   2868  NE1 TRP A 361      -9.840  34.153   2.006  1.00 25.55      A    N  
ATOM   2869  CZ2 TRP A 361     -11.036  36.295   2.511  1.00 26.19      A    C  
ATOM   2870  CZ3 TRP A 361     -12.819  35.980   4.122  1.00 25.16      A    C  
ATOM   2871  CH2 TRP A 361     -12.054  36.802   3.271  1.00 25.23      A    C  
ATOM   2872  N   MET A 362     -11.859  28.366   4.836  1.00 30.92      A    N  
ATOM   2873  CA  MET A 362     -12.101  27.451   5.934  1.00 29.06      A    C  
ATOM   2874  C   MET A 362     -11.318  26.148   5.771  1.00 29.07      A    C  
ATOM   2875  O   MET A 362     -11.272  25.558   4.680  1.00 32.53      A    O  
ATOM   2876  CB  MET A 362     -13.582  27.163   6.072  1.00 28.81      A    C  
ATOM   2877  CG  MET A 362     -14.448  28.399   6.285  1.00 27.40      A    C  
ATOM   2878  SD  MET A 362     -13.895  29.511   7.627  1.00 26.47      A    S  
ATOM   2879  CE  MET A 362     -14.096  28.505   9.079  1.00 26.25      A    C  
ATOM   2880  N   PHE A 363     -10.730  25.713   6.881  1.00 29.33      A    N  
ATOM   2881  CA  PHE A 363      -9.923  24.502   6.989  1.00 28.43      A    C  
ATOM   2882  C   PHE A 363     -10.703  23.501   7.839  1.00 28.19      A    C  
ATOM   2883  O   PHE A 363     -10.963  23.753   9.016  1.00 24.31      A    O  
ATOM   2884  CB  PHE A 363      -8.575  24.870   7.635  1.00 29.97      A    C  
ATOM   2885  CG  PHE A 363      -7.715  23.687   8.008  1.00 31.08      A    C  
ATOM   2886  CD1 PHE A 363      -6.882  23.085   7.067  1.00 34.55      A    C  
ATOM   2887  CD2 PHE A 363      -7.717  23.202   9.294  1.00 29.68      A    C  
ATOM   2888  CE1 PHE A 363      -6.091  22.004   7.412  1.00 34.18      A    C  
ATOM   2889  CE2 PHE A 363      -6.920  22.125   9.651  1.00 32.23      A    C  
ATOM   2890  CZ  PHE A 363      -6.105  21.531   8.712  1.00 32.00      A    C  
ATOM   2891  N   PRO A 364     -11.120  22.357   7.246  1.00 30.32      A    N  
ATOM   2892  CA  PRO A 364     -11.917  21.449   8.073  1.00 28.28      A    C  
ATOM   2893  C   PRO A 364     -11.105  20.669   9.105  1.00 27.93      A    C  
ATOM   2894  O   PRO A 364      -9.970  20.274   8.822  1.00 27.47      A    O  
ATOM   2895  CB  PRO A 364     -12.541  20.482   7.045  1.00 29.58      A    C  
ATOM   2896  CG  PRO A 364     -11.630  20.523   5.850  1.00 29.18      A    C  
ATOM   2897  CD  PRO A 364     -10.936  21.872   5.865  1.00 30.98      A    C  
ATOM   2898  N   VAL A 365     -11.711  20.465  10.277  1.00 27.20      A    N  
ATOM   2899  CA  VAL A 365     -11.158  19.672  11.362  1.00 30.68      A    C  
ATOM   2900  C   VAL A 365     -11.720  18.247  11.287  1.00 34.78      A    C  
ATOM   2901  O   VAL A 365     -10.963  17.268  11.258  1.00 33.27      A    O  
ATOM   2902  CB  VAL A 365     -11.514  20.265  12.745  1.00 31.46      A    C  
ATOM   2903  CG1 VAL A 365     -11.071  19.336  13.867  1.00 34.82      A    C  
ATOM   2904  CG2 VAL A 365     -10.876  21.639  12.915  1.00 30.30      A    C  
ATOM   2905  OXT VAL A 365     -12.941  18.065  11.249  1.00 33.48      A    O1-
TER   
ATOM   2906  N   SER B   3      -1.292  45.810  51.834  1.00 62.84      B    N  
ATOM   2907  CA  SER B   3      -0.293  45.643  52.932  1.00 63.29      B    C  
ATOM   2908  C   SER B   3       0.715  44.546  52.585  1.00 55.20      B    C  
ATOM   2909  O   SER B   3       0.363  43.399  52.292  1.00 55.74      B    O  
ATOM   2910  CB  SER B   3      -0.976  45.343  54.270  1.00 68.19      B    C  
ATOM   2911  OG  SER B   3      -0.060  45.483  55.350  1.00 70.04      B    O  
ATOM   2912  N   SER B   4       1.979  44.921  52.658  1.00 46.91      B    N  
ATOM   2913  CA  SER B   4       3.075  44.086  52.228  1.00 38.78      B    C  
ATOM   2914  C   SER B   4       3.232  42.787  53.000  1.00 37.37      B    C  
ATOM   2915  O   SER B   4       2.697  42.622  54.091  1.00 41.28      B    O  
ATOM   2916  CB  SER B   4       4.367  44.898  52.360  1.00 36.28      B    C  
ATOM   2917  OG  SER B   4       5.475  44.167  51.886  1.00 30.65      B    O  
ATOM   2918  N   PHE B   5       3.950  41.853  52.395  1.00 30.84      B    N  
ATOM   2919  CA  PHE B   5       4.479  40.722  53.115  1.00 31.03      B    C  
ATOM   2920  C   PHE B   5       5.474  41.331  54.108  1.00 33.48      B    C  
ATOM   2921  O   PHE B   5       5.948  42.470  53.917  1.00 30.42      B    O  
ATOM   2922  CB  PHE B   5       5.159  39.684  52.200  1.00 32.30      B    C  
ATOM   2923  CG  PHE B   5       6.169  40.264  51.230  1.00 32.77      B    C  
ATOM   2924  CD1 PHE B   5       7.506  40.399  51.583  1.00 36.17      B    C  
ATOM   2925  CD2 PHE B   5       5.777  40.642  49.947  1.00 33.12      B    C  
ATOM   2926  CE1 PHE B   5       8.427  40.913  50.681  1.00 33.86      B    C  
ATOM   2927  CE2 PHE B   5       6.693  41.156  49.040  1.00 35.68      B    C  
ATOM   2928  CZ  PHE B   5       8.020  41.300  49.413  1.00 33.60      B    C  
ATOM   2929  N   LYS B   6       5.738  40.585  55.175  1.00 38.35      B    N  
ATOM   2930  CA  LYS B   6       6.609  41.026  56.267  1.00 36.73      B    C  
ATOM   2931  C   LYS B   6       7.724  40.048  56.476  1.00 33.87      B    C  
ATOM   2932  O   LYS B   6       7.509  38.838  56.425  1.00 38.14      B    O  
ATOM   2933  CB  LYS B   6       5.823  41.142  57.577  1.00 37.80      B    C  
ATOM   2934  CG  LYS B   6       5.402  42.549  57.932  1.00 43.72      B    C  
ATOM   2935  CD  LYS B   6       4.304  43.093  57.046  1.00 46.13      B    C  
ATOM   2936  CE  LYS B   6       3.790  44.417  57.600  1.00 50.77      B    C  
ATOM   2937  NZ  LYS B   6       2.734  45.040  56.758  1.00 54.04      B    N1+
ATOM   2938  N   ALA B   7       8.929  40.567  56.737  1.00 33.32      B    N  
ATOM   2939  CA  ALA B   7      10.081  39.707  57.023  1.00 35.85      B    C  
ATOM   2940  C   ALA B   7       9.876  38.931  58.334  1.00 35.80      B    C  
ATOM   2941  O   ALA B   7      10.446  37.857  58.518  1.00 38.41      B    O  
ATOM   2942  CB  ALA B   7      11.359  40.529  57.098  1.00 35.08      B    C  
ATOM   2943  N   ALA B   8       9.080  39.496  59.235  1.00 42.08      B    N  
ATOM   2944  CA  ALA B   8       8.737  38.820  60.497  1.00 46.17      B    C  
ATOM   2945  C   ALA B   8       8.014  37.476  60.285  1.00 46.95      B    C  
ATOM   2946  O   ALA B   8       8.102  36.591  61.140  1.00 46.68      B    O  
ATOM   2947  CB  ALA B   8       7.895  39.740  61.370  1.00 45.80      B    C  
ATOM   2948  N   ASP B   9       7.320  37.323  59.149  1.00 44.37      B    N  
ATOM   2949  CA  ASP B   9       6.544  36.112  58.834  1.00 41.77      B    C  
ATOM   2950  C   ASP B   9       7.307  35.061  58.013  1.00 42.61      B    C  
ATOM   2951  O   ASP B   9       6.724  34.054  57.582  1.00 40.48      B    O  
ATOM   2952  CB  ASP B   9       5.247  36.507  58.108  1.00 44.71      B    C  
ATOM   2953  CG  ASP B   9       4.385  37.484  58.918  1.00 48.48      B    C  
ATOM   2954  OD1 ASP B   9       4.466  37.463  60.165  1.00 54.53      B    O  
ATOM   2955  OD2 ASP B   9       3.624  38.276  58.315  1.00 44.61      B    O1-
ATOM   2956  N   LEU B  10       8.603  35.286  57.795  1.00 39.40      B    N  
ATOM   2957  CA  LEU B  10       9.437  34.352  57.027  1.00 42.26      B    C  
ATOM   2958  C   LEU B  10       9.354  32.892  57.457  1.00 45.37      B    C  
ATOM   2959  O   LEU B  10       9.688  32.539  58.591  1.00 42.99      B    O  
ATOM   2960  CB  LEU B  10      10.913  34.760  57.045  1.00 43.30      B    C  
ATOM   2961  CG  LEU B  10      11.490  35.485  55.833  1.00 44.63      B    C  
ATOM   2962  CD1 LEU B  10      12.881  35.977  56.187  1.00 45.17      B    C  
ATOM   2963  CD2 LEU B  10      11.547  34.592  54.595  1.00 44.08      B    C  
ATOM   2964  N   GLN B  11       8.917  32.052  56.526  1.00 43.79      B    N  
ATOM   2965  CA  GLN B  11       8.899  30.615  56.718  1.00 42.33      B    C  
ATOM   2966  C   GLN B  11      10.173  30.089  56.091  1.00 43.17      B    C  
ATOM   2967  O   GLN B  11      10.557  30.545  55.020  1.00 46.97      B    O  
ATOM   2968  CB  GLN B  11       7.670  30.014  56.042  1.00 42.32      B    C  
ATOM   2969  CG  GLN B  11       6.367  30.653  56.497  1.00 45.22      B    C  
ATOM   2970  CD  GLN B  11       6.133  30.473  57.982  1.00 48.62      B    C  
ATOM   2971  NE2 GLN B  11       6.101  31.572  58.713  1.00 45.80      B    N  
ATOM   2972  OE1 GLN B  11       5.985  29.350  58.464  1.00 58.14      B    O  
ATOM   2973  N   LEU B  12      10.845  29.153  56.757  1.00 42.38      B    N  
ATOM   2974  CA  LEU B  12      12.103  28.601  56.272  1.00 42.67      B    C  
ATOM   2975  C   LEU B  12      12.006  27.093  56.092  1.00 44.09      B    C  
ATOM   2976  O   LEU B  12      11.378  26.406  56.898  1.00 47.37      B    O  
ATOM   2977  CB  LEU B  12      13.239  28.954  57.251  1.00 45.46      B    C  
ATOM   2978  CG  LEU B  12      14.639  28.329  57.099  1.00 47.80      B    C  
ATOM   2979  CD1 LEU B  12      15.304  28.659  55.766  1.00 46.37      B    C  
ATOM   2980  CD2 LEU B  12      15.524  28.778  58.262  1.00 49.37      B    C  
ATOM   2981  N   GLU B  13      12.624  26.599  55.023  1.00 41.97      B    N  
ATOM   2982  CA  GLU B  13      12.686  25.181  54.703  1.00 44.86      B    C  
ATOM   2983  C   GLU B  13      14.035  24.907  54.052  1.00 44.60      B    C  
ATOM   2984  O   GLU B  13      14.276  25.292  52.892  1.00 43.18      B    O  
ATOM   2985  CB  GLU B  13      11.550  24.768  53.750  1.00 46.62      B    C  
ATOM   2986  CG  GLU B  13      11.590  23.294  53.355  1.00 48.48      B    C  
ATOM   2987  CD  GLU B  13      10.608  22.926  52.249  1.00 48.67      B    C  
ATOM   2988  OE1 GLU B  13       9.552  23.579  52.130  1.00 53.19      B    O  
ATOM   2989  OE2 GLU B  13      10.902  21.977  51.494  1.00 46.16      B    O1-
ATOM   2990  N   MET B  14      14.914  24.237  54.793  1.00 43.99      B    N  
ATOM   2991  CA  MET B  14      16.260  23.947  54.317  1.00 42.24      B    C  
ATOM   2992  C   MET B  14      16.314  22.766  53.346  1.00 45.38      B    C  
ATOM   2993  O   MET B  14      15.586  21.779  53.500  1.00 49.93      B    O  
ATOM   2994  CB  MET B  14      17.190  23.687  55.504  1.00 44.59      B    C  
ATOM   2995  CG  MET B  14      17.327  24.864  56.467  1.00 44.82      B    C  
ATOM   2996  SD  MET B  14      18.076  26.332  55.724  1.00 51.41      B    S  
ATOM   2997  CE  MET B  14      19.689  25.683  55.287  1.00 48.29      B    C  
ATOM   2998  N   THR B  15      17.200  22.859  52.361  1.00 44.55      B    N  
ATOM   2999  CA  THR B  15      17.374  21.810  51.376  1.00 47.65      B    C  
ATOM   3000  C   THR B  15      17.772  20.521  52.093  1.00 55.77      B    C  
ATOM   3001  O   THR B  15      18.471  20.568  53.107  1.00 50.72      B    O  
ATOM   3002  CB  THR B  15      18.424  22.192  50.304  1.00 48.99      B    C  
ATOM   3003  CG2 THR B  15      19.829  22.322  50.899  1.00 51.56      B    C  
ATOM   3004  OG1 THR B  15      18.439  21.211  49.259  1.00 51.68      B    O  
ATOM   3005  N   GLN B  16      17.283  19.387  51.591  1.00 58.60      B    N  
ATOM   3006  CA  GLN B  16      17.629  18.080  52.149  1.00 63.57      B    C  
ATOM   3007  C   GLN B  16      19.077  17.782  51.812  1.00 66.30      B    C  
ATOM   3008  O   GLN B  16      19.885  17.564  52.713  1.00 69.45      B    O  
ATOM   3009  CB  GLN B  16      16.711  16.975  51.613  1.00 68.28      B    C  
ATOM   3010  CG  GLN B  16      15.373  16.864  52.340  1.00 73.94      B    C  
ATOM   3011  CD  GLN B  16      15.483  16.149  53.682  1.00 75.90      B    C  
ATOM   3012  NE2 GLN B  16      14.880  16.730  54.713  1.00 77.18      B    N  
ATOM   3013  OE1 GLN B  16      16.088  15.078  53.785  1.00 76.81      B    O  
ATOM   3014  N   LYS B  17      19.396  17.771  50.517  1.00 66.12      B    N  
ATOM   3015  CA  LYS B  17      20.777  17.603  50.070  1.00 70.24      B    C  
ATOM   3016  C   LYS B  17      21.302  18.893  49.429  1.00 70.23      B    C  
ATOM   3017  O   LYS B  17      20.936  19.215  48.296  1.00 66.14      B    O  
ATOM   3018  CB  LYS B  17      20.929  16.447  49.075  1.00 72.51      B    C  
ATOM   3019  CG  LYS B  17      22.393  16.154  48.730  1.00 71.44      B    C  
ATOM   3020  CD  LYS B  17      22.571  15.044  47.703  1.00 69.98      B    C  
ATOM   3021  CE  LYS B  17      22.203  15.487  46.291  1.00 67.08      B    C  
ATOM   3022  NZ  LYS B  17      23.109  16.545  45.760  1.00 65.58      B    N1+
ATOM   3023  N   PRO B  18      22.153  19.641  50.163  1.00 70.60      B    N  
ATOM   3024  CA  PRO B  18      22.826  20.800  49.583  1.00 64.56      B    C  
ATOM   3025  C   PRO B  18      23.636  20.396  48.359  1.00 63.81      B    C  
ATOM   3026  O   PRO B  18      24.271  19.342  48.363  1.00 65.73      B    O  
ATOM   3027  CB  PRO B  18      23.759  21.261  50.704  1.00 65.21      B    C  
ATOM   3028  CG  PRO B  18      23.085  20.833  51.958  1.00 66.65      B    C  
ATOM   3029  CD  PRO B  18      22.359  19.560  51.624  1.00 68.66      B    C  
ATOM   3030  N   HIS B  19      23.606  21.221  47.319  1.00 64.46      B    N  
ATOM   3031  CA  HIS B  19      24.340  20.934  46.094  1.00 64.91      B    C  
ATOM   3032  C   HIS B  19      25.820  21.274  46.299  1.00 66.28      B    C  
ATOM   3033  O   HIS B  19      26.174  22.015  47.212  1.00 66.89      B    O  
ATOM   3034  CB  HIS B  19      23.740  21.730  44.929  1.00 69.73      B    C  
ATOM   3035  CG  HIS B  19      24.048  21.153  43.583  1.00 74.64      B    C  
ATOM   3036  CD2 HIS B  19      23.426  20.188  42.864  1.00 75.70      B    C  
ATOM   3037  ND1 HIS B  19      25.120  21.566  42.820  1.00 77.12      B    N  
ATOM   3038  CE1 HIS B  19      25.144  20.883  41.689  1.00 76.93      B    C  
ATOM   3039  NE2 HIS B  19      24.128  20.038  41.692  1.00 78.01      B    N  
ATOM   3040  N   LYS B  20      26.688  20.729  45.455  1.00 62.37      B    N  
ATOM   3041  CA  LYS B  20      28.120  20.952  45.596  1.00 62.99      B    C  
ATOM   3042  C   LYS B  20      28.527  22.304  45.008  1.00 61.46      B    C  
ATOM   3043  O   LYS B  20      28.269  22.578  43.834  1.00 57.41      B    O  
ATOM   3044  CB  LYS B  20      28.890  19.817  44.919  1.00 69.48      B    C  
ATOM   3045  CG  LYS B  20      30.324  19.673  45.398  1.00 76.52      B    C  
ATOM   3046  CD  LYS B  20      30.916  18.338  44.977  1.00 82.26      B    C  
ATOM   3047  CE  LYS B  20      32.246  18.079  45.665  1.00 87.10      B    C  
ATOM   3048  NZ  LYS B  20      32.728  16.693  45.416  1.00 91.75      B    N1+
ATOM   3049  N   LYS B  21      29.155  23.153  45.821  1.00 55.41      B    N  
ATOM   3050  CA  LYS B  21      29.641  24.449  45.337  1.00 51.68      B    C  
ATOM   3051  C   LYS B  21      30.608  24.283  44.176  1.00 50.30      B    C  
ATOM   3052  O   LYS B  21      31.277  23.256  44.076  1.00 53.08      B    O  
ATOM   3053  CB  LYS B  21      30.364  25.225  46.439  1.00 48.24      B    C  
ATOM   3054  CG  LYS B  21      29.470  26.052  47.334  1.00 44.54      B    C  
ATOM   3055  CD  LYS B  21      28.828  25.255  48.437  1.00 42.29      B    C  
ATOM   3056  CE  LYS B  21      28.138  26.211  49.384  1.00 39.07      B    C  
ATOM   3057  NZ  LYS B  21      27.482  25.527  50.523  1.00 42.49      B    N1+
ATOM   3058  N   PRO B  22      30.698  25.300  43.298  1.00 51.07      B    N  
ATOM   3059  CA  PRO B  22      31.678  25.269  42.204  1.00 52.82      B    C  
ATOM   3060  C   PRO B  22      33.128  25.186  42.709  1.00 57.37      B    C  
ATOM   3061  O   PRO B  22      33.411  25.583  43.837  1.00 52.71      B    O  
ATOM   3062  CB  PRO B  22      31.452  26.608  41.484  1.00 50.89      B    C  
ATOM   3063  CG  PRO B  22      30.076  27.036  41.865  1.00 48.44      B    C  
ATOM   3064  CD  PRO B  22      29.824  26.488  43.231  1.00 47.31      B    C  
ATOM   3065  N   GLY B  23      34.029  24.682  41.869  1.00 62.13      B    N  
ATOM   3066  CA  GLY B  23      35.439  24.533  42.239  1.00 61.09      B    C  
ATOM   3067  C   GLY B  23      36.191  25.851  42.226  1.00 65.14      B    C  
ATOM   3068  O   GLY B  23      36.670  26.295  41.180  1.00 68.42      B    O  
ATOM   3069  N   PRO B  27      35.890  28.765  36.215  1.00 78.03      B    N  
ATOM   3070  CA  PRO B  27      35.324  28.619  34.885  1.00 78.12      B    C  
ATOM   3071  C   PRO B  27      33.802  28.737  34.933  1.00 76.29      B    C  
ATOM   3072  O   PRO B  27      33.099  28.074  34.168  1.00 78.57      B    O  
ATOM   3073  CB  PRO B  27      35.740  27.197  34.515  1.00 78.56      B    C  
ATOM   3074  CG  PRO B  27      35.696  26.462  35.826  1.00 79.11      B    C  
ATOM   3075  CD  PRO B  27      35.900  27.476  36.928  1.00 77.02      B    C  
ATOM   3076  N   LEU B  28      33.315  29.600  35.820  1.00 71.78      B    N  
ATOM   3077  CA  LEU B  28      31.889  29.715  36.120  1.00 66.22      B    C  
ATOM   3078  C   LEU B  28      31.173  30.675  35.169  1.00 59.80      B    C  
ATOM   3079  O   LEU B  28      31.403  31.877  35.212  1.00 54.78      B    O  
ATOM   3080  CB  LEU B  28      31.735  30.187  37.566  1.00 65.49      B    C  
ATOM   3081  CG  LEU B  28      30.382  30.026  38.246  1.00 66.39      B    C  
ATOM   3082  CD1 LEU B  28      29.962  28.562  38.291  1.00 65.97      B    C  
ATOM   3083  CD2 LEU B  28      30.461  30.607  39.650  1.00 65.18      B    C  
ATOM   3084  N   VAL B  29      30.304  30.138  34.311  1.00 59.29      B    N  
ATOM   3085  CA  VAL B  29      29.567  30.961  33.341  1.00 51.64      B    C  
ATOM   3086  C   VAL B  29      28.469  31.773  34.043  1.00 46.34      B    C  
ATOM   3087  O   VAL B  29      27.742  31.250  34.890  1.00 44.53      B    O  
ATOM   3088  CB  VAL B  29      28.993  30.097  32.191  1.00 55.48      B    C  
ATOM   3089  CG1 VAL B  29      27.948  30.853  31.377  1.00 56.08      B    C  
ATOM   3090  CG2 VAL B  29      30.125  29.618  31.290  1.00 56.31      B    C  
ATOM   3091  N   PHE B  30      28.363  33.051  33.672  1.00 41.54      B    N  
ATOM   3092  CA  PHE B  30      27.402  33.978  34.284  1.00 39.20      B    C  
ATOM   3093  C   PHE B  30      25.959  33.495  34.215  1.00 34.15      B    C  
ATOM   3094  O   PHE B  30      25.450  33.183  33.140  1.00 37.06      B    O  
ATOM   3095  CB  PHE B  30      27.454  35.368  33.619  1.00 36.11      B    C  
ATOM   3096  CG  PHE B  30      26.418  36.329  34.158  1.00 32.22      B    C  
ATOM   3097  CD1 PHE B  30      26.666  37.045  35.319  1.00 31.72      B    C  
ATOM   3098  CD2 PHE B  30      25.177  36.468  33.546  1.00 31.51      B    C  
ATOM   3099  CE1 PHE B  30      25.721  37.904  35.844  1.00 31.90      B    C  
ATOM   3100  CE2 PHE B  30      24.227  37.326  34.072  1.00 29.52      B    C  
ATOM   3101  CZ  PHE B  30      24.496  38.039  35.222  1.00 29.74      B    C  
ATOM   3102  N   GLY B  31      25.319  33.483  35.372  1.00 31.28      B    N  
ATOM   3103  CA  GLY B  31      23.890  33.256  35.481  1.00 32.89      B    C  
ATOM   3104  C   GLY B  31      23.374  31.887  35.088  1.00 33.55      B    C  
ATOM   3105  O   GLY B  31      22.196  31.764  34.725  1.00 29.93      B    O  
ATOM   3106  N   LYS B  32      24.233  30.868  35.154  1.00 33.14      B    N  
ATOM   3107  CA  LYS B  32      23.805  29.496  34.868  1.00 37.14      B    C  
ATOM   3108  C   LYS B  32      23.905  28.546  36.057  1.00 36.04      B    C  
ATOM   3109  O   LYS B  32      23.281  27.484  36.039  1.00 32.47      B    O  
ATOM   3110  CB  LYS B  32      24.584  28.923  33.689  1.00 40.09      B    C  
ATOM   3111  CG  LYS B  32      24.158  29.467  32.339  1.00 43.40      B    C  
ATOM   3112  CD  LYS B  32      24.856  28.718  31.214  1.00 48.34      B    C  
ATOM   3113  CE  LYS B  32      24.396  29.183  29.843  1.00 51.31      B    C  
ATOM   3114  NZ  LYS B  32      25.059  28.433  28.734  1.00 54.08      B    N1+
ATOM   3115  N   THR B  33      24.684  28.916  37.075  1.00 35.11      B    N  
ATOM   3116  CA  THR B  33      24.837  28.113  38.290  1.00 35.28      B    C  
ATOM   3117  C   THR B  33      24.122  28.806  39.450  1.00 35.58      B    C  
ATOM   3118  O   THR B  33      24.380  29.982  39.739  1.00 39.09      B    O  
ATOM   3119  CB  THR B  33      26.330  27.917  38.635  1.00 35.54      B    C  
ATOM   3120  CG2 THR B  33      26.492  27.150  39.934  1.00 35.89      B    C  
ATOM   3121  OG1 THR B  33      26.988  27.212  37.570  1.00 37.67      B    O  
ATOM   3122  N   PHE B  34      23.237  28.085  40.125  1.00 29.49      B    N  
ATOM   3123  CA  PHE B  34      22.385  28.669  41.158  1.00 29.03      B    C  
ATOM   3124  C   PHE B  34      22.604  28.035  42.513  1.00 33.67      B    C  
ATOM   3125  O   PHE B  34      23.067  26.906  42.601  1.00 39.09      B    O  
ATOM   3126  CB  PHE B  34      20.897  28.569  40.761  1.00 32.99      B    C  
ATOM   3127  CG  PHE B  34      20.604  29.196  39.427  1.00 32.60      B    C  
ATOM   3128  CD1 PHE B  34      20.309  30.544  39.334  1.00 37.09      B    C  
ATOM   3129  CD2 PHE B  34      20.691  28.453  38.270  1.00 34.98      B    C  
ATOM   3130  CE1 PHE B  34      20.077  31.135  38.104  1.00 35.02      B    C  
ATOM   3131  CE2 PHE B  34      20.467  29.037  37.036  1.00 32.69      B    C  
ATOM   3132  CZ  PHE B  34      20.167  30.379  36.955  1.00 34.59      B    C  
ATOM   3133  N   THR B  35      22.230  28.760  43.561  1.00 31.59      B    N  
ATOM   3134  CA  THR B  35      22.475  28.323  44.940  1.00 31.45      B    C  
ATOM   3135  C   THR B  35      21.420  27.328  45.421  1.00 35.33      B    C  
ATOM   3136  O   THR B  35      20.580  26.882  44.632  1.00 34.51      B    O  
ATOM   3137  CB  THR B  35      22.587  29.529  45.888  1.00 31.24      B    C  
ATOM   3138  CG2 THR B  35      23.623  30.507  45.354  1.00 28.35      B    C  
ATOM   3139  OG1 THR B  35      21.315  30.172  46.033  1.00 29.64      B    O  
ATOM   3140  N   ASP B  36      21.479  26.958  46.702  1.00 36.52      B    N  
ATOM   3141  CA  ASP B  36      20.570  25.955  47.263  1.00 36.76      B    C  
ATOM   3142  C   ASP B  36      19.152  26.431  47.504  1.00 34.34      B    C  
ATOM   3143  O   ASP B  36      18.225  25.626  47.394  1.00 33.10      B    O  
ATOM   3144  CB  ASP B  36      21.102  25.410  48.600  1.00 37.92      B    C  
ATOM   3145  CG  ASP B  36      22.312  24.524  48.439  1.00 36.55      B    C  
ATOM   3146  OD1 ASP B  36      22.450  23.846  47.400  1.00 33.62      B    O  
ATOM   3147  OD2 ASP B  36      23.138  24.500  49.373  1.00 36.52      B    O1-
ATOM   3148  N   HIS B  37      18.979  27.711  47.850  1.00 32.78      B    N  
ATOM   3149  CA  HIS B  37      17.673  28.253  48.226  1.00 33.46      B    C  
ATOM   3150  C   HIS B  37      17.194  29.419  47.349  1.00 32.10      B    C  
ATOM   3151  O   HIS B  37      17.963  29.966  46.545  1.00 29.41      B    O  
ATOM   3152  CB  HIS B  37      17.702  28.713  49.688  1.00 35.63      B    C  
ATOM   3153  CG  HIS B  37      18.035  27.623  50.656  1.00 36.69      B    C  
ATOM   3154  CD2 HIS B  37      17.241  26.801  51.382  1.00 37.84      B    C  
ATOM   3155  ND1 HIS B  37      19.332  27.263  50.949  1.00 39.44      B    N  
ATOM   3156  CE1 HIS B  37      19.326  26.271  51.822  1.00 42.89      B    C  
ATOM   3157  NE2 HIS B  37      18.069  25.977  52.105  1.00 42.68      B    N  
ATOM   3158  N   MET B  38      15.923  29.772  47.541  1.00 31.94      B    N  
ATOM   3159  CA  MET B  38      15.255  30.862  46.842  1.00 29.36      B    C  
ATOM   3160  C   MET B  38      14.195  31.490  47.739  1.00 28.13      B    C  
ATOM   3161  O   MET B  38      13.696  30.866  48.682  1.00 33.02      B    O  
ATOM   3162  CB  MET B  38      14.602  30.338  45.548  1.00 27.89      B    C  
ATOM   3163  CG  MET B  38      13.370  29.477  45.807  1.00 26.14      B    C  
ATOM   3164  SD  MET B  38      12.780  28.608  44.341  1.00 28.22      B    S  
ATOM   3165  CE  MET B  38      12.344  30.029  43.312  1.00 27.61      B    C  
ATOM   3166  N   LEU B  39      13.857  32.742  47.475  1.00 27.12      B    N  
ATOM   3167  CA  LEU B  39      12.744  33.387  48.136  1.00 26.31      B    C  
ATOM   3168  C   LEU B  39      11.546  33.213  47.211  1.00 29.80      B    C  
ATOM   3169  O   LEU B  39      11.709  33.126  45.984  1.00 28.24      B    O  
ATOM   3170  CB  LEU B  39      12.991  34.879  48.331  1.00 25.63      B    C  
ATOM   3171  CG  LEU B  39      11.968  35.681  49.132  1.00 28.63      B    C  
ATOM   3172  CD1 LEU B  39      12.054  35.343  50.625  1.00 30.10      B    C  
ATOM   3173  CD2 LEU B  39      12.165  37.176  48.948  1.00 28.62      B    C  
ATOM   3174  N  AMET B  40      10.359  33.168  47.811  0.64 29.55      B    N  
ATOM   3175  N  BMET B  40      10.366  33.179  47.819  0.36 29.95      B    N  
ATOM   3176  CA AMET B  40       9.084  33.062  47.098  0.64 29.87      B    C  
ATOM   3177  CA BMET B  40       9.104  33.117  47.103  0.36 30.76      B    C  
ATOM   3178  C  AMET B  40       7.990  33.726  47.937  0.64 28.42      B    C  
ATOM   3179  C  BMET B  40       7.999  33.743  47.944  0.36 29.13      B    C  
ATOM   3180  O  AMET B  40       7.892  33.496  49.147  0.64 29.12      B    O  
ATOM   3181  O  BMET B  40       7.899  33.498  49.149  0.36 29.57      B    O  
ATOM   3182  CB AMET B  40       8.736  31.593  46.823  0.64 28.43      B    C  
ATOM   3183  CB BMET B  40       8.742  31.680  46.747  0.36 30.96      B    C  
ATOM   3184  CG AMET B  40       7.396  31.385  46.110  0.64 28.98      B    C  
ATOM   3185  CG BMET B  40       7.335  31.547  46.180  0.36 32.11      B    C  
ATOM   3186  SD AMET B  40       7.351  32.059  44.434  0.64 26.93      B    S  
ATOM   3187  SD BMET B  40       7.156  30.122  45.104  0.36 32.60      B    S  
ATOM   3188  CE AMET B  40       8.438  30.918  43.601  0.64 27.32      B    C  
ATOM   3189  CE BMET B  40       8.102  30.653  43.681  0.36 31.84      B    C  
ATOM   3190  N   VAL B  41       7.180  34.559  47.296  1.00 26.51      B    N  
ATOM   3191  CA  VAL B  41       6.033  35.175  47.927  1.00 30.07      B    C  
ATOM   3192  C   VAL B  41       4.928  35.143  46.863  1.00 30.51      B    C  
ATOM   3193  O   VAL B  41       5.172  35.445  45.673  1.00 26.11      B    O  
ATOM   3194  CB  VAL B  41       6.266  36.636  48.386  1.00 31.44      B    C  
ATOM   3195  CG1 VAL B  41       5.305  36.986  49.511  1.00 32.22      B    C  
ATOM   3196  CG2 VAL B  41       7.705  36.871  48.852  1.00 31.26      B    C  
ATOM   3197  N   GLU B  42       3.728  34.760  47.296  1.00 30.91      B    N  
ATOM   3198  CA  GLU B  42       2.552  34.711  46.427  1.00 31.24      B    C  
ATOM   3199  C   GLU B  42       1.600  35.847  46.750  1.00 28.93      B    C  
ATOM   3200  O   GLU B  42       1.470  36.257  47.904  1.00 31.85      B    O  
ATOM   3201  CB  GLU B  42       1.830  33.372  46.599  1.00 32.47      B    C  
ATOM   3202  CG  GLU B  42       2.753  32.179  46.474  1.00 35.05      B    C  
ATOM   3203  CD  GLU B  42       2.022  30.861  46.322  1.00 42.37      B    C  
ATOM   3204  OE1 GLU B  42       0.788  30.873  46.088  1.00 43.19      B    O  
ATOM   3205  OE2 GLU B  42       2.699  29.815  46.418  1.00 40.57      B    O1-
ATOM   3206  N   TRP B  43       0.918  36.359  45.728  1.00 27.87      B    N  
ATOM   3207  CA  TRP B  43      -0.049  37.425  45.916  1.00 27.07      B    C  
ATOM   3208  C   TRP B  43      -1.349  37.076  45.223  1.00 30.25      B    C  
ATOM   3209  O   TRP B  43      -1.333  36.664  44.075  1.00 26.65      B    O  
ATOM   3210  CB  TRP B  43       0.471  38.739  45.326  1.00 26.56      B    C  
ATOM   3211  CG  TRP B  43      -0.439  39.920  45.526  1.00 26.61      B    C  
ATOM   3212  CD1 TRP B  43      -0.544  40.701  46.649  1.00 28.56      B    C  
ATOM   3213  CD2 TRP B  43      -1.333  40.479  44.572  1.00 28.96      B    C  
ATOM   3214  CE2 TRP B  43      -1.966  41.574  45.182  1.00 29.33      B    C  
ATOM   3215  CE3 TRP B  43      -1.671  40.152  43.248  1.00 28.87      B    C  
ATOM   3216  NE1 TRP B  43      -1.458  41.691  46.446  1.00 30.47      B    N  
ATOM   3217  CZ2 TRP B  43      -2.907  42.358  44.520  1.00 30.90      B    C  
ATOM   3218  CZ3 TRP B  43      -2.597  40.931  42.590  1.00 30.46      B    C  
ATOM   3219  CH2 TRP B  43      -3.218  42.016  43.227  1.00 33.03      B    C  
ATOM   3220  N   ASN B  44      -2.461  37.257  45.916  1.00 32.43      B    N  
ATOM   3221  CA  ASN B  44      -3.763  37.041  45.305  1.00 36.54      B    C  
ATOM   3222  C   ASN B  44      -4.753  38.040  45.874  1.00 37.93      B    C  
ATOM   3223  O   ASN B  44      -4.344  39.064  46.432  1.00 36.18      B    O  
ATOM   3224  CB  ASN B  44      -4.207  35.583  45.474  1.00 37.56      B    C  
ATOM   3225  CG  ASN B  44      -4.246  35.144  46.925  1.00 39.31      B    C  
ATOM   3226  ND2 ASN B  44      -3.899  33.886  47.165  1.00 42.24      B    N  
ATOM   3227  OD1 ASN B  44      -4.573  35.927  47.820  1.00 37.16      B    O  
ATOM   3228  N   ASP B  45      -6.047  37.768  45.702  1.00 43.13      B    N  
ATOM   3229  CA  ASP B  45      -7.087  38.667  46.190  1.00 46.04      B    C  
ATOM   3230  C   ASP B  45      -7.096  38.777  47.716  1.00 43.88      B    C  
ATOM   3231  O   ASP B  45      -7.639  39.732  48.257  1.00 42.46      B    O  
ATOM   3232  CB  ASP B  45      -8.474  38.266  45.654  1.00 51.09      B    C  
ATOM   3233  CG  ASP B  45      -8.865  36.834  46.009  1.00 57.30      B    C  
ATOM   3234  OD1 ASP B  45      -8.015  36.057  46.505  1.00 61.01      B    O  
ATOM   3235  OD2 ASP B  45     -10.041  36.483  45.774  1.00 62.61      B    O1-
ATOM   3236  N   LYS B  46      -6.495  37.808  48.402  1.00 45.39      B    N  
ATOM   3237  CA  LYS B  46      -6.331  37.892  49.852  1.00 45.15      B    C  
ATOM   3238  C   LYS B  46      -5.023  38.604  50.216  1.00 45.61      B    C  
ATOM   3239  O   LYS B  46      -4.555  38.487  51.354  1.00 40.28      B    O  
ATOM   3240  CB  LYS B  46      -6.373  36.494  50.480  1.00 49.66      B    C  
ATOM   3241  CG  LYS B  46      -7.692  35.767  50.250  1.00 54.48      B    C  
ATOM   3242  CD  LYS B  46      -7.733  34.451  51.009  1.00 63.37      B    C  
ATOM   3243  CE  LYS B  46      -9.100  33.782  50.910  1.00 70.21      B    C  
ATOM   3244  NZ  LYS B  46      -9.184  32.555  51.758  1.00 71.96      B    N1+
ATOM   3245  N   GLY B  47      -4.455  39.342  49.255  1.00 41.74      B    N  
ATOM   3246  CA  GLY B  47      -3.187  40.063  49.431  1.00 36.87      B    C  
ATOM   3247  C   GLY B  47      -1.962  39.170  49.337  1.00 31.45      B    C  
ATOM   3248  O   GLY B  47      -1.992  38.081  48.735  1.00 33.25      B    O  
ATOM   3249  N   TRP B  48      -0.868  39.634  49.934  1.00 32.72      B    N  
ATOM   3250  CA  TRP B  48       0.364  38.875  49.987  1.00 31.15      B    C  
ATOM   3251  C   TRP B  48       0.334  37.779  51.041  1.00 32.98      B    C  
ATOM   3252  O   TRP B  48      -0.074  38.020  52.171  1.00 35.71      B    O  
ATOM   3253  CB  TRP B  48       1.539  39.787  50.360  1.00 32.79      B    C  
ATOM   3254  CG  TRP B  48       1.999  40.706  49.285  1.00 31.84      B    C  
ATOM   3255  CD1 TRP B  48       1.765  42.041  49.199  1.00 32.47      B    C  
ATOM   3256  CD2 TRP B  48       2.767  40.354  48.130  1.00 28.52      B    C  
ATOM   3257  CE2 TRP B  48       2.989  41.539  47.398  1.00 29.96      B    C  
ATOM   3258  CE3 TRP B  48       3.319  39.158  47.661  1.00 28.28      B    C  
ATOM   3259  NE1 TRP B  48       2.350  42.554  48.057  1.00 29.74      B    N  
ATOM   3260  CZ2 TRP B  48       3.723  41.559  46.196  1.00 24.90      B    C  
ATOM   3261  CZ3 TRP B  48       4.050  39.177  46.480  1.00 27.47      B    C  
ATOM   3262  CH2 TRP B  48       4.247  40.371  45.766  1.00 26.00      B    C  
ATOM   3263  N   GLY B  49       0.808  36.601  50.673  1.00 31.76      B    N  
ATOM   3264  CA  GLY B  49       0.984  35.512  51.614  1.00 38.41      B    C  
ATOM   3265  C   GLY B  49       2.286  35.696  52.368  1.00 36.85      B    C  
ATOM   3266  O   GLY B  49       2.943  36.736  52.257  1.00 34.26      B    O  
ATOM   3267  N   GLN B  50       2.661  34.683  53.137  1.00 41.58      B    N  
ATOM   3268  CA  GLN B  50       3.893  34.750  53.902  1.00 43.12      B    C  
ATOM   3269  C   GLN B  50       5.110  34.471  53.017  1.00 38.63      B    C  
ATOM   3270  O   GLN B  50       5.120  33.504  52.238  1.00 36.55      B    O  
ATOM   3271  CB  GLN B  50       3.866  33.752  55.058  1.00 43.23      B    C  
ATOM   3272  CG  GLN B  50       2.847  34.097  56.126  1.00 44.24      B    C  
ATOM   3273  CD  GLN B  50       2.883  33.126  57.286  1.00 45.35      B    C  
ATOM   3274  NE2 GLN B  50       2.471  33.595  58.454  1.00 47.99      B    N  
ATOM   3275  OE1 GLN B  50       3.272  31.963  57.133  1.00 46.07      B    O  
ATOM   3276  N   PRO B  51       6.158  35.306  53.152  1.00 38.96      B    N  
ATOM   3277  CA  PRO B  51       7.350  35.045  52.370  1.00 38.83      B    C  
ATOM   3278  C   PRO B  51       7.987  33.775  52.861  1.00 40.71      B    C  
ATOM   3279  O   PRO B  51       7.860  33.437  54.033  1.00 45.03      B    O  
ATOM   3280  CB  PRO B  51       8.250  36.259  52.647  1.00 38.28      B    C  
ATOM   3281  CG  PRO B  51       7.747  36.873  53.895  1.00 38.75      B    C  
ATOM   3282  CD  PRO B  51       6.347  36.384  54.139  1.00 37.91      B    C  
ATOM   3283  N   ARG B  52       8.636  33.054  51.970  1.00 37.43      B    N  
ATOM   3284  CA  ARG B  52       9.327  31.866  52.373  1.00 38.78      B    C  
ATOM   3285  C   ARG B  52      10.651  31.683  51.657  1.00 40.25      B    C  
ATOM   3286  O   ARG B  52      10.812  32.072  50.503  1.00 34.09      B    O  
ATOM   3287  CB  ARG B  52       8.428  30.635  52.206  1.00 43.67      B    C  
ATOM   3288  CG  ARG B  52       7.922  30.363  50.803  1.00 45.72      B    C  
ATOM   3289  CD  ARG B  52       6.985  29.161  50.799  1.00 43.49      B    C  
ATOM   3290  NE  ARG B  52       6.568  28.801  49.444  1.00 41.75      B    N  
ATOM   3291  CZ  ARG B  52       5.518  29.307  48.796  1.00 38.49      B    C  
ATOM   3292  NH1 ARG B  52       4.737  30.222  49.350  1.00 40.06      B    N1+
ATOM   3293  NH2 ARG B  52       5.244  28.886  47.563  1.00 37.88      B    N  
ATOM   3294  N   ILE B  53      11.614  31.143  52.400  1.00 33.75      B    N  
ATOM   3295  CA  ILE B  53      12.878  30.703  51.867  1.00 34.39      B    C  
ATOM   3296  C   ILE B  53      12.734  29.199  51.749  1.00 37.33      B    C  
ATOM   3297  O   ILE B  53      12.489  28.501  52.738  1.00 40.06      B    O  
ATOM   3298  CB  ILE B  53      14.056  31.070  52.794  1.00 33.98      B    C  
ATOM   3299  CG1 ILE B  53      14.243  32.593  52.793  1.00 35.88      B    C  
ATOM   3300  CG2 ILE B  53      15.317  30.348  52.355  1.00 36.21      B    C  
ATOM   3301  CD1 ILE B  53      15.105  33.132  53.919  1.00 36.70      B    C  
ATOM   3302  N   GLN B  54      12.868  28.704  50.533  1.00 36.90      B    N  
ATOM   3303  CA  GLN B  54      12.660  27.293  50.261  1.00 34.54      B    C  
ATOM   3304  C   GLN B  54      13.793  26.825  49.408  1.00 32.42      B    C  
ATOM   3305  O   GLN B  54      14.500  27.644  48.825  1.00 35.47      B    O  
ATOM   3306  CB  GLN B  54      11.318  27.088  49.541  1.00 36.65      B    C  
ATOM   3307  CG  GLN B  54      11.147  27.889  48.256  1.00 36.83      B    C  
ATOM   3308  CD  GLN B  54       9.758  27.750  47.642  1.00 37.14      B    C  
ATOM   3309  NE2 GLN B  54       9.691  27.849  46.323  1.00 38.14      B    N  
ATOM   3310  OE1 GLN B  54       8.764  27.577  48.343  1.00 38.46      B    O  
ATOM   3311  N   PRO B  55      13.984  25.506  49.316  1.00 32.32      B    N  
ATOM   3312  CA  PRO B  55      15.015  25.051  48.424  1.00 30.28      B    C  
ATOM   3313  C   PRO B  55      14.683  25.469  47.000  1.00 31.81      B    C  
ATOM   3314  O   PRO B  55      13.507  25.627  46.651  1.00 31.44      B    O  
ATOM   3315  CB  PRO B  55      14.976  23.522  48.553  1.00 32.01      B    C  
ATOM   3316  CG  PRO B  55      14.102  23.236  49.717  1.00 30.13      B    C  
ATOM   3317  CD  PRO B  55      13.177  24.388  49.837  1.00 33.10      B    C  
ATOM   3318  N   PHE B  56      15.735  25.655  46.220  1.00 30.00      B    N  
ATOM   3319  CA  PHE B  56      15.644  26.021  44.821  1.00 30.35      B    C  
ATOM   3320  C   PHE B  56      14.808  24.953  44.126  1.00 33.41      B    C  
ATOM   3321  O   PHE B  56      15.074  23.742  44.268  1.00 32.27      B    O  
ATOM   3322  CB  PHE B  56      17.047  26.072  44.237  1.00 32.19      B    C  
ATOM   3323  CG  PHE B  56      17.123  26.671  42.867  1.00 31.39      B    C  
ATOM   3324  CD1 PHE B  56      17.308  28.047  42.709  1.00 28.56      B    C  
ATOM   3325  CD2 PHE B  56      17.032  25.870  41.736  1.00 31.90      B    C  
ATOM   3326  CE1 PHE B  56      17.391  28.598  41.446  1.00 32.14      B    C  
ATOM   3327  CE2 PHE B  56      17.108  26.428  40.463  1.00 33.42      B    C  
ATOM   3328  CZ  PHE B  56      17.303  27.797  40.327  1.00 33.48      B    C  
ATOM   3329  N   GLN B  57      13.794  25.389  43.382  1.00 30.77      B    N  
ATOM   3330  CA  GLN B  57      12.879  24.434  42.754  1.00 28.81      B    C  
ATOM   3331  C   GLN B  57      12.102  25.063  41.629  1.00 31.83      B    C  
ATOM   3332  O   GLN B  57      12.001  26.287  41.561  1.00 30.36      B    O  
ATOM   3333  CB  GLN B  57      11.894  23.926  43.786  1.00 26.60      B    C  
ATOM   3334  CG  GLN B  57      11.052  24.975  44.477  1.00 27.47      B    C  
ATOM   3335  CD  GLN B  57      10.232  24.358  45.598  1.00 31.28      B    C  
ATOM   3336  NE2 GLN B  57      10.720  24.487  46.830  1.00 29.51      B    N  
ATOM   3337  OE1 GLN B  57       9.185  23.750  45.362  1.00 32.33      B    O  
ATOM   3338  N   ASN B  58      11.505  24.227  40.783  1.00 32.21      B    N  
ATOM   3339  CA  ASN B  58      10.763  24.759  39.633  1.00 28.59      B    C  
ATOM   3340  C   ASN B  58       9.510  25.527  40.029  1.00 26.58      B    C  
ATOM   3341  O   ASN B  58       8.947  25.383  41.136  1.00 24.87      B    O  
ATOM   3342  CB  ASN B  58      10.401  23.630  38.655  1.00 30.58      B    C  
ATOM   3343  CG  ASN B  58      11.620  22.952  38.074  1.00 34.47      B    C  
ATOM   3344  ND2 ASN B  58      11.590  21.619  38.035  1.00 35.84      B    N  
ATOM   3345  OD1 ASN B  58      12.585  23.609  37.672  1.00 36.14      B    O  
ATOM   3346  N   LEU B  59       9.087  26.389  39.105  1.00 25.35      B    N  
ATOM   3347  CA  LEU B  59       7.850  27.093  39.223  1.00 24.91      B    C  
ATOM   3348  C   LEU B  59       6.793  26.188  38.577  1.00 23.27      B    C  
ATOM   3349  O   LEU B  59       7.081  25.519  37.591  1.00 25.17      B    O  
ATOM   3350  CB  LEU B  59       7.919  28.400  38.434  1.00 25.78      B    C  
ATOM   3351  CG  LEU B  59       8.969  29.390  38.924  1.00 28.20      B    C  
ATOM   3352  CD1 LEU B  59       8.988  30.601  38.001  1.00 33.75      B    C  
ATOM   3353  CD2 LEU B  59       8.695  29.797  40.358  1.00 32.72      B    C  
ATOM   3354  N   THR B  60       5.606  26.174  39.165  1.00 23.89      B    N  
ATOM   3355  CA  THR B  60       4.438  25.486  38.597  1.00 25.48      B    C  
ATOM   3356  C   THR B  60       3.452  26.575  38.202  1.00 26.35      B    C  
ATOM   3357  O   THR B  60       2.956  27.281  39.069  1.00 26.67      B    O  
ATOM   3358  CB  THR B  60       3.814  24.539  39.641  1.00 30.51      B    C  
ATOM   3359  CG2 THR B  60       2.512  23.915  39.134  1.00 31.75      B    C  
ATOM   3360  OG1 THR B  60       4.749  23.504  39.926  1.00 33.98      B    O  
ATOM   3361  N   LEU B  61       3.163  26.708  36.899  1.00 24.27      B    N  
ATOM   3362  CA  LEU B  61       2.280  27.764  36.417  1.00 24.24      B    C  
ATOM   3363  C   LEU B  61       1.182  27.224  35.497  1.00 19.69      B    C  
ATOM   3364  O   LEU B  61       1.445  26.386  34.620  1.00 23.67      B    O  
ATOM   3365  CB  LEU B  61       3.076  28.796  35.607  1.00 24.26      B    C  
ATOM   3366  CG  LEU B  61       4.308  29.454  36.240  1.00 26.59      B    C  
ATOM   3367  CD1 LEU B  61       5.064  30.258  35.202  1.00 29.40      B    C  
ATOM   3368  CD2 LEU B  61       3.940  30.335  37.418  1.00 28.32      B    C  
ATOM   3369  N   HIS B  62       0.009  27.797  35.653  1.00 23.68      B    N  
ATOM   3370  CA  HIS B  62      -1.143  27.527  34.782  1.00 23.28      B    C  
ATOM   3371  C   HIS B  62      -0.727  27.944  33.362  1.00 23.02      B    C  
ATOM   3372  O   HIS B  62      -0.069  28.970  33.210  1.00 22.82      B    O  
ATOM   3373  CB  HIS B  62      -2.331  28.336  35.290  1.00 26.81      B    C  
ATOM   3374  CG  HIS B  62      -3.617  28.040  34.589  1.00 25.66      B    C  
ATOM   3375  CD2 HIS B  62      -4.744  27.406  35.003  1.00 28.76      B    C  
ATOM   3376  ND1 HIS B  62      -3.855  28.433  33.295  1.00 24.74      B    N  
ATOM   3377  CE1 HIS B  62      -5.067  28.055  32.933  1.00 24.42      B    C  
ATOM   3378  NE2 HIS B  62      -5.630  27.432  33.954  1.00 27.23      B    N  
ATOM   3379  N   PRO B  63      -1.059  27.150  32.328  1.00 21.58      B    N  
ATOM   3380  CA  PRO B  63      -0.601  27.464  30.962  1.00 22.03      B    C  
ATOM   3381  C   PRO B  63      -1.108  28.798  30.394  1.00 18.90      B    C  
ATOM   3382  O   PRO B  63      -0.583  29.241  29.374  1.00 20.22      B    O  
ATOM   3383  CB  PRO B  63      -1.131  26.296  30.113  1.00 24.75      B    C  
ATOM   3384  CG  PRO B  63      -1.597  25.258  31.076  1.00 24.36      B    C  
ATOM   3385  CD  PRO B  63      -1.845  25.894  32.386  1.00 23.31      B    C  
ATOM   3386  N   ALA B  64      -2.143  29.372  31.002  1.00 18.47      B    N  
ATOM   3387  CA  ALA B  64      -2.688  30.682  30.603  1.00 20.44      B    C  
ATOM   3388  C   ALA B  64      -2.060  31.816  31.408  1.00 20.05      B    C  
ATOM   3389  O   ALA B  64      -2.499  32.960  31.277  1.00 20.17      B    O  
ATOM   3390  CB  ALA B  64      -4.202  30.726  30.757  1.00 22.89      B    C  
ATOM   3391  N   SER B  65      -1.040  31.518  32.218  1.00 19.20      B    N  
ATOM   3392  CA  SER B  65      -0.433  32.544  33.096  1.00 19.47      B    C  
ATOM   3393  C   SER B  65      -0.045  33.779  32.307  1.00 17.50      B    C  
ATOM   3394  O   SER B  65       0.712  33.675  31.341  1.00 17.75      B    O  
ATOM   3395  CB  SER B  65       0.799  32.024  33.821  1.00 21.80      B    C  
ATOM   3396  OG  SER B  65       1.259  33.008  34.718  1.00 20.42      B    O  
ATOM   3397  N   SER B  66      -0.509  34.943  32.768  1.00 19.49      B    N  
ATOM   3398  CA  SER B  66      -0.242  36.175  32.021  1.00 19.29      B    C  
ATOM   3399  C   SER B  66       1.246  36.561  31.958  1.00 19.42      B    C  
ATOM   3400  O   SER B  66       1.652  37.384  31.131  1.00 18.48      B    O  
ATOM   3401  CB  SER B  66      -1.146  37.306  32.481  1.00 19.10      B    C  
ATOM   3402  OG  SER B  66      -1.053  37.615  33.854  1.00 21.21      B    O  
ATOM   3403  N   SER B  67       2.043  35.971  32.840  1.00 19.53      B    N  
ATOM   3404  CA  SER B  67       3.496  36.089  32.761  1.00 18.33      B    C  
ATOM   3405  C   SER B  67       4.067  35.626  31.413  1.00 16.30      B    C  
ATOM   3406  O   SER B  67       5.110  36.116  30.967  1.00 16.85      B    O  
ATOM   3407  CB  SER B  67       4.160  35.252  33.874  1.00 18.30      B    C  
ATOM   3408  OG  SER B  67       3.935  33.850  33.676  1.00 19.70      B    O  
ATOM   3409  N   LEU B  68       3.397  34.655  30.788  1.00 16.83      B    N  
ATOM   3410  CA  LEU B  68       3.892  33.978  29.624  1.00 16.29      B    C  
ATOM   3411  C   LEU B  68       3.210  34.434  28.336  1.00 15.05      B    C  
ATOM   3412  O   LEU B  68       3.740  34.204  27.263  1.00 16.49      B    O  
ATOM   3413  CB  LEU B  68       3.630  32.453  29.776  1.00 16.52      B    C  
ATOM   3414  CG  LEU B  68       4.433  31.765  30.880  1.00 17.86      B    C  
ATOM   3415  CD1 LEU B  68       3.975  30.313  31.012  1.00 21.47      B    C  
ATOM   3416  CD2 LEU B  68       5.907  31.862  30.580  1.00 19.10      B    C  
ATOM   3417  N   HIS B  69       2.034  35.042  28.454  1.00 16.18      B    N  
ATOM   3418  CA  HIS B  69       1.275  35.458  27.296  1.00 15.94      B    C  
ATOM   3419  C   HIS B  69       1.419  36.963  27.040  1.00 15.81      B    C  
ATOM   3420  O   HIS B  69       1.524  37.360  25.875  1.00 16.69      B    O  
ATOM   3421  CB  HIS B  69      -0.196  35.160  27.468  1.00 17.94      B    C  
ATOM   3422  CG  HIS B  69      -0.509  33.701  27.500  1.00 18.84      B    C  
ATOM   3423  CD2 HIS B  69      -0.271  32.762  28.441  1.00 20.48      B    C  
ATOM   3424  ND1 HIS B  69      -1.135  33.052  26.463  1.00 19.21      B    N  
ATOM   3425  CE1 HIS B  69      -1.279  31.773  26.765  1.00 18.48      B    C  
ATOM   3426  NE2 HIS B  69      -0.749  31.571  27.957  1.00 18.09      B    N  
ATOM   3427  N   TYR B  70       1.394  37.761  28.102  1.00 14.67      B    N  
ATOM   3428  CA  TYR B  70       1.378  39.242  27.975  1.00 14.81      B    C  
ATOM   3429  C   TYR B  70       2.518  39.909  28.720  1.00 14.36      B    C  
ATOM   3430  O   TYR B  70       2.447  41.098  29.056  1.00 15.99      B    O  
ATOM   3431  CB  TYR B  70       0.028  39.842  28.377  1.00 16.01      B    C  
ATOM   3432  CG  TYR B  70      -1.131  39.128  27.675  1.00 15.83      B    C  
ATOM   3433  CD1 TYR B  70      -1.139  38.981  26.301  1.00 16.27      B    C  
ATOM   3434  CD2 TYR B  70      -2.192  38.595  28.389  1.00 17.91      B    C  
ATOM   3435  CE1 TYR B  70      -2.176  38.322  25.640  1.00 16.38      B    C  
ATOM   3436  CE2 TYR B  70      -3.252  37.945  27.721  1.00 17.70      B    C  
ATOM   3437  CZ  TYR B  70      -3.207  37.792  26.350  1.00 17.83      B    C  
ATOM   3438  OH  TYR B  70      -4.244  37.124  25.673  1.00 17.63      B    O  
ATOM   3439  N   SER B  71       3.553  39.123  29.001  1.00 14.59      B    N  
ATOM   3440  CA  SER B  71       4.810  39.657  29.527  1.00 14.84      B    C  
ATOM   3441  C   SER B  71       4.597  40.488  30.796  1.00 17.95      B    C  
ATOM   3442  O   SER B  71       5.198  41.537  30.963  1.00 15.55      B    O  
ATOM   3443  CB  SER B  71       5.520  40.483  28.441  1.00 16.52      B    C  
ATOM   3444  OG  SER B  71       6.901  40.694  28.706  1.00 17.24      B    O  
ATOM   3445  N   LEU B  72       3.738  40.012  31.699  1.00 17.12      B    N  
ATOM   3446  CA  LEU B  72       3.601  40.696  32.992  1.00 17.56      B    C  
ATOM   3447  C   LEU B  72       4.758  40.190  33.834  1.00 17.96      B    C  
ATOM   3448  O   LEU B  72       4.629  39.219  34.577  1.00 17.62      B    O  
ATOM   3449  CB  LEU B  72       2.257  40.434  33.636  1.00 20.37      B    C  
ATOM   3450  CG  LEU B  72       1.115  41.131  32.867  1.00 22.27      B    C  
ATOM   3451  CD1 LEU B  72      -0.223  40.838  33.502  1.00 27.08      B    C  
ATOM   3452  CD2 LEU B  72       1.313  42.634  32.764  1.00 24.67      B    C  
ATOM   3453  N   GLN B  73       5.922  40.800  33.610  1.00 16.09      B    N  
ATOM   3454  CA  GLN B  73       7.175  40.324  34.197  1.00 16.05      B    C  
ATOM   3455  C   GLN B  73       8.188  41.467  34.299  1.00 15.78      B    C  
ATOM   3456  O   GLN B  73       8.352  42.232  33.364  1.00 16.88      B    O  
ATOM   3457  CB  GLN B  73       7.769  39.184  33.370  1.00 16.70      B    C  
ATOM   3458  CG  GLN B  73       8.125  39.518  31.924  1.00 16.02      B    C  
ATOM   3459  CD  GLN B  73       8.690  38.355  31.170  1.00 16.71      B    C  
ATOM   3460  NE2 GLN B  73       7.874  37.309  31.000  1.00 18.52      B    N  
ATOM   3461  OE1 GLN B  73       9.829  38.378  30.727  1.00 17.17      B    O  
ATOM   3462  N   LEU B  74       8.908  41.526  35.410  1.00 16.61      B    N  
ATOM   3463  CA  LEU B  74      10.000  42.473  35.607  1.00 17.56      B    C  
ATOM   3464  C   LEU B  74      11.027  41.814  36.511  1.00 18.22      B    C  
ATOM   3465  O   LEU B  74      10.712  40.858  37.228  1.00 18.07      B    O  
ATOM   3466  CB  LEU B  74       9.493  43.730  36.278  1.00 18.96      B    C  
ATOM   3467  CG  LEU B  74       8.922  43.501  37.686  1.00 18.64      B    C  
ATOM   3468  CD1 LEU B  74       9.954  43.726  38.787  1.00 20.95      B    C  
ATOM   3469  CD2 LEU B  74       7.694  44.353  37.902  1.00 20.53      B    C  
ATOM   3470  N   PHE B  75      12.229  42.362  36.539  1.00 18.00      B    N  
ATOM   3471  CA  PHE B  75      13.303  41.792  37.339  1.00 18.66      B    C  
ATOM   3472  C   PHE B  75      14.279  42.877  37.774  1.00 17.61      B    C  
ATOM   3473  O   PHE B  75      14.199  44.022  37.357  1.00 17.97      B    O  
ATOM   3474  CB  PHE B  75      14.075  40.751  36.517  1.00 18.12      B    C  
ATOM   3475  CG  PHE B  75      14.803  41.333  35.345  1.00 18.88      B    C  
ATOM   3476  CD1 PHE B  75      14.120  41.630  34.170  1.00 18.62      B    C  
ATOM   3477  CD2 PHE B  75      16.154  41.605  35.402  1.00 18.22      B    C  
ATOM   3478  CE1 PHE B  75      14.759  42.181  33.085  1.00 19.04      B    C  
ATOM   3479  CE2 PHE B  75      16.822  42.120  34.290  1.00 17.90      B    C  
ATOM   3480  CZ  PHE B  75      16.111  42.418  33.132  1.00 19.26      B    C  
ATOM   3481  N   GLU B  76      15.162  42.472  38.666  1.00 19.55      B    N  
ATOM   3482  CA  GLU B  76      16.258  43.291  39.140  1.00 17.98      B    C  
ATOM   3483  C   GLU B  76      17.539  42.493  39.111  1.00 18.63      B    C  
ATOM   3484  O   GLU B  76      17.539  41.279  38.840  1.00 18.01      B    O  
ATOM   3485  CB  GLU B  76      15.970  43.816  40.545  1.00 18.53      B    C  
ATOM   3486  CG  GLU B  76      15.297  45.167  40.546  1.00 18.47      B    C  
ATOM   3487  CD  GLU B  76      16.100  46.189  39.768  1.00 18.78      B    C  
ATOM   3488  OE1 GLU B  76      17.354  46.068  39.744  1.00 17.74      B    O  
ATOM   3489  OE2 GLU B  76      15.474  47.079  39.151  1.00 18.25      B    O1-
ATOM   3490  N   GLY B  77      18.654  43.178  39.357  1.00 18.24      B    N  
ATOM   3491  CA  GLY B  77      19.958  42.568  39.314  1.00 17.69      B    C  
ATOM   3492  C   GLY B  77      20.869  43.396  40.188  1.00 21.93      B    C  
ATOM   3493  O   GLY B  77      21.014  44.570  39.965  1.00 19.60      B    O  
ATOM   3494  N   MET B  78      21.436  42.768  41.204  1.00 21.39      B    N  
ATOM   3495  CA  MET B  78      22.407  43.436  42.084  1.00 22.51      B    C  
ATOM   3496  C   MET B  78      23.379  42.405  42.629  1.00 21.57      B    C  
ATOM   3497  O   MET B  78      23.160  41.211  42.519  1.00 22.04      B    O  
ATOM   3498  CB  MET B  78      21.714  44.203  43.199  1.00 21.65      B    C  
ATOM   3499  CG  MET B  78      20.854  43.356  44.089  1.00 23.18      B    C  
ATOM   3500  SD  MET B  78      19.883  44.338  45.246  1.00 26.80      B    S  
ATOM   3501  CE  MET B  78      18.964  43.031  46.068  1.00 27.98      B    C  
ATOM   3502  N   LYS B  79      24.493  42.873  43.185  1.00 22.93      B    N  
ATOM   3503  CA  LYS B  79      25.525  41.961  43.612  1.00 21.83      B    C  
ATOM   3504  C   LYS B  79      25.828  42.073  45.086  1.00 23.38      B    C  
ATOM   3505  O   LYS B  79      25.711  43.154  45.669  1.00 22.73      B    O  
ATOM   3506  CB  LYS B  79      26.806  42.230  42.841  1.00 22.58      B    C  
ATOM   3507  CG  LYS B  79      26.834  41.601  41.465  1.00 23.93      B    C  
ATOM   3508  CD  LYS B  79      28.144  41.869  40.782  1.00 25.30      B    C  
ATOM   3509  CE  LYS B  79      28.242  41.115  39.468  1.00 28.63      B    C  
ATOM   3510  NZ  LYS B  79      29.596  41.313  38.920  1.00 29.60      B    N1+
ATOM   3511  N   ALA B  80      26.220  40.934  45.637  1.00 25.30      B    N  
ATOM   3512  CA  ALA B  80      26.750  40.849  46.985  1.00 27.37      B    C  
ATOM   3513  C   ALA B  80      28.194  40.390  46.870  1.00 26.60      B    C  
ATOM   3514  O   ALA B  80      28.542  39.549  46.030  1.00 25.80      B    O  
ATOM   3515  CB  ALA B  80      25.933  39.912  47.856  1.00 27.14      B    C  
ATOM   3516  N   PHE B  81      29.031  40.945  47.747  1.00 24.17      B    N  
ATOM   3517  CA  PHE B  81      30.472  40.752  47.706  1.00 25.06      B    C  
ATOM   3518  C   PHE B  81      30.919  40.355  49.115  1.00 24.81      B    C  
ATOM   3519  O   PHE B  81      30.423  40.914  50.085  1.00 25.65      B    O  
ATOM   3520  CB  PHE B  81      31.157  42.074  47.337  1.00 23.19      B    C  
ATOM   3521  CG  PHE B  81      30.704  42.674  46.034  1.00 21.69      B    C  
ATOM   3522  CD1 PHE B  81      29.589  43.525  45.979  1.00 23.23      B    C  
ATOM   3523  CD2 PHE B  81      31.449  42.485  44.876  1.00 22.35      B    C  
ATOM   3524  CE1 PHE B  81      29.193  44.108  44.778  1.00 20.94      B    C  
ATOM   3525  CE2 PHE B  81      31.040  43.061  43.664  1.00 22.07      B    C  
ATOM   3526  CZ  PHE B  81      29.924  43.881  43.628  1.00 20.88      B    C  
ATOM   3527  N   LYS B  82      31.857  39.429  49.205  1.00 26.59      B    N  
ATOM   3528  CA  LYS B  82      32.370  38.955  50.480  1.00 29.64      B    C  
ATOM   3529  C   LYS B  82      33.808  39.445  50.661  1.00 28.94      B    C  
ATOM   3530  O   LYS B  82      34.670  39.124  49.860  1.00 31.64      B    O  
ATOM   3531  CB  LYS B  82      32.304  37.429  50.499  1.00 32.21      B    C  
ATOM   3532  CG  LYS B  82      32.766  36.775  51.795  1.00 36.74      B    C  
ATOM   3533  CD  LYS B  82      32.771  35.258  51.674  1.00 35.90      B    C  
ATOM   3534  CE  LYS B  82      31.442  34.655  52.085  1.00 36.93      B    C  
ATOM   3535  NZ  LYS B  82      31.347  33.210  51.720  1.00 39.03      B    N1+
ATOM   3536  N   GLY B  83      34.050  40.224  51.718  1.00 34.41      B    N  
ATOM   3537  CA  GLY B  83      35.397  40.700  52.035  1.00 35.72      B    C  
ATOM   3538  C   GLY B  83      36.281  39.628  52.664  1.00 40.68      B    C  
ATOM   3539  O   GLY B  83      35.855  38.482  52.857  1.00 36.70      B    O  
ATOM   3540  N   LYS B  84      37.514  40.013  52.999  1.00 47.46      B    N  
ATOM   3541  CA  LYS B  84      38.485  39.089  53.606  1.00 48.60      B    C  
ATOM   3542  C   LYS B  84      37.972  38.568  54.950  1.00 46.73      B    C  
ATOM   3543  O   LYS B  84      38.116  37.390  55.254  1.00 47.17      B    O  
ATOM   3544  CB  LYS B  84      39.872  39.742  53.774  1.00 56.90      B    C  
ATOM   3545  CG  LYS B  84      40.306  40.661  52.631  1.00 60.73      B    C  
ATOM   3546  CD  LYS B  84      41.798  40.611  52.326  1.00 64.26      B    C  
ATOM   3547  CE  LYS B  84      42.150  39.345  51.551  1.00 66.39      B    C  
ATOM   3548  NZ  LYS B  84      43.491  39.419  50.916  1.00 66.25      B    N1+
ATOM   3549  N   ASP B  85      37.331  39.432  55.737  1.00 46.15      B    N  
ATOM   3550  CA  ASP B  85      36.759  39.006  57.024  1.00 48.37      B    C  
ATOM   3551  C   ASP B  85      35.496  38.131  56.875  1.00 47.27      B    C  
ATOM   3552  O   ASP B  85      34.831  37.825  57.873  1.00 46.53      B    O  
ATOM   3553  CB  ASP B  85      36.463  40.223  57.915  1.00 50.03      B    C  
ATOM   3554  CG  ASP B  85      35.477  41.183  57.281  1.00 53.65      B    C  
ATOM   3555  OD1 ASP B  85      35.069  40.924  56.129  1.00 49.28      B    O  
ATOM   3556  OD2 ASP B  85      35.118  42.195  57.923  1.00 55.79      B    O1-
ATOM   3557  N   GLN B  86      35.171  37.753  55.631  1.00 44.62      B    N  
ATOM   3558  CA  GLN B  86      34.004  36.917  55.286  1.00 43.53      B    C  
ATOM   3559  C   GLN B  86      32.649  37.623  55.466  1.00 40.14      B    C  
ATOM   3560  O   GLN B  86      31.599  36.989  55.288  1.00 39.20      B    O  
ATOM   3561  CB  GLN B  86      34.018  35.564  56.024  1.00 46.61      B    C  
ATOM   3562  CG  GLN B  86      35.292  34.747  55.841  1.00 48.93      B    C  
ATOM   3563  CD  GLN B  86      35.512  34.293  54.408  1.00 52.16      B    C  
ATOM   3564  NE2 GLN B  86      36.406  34.977  53.705  1.00 53.72      B    N  
ATOM   3565  OE1 GLN B  86      34.902  33.328  53.945  1.00 54.60      B    O  
ATOM   3566  N   GLN B  87      32.666  38.920  55.798  1.00 35.19      B    N  
ATOM   3567  CA  GLN B  87      31.450  39.717  55.882  1.00 34.52      B    C  
ATOM   3568  C   GLN B  87      30.906  39.910  54.459  1.00 32.17      B    C  
ATOM   3569  O   GLN B  87      31.653  40.227  53.530  1.00 28.76      B    O  
ATOM   3570  CB  GLN B  87      31.727  41.077  56.528  1.00 36.85      B    C  
ATOM   3571  CG  GLN B  87      30.591  42.094  56.465  1.00 42.41      B    C  
ATOM   3572  CD  GLN B  87      29.464  41.832  57.453  1.00 46.69      B    C  
ATOM   3573  NE2 GLN B  87      28.240  41.710  56.939  1.00 44.51      B    N  
ATOM   3574  OE1 GLN B  87      29.684  41.779  58.667  1.00 48.63      B    O  
ATOM   3575  N   VAL B  88      29.604  39.693  54.305  1.00 31.44      B    N  
ATOM   3576  CA  VAL B  88      28.947  39.843  53.008  1.00 29.85      B    C  
ATOM   3577  C   VAL B  88      28.216  41.169  52.990  1.00 24.73      B    C  
ATOM   3578  O   VAL B  88      27.576  41.544  53.966  1.00 28.47      B    O  
ATOM   3579  CB  VAL B  88      27.979  38.678  52.740  1.00 31.22      B    C  
ATOM   3580  CG1 VAL B  88      27.212  38.881  51.435  1.00 32.91      B    C  
ATOM   3581  CG2 VAL B  88      28.748  37.371  52.691  1.00 32.74      B    C  
ATOM   3582  N   ARG B  89      28.306  41.866  51.855  1.00 24.68      B    N  
ATOM   3583  CA  ARG B  89      27.708  43.175  51.671  1.00 25.04      B    C  
ATOM   3584  C   ARG B  89      27.022  43.322  50.316  1.00 23.46      B    C  
ATOM   3585  O   ARG B  89      27.583  42.919  49.297  1.00 23.97      B    O  
ATOM   3586  CB  ARG B  89      28.798  44.244  51.730  1.00 28.02      B    C  
ATOM   3587  CG  ARG B  89      29.669  44.155  52.965  1.00 30.31      B    C  
ATOM   3588  CD  ARG B  89      30.698  45.272  52.986  1.00 30.93      B    C  
ATOM   3589  NE  ARG B  89      31.421  45.259  54.256  1.00 33.87      B    N  
ATOM   3590  CZ  ARG B  89      32.500  44.535  54.520  1.00 32.56      B    C  
ATOM   3591  NH1 ARG B  89      33.043  43.740  53.606  1.00 31.87      B    N1+
ATOM   3592  NH2 ARG B  89      33.043  44.614  55.740  1.00 36.18      B    N  
ATOM   3593  N   LEU B  90      25.852  43.951  50.318  1.00 24.28      B    N  
ATOM   3594  CA  LEU B  90      25.132  44.266  49.088  1.00 23.99      B    C  
ATOM   3595  C   LEU B  90      25.464  45.698  48.673  1.00 23.71      B    C  
ATOM   3596  O   LEU B  90      25.539  46.603  49.519  1.00 21.22      B    O  
ATOM   3597  CB  LEU B  90      23.625  44.113  49.299  1.00 25.42      B    C  
ATOM   3598  CG  LEU B  90      23.056  42.698  49.140  1.00 28.23      B    C  
ATOM   3599  CD1 LEU B  90      21.629  42.622  49.654  1.00 28.66      B    C  
ATOM   3600  CD2 LEU B  90      23.129  42.291  47.679  1.00 28.19      B    C  
ATOM   3601  N   PHE B  91      25.662  45.904  47.376  1.00 20.40      B    N  
ATOM   3602  CA  PHE B  91      25.948  47.237  46.833  1.00 21.75      B    C  
ATOM   3603  C   PHE B  91      24.669  48.019  46.551  1.00 20.76      B    C  
ATOM   3604  O   PHE B  91      23.873  47.611  45.702  1.00 21.73      B    O  
ATOM   3605  CB  PHE B  91      26.760  47.118  45.546  1.00 21.69      B    C  
ATOM   3606  CG  PHE B  91      27.204  48.432  44.983  1.00 23.13      B    C  
ATOM   3607  CD1 PHE B  91      28.347  49.055  45.474  1.00 25.10      B    C  
ATOM   3608  CD2 PHE B  91      26.511  49.036  43.945  1.00 22.79      B    C  
ATOM   3609  CE1 PHE B  91      28.767  50.268  44.939  1.00 24.23      B    C  
ATOM   3610  CE2 PHE B  91      26.912  50.248  43.415  1.00 23.85      B    C  
ATOM   3611  CZ  PHE B  91      28.049  50.867  43.910  1.00 24.01      B    C  
ATOM   3612  N   ARG B  92      24.493  49.131  47.262  1.00 20.67      B    N  
ATOM   3613  CA  ARG B  92      23.385  50.071  47.104  1.00 19.55      B    C  
ATOM   3614  C   ARG B  92      22.028  49.413  46.794  1.00 21.56      B    C  
ATOM   3615  O   ARG B  92      21.329  49.855  45.878  1.00 18.79      B    O  
ATOM   3616  CB  ARG B  92      23.722  51.078  46.000  1.00 22.29      B    C  
ATOM   3617  CG  ARG B  92      25.063  51.782  46.153  1.00 23.57      B    C  
ATOM   3618  CD  ARG B  92      25.165  52.965  45.199  1.00 20.74      B    C  
ATOM   3619  NE  ARG B  92      24.375  54.118  45.651  1.00 20.99      B    N  
ATOM   3620  CZ  ARG B  92      24.388  55.328  45.116  1.00 21.55      B    C  
ATOM   3621  NH1 ARG B  92      25.113  55.606  44.034  1.00 21.11      B    N1+
ATOM   3622  NH2 ARG B  92      23.639  56.277  45.660  1.00 22.57      B    N  
ATOM   3623  N   PRO B  93      21.638  48.382  47.570  1.00 20.80      B    N  
ATOM   3624  CA  PRO B  93      20.410  47.613  47.235  1.00 22.43      B    C  
ATOM   3625  C   PRO B  93      19.107  48.419  47.277  1.00 22.88      B    C  
ATOM   3626  O   PRO B  93      18.114  48.078  46.605  1.00 20.77      B    O  
ATOM   3627  CB  PRO B  93      20.399  46.523  48.296  1.00 23.33      B    C  
ATOM   3628  CG  PRO B  93      21.079  47.169  49.483  1.00 23.97      B    C  
ATOM   3629  CD  PRO B  93      22.217  47.936  48.847  1.00 21.83      B    C  
ATOM   3630  N   TRP B  94      19.096  49.494  48.048  1.00 21.83      B    N  
ATOM   3631  CA  TRP B  94      17.914  50.317  48.209  1.00 21.15      B    C  
ATOM   3632  C   TRP B  94      17.523  50.876  46.839  1.00 22.75      B    C  
ATOM   3633  O   TRP B  94      16.357  51.055  46.559  1.00 21.18      B    O  
ATOM   3634  CB  TRP B  94      18.191  51.477  49.171  1.00 23.70      B    C  
ATOM   3635  CG  TRP B  94      18.807  51.028  50.451  1.00 25.79      B    C  
ATOM   3636  CD1 TRP B  94      18.152  50.535  51.547  1.00 27.20      B    C  
ATOM   3637  CD2 TRP B  94      20.213  51.008  50.780  1.00 25.46      B    C  
ATOM   3638  CE2 TRP B  94      20.329  50.473  52.078  1.00 27.29      B    C  
ATOM   3639  CE3 TRP B  94      21.380  51.374  50.094  1.00 25.62      B    C  
ATOM   3640  NE1 TRP B  94      19.059  50.219  52.535  1.00 26.99      B    N  
ATOM   3641  CZ2 TRP B  94      21.581  50.327  52.726  1.00 28.10      B    C  
ATOM   3642  CZ3 TRP B  94      22.616  51.214  50.729  1.00 27.46      B    C  
ATOM   3643  CH2 TRP B  94      22.702  50.691  52.027  1.00 25.93      B    C  
ATOM   3644  N   LEU B  95      18.506  51.142  45.989  1.00 20.28      B    N  
ATOM   3645  CA  LEU B  95      18.205  51.662  44.665  1.00 19.63      B    C  
ATOM   3646  C   LEU B  95      17.560  50.594  43.780  1.00 19.51      B    C  
ATOM   3647  O   LEU B  95      16.687  50.915  42.985  1.00 21.45      B    O  
ATOM   3648  CB  LEU B  95      19.435  52.223  43.990  1.00 19.85      B    C  
ATOM   3649  CG  LEU B  95      20.056  53.481  44.633  1.00 21.13      B    C  
ATOM   3650  CD1 LEU B  95      21.269  53.881  43.819  1.00 21.79      B    C  
ATOM   3651  CD2 LEU B  95      19.044  54.629  44.720  1.00 25.84      B    C  
ATOM   3652  N   ASN B  96      17.969  49.340  43.913  1.00 20.71      B    N  
ATOM   3653  CA  ASN B  96      17.304  48.282  43.150  1.00 20.28      B    C  
ATOM   3654  C   ASN B  96      15.872  48.081  43.602  1.00 21.36      B    C  
ATOM   3655  O   ASN B  96      14.982  47.838  42.782  1.00 19.67      B    O  
ATOM   3656  CB  ASN B  96      18.074  47.011  43.262  1.00 18.56      B    C  
ATOM   3657  CG  ASN B  96      19.450  47.173  42.698  1.00 21.95      B    C  
ATOM   3658  ND2 ASN B  96      19.568  46.990  41.417  1.00 19.88      B    N  
ATOM   3659  OD1 ASN B  96      20.380  47.537  43.413  1.00 20.23      B    O  
ATOM   3660  N   MET B  97      15.649  48.170  44.910  1.00 20.39      B    N  
ATOM   3661  CA  MET B  97      14.280  48.103  45.446  1.00 21.07      B    C  
ATOM   3662  C   MET B  97      13.378  49.214  44.932  1.00 21.53      B    C  
ATOM   3663  O   MET B  97      12.235  48.944  44.581  1.00 21.99      B    O  
ATOM   3664  CB  MET B  97      14.280  48.104  46.980  1.00 22.20      B    C  
ATOM   3665  CG  MET B  97      15.049  46.984  47.665  1.00 23.48      B    C  
ATOM   3666  SD  MET B  97      14.501  45.299  47.353  1.00 26.44      B    S  
ATOM   3667  CE  MET B  97      15.280  44.927  45.773  1.00 25.89      B    C  
ATOM   3668  N   ASP B  98      13.864  50.461  44.921  1.00 21.10      B    N  
ATOM   3669  CA  ASP B  98      13.131  51.608  44.402  1.00 22.11      B    C  
ATOM   3670  C   ASP B  98      12.783  51.330  42.935  1.00 19.93      B    C  
ATOM   3671  O   ASP B  98      11.666  51.551  42.492  1.00 20.54      B    O  
ATOM   3672  CB  ASP B  98      13.964  52.900  44.465  1.00 26.96      B    C  
ATOM   3673  CG  ASP B  98      14.331  53.329  45.894  1.00 28.57      B    C  
ATOM   3674  OD1 ASP B  98      13.646  52.937  46.862  1.00 27.56      B    O  
ATOM   3675  OD2 ASP B  98      15.321  54.097  46.032  1.00 30.15      B    O1-
ATOM   3676  N   ARG B  99      13.757  50.833  42.193  1.00 18.61      B    N  
ATOM   3677  CA  ARG B  99      13.553  50.607  40.766  1.00 18.48      B    C  
ATOM   3678  C   ARG B  99      12.540  49.496  40.508  1.00 19.70      B    C  
ATOM   3679  O   ARG B  99      11.644  49.627  39.621  1.00 18.62      B    O  
ATOM   3680  CB  ARG B  99      14.885  50.330  40.091  1.00 18.12      B    C  
ATOM   3681  CG  ARG B  99      14.853  50.416  38.572  1.00 19.40      B    C  
ATOM   3682  CD  ARG B  99      16.245  50.410  37.984  1.00 19.29      B    C  
ATOM   3683  NE  ARG B  99      16.967  49.175  38.228  1.00 18.85      B    N  
ATOM   3684  CZ  ARG B  99      18.260  49.001  37.988  1.00 18.64      B    C  
ATOM   3685  NH1 ARG B  99      19.019  49.989  37.503  1.00 17.94      B    N1+
ATOM   3686  NH2 ARG B  99      18.803  47.825  38.240  1.00 19.98      B    N  
ATOM   3687  N   MET B 100      12.641  48.439  41.301  1.00 18.39      B    N  
ATOM   3688  CA  MET B 100      11.730  47.298  41.208  1.00 20.71      B    C  
ATOM   3689  C   MET B 100      10.286  47.759  41.443  1.00 21.38      B    C  
ATOM   3690  O   MET B 100       9.377  47.396  40.696  1.00 18.10      B    O  
ATOM   3691  CB  MET B 100      12.128  46.233  42.206  1.00 21.69      B    C  
ATOM   3692  CG  MET B 100      11.431  44.910  41.984  1.00 21.72      B    C  
ATOM   3693  SD  MET B 100      12.082  43.590  43.008  1.00 22.55      B    S  
ATOM   3694  CE  MET B 100      10.831  42.359  42.695  1.00 23.03      B    C  
ATOM   3695  N   LEU B 101      10.086  48.614  42.445  1.00 21.23      B    N  
ATOM   3696  CA  LEU B 101       8.753  49.099  42.747  1.00 24.85      B    C  
ATOM   3697  C   LEU B 101       8.177  49.965  41.624  1.00 22.58      B    C  
ATOM   3698  O   LEU B 101       6.992  49.851  41.316  1.00 23.14      B    O  
ATOM   3699  CB  LEU B 101       8.737  49.850  44.087  1.00 24.08      B    C  
ATOM   3700  CG  LEU B 101       7.347  50.190  44.632  1.00 29.70      B    C  
ATOM   3701  CD1 LEU B 101       6.512  48.936  44.863  1.00 30.28      B    C  
ATOM   3702  CD2 LEU B 101       7.466  51.005  45.917  1.00 29.10      B    C  
ATOM   3703  N   ARG B 102       9.007  50.800  41.005  1.00 20.37      B    N  
ATOM   3704  CA  ARG B 102       8.588  51.583  39.856  1.00 20.81      B    C  
ATOM   3705  C   ARG B 102       8.148  50.623  38.718  1.00 21.61      B    C  
ATOM   3706  O   ARG B 102       7.116  50.833  38.077  1.00 19.44      B    O  
ATOM   3707  CB  ARG B 102       9.691  52.547  39.383  1.00 22.98      B    C  
ATOM   3708  CG  ARG B 102      10.051  53.636  40.398  1.00 26.29      B    C  
ATOM   3709  CD  ARG B 102      10.836  54.811  39.820  1.00 29.92      B    C  
ATOM   3710  NE  ARG B 102      12.087  54.449  39.138  1.00 32.78      B    N  
ATOM   3711  CZ  ARG B 102      13.294  54.315  39.706  1.00 34.99      B    C  
ATOM   3712  NH1 ARG B 102      13.475  54.466  41.019  1.00 28.27      B    N1+
ATOM   3713  NH2 ARG B 102      14.348  53.989  38.948  1.00 31.87      B    N  
ATOM   3714  N   SER B 103       8.942  49.587  38.477  1.00 22.26      B    N  
ATOM   3715  CA  SER B 103       8.619  48.617  37.418  1.00 21.05      B    C  
ATOM   3716  C   SER B 103       7.277  47.951  37.712  1.00 19.16      B    C  
ATOM   3717  O   SER B 103       6.442  47.800  36.815  1.00 19.95      B    O  
ATOM   3718  CB  SER B 103       9.695  47.553  37.271  1.00 20.51      B    C  
ATOM   3719  OG  SER B 103      10.949  48.125  36.920  1.00 21.32      B    O  
ATOM   3720  N   ALA B 104       7.096  47.517  38.962  1.00 18.83      B    N  
ATOM   3721  CA  ALA B 104       5.858  46.862  39.381  1.00 19.30      B    C  
ATOM   3722  C   ALA B 104       4.625  47.762  39.132  1.00 19.71      B    C  
ATOM   3723  O   ALA B 104       3.601  47.314  38.577  1.00 21.45      B    O  
ATOM   3724  CB  ALA B 104       5.950  46.447  40.826  1.00 20.75      B    C  
ATOM   3725  N   MET B 105       4.736  49.030  39.500  1.00 19.46      B    N  
ATOM   3726  CA  MET B 105       3.638  49.975  39.274  1.00 21.36      B    C  
ATOM   3727  C   MET B 105       3.319  50.134  37.784  1.00 21.01      B    C  
ATOM   3728  O   MET B 105       2.144  50.174  37.393  1.00 20.03      B    O  
ATOM   3729  CB  MET B 105       3.952  51.338  39.906  1.00 22.70      B    C  
ATOM   3730  CG  MET B 105       4.087  51.307  41.431  1.00 28.84      B    C  
ATOM   3731  SD  MET B 105       2.659  50.678  42.350  1.00 35.99      B    S  
ATOM   3732  CE  MET B 105       2.939  48.901  42.385  1.00 29.64      B    C  
ATOM   3733  N   ARG B 106       4.359  50.209  36.963  1.00 19.31      B    N  
ATOM   3734  CA  ARG B 106       4.197  50.378  35.524  1.00 19.47      B    C  
ATOM   3735  C   ARG B 106       3.448  49.216  34.875  1.00 19.60      B    C  
ATOM   3736  O   ARG B 106       2.774  49.404  33.848  1.00 19.84      B    O  
ATOM   3737  CB  ARG B 106       5.546  50.584  34.834  1.00 20.70      B    C  
ATOM   3738  CG  ARG B 106       5.432  50.876  33.333  1.00 18.58      B    C  
ATOM   3739  CD  ARG B 106       4.625  52.148  33.061  1.00 18.98      B    C  
ATOM   3740  NE  ARG B 106       4.429  52.465  31.649  1.00 18.77      B    N  
ATOM   3741  CZ  ARG B 106       3.504  51.868  30.882  1.00 17.32      B    C  
ATOM   3742  NH1 ARG B 106       2.709  50.949  31.386  1.00 19.53      B    N1+
ATOM   3743  NH2 ARG B 106       3.374  52.221  29.623  1.00 21.12      B    N  
ATOM   3744  N   LEU B 107       3.552  48.030  35.474  1.00 19.82      B    N  
ATOM   3745  CA  LEU B 107       2.875  46.825  34.946  1.00 19.10      B    C  
ATOM   3746  C   LEU B 107       1.628  46.416  35.748  1.00 20.24      B    C  
ATOM   3747  O   LEU B 107       1.134  45.264  35.616  1.00 19.60      B    O  
ATOM   3748  CB  LEU B 107       3.874  45.663  34.871  1.00 18.91      B    C  
ATOM   3749  CG  LEU B 107       4.917  45.719  33.754  1.00 19.22      B    C  
ATOM   3750  CD1 LEU B 107       5.737  44.434  33.762  1.00 20.06      B    C  
ATOM   3751  CD2 LEU B 107       4.252  45.884  32.403  1.00 19.86      B    C  
ATOM   3752  N   CYS B 108       1.149  47.320  36.598  1.00 19.77      B    N  
ATOM   3753  CA  CYS B 108      -0.021  47.026  37.447  1.00 21.42      B    C  
ATOM   3754  C   CYS B 108       0.133  45.734  38.260  1.00 24.02      B    C  
ATOM   3755  O   CYS B 108      -0.809  44.925  38.422  1.00 21.46      B    O  
ATOM   3756  CB  CYS B 108      -1.265  46.982  36.564  1.00 22.27      B    C  
ATOM   3757  SG  CYS B 108      -1.593  48.511  35.708  1.00 25.02      B    S  
ATOM   3758  N   LEU B 109       1.341  45.517  38.754  1.00 22.36      B    N  
ATOM   3759  CA  LEU B 109       1.636  44.352  39.576  1.00 21.62      B    C  
ATOM   3760  C   LEU B 109       1.628  44.902  41.004  1.00 20.95      B    C  
ATOM   3761  O   LEU B 109       1.757  46.105  41.199  1.00 24.14      B    O  
ATOM   3762  CB  LEU B 109       2.970  43.730  39.165  1.00 22.11      B    C  
ATOM   3763  CG  LEU B 109       2.904  42.938  37.843  1.00 22.10      B    C  
ATOM   3764  CD1 LEU B 109       4.283  42.563  37.361  1.00 22.85      B    C  
ATOM   3765  CD2 LEU B 109       2.065  41.684  38.012  1.00 21.13      B    C  
ATOM   3766  N   PRO B 110       1.445  44.032  42.001  1.00 23.65      B    N  
ATOM   3767  CA  PRO B 110       1.229  44.498  43.368  1.00 26.04      B    C  
ATOM   3768  C   PRO B 110       2.431  45.158  44.033  1.00 27.49      B    C  
ATOM   3769  O   PRO B 110       3.558  44.665  43.921  1.00 25.02      B    O  
ATOM   3770  CB  PRO B 110       0.889  43.211  44.122  1.00 26.45      B    C  
ATOM   3771  CG  PRO B 110       1.542  42.130  43.335  1.00 26.31      B    C  
ATOM   3772  CD  PRO B 110       1.353  42.570  41.911  1.00 25.13      B    C  
ATOM   3773  N   SER B 111       2.143  46.271  44.709  1.00 29.93      B    N  
ATOM   3774  CA  SER B 111       3.119  47.008  45.487  1.00 31.49      B    C  
ATOM   3775  C   SER B 111       3.566  46.136  46.653  1.00 29.49      B    C  
ATOM   3776  O   SER B 111       2.844  45.246  47.074  1.00 28.79      B    O  
ATOM   3777  CB  SER B 111       2.488  48.287  46.025  1.00 37.57      B    C  
ATOM   3778  OG  SER B 111       3.467  49.104  46.621  1.00 41.63      B    O  
ATOM   3779  N   PHE B 112       4.781  46.374  47.135  1.00 28.98      B    N  
ATOM   3780  CA  PHE B 112       5.320  45.678  48.303  1.00 30.31      B    C  
ATOM   3781  C   PHE B 112       6.170  46.681  49.073  1.00 29.73      B    C  
ATOM   3782  O   PHE B 112       6.434  47.765  48.578  1.00 25.75      B    O  
ATOM   3783  CB  PHE B 112       6.157  44.463  47.905  1.00 31.84      B    C  
ATOM   3784  CG  PHE B 112       7.249  44.780  46.920  1.00 35.24      B    C  
ATOM   3785  CD1 PHE B 112       8.506  45.173  47.354  1.00 34.54      B    C  
ATOM   3786  CD2 PHE B 112       7.010  44.692  45.560  1.00 32.78      B    C  
ATOM   3787  CE1 PHE B 112       9.510  45.483  46.446  1.00 34.82      B    C  
ATOM   3788  CE2 PHE B 112       8.001  45.005  44.645  1.00 36.24      B    C  
ATOM   3789  CZ  PHE B 112       9.254  45.409  45.092  1.00 37.01      B    C  
ATOM   3790  N   ASP B 113       6.598  46.305  50.272  1.00 27.97      B    N  
ATOM   3791  CA  ASP B 113       7.402  47.180  51.094  1.00 30.48      B    C  
ATOM   3792  C   ASP B 113       8.883  46.941  50.780  1.00 28.11      B    C  
ATOM   3793  O   ASP B 113       9.394  45.840  50.940  1.00 26.43      B    O  
ATOM   3794  CB  ASP B 113       7.104  46.950  52.578  1.00 34.52      B    C  
ATOM   3795  CG  ASP B 113       7.845  47.907  53.465  1.00 38.03      B    C  
ATOM   3796  OD1 ASP B 113       9.098  47.893  53.442  1.00 42.16      B    O  
ATOM   3797  OD2 ASP B 113       7.179  48.670  54.197  1.00 46.42      B    O1-
ATOM   3798  N   LYS B 114       9.557  47.989  50.316  1.00 29.70      B    N  
ATOM   3799  CA  LYS B 114      10.962  47.885  49.886  1.00 30.27      B    C  
ATOM   3800  C   LYS B 114      11.922  47.372  50.970  1.00 28.53      B    C  
ATOM   3801  O   LYS B 114      12.759  46.504  50.702  1.00 30.15      B    O  
ATOM   3802  CB  LYS B 114      11.415  49.226  49.291  1.00 31.16      B    C  
ATOM   3803  CG  LYS B 114      10.650  49.543  48.007  1.00 34.77      B    C  
ATOM   3804  CD  LYS B 114      11.088  50.803  47.267  1.00 34.37      B    C  
ATOM   3805  CE  LYS B 114      10.722  52.103  47.978  1.00 38.19      B    C  
ATOM   3806  NZ  LYS B 114      10.844  53.252  47.034  1.00 37.36      B    N1+
ATOM   3807  N   LEU B 115      11.765  47.849  52.200  1.00 30.75      B    N  
ATOM   3808  CA  LEU B 115      12.619  47.365  53.299  1.00 31.93      B    C  
ATOM   3809  C   LEU B 115      12.270  45.928  53.735  1.00 30.65      B    C  
ATOM   3810  O   LEU B 115      13.160  45.176  54.125  1.00 29.47      B    O  
ATOM   3811  CB  LEU B 115      12.595  48.339  54.480  1.00 34.71      B    C  
ATOM   3812  CG  LEU B 115      13.153  49.735  54.165  1.00 39.03      B    C  
ATOM   3813  CD1 LEU B 115      12.973  50.708  55.324  1.00 40.84      B    C  
ATOM   3814  CD2 LEU B 115      14.627  49.643  53.762  1.00 42.16      B    C  
ATOM   3815  N   GLU B 116      10.998  45.536  53.635  1.00 28.77      B    N  
ATOM   3816  CA  GLU B 116      10.611  44.149  53.948  1.00 29.92      B    C  
ATOM   3817  C   GLU B 116      11.202  43.206  52.915  1.00 27.66      B    C  
ATOM   3818  O   GLU B 116      11.717  42.131  53.263  1.00 30.55      B    O  
ATOM   3819  CB  GLU B 116       9.081  43.973  54.019  1.00 31.89      B    C  
ATOM   3820  CG  GLU B 116       8.399  44.790  55.111  1.00 32.72      B    C  
ATOM   3821  CD  GLU B 116       8.912  44.449  56.502  1.00 32.48      B    C  
ATOM   3822  OE1 GLU B 116       9.365  43.299  56.730  1.00 30.76      B    O  
ATOM   3823  OE2 GLU B 116       8.871  45.344  57.357  1.00 40.86      B    O1-
ATOM   3824  N   LEU B 117      11.177  43.605  51.636  1.00 28.10      B    N  
ATOM   3825  CA  LEU B 117      11.815  42.757  50.634  1.00 24.16      B    C  
ATOM   3826  C   LEU B 117      13.318  42.670  50.848  1.00 23.06      B    C  
ATOM   3827  O   LEU B 117      13.912  41.599  50.786  1.00 23.02      B    O  
ATOM   3828  CB  LEU B 117      11.507  43.224  49.192  1.00 25.27      B    C  
ATOM   3829  CG  LEU B 117      12.169  42.354  48.113  1.00 27.39      B    C  
ATOM   3830  CD1 LEU B 117      11.821  40.881  48.249  1.00 27.42      B    C  
ATOM   3831  CD2 LEU B 117      11.803  42.859  46.713  1.00 26.53      B    C  
ATOM   3832  N   LEU B 118      13.927  43.812  51.124  1.00 24.12      B    N  
ATOM   3833  CA  LEU B 118      15.382  43.850  51.297  1.00 25.50      B    C  
ATOM   3834  C   LEU B 118      15.805  42.936  52.447  1.00 25.90      B    C  
ATOM   3835  O   LEU B 118      16.769  42.214  52.327  1.00 26.36      B    O  
ATOM   3836  CB  LEU B 118      15.848  45.284  51.536  1.00 26.68      B    C  
ATOM   3837  CG  LEU B 118      17.353  45.456  51.759  1.00 28.10      B    C  
ATOM   3838  CD1 LEU B 118      18.145  44.806  50.633  1.00 29.26      B    C  
ATOM   3839  CD2 LEU B 118      17.679  46.932  51.879  1.00 31.19      B    C  
ATOM   3840  N   GLU B 119      15.040  42.933  53.530  1.00 28.86      B    N  
ATOM   3841  CA  GLU B 119      15.336  42.062  54.671  1.00 29.51      B    C  
ATOM   3842  C   GLU B 119      15.157  40.594  54.298  1.00 29.62      B    C  
ATOM   3843  O   GLU B 119      15.971  39.751  54.670  1.00 27.77      B    O  
ATOM   3844  CB  GLU B 119      14.477  42.454  55.880  1.00 31.58      B    C  
ATOM   3845  CG  GLU B 119      14.639  41.567  57.118  1.00 34.79      B    C  
ATOM   3846  CD  GLU B 119      16.054  41.509  57.685  1.00 35.71      B    C  
ATOM   3847  OE1 GLU B 119      16.852  42.442  57.449  1.00 35.52      B    O  
ATOM   3848  OE2 GLU B 119      16.365  40.519  58.388  1.00 36.25      B    O1-
ATOM   3849  N   CYS B 120      14.112  40.265  53.535  1.00 31.75      B    N  
ATOM   3850  CA  CYS B 120      13.936  38.883  53.094  1.00 29.35      B    C  
ATOM   3851  C   CYS B 120      15.115  38.435  52.237  1.00 25.91      B    C  
ATOM   3852  O   CYS B 120      15.619  37.311  52.364  1.00 26.25      B    O  
ATOM   3853  CB  CYS B 120      12.625  38.702  52.295  1.00 32.14      B    C  
ATOM   3854  SG  CYS B 120      11.103  38.860  53.255  1.00 34.61      B    S  
ATOM   3855  N   ILE B 121      15.537  39.314  51.326  1.00 26.54      B    N  
ATOM   3856  CA  ILE B 121      16.698  39.055  50.524  1.00 24.52      B    C  
ATOM   3857  C   ILE B 121      17.944  38.902  51.410  1.00 25.54      B    C  
ATOM   3858  O   ILE B 121      18.721  38.008  51.200  1.00 26.46      B    O  
ATOM   3859  CB  ILE B 121      16.925  40.152  49.460  1.00 25.86      B    C  
ATOM   3860  CG1 ILE B 121      15.780  40.117  48.423  1.00 25.00      B    C  
ATOM   3861  CG2 ILE B 121      18.270  39.938  48.790  1.00 25.84      B    C  
ATOM   3862  CD1 ILE B 121      15.743  41.319  47.503  1.00 25.65      B    C  
ATOM   3863  N   ARG B 122      18.103  39.760  52.419  1.00 30.84      B    N  
ATOM   3864  CA  ARG B 122      19.227  39.596  53.359  1.00 29.09      B    C  
ATOM   3865  C   ARG B 122      19.227  38.209  54.028  1.00 28.86      B    C  
ATOM   3866  O   ARG B 122      20.240  37.503  54.045  1.00 27.64      B    O  
ATOM   3867  CB  ARG B 122      19.213  40.682  54.435  1.00 28.27      B    C  
ATOM   3868  CG  ARG B 122      20.555  40.798  55.150  1.00 29.35      B    C  
ATOM   3869  CD  ARG B 122      20.480  41.619  56.414  1.00 28.82      B    C  
ATOM   3870  NE  ARG B 122      19.548  41.033  57.371  1.00 29.72      B    N  
ATOM   3871  CZ  ARG B 122      19.790  39.950  58.103  1.00 33.69      B    C  
ATOM   3872  NH1 ARG B 122      20.939  39.301  58.015  1.00 33.55      B    N1+
ATOM   3873  NH2 ARG B 122      18.852  39.508  58.934  1.00 34.66      B    N  
ATOM   3874  N   ARG B 123      18.072  37.820  54.556  1.00 34.15      B    N  
ATOM   3875  CA  ARG B 123      17.908  36.516  55.192  1.00 33.18      B    C  
ATOM   3876  C   ARG B 123      18.235  35.411  54.206  1.00 31.86      B    C  
ATOM   3877  O   ARG B 123      18.874  34.410  54.554  1.00 29.86      B    O  
ATOM   3878  CB  ARG B 123      16.476  36.358  55.712  1.00 33.72      B    C  
ATOM   3879  CG  ARG B 123      16.083  37.314  56.832  1.00 36.23      B    C  
ATOM   3880  CD  ARG B 123      16.675  36.880  58.170  1.00 39.33      B    C  
ATOM   3881  NE  ARG B 123      16.297  35.510  58.502  1.00 41.00      B    N  
ATOM   3882  CZ  ARG B 123      15.159  35.145  59.090  1.00 42.00      B    C  
ATOM   3883  NH1 ARG B 123      14.249  36.046  59.448  1.00 41.99      B    N1+
ATOM   3884  NH2 ARG B 123      14.932  33.855  59.321  1.00 45.83      B    N  
ATOM   3885  N   LEU B 124      17.806  35.578  52.952  1.00 30.46      B    N  
ATOM   3886  CA  LEU B 124      18.107  34.582  51.936  1.00 27.77      B    C  
ATOM   3887  C   LEU B 124      19.589  34.440  51.658  1.00 29.14      B    C  
ATOM   3888  O   LEU B 124      20.100  33.342  51.534  1.00 30.16      B    O  
ATOM   3889  CB  LEU B 124      17.395  34.901  50.615  1.00 30.01      B    C  
ATOM   3890  CG  LEU B 124      17.769  33.979  49.452  1.00 31.77      B    C  
ATOM   3891  CD1 LEU B 124      17.339  32.528  49.685  1.00 34.19      B    C  
ATOM   3892  CD2 LEU B 124      17.132  34.540  48.194  1.00 33.85      B    C  
ATOM   3893  N   ILE B 125      20.279  35.561  51.504  1.00 29.36      B    N  
ATOM   3894  CA  ILE B 125      21.715  35.504  51.240  1.00 28.31      B    C  
ATOM   3895  C   ILE B 125      22.426  34.966  52.497  1.00 28.54      B    C  
ATOM   3896  O   ILE B 125      23.381  34.209  52.364  1.00 28.64      B    O  
ATOM   3897  CB  ILE B 125      22.296  36.870  50.822  1.00 29.06      B    C  
ATOM   3898  CG1 ILE B 125      21.644  37.348  49.512  1.00 29.71      B    C  
ATOM   3899  CG2 ILE B 125      23.797  36.763  50.600  1.00 27.83      B    C  
ATOM   3900  CD1 ILE B 125      21.824  38.824  49.260  1.00 28.75      B    C  
ATOM   3901  N   GLU B 126      21.937  35.356  53.682  1.00 34.84      B    N  
ATOM   3902  CA  GLU B 126      22.465  34.854  54.960  1.00 35.24      B    C  
ATOM   3903  C   GLU B 126      22.380  33.327  54.977  1.00 40.82      B    C  
ATOM   3904  O   GLU B 126      23.355  32.660  55.317  1.00 36.67      B    O  
ATOM   3905  CB  GLU B 126      21.713  35.461  56.141  1.00 39.19      B    C  
ATOM   3906  CG  GLU B 126      22.249  35.076  57.516  1.00 42.23      B    C  
ATOM   3907  CD  GLU B 126      21.553  35.840  58.627  1.00 46.14      B    C  
ATOM   3908  OE1 GLU B 126      20.320  35.730  58.753  1.00 48.01      B    O  
ATOM   3909  OE2 GLU B 126      22.236  36.558  59.380  1.00 45.68      B    O1-
ATOM   3910  N   VAL B 127      21.238  32.770  54.558  1.00 37.41      B    N  
ATOM   3911  CA  VAL B 127      21.094  31.305  54.508  1.00 34.93      B    C  
ATOM   3912  C   VAL B 127      22.115  30.685  53.560  1.00 32.98      B    C  
ATOM   3913  O   VAL B 127      22.759  29.681  53.892  1.00 36.40      B    O  
ATOM   3914  CB  VAL B 127      19.669  30.865  54.093  1.00 35.25      B    C  
ATOM   3915  CG1 VAL B 127      19.611  29.364  53.861  1.00 35.82      B    C  
ATOM   3916  CG2 VAL B 127      18.638  31.275  55.140  1.00 36.38      B    C  
ATOM   3917  N   ASP B 128      22.285  31.283  52.379  1.00 32.94      B    N  
ATOM   3918  CA  ASP B 128      23.237  30.770  51.397  1.00 30.61      B    C  
ATOM   3919  C   ASP B 128      24.579  31.514  51.407  1.00 32.29      B    C  
ATOM   3920  O   ASP B 128      25.281  31.538  50.394  1.00 30.82      B    O  
ATOM   3921  CB  ASP B 128      22.623  30.822  49.983  1.00 34.00      B    C  
ATOM   3922  CG  ASP B 128      21.623  29.700  49.729  1.00 37.59      B    C  
ATOM   3923  OD1 ASP B 128      21.735  28.612  50.338  1.00 38.08      B    O  
ATOM   3924  OD2 ASP B 128      20.725  29.898  48.894  1.00 33.37      B    O1-
ATOM   3925  N   LYS B 129      24.957  32.086  52.551  1.00 34.29      B    N  
ATOM   3926  CA  LYS B 129      26.203  32.883  52.628  1.00 36.87      B    C  
ATOM   3927  C   LYS B 129      27.454  32.129  52.164  1.00 34.57      B    C  
ATOM   3928  O   LYS B 129      28.324  32.714  51.520  1.00 34.48      B    O  
ATOM   3929  CB  LYS B 129      26.383  33.504  54.022  1.00 39.92      B    C  
ATOM   3930  CG  LYS B 129      26.563  32.531  55.183  1.00 47.06      B    C  
ATOM   3931  CD  LYS B 129      28.008  32.466  55.661  1.00 53.13      B    C  
ATOM   3932  CE  LYS B 129      28.151  31.758  57.007  1.00 59.34      B    C  
ATOM   3933  NZ  LYS B 129      27.980  30.277  56.956  1.00 61.75      B    N1+
ATOM   3934  N   ASP B 130      27.526  30.827  52.428  1.00 37.89      B    N  
ATOM   3935  CA  ASP B 130      28.666  30.032  51.964  1.00 38.28      B    C  
ATOM   3936  C   ASP B 130      28.781  29.941  50.437  1.00 35.99      B    C  
ATOM   3937  O   ASP B 130      29.818  29.551  49.928  1.00 35.79      B    O  
ATOM   3938  CB  ASP B 130      28.671  28.622  52.585  1.00 41.42      B    C  
ATOM   3939  CG  ASP B 130      28.875  28.638  54.099  1.00 43.92      B    C  
ATOM   3940  OD1 ASP B 130      29.263  29.680  54.669  1.00 44.23      B    O  
ATOM   3941  OD2 ASP B 130      28.632  27.599  54.738  1.00 48.25      B    O1-
ATOM   3942  N   TRP B 131      27.723  30.301  49.706  1.00 36.46      B    N  
ATOM   3943  CA  TRP B 131      27.778  30.342  48.239  1.00 30.65      B    C  
ATOM   3944  C   TRP B 131      28.453  31.611  47.688  1.00 32.41      B    C  
ATOM   3945  O   TRP B 131      28.851  31.641  46.521  1.00 31.12      B    O  
ATOM   3946  CB  TRP B 131      26.363  30.274  47.650  1.00 28.39      B    C  
ATOM   3947  CG  TRP B 131      25.770  28.901  47.695  1.00 29.02      B    C  
ATOM   3948  CD1 TRP B 131      25.031  28.365  48.708  1.00 27.32      B    C  
ATOM   3949  CD2 TRP B 131      25.852  27.905  46.674  1.00 27.35      B    C  
ATOM   3950  CE2 TRP B 131      25.161  26.773  47.145  1.00 26.80      B    C  
ATOM   3951  CE3 TRP B 131      26.461  27.850  45.406  1.00 26.40      B    C  
ATOM   3952  NE1 TRP B 131      24.656  27.082  48.380  1.00 28.98      B    N  
ATOM   3953  CZ2 TRP B 131      25.033  25.601  46.380  1.00 28.56      B    C  
ATOM   3954  CZ3 TRP B 131      26.346  26.678  44.659  1.00 29.70      B    C  
ATOM   3955  CH2 TRP B 131      25.624  25.573  45.152  1.00 25.49      B    C  
ATOM   3956  N   VAL B 132      28.560  32.656  48.508  1.00 31.74      B    N  
ATOM   3957  CA  VAL B 132      29.206  33.885  48.054  1.00 31.75      B    C  
ATOM   3958  C   VAL B 132      30.718  33.641  47.995  1.00 34.83      B    C  
ATOM   3959  O   VAL B 132      31.342  33.382  49.031  1.00 35.47      B    O  
ATOM   3960  CB  VAL B 132      28.929  35.096  48.967  1.00 30.70      B    C  
ATOM   3961  CG1 VAL B 132      29.518  36.362  48.347  1.00 30.02      B    C  
ATOM   3962  CG2 VAL B 132      27.442  35.270  49.225  1.00 33.09      B    C  
ATOM   3963  N   PRO B 133      31.313  33.699  46.791  1.00 32.82      B    N  
ATOM   3964  CA  PRO B 133      32.755  33.500  46.715  1.00 34.50      B    C  
ATOM   3965  C   PRO B 133      33.520  34.719  47.244  1.00 36.94      B    C  
ATOM   3966  O   PRO B 133      32.930  35.782  47.448  1.00 35.92      B    O  
ATOM   3967  CB  PRO B 133      33.006  33.312  45.221  1.00 32.20      B    C  
ATOM   3968  CG  PRO B 133      31.924  34.109  44.558  1.00 33.13      B    C  
ATOM   3969  CD  PRO B 133      30.752  34.146  45.501  1.00 32.86      B    C  
ATOM   3970  N   ASP B 134      34.820  34.542  47.481  1.00 43.25      B    N  
ATOM   3971  CA  ASP B 134      35.665  35.617  48.011  1.00 45.85      B    C  
ATOM   3972  C   ASP B 134      36.944  35.821  47.206  1.00 46.55      B    C  
ATOM   3973  O   ASP B 134      37.842  36.560  47.631  1.00 42.69      B    O  
ATOM   3974  CB  ASP B 134      36.000  35.347  49.479  1.00 47.80      B    C  
ATOM   3975  CG  ASP B 134      36.754  34.052  49.684  1.00 48.39      B    C  
ATOM   3976  OD1 ASP B 134      37.248  33.457  48.699  1.00 51.75      B    O  
ATOM   3977  OD2 ASP B 134      36.859  33.635  50.855  1.00 50.99      B    O1-
ATOM   3978  N   ALA B 135      37.026  35.176  46.045  1.00 44.83      B    N  
ATOM   3979  CA  ALA B 135      38.183  35.319  45.180  1.00 41.00      B    C  
ATOM   3980  C   ALA B 135      38.089  36.637  44.434  1.00 45.19      B    C  
ATOM   3981  O   ALA B 135      37.010  37.232  44.325  1.00 43.90      B    O  
ATOM   3982  CB  ALA B 135      38.281  34.154  44.208  1.00 44.10      B    C  
ATOM   3983  N   ALA B 136      39.233  37.087  43.929  1.00 47.21      B    N  
ATOM   3984  CA  ALA B 136      39.332  38.344  43.202  1.00 47.42      B    C  
ATOM   3985  C   ALA B 136      38.331  38.420  42.049  1.00 42.97      B    C  
ATOM   3986  O   ALA B 136      38.248  37.508  41.228  1.00 40.53      B    O  
ATOM   3987  CB  ALA B 136      40.752  38.525  42.680  1.00 49.11      B    C  
ATOM   3988  N   GLY B 137      37.549  39.498  42.023  1.00 41.22      B    N  
ATOM   3989  CA  GLY B 137      36.592  39.738  40.952  1.00 41.75      B    C  
ATOM   3990  C   GLY B 137      35.322  38.901  41.009  1.00 35.67      B    C  
ATOM   3991  O   GLY B 137      34.537  38.924  40.061  1.00 42.41      B    O  
ATOM   3992  N   THR B 138      35.110  38.181  42.110  1.00 33.42      B    N  
ATOM   3993  CA  THR B 138      33.935  37.322  42.252  1.00 33.56      B    C  
ATOM   3994  C   THR B 138      32.884  37.941  43.162  1.00 32.48      B    C  
ATOM   3995  O   THR B 138      33.169  38.803  44.006  1.00 29.30      B    O  
ATOM   3996  CB  THR B 138      34.285  35.890  42.718  1.00 32.06      B    C  
ATOM   3997  CG2 THR B 138      35.429  35.328  41.895  1.00 32.18      B    C  
ATOM   3998  OG1 THR B 138      34.626  35.856  44.112  1.00 30.44      B    O  
ATOM   3999  N   SER B 139      31.646  37.496  42.956  1.00 27.57      B    N  
ATOM   4000  CA  SER B 139      30.509  38.039  43.647  1.00 25.53      B    C  
ATOM   4001  C   SER B 139      29.349  37.069  43.535  1.00 23.78      B    C  
ATOM   4002  O   SER B 139      29.458  36.032  42.864  1.00 25.58      B    O  
ATOM   4003  CB  SER B 139      30.121  39.372  43.003  1.00 27.14      B    C  
ATOM   4004  OG  SER B 139      29.892  39.206  41.611  1.00 27.58      B    O  
ATOM   4005  N   LEU B 140      28.266  37.404  44.214  1.00 24.33      B    N  
ATOM   4006  CA  LEU B 140      27.000  36.674  44.113  1.00 24.37      B    C  
ATOM   4007  C   LEU B 140      26.017  37.606  43.421  1.00 24.13      B    C  
ATOM   4008  O   LEU B 140      25.768  38.720  43.900  1.00 24.53      B    O  
ATOM   4009  CB  LEU B 140      26.473  36.348  45.496  1.00 27.14      B    C  
ATOM   4010  CG  LEU B 140      25.155  35.565  45.567  1.00 27.66      B    C  
ATOM   4011  CD1 LEU B 140      25.462  34.082  45.394  1.00 28.13      B    C  
ATOM   4012  CD2 LEU B 140      24.442  35.828  46.873  1.00 28.48      B    C  
ATOM   4013  N   TYR B 141      25.456  37.148  42.304  1.00 23.14      B    N  
ATOM   4014  CA  TYR B 141      24.437  37.917  41.572  1.00 21.61      B    C  
ATOM   4015  C   TYR B 141      23.071  37.554  42.131  1.00 22.06      B    C  
ATOM   4016  O   TYR B 141      22.780  36.373  42.352  1.00 24.96      B    O  
ATOM   4017  CB  TYR B 141      24.509  37.635  40.078  1.00 20.92      B    C  
ATOM   4018  CG  TYR B 141      23.618  38.505  39.198  1.00 20.08      B    C  
ATOM   4019  CD1 TYR B 141      24.007  39.783  38.795  1.00 19.60      B    C  
ATOM   4020  CD2 TYR B 141      22.383  38.057  38.774  1.00 20.30      B    C  
ATOM   4021  CE1 TYR B 141      23.182  40.574  38.002  1.00 20.68      B    C  
ATOM   4022  CE2 TYR B 141      21.573  38.828  37.975  1.00 18.34      B    C  
ATOM   4023  CZ  TYR B 141      21.967  40.087  37.572  1.00 20.52      B    C  
ATOM   4024  OH  TYR B 141      21.124  40.850  36.773  1.00 19.61      B    O  
ATOM   4025  N   VAL B 142      22.293  38.588  42.425  1.00 20.36      B    N  
ATOM   4026  CA  VAL B 142      20.988  38.475  43.029  1.00 20.23      B    C  
ATOM   4027  C   VAL B 142      19.950  38.903  42.004  1.00 20.56      B    C  
ATOM   4028  O   VAL B 142      20.011  40.034  41.492  1.00 19.03      B    O  
ATOM   4029  CB  VAL B 142      20.884  39.373  44.265  1.00 19.96      B    C  
ATOM   4030  CG1 VAL B 142      19.529  39.209  44.962  1.00 20.48      B    C  
ATOM   4031  CG2 VAL B 142      22.058  39.086  45.220  1.00 20.13      B    C  
ATOM   4032  N   ARG B 143      18.993  38.002  41.750  1.00 20.56      B    N  
ATOM   4033  CA  ARG B 143      17.972  38.172  40.684  1.00 18.83      B    C  
ATOM   4034  C   ARG B 143      16.573  38.068  41.288  1.00 18.01      B    C  
ATOM   4035  O   ARG B 143      15.986  36.946  41.371  1.00 21.26      B    O  
ATOM   4036  CB  ARG B 143      18.191  37.161  39.557  1.00 20.35      B    C  
ATOM   4037  CG  ARG B 143      17.071  37.045  38.513  1.00 19.38      B    C  
ATOM   4038  CD  ARG B 143      16.708  38.387  37.883  1.00 18.27      B    C  
ATOM   4039  NE  ARG B 143      17.809  39.023  37.161  1.00 18.27      B    N  
ATOM   4040  CZ  ARG B 143      18.126  38.836  35.879  1.00 18.20      B    C  
ATOM   4041  NH1 ARG B 143      17.412  38.025  35.102  1.00 20.55      B    N1+
ATOM   4042  NH2 ARG B 143      19.145  39.484  35.339  1.00 18.82      B    N  
ATOM   4043  N   PRO B 144      16.049  39.196  41.785  1.00 17.59      B    N  
ATOM   4044  CA  PRO B 144      14.643  39.267  42.146  1.00 17.40      B    C  
ATOM   4045  C   PRO B 144      13.781  39.335  40.874  1.00 20.22      B    C  
ATOM   4046  O   PRO B 144      14.197  39.907  39.874  1.00 20.20      B    O  
ATOM   4047  CB  PRO B 144      14.519  40.570  42.934  1.00 21.01      B    C  
ATOM   4048  CG  PRO B 144      15.930  41.017  43.208  1.00 18.64      B    C  
ATOM   4049  CD  PRO B 144      16.752  40.460  42.124  1.00 18.04      B    C  
ATOM   4050  N   VAL B 145      12.583  38.773  40.938  1.00 19.53      B    N  
ATOM   4051  CA  VAL B 145      11.662  38.753  39.815  1.00 18.93      B    C  
ATOM   4052  C   VAL B 145      10.240  38.912  40.368  1.00 19.85      B    C  
ATOM   4053  O   VAL B 145       9.905  38.372  41.442  1.00 19.49      B    O  
ATOM   4054  CB  VAL B 145      11.720  37.390  39.052  1.00 19.25      B    C  
ATOM   4055  CG1 VAL B 145      10.774  37.365  37.854  1.00 19.80      B    C  
ATOM   4056  CG2 VAL B 145      13.107  37.038  38.582  1.00 20.23      B    C  
ATOM   4057  N   LEU B 146       9.402  39.660  39.646  1.00 18.76      B    N  
ATOM   4058  CA  LEU B 146       7.987  39.769  39.968  1.00 17.74      B    C  
ATOM   4059  C   LEU B 146       7.182  39.566  38.697  1.00 18.78      B    C  
ATOM   4060  O   LEU B 146       7.424  40.241  37.703  1.00 19.54      B    O  
ATOM   4061  CB  LEU B 146       7.634  41.115  40.588  1.00 18.97      B    C  
ATOM   4062  CG  LEU B 146       6.183  41.400  40.918  1.00 21.24      B    C  
ATOM   4063  CD1 LEU B 146       5.605  40.371  41.877  1.00 25.10      B    C  
ATOM   4064  CD2 LEU B 146       6.025  42.795  41.483  1.00 22.81      B    C  
ATOM   4065  N   ILE B 147       6.260  38.600  38.740  1.00 21.38      B    N  
ATOM   4066  CA  ILE B 147       5.451  38.204  37.575  1.00 19.27      B    C  
ATOM   4067  C   ILE B 147       3.958  38.147  37.895  1.00 21.21      B    C  
ATOM   4068  O   ILE B 147       3.555  37.747  38.982  1.00 21.78      B    O  
ATOM   4069  CB  ILE B 147       5.883  36.836  37.000  1.00 17.74      B    C  
ATOM   4070  CG1 ILE B 147       5.757  35.677  38.028  1.00 20.35      B    C  
ATOM   4071  CG2 ILE B 147       7.272  36.905  36.457  1.00 17.08      B    C  
ATOM   4072  CD1 ILE B 147       5.884  34.315  37.387  1.00 18.50      B    C  
ATOM   4073  N   GLY B 148       3.146  38.501  36.901  1.00 20.27      B    N  
ATOM   4074  CA  GLY B 148       1.723  38.326  36.971  1.00 20.23      B    C  
ATOM   4075  C   GLY B 148       1.437  36.851  36.759  1.00 20.08      B    C  
ATOM   4076  O   GLY B 148       2.212  36.112  36.137  1.00 21.20      B    O  
ATOM   4077  N   ASN B 149       0.300  36.393  37.267  1.00 22.69      B    N  
ATOM   4078  CA  ASN B 149      -0.010  34.972  37.158  1.00 24.43      B    C  
ATOM   4079  C   ASN B 149      -1.509  34.712  37.107  1.00 24.70      B    C  
ATOM   4080  O   ASN B 149      -2.022  33.816  37.782  1.00 25.45      B    O  
ATOM   4081  CB  ASN B 149       0.648  34.235  38.327  1.00 25.95      B    C  
ATOM   4082  CG  ASN B 149       0.701  32.731  38.143  1.00 27.56      B    C  
ATOM   4083  ND2 ASN B 149       0.770  32.012  39.269  1.00 29.65      B    N  
ATOM   4084  OD1 ASN B 149       0.724  32.217  37.032  1.00 29.62      B    O  
ATOM   4085  N   GLU B 150      -2.184  35.499  36.263  1.00 27.45      B    N  
ATOM   4086  CA  GLU B 150      -3.624  35.393  36.023  1.00 25.91      B    C  
ATOM   4087  C   GLU B 150      -3.850  34.294  34.994  1.00 24.92      B    C  
ATOM   4088  O   GLU B 150      -3.267  34.333  33.908  1.00 24.19      B    O  
ATOM   4089  CB  GLU B 150      -4.147  36.723  35.456  1.00 27.47      B    C  
ATOM   4090  CG  GLU B 150      -5.654  36.799  35.280  1.00 29.04      B    C  
ATOM   4091  CD  GLU B 150      -6.395  36.746  36.594  1.00 34.28      B    C  
ATOM   4092  OE1 GLU B 150      -5.790  37.081  37.630  1.00 35.76      B    O  
ATOM   4093  OE2 GLU B 150      -7.595  36.391  36.596  1.00 43.03      B    O1-
ATOM   4094  N   PRO B 151      -4.703  33.305  35.309  1.00 23.96      B    N  
ATOM   4095  CA  PRO B 151      -4.979  32.223  34.371  1.00 25.43      B    C  
ATOM   4096  C   PRO B 151      -6.088  32.631  33.396  1.00 26.85      B    C  
ATOM   4097  O   PRO B 151      -7.155  32.013  33.350  1.00 27.17      B    O  
ATOM   4098  CB  PRO B 151      -5.413  31.085  35.302  1.00 27.38      B    C  
ATOM   4099  CG  PRO B 151      -6.108  31.777  36.432  1.00 26.23      B    C  
ATOM   4100  CD  PRO B 151      -5.438  33.126  36.581  1.00 25.99      B    C  
ATOM   4101  N   SER B 152      -5.822  33.673  32.614  1.00 22.15      B    N  
ATOM   4102  CA  SER B 152      -6.827  34.257  31.716  1.00 24.98      B    C  
ATOM   4103  C   SER B 152      -6.171  34.842  30.491  1.00 23.31      B    C  
ATOM   4104  O   SER B 152      -5.167  35.526  30.602  1.00 24.25      B    O  
ATOM   4105  CB  SER B 152      -7.548  35.419  32.415  1.00 26.03      B    C  
ATOM   4106  OG  SER B 152      -8.314  36.165  31.479  1.00 28.54      B    O  
ATOM   4107  N   LEU B 153      -6.778  34.629  29.334  1.00 19.67      B    N  
ATOM   4108  CA  LEU B 153      -6.296  35.204  28.106  1.00 20.84      B    C  
ATOM   4109  C   LEU B 153      -6.751  36.654  27.853  1.00 20.09      B    C  
ATOM   4110  O   LEU B 153      -6.402  37.240  26.823  1.00 21.99      B    O  
ATOM   4111  CB  LEU B 153      -6.664  34.290  26.950  1.00 18.39      B    C  
ATOM   4112  CG  LEU B 153      -6.194  32.843  27.120  1.00 18.82      B    C  
ATOM   4113  CD1 LEU B 153      -6.415  32.130  25.791  1.00 19.73      B    C  
ATOM   4114  CD2 LEU B 153      -4.744  32.748  27.585  1.00 20.17      B    C  
ATOM   4115  N   GLY B 154      -7.545  37.218  28.747  1.00 21.96      B    N  
ATOM   4116  CA  GLY B 154      -7.943  38.637  28.615  1.00 21.50      B    C  
ATOM   4117  C   GLY B 154      -6.723  39.490  28.972  1.00 22.85      B    C  
ATOM   4118  O   GLY B 154      -5.979  39.157  29.887  1.00 22.97      B    O  
ATOM   4119  N   VAL B 155      -6.474  40.559  28.213  1.00 22.96      B    N  
ATOM   4120  CA  VAL B 155      -5.364  41.449  28.556  1.00 23.13      B    C  
ATOM   4121  C   VAL B 155      -5.912  42.321  29.675  1.00 24.97      B    C  
ATOM   4122  O   VAL B 155      -6.743  43.186  29.440  1.00 25.25      B    O  
ATOM   4123  CB  VAL B 155      -4.877  42.257  27.348  1.00 22.69      B    C  
ATOM   4124  CG1 VAL B 155      -3.721  43.150  27.762  1.00 22.82      B    C  
ATOM   4125  CG2 VAL B 155      -4.425  41.332  26.216  1.00 21.83      B    C  
ATOM   4126  N   SER B 156      -5.468  42.061  30.897  1.00 23.67      B    N  
ATOM   4127  CA  SER B 156      -6.082  42.662  32.079  1.00 25.96      B    C  
ATOM   4128  C   SER B 156      -5.090  42.789  33.227  1.00 25.76      B    C  
ATOM   4129  O   SER B 156      -4.043  42.150  33.208  1.00 23.52      B    O  
ATOM   4130  CB  SER B 156      -7.274  41.782  32.520  1.00 27.71      B    C  
ATOM   4131  OG  SER B 156      -6.827  40.586  33.172  1.00 32.59      B    O  
ATOM   4132  N   GLN B 157      -5.406  43.628  34.220  1.00 27.63      B    N  
ATOM   4133  CA  GLN B 157      -4.605  43.718  35.452  1.00 30.33      B    C  
ATOM   4134  C   GLN B 157      -4.696  42.383  36.172  1.00 30.95      B    C  
ATOM   4135  O   GLN B 157      -5.809  41.894  36.427  1.00 25.88      B    O  
ATOM   4136  CB  GLN B 157      -5.089  44.814  36.414  1.00 34.35      B    C  
ATOM   4137  CG  GLN B 157      -4.365  44.770  37.769  1.00 35.33      B    C  
ATOM   4138  CD  GLN B 157      -4.653  45.962  38.675  1.00 39.31      B    C  
ATOM   4139  NE2 GLN B 157      -5.232  45.695  39.835  1.00 42.40      B    N  
ATOM   4140  OE1 GLN B 157      -4.319  47.097  38.353  1.00 40.12      B    O  
ATOM   4141  N   PRO B 158      -3.544  41.789  36.512  1.00 28.25      B    N  
ATOM   4142  CA  PRO B 158      -3.607  40.492  37.174  1.00 26.97      B    C  
ATOM   4143  C   PRO B 158      -4.138  40.569  38.611  1.00 29.79      B    C  
ATOM   4144  O   PRO B 158      -3.884  41.543  39.332  1.00 26.94      B    O  
ATOM   4145  CB  PRO B 158      -2.156  40.011  37.153  1.00 30.99      B    C  
ATOM   4146  CG  PRO B 158      -1.348  41.259  37.068  1.00 30.05      B    C  
ATOM   4147  CD  PRO B 158      -2.155  42.236  36.286  1.00 30.11      B    C  
ATOM   4148  N   THR B 159      -4.871  39.533  38.994  1.00 28.39      B    N  
ATOM   4149  CA  THR B 159      -5.370  39.375  40.360  1.00 30.99      B    C  
ATOM   4150  C   THR B 159      -4.520  38.356  41.127  1.00 28.30      B    C  
ATOM   4151  O   THR B 159      -4.853  37.996  42.252  1.00 30.18      B    O  
ATOM   4152  CB  THR B 159      -6.841  38.900  40.369  1.00 31.27      B    C  
ATOM   4153  CG2 THR B 159      -7.684  39.767  39.485  1.00 33.19      B    C  
ATOM   4154  OG1 THR B 159      -6.919  37.553  39.907  1.00 33.97      B    O  
ATOM   4155  N   ARG B 160      -3.462  37.857  40.494  1.00 28.99      B    N  
ATOM   4156  CA  ARG B 160      -2.501  36.965  41.136  1.00 28.62      B    C  
ATOM   4157  C   ARG B 160      -1.106  37.354  40.645  1.00 29.77      B    C  
ATOM   4158  O   ARG B 160      -0.960  37.824  39.524  1.00 27.47      B    O  
ATOM   4159  CB  ARG B 160      -2.748  35.513  40.765  1.00 32.52      B    C  
ATOM   4160  CG  ARG B 160      -4.106  34.964  41.173  1.00 36.83      B    C  
ATOM   4161  CD  ARG B 160      -4.275  33.565  40.607  1.00 43.44      B    C  
ATOM   4162  NE  ARG B 160      -5.566  32.977  40.956  1.00 52.97      B    N  
ATOM   4163  CZ  ARG B 160      -5.975  31.766  40.569  1.00 62.19      B    C  
ATOM   4164  NH1 ARG B 160      -5.197  30.987  39.815  1.00 63.31      B    N1+
ATOM   4165  NH2 ARG B 160      -7.174  31.328  40.937  1.00 70.54      B    N  
ATOM   4166  N   ALA B 161      -0.096  37.136  41.475  1.00 27.18      B    N  
ATOM   4167  CA  ALA B 161       1.292  37.435  41.128  1.00 26.48      B    C  
ATOM   4168  C   ALA B 161       2.238  36.603  41.979  1.00 27.69      B    C  
ATOM   4169  O   ALA B 161       1.842  36.124  43.049  1.00 27.98      B    O  
ATOM   4170  CB  ALA B 161       1.567  38.921  41.342  1.00 25.52      B    C  
ATOM   4171  N  ALEU B 162       3.468  36.418  41.498  0.66 26.06      B    N  
ATOM   4172  N  BLEU B 162       3.477  36.455  41.510  0.34 27.53      B    N  
ATOM   4173  CA ALEU B 162       4.519  35.699  42.221  0.66 24.91      B    C  
ATOM   4174  CA BLEU B 162       4.520  35.700  42.206  0.34 27.45      B    C  
ATOM   4175  C  ALEU B 162       5.765  36.585  42.259  0.66 25.45      B    C  
ATOM   4176  C  BLEU B 162       5.803  36.530  42.236  0.34 27.00      B    C  
ATOM   4177  O  ALEU B 162       6.121  37.201  41.261  0.66 24.67      B    O  
ATOM   4178  O  BLEU B 162       6.231  37.047  41.204  0.34 26.06      B    O  
ATOM   4179  CB ALEU B 162       4.879  34.379  41.533  0.66 24.91      B    C  
ATOM   4180  CB BLEU B 162       4.792  34.382  41.480  0.34 28.86      B    C  
ATOM   4181  CG ALEU B 162       3.857  33.234  41.509  0.66 24.05      B    C  
ATOM   4182  CG BLEU B 162       5.883  33.461  42.040  0.34 29.66      B    C  
ATOM   4183  CD1ALEU B 162       4.363  32.063  40.698  0.66 23.68      B    C  
ATOM   4184  CD1BLEU B 162       5.446  32.839  43.358  0.34 30.76      B    C  
ATOM   4185  CD2ALEU B 162       3.519  32.779  42.919  0.66 25.29      B    C  
ATOM   4186  CD2BLEU B 162       6.234  32.375  41.039  0.34 30.95      B    C  
ATOM   4187  N   LEU B 163       6.422  36.626  43.410  1.00 26.84      B    N  
ATOM   4188  CA  LEU B 163       7.676  37.368  43.567  1.00 25.53      B    C  
ATOM   4189  C   LEU B 163       8.662  36.347  44.057  1.00 22.59      B    C  
ATOM   4190  O   LEU B 163       8.422  35.707  45.074  1.00 25.55      B    O  
ATOM   4191  CB  LEU B 163       7.518  38.500  44.593  1.00 24.13      B    C  
ATOM   4192  CG  LEU B 163       8.673  39.527  44.657  1.00 25.87      B    C  
ATOM   4193  CD1 LEU B 163       8.225  40.839  45.266  1.00 27.12      B    C  
ATOM   4194  CD2 LEU B 163       9.879  38.960  45.409  1.00 29.22      B    C  
ATOM   4195  N   PHE B 164       9.762  36.186  43.341  1.00 21.70      B    N  
ATOM   4196  CA  PHE B 164      10.781  35.251  43.762  1.00 22.95      B    C  
ATOM   4197  C   PHE B 164      12.168  35.847  43.585  1.00 24.94      B    C  
ATOM   4198  O   PHE B 164      12.334  36.867  42.921  1.00 21.49      B    O  
ATOM   4199  CB  PHE B 164      10.636  33.874  43.113  1.00 23.70      B    C  
ATOM   4200  CG  PHE B 164      10.718  33.854  41.606  1.00 23.23      B    C  
ATOM   4201  CD1 PHE B 164       9.587  34.071  40.825  1.00 24.28      B    C  
ATOM   4202  CD2 PHE B 164      11.910  33.561  40.977  1.00 22.57      B    C  
ATOM   4203  CE1 PHE B 164       9.666  33.999  39.438  1.00 21.46      B    C  
ATOM   4204  CE2 PHE B 164      11.993  33.508  39.596  1.00 22.83      B    C  
ATOM   4205  CZ  PHE B 164      10.866  33.736  38.836  1.00 22.71      B    C  
ATOM   4206  N   VAL B 165      13.133  35.236  44.259  1.00 23.83      B    N  
ATOM   4207  CA  VAL B 165      14.520  35.676  44.200  1.00 23.15      B    C  
ATOM   4208  C   VAL B 165      15.421  34.445  44.148  1.00 22.47      B    C  
ATOM   4209  O   VAL B 165      15.290  33.511  44.962  1.00 23.33      B    O  
ATOM   4210  CB  VAL B 165      14.914  36.563  45.407  1.00 24.93      B    C  
ATOM   4211  CG1 VAL B 165      16.317  37.113  45.194  1.00 24.52      B    C  
ATOM   4212  CG2 VAL B 165      13.941  37.707  45.622  1.00 26.30      B    C  
ATOM   4213  N   ILE B 166      16.305  34.428  43.155  1.00 20.91      B    N  
ATOM   4214  CA  ILE B 166      17.282  33.381  42.964  1.00 24.03      B    C  
ATOM   4215  C   ILE B 166      18.677  34.032  42.979  1.00 25.80      B    C  
ATOM   4216  O   ILE B 166      18.799  35.246  42.753  1.00 23.60      B    O  
ATOM   4217  CB  ILE B 166      16.987  32.560  41.693  1.00 25.84      B    C  
ATOM   4218  CG1 ILE B 166      17.050  33.412  40.403  1.00 26.86      B    C  
ATOM   4219  CG2 ILE B 166      15.606  31.932  41.832  1.00 24.84      B    C  
ATOM   4220  CD1 ILE B 166      16.892  32.610  39.118  1.00 26.80      B    C  
ATOM   4221  N   LEU B 167      19.698  33.225  43.275  1.00 25.04      B    N  
ATOM   4222  CA  LEU B 167      21.106  33.677  43.396  1.00 26.02      B    C  
ATOM   4223  C   LEU B 167      22.054  32.822  42.546  1.00 26.90      B    C  
ATOM   4224  O   LEU B 167      21.868  31.598  42.426  1.00 26.33      B    O  
ATOM   4225  CB  LEU B 167      21.552  33.554  44.854  1.00 25.34      B    C  
ATOM   4226  CG  LEU B 167      20.572  33.968  45.934  1.00 24.07      B    C  
ATOM   4227  CD1 LEU B 167      21.087  33.516  47.289  1.00 24.51      B    C  
ATOM   4228  CD2 LEU B 167      20.306  35.466  45.936  1.00 23.26      B    C  
ATOM   4229  N   CYS B 168      23.086  33.460  41.995  1.00 24.53      B    N  
ATOM   4230  CA  CYS B 168      24.089  32.826  41.155  1.00 27.35      B    C  
ATOM   4231  C   CYS B 168      25.467  33.291  41.602  1.00 29.42      B    C  
ATOM   4232  O   CYS B 168      25.705  34.476  41.614  1.00 28.83      B    O  
ATOM   4233  CB  CYS B 168      23.961  33.293  39.705  1.00 32.18      B    C  
ATOM   4234  SG  CYS B 168      22.389  32.951  38.945  1.00 44.29      B    S  
ATOM   4235  N   PRO B 169      26.371  32.372  41.977  1.00 31.00      B    N  
ATOM   4236  CA  PRO B 169      27.749  32.842  42.146  1.00 29.71      B    C  
ATOM   4237  C   PRO B 169      28.296  33.247  40.789  1.00 29.18      B    C  
ATOM   4238  O   PRO B 169      27.971  32.621  39.777  1.00 32.09      B    O  
ATOM   4239  CB  PRO B 169      28.487  31.599  42.694  1.00 32.18      B    C  
ATOM   4240  CG  PRO B 169      27.631  30.440  42.301  1.00 33.87      B    C  
ATOM   4241  CD  PRO B 169      26.221  30.947  42.340  1.00 32.84      B    C  
ATOM   4242  N   VAL B 170      29.069  34.318  40.709  1.00 27.86      B    N  
ATOM   4243  CA  VAL B 170      29.667  34.666  39.431  1.00 30.85      B    C  
ATOM   4244  C   VAL B 170      31.169  34.844  39.577  1.00 36.30      B    C  
ATOM   4245  O   VAL B 170      31.667  35.183  40.651  1.00 32.03      B    O  
ATOM   4246  CB  VAL B 170      28.974  35.865  38.750  1.00 36.99      B    C  
ATOM   4247  CG1 VAL B 170      27.492  35.556  38.552  1.00 35.78      B    C  
ATOM   4248  CG2 VAL B 170      29.137  37.134  39.559  1.00 38.62      B    C  
ATOM   4249  N   GLY B 171      31.876  34.576  38.491  1.00 38.18      B    N  
ATOM   4250  CA  GLY B 171      33.319  34.694  38.465  1.00 44.25      B    C  
ATOM   4251  C   GLY B 171      33.712  36.082  38.031  1.00 45.27      B    C  
ATOM   4252  O   GLY B 171      32.863  36.963  37.877  1.00 44.57      B    O  
ATOM   4253  N   ALA B 172      35.016  36.265  37.847  1.00 49.59      B    N  
ATOM   4254  CA  ALA B 172      35.572  37.520  37.363  1.00 54.70      B    C  
ATOM   4255  C   ALA B 172      35.230  37.701  35.882  1.00 56.37      B    C  
ATOM   4256  O   ALA B 172      35.482  36.801  35.072  1.00 59.78      B    O  
ATOM   4257  CB  ALA B 172      37.084  37.523  37.560  1.00 57.58      B    C  
ATOM   4258  N   TYR B 173      34.646  38.847  35.529  1.00 54.35      B    N  
ATOM   4259  CA  TYR B 173      34.340  39.120  34.130  1.00 57.11      B    C  
ATOM   4260  C   TYR B 173      35.628  39.323  33.313  1.00 59.75      B    C  
ATOM   4261  O   TYR B 173      35.706  38.892  32.161  1.00 56.60      B    O  
ATOM   4262  CB  TYR B 173      33.397  40.318  33.957  1.00 56.21      B    C  
ATOM   4263  CG  TYR B 173      33.021  40.505  32.501  1.00 56.22      B    C  
ATOM   4264  CD1 TYR B 173      32.360  39.491  31.803  1.00 55.89      B    C  
ATOM   4265  CD2 TYR B 173      33.356  41.671  31.807  1.00 54.90      B    C  
ATOM   4266  CE1 TYR B 173      32.034  39.634  30.465  1.00 55.66      B    C  
ATOM   4267  CE2 TYR B 173      33.027  41.823  30.465  1.00 59.09      B    C  
ATOM   4268  CZ  TYR B 173      32.367  40.798  29.799  1.00 57.69      B    C  
ATOM   4269  OH  TYR B 173      32.030  40.926  28.473  1.00 56.36      B    O  
ATOM   4270  N   PHE B 174      36.626  39.973  33.913  1.00 65.90      B    N  
ATOM   4271  CA  PHE B 174      37.928  40.177  33.269  1.00 71.12      B    C  
ATOM   4272  C   PHE B 174      39.007  39.323  33.947  1.00 77.65      B    C  
ATOM   4273  O   PHE B 174      38.875  38.985  35.126  1.00 73.29      B    O  
ATOM   4274  CB  PHE B 174      38.328  41.654  33.313  1.00 69.29      B    C  
ATOM   4275  CG  PHE B 174      37.403  42.555  32.545  1.00 66.29      B    C  
ATOM   4276  CD1 PHE B 174      37.226  42.385  31.175  1.00 61.73      B    C  
ATOM   4277  CD2 PHE B 174      36.724  43.585  33.184  1.00 64.46      B    C  
ATOM   4278  CE1 PHE B 174      36.372  43.214  30.462  1.00 61.86      B    C  
ATOM   4279  CE2 PHE B 174      35.875  44.421  32.475  1.00 63.91      B    C  
ATOM   4280  CZ  PHE B 174      35.700  44.237  31.113  1.00 64.85      B    C  
ATOM   4281  N   PRO B 175      40.077  38.964  33.202  1.00 90.88      B    N  
ATOM   4282  CA  PRO B 175      41.157  38.169  33.803  1.00 91.94      B    C  
ATOM   4283  C   PRO B 175      42.124  39.012  34.645  1.00 90.71      B    C  
ATOM   4284  O   PRO B 175      42.877  39.818  34.100  1.00 96.09      B    O  
ATOM   4285  CB  PRO B 175      41.879  37.555  32.584  1.00 92.55      B    C  
ATOM   4286  CG  PRO B 175      41.137  38.014  31.367  1.00 90.89      B    C  
ATOM   4287  CD  PRO B 175      40.321  39.203  31.768  1.00 90.18      B    C  
ATOM   4288  N   GLY B 176      42.094  38.824  35.962  1.00 90.31      B    N  
ATOM   4289  CA  GLY B 176      42.970  39.556  36.876  1.00 90.33      B    C  
ATOM   4290  C   GLY B 176      42.728  41.058  36.918  1.00 92.08      B    C  
ATOM   4291  O   GLY B 176      43.657  41.827  37.162  1.00 91.50      B    O  
ATOM   4292  N   GLY B 177      41.483  41.475  36.681  1.00 92.40      B    N  
ATOM   4293  CA  GLY B 177      41.110  42.899  36.691  1.00 90.89      B    C  
ATOM   4294  C   GLY B 177      41.556  43.711  35.478  1.00 84.56      B    C  
ATOM   4295  O   GLY B 177      41.574  44.947  35.527  1.00 76.17      B    O  
ATOM   4296  N   SER B 178      41.899  43.022  34.388  1.00 78.94      B    N  
ATOM   4297  CA  SER B 178      42.377  43.669  33.163  1.00 73.14      B    C  
ATOM   4298  C   SER B 178      41.250  43.832  32.149  1.00 67.52      B    C  
ATOM   4299  O   SER B 178      40.898  42.886  31.439  1.00 68.61      B    O  
ATOM   4300  CB  SER B 178      43.517  42.856  32.543  1.00 72.67      B    C  
ATOM   4301  OG  SER B 178      44.621  42.775  33.428  1.00 75.04      B    O  
ATOM   4302  N   VAL B 179      40.698  45.040  32.082  1.00 62.98      B    N  
ATOM   4303  CA  VAL B 179      39.615  45.345  31.146  1.00 61.79      B    C  
ATOM   4304  C   VAL B 179      40.011  45.088  29.682  1.00 58.75      B    C  
ATOM   4305  O   VAL B 179      41.097  45.475  29.248  1.00 59.47      B    O  
ATOM   4306  CB  VAL B 179      39.108  46.801  31.302  1.00 60.52      B    C  
ATOM   4307  CG1 VAL B 179      38.498  47.015  32.682  1.00 64.53      B    C  
ATOM   4308  CG2 VAL B 179      40.214  47.816  31.034  1.00 61.04      B    C  
ATOM   4309  N   THR B 180      39.123  44.412  28.950  1.00 57.92      B    N  
ATOM   4310  CA  THR B 180      39.269  44.110  27.519  1.00 56.16      B    C  
ATOM   4311  C   THR B 180      38.160  44.870  26.782  1.00 51.68      B    C  
ATOM   4312  O   THR B 180      37.002  44.799  27.187  1.00 46.47      B    O  
ATOM   4313  CB  THR B 180      39.105  42.594  27.252  1.00 57.24      B    C  
ATOM   4314  CG2 THR B 180      39.094  42.282  25.759  1.00 56.10      B    C  
ATOM   4315  OG1 THR B 180      40.183  41.876  27.865  1.00 63.70      B    O  
ATOM   4316  N   PRO B 181      38.501  45.597  25.702  1.00 47.30      B    N  
ATOM   4317  CA  PRO B 181      37.498  46.435  25.049  1.00 42.59      B    C  
ATOM   4318  C   PRO B 181      36.641  45.714  24.003  1.00 40.51      B    C  
ATOM   4319  O   PRO B 181      37.035  44.667  23.492  1.00 36.63      B    O  
ATOM   4320  CB  PRO B 181      38.354  47.498  24.379  1.00 44.40      B    C  
ATOM   4321  CG  PRO B 181      39.575  46.745  23.959  1.00 45.29      B    C  
ATOM   4322  CD  PRO B 181      39.788  45.657  24.984  1.00 47.15      B    C  
ATOM   4323  N   VAL B 182      35.491  46.295  23.669  1.00 36.02      B    N  
ATOM   4324  CA  VAL B 182      34.586  45.692  22.674  1.00 32.07      B    C  
ATOM   4325  C   VAL B 182      34.294  46.606  21.513  1.00 28.34      B    C  
ATOM   4326  O   VAL B 182      34.472  47.814  21.608  1.00 29.56      B    O  
ATOM   4327  CB  VAL B 182      33.241  45.272  23.309  1.00 35.54      B    C  
ATOM   4328  CG1 VAL B 182      33.464  44.155  24.317  1.00 36.01      B    C  
ATOM   4329  CG2 VAL B 182      32.567  46.472  23.964  1.00 31.54      B    C  
ATOM   4330  N   SER B 183      33.872  46.008  20.399  1.00 28.09      B    N  
ATOM   4331  CA  SER B 183      33.421  46.749  19.227  1.00 26.88      B    C  
ATOM   4332  C   SER B 183      31.914  46.831  19.273  1.00 24.98      B    C  
ATOM   4333  O   SER B 183      31.274  45.906  19.764  1.00 27.58      B    O  
ATOM   4334  CB  SER B 183      33.786  45.972  17.961  1.00 27.74      B    C  
ATOM   4335  OG  SER B 183      33.406  44.614  18.112  1.00 27.42      B    O  
ATOM   4336  N   LEU B 184      31.373  47.899  18.698  1.00 28.54      B    N  
ATOM   4337  CA  LEU B 184      29.945  48.156  18.664  1.00 26.98      B    C  
ATOM   4338  C   LEU B 184      29.452  48.390  17.249  1.00 29.91      B    C  
ATOM   4339  O   LEU B 184      30.134  49.018  16.432  1.00 30.94      B    O  
ATOM   4340  CB  LEU B 184      29.619  49.421  19.458  1.00 27.42      B    C  
ATOM   4341  CG  LEU B 184      30.194  49.532  20.872  1.00 25.02      B    C  
ATOM   4342  CD1 LEU B 184      29.773  50.841  21.508  1.00 27.86      B    C  
ATOM   4343  CD2 LEU B 184      29.758  48.340  21.704  1.00 27.77      B    C  
ATOM   4344  N   LEU B 185      28.244  47.914  16.981  1.00 29.46      B    N  
ATOM   4345  CA  LEU B 185      27.546  48.206  15.747  1.00 28.86      B    C  
ATOM   4346  C   LEU B 185      26.563  49.329  16.009  1.00 29.10      B    C  
ATOM   4347  O   LEU B 185      25.716  49.211  16.905  1.00 28.41      B    O  
ATOM   4348  CB  LEU B 185      26.819  46.953  15.261  1.00 29.94      B    C  
ATOM   4349  CG  LEU B 185      25.986  47.153  13.997  1.00 30.92      B    C  
ATOM   4350  CD1 LEU B 185      26.875  47.587  12.828  1.00 32.42      B    C  
ATOM   4351  CD2 LEU B 185      25.215  45.886  13.680  1.00 33.11      B    C  
ATOM   4352  N   ALA B 186      26.681  50.424  15.262  1.00 29.96      B    N  
ATOM   4353  CA  ALA B 186      25.818  51.589  15.435  1.00 31.27      B    C  
ATOM   4354  C   ALA B 186      24.885  51.764  14.232  1.00 33.32      B    C  
ATOM   4355  O   ALA B 186      25.149  52.586  13.354  1.00 35.10      B    O  
ATOM   4356  CB  ALA B 186      26.671  52.838  15.637  1.00 30.68      B    C  
ATOM   4357  N   ASP B 187      23.796  51.000  14.211  1.00 31.43      B    N  
ATOM   4358  CA  ASP B 187      22.829  51.040  13.113  1.00 33.64      B    C  
ATOM   4359  C   ASP B 187      21.486  51.561  13.619  1.00 34.53      B    C  
ATOM   4360  O   ASP B 187      20.865  50.925  14.470  1.00 32.55      B    O  
ATOM   4361  CB  ASP B 187      22.649  49.639  12.537  1.00 34.47      B    C  
ATOM   4362  CG  ASP B 187      21.854  49.628  11.236  1.00 38.75      B    C  
ATOM   4363  OD1 ASP B 187      20.914  50.427  11.086  1.00 35.75      B    O  
ATOM   4364  OD2 ASP B 187      22.184  48.809  10.359  1.00 40.71      B    O1-
ATOM   4365  N   PRO B 188      21.012  52.689  13.059  1.00 34.92      B    N  
ATOM   4366  CA  PRO B 188      19.772  53.308  13.518  1.00 31.21      B    C  
ATOM   4367  C   PRO B 188      18.462  52.590  13.176  1.00 31.04      B    C  
ATOM   4368  O   PRO B 188      17.400  53.024  13.644  1.00 29.63      B    O  
ATOM   4369  CB  PRO B 188      19.805  54.693  12.868  1.00 34.32      B    C  
ATOM   4370  CG  PRO B 188      20.637  54.530  11.648  1.00 35.02      B    C  
ATOM   4371  CD  PRO B 188      21.641  53.457  11.969  1.00 35.95      B    C  
ATOM   4372  N   ALA B 189      18.522  51.534  12.365  1.00 28.91      B    N  
ATOM   4373  CA  ALA B 189      17.352  50.725  12.066  1.00 30.71      B    C  
ATOM   4374  C   ALA B 189      16.737  50.104  13.326  1.00 30.41      B    C  
ATOM   4375  O   ALA B 189      15.528  49.954  13.392  1.00 30.43      B    O  
ATOM   4376  CB  ALA B 189      17.711  49.619  11.078  1.00 31.21      B    C  
ATOM   4377  N   PHE B 190      17.588  49.767  14.299  1.00 35.32      B    N  
ATOM   4378  CA  PHE B 190      17.196  49.062  15.534  1.00 37.12      B    C  
ATOM   4379  C   PHE B 190      16.946  50.044  16.678  1.00 27.99      B    C  
ATOM   4380  O   PHE B 190      17.871  50.719  17.098  1.00 29.44      B    O  
ATOM   4381  CB  PHE B 190      18.325  48.114  15.969  1.00 42.19      B    C  
ATOM   4382  CG  PHE B 190      18.971  47.365  14.834  1.00 47.51      B    C  
ATOM   4383  CD1 PHE B 190      18.219  46.514  14.039  1.00 48.61      B    C  
ATOM   4384  CD2 PHE B 190      20.334  47.498  14.573  1.00 52.85      B    C  
ATOM   4385  CE1 PHE B 190      18.800  45.818  12.995  1.00 51.52      B    C  
ATOM   4386  CE2 PHE B 190      20.928  46.798  13.525  1.00 54.72      B    C  
ATOM   4387  CZ  PHE B 190      20.159  45.959  12.737  1.00 55.19      B    C  
ATOM   4388  N   ILE B 191      15.713  50.126  17.178  1.00 25.92      B    N  
ATOM   4389  CA  ILE B 191      15.383  51.095  18.251  1.00 24.32      B    C  
ATOM   4390  C   ILE B 191      14.946  50.373  19.540  1.00 24.83      B    C  
ATOM   4391  O   ILE B 191      13.879  49.757  19.569  1.00 28.04      B    O  
ATOM   4392  CB  ILE B 191      14.321  52.109  17.779  1.00 27.30      B    C  
ATOM   4393  CG1 ILE B 191      14.882  52.872  16.564  1.00 27.40      B    C  
ATOM   4394  CG2 ILE B 191      14.007  53.085  18.887  1.00 28.57      B    C  
ATOM   4395  CD1 ILE B 191      13.940  53.842  15.898  1.00 30.72      B    C  
ATOM   4396  N   ARG B 192      15.755  50.516  20.594  1.00 22.68      B    N  
ATOM   4397  CA  ARG B 192      15.573  49.821  21.858  1.00 22.51      B    C  
ATOM   4398  C   ARG B 192      14.360  50.303  22.639  1.00 22.00      B    C  
ATOM   4399  O   ARG B 192      13.712  49.513  23.336  1.00 20.87      B    O  
ATOM   4400  CB  ARG B 192      16.808  50.018  22.754  1.00 19.75      B    C  
ATOM   4401  CG  ARG B 192      16.953  49.035  23.911  1.00 20.34      B    C  
ATOM   4402  CD  ARG B 192      18.060  49.450  24.882  1.00 21.67      B    C  
ATOM   4403  NE  ARG B 192      17.626  50.564  25.734  1.00 19.98      B    N  
ATOM   4404  CZ  ARG B 192      16.813  50.437  26.779  1.00 18.42      B    C  
ATOM   4405  NH1 ARG B 192      16.326  49.249  27.118  1.00 17.86      B    N1+
ATOM   4406  NH2 ARG B 192      16.467  51.509  27.493  1.00 19.92      B    N  
ATOM   4407  N   ALA B 193      14.051  51.588  22.512  1.00 18.76      B    N  
ATOM   4408  CA  ALA B 193      13.125  52.255  23.414  1.00 19.14      B    C  
ATOM   4409  C   ALA B 193      12.777  53.618  22.850  1.00 20.88      B    C  
ATOM   4410  O   ALA B 193      13.550  54.200  22.088  1.00 21.52      B    O  
ATOM   4411  CB  ALA B 193      13.774  52.415  24.789  1.00 18.76      B    C  
ATOM   4412  N  ATRP B 194      11.596  54.104  23.231  0.58 20.11      B    N  
ATOM   4413  N  BTRP B 194      11.635  54.149  23.246  0.42 21.17      B    N  
ATOM   4414  CA ATRP B 194      11.033  55.354  22.706  0.58 21.77      B    C  
ATOM   4415  CA BTRP B 194      11.213  55.456  22.748  0.42 22.63      B    C  
ATOM   4416  C  ATRP B 194      10.591  56.249  23.864  0.58 22.81      B    C  
ATOM   4417  C  BTRP B 194      10.648  56.264  23.882  0.42 23.32      B    C  
ATOM   4418  O  ATRP B 194      10.228  55.730  24.902  0.58 22.97      B    O  
ATOM   4419  O  BTRP B 194      10.238  55.715  24.893  0.42 23.34      B    O  
ATOM   4420  CB ATRP B 194       9.814  54.995  21.846  0.58 21.31      B    C  
ATOM   4421  CB BTRP B 194      10.154  55.293  21.666  0.42 23.18      B    C  
ATOM   4422  CG ATRP B 194       9.420  56.034  20.823  0.58 22.51      B    C  
ATOM   4423  CG BTRP B 194       9.092  54.375  22.093  0.42 22.69      B    C  
ATOM   4424  CD1ATRP B 194       8.498  57.027  20.978  0.58 24.64      B    C  
ATOM   4425  CD1BTRP B 194       7.932  54.692  22.731  0.42 23.88      B    C  
ATOM   4426  CD2ATRP B 194       9.917  56.158  19.481  0.58 23.19      B    C  
ATOM   4427  CD2BTRP B 194       9.105  52.951  21.957  0.42 23.55      B    C  
ATOM   4428  CE2ATRP B 194       9.260  57.263  18.892  0.58 23.85      B    C  
ATOM   4429  CE2BTRP B 194       7.913  52.467  22.528  0.42 24.50      B    C  
ATOM   4430  CE3ATRP B 194      10.858  55.453  18.728  0.58 20.36      B    C  
ATOM   4431  CE3BTRP B 194      10.017  52.041  21.416  0.42 24.11      B    C  
ATOM   4432  NE1ATRP B 194       8.399  57.771  19.826  0.58 24.61      B    N  
ATOM   4433  NE1BTRP B 194       7.207  53.551  22.985  0.42 24.68      B    N  
ATOM   4434  CZ2ATRP B 194       9.505  57.667  17.578  0.58 25.06      B    C  
ATOM   4435  CZ2BTRP B 194       7.599  51.108  22.556  0.42 24.76      B    C  
ATOM   4436  CZ3ATRP B 194      11.103  55.852  17.433  0.58 23.34      B    C  
ATOM   4437  CZ3BTRP B 194       9.702  50.689  21.436  0.42 24.31      B    C  
ATOM   4438  CH2ATRP B 194      10.422  56.942  16.862  0.58 22.90      B    C  
ATOM   4439  CH2BTRP B 194       8.504  50.238  22.007  0.42 25.28      B    C  
ATOM   4440  N   VAL B 195      10.621  57.576  23.702  1.00 23.91      B    N  
ATOM   4441  CA  VAL B 195      10.068  58.460  24.726  1.00 25.85      B    C  
ATOM   4442  C   VAL B 195       8.573  58.151  24.823  1.00 25.08      B    C  
ATOM   4443  O   VAL B 195       7.896  58.057  23.811  1.00 26.58      B    O  
ATOM   4444  CB  VAL B 195      10.316  59.939  24.396  1.00 26.51      B    C  
ATOM   4445  CG1 VAL B 195       9.624  60.810  25.431  1.00 29.29      B    C  
ATOM   4446  CG2 VAL B 195      11.810  60.222  24.339  1.00 28.65      B    C  
ATOM   4447  N   GLY B 196       8.077  57.938  26.040  1.00 25.91      B    N  
ATOM   4448  CA  GLY B 196       6.704  57.536  26.265  1.00 26.13      B    C  
ATOM   4449  C   GLY B 196       6.550  56.036  26.436  1.00 25.54      B    C  
ATOM   4450  O   GLY B 196       5.499  55.572  26.847  1.00 29.84      B    O  
ATOM   4451  N   GLY B 197       7.600  55.292  26.087  1.00 22.85      B    N  
ATOM   4452  CA  GLY B 197       7.608  53.848  26.210  1.00 23.01      B    C  
ATOM   4453  C   GLY B 197       8.013  53.409  27.611  1.00 21.79      B    C  
ATOM   4454  O   GLY B 197       7.784  54.105  28.596  1.00 22.67      B    O  
ATOM   4455  N   VAL B 198       8.651  52.248  27.688  1.00 20.60      B    N  
ATOM   4456  CA  VAL B 198       9.005  51.641  28.981  1.00 20.05      B    C  
ATOM   4457  C   VAL B 198      10.469  51.227  29.065  1.00 19.62      B    C  
ATOM   4458  O   VAL B 198      10.822  50.372  29.890  1.00 15.77      B    O  
ATOM   4459  CB  VAL B 198       8.131  50.399  29.250  1.00 20.49      B    C  
ATOM   4460  CG1 VAL B 198       6.676  50.779  29.462  1.00 19.37      B    C  
ATOM   4461  CG2 VAL B 198       8.232  49.388  28.101  1.00 20.79      B    C  
ATOM   4462  N   GLY B 199      11.322  51.828  28.233  1.00 18.29      B    N  
ATOM   4463  CA  GLY B 199      12.749  51.533  28.218  1.00 20.15      B    C  
ATOM   4464  C   GLY B 199      13.463  51.883  29.494  1.00 19.38      B    C  
ATOM   4465  O   GLY B 199      14.537  51.343  29.792  1.00 22.39      B    O  
ATOM   4466  N   ASN B 200      12.859  52.769  30.288  1.00 17.74      B    N  
ATOM   4467  CA  ASN B 200      13.447  53.178  31.541  1.00 18.32      B    C  
ATOM   4468  C   ASN B 200      12.980  52.348  32.725  1.00 16.75      B    C  
ATOM   4469  O   ASN B 200      13.288  52.672  33.874  1.00 21.12      B    O  
ATOM   4470  CB  ASN B 200      13.178  54.662  31.778  1.00 19.15      B    C  
ATOM   4471  CG  ASN B 200      11.697  55.016  31.747  1.00 21.72      B    C  
ATOM   4472  ND2 ASN B 200      11.341  56.081  32.477  1.00 24.89      B    N  
ATOM   4473  OD1 ASN B 200      10.881  54.365  31.084  1.00 20.77      B    O  
ATOM   4474  N   TYR B 201      12.309  51.221  32.455  1.00 18.47      B    N  
ATOM   4475  CA  TYR B 201      11.943  50.261  33.481  1.00 18.77      B    C  
ATOM   4476  C   TYR B 201      12.600  48.931  33.135  1.00 16.97      B    C  
ATOM   4477  O   TYR B 201      12.794  48.610  31.953  1.00 16.00      B    O  
ATOM   4478  CB  TYR B 201      10.426  50.040  33.535  1.00 19.08      B    C  
ATOM   4479  CG  TYR B 201       9.638  51.277  33.792  1.00 18.56      B    C  
ATOM   4480  CD1 TYR B 201       9.361  51.680  35.082  1.00 21.79      B    C  
ATOM   4481  CD2 TYR B 201       9.189  52.066  32.748  1.00 19.23      B    C  
ATOM   4482  CE1 TYR B 201       8.629  52.816  35.313  1.00 23.02      B    C  
ATOM   4483  CE2 TYR B 201       8.460  53.219  32.969  1.00 20.34      B    C  
ATOM   4484  CZ  TYR B 201       8.187  53.584  34.262  1.00 22.62      B    C  
ATOM   4485  OH  TYR B 201       7.454  54.729  34.531  1.00 26.98      B    O  
ATOM   4486  N   LYS B 202      12.921  48.138  34.146  1.00 17.08      B    N  
ATOM   4487  CA  LYS B 202      13.588  46.872  33.903  1.00 15.97      B    C  
ATOM   4488  C   LYS B 202      12.560  45.722  33.729  1.00 18.60      B    C  
ATOM   4489  O   LYS B 202      12.376  44.878  34.592  1.00 18.66      B    O  
ATOM   4490  CB  LYS B 202      14.618  46.627  35.010  1.00 18.70      B    C  
ATOM   4491  CG  LYS B 202      15.882  45.936  34.529  1.00 18.23      B    C  
ATOM   4492  CD  LYS B 202      16.969  46.044  35.589  1.00 19.83      B    C  
ATOM   4493  CE  LYS B 202      18.294  45.481  35.148  1.00 20.78      B    C  
ATOM   4494  NZ  LYS B 202      18.957  46.147  34.010  1.00 20.16      B    N1+
ATOM   4495  N   LEU B 203      11.909  45.757  32.576  1.00 16.54      B    N  
ATOM   4496  CA  LEU B 203      10.824  44.866  32.207  1.00 17.89      B    C  
ATOM   4497  C   LEU B 203      11.324  43.834  31.210  1.00 16.71      B    C  
ATOM   4498  O   LEU B 203      12.048  44.163  30.299  1.00 15.11      B    O  
ATOM   4499  CB  LEU B 203       9.695  45.663  31.558  1.00 17.21      B    C  
ATOM   4500  CG  LEU B 203       9.117  46.839  32.334  1.00 19.65      B    C  
ATOM   4501  CD1 LEU B 203       7.871  47.338  31.630  1.00 18.97      B    C  
ATOM   4502  CD2 LEU B 203       8.817  46.522  33.783  1.00 19.19      B    C  
ATOM   4503  N   GLY B 204      10.928  42.577  31.374  1.00 15.78      B    N  
ATOM   4504  CA  GLY B 204      11.390  41.538  30.468  1.00 15.97      B    C  
ATOM   4505  C   GLY B 204      11.229  41.867  28.983  1.00 13.62      B    C  
ATOM   4506  O   GLY B 204      12.096  41.554  28.149  1.00 15.67      B    O  
ATOM   4507  N   GLY B 205      10.106  42.512  28.674  1.00 15.53      B    N  
ATOM   4508  CA  GLY B 205       9.734  42.859  27.327  1.00 15.29      B    C  
ATOM   4509  C   GLY B 205      10.760  43.682  26.585  1.00 16.44      B    C  
ATOM   4510  O   GLY B 205      10.771  43.726  25.371  1.00 17.44      B    O  
ATOM   4511  N   ASN B 206      11.605  44.402  27.324  1.00 15.84      B    N  
ATOM   4512  CA  ASN B 206      12.633  45.198  26.709  1.00 16.01      B    C  
ATOM   4513  C   ASN B 206      13.814  44.416  26.187  1.00 16.93      B    C  
ATOM   4514  O   ASN B 206      14.609  44.979  25.448  1.00 17.90      B    O  
ATOM   4515  CB  ASN B 206      13.151  46.291  27.667  1.00 15.12      B    C  
ATOM   4516  CG  ASN B 206      12.102  47.340  27.977  1.00 15.66      B    C  
ATOM   4517  ND2 ASN B 206      12.144  47.857  29.201  1.00 15.74      B    N  
ATOM   4518  OD1 ASN B 206      11.236  47.643  27.162  1.00 17.32      B    O  
ATOM   4519  N   TYR B 207      13.936  43.136  26.565  1.00 16.67      B    N  
ATOM   4520  CA  TYR B 207      15.157  42.390  26.293  1.00 17.53      B    C  
ATOM   4521  C   TYR B 207      15.038  41.359  25.170  1.00 16.93      B    C  
ATOM   4522  O   TYR B 207      15.931  41.247  24.317  1.00 17.30      B    O  
ATOM   4523  CB  TYR B 207      15.745  41.826  27.596  1.00 17.70      B    C  
ATOM   4524  CG  TYR B 207      15.975  42.998  28.540  1.00 17.82      B    C  
ATOM   4525  CD1 TYR B 207      17.112  43.801  28.432  1.00 19.90      B    C  
ATOM   4526  CD2 TYR B 207      14.983  43.383  29.445  1.00 16.78      B    C  
ATOM   4527  CE1 TYR B 207      17.261  44.916  29.243  1.00 19.74      B    C  
ATOM   4528  CE2 TYR B 207      15.139  44.502  30.265  1.00 18.81      B    C  
ATOM   4529  CZ  TYR B 207      16.268  45.254  30.159  1.00 19.49      B    C  
ATOM   4530  OH  TYR B 207      16.381  46.368  30.981  1.00 18.70      B    O  
ATOM   4531  N   GLY B 208      13.936  40.629  25.147  1.00 17.63      B    N  
ATOM   4532  CA  GLY B 208      13.759  39.622  24.097  1.00 18.34      B    C  
ATOM   4533  C   GLY B 208      13.992  40.128  22.691  1.00 17.58      B    C  
ATOM   4534  O   GLY B 208      14.673  39.470  21.935  1.00 19.31      B    O  
ATOM   4535  N   PRO B 209      13.435  41.308  22.319  1.00 18.27      B    N  
ATOM   4536  CA  PRO B 209      13.594  41.830  20.956  1.00 19.37      B    C  
ATOM   4537  C   PRO B 209      15.031  42.209  20.576  1.00 18.78      B    C  
ATOM   4538  O   PRO B 209      15.342  42.394  19.409  1.00 20.27      B    O  
ATOM   4539  CB  PRO B 209      12.729  43.103  20.977  1.00 20.58      B    C  
ATOM   4540  CG  PRO B 209      11.713  42.852  22.023  1.00 21.90      B    C  
ATOM   4541  CD  PRO B 209      12.506  42.152  23.096  1.00 19.20      B    C  
ATOM   4542  N   THR B 210      15.910  42.306  21.565  1.00 16.81      B    N  
ATOM   4543  CA  THR B 210      17.293  42.682  21.318  1.00 18.57      B    C  
ATOM   4544  C   THR B 210      18.189  41.492  20.941  1.00 18.54      B    C  
ATOM   4545  O   THR B 210      19.301  41.698  20.444  1.00 20.95      B    O  
ATOM   4546  CB  THR B 210      17.942  43.375  22.538  1.00 18.79      B    C  
ATOM   4547  CG2 THR B 210      17.085  44.525  23.045  1.00 19.06      B    C  
ATOM   4548  OG1 THR B 210      18.183  42.407  23.572  1.00 18.27      B    O  
ATOM   4549  N   VAL B 211      17.711  40.272  21.157  1.00 19.32      B    N  
ATOM   4550  CA  VAL B 211      18.544  39.084  20.915  1.00 20.32      B    C  
ATOM   4551  C   VAL B 211      18.919  38.970  19.437  1.00 20.50      B    C  
ATOM   4552  O   VAL B 211      20.083  38.752  19.110  1.00 21.57      B    O  
ATOM   4553  CB  VAL B 211      17.870  37.792  21.421  1.00 19.74      B    C  
ATOM   4554  CG1 VAL B 211      18.659  36.552  20.970  1.00 20.51      B    C  
ATOM   4555  CG2 VAL B 211      17.735  37.816  22.949  1.00 19.89      B    C  
ATOM   4556  N   LEU B 212      17.948  39.149  18.549  1.00 19.12      B    N  
ATOM   4557  CA  LEU B 212      18.222  39.127  17.101  1.00 21.87      B    C  
ATOM   4558  C   LEU B 212      19.118  40.297  16.703  1.00 23.35      B    C  
ATOM   4559  O   LEU B 212      19.918  40.186  15.775  1.00 25.72      B    O  
ATOM   4560  CB  LEU B 212      16.916  39.162  16.309  1.00 21.70      B    C  
ATOM   4561  CG  LEU B 212      16.996  39.158  14.777  1.00 23.29      B    C  
ATOM   4562  CD1 LEU B 212      17.547  37.837  14.276  1.00 26.45      B    C  
ATOM   4563  CD2 LEU B 212      15.622  39.408  14.175  1.00 24.88      B    C  
ATOM   4564  N   VAL B 213      18.978  41.436  17.389  1.00 21.15      B    N  
ATOM   4565  CA  VAL B 213      19.793  42.604  17.044  1.00 22.04      B    C  
ATOM   4566  C   VAL B 213      21.247  42.316  17.322  1.00 22.14      B    C  
ATOM   4567  O   VAL B 213      22.110  42.669  16.501  1.00 25.14      B    O  
ATOM   4568  CB  VAL B 213      19.364  43.898  17.778  1.00 21.14      B    C  
ATOM   4569  CG1 VAL B 213      20.182  45.103  17.298  1.00 22.18      B    C  
ATOM   4570  CG2 VAL B 213      17.885  44.156  17.575  1.00 22.85      B    C  
ATOM   4571  N  AGLN B 214      21.510  41.703  18.478  0.52 22.47      B    N  
ATOM   4572  N  BGLN B 214      21.542  41.705  18.466  0.48 22.58      B    N  
ATOM   4573  CA AGLN B 214      22.858  41.301  18.903  0.52 23.08      B    C  
ATOM   4574  CA BGLN B 214      22.925  41.387  18.802  0.48 23.35      B    C  
ATOM   4575  C  AGLN B 214      23.438  40.286  17.918  0.52 24.81      B    C  
ATOM   4576  C  BGLN B 214      23.456  40.297  17.865  0.48 24.96      B    C  
ATOM   4577  O  AGLN B 214      24.613  40.366  17.552  0.52 25.46      B    O  
ATOM   4578  O  BGLN B 214      24.630  40.330  17.488  0.48 25.78      B    O  
ATOM   4579  CB AGLN B 214      22.815  40.724  20.330  0.52 24.46      B    C  
ATOM   4580  CB BGLN B 214      23.082  40.955  20.254  0.48 24.34      B    C  
ATOM   4581  CG AGLN B 214      24.085  40.016  20.831  0.52 24.87      B    C  
ATOM   4582  CG BGLN B 214      24.542  40.911  20.699  0.48 26.42      B    C  
ATOM   4583  CD AGLN B 214      25.257  40.955  21.044  0.52 26.54      B    C  
ATOM   4584  CD BGLN B 214      24.797  40.053  21.924  0.48 27.00      B    C  
ATOM   4585  NE2AGLN B 214      26.391  40.402  21.469  0.52 27.92      B    N  
ATOM   4586  NE2BGLN B 214      26.011  40.143  22.458  0.48 29.19      B    N  
ATOM   4587  OE1AGLN B 214      25.159  42.153  20.798  0.52 25.60      B    O  
ATOM   4588  OE1BGLN B 214      23.932  39.303  22.378  0.48 28.54      B    O  
ATOM   4589  N   GLN B 215      22.607  39.342  17.487  1.00 25.78      B    N  
ATOM   4590  CA  GLN B 215      23.028  38.363  16.462  1.00 29.07      B    C  
ATOM   4591  C   GLN B 215      23.475  39.055  15.175  1.00 30.12      B    C  
ATOM   4592  O   GLN B 215      24.475  38.657  14.569  1.00 35.53      B    O  
ATOM   4593  CB  GLN B 215      21.921  37.400  16.114  1.00 31.76      B    C  
ATOM   4594  CG  GLN B 215      21.722  36.317  17.125  1.00 33.49      B    C  
ATOM   4595  CD  GLN B 215      20.854  35.214  16.586  1.00 42.87      B    C  
ATOM   4596  NE2 GLN B 215      20.419  34.323  17.466  1.00 48.07      B    N  
ATOM   4597  OE1 GLN B 215      20.578  35.159  15.382  1.00 42.33      B    O  
ATOM   4598  N   GLU B 216      22.732  40.077  14.752  1.00 30.13      B    N  
ATOM   4599  CA  GLU B 216      23.083  40.857  13.562  1.00 32.44      B    C  
ATOM   4600  C   GLU B 216      24.378  41.646  13.744  1.00 35.00      B    C  
ATOM   4601  O   GLU B 216      25.140  41.818  12.788  1.00 31.86      B    O  
ATOM   4602  CB  GLU B 216      21.948  41.801  13.156  1.00 38.85      B    C  
ATOM   4603  CG  GLU B 216      22.230  42.599  11.884  1.00 45.03      B    C  
ATOM   4604  CD  GLU B 216      22.520  41.707  10.681  1.00 48.27      B    C  
ATOM   4605  OE1 GLU B 216      21.921  40.609  10.594  1.00 48.31      B    O  
ATOM   4606  OE2 GLU B 216      23.345  42.105   9.822  1.00 46.73      B    O1-
ATOM   4607  N   ALA B 217      24.625  42.145  14.958  1.00 31.48      B    N  
ATOM   4608  CA  ALA B 217      25.898  42.796  15.249  1.00 34.50      B    C  
ATOM   4609  C   ALA B 217      27.054  41.811  15.078  1.00 34.16      B    C  
ATOM   4610  O   ALA B 217      28.051  42.148  14.432  1.00 34.37      B    O  
ATOM   4611  CB  ALA B 217      25.909  43.394  16.645  1.00 33.26      B    C  
ATOM   4612  N   LEU B 218      26.908  40.613  15.645  1.00 31.69      B    N  
ATOM   4613  CA  LEU B 218      27.928  39.562  15.569  1.00 36.49      B    C  
ATOM   4614  C   LEU B 218      28.199  39.161  14.129  1.00 37.83      B    C  
ATOM   4615  O   LEU B 218      29.351  38.907  13.772  1.00 36.62      B    O  
ATOM   4616  CB  LEU B 218      27.520  38.337  16.387  1.00 37.34      B    C  
ATOM   4617  CG  LEU B 218      27.592  38.535  17.907  1.00 39.67      B    C  
ATOM   4618  CD1 LEU B 218      26.711  37.532  18.632  1.00 38.54      B    C  
ATOM   4619  CD2 LEU B 218      29.028  38.462  18.405  1.00 39.95      B    C  
ATOM   4620  N   LYS B 219      27.151  39.113  13.310  1.00 35.74      B    N  
ATOM   4621  CA  LYS B 219      27.326  38.816  11.879  1.00 39.08      B    C  
ATOM   4622  C   LYS B 219      28.144  39.887  11.173  1.00 39.72      B    C  
ATOM   4623  O   LYS B 219      28.928  39.573  10.275  1.00 40.00      B    O  
ATOM   4624  CB  LYS B 219      25.996  38.592  11.150  1.00 44.84      B    C  
ATOM   4625  CG  LYS B 219      25.502  37.150  11.192  1.00 51.43      B    C  
ATOM   4626  CD  LYS B 219      24.738  36.770   9.924  1.00 58.35      B    C  
ATOM   4627  CE  LYS B 219      23.342  37.377   9.856  1.00 61.17      B    C  
ATOM   4628  NZ  LYS B 219      22.391  36.679  10.769  1.00 60.72      B    N1+
ATOM   4629  N  AARG B 220      27.977  41.143  11.573  0.56 36.99      B    N  
ATOM   4630  N  BARG B 220      27.968  41.145  11.570  0.44 36.99      B    N  
ATOM   4631  CA AARG B 220      28.741  42.235  10.980  0.56 36.84      B    C  
ATOM   4632  CA BARG B 220      28.736  42.245  10.989  0.44 36.52      B    C  
ATOM   4633  C  AARG B 220      30.095  42.446  11.678  0.56 34.58      B    C  
ATOM   4634  C  BARG B 220      30.096  42.446  11.680  0.44 34.65      B    C  
ATOM   4635  O  AARG B 220      30.737  43.478  11.489  0.56 35.20      B    O  
ATOM   4636  O  BARG B 220      30.744  43.475  11.489  0.44 35.14      B    O  
ATOM   4637  CB AARG B 220      27.914  43.520  10.980  0.56 39.00      B    C  
ATOM   4638  CB BARG B 220      27.920  43.542  11.001  0.44 37.97      B    C  
ATOM   4639  CG AARG B 220      26.598  43.400  10.226  0.56 37.80      B    C  
ATOM   4640  CG BARG B 220      26.701  43.521  10.087  0.44 36.80      B    C  
ATOM   4641  CD AARG B 220      25.903  44.746  10.123  0.56 39.81      B    C  
ATOM   4642  CD BARG B 220      26.250  44.932   9.729  0.44 37.63      B    C  
ATOM   4643  NE AARG B 220      24.468  44.615   9.909  0.56 40.96      B    N  
ATOM   4644  NE BARG B 220      27.277  45.641   8.962  0.44 36.67      B    N  
ATOM   4645  CZ AARG B 220      23.612  45.636   9.906  0.56 40.31      B    C  
ATOM   4646  CZ BARG B 220      27.279  46.949   8.709  0.44 36.58      B    C  
ATOM   4647  NH1AARG B 220      24.033  46.886  10.084  0.56 38.05      B    N1+
ATOM   4648  NH1BARG B 220      26.302  47.741   9.146  0.44 37.01      B    N1+
ATOM   4649  NH2AARG B 220      22.323  45.404   9.709  0.56 39.59      B    N  
ATOM   4650  NH2BARG B 220      28.270  47.471   8.002  0.44 38.06      B    N  
ATOM   4651  N   GLY B 221      30.525  41.460  12.468  1.00 33.58      B    N  
ATOM   4652  CA  GLY B 221      31.822  41.494  13.149  1.00 34.58      B    C  
ATOM   4653  C   GLY B 221      31.948  42.375  14.382  1.00 37.09      B    C  
ATOM   4654  O   GLY B 221      33.063  42.697  14.803  1.00 34.71      B    O  
ATOM   4655  N   CYS B 222      30.814  42.754  14.976  1.00 35.45      B    N  
ATOM   4656  CA  CYS B 222      30.812  43.594  16.177  1.00 33.91      B    C  
ATOM   4657  C   CYS B 222      30.323  42.793  17.373  1.00 33.29      B    C  
ATOM   4658  O   CYS B 222      29.549  41.856  17.229  1.00 38.17      B    O  
ATOM   4659  CB  CYS B 222      29.957  44.843  15.984  1.00 33.67      B    C  
ATOM   4660  SG  CYS B 222      30.516  45.948  14.673  1.00 32.93      B    S  
ATOM   4661  N   GLU B 223      30.765  43.174  18.566  1.00 28.12      B    N  
ATOM   4662  CA  GLU B 223      30.457  42.388  19.765  1.00 29.74      B    C  
ATOM   4663  C   GLU B 223      29.175  42.787  20.497  1.00 28.04      B    C  
ATOM   4664  O   GLU B 223      28.550  41.961  21.151  1.00 28.27      B    O  
ATOM   4665  CB  GLU B 223      31.633  42.463  20.720  1.00 32.49      B    C  
ATOM   4666  CG  GLU B 223      32.854  41.817  20.107  1.00 33.47      B    C  
ATOM   4667  CD  GLU B 223      34.101  42.130  20.882  1.00 34.23      B    C  
ATOM   4668  OE1 GLU B 223      34.516  43.306  20.888  1.00 35.41      B    O  
ATOM   4669  OE2 GLU B 223      34.653  41.198  21.473  1.00 37.88      B    O1-
ATOM   4670  N   GLN B 224      28.820  44.055  20.420  1.00 27.94      B    N  
ATOM   4671  CA  GLN B 224      27.616  44.564  21.099  1.00 27.54      B    C  
ATOM   4672  C   GLN B 224      26.951  45.628  20.232  1.00 27.69      B    C  
ATOM   4673  O   GLN B 224      27.537  46.109  19.256  1.00 26.49      B    O  
ATOM   4674  CB  GLN B 224      27.979  45.176  22.450  1.00 25.86      B    C  
ATOM   4675  CG  GLN B 224      28.656  44.238  23.433  1.00 27.75      B    C  
ATOM   4676  CD  GLN B 224      27.719  43.233  24.071  1.00 28.25      B    C  
ATOM   4677  NE2 GLN B 224      28.267  42.100  24.490  1.00 28.64      B    N  
ATOM   4678  OE1 GLN B 224      26.512  43.477  24.202  1.00 27.17      B    O  
ATOM   4679  N   VAL B 225      25.743  46.032  20.638  1.00 24.11      B    N  
ATOM   4680  CA  VAL B 225      24.952  47.018  19.944  1.00 22.55      B    C  
ATOM   4681  C   VAL B 225      25.038  48.368  20.628  1.00 23.67      B    C  
ATOM   4682  O   VAL B 225      24.727  48.468  21.814  1.00 23.70      B    O  
ATOM   4683  CB  VAL B 225      23.445  46.609  19.947  1.00 21.33      B    C  
ATOM   4684  CG1 VAL B 225      22.566  47.620  19.228  1.00 21.82      B    C  
ATOM   4685  CG2 VAL B 225      23.275  45.251  19.292  1.00 22.00      B    C  
ATOM   4686  N   LEU B 226      25.431  49.390  19.881  1.00 22.20      B    N  
ATOM   4687  CA  LEU B 226      25.265  50.775  20.307  1.00 24.05      B    C  
ATOM   4688  C   LEU B 226      23.867  51.259  19.888  1.00 23.39      B    C  
ATOM   4689  O   LEU B 226      23.581  51.433  18.695  1.00 26.51      B    O  
ATOM   4690  CB  LEU B 226      26.326  51.694  19.691  1.00 22.54      B    C  
ATOM   4691  CG  LEU B 226      26.210  53.181  20.046  1.00 24.29      B    C  
ATOM   4692  CD1 LEU B 226      26.204  53.432  21.545  1.00 25.70      B    C  
ATOM   4693  CD2 LEU B 226      27.339  53.977  19.371  1.00 24.12      B    C  
ATOM   4694  N   TRP B 227      22.996  51.460  20.875  1.00 22.36      B    N  
ATOM   4695  CA  TRP B 227      21.610  51.800  20.618  1.00 21.29      B    C  
ATOM   4696  C   TRP B 227      21.446  53.273  20.291  1.00 22.25      B    C  
ATOM   4697  O   TRP B 227      21.624  54.139  21.156  1.00 22.93      B    O  
ATOM   4698  CB  TRP B 227      20.748  51.434  21.823  1.00 19.79      B    C  
ATOM   4699  CG  TRP B 227      20.737  49.969  22.109  1.00 18.24      B    C  
ATOM   4700  CD1 TRP B 227      21.374  49.322  23.123  1.00 21.11      B    C  
ATOM   4701  CD2 TRP B 227      19.999  48.974  21.396  1.00 20.00      B    C  
ATOM   4702  CE2 TRP B 227      20.261  47.733  22.017  1.00 19.37      B    C  
ATOM   4703  CE3 TRP B 227      19.154  49.010  20.280  1.00 19.49      B    C  
ATOM   4704  NE1 TRP B 227      21.116  47.969  23.060  1.00 21.93      B    N  
ATOM   4705  CZ2 TRP B 227      19.693  46.540  21.564  1.00 21.12      B    C  
ATOM   4706  CZ3 TRP B 227      18.589  47.827  19.836  1.00 20.77      B    C  
ATOM   4707  CH2 TRP B 227      18.876  46.610  20.473  1.00 19.51      B    C  
ATOM   4708  N   LEU B 228      21.100  53.568  19.036  1.00 22.26      B    N  
ATOM   4709  CA  LEU B 228      20.892  54.966  18.629  1.00 22.21      B    C  
ATOM   4710  C   LEU B 228      19.426  55.375  18.688  1.00 23.72      B    C  
ATOM   4711  O   LEU B 228      18.525  54.544  18.520  1.00 25.97      B    O  
ATOM   4712  CB  LEU B 228      21.428  55.199  17.212  1.00 25.23      B    C  
ATOM   4713  CG  LEU B 228      22.888  54.840  16.989  1.00 26.17      B    C  
ATOM   4714  CD1 LEU B 228      23.206  55.026  15.512  1.00 27.09      B    C  
ATOM   4715  CD2 LEU B 228      23.793  55.682  17.865  1.00 26.45      B    C  
ATOM   4716  N   TYR B 229      19.178  56.657  18.948  1.00 23.42      B    N  
ATOM   4717  CA  TYR B 229      17.825  57.178  19.019  1.00 25.10      B    C  
ATOM   4718  C   TYR B 229      17.687  58.560  18.373  1.00 27.72      B    C  
ATOM   4719  O   TYR B 229      18.569  59.393  18.504  1.00 26.65      B    O  
ATOM   4720  CB  TYR B 229      17.376  57.239  20.484  1.00 24.36      B    C  
ATOM   4721  CG  TYR B 229      15.939  57.659  20.670  1.00 23.94      B    C  
ATOM   4722  CD1 TYR B 229      14.902  56.780  20.392  1.00 22.44      B    C  
ATOM   4723  CD2 TYR B 229      15.605  58.938  21.131  1.00 24.46      B    C  
ATOM   4724  CE1 TYR B 229      13.586  57.147  20.559  1.00 25.10      B    C  
ATOM   4725  CE2 TYR B 229      14.286  59.315  21.287  1.00 24.68      B    C  
ATOM   4726  CZ  TYR B 229      13.275  58.411  21.013  1.00 24.61      B    C  
ATOM   4727  OH  TYR B 229      11.958  58.764  21.189  1.00 27.57      B    O  
ATOM   4728  N   GLY B 230      16.572  58.782  17.676  1.00 29.74      B    N  
ATOM   4729  CA  GLY B 230      16.254  60.085  17.102  1.00 29.10      B    C  
ATOM   4730  C   GLY B 230      16.885  60.311  15.744  1.00 31.72      B    C  
ATOM   4731  O   GLY B 230      17.806  59.592  15.348  1.00 32.80      B    O  
ATOM   4732  N   PRO B 231      16.411  61.343  15.026  1.00 34.77      B    N  
ATOM   4733  CA  PRO B 231      16.943  61.629  13.696  1.00 38.00      B    C  
ATOM   4734  C   PRO B 231      18.395  62.135  13.743  1.00 38.80      B    C  
ATOM   4735  O   PRO B 231      19.094  62.070  12.731  1.00 41.67      B    O  
ATOM   4736  CB  PRO B 231      15.982  62.698  13.168  1.00 39.54      B    C  
ATOM   4737  CG  PRO B 231      15.500  63.394  14.398  1.00 38.75      B    C  
ATOM   4738  CD  PRO B 231      15.366  62.303  15.423  1.00 37.11      B    C  
ATOM   4739  N   ASP B 232      18.836  62.607  14.912  1.00 35.85      B    N  
ATOM   4740  CA  ASP B 232      20.218  63.072  15.131  1.00 37.41      B    C  
ATOM   4741  C   ASP B 232      21.149  62.001  15.742  1.00 36.23      B    C  
ATOM   4742  O   ASP B 232      22.232  62.313  16.234  1.00 36.13      B    O  
ATOM   4743  CB  ASP B 232      20.228  64.347  15.987  1.00 39.00      B    C  
ATOM   4744  CG  ASP B 232      19.531  64.168  17.338  1.00 46.14      B    C  
ATOM   4745  OD1 ASP B 232      18.795  63.166  17.532  1.00 42.36      B    O  
ATOM   4746  OD2 ASP B 232      19.720  65.045  18.211  1.00 46.17      B    O1-
ATOM   4747  N   HIS B 233      20.716  60.743  15.704  1.00 35.13      B    N  
ATOM   4748  CA  HIS B 233      21.517  59.606  16.162  1.00 30.92      B    C  
ATOM   4749  C   HIS B 233      22.172  59.724  17.548  1.00 28.81      B    C  
ATOM   4750  O   HIS B 233      23.389  59.579  17.708  1.00 25.59      B    O  
ATOM   4751  CB  HIS B 233      22.539  59.221  15.088  1.00 33.75      B    C  
ATOM   4752  CG  HIS B 233      21.908  58.711  13.831  1.00 37.88      B    C  
ATOM   4753  CD2 HIS B 233      20.638  58.318  13.571  1.00 39.51      B    C  
ATOM   4754  ND1 HIS B 233      22.596  58.597  12.647  1.00 39.83      B    N  
ATOM   4755  CE1 HIS B 233      21.788  58.125  11.715  1.00 46.31      B    C  
ATOM   4756  NE2 HIS B 233      20.592  57.954  12.248  1.00 46.05      B    N  
ATOM   4757  N   GLN B 234      21.329  59.930  18.553  1.00 29.44      B    N  
ATOM   4758  CA  GLN B 234      21.778  60.032  19.936  1.00 26.87      B    C  
ATOM   4759  C   GLN B 234      22.285  58.670  20.403  1.00 27.23      B    C  
ATOM   4760  O   GLN B 234      21.646  57.663  20.125  1.00 28.32      B    O  
ATOM   4761  CB  GLN B 234      20.603  60.445  20.828  1.00 29.81      B    C  
ATOM   4762  CG  GLN B 234      19.932  61.747  20.412  1.00 30.60      B    C  
ATOM   4763  CD  GLN B 234      18.559  61.963  21.019  1.00 32.77      B    C  
ATOM   4764  NE2 GLN B 234      17.689  62.621  20.266  1.00 33.15      B    N  
ATOM   4765  OE1 GLN B 234      18.282  61.550  22.147  1.00 34.20      B    O  
ATOM   4766  N   LEU B 235      23.402  58.653  21.140  1.00 25.79      B    N  
ATOM   4767  CA  LEU B 235      23.941  57.438  21.736  1.00 24.63      B    C  
ATOM   4768  C   LEU B 235      23.194  57.230  23.037  1.00 25.38      B    C  
ATOM   4769  O   LEU B 235      23.227  58.104  23.906  1.00 27.51      B    O  
ATOM   4770  CB  LEU B 235      25.432  57.572  22.051  1.00 27.99      B    C  
ATOM   4771  CG  LEU B 235      26.403  57.533  20.869  1.00 27.91      B    C  
ATOM   4772  CD1 LEU B 235      26.220  58.747  19.979  1.00 30.11      B    C  
ATOM   4773  CD2 LEU B 235      27.828  57.431  21.360  1.00 30.81      B    C  
ATOM   4774  N   THR B 236      22.515  56.099  23.202  1.00 22.09      B    N  
ATOM   4775  CA  THR B 236      21.697  55.928  24.420  1.00 22.89      B    C  
ATOM   4776  C   THR B 236      22.283  54.910  25.380  1.00 25.85      B    C  
ATOM   4777  O   THR B 236      22.586  55.222  26.525  1.00 25.33      B    O  
ATOM   4778  CB  THR B 236      20.210  55.624  24.112  1.00 23.61      B    C  
ATOM   4779  CG2 THR B 236      19.598  56.733  23.289  1.00 22.95      B    C  
ATOM   4780  OG1 THR B 236      20.057  54.384  23.429  1.00 21.95      B    O  
ATOM   4781  N   GLU B 237      22.450  53.694  24.902  1.00 23.36      B    N  
ATOM   4782  CA  GLU B 237      22.974  52.612  25.716  1.00 24.14      B    C  
ATOM   4783  C   GLU B 237      23.782  51.697  24.845  1.00 24.05      B    C  
ATOM   4784  O   GLU B 237      23.718  51.765  23.612  1.00 22.65      B    O  
ATOM   4785  CB  GLU B 237      21.848  51.827  26.394  1.00 24.83      B    C  
ATOM   4786  CG  GLU B 237      21.103  52.685  27.406  1.00 27.92      B    C  
ATOM   4787  CD  GLU B 237      20.553  51.929  28.571  1.00 26.53      B    C  
ATOM   4788  OE1 GLU B 237      21.176  50.928  28.956  1.00 31.83      B    O  
ATOM   4789  OE2 GLU B 237      19.519  52.350  29.109  1.00 26.36      B    O1-
ATOM   4790  N  AVAL B 238      24.537  50.827  25.487  0.53 22.78      B    N  
ATOM   4791  N  BVAL B 238      24.551  50.836  25.488  0.47 23.07      B    N  
ATOM   4792  CA AVAL B 238      25.366  49.876  24.787  0.53 22.66      B    C  
ATOM   4793  CA BVAL B 238      25.364  49.863  24.789  0.47 23.05      B    C  
ATOM   4794  C  AVAL B 238      25.058  48.487  25.341  0.53 22.71      B    C  
ATOM   4795  C  BVAL B 238      25.049  48.485  25.346  0.47 22.94      B    C  
ATOM   4796  O  AVAL B 238      25.367  48.180  26.485  0.53 22.84      B    O  
ATOM   4797  O  BVAL B 238      25.341  48.183  26.496  0.47 23.06      B    O  
ATOM   4798  CB AVAL B 238      26.866  50.259  24.867  0.53 22.10      B    C  
ATOM   4799  CB BVAL B 238      26.872  50.200  24.857  0.47 22.76      B    C  
ATOM   4800  CG1AVAL B 238      27.348  50.439  26.316  0.53 23.39      B    C  
ATOM   4801  CG1BVAL B 238      27.148  51.461  24.064  0.47 23.23      B    C  
ATOM   4802  CG2AVAL B 238      27.715  49.225  24.152  0.53 22.33      B    C  
ATOM   4803  CG2BVAL B 238      27.379  50.344  26.302  0.47 23.85      B    C  
ATOM   4804  N   GLY B 239      24.426  47.655  24.515  1.00 23.24      B    N  
ATOM   4805  CA  GLY B 239      23.985  46.342  24.941  1.00 23.49      B    C  
ATOM   4806  C   GLY B 239      22.972  46.514  26.068  1.00 22.17      B    C  
ATOM   4807  O   GLY B 239      21.971  47.194  25.910  1.00 25.16      B    O  
ATOM   4808  N   THR B 240      23.271  45.895  27.200  1.00 21.11      B    N  
ATOM   4809  CA  THR B 240      22.500  45.996  28.429  1.00 22.49      B    C  
ATOM   4810  C   THR B 240      23.205  46.929  29.426  1.00 22.20      B    C  
ATOM   4811  O   THR B 240      23.017  46.805  30.627  1.00 23.31      B    O  
ATOM   4812  CB  THR B 240      22.355  44.598  29.082  1.00 23.08      B    C  
ATOM   4813  CG2 THR B 240      21.466  43.663  28.223  1.00 23.64      B    C  
ATOM   4814  OG1 THR B 240      23.648  43.999  29.200  1.00 25.18      B    O  
ATOM   4815  N   MET B 241      24.007  47.877  28.933  1.00 22.13      B    N  
ATOM   4816  CA  MET B 241      24.800  48.761  29.818  1.00 20.64      B    C  
ATOM   4817  C   MET B 241      24.591  50.212  29.447  1.00 19.04      B    C  
ATOM   4818  O   MET B 241      24.300  50.535  28.284  1.00 18.52      B    O  
ATOM   4819  CB  MET B 241      26.308  48.402  29.696  1.00 21.22      B    C  
ATOM   4820  CG  MET B 241      26.639  46.983  30.139  1.00 22.03      B    C  
ATOM   4821  SD  MET B 241      28.367  46.459  30.035  1.00 23.30      B    S  
ATOM   4822  CE  MET B 241      28.979  47.160  31.577  1.00 21.33      B    C  
ATOM   4823  N   ASN B 242      24.732  51.103  30.436  1.00 19.82      B    N  
ATOM   4824  CA  ASN B 242      24.684  52.538  30.189  1.00 18.78      B    C  
ATOM   4825  C   ASN B 242      26.002  52.946  29.546  1.00 20.01      B    C  
ATOM   4826  O   ASN B 242      26.993  52.238  29.691  1.00 23.23      B    O  
ATOM   4827  CB  ASN B 242      24.477  53.322  31.486  1.00 20.47      B    C  
ATOM   4828  CG  ASN B 242      23.110  53.085  32.126  1.00 18.88      B    C  
ATOM   4829  ND2 ASN B 242      22.069  53.478  31.430  1.00 19.74      B    N  
ATOM   4830  OD1 ASN B 242      23.006  52.550  33.234  1.00 20.50      B    O  
ATOM   4831  N   ILE B 243      26.001  54.063  28.823  1.00 20.95      B    N  
ATOM   4832  CA  ILE B 243      27.192  54.500  28.088  1.00 21.49      B    C  
ATOM   4833  C   ILE B 243      27.723  55.811  28.677  1.00 19.26      B    C  
ATOM   4834  O   ILE B 243      26.949  56.701  29.019  1.00 20.61      B    O  
ATOM   4835  CB  ILE B 243      26.911  54.691  26.577  1.00 22.55      B    C  
ATOM   4836  CG1 ILE B 243      28.240  54.902  25.823  1.00 27.03      B    C  
ATOM   4837  CG2 ILE B 243      25.952  55.847  26.329  1.00 23.22      B    C  
ATOM   4838  CD1 ILE B 243      28.166  54.625  24.334  1.00 28.82      B    C  
ATOM   4839  N   PHE B 244      29.052  55.899  28.732  1.00 23.94      B    N  
ATOM   4840  CA  PHE B 244      29.751  57.061  29.259  1.00 23.41      B    C  
ATOM   4841  C   PHE B 244      30.801  57.488  28.239  1.00 23.30      B    C  
ATOM   4842  O   PHE B 244      31.402  56.627  27.605  1.00 24.12      B    O  
ATOM   4843  CB  PHE B 244      30.448  56.687  30.567  1.00 23.42      B    C  
ATOM   4844  CG  PHE B 244      29.553  56.747  31.779  1.00 22.74      B    C  
ATOM   4845  CD1 PHE B 244      28.765  55.659  32.151  1.00 23.72      B    C  
ATOM   4846  CD2 PHE B 244      29.489  57.906  32.548  1.00 22.65      B    C  
ATOM   4847  CE1 PHE B 244      27.935  55.741  33.264  1.00 22.01      B    C  
ATOM   4848  CE2 PHE B 244      28.672  57.986  33.654  1.00 24.01      B    C  
ATOM   4849  CZ  PHE B 244      27.886  56.892  34.015  1.00 23.90      B    C  
ATOM   4850  N   VAL B 245      30.992  58.793  28.110  1.00 26.30      B    N  
ATOM   4851  CA  VAL B 245      32.084  59.343  27.296  1.00 26.61      B    C  
ATOM   4852  C   VAL B 245      32.928  60.293  28.148  1.00 25.76      B    C  
ATOM   4853  O   VAL B 245      32.396  61.156  28.841  1.00 29.51      B    O  
ATOM   4854  CB  VAL B 245      31.536  60.029  26.038  1.00 29.13      B    C  
ATOM   4855  CG1 VAL B 245      32.664  60.670  25.231  1.00 31.42      B    C  
ATOM   4856  CG2 VAL B 245      30.803  59.008  25.182  1.00 29.57      B    C  
ATOM   4857  N   TYR B 246      34.242  60.107  28.096  1.00 29.96      B    N  
ATOM   4858  CA  TYR B 246      35.212  60.947  28.793  1.00 29.56      B    C  
ATOM   4859  C   TYR B 246      35.973  61.681  27.703  1.00 29.79      B    C  
ATOM   4860  O   TYR B 246      36.672  61.058  26.921  1.00 31.24      B    O  
ATOM   4861  CB  TYR B 246      36.138  60.065  29.625  1.00 31.22      B    C  
ATOM   4862  CG  TYR B 246      37.117  60.806  30.532  1.00 31.15      B    C  
ATOM   4863  CD1 TYR B 246      36.730  61.930  31.243  1.00 31.85      B    C  
ATOM   4864  CD2 TYR B 246      38.407  60.323  30.726  1.00 31.47      B    C  
ATOM   4865  CE1 TYR B 246      37.626  62.591  32.086  1.00 33.37      B    C  
ATOM   4866  CE2 TYR B 246      39.298  60.965  31.577  1.00 33.60      B    C  
ATOM   4867  CZ  TYR B 246      38.902  62.100  32.246  1.00 34.17      B    C  
ATOM   4868  OH  TYR B 246      39.782  62.738  33.102  1.00 39.01      B    O  
ATOM   4869  N   TRP B 247      35.800  62.991  27.637  1.00 33.10      B    N  
ATOM   4870  CA  TRP B 247      36.311  63.757  26.512  1.00 34.37      B    C  
ATOM   4871  C   TRP B 247      36.484  65.229  26.851  1.00 36.27      B    C  
ATOM   4872  O   TRP B 247      35.982  65.696  27.881  1.00 32.72      B    O  
ATOM   4873  CB  TRP B 247      35.352  63.592  25.295  1.00 33.46      B    C  
ATOM   4874  CG  TRP B 247      33.924  64.150  25.435  1.00 33.14      B    C  
ATOM   4875  CD1 TRP B 247      33.395  64.833  26.492  1.00 31.53      B    C  
ATOM   4876  CD2 TRP B 247      32.895  64.133  24.425  1.00 31.98      B    C  
ATOM   4877  CE2 TRP B 247      31.770  64.796  24.956  1.00 33.64      B    C  
ATOM   4878  CE3 TRP B 247      32.817  63.612  23.130  1.00 33.17      B    C  
ATOM   4879  NE1 TRP B 247      32.097  65.213  26.217  1.00 35.90      B    N  
ATOM   4880  CZ2 TRP B 247      30.579  64.946  24.238  1.00 32.74      B    C  
ATOM   4881  CZ3 TRP B 247      31.629  63.769  22.419  1.00 30.64      B    C  
ATOM   4882  CH2 TRP B 247      30.535  64.423  22.977  1.00 32.15      B    C  
ATOM   4883  N   THR B 248      37.201  65.969  25.997  1.00 40.07      B    N  
ATOM   4884  CA  THR B 248      37.193  67.429  26.093  1.00 37.03      B    C  
ATOM   4885  C   THR B 248      36.033  67.886  25.223  1.00 37.27      B    C  
ATOM   4886  O   THR B 248      36.006  67.608  24.033  1.00 41.30      B    O  
ATOM   4887  CB  THR B 248      38.513  68.071  25.625  1.00 39.08      B    C  
ATOM   4888  CG2 THR B 248      38.407  69.604  25.659  1.00 39.15      B    C  
ATOM   4889  OG1 THR B 248      39.578  67.653  26.482  1.00 40.57      B    O  
ATOM   4890  N   HIS B 249      35.062  68.563  25.819  1.00 41.35      B    N  
ATOM   4891  CA  HIS B 249      33.869  69.003  25.096  1.00 44.85      B    C  
ATOM   4892  C   HIS B 249      34.187  70.159  24.134  1.00 49.87      B    C  
ATOM   4893  O   HIS B 249      35.275  70.745  24.180  1.00 49.79      B    O  
ATOM   4894  CB  HIS B 249      32.763  69.385  26.089  1.00 45.10      B    C  
ATOM   4895  CG  HIS B 249      31.416  69.596  25.461  1.00 44.99      B    C  
ATOM   4896  CD2 HIS B 249      30.449  70.508  25.718  1.00 47.25      B    C  
ATOM   4897  ND1 HIS B 249      30.921  68.790  24.457  1.00 45.29      B    N  
ATOM   4898  CE1 HIS B 249      29.719  69.210  24.107  1.00 46.20      B    C  
ATOM   4899  NE2 HIS B 249      29.405  70.246  24.865  1.00 45.60      B    N  
ATOM   4900  N   GLU B 250      33.237  70.447  23.250  1.00 53.10      B    N  
ATOM   4901  CA  GLU B 250      33.342  71.528  22.265  1.00 57.46      B    C  
ATOM   4902  C   GLU B 250      33.695  72.903  22.854  1.00 55.67      B    C  
ATOM   4903  O   GLU B 250      34.263  73.738  22.156  1.00 58.07      B    O  
ATOM   4904  CB  GLU B 250      32.043  71.614  21.462  1.00 56.42      B    C  
ATOM   4905  CG  GLU B 250      31.853  70.438  20.516  1.00 58.02      B    C  
ATOM   4906  CD  GLU B 250      30.469  70.386  19.905  1.00 58.16      B    C  
ATOM   4907  OE1 GLU B 250      29.576  71.114  20.389  1.00 55.67      B    O  
ATOM   4908  OE2 GLU B 250      30.276  69.607  18.946  1.00 54.46      B    O1-
ATOM   4909  N   ASP B 251      33.364  73.136  24.123  1.00 51.08      B    N  
ATOM   4910  CA  ASP B 251      33.743  74.384  24.799  1.00 48.27      B    C  
ATOM   4911  C   ASP B 251      35.122  74.299  25.491  1.00 49.80      B    C  
ATOM   4912  O   ASP B 251      35.431  75.112  26.375  1.00 53.26      B    O  
ATOM   4913  CB  ASP B 251      32.656  74.806  25.797  1.00 45.42      B    C  
ATOM   4914  CG  ASP B 251      32.538  73.860  26.981  1.00 44.80      B    C  
ATOM   4915  OD1 ASP B 251      33.221  72.812  26.983  1.00 40.81      B    O  
ATOM   4916  OD2 ASP B 251      31.766  74.177  27.913  1.00 42.31      B    O1-
ATOM   4917  N   GLY B 252      35.936  73.316  25.107  1.00 46.59      B    N  
ATOM   4918  CA  GLY B 252      37.283  73.154  25.651  1.00 48.39      B    C  
ATOM   4919  C   GLY B 252      37.409  72.558  27.047  1.00 49.36      B    C  
ATOM   4920  O   GLY B 252      38.525  72.331  27.518  1.00 50.46      B    O  
ATOM   4921  N   VAL B 253      36.285  72.278  27.706  1.00 47.41      B    N  
ATOM   4922  CA  VAL B 253      36.301  71.766  29.080  1.00 49.21      B    C  
ATOM   4923  C   VAL B 253      36.283  70.236  29.117  1.00 45.37      B    C  
ATOM   4924  O   VAL B 253      35.414  69.616  28.496  1.00 43.11      B    O  
ATOM   4925  CB  VAL B 253      35.091  72.297  29.879  1.00 52.99      B    C  
ATOM   4926  CG1 VAL B 253      35.122  71.789  31.318  1.00 51.49      B    C  
ATOM   4927  CG2 VAL B 253      35.061  73.821  29.838  1.00 54.71      B    C  
ATOM   4928  N   LEU B 254      37.253  69.647  29.828  1.00 41.43      B    N  
ATOM   4929  CA  LEU B 254      37.329  68.196  30.062  1.00 40.84      B    C  
ATOM   4930  C   LEU B 254      36.113  67.755  30.864  1.00 39.74      B    C  
ATOM   4931  O   LEU B 254      35.808  68.346  31.905  1.00 36.91      B    O  
ATOM   4932  CB  LEU B 254      38.598  67.828  30.839  1.00 40.71      B    C  
ATOM   4933  CG  LEU B 254      38.799  66.356  31.247  1.00 41.09      B    C  
ATOM   4934  CD1 LEU B 254      38.939  65.437  30.042  1.00 42.05      B    C  
ATOM   4935  CD2 LEU B 254      40.011  66.201  32.150  1.00 42.56      B    C  
ATOM   4936  N   GLU B 255      35.417  66.724  30.388  1.00 39.26      B    N  
ATOM   4937  CA  GLU B 255      34.206  66.261  31.067  1.00 35.09      B    C  
ATOM   4938  C   GLU B 255      33.920  64.768  30.897  1.00 33.80      B    C
[truncated: 160,152 more chars]
