# Supplementary material for: Solvent-Site Prediction for Fragment Docking and Its Implication on Fragment-Based Drug Discovery
Source: J Chem Inf Model. 2025 Nov 24;65(23):12959–77. doi: 10.1021/acs.jcim.5c02352 (PMC12690578; doi:10.1021/acs.jcim.5c02352)
Supplement: Supplementary file 3 [file ci5c02352_si_003.zip › Frag2Lead_dataset/2015-12/frag.sdf]

frag.A
 OpenBabel08112212213D

 22 24  0  0  1  0  0  0  0  0999 V2000
   25.8210   17.5950   70.6340 C   0  0  0  0  0  0  0  0  0  0  0  0
   24.1620   19.6080   69.5880 C   0  0  0  0  0  0  0  0  0  0  0  0
   18.3760   17.1180   65.2740 C   0  0  0  0  0  0  0  0  0  0  0  0
   17.0770   17.1040   64.7720 C   0  0  0  0  0  0  0  0  0  0  0  0
   16.7010   16.1690   63.8130 C   0  0  0  0  0  0  0  0  0  0  0  0
   17.6260   15.2420   63.3500 C   0  0  0  0  0  0  0  0  0  0  0  0
   18.9220   15.2540   63.8500 C   0  0  0  0  0  0  0  0  0  0  0  0
   19.3000   16.1900   64.8070 C   0  0  0  0  0  0  0  0  0  0  0  0
   20.5500   16.1640   65.2620 C   0  0  0  0  0  0  0  0  0  0  0  0
   22.3560   16.5750   66.2980 C   0  0  0  0  0  0  0  0  0  0  0  0
   21.0970   16.9970   66.1480 C   0  0  0  0  0  0  0  0  0  0  0  0
   23.0840   17.8640   68.1410 C   0  0  0  0  0  0  0  0  0  0  0  0
   24.3540   18.2670   68.8990 C   0  0  2  0  0  0  0  0  0  0  0  0
   25.6200   18.9320   71.3230 C   0  0  0  0  0  0  0  0  0  0  0  0
   16.1460   18.0270   65.2290 C   0  0  0  0  0  0  0  0  0  0  0  0
   17.2550   14.3050   62.3940 C   0  0  0  0  0  0  0  0  0  0  0  0
   21.4320   15.2520   64.8730 N   0  0  0  0  0  0  0  0  0  0  0  0
   22.5680   15.5140   65.5250 N   0  0  0  0  0  0  0  0  0  0  0  0
   23.3270   17.0710   67.0770 N   0  0  0  0  0  0  0  0  0  0  0  0
   24.6400   17.2610   69.8910 O   0  0  0  0  0  0  0  0  0  0  0  0
   25.3570   19.9380   70.3290 O   0  0  0  0  0  0  0  0  0  0  0  0
   21.9790   18.2400   68.5280 O   0  0  0  0  0  0  0  0  0  0  0  0
  1 14  1  0  0  0  0
  1 20  1  0  0  0  0
  2 13  1  0  0  0  0
  2 21  1  0  0  0  0
  3  4  2  0  0  0  0
  3  8  1  0  0  0  0
  4  5  1  0  0  0  0
  4 15  1  0  0  0  0
  5  6  2  0  0  0  0
  6  7  1  0  0  0  0
  6 16  1  0  0  0  0
  7  8  2  0  0  0  0
  8  9  1  0  0  0  0
  9 11  2  0  0  0  0
  9 17  1  0  0  0  0
 10 11  1  0  0  0  0
 10 18  2  0  0  0  0
 10 19  1  0  0  0  0
 12 19  1  0  0  0  0
 12 22  2  0  0  0  0
 13 12  1  1  0  0  0
 13 20  1  0  0  0  0
 14 21  1  0  0  0  0
 17 18  1  0  0  0  0
M  END
$$$$
