# Supplementary material for: Solvent-Site Prediction for Fragment Docking and Its Implication on Fragment-Based Drug Discovery
Source: J Chem Inf Model. 2025 Nov 24;65(23):12959–77. doi: 10.1021/acs.jcim.5c02352 (PMC12690578; doi:10.1021/acs.jcim.5c02352)
Supplement: Supplementary file 3 [file ci5c02352_si_003.zip › Frag2Lead_dataset/2015-12/lead.sdf]

lead.A
 OpenBabel08112212213D

 29 31  0  0  0  0  0  0  0  0999 V2000
   18.8580   15.0210   63.9340 C   0  0  0  0  0  0  0  0  0  0  0  0
   17.6020   15.0230   63.3250 C   0  0  0  0  0  0  0  0  0  0  0  0
   16.6770   16.0070   63.6690 C   0  0  0  0  0  0  0  0  0  0  0  0
   17.0110   16.9740   64.6150 C   0  0  0  0  0  0  0  0  0  0  0  0
   18.2740   16.9680   65.2110 C   0  0  0  0  0  0  0  0  0  0  0  0
   19.2030   15.9880   64.8770 C   0  0  0  0  0  0  0  0  0  0  0  0
   20.4120   15.9360   65.4530 C   0  0  0  0  0  0  0  0  0  0  0  0
   22.1470   16.2740   66.6660 C   0  0  0  0  0  0  0  0  0  0  0  0
   20.9640   16.7980   66.3150 C   0  0  0  0  0  0  0  0  0  0  0  0
   23.0500   17.9480   68.0910 C   0  0  0  0  0  0  0  0  0  0  0  0
   17.2750   14.0440   62.3760 C   0  0  0  0  0  0  0  0  0  0  0  0
   16.0790   17.9570   64.9690 C   0  0  0  0  0  0  0  0  0  0  0  0
   21.2720   14.9660   65.1920 N   0  0  0  0  0  0  0  0  0  0  0  0
   22.3520   15.1790   65.9440 N   0  0  0  0  0  0  0  0  0  0  0  0
   23.1200   16.7520   67.4710 N   0  0  0  0  0  0  0  0  0  0  0  0
   22.0060   18.5830   68.2190 O   0  0  0  0  0  0  0  0  0  0  0  0
   26.2130   18.6340   70.7860 C   0  0  0  0  0  0  0  0  0  0  0  0
   27.6980   20.0090   71.8630 O   0  5  0  0  0  0  0  0  0  0  0  0
   25.7910   17.3540   70.4580 C   0  0  0  0  0  0  0  0  0  0  0  0
   27.7640   17.8970   72.3060 O   0  0  0  0  0  0  0  0  0  0  0  0
   24.7610   17.1840   69.5340 C   0  0  0  0  0  0  0  0  0  0  0  0
   24.1600   18.2590   68.8810 C   0  0  0  0  0  0  0  0  0  0  0  0
   24.4810   19.5350   69.3590 C   0  0  0  0  0  0  0  0  0  0  0  0
   25.5530   19.7130   70.2250 C   0  0  0  0  0  0  0  0  0  0  0  0
   23.9410   20.6950   68.8070 C   0  0  0  0  0  0  0  0  0  0  0  0
   27.2360   18.8560   71.7070 C   0  0  0  0  0  0  0  0  0  0  0  0
   16.6450   19.1460   64.9440 F   0  0  0  0  0  0  0  0  0  0  0  0
   15.0320   17.9270   64.1460 F   0  0  0  0  0  0  0  0  0  0  0  0
   15.6500   17.7240   66.1770 F   0  0  0  0  0  0  0  0  0  0  0  0
  1  2  2  0  0  0  0
  1  6  1  0  0  0  0
  2  3  1  0  0  0  0
  2 11  1  0  0  0  0
  3  4  2  0  0  0  0
  4  5  1  0  0  0  0
  4 12  1  0  0  0  0
  5  6  2  0  0  0  0
  6  7  1  0  0  0  0
  7  9  2  0  0  0  0
  7 13  1  0  0  0  0
  8  9  1  0  0  0  0
  8 14  2  0  0  0  0
  8 15  1  0  0  0  0
 10 15  1  0  0  0  0
 10 16  2  0  0  0  0
 10 22  1  0  0  0  0
 12 27  1  0  0  0  0
 12 28  1  0  0  0  0
 12 29  1  0  0  0  0
 13 14  1  0  0  0  0
 17 19  2  0  0  0  0
 17 24  1  0  0  0  0
 17 26  1  0  0  0  0
 18 26  1  0  0  0  0
 19 21  1  0  0  0  0
 20 26  2  0  0  0  0
 21 22  2  0  0  0  0
 22 23  1  0  0  0  0
 23 24  2  0  0  0  0
 23 25  1  0  0  0  0
M  CHG  1  18  -1
M  END
$$$$
