# Supplementary material for: Solvent-Site Prediction for Fragment Docking and Its Implication on Fragment-Based Drug Discovery
Source: J Chem Inf Model. 2025 Nov 24;65(23):12959–77. doi: 10.1021/acs.jcim.5c02352 (PMC12690578; doi:10.1021/acs.jcim.5c02352)
Supplement: Supplementary file 3 [file ci5c02352_si_003.zip › Frag2Lead_dataset/2015-12/rec-frag.pdb]

ATOM      1  N   GLN A  17      15.288  40.015  69.522  1.00 39.93           N  
ATOM      2  CA  GLN A  17      14.853  38.699  69.069  1.00 42.20           C  
ATOM      3  C   GLN A  17      13.683  38.196  69.909  1.00 38.51           C  
ATOM      4  O   GLN A  17      13.852  37.833  71.074  1.00 36.91           O  
ATOM      5  CB  GLN A  17      16.007  37.711  69.118  1.00 44.99           C  
ATOM      6  N   VAL A  18      12.498  38.175  69.308  1.00 36.50           N  
ATOM      7  CA  VAL A  18      11.281  37.797  70.019  1.00 35.20           C  
ATOM      8  C   VAL A  18      10.928  36.326  69.812  1.00 34.25           C  
ATOM      9  O   VAL A  18      10.816  35.854  68.681  1.00 37.26           O  
ATOM     10  CB  VAL A  18      10.087  38.664  69.575  1.00 36.18           C  
ATOM     11  CG1 VAL A  18       8.857  38.338  70.409  1.00 34.43           C  
ATOM     12  CG2 VAL A  18      10.437  40.144  69.676  1.00 35.71           C  
ATOM     13  N   LEU A  19      10.751  35.606  70.915  1.00 32.51           N  
ATOM     14  CA  LEU A  19      10.388  34.196  70.856  1.00 31.08           C  
ATOM     15  C   LEU A  19       8.879  34.031  70.714  1.00 30.42           C  
ATOM     16  O   LEU A  19       8.107  34.863  71.191  1.00 29.02           O  
ATOM     17  CB  LEU A  19      10.888  33.463  72.101  1.00 28.42           C  
ATOM     18  CG  LEU A  19      12.401  33.535  72.317  1.00 29.50           C  
ATOM     19  CD1 LEU A  19      12.782  32.857  73.613  1.00 26.57           C  
ATOM     20  CD2 LEU A  19      13.145  32.919  71.140  1.00 31.15           C  
ATOM     21  N   GLU A  20       8.466  32.953  70.056  1.00 30.35           N  
ATOM     22  CA  GLU A  20       7.049  32.688  69.835  1.00 30.78           C  
ATOM     23  C   GLU A  20       6.701  31.224  70.052  1.00 27.62           C  
ATOM     24  O   GLU A  20       7.576  30.357  70.042  1.00 27.89           O  
ATOM     25  CB  GLU A  20       6.637  33.105  68.421  1.00 32.99           C  
ATOM     26  CG  GLU A  20       6.639  34.605  68.180  1.00 36.73           C  
ATOM     27  CD  GLU A  20       6.233  34.964  66.764  1.00 40.52           C  
ATOM     28  OE1 GLU A  20       5.060  35.341  66.558  1.00 41.98           O  
ATOM     29  OE2 GLU A  20       7.088  34.869  65.857  1.00 41.47           O1-
ATOM     30  N   GLY A  21       5.414  30.958  70.249  1.00 26.70           N  
ATOM     31  CA  GLY A  21       4.916  29.600  70.347  1.00 27.06           C  
ATOM     32  C   GLY A  21       4.664  29.016  68.970  1.00 27.26           C  
ATOM     33  O   GLY A  21       4.816  29.701  67.960  1.00 26.89           O  
ATOM     34  N   LEU A  22       4.271  27.748  68.927  1.00 25.68           N  
ATOM     35  CA  LEU A  22       4.070  27.055  67.659  1.00 25.59           C  
ATOM     36  C   LEU A  22       2.805  27.521  66.947  1.00 27.54           C  
ATOM     37  O   LEU A  22       2.655  27.328  65.740  1.00 26.43           O  
ATOM     38  CB  LEU A  22       4.023  25.545  67.886  1.00 23.93           C  
ATOM     39  CG  LEU A  22       5.320  24.958  68.445  1.00 23.13           C  
ATOM     40  CD1 LEU A  22       5.235  23.444  68.550  1.00 20.67           C  
ATOM     41  CD2 LEU A  22       6.511  25.379  67.593  1.00 23.18           C  
ATOM     42  N   ASP A  23       1.900  28.135  67.703  1.00 29.86           N  
ATOM     43  CA  ASP A  23       0.665  28.679  67.147  1.00 30.08           C  
ATOM     44  C   ASP A  23       0.949  29.728  66.076  1.00 29.69           C  
ATOM     45  O   ASP A  23       0.194  29.868  65.113  1.00 29.04           O  
ATOM     46  CB  ASP A  23      -0.195  29.286  68.257  1.00 34.20           C  
ATOM     47  CG  ASP A  23       0.537  30.366  69.034  1.00 41.87           C  
ATOM     48  OD1 ASP A  23       0.506  31.536  68.598  1.00 42.74           O  
ATOM     49  OD2 ASP A  23       1.142  30.045  70.080  1.00 43.58           O1-
ATOM     50  N   ALA A  24       2.047  30.457  66.252  1.00 28.77           N  
ATOM     51  CA  ALA A  24       2.441  31.507  65.321  1.00 29.55           C  
ATOM     52  C   ALA A  24       2.791  30.928  63.956  1.00 28.41           C  
ATOM     53  O   ALA A  24       2.481  31.523  62.923  1.00 26.78           O  
ATOM     54  CB  ALA A  24       3.618  32.294  65.879  1.00 29.25           C  
ATOM     55  N   VAL A  25       3.445  29.770  63.959  1.00 27.49           N  
ATOM     56  CA  VAL A  25       3.800  29.094  62.717  1.00 26.74           C  
ATOM     57  C   VAL A  25       2.545  28.599  62.005  1.00 25.61           C  
ATOM     58  O   VAL A  25       2.411  28.746  60.791  1.00 25.57           O  
ATOM     59  CB  VAL A  25       4.746  27.900  62.962  1.00 26.47           C  
ATOM     60  CG1 VAL A  25       5.165  27.274  61.636  1.00 22.74           C  
ATOM     61  CG2 VAL A  25       5.966  28.340  63.753  1.00 27.13           C  
ATOM     62  N   ARG A  26       1.624  28.024  62.770  1.00 24.86           N  
ATOM     63  CA  ARG A  26       0.406  27.450  62.208  1.00 26.19           C  
ATOM     64  C   ARG A  26      -0.511  28.515  61.604  1.00 27.15           C  
ATOM     65  O   ARG A  26      -1.262  28.236  60.670  1.00 27.00           O  
ATOM     66  CB  ARG A  26      -0.341  26.650  63.279  1.00 24.46           C  
ATOM     67  CG  ARG A  26       0.439  25.441  63.775  1.00 26.08           C  
ATOM     68  CD  ARG A  26      -0.319  24.647  64.828  1.00 24.46           C  
ATOM     69  NE  ARG A  26      -1.597  24.132  64.342  1.00 25.57           N  
ATOM     70  CZ  ARG A  26      -1.746  22.977  63.701  1.00 27.34           C  
ATOM     71  NH1 ARG A  26      -0.694  22.209  63.452  1.00 25.33           N1+
ATOM     72  NH2 ARG A  26      -2.950  22.591  63.301  1.00 27.80           N  
ATOM     73  N   LYS A  27      -0.445  29.733  62.130  1.00 25.95           N  
ATOM     74  CA  LYS A  27      -1.255  30.824  61.596  1.00 28.12           C  
ATOM     75  C   LYS A  27      -0.588  31.482  60.389  1.00 28.49           C  
ATOM     76  O   LYS A  27      -1.240  32.183  59.614  1.00 28.60           O  
ATOM     77  CB  LYS A  27      -1.538  31.866  62.679  1.00 26.98           C  
ATOM     78  CG  LYS A  27      -2.526  31.386  63.731  1.00 28.61           C  
ATOM     79  CD  LYS A  27      -2.892  32.487  64.713  1.00 29.07           C  
ATOM     80  CE  LYS A  27      -3.967  32.014  65.681  1.00 28.10           C  
ATOM     81  NZ  LYS A  27      -4.315  33.040  66.701  1.00 27.40           N1+
ATOM     82  N   ARG A  28       0.709  31.247  60.227  1.00 26.90           N  
ATOM     83  CA  ARG A  28       1.444  31.790  59.089  1.00 29.48           C  
ATOM     84  C   ARG A  28       2.471  30.805  58.531  1.00 28.16           C  
ATOM     85  O   ARG A  28       3.662  31.114  58.494  1.00 27.97           O  
ATOM     86  CB  ARG A  28       2.146  33.089  59.491  1.00 34.85           C  
ATOM     87  CG  ARG A  28       1.543  34.346  58.893  1.00 44.33           C  
ATOM     88  CD  ARG A  28       2.105  34.601  57.504  1.00 54.30           C  
ATOM     89  NE  ARG A  28       1.433  35.711  56.838  1.00 67.63           N  
ATOM     90  CZ  ARG A  28       1.511  35.961  55.535  1.00 69.09           C  
ATOM     91  NH1 ARG A  28       2.235  35.178  54.745  1.00 65.96           N1+
ATOM     92  NH2 ARG A  28       0.863  36.998  55.019  1.00 72.56           N  
ATOM     93  N   PRO A  29       2.015  29.623  58.078  1.00 27.56           N  
ATOM     94  CA  PRO A  29       2.958  28.587  57.637  1.00 26.82           C  
ATOM     95  C   PRO A  29       3.787  29.007  56.428  1.00 28.15           C  
ATOM     96  O   PRO A  29       4.958  28.639  56.340  1.00 26.56           O  
ATOM     97  CB  PRO A  29       2.045  27.405  57.288  1.00 25.41           C  
ATOM     98  CG  PRO A  29       0.725  28.015  56.995  1.00 26.54           C  
ATOM     99  CD  PRO A  29       0.613  29.207  57.895  1.00 26.93           C  
ATOM    100  N   GLY A  30       3.188  29.774  55.523  1.00 27.14           N  
ATOM    101  CA  GLY A  30       3.877  30.232  54.330  1.00 26.35           C  
ATOM    102  C   GLY A  30       5.099  31.075  54.640  1.00 28.62           C  
ATOM    103  O   GLY A  30       6.054  31.117  53.865  1.00 27.00           O  
ATOM    104  N   MET A  31       5.070  31.747  55.785  1.00 29.23           N  
ATOM    105  CA  MET A  31       6.167  32.611  56.201  1.00 30.17           C  
ATOM    106  C   MET A  31       7.417  31.806  56.573  1.00 30.75           C  
ATOM    107  O   MET A  31       8.531  32.335  56.578  1.00 29.74           O  
ATOM    108  CB  MET A  31       5.722  33.487  57.378  1.00 34.29           C  
ATOM    109  CG  MET A  31       6.767  34.477  57.873  1.00 36.64           C  
ATOM    110  SD  MET A  31       6.158  35.563  59.177  1.00 52.28           S  
ATOM    111  CE  MET A  31       5.006  36.576  58.255  1.00 47.25           C  
ATOM    112  N   TYR A  32       7.237  30.521  56.863  1.00 27.87           N  
ATOM    113  CA  TYR A  32       8.339  29.705  57.361  1.00 28.46           C  
ATOM    114  C   TYR A  32       8.775  28.620  56.380  1.00 27.84           C  
ATOM    115  O   TYR A  32       9.962  28.310  56.284  1.00 27.22           O  
ATOM    116  CB  TYR A  32       7.954  29.082  58.706  1.00 27.07           C  
ATOM    117  CG  TYR A  32       7.656  30.124  59.759  1.00 27.87           C  
ATOM    118  CD1 TYR A  32       8.674  30.674  60.526  1.00 29.40           C  
ATOM    119  CD2 TYR A  32       6.361  30.580  59.965  1.00 29.22           C  
ATOM    120  CE1 TYR A  32       8.410  31.638  61.482  1.00 31.46           C  
ATOM    121  CE2 TYR A  32       6.085  31.545  60.918  1.00 30.11           C  
ATOM    122  CZ  TYR A  32       7.113  32.070  61.674  1.00 32.52           C  
ATOM    123  OH  TYR A  32       6.843  33.030  62.623  1.00 35.38           O  
ATOM    124  N   ILE A  33       7.823  28.050  55.647  1.00 27.53           N  
ATOM    125  CA  ILE A  33       8.150  26.999  54.687  1.00 27.33           C  
ATOM    126  C   ILE A  33       7.773  27.378  53.257  1.00 27.78           C  
ATOM    127  O   ILE A  33       7.810  26.539  52.358  1.00 25.11           O  
ATOM    128  CB  ILE A  33       7.461  25.673  55.042  1.00 26.23           C  
ATOM    129  CG1 ILE A  33       5.943  25.832  54.994  1.00 25.42           C  
ATOM    130  CG2 ILE A  33       7.911  25.185  56.412  1.00 25.88           C  
ATOM    131  CD1 ILE A  33       5.204  24.544  55.196  1.00 24.67           C  
ATOM    132  N   GLY A  34       7.408  28.639  53.050  1.00 27.08           N  
ATOM    133  CA  GLY A  34       7.184  29.152  51.709  1.00 28.03           C  
ATOM    134  C   GLY A  34       5.783  28.957  51.159  1.00 28.94           C  
ATOM    135  O   GLY A  34       5.219  29.868  50.553  1.00 30.31           O  
ATOM    136  N   SER A  35       5.222  27.770  51.365  1.00 27.85           N  
ATOM    137  CA  SER A  35       3.908  27.438  50.826  1.00 27.84           C  
ATOM    138  C   SER A  35       3.310  26.242  51.556  1.00 27.64           C  
ATOM    139  O   SER A  35       3.965  25.633  52.398  1.00 26.11           O  
ATOM    140  CB  SER A  35       4.004  27.147  49.328  1.00 31.10           C  
ATOM    141  OG  SER A  35       4.872  26.053  49.077  1.00 28.92           O  
ATOM    142  N   THR A  36       2.065  25.908  51.233  1.00 26.72           N  
ATOM    143  CA  THR A  36       1.409  24.757  51.843  1.00 27.99           C  
ATOM    144  C   THR A  36       1.019  23.708  50.805  1.00 27.02           C  
ATOM    145  O   THR A  36       0.100  22.919  51.024  1.00 26.08           O  
ATOM    146  CB  THR A  36       0.153  25.176  52.633  1.00 28.57           C  
ATOM    147  CG2 THR A  36       0.544  26.002  53.847  1.00 30.52           C  
ATOM    148  OG1 THR A  36      -0.709  25.952  51.791  1.00 30.68           O  
ATOM    149  N   ASP A  37       1.721  23.703  49.676  1.00 27.80           N  
ATOM    150  CA  ASP A  37       1.526  22.668  48.666  1.00 27.10           C  
ATOM    151  C   ASP A  37       2.628  21.618  48.769  1.00 26.94           C  
ATOM    152  O   ASP A  37       3.181  21.393  49.846  1.00 23.94           O  
ATOM    153  CB  ASP A  37       1.486  23.270  47.255  1.00 25.21           C  
ATOM    154  CG  ASP A  37       2.671  24.175  46.964  1.00 27.88           C  
ATOM    155  OD1 ASP A  37       3.630  24.197  47.765  1.00 27.29           O  
ATOM    156  OD2 ASP A  37       2.646  24.864  45.921  1.00 29.63           O1-
ATOM    157  N   GLY A  38       2.944  20.983  47.645  1.00 24.99           N  
ATOM    158  CA  GLY A  38       3.962  19.949  47.611  1.00 24.83           C  
ATOM    159  C   GLY A  38       5.341  20.462  47.974  1.00 25.58           C  
ATOM    160  O   GLY A  38       6.116  19.765  48.630  1.00 24.46           O  
ATOM    161  N   ALA A  39       5.646  21.683  47.545  1.00 24.14           N  
ATOM    162  CA  ALA A  39       6.937  22.297  47.828  1.00 25.05           C  
ATOM    163  C   ALA A  39       7.115  22.534  49.323  1.00 26.08           C  
ATOM    164  O   ALA A  39       8.168  22.238  49.887  1.00 25.30           O  
ATOM    165  CB  ALA A  39       7.085  23.605  47.059  1.00 25.92           C  
ATOM    166  N   GLY A  40       6.078  23.071  49.960  1.00 25.42           N  
ATOM    167  CA  GLY A  40       6.112  23.335  51.386  1.00 24.08           C  
ATOM    168  C   GLY A  40       6.191  22.061  52.204  1.00 24.06           C  
ATOM    169  O   GLY A  40       6.895  22.000  53.212  1.00 22.70           O  
ATOM    170  N   LEU A  41       5.458  21.042  51.766  1.00 24.49           N  
ATOM    171  CA  LEU A  41       5.457  19.746  52.432  1.00 23.75           C  
ATOM    172  C   LEU A  41       6.858  19.142  52.487  1.00 24.73           C  
ATOM    173  O   LEU A  41       7.260  18.564  53.501  1.00 22.25           O  
ATOM    174  CB  LEU A  41       4.503  18.784  51.720  1.00 24.12           C  
ATOM    175  CG  LEU A  41       4.521  17.328  52.195  1.00 24.74           C  
ATOM    176  CD1 LEU A  41       3.861  17.197  53.557  1.00 23.31           C  
ATOM    177  CD2 LEU A  41       3.851  16.416  51.180  1.00 23.50           C  
ATOM    178  N   HIS A  42       7.600  19.282  51.393  1.00 24.13           N  
ATOM    179  CA  HIS A  42       8.930  18.693  51.298  1.00 23.91           C  
ATOM    180  C   HIS A  42       9.983  19.565  51.971  1.00 24.18           C  
ATOM    181  O   HIS A  42      11.083  19.095  52.263  1.00 23.28           O  
ATOM    182  CB  HIS A  42       9.296  18.436  49.836  1.00 22.69           C  
ATOM    183  CG  HIS A  42       8.647  17.212  49.267  1.00 24.16           C  
ATOM    184  CD2 HIS A  42       9.107  15.951  49.107  1.00 23.83           C  
ATOM    185  ND1 HIS A  42       7.343  17.206  48.816  1.00 22.50           N  
ATOM    186  CE1 HIS A  42       7.037  15.995  48.386  1.00 25.06           C  
ATOM    187  NE2 HIS A  42       8.087  15.213  48.552  1.00 24.14           N  
ATOM    188  N   HIS A  43       9.651  20.829  52.221  1.00 23.69           N  
ATOM    189  CA AHIS A  43      10.533  21.699  52.992  0.55 24.84           C  
ATOM    190  CA BHIS A  43      10.526  21.704  52.991  0.45 24.80           C  
ATOM    191  C   HIS A  43      10.697  21.144  54.400  1.00 24.47           C  
ATOM    192  O   HIS A  43      11.762  21.267  55.002  1.00 24.16           O  
ATOM    193  CB AHIS A  43       9.996  23.133  53.044  0.55 25.87           C  
ATOM    194  CB BHIS A  43       9.966  23.127  53.042  0.45 25.77           C  
ATOM    195  CG AHIS A  43      10.439  23.991  51.901  0.55 26.02           C  
ATOM    196  CG BHIS A  43      10.897  24.123  53.661  0.45 26.61           C  
ATOM    197  CD2AHIS A  43       9.739  24.581  50.903  0.55 26.46           C  
ATOM    198  CD2BHIS A  43      11.055  24.517  54.947  0.45 27.79           C  
ATOM    199  ND1AHIS A  43      11.757  24.346  51.701  0.55 28.20           N  
ATOM    200  ND1BHIS A  43      11.812  24.845  52.926  0.45 27.70           N  
ATOM    201  CE1AHIS A  43      11.850  25.107  50.627  0.55 26.69           C  
ATOM    202  CE1BHIS A  43      12.493  25.641  53.731  0.45 28.20           C  
ATOM    203  NE2AHIS A  43      10.638  25.265  50.122  0.55 26.81           N  
ATOM    204  NE2BHIS A  43      12.053  25.461  54.963  0.45 28.66           N  
ATOM    205  N   LEU A  44       9.634  20.528  54.915  1.00 23.61           N  
ATOM    206  CA  LEU A  44       9.666  19.876  56.222  1.00 23.85           C  
ATOM    207  C   LEU A  44      10.742  18.801  56.252  1.00 24.03           C  
ATOM    208  O   LEU A  44      11.496  18.686  57.218  1.00 22.96           O  
ATOM    209  CB  LEU A  44       8.312  19.244  56.560  1.00 21.71           C  
ATOM    210  CG  LEU A  44       7.054  20.107  56.635  1.00 23.56           C  
ATOM    211  CD1 LEU A  44       5.855  19.221  56.930  1.00 21.46           C  
ATOM    212  CD2 LEU A  44       7.198  21.183  57.694  1.00 21.52           C  
ATOM    213  N   VAL A  45      10.797  18.011  55.183  1.00 21.41           N  
ATOM    214  CA  VAL A  45      11.786  16.949  55.063  1.00 22.15           C  
ATOM    215  C   VAL A  45      13.195  17.524  55.017  1.00 23.25           C  
ATOM    216  O   VAL A  45      14.105  16.997  55.655  1.00 21.56           O  
ATOM    217  CB  VAL A  45      11.553  16.091  53.804  1.00 22.27           C  
ATOM    218  CG1 VAL A  45      12.509  14.906  53.784  1.00 19.97           C  
ATOM    219  CG2 VAL A  45      10.112  15.615  53.747  1.00 21.51           C  
ATOM    220  N   TRP A  46      13.369  18.609  54.265  1.00 22.05           N  
ATOM    221  CA  TRP A  46      14.682  19.231  54.125  1.00 23.99           C  
ATOM    222  C   TRP A  46      15.208  19.721  55.473  1.00 24.20           C  
ATOM    223  O   TRP A  46      16.385  19.548  55.782  1.00 24.95           O  
ATOM    224  CB  TRP A  46      14.644  20.402  53.133  1.00 23.96           C  
ATOM    225  CG  TRP A  46      14.020  20.153  51.763  1.00 24.67           C  
ATOM    226  CD1 TRP A  46      13.518  21.111  50.929  1.00 24.05           C  
ATOM    227  CD2 TRP A  46      13.844  18.897  51.073  1.00 24.35           C  
ATOM    228  CE2 TRP A  46      13.227  19.186  49.838  1.00 25.51           C  
ATOM    229  CE3 TRP A  46      14.143  17.563  51.378  1.00 23.91           C  
ATOM    230  NE1 TRP A  46      13.042  20.541  49.776  1.00 24.49           N  
ATOM    231  CZ2 TRP A  46      12.903  18.194  48.912  1.00 24.01           C  
ATOM    232  CZ3 TRP A  46      13.816  16.581  50.459  1.00 24.40           C  
ATOM    233  CH2 TRP A  46      13.205  16.903  49.240  1.00 24.02           C  
ATOM    234  N   GLU A  47      14.331  20.330  56.267  1.00 22.57           N  
ATOM    235  CA  GLU A  47      14.703  20.836  57.586  1.00 26.27           C  
ATOM    236  C   GLU A  47      15.257  19.737  58.488  1.00 24.55           C  
ATOM    237  O   GLU A  47      16.318  19.892  59.093  1.00 23.77           O  
ATOM    238  CB  GLU A  47      13.500  21.497  58.266  1.00 26.57           C  
ATOM    239  CG  GLU A  47      12.946  22.714  57.541  1.00 30.46           C  
ATOM    240  CD  GLU A  47      13.845  23.932  57.657  1.00 43.25           C  
ATOM    241  OE1 GLU A  47      14.779  23.910  58.487  1.00 39.21           O  
ATOM    242  OE2 GLU A  47      13.610  24.915  56.920  1.00 45.29           O1-
ATOM    243  N   ILE A  48      14.535  18.625  58.572  1.00 22.02           N  
ATOM    244  CA  ILE A  48      14.930  17.520  59.436  1.00 23.12           C  
ATOM    245  C   ILE A  48      16.198  16.836  58.928  1.00 22.33           C  
ATOM    246  O   ILE A  48      17.092  16.510  59.709  1.00 23.27           O  
ATOM    247  CB  ILE A  48      13.799  16.482  59.558  1.00 21.69           C  
ATOM    248  CG1 ILE A  48      12.530  17.146  60.099  1.00 22.73           C  
ATOM    249  CG2 ILE A  48      14.218  15.338  60.462  1.00 20.31           C  
ATOM    250  CD1 ILE A  48      12.717  17.809  61.453  1.00 19.41           C  
ATOM    251  N   VAL A  49      16.275  16.628  57.617  1.00 22.47           N  
ATOM    252  CA  VAL A  49      17.452  16.013  57.010  1.00 21.58           C  
ATOM    253  C   VAL A  49      18.698  16.883  57.188  1.00 23.03           C  
ATOM    254  O   VAL A  49      19.770  16.375  57.527  1.00 21.44           O  
ATOM    255  CB  VAL A  49      17.229  15.733  55.507  1.00 20.13           C  
ATOM    256  CG1 VAL A  49      18.544  15.395  54.819  1.00 20.22           C  
ATOM    257  CG2 VAL A  49      16.220  14.602  55.324  1.00 21.15           C  
ATOM    258  N   ASP A  50      18.551  18.190  56.975  1.00 22.09           N  
ATOM    259  CA  ASP A  50      19.676  19.119  57.101  1.00 24.68           C  
ATOM    260  C   ASP A  50      20.298  19.087  58.493  1.00 22.94           C  
ATOM    261  O   ASP A  50      21.504  19.285  58.641  1.00 23.58           O  
ATOM    262  CB  ASP A  50      19.246  20.550  56.761  1.00 25.86           C  
ATOM    263  CG  ASP A  50      19.122  20.783  55.267  1.00 30.93           C  
ATOM    264  OD1 ASP A  50      19.780  20.054  54.496  1.00 32.85           O  
ATOM    265  OD2 ASP A  50      18.373  21.698  54.863  1.00 40.41           O1-
ATOM    266  N   ASN A  51      19.478  18.840  59.511  1.00 23.61           N  
ATOM    267  CA  ASN A  51      19.988  18.687  60.868  1.00 24.73           C  
ATOM    268  C   ASN A  51      20.932  17.496  60.971  1.00 24.78           C  
ATOM    269  O   ASN A  51      22.023  17.602  61.528  1.00 23.08           O  
ATOM    270  CB  ASN A  51      18.840  18.533  61.865  1.00 25.54           C  
ATOM    271  CG  ASN A  51      18.113  19.838  62.119  1.00 29.08           C  
ATOM    272  ND2 ASN A  51      16.817  19.751  62.396  1.00 29.18           N  
ATOM    273  OD1 ASN A  51      18.709  20.913  62.065  1.00 36.47           O  
ATOM    274  N   ALA A  52      20.503  16.362  60.426  1.00 22.86           N  
ATOM    275  CA  ALA A  52      21.333  15.166  60.398  1.00 23.07           C  
ATOM    276  C   ALA A  52      22.588  15.414  59.563  1.00 21.86           C  
ATOM    277  O   ALA A  52      23.687  15.013  59.945  1.00 19.59           O  
ATOM    278  CB  ALA A  52      20.546  13.986  59.847  1.00 19.12           C  
ATOM    279  N   VAL A  53      22.411  16.085  58.428  1.00 21.99           N  
ATOM    280  CA  VAL A  53      23.518  16.389  57.525  1.00 23.12           C  
ATOM    281  C   VAL A  53      24.541  17.319  58.180  1.00 24.04           C  
ATOM    282  O   VAL A  53      25.748  17.079  58.094  1.00 22.63           O  
ATOM    283  CB  VAL A  53      23.011  17.021  56.213  1.00 24.73           C  
ATOM    284  CG1 VAL A  53      24.175  17.527  55.376  1.00 24.43           C  
ATOM    285  CG2 VAL A  53      22.187  16.014  55.427  1.00 22.35           C  
ATOM    286  N   ASP A  54      24.058  18.373  58.836  1.00 23.48           N  
ATOM    287  CA  ASP A  54      24.934  19.279  59.577  1.00 23.45           C  
ATOM    288  C   ASP A  54      25.767  18.525  60.609  1.00 23.99           C  
ATOM    289  O   ASP A  54      26.956  18.788  60.774  1.00 21.40           O  
ATOM    290  CB  ASP A  54      24.127  20.377  60.273  1.00 25.27           C  
ATOM    291  CG  ASP A  54      23.572  21.402  59.303  1.00 26.75           C  
ATOM    292  OD1 ASP A  54      24.013  21.429  58.133  1.00 26.94           O  
ATOM    293  OD2 ASP A  54      22.695  22.191  59.717  1.00 30.57           O1-
ATOM    294  N   GLU A  55      25.133  17.585  61.301  1.00 23.11           N  
ATOM    295  CA  GLU A  55      25.825  16.779  62.298  1.00 24.02           C  
ATOM    296  C   GLU A  55      26.915  15.923  61.660  1.00 22.87           C  
ATOM    297  O   GLU A  55      28.012  15.786  62.205  1.00 21.44           O  
ATOM    298  CB  GLU A  55      24.830  15.893  63.046  1.00 23.72           C  
ATOM    299  CG  GLU A  55      25.461  15.028  64.121  1.00 24.91           C  
ATOM    300  CD  GLU A  55      25.737  15.786  65.406  1.00 26.56           C  
ATOM    301  OE1 GLU A  55      25.561  17.022  65.428  1.00 26.58           O  
ATOM    302  OE2 GLU A  55      26.131  15.139  66.400  1.00 28.09           O1-
ATOM    303  N   ALA A  56      26.605  15.349  60.501  1.00 21.71           N  
ATOM    304  CA  ALA A  56      27.564  14.523  59.776  1.00 22.87           C  
ATOM    305  C   ALA A  56      28.696  15.373  59.207  1.00 23.37           C  
ATOM    306  O   ALA A  56      29.834  14.914  59.102  1.00 22.64           O  
ATOM    307  CB  ALA A  56      26.867  13.750  58.666  1.00 22.51           C  
ATOM    308  N   LEU A  57      28.381  16.612  58.842  1.00 22.19           N  
ATOM    309  CA  LEU A  57      29.395  17.526  58.330  1.00 25.57           C  
ATOM    310  C   LEU A  57      30.428  17.820  59.411  1.00 23.96           C  
ATOM    311  O   LEU A  57      31.613  18.005  59.125  1.00 25.84           O  
ATOM    312  CB  LEU A  57      28.762  18.827  57.834  1.00 24.60           C  
ATOM    313  CG  LEU A  57      29.750  19.849  57.267  1.00 30.44           C  
ATOM    314  CD1 LEU A  57      30.450  19.282  56.041  1.00 26.40           C  
ATOM    315  CD2 LEU A  57      29.064  21.173  56.945  1.00 27.21           C  
ATOM    316  N   SER A  58      29.970  17.848  60.658  1.00 22.70           N  
ATOM    317  CA  SER A  58      30.854  18.061  61.795  1.00 24.45           C  
ATOM    318  C   SER A  58      31.614  16.783  62.147  1.00 23.99           C  
ATOM    319  O   SER A  58      32.409  16.764  63.085  1.00 24.54           O  
ATOM    320  CB  SER A  58      30.062  18.557  63.007  1.00 24.43           C  
ATOM    321  OG  SER A  58      29.447  19.805  62.738  1.00 23.36           O  
ATOM    322  N   GLY A  59      31.356  15.718  61.393  1.00 24.42           N  
ATOM    323  CA  GLY A  59      32.099  14.478  61.532  1.00 25.43           C  
ATOM    324  C   GLY A  59      31.452  13.439  62.428  1.00 25.50           C  
ATOM    325  O   GLY A  59      32.079  12.441  62.782  1.00 25.83           O  
ATOM    326  N   PHE A  60      30.194  13.661  62.789  1.00 22.99           N  
ATOM    327  CA  PHE A  60      29.493  12.747  63.686  1.00 24.96           C  
ATOM    328  C   PHE A  60      28.423  11.935  62.961  1.00 23.09           C  
ATOM    329  O   PHE A  60      27.386  12.468  62.569  1.00 23.10           O  
ATOM    330  CB  PHE A  60      28.872  13.525  64.847  1.00 25.30           C  
ATOM    331  CG  PHE A  60      29.873  14.302  65.653  1.00 27.15           C  
ATOM    332  CD1 PHE A  60      30.737  13.649  66.516  1.00 27.51           C  
ATOM    333  CD2 PHE A  60      29.955  15.681  65.545  1.00 26.29           C  
ATOM    334  CE1 PHE A  60      31.662  14.354  67.260  1.00 27.42           C  
ATOM    335  CE2 PHE A  60      30.879  16.393  66.288  1.00 28.15           C  
ATOM    336  CZ  PHE A  60      31.732  15.728  67.147  1.00 29.07           C  
ATOM    337  N   GLY A  61      28.682  10.641  62.794  1.00 22.67           N  
ATOM    338  CA  GLY A  61      27.763   9.759  62.098  1.00 23.44           C  
ATOM    339  C   GLY A  61      28.139   9.633  60.635  1.00 25.03           C  
ATOM    340  O   GLY A  61      28.508  10.622  60.003  1.00 25.69           O  
ATOM    341  N   ASP A  62      28.051   8.422  60.092  1.00 23.87           N  
ATOM    342  CA  ASP A  62      28.466   8.183  58.712  1.00 25.83           C  
ATOM    343  C   ASP A  62      27.335   7.641  57.835  1.00 23.83           C  
ATOM    344  O   ASP A  62      27.553   7.322  56.667  1.00 23.85           O  
ATOM    345  CB  ASP A  62      29.659   7.224  58.673  1.00 26.67           C  
ATOM    346  CG  ASP A  62      29.305   5.834  59.155  1.00 29.53           C  
ATOM    347  OD1 ASP A  62      28.348   5.702  59.945  1.00 31.35           O  
ATOM    348  OD2 ASP A  62      29.982   4.871  58.738  1.00 45.44           O1-
ATOM    349  N   ARG A  63      26.132   7.529  58.391  1.00 23.88           N  
ATOM    350  CA  ARG A  63      24.970   7.208  57.566  1.00 23.17           C  
ATOM    351  C   ARG A  63      23.704   7.894  58.071  1.00 21.58           C  
ATOM    352  O   ARG A  63      23.525   8.113  59.269  1.00 21.65           O  
ATOM    353  CB  ARG A  63      24.755   5.689  57.473  1.00 24.50           C  
ATOM    354  CG  ARG A  63      24.200   5.025  58.720  1.00 28.05           C  
ATOM    355  CD  ARG A  63      23.883   3.550  58.473  1.00 27.32           C  
ATOM    356  NE  ARG A  63      22.873   3.359  57.433  1.00 25.71           N  
ATOM    357  CZ  ARG A  63      23.104   2.786  56.256  1.00 27.78           C  
ATOM    358  NH1 ARG A  63      24.314   2.331  55.963  1.00 26.52           N1+
ATOM    359  NH2 ARG A  63      22.122   2.665  55.373  1.00 25.58           N  
ATOM    360  N   ILE A  64      22.839   8.247  57.128  1.00 21.29           N  
ATOM    361  CA  ILE A  64      21.605   8.962  57.418  1.00 20.89           C  
ATOM    362  C   ILE A  64      20.447   8.281  56.702  1.00 20.22           C  
ATOM    363  O   ILE A  64      20.361   8.327  55.475  1.00 18.97           O  
ATOM    364  CB  ILE A  64      21.695  10.439  56.980  1.00 19.07           C  
ATOM    365  CG1 ILE A  64      22.868  11.134  57.681  1.00 20.99           C  
ATOM    366  CG2 ILE A  64      20.381  11.157  57.248  1.00 16.86           C  
ATOM    367  CD1 ILE A  64      23.143  12.540  57.190  1.00 19.43           C  
ATOM    368  N   ASP A  65      19.562   7.649  57.467  1.00 18.21           N  
ATOM    369  CA  ASP A  65      18.497   6.838  56.883  1.00 19.21           C  
ATOM    370  C   ASP A  65      17.138   7.533  56.885  1.00 19.79           C  
ATOM    371  O   ASP A  65      16.624   7.926  57.934  1.00 17.83           O  
ATOM    372  CB  ASP A  65      18.392   5.503  57.620  1.00 20.48           C  
ATOM    373  CG  ASP A  65      19.605   4.620  57.399  1.00 22.87           C  
ATOM    374  OD1 ASP A  65      20.010   4.445  56.229  1.00 23.38           O  
ATOM    375  OD2 ASP A  65      20.159   4.107  58.394  1.00 25.63           O1-
ATOM    376  N   VAL A  66      16.558   7.668  55.697  1.00 17.02           N  
ATOM    377  CA  VAL A  66      15.238   8.262  55.545  1.00 18.27           C  
ATOM    378  C   VAL A  66      14.219   7.198  55.158  1.00 19.14           C  
ATOM    379  O   VAL A  66      14.456   6.405  54.247  1.00 19.27           O  
ATOM    380  CB  VAL A  66      15.236   9.379  54.483  1.00 16.41           C  
ATOM    381  CG1 VAL A  66      13.857  10.019  54.388  1.00 16.45           C  
ATOM    382  CG2 VAL A  66      16.299  10.426  54.808  1.00 17.11           C  
ATOM    383  N   THR A  67      13.088   7.181  55.854  1.00 18.28           N  
ATOM    384  CA  THR A  67      12.044   6.212  55.561  1.00 20.76           C  
ATOM    385  C   THR A  67      10.681   6.874  55.421  1.00 22.21           C  
ATOM    386  O   THR A  67      10.217   7.566  56.328  1.00 22.95           O  
ATOM    387  CB  THR A  67      11.954   5.129  56.650  1.00 19.69           C  
ATOM    388  CG2 THR A  67      10.946   4.060  56.254  1.00 19.74           C  
ATOM    389  OG1 THR A  67      13.240   4.527  56.835  1.00 19.81           O  
ATOM    390  N   ILE A  68      10.048   6.662  54.273  1.00 21.34           N  
ATOM    391  CA  ILE A  68       8.665   7.067  54.086  1.00 21.44           C  
ATOM    392  C   ILE A  68       7.784   5.931  54.586  1.00 23.95           C  
ATOM    393  O   ILE A  68       7.694   4.879  53.953  1.00 22.83           O  
ATOM    394  CB  ILE A  68       8.347   7.386  52.618  1.00 23.31           C  
ATOM    395  CG1 ILE A  68       9.406   8.323  52.032  1.00 21.14           C  
ATOM    396  CG2 ILE A  68       6.956   7.997  52.495  1.00 23.32           C  
ATOM    397  CD1 ILE A  68       9.265   8.545  50.537  1.00 23.06           C  
ATOM    398  N   ASN A  69       7.154   6.141  55.736  1.00 23.52           N  
ATOM    399  CA  ASN A  69       6.410   5.081  56.401  1.00 26.31           C  
ATOM    400  C   ASN A  69       5.046   4.845  55.757  1.00 26.99           C  
ATOM    401  O   ASN A  69       4.515   5.716  55.067  1.00 23.40           O  
ATOM    402  CB  ASN A  69       6.251   5.410  57.884  1.00 24.27           C  
ATOM    403  CG  ASN A  69       7.586   5.555  58.590  1.00 24.03           C  
ATOM    404  ND2 ASN A  69       7.748   6.640  59.340  1.00 20.96           N  
ATOM    405  OD1 ASN A  69       8.468   4.708  58.451  1.00 20.98           O  
ATOM    406  N   LYS A  70       4.487   3.661  55.989  1.00 27.98           N  
ATOM    407  CA  LYS A  70       3.248   3.246  55.339  1.00 29.89           C  
ATOM    408  C   LYS A  70       2.063   4.134  55.708  1.00 29.00           C  
ATOM    409  O   LYS A  70       1.160   4.338  54.897  1.00 29.22           O  
ATOM    410  CB  LYS A  70       2.933   1.789  55.689  1.00 33.52           C  
ATOM    411  CG  LYS A  70       2.730   0.891  54.481  1.00 42.04           C  
ATOM    412  CD  LYS A  70       2.281  -0.505  54.892  1.00 43.92           C  
ATOM    413  CE  LYS A  70       1.346  -1.113  53.856  1.00 52.91           C  
ATOM    414  NZ  LYS A  70       1.145  -2.572  54.078  1.00 62.90           N1+
ATOM    415  N   ASP A  71       2.069   4.665  56.927  1.00 27.96           N  
ATOM    416  CA  ASP A  71       0.972   5.517  57.384  1.00 27.93           C  
ATOM    417  C   ASP A  71       1.083   6.939  56.839  1.00 28.15           C  
ATOM    418  O   ASP A  71       0.219   7.779  57.095  1.00 30.23           O  
ATOM    419  CB  ASP A  71       0.911   5.552  58.915  1.00 27.32           C  
ATOM    420  CG  ASP A  71       2.228   5.967  59.552  1.00 27.09           C  
ATOM    421  OD1 ASP A  71       3.151   6.395  58.826  1.00 26.21           O  
ATOM    422  OD2 ASP A  71       2.334   5.876  60.793  1.00 27.91           O1-
ATOM    423  N   GLY A  72       2.152   7.208  56.096  1.00 27.99           N  
ATOM    424  CA  GLY A  72       2.348   8.515  55.493  1.00 26.89           C  
ATOM    425  C   GLY A  72       3.391   9.361  56.197  1.00 26.51           C  
ATOM    426  O   GLY A  72       3.846  10.370  55.659  1.00 27.71           O  
ATOM    427  N   SER A  73       3.772   8.954  57.405  1.00 24.34           N  
ATOM    428  CA  SER A  73       4.781   9.681  58.167  1.00 23.48           C  
ATOM    429  C   SER A  73       6.160   9.459  57.559  1.00 23.89           C  
ATOM    430  O   SER A  73       6.351   8.556  56.743  1.00 24.25           O  
ATOM    431  CB  SER A  73       4.776   9.246  59.633  1.00 24.21           C  
ATOM    432  OG  SER A  73       5.200   7.901  59.768  1.00 22.29           O  
ATOM    433  N   LEU A  74       7.119  10.289  57.954  1.00 21.30           N  
ATOM    434  CA  LEU A  74       8.482  10.171  57.454  1.00 21.39           C  
ATOM    435  C   LEU A  74       9.479  10.136  58.605  1.00 20.12           C  
ATOM    436  O   LEU A  74       9.352  10.889  59.570  1.00 19.49           O  
ATOM    437  CB  LEU A  74       8.807  11.324  56.501  1.00 19.54           C  
ATOM    438  CG  LEU A  74      10.198  11.303  55.859  1.00 21.75           C  
ATOM    439  CD1 LEU A  74      10.096  11.485  54.354  1.00 21.60           C  
ATOM    440  CD2 LEU A  74      11.085  12.376  56.467  1.00 19.90           C  
ATOM    441  N   THR A  75      10.470   9.257  58.492  1.00 18.24           N  
ATOM    442  CA  THR A  75      11.478   9.086  59.532  1.00 17.02           C  
ATOM    443  C   THR A  75      12.872   9.466  59.033  1.00 19.35           C  
ATOM    444  O   THR A  75      13.274   9.093  57.929  1.00 20.13           O  
ATOM    445  CB  THR A  75      11.504   7.626  60.052  1.00 19.69           C  
ATOM    446  CG2 THR A  75      12.654   7.413  61.022  1.00 18.42           C  
ATOM    447  OG1 THR A  75      10.274   7.329  60.724  1.00 18.44           O  
ATOM    448  N   VAL A  76      13.600  10.226  59.845  1.00 18.35           N  
ATOM    449  CA  VAL A  76      15.005  10.505  59.575  1.00 19.21           C  
ATOM    450  C   VAL A  76      15.852  10.089  60.772  1.00 18.28           C  
ATOM    451  O   VAL A  76      15.645  10.569  61.883  1.00 19.76           O  
ATOM    452  CB  VAL A  76      15.252  11.990  59.268  1.00 18.54           C  
ATOM    453  CG1 VAL A  76      16.716  12.221  58.923  1.00 17.97           C  
ATOM    454  CG2 VAL A  76      14.357  12.452  58.128  1.00 18.52           C  
ATOM    455  N   GLN A  77      16.803   9.191  60.542  1.00 19.15           N  
ATOM    456  CA  GLN A  77      17.672   8.721  61.612  1.00 20.76           C  
ATOM    457  C   GLN A  77      19.135   8.948  61.270  1.00 19.23           C  
ATOM    458  O   GLN A  77      19.588   8.582  60.185  1.00 19.95           O  
ATOM    459  CB  GLN A  77      17.423   7.234  61.892  1.00 19.84           C  
ATOM    460  CG  GLN A  77      18.239   6.677  63.052  1.00 21.77           C  
ATOM    461  CD  GLN A  77      17.802   5.280  63.457  1.00 25.26           C  
ATOM    462  NE2 GLN A  77      18.282   4.819  64.607  1.00 25.27           N  
ATOM    463  OE1 GLN A  77      17.033   4.629  62.751  1.00 25.34           O  
ATOM    464  N   ASP A  78      19.873   9.559  62.192  1.00 20.49           N  
ATOM    465  CA  ASP A  78      21.315   9.678  62.023  1.00 20.05           C  
ATOM    466  C   ASP A  78      22.023   8.962  63.162  1.00 22.90           C  
ATOM    467  O   ASP A  78      21.384   8.405  64.058  1.00 19.38           O  
ATOM    468  CB  ASP A  78      21.763  11.148  61.940  1.00 20.76           C  
ATOM    469  CG  ASP A  78      21.518  11.936  63.230  1.00 24.11           C  
ATOM    470  OD1 ASP A  78      21.933  11.498  64.327  1.00 20.66           O  
ATOM    471  OD2 ASP A  78      20.930  13.033  63.134  1.00 23.39           O1-
ATOM    472  N   HIS A  79      23.347   8.985  63.124  1.00 21.36           N  
ATOM    473  CA  HIS A  79      24.152   8.368  64.164  1.00 23.14           C  
ATOM    474  C   HIS A  79      25.171   9.366  64.691  1.00 22.46           C  
ATOM    475  O   HIS A  79      26.313   9.013  64.981  1.00 20.94           O  
ATOM    476  CB  HIS A  79      24.827   7.108  63.626  1.00 23.56           C  
ATOM    477  CG  HIS A  79      23.855   6.052  63.201  1.00 24.27           C  
ATOM    478  CD2 HIS A  79      23.080   5.948  62.096  1.00 24.81           C  
ATOM    479  ND1 HIS A  79      23.566   4.951  63.977  1.00 27.82           N  
ATOM    480  CE1 HIS A  79      22.669   4.203  63.360  1.00 26.58           C  
ATOM    481  NE2 HIS A  79      22.355   4.787  62.217  1.00 27.81           N  
ATOM    482  N   GLY A  80      24.738  10.618  64.809  1.00 22.36           N  
ATOM    483  CA  GLY A  80      25.560  11.667  65.382  1.00 23.00           C  
ATOM    484  C   GLY A  80      25.563  11.574  66.894  1.00 24.67           C  
ATOM    485  O   GLY A  80      25.306  10.510  67.451  1.00 23.22           O  
ATOM    486  N   ARG A  81      25.835  12.691  67.561  1.00 24.83           N  
ATOM    487  CA  ARG A  81      25.979  12.705  69.015  1.00 26.48           C  
ATOM    488  C   ARG A  81      24.649  12.540  69.744  1.00 28.47           C  
ATOM    489  O   ARG A  81      24.616  12.195  70.927  1.00 30.08           O  
ATOM    490  CB  ARG A  81      26.649  14.004  69.463  1.00 26.96           C  
ATOM    491  CG  ARG A  81      28.104  14.120  69.054  1.00 26.66           C  
ATOM    492  CD  ARG A  81      28.599  15.553  69.167  1.00 26.27           C  
ATOM    493  NE  ARG A  81      27.992  16.425  68.166  1.00 26.59           N  
ATOM    494  CZ  ARG A  81      28.283  17.714  68.027  1.00 29.80           C  
ATOM    495  NH1 ARG A  81      29.176  18.282  68.828  1.00 26.89           N1+
ATOM    496  NH2 ARG A  81      27.684  18.435  67.088  1.00 28.72           N  
ATOM    497  N   GLY A  82      23.555  12.787  69.034  1.00 26.52           N  
ATOM    498  CA  GLY A  82      22.243  12.800  69.649  1.00 24.98           C  
ATOM    499  C   GLY A  82      21.948  14.186  70.188  1.00 27.97           C  
ATOM    500  O   GLY A  82      22.850  14.873  70.664  1.00 27.50           O  
ATOM    501  N   MET A  83      20.688  14.602  70.101  1.00 27.29           N  
ATOM    502  CA  MET A  83      20.261  15.889  70.640  1.00 27.31           C  
ATOM    503  C   MET A  83      20.481  15.929  72.152  1.00 26.52           C  
ATOM    504  O   MET A  83      20.650  14.882  72.776  1.00 28.01           O  
ATOM    505  CB  MET A  83      18.788  16.145  70.302  1.00 27.44           C  
ATOM    506  CG  MET A  83      18.493  16.201  68.813  1.00 27.67           C  
ATOM    507  SD  MET A  83      16.788  16.686  68.486  1.00 29.04           S  
ATOM    508  CE  MET A  83      16.818  18.397  69.016  1.00 26.72           C  
ATOM    509  N   PRO A  84      20.499  17.136  72.747  1.00 28.71           N  
ATOM    510  CA  PRO A  84      20.690  17.221  74.201  1.00 27.34           C  
ATOM    511  C   PRO A  84      19.613  16.472  74.983  1.00 25.11           C  
ATOM    512  O   PRO A  84      18.420  16.639  74.719  1.00 25.70           O  
ATOM    513  CB  PRO A  84      20.613  18.727  74.478  1.00 26.58           C  
ATOM    514  CG  PRO A  84      21.011  19.365  73.197  1.00 27.80           C  
ATOM    515  CD  PRO A  84      20.475  18.470  72.119  1.00 26.82           C  
ATOM    516  N   THR A  85      20.039  15.646  75.932  1.00 25.02           N  
ATOM    517  CA  THR A  85      19.115  14.857  76.736  1.00 25.85           C  
ATOM    518  C   THR A  85      18.875  15.497  78.097  1.00 25.06           C  
ATOM    519  O   THR A  85      18.092  14.991  78.899  1.00 23.00           O  
ATOM    520  CB  THR A  85      19.637  13.423  76.952  1.00 25.38           C  
ATOM    521  CG2 THR A  85      19.661  12.653  75.642  1.00 25.03           C  
ATOM    522  OG1 THR A  85      20.964  13.476  77.492  1.00 26.96           O  
ATOM    523  N   GLY A  86      19.551  16.615  78.348  1.00 26.12           N  
ATOM    524  CA  GLY A  86      19.496  17.264  79.645  1.00 26.35           C  
ATOM    525  C   GLY A  86      18.256  18.108  79.863  1.00 27.60           C  
ATOM    526  O   GLY A  86      17.322  18.081  79.061  1.00 26.16           O  
ATOM    527  N   MET A  87      18.255  18.861  80.960  1.00 26.46           N  
ATOM    528  CA  MET A  87      17.131  19.719  81.316  1.00 27.15           C  
ATOM    529  C   MET A  87      17.414  21.184  81.002  1.00 28.37           C  
ATOM    530  O   MET A  87      18.539  21.658  81.152  1.00 25.01           O  
ATOM    531  CB  MET A  87      16.797  19.576  82.804  1.00 30.58           C  
ATOM    532  CG  MET A  87      16.347  18.187  83.232  1.00 32.68           C  
ATOM    533  SD  MET A  87      14.672  17.819  82.683  1.00 48.48           S  
ATOM    534  CE  MET A  87      14.366  16.265  83.518  1.00 48.65           C  
ATOM    535  N   HIS A  88      16.382  21.896  80.565  1.00 27.62           N  
ATOM    536  CA  HIS A  88      16.451  23.344  80.441  1.00 28.34           C  
ATOM    537  C   HIS A  88      16.047  23.939  81.786  1.00 30.36           C  
ATOM    538  O   HIS A  88      16.448  23.439  82.838  1.00 31.30           O  
ATOM    539  CB  HIS A  88      15.537  23.836  79.318  1.00 29.18           C  
ATOM    540  CG  HIS A  88      15.947  25.147  78.725  1.00 29.11           C  
ATOM    541  CD2 HIS A  88      16.839  25.445  77.750  1.00 28.97           C  
ATOM    542  ND1 HIS A  88      15.401  26.349  79.126  1.00 29.31           N  
ATOM    543  CE1 HIS A  88      15.944  27.330  78.428  1.00 29.01           C  
ATOM    544  NE2 HIS A  88      16.818  26.809  77.585  1.00 30.98           N  
ATOM    545  N   ALA A  89      15.240  24.991  81.760  1.00 30.89           N  
ATOM    546  CA  ALA A  89      14.721  25.568  82.991  1.00 31.21           C  
ATOM    547  C   ALA A  89      13.456  24.833  83.425  1.00 29.82           C  
ATOM    548  O   ALA A  89      12.776  24.224  82.599  1.00 29.65           O  
ATOM    549  CB  ALA A  89      14.442  27.052  82.809  1.00 29.79           C  
ATOM    550  N   MET A  90      13.165  24.881  84.724  1.00 29.74           N  
ATOM    551  CA  MET A  90      11.910  24.369  85.284  1.00 29.59           C  
ATOM    552  C   MET A  90      11.640  22.899  84.971  1.00 30.08           C  
ATOM    553  O   MET A  90      10.485  22.481  84.880  1.00 29.34           O  
ATOM    554  CB  MET A  90      10.735  25.216  84.790  1.00 29.70           C  
ATOM    555  CG  MET A  90      10.674  26.600  85.406  1.00 30.00           C  
ATOM    556  SD  MET A  90       9.662  27.747  84.452  1.00 35.72           S  
ATOM    557  CE  MET A  90      10.754  28.057  83.069  1.00 29.84           C  
ATOM    558  N   GLY A  91      12.703  22.121  84.808  1.00 29.56           N  
ATOM    559  CA  GLY A  91      12.569  20.696  84.572  1.00 31.89           C  
ATOM    560  C   GLY A  91      12.128  20.349  83.162  1.00 31.73           C  
ATOM    561  O   GLY A  91      11.860  19.187  82.858  1.00 33.25           O  
ATOM    562  N   ILE A  92      12.049  21.357  82.300  1.00 29.77           N  
ATOM    563  CA  ILE A  92      11.685  21.143  80.906  1.00 27.49           C  
ATOM    564  C   ILE A  92      12.891  20.637  80.127  1.00 28.42           C  
ATOM    565  O   ILE A  92      13.960  21.240  80.186  1.00 28.51           O  
ATOM    566  CB  ILE A  92      11.154  22.432  80.254  1.00 28.52           C  
ATOM    567  CG1 ILE A  92       9.905  22.924  80.987  1.00 27.56           C  
ATOM    568  CG2 ILE A  92      10.863  22.208  78.779  1.00 25.45           C  
ATOM    569  CD1 ILE A  92       9.338  24.211  80.430  1.00 30.99           C  
ATOM    570  N   PRO A  93      12.731  19.515  79.410  1.00 25.41           N  
ATOM    571  CA  PRO A  93      13.828  18.955  78.610  1.00 26.70           C  
ATOM    572  C   PRO A  93      14.325  19.938  77.553  1.00 23.61           C  
ATOM    573  O   PRO A  93      13.519  20.642  76.946  1.00 24.51           O  
ATOM    574  CB  PRO A  93      13.196  17.720  77.956  1.00 23.09           C  
ATOM    575  CG  PRO A  93      12.053  17.359  78.849  1.00 25.15           C  
ATOM    576  CD  PRO A  93      11.530  18.662  79.381  1.00 26.06           C  
ATOM    577  N   THR A  94      15.640  19.990  77.359  1.00 23.16           N  
ATOM    578  CA  THR A  94      16.250  20.836  76.337  1.00 25.94           C  
ATOM    579  C   THR A  94      15.640  20.576  74.963  1.00 24.35           C  
ATOM    580  O   THR A  94      15.394  21.504  74.191  1.00 23.42           O  
ATOM    581  CB  THR A  94      17.771  20.609  76.262  1.00 23.88           C  
ATOM    582  CG2 THR A  94      18.408  21.541  75.240  1.00 24.56           C  
ATOM    583  OG1 THR A  94      18.353  20.844  77.549  1.00 27.48           O  
ATOM    584  N   VAL A  95      15.388  19.304  74.671  1.00 23.45           N  
ATOM    585  CA  VAL A  95      14.847  18.910  73.378  1.00 21.93           C  
ATOM    586  C   VAL A  95      13.416  19.430  73.197  1.00 22.35           C  
ATOM    587  O   VAL A  95      13.005  19.749  72.083  1.00 22.03           O  
ATOM    588  CB  VAL A  95      14.893  17.369  73.198  1.00 23.47           C  
ATOM    589  CG1 VAL A  95      13.993  16.667  74.210  1.00 21.94           C  
ATOM    590  CG2 VAL A  95      14.518  16.978  71.774  1.00 22.43           C  
ATOM    591  N   GLU A  96      12.664  19.532  74.290  1.00 22.00           N  
ATOM    592  CA  GLU A  96      11.301  20.051  74.221  1.00 23.31           C  
ATOM    593  C   GLU A  96      11.310  21.542  73.887  1.00 23.99           C  
ATOM    594  O   GLU A  96      10.428  22.040  73.183  1.00 23.68           O  
ATOM    595  CB  GLU A  96      10.555  19.807  75.536  1.00 21.47           C  
ATOM    596  CG  GLU A  96       9.182  20.462  75.593  1.00 23.29           C  
ATOM    597  CD  GLU A  96       8.399  20.098  76.838  1.00 23.12           C  
ATOM    598  OE1 GLU A  96       8.716  19.070  77.471  1.00 23.03           O  
ATOM    599  OE2 GLU A  96       7.459  20.844  77.181  1.00 25.16           O1-
ATOM    600  N   VAL A  97      12.315  22.246  74.397  1.00 22.32           N  
ATOM    601  CA  VAL A  97      12.468  23.671  74.125  1.00 24.94           C  
ATOM    602  C   VAL A  97      12.763  23.894  72.646  1.00 23.93           C  
ATOM    603  O   VAL A  97      12.198  24.789  72.018  1.00 26.24           O  
ATOM    604  CB  VAL A  97      13.594  24.296  74.979  1.00 25.63           C  
ATOM    605  CG1 VAL A  97      13.885  25.724  74.527  1.00 26.07           C  
ATOM    606  CG2 VAL A  97      13.222  24.260  76.454  1.00 25.55           C  
ATOM    607  N   ILE A  98      13.643  23.063  72.097  1.00 22.57           N  
ATOM    608  CA  ILE A  98      14.014  23.143  70.688  1.00 23.45           C  
ATOM    609  C   ILE A  98      12.818  22.866  69.774  1.00 23.30           C  
ATOM    610  O   ILE A  98      12.702  23.445  68.693  1.00 22.79           O  
ATOM    611  CB  ILE A  98      15.162  22.154  70.358  1.00 23.92           C  
ATOM    612  CG1 ILE A  98      16.398  22.471  71.205  1.00 25.07           C  
ATOM    613  CG2 ILE A  98      15.509  22.183  68.873  1.00 22.69           C  
ATOM    614  CD1 ILE A  98      17.552  21.514  70.994  1.00 24.07           C  
ATOM    615  N   PHE A  99      11.917  21.997  70.222  1.00 22.18           N  
ATOM    616  CA  PHE A  99      10.791  21.577  69.393  1.00 22.47           C  
ATOM    617  C   PHE A  99       9.506  22.381  69.611  1.00 22.27           C  
ATOM    618  O   PHE A  99       8.543  22.208  68.867  1.00 22.03           O  
ATOM    619  CB  PHE A  99      10.499  20.089  69.622  1.00 21.44           C  
ATOM    620  CG  PHE A  99      11.324  19.170  68.765  1.00 22.09           C  
ATOM    621  CD1 PHE A  99      10.965  18.921  67.450  1.00 22.13           C  
ATOM    622  CD2 PHE A  99      12.454  18.553  69.273  1.00 23.21           C  
ATOM    623  CE1 PHE A  99      11.721  18.075  66.657  1.00 21.15           C  
ATOM    624  CE2 PHE A  99      13.215  17.707  68.487  1.00 23.65           C  
ATOM    625  CZ  PHE A  99      12.848  17.467  67.177  1.00 23.73           C  
ATOM    626  N   THR A 100       9.479  23.252  70.618  1.00 21.84           N  
ATOM    627  CA  THR A 100       8.248  23.983  70.927  1.00 23.70           C  
ATOM    628  C   THR A 100       8.417  25.501  71.004  1.00 25.04           C  
ATOM    629  O   THR A 100       7.435  26.225  71.159  1.00 24.82           O  
ATOM    630  CB  THR A 100       7.627  23.504  72.263  1.00 23.67           C  
ATOM    631  CG2 THR A 100       7.221  22.037  72.174  1.00 20.71           C  
ATOM    632  OG1 THR A 100       8.573  23.673  73.327  1.00 21.64           O  
ATOM    633  N   ILE A 101       9.648  25.989  70.900  1.00 25.59           N  
ATOM    634  CA  ILE A 101       9.873  27.431  70.938  1.00 27.51           C  
ATOM    635  C   ILE A 101      10.474  27.939  69.632  1.00 30.94           C  
ATOM    636  O   ILE A 101      11.549  27.506  69.220  1.00 32.26           O  
ATOM    637  CB  ILE A 101      10.787  27.835  72.110  1.00 29.16           C  
ATOM    638  CG1 ILE A 101      10.051  27.661  73.440  1.00 27.86           C  
ATOM    639  CG2 ILE A 101      11.244  29.278  71.959  1.00 31.76           C  
ATOM    640  CD1 ILE A 101      10.856  28.108  74.638  1.00 28.71           C  
ATOM    641  N   LEU A 102       9.762  28.859  68.989  1.00 31.82           N  
ATOM    642  CA  LEU A 102      10.199  29.432  67.724  1.00 34.66           C  
ATOM    643  C   LEU A 102      11.134  30.613  67.956  1.00 36.86           C  
ATOM    644  O   LEU A 102      10.751  31.612  68.567  1.00 33.96           O  
ATOM    645  CB  LEU A 102       8.991  29.869  66.894  1.00 33.37           C  
ATOM    646  CG  LEU A 102       9.280  30.514  65.539  1.00 37.02           C  
ATOM    647  CD1 LEU A 102       9.771  29.473  64.544  1.00 34.03           C  
ATOM    648  CD2 LEU A 102       8.045  31.231  65.016  1.00 40.85           C  
ATOM    649  N   HIS A 103      12.360  30.495  67.458  1.00 40.42           N  
ATOM    650  CA  HIS A 103      13.370  31.528  67.656  1.00 44.86           C  
ATOM    651  C   HIS A 103      13.313  32.593  66.564  1.00 45.33           C  
ATOM    652  O   HIS A 103      14.319  33.234  66.257  1.00 44.24           O  
ATOM    653  CB  HIS A 103      14.765  30.900  67.703  1.00 46.98           C  
ATOM    654  CG  HIS A 103      14.944  29.915  68.818  1.00 47.47           C  
ATOM    655  CD2 HIS A 103      15.745  28.828  68.924  1.00 51.34           C  
ATOM    656  ND1 HIS A 103      14.244  29.994  70.000  1.00 46.65           N  
ATOM    657  CE1 HIS A 103      14.606  28.997  70.791  1.00 47.01           C  
ATOM    658  NE2 HIS A 103      15.513  28.276  70.161  1.00 53.98           N  
ATOM    659  N   ALA A 104      12.132  32.776  65.981  1.00 45.90           N  
ATOM    660  CA  ALA A 104      11.948  33.751  64.911  1.00 48.85           C  
ATOM    661  C   ALA A 104      11.127  34.942  65.392  1.00 54.31           C  
ATOM    662  O   ALA A 104      10.101  34.773  66.050  1.00 50.00           O  
ATOM    663  CB  ALA A 104      11.283  33.100  63.708  1.00 45.48           C  
ATOM    664  N   GLY A 123      13.813  25.708  62.996  1.00 31.88           N  
ATOM    665  CA  GLY A 123      13.759  24.630  62.026  1.00 31.31           C  
ATOM    666  C   GLY A 123      12.973  23.434  62.531  1.00 30.37           C  
ATOM    667  O   GLY A 123      11.986  23.025  61.919  1.00 31.95           O  
ATOM    668  N   SER A 124      13.415  22.873  63.652  1.00 28.10           N  
ATOM    669  CA  SER A 124      12.769  21.704  64.240  1.00 25.65           C  
ATOM    670  C   SER A 124      11.355  22.025  64.715  1.00 24.36           C  
ATOM    671  O   SER A 124      10.423  21.250  64.494  1.00 21.78           O  
ATOM    672  CB  SER A 124      13.601  21.170  65.407  1.00 26.61           C  
ATOM    673  OG  SER A 124      14.954  21.001  65.028  1.00 35.47           O  
ATOM    674  N   SER A 125      11.207  23.173  65.369  1.00 22.97           N  
ATOM    675  CA  SER A 125       9.922  23.597  65.909  1.00 22.78           C  
ATOM    676  C   SER A 125       8.898  23.846  64.804  1.00 20.58           C  
ATOM    677  O   SER A 125       7.705  23.617  64.994  1.00 19.52           O  
ATOM    678  CB  SER A 125      10.096  24.856  66.761  1.00 22.04           C  
ATOM    679  OG  SER A 125      10.705  25.893  66.013  1.00 23.21           O  
ATOM    680  N   VAL A 126       9.371  24.313  63.652  1.00 19.73           N  
ATOM    681  CA  VAL A 126       8.497  24.568  62.510  1.00 22.25           C  
ATOM    682  C   VAL A 126       7.845  23.276  62.020  1.00 20.04           C  
ATOM    683  O   VAL A 126       6.638  23.232  61.782  1.00 19.01           O  
ATOM    684  CB  VAL A 126       9.268  25.227  61.345  1.00 22.51           C  
ATOM    685  CG1 VAL A 126       8.378  25.358  60.115  1.00 19.60           C  
ATOM    686  CG2 VAL A 126       9.811  26.586  61.770  1.00 21.66           C  
ATOM    687  N   VAL A 127       8.648  22.227  61.880  1.00 22.11           N  
ATOM    688  CA  VAL A 127       8.138  20.924  61.463  1.00 21.03           C  
ATOM    689  C   VAL A 127       7.155  20.377  62.494  1.00 19.08           C  
ATOM    690  O   VAL A 127       6.100  19.848  62.143  1.00 19.08           O  
ATOM    691  CB  VAL A 127       9.281  19.915  61.253  1.00 20.48           C  
ATOM    692  CG1 VAL A 127       8.728  18.529  60.956  1.00 21.98           C  
ATOM    693  CG2 VAL A 127      10.188  20.382  60.130  1.00 21.25           C  
ATOM    694  N   ASN A 128       7.506  20.521  63.767  1.00 18.50           N  
ATOM    695  CA  ASN A 128       6.651  20.063  64.853  1.00 19.23           C  
ATOM    696  C   ASN A 128       5.316  20.798  64.857  1.00 20.30           C  
ATOM    697  O   ASN A 128       4.264  20.194  65.080  1.00 19.54           O  
ATOM    698  CB  ASN A 128       7.354  20.241  66.200  1.00 18.46           C  
ATOM    699  CG  ASN A 128       6.635  19.528  67.331  1.00 19.68           C  
ATOM    700  ND2 ASN A 128       6.878  19.973  68.558  1.00 18.63           N  
ATOM    701  OD1 ASN A 128       5.873  18.586  67.103  1.00 17.53           O  
ATOM    702  N   ALA A 129       5.369  22.102  64.598  1.00 19.19           N  
ATOM    703  CA  ALA A 129       4.171  22.933  64.576  1.00 21.84           C  
ATOM    704  C   ALA A 129       3.228  22.541  63.443  1.00 19.62           C  
ATOM    705  O   ALA A 129       2.009  22.644  63.575  1.00 21.40           O  
ATOM    706  CB  ALA A 129       4.549  24.405  64.456  1.00 19.53           C  
ATOM    707  N   LEU A 130       3.797  22.083  62.334  1.00 19.49           N  
ATOM    708  CA  LEU A 130       3.007  21.749  61.155  1.00 19.31           C  
ATOM    709  C   LEU A 130       2.780  20.246  61.030  1.00 21.22           C  
ATOM    710  O   LEU A 130       2.492  19.737  59.945  1.00 20.13           O  
ATOM    711  CB  LEU A 130       3.690  22.291  59.898  1.00 19.80           C  
ATOM    712  CG  LEU A 130       3.932  23.801  59.941  1.00 18.79           C  
ATOM    713  CD1 LEU A 130       4.688  24.271  58.713  1.00 21.36           C  
ATOM    714  CD2 LEU A 130       2.611  24.538  60.070  1.00 22.37           C  
ATOM    715  N   SER A 131       2.903  19.542  62.151  1.00 19.88           N  
ATOM    716  CA  SER A 131       2.702  18.099  62.174  1.00 21.93           C  
ATOM    717  C   SER A 131       1.555  17.717  63.108  1.00 21.17           C  
ATOM    718  O   SER A 131       1.418  18.277  64.197  1.00 22.43           O  
ATOM    719  CB  SER A 131       3.987  17.384  62.602  1.00 19.42           C  
ATOM    720  OG  SER A 131       5.047  17.641  61.697  1.00 19.10           O  
ATOM    721  N   SER A 132       0.727  16.769  62.678  1.00 21.15           N  
ATOM    722  CA  SER A 132      -0.346  16.267  63.529  1.00 23.02           C  
ATOM    723  C   SER A 132       0.244  15.430  64.664  1.00 23.33           C  
ATOM    724  O   SER A 132      -0.353  15.318  65.734  1.00 24.12           O  
ATOM    725  CB  SER A 132      -1.357  15.457  62.716  1.00 23.27           C  
ATOM    726  OG  SER A 132      -0.725  14.398  62.024  1.00 30.59           O  
ATOM    727  N   TRP A 133       1.414  14.841  64.423  1.00 20.05           N  
ATOM    728  CA  TRP A 133       2.223  14.285  65.506  1.00 22.26           C  
ATOM    729  C   TRP A 133       3.688  14.142  65.109  1.00 21.60           C  
ATOM    730  O   TRP A 133       4.026  14.071  63.925  1.00 21.24           O  
ATOM    731  CB  TRP A 133       1.672  12.935  65.991  1.00 22.15           C  
ATOM    732  CG  TRP A 133       1.656  11.807  64.992  1.00 21.92           C  
ATOM    733  CD1 TRP A 133       0.592  11.392  64.248  1.00 21.90           C  
ATOM    734  CD2 TRP A 133       2.741  10.920  64.670  1.00 20.99           C  
ATOM    735  CE2 TRP A 133       2.259  10.007  63.708  1.00 20.37           C  
ATOM    736  CE3 TRP A 133       4.070  10.816  65.091  1.00 19.72           C  
ATOM    737  NE1 TRP A 133       0.948  10.316  63.470  1.00 19.69           N  
ATOM    738  CZ2 TRP A 133       3.062   9.006  63.160  1.00 21.79           C  
ATOM    739  CZ3 TRP A 133       4.863   9.820  64.548  1.00 22.35           C  
ATOM    740  CH2 TRP A 133       4.356   8.929  63.591  1.00 20.76           C  
ATOM    741  N   LEU A 134       4.553  14.123  66.118  1.00 20.25           N  
ATOM    742  CA  LEU A 134       5.993  14.005  65.920  1.00 19.55           C  
ATOM    743  C   LEU A 134       6.621  13.261  67.089  1.00 18.32           C  
ATOM    744  O   LEU A 134       6.256  13.480  68.243  1.00 17.21           O  
ATOM    745  CB  LEU A 134       6.639  15.388  65.761  1.00 17.19           C  
ATOM    746  CG  LEU A 134       8.151  15.471  65.507  1.00 21.11           C  
ATOM    747  CD1 LEU A 134       8.475  16.673  64.631  1.00 19.16           C  
ATOM    748  CD2 LEU A 134       8.959  15.540  66.804  1.00 17.71           C  
ATOM    749  N   GLU A 135       7.569  12.382  66.787  1.00 17.39           N  
ATOM    750  CA  GLU A 135       8.318  11.694  67.828  1.00 19.69           C  
ATOM    751  C   GLU A 135       9.814  11.859  67.598  1.00 19.97           C  
ATOM    752  O   GLU A 135      10.290  11.798  66.464  1.00 20.91           O  
ATOM    753  CB  GLU A 135       7.947  10.213  67.877  1.00 20.96           C  
ATOM    754  CG  GLU A 135       6.506   9.958  68.280  1.00 20.75           C  
ATOM    755  CD  GLU A 135       6.193   8.483  68.423  1.00 24.42           C  
ATOM    756  OE1 GLU A 135       7.077   7.654  68.125  1.00 22.78           O  
ATOM    757  OE2 GLU A 135       5.064   8.153  68.840  1.00 25.54           O1-
ATOM    758  N   VAL A 136      10.547  12.090  68.681  1.00 18.24           N  
ATOM    759  CA  VAL A 136      11.996  12.200  68.609  1.00 18.85           C  
ATOM    760  C   VAL A 136      12.625  11.180  69.546  1.00 20.15           C  
ATOM    761  O   VAL A 136      12.257  11.084  70.716  1.00 23.40           O  
ATOM    762  CB  VAL A 136      12.494  13.621  68.963  1.00 20.00           C  
ATOM    763  CG1 VAL A 136      11.862  14.122  70.259  1.00 20.10           C  
ATOM    764  CG2 VAL A 136      14.017  13.652  69.045  1.00 20.91           C  
ATOM    765  N   GLU A 137      13.558  10.399  69.019  1.00 20.03           N  
ATOM    766  CA AGLU A 137      14.246   9.388  69.809  0.40 21.72           C  
ATOM    767  CA BGLU A 137      14.246   9.400  69.824  0.60 22.47           C  
ATOM    768  C   GLU A 137      15.741   9.677  69.861  1.00 21.93           C  
ATOM    769  O   GLU A 137      16.387   9.813  68.822  1.00 21.36           O  
ATOM    770  CB AGLU A 137      13.992   7.994  69.230  0.40 23.05           C  
ATOM    771  CB BGLU A 137      13.979   7.991  69.290  0.60 23.36           C  
ATOM    772  CG AGLU A 137      14.682   6.871  69.981  0.40 23.41           C  
ATOM    773  CG BGLU A 137      12.530   7.547  69.409  0.60 23.90           C  
ATOM    774  CD AGLU A 137      14.311   5.500  69.450  0.40 25.02           C  
ATOM    775  CD BGLU A 137      12.343   6.072  69.112  0.60 25.30           C  
ATOM    776  OE1AGLU A 137      13.126   5.120  69.554  0.40 25.49           O  
ATOM    777  OE1BGLU A 137      13.357   5.345  69.020  0.60 25.99           O  
ATOM    778  OE2AGLU A 137      15.204   4.802  68.924  0.40 25.39           O1-
ATOM    779  OE2BGLU A 137      11.182   5.636  68.971  0.60 25.56           O1-
ATOM    780  N   ILE A 138      16.286   9.770  71.069  1.00 21.50           N  
ATOM    781  CA  ILE A 138      17.704  10.052  71.244  1.00 20.11           C  
ATOM    782  C   ILE A 138      18.429   8.877  71.886  1.00 22.06           C  
ATOM    783  O   ILE A 138      17.961   8.311  72.873  1.00 22.18           O  
ATOM    784  CB  ILE A 138      17.931  11.309  72.111  1.00 22.55           C  
ATOM    785  CG1 ILE A 138      17.089  12.478  71.598  1.00 21.49           C  
ATOM    786  CG2 ILE A 138      19.408  11.683  72.135  1.00 21.85           C  
ATOM    787  CD1 ILE A 138      17.101  13.682  72.516  1.00 22.92           C  
ATOM    788  N   THR A 139      19.573   8.517  71.315  1.00 21.31           N  
ATOM    789  CA  THR A 139      20.409   7.457  71.865  1.00 21.70           C  
ATOM    790  C   THR A 139      21.785   8.000  72.232  1.00 24.27           C  
ATOM    791  O   THR A 139      22.471   8.569  71.385  1.00 22.16           O  
ATOM    792  CB  THR A 139      20.574   6.292  70.868  1.00 23.58           C  
ATOM    793  CG2 THR A 139      21.439   5.193  71.467  1.00 24.09           C  
ATOM    794  OG1 THR A 139      19.287   5.759  70.534  1.00 21.51           O  
ATOM    795  N   ARG A 140      22.170   7.839  73.497  1.00 24.41           N  
ATOM    796  CA  ARG A 140      23.518   8.180  73.957  1.00 27.41           C  
ATOM    797  C   ARG A 140      23.755   7.708  75.386  1.00 28.21           C  
ATOM    798  O   ARG A 140      22.814   7.562  76.167  1.00 24.95           O  
ATOM    799  CB  ARG A 140      23.775   9.689  73.863  1.00 30.18           C  
ATOM    800  CG  ARG A 140      22.743  10.560  74.556  1.00 31.85           C  
ATOM    801  CD  ARG A 140      22.934  12.024  74.180  1.00 35.36           C  
ATOM    802  NE  ARG A 140      24.202  12.559  74.670  1.00 39.02           N  
ATOM    803  CZ  ARG A 140      24.670  13.765  74.365  1.00 46.67           C  
ATOM    804  NH1 ARG A 140      23.975  14.565  73.567  1.00 36.33           N1+
ATOM    805  NH2 ARG A 140      25.834  14.170  74.855  1.00 46.58           N  
ATOM    806  N   ASP A 141      25.025   7.467  75.705  1.00 27.86           N  
ATOM    807  CA  ASP A 141      25.462   7.070  77.042  1.00 30.84           C  
ATOM    808  C   ASP A 141      24.730   5.838  77.567  1.00 29.32           C  
ATOM    809  O   ASP A 141      24.478   5.721  78.767  1.00 30.33           O  
ATOM    810  CB  ASP A 141      25.293   8.232  78.024  1.00 31.98           C  
ATOM    811  CG  ASP A 141      26.005   9.491  77.566  1.00 36.74           C  
ATOM    812  OD1 ASP A 141      27.254   9.512  77.594  1.00 44.26           O  
ATOM    813  OD2 ASP A 141      25.315  10.462  77.189  1.00 38.21           O1-
ATOM    814  N   GLY A 142      24.392   4.923  76.663  1.00 26.74           N  
ATOM    815  CA  GLY A 142      23.787   3.659  77.039  1.00 25.95           C  
ATOM    816  C   GLY A 142      22.284   3.699  77.246  1.00 24.68           C  
ATOM    817  O   GLY A 142      21.677   2.694  77.612  1.00 23.79           O  
ATOM    818  N   ALA A 143      21.675   4.854  77.004  1.00 22.96           N  
ATOM    819  CA  ALA A 143      20.239   5.003  77.206  1.00 24.34           C  
ATOM    820  C   ALA A 143      19.533   5.461  75.936  1.00 22.52           C  
ATOM    821  O   ALA A 143      20.130   6.112  75.079  1.00 23.82           O  
ATOM    822  CB  ALA A 143      19.967   5.978  78.343  1.00 25.05           C  
ATOM    823  N   VAL A 144      18.256   5.111  75.824  1.00 23.15           N  
ATOM    824  CA  VAL A 144      17.428   5.561  74.713  1.00 22.79           C  
ATOM    825  C   VAL A 144      16.255   6.375  75.248  1.00 22.55           C  
ATOM    826  O   VAL A 144      15.472   5.882  76.059  1.00 23.22           O  
ATOM    827  CB  VAL A 144      16.897   4.381  73.876  1.00 24.22           C  
ATOM    828  CG1 VAL A 144      16.065   4.892  72.712  1.00 22.68           C  
ATOM    829  CG2 VAL A 144      18.051   3.514  73.377  1.00 23.92           C  
ATOM    830  N   TYR A 145      16.141   7.620  74.795  1.00 21.34           N  
ATOM    831  CA  TYR A 145      15.085   8.518  75.255  1.00 20.53           C  
ATOM    832  C   TYR A 145      14.101   8.829  74.138  1.00 22.02           C  
ATOM    833  O   TYR A 145      14.443   8.742  72.961  1.00 21.88           O  
ATOM    834  CB  TYR A 145      15.676   9.824  75.792  1.00 21.04           C  
ATOM    835  CG  TYR A 145      16.764   9.643  76.824  1.00 23.76           C  
ATOM    836  CD1 TYR A 145      18.089   9.474  76.442  1.00 22.50           C  
ATOM    837  CD2 TYR A 145      16.470   9.651  78.183  1.00 22.90           C  
ATOM    838  CE1 TYR A 145      19.088   9.311  77.382  1.00 24.91           C  
ATOM    839  CE2 TYR A 145      17.464   9.490  79.130  1.00 22.28           C  
ATOM    840  CZ  TYR A 145      18.771   9.321  78.725  1.00 24.22           C  
ATOM    841  OH  TYR A 145      19.764   9.159  79.664  1.00 31.25           O  
ATOM    842  N   LYS A 146      12.884   9.209  74.510  1.00 22.88           N  
ATOM    843  CA  LYS A 146      11.852   9.507  73.527  1.00 21.29           C  
ATOM    844  C   LYS A 146      10.837  10.512  74.054  1.00 22.69           C  
ATOM    845  O   LYS A 146      10.388  10.417  75.196  1.00 21.88           O  
ATOM    846  CB  LYS A 146      11.143   8.219  73.103  1.00 23.26           C  
ATOM    847  CG  LYS A 146       9.907   8.424  72.244  1.00 24.29           C  
ATOM    848  CD  LYS A 146       9.291   7.086  71.862  1.00 28.59           C  
ATOM    849  CE  LYS A 146       7.947   7.266  71.182  1.00 29.36           C  
ATOM    850  NZ  LYS A 146       7.347   5.966  70.764  1.00 39.18           N1+
ATOM    851  N   GLN A 147      10.490  11.483  73.214  1.00 20.27           N  
ATOM    852  CA  GLN A 147       9.403  12.406  73.510  1.00 20.23           C  
ATOM    853  C   GLN A 147       8.434  12.442  72.334  1.00 21.42           C  
ATOM    854  O   GLN A 147       8.851  12.391  71.176  1.00 19.50           O  
ATOM    855  CB  GLN A 147       9.936  13.811  73.813  1.00 21.50           C  
ATOM    856  CG  GLN A 147       8.869  14.774  74.324  1.00 21.51           C  
ATOM    857  CD  GLN A 147       9.453  16.029  74.945  1.00 22.33           C  
ATOM    858  NE2 GLN A 147       8.688  16.659  75.831  1.00 20.99           N  
ATOM    859  OE1 GLN A 147      10.578  16.425  74.640  1.00 23.11           O  
ATOM    860  N   ARG A 148       7.142  12.521  72.634  1.00 19.60           N  
ATOM    861  CA  ARG A 148       6.121  12.542  71.596  1.00 20.22           C  
ATOM    862  C   ARG A 148       5.286  13.818  71.658  1.00 20.87           C  
ATOM    863  O   ARG A 148       4.859  14.237  72.734  1.00 18.87           O  
ATOM    864  CB  ARG A 148       5.213  11.316  71.713  1.00 20.87           C  
ATOM    865  CG  ARG A 148       4.062  11.309  70.722  1.00 22.91           C  
ATOM    866  CD  ARG A 148       3.216  10.055  70.842  1.00 21.33           C  
ATOM    867  NE  ARG A 148       2.007  10.139  70.029  1.00 23.24           N  
ATOM    868  CZ  ARG A 148       1.928   9.750  68.760  1.00 24.04           C  
ATOM    869  NH1 ARG A 148       2.993   9.245  68.152  1.00 22.34           N1+
ATOM    870  NH2 ARG A 148       0.784   9.866  68.101  1.00 22.10           N  
ATOM    871  N   PHE A 149       5.063  14.431  70.499  1.00 20.51           N  
ATOM    872  CA  PHE A 149       4.227  15.625  70.393  1.00 21.65           C  
ATOM    873  C   PHE A 149       3.009  15.333  69.520  1.00 21.75           C  
ATOM    874  O   PHE A 149       3.082  14.514  68.606  1.00 20.93           O  
ATOM    875  CB  PHE A 149       5.015  16.801  69.809  1.00 19.65           C  
ATOM    876  CG  PHE A 149       6.293  17.109  70.539  1.00 21.96           C  
ATOM    877  CD1 PHE A 149       7.459  16.417  70.249  1.00 19.96           C  
ATOM    878  CD2 PHE A 149       6.333  18.104  71.502  1.00 20.44           C  
ATOM    879  CE1 PHE A 149       8.636  16.702  70.915  1.00 20.32           C  
ATOM    880  CE2 PHE A 149       7.507  18.394  72.172  1.00 18.97           C  
ATOM    881  CZ  PHE A 149       8.660  17.692  71.878  1.00 20.25           C  
ATOM    882  N   GLU A 150       1.894  16.004  69.796  1.00 20.43           N  
ATOM    883  CA  GLU A 150       0.678  15.822  69.005  1.00 24.23           C  
ATOM    884  C   GLU A 150      -0.059  17.137  68.758  1.00 24.93           C  
ATOM    885  O   GLU A 150       0.120  18.108  69.496  1.00 24.90           O  
ATOM    886  CB  GLU A 150      -0.274  14.838  69.692  1.00 24.68           C  
ATOM    887  CG  GLU A 150       0.207  13.398  69.734  1.00 23.62           C  
ATOM    888  CD  GLU A 150      -0.789  12.472  70.408  1.00 25.29           C  
ATOM    889  OE1 GLU A 150      -1.834  12.962  70.887  1.00 24.24           O  
ATOM    890  OE2 GLU A 150      -0.526  11.253  70.457  1.00 26.65           O1-
ATOM    891  N   ASN A 151      -0.881  17.143  67.709  1.00 25.28           N  
ATOM    892  CA AASN A 151      -1.754  18.271  67.392  0.54 27.00           C  
ATOM    893  CA BASN A 151      -1.752  18.272  67.384  0.46 26.91           C  
ATOM    894  C   ASN A 151      -1.030  19.616  67.326  1.00 27.44           C  
ATOM    895  O   ASN A 151      -1.338  20.534  68.084  1.00 25.80           O  
ATOM    896  CB AASN A 151      -2.890  18.342  68.418  0.54 27.91           C  
ATOM    897  CB BASN A 151      -2.901  18.352  68.393  0.46 27.89           C  
ATOM    898  CG AASN A 151      -4.019  19.256  67.984  0.54 29.27           C  
ATOM    899  CG BASN A 151      -3.793  17.127  68.356  0.46 28.81           C  
ATOM    900  ND2AASN A 151      -4.924  19.555  68.909  0.54 30.52           N  
ATOM    901  ND2BASN A 151      -4.432  16.822  69.482  0.46 28.80           N  
ATOM    902  OD1AASN A 151      -4.079  19.688  66.832  0.54 30.11           O  
ATOM    903  OD1BASN A 151      -3.904  16.460  67.329  0.46 29.64           O  
ATOM    904  N   GLY A 152      -0.069  19.732  66.417  1.00 26.59           N  
ATOM    905  CA  GLY A 152       0.638  20.986  66.236  1.00 25.65           C  
ATOM    906  C   GLY A 152       1.782  21.221  67.204  1.00 22.91           C  
ATOM    907  O   GLY A 152       2.159  22.364  67.464  1.00 23.60           O  
ATOM    908  N   GLY A 153       2.334  20.142  67.746  1.00 22.20           N  
ATOM    909  CA  GLY A 153       3.537  20.238  68.554  1.00 20.68           C  
ATOM    910  C   GLY A 153       3.331  20.328  70.053  1.00 22.39           C  
ATOM    911  O   GLY A 153       4.230  20.753  70.781  1.00 20.10           O  
ATOM    912  N   LYS A 154       2.152  19.932  70.518  1.00 22.78           N  
ATOM    913  CA  LYS A 154       1.878  19.874  71.949  1.00 23.35           C  
ATOM    914  C   LYS A 154       2.474  18.599  72.539  1.00 22.43           C  
ATOM    915  O   LYS A 154       2.154  17.500  72.090  1.00 22.37           O  
ATOM    916  CB  LYS A 154       0.372  19.921  72.213  1.00 24.31           C  
ATOM    917  CG  LYS A 154      -0.333  21.127  71.612  1.00 25.81           C  
ATOM    918  CD  LYS A 154      -1.843  20.965  71.674  1.00 28.38           C  
ATOM    919  CE  LYS A 154      -2.561  22.198  71.147  1.00 35.98           C  
ATOM    920  NZ  LYS A 154      -2.163  22.532  69.751  1.00 30.33           N1+
ATOM    921  N   PRO A 155       3.353  18.739  73.542  1.00 22.31           N  
ATOM    922  CA  PRO A 155       3.946  17.553  74.169  1.00 22.54           C  
ATOM    923  C   PRO A 155       2.910  16.721  74.919  1.00 22.42           C  
ATOM    924  O   PRO A 155       2.141  17.270  75.704  1.00 21.40           O  
ATOM    925  CB  PRO A 155       4.985  18.140  75.134  1.00 22.34           C  
ATOM    926  CG  PRO A 155       4.554  19.552  75.360  1.00 20.95           C  
ATOM    927  CD  PRO A 155       3.895  19.994  74.092  1.00 22.36           C  
ATOM    928  N   VAL A 156       2.890  15.415  74.669  1.00 23.19           N  
ATOM    929  CA  VAL A 156       1.981  14.523  75.381  1.00 22.52           C  
ATOM    930  C   VAL A 156       2.761  13.600  76.311  1.00 21.35           C  
ATOM    931  O   VAL A 156       2.180  12.891  77.132  1.00 23.84           O  
ATOM    932  CB  VAL A 156       1.126  13.686  74.413  1.00 23.64           C  
ATOM    933  CG1 VAL A 156       0.275  14.601  73.549  1.00 23.80           C  
ATOM    934  CG2 VAL A 156       2.008  12.797  73.548  1.00 22.60           C  
ATOM    935  N   THR A 157       4.082  13.603  76.160  1.00 21.86           N  
ATOM    936  CA  THR A 157       4.980  12.984  77.127  1.00 21.49           C  
ATOM    937  C   THR A 157       6.132  13.938  77.397  1.00 23.57           C  
ATOM    938  O   THR A 157       6.296  14.934  76.694  1.00 21.27           O  
ATOM    939  CB  THR A 157       5.555  11.629  76.640  1.00 25.12           C  
ATOM    940  CG2 THR A 157       4.457  10.719  76.115  1.00 23.85           C  
ATOM    941  OG1 THR A 157       6.527  11.853  75.611  1.00 23.19           O  
ATOM    942  N   THR A 158       6.925  13.639  78.420  1.00 22.71           N  
ATOM    943  CA  THR A 158       8.188  14.338  78.620  1.00 22.01           C  
ATOM    944  C   THR A 158       9.267  13.566  77.864  1.00 23.21           C  
ATOM    945  O   THR A 158       8.957  12.639  77.111  1.00 21.08           O  
ATOM    946  CB  THR A 158       8.554  14.460  80.113  1.00 21.97           C  
ATOM    947  CG2 THR A 158       8.803  13.088  80.723  1.00 22.46           C  
ATOM    948  OG1 THR A 158       9.730  15.268  80.259  1.00 23.73           O  
ATOM    949  N   LEU A 159      10.528  13.943  78.042  1.00 21.21           N  
ATOM    950  CA  LEU A 159      11.613  13.143  77.485  1.00 22.79           C  
ATOM    951  C   LEU A 159      11.890  11.969  78.417  1.00 23.51           C  
ATOM    952  O   LEU A 159      12.563  12.117  79.437  1.00 24.08           O  
ATOM    953  CB  LEU A 159      12.878  13.975  77.283  1.00 22.90           C  
ATOM    954  CG  LEU A 159      14.016  13.200  76.612  1.00 24.30           C  
ATOM    955  CD1 LEU A 159      13.646  12.818  75.181  1.00 22.20           C  
ATOM    956  CD2 LEU A 159      15.316  13.992  76.649  1.00 24.07           C  
ATOM    957  N   LYS A 160      11.357  10.803  78.067  1.00 23.41           N  
ATOM    958  CA  LYS A 160      11.453   9.641  78.942  1.00 27.60           C  
ATOM    959  C   LYS A 160      12.372   8.557  78.390  1.00 25.54           C  
ATOM    960  O   LYS A 160      12.389   8.289  77.188  1.00 24.35           O  
ATOM    961  CB  LYS A 160      10.063   9.054  79.196  1.00 29.37           C  
ATOM    962  CG  LYS A 160       9.291   8.713  77.933  1.00 29.83           C  
ATOM    963  CD  LYS A 160       8.027   7.933  78.255  1.00 42.03           C  
ATOM    964  CE  LYS A 160       7.142   8.695  79.227  1.00 37.20           C  
ATOM    965  NZ  LYS A 160       5.899   7.946  79.552  1.00 40.16           N1+
ATOM    966  N   LYS A 161      13.135   7.941  79.285  1.00 25.28           N  
ATOM    967  CA  LYS A 161      13.960   6.792  78.941  1.00 26.37           C  
ATOM    968  C   LYS A 161      13.078   5.586  78.627  1.00 25.59           C  
ATOM    969  O   LYS A 161      12.312   5.131  79.476  1.00 26.34           O  
ATOM    970  CB  LYS A 161      14.923   6.465  80.084  1.00 27.17           C  
ATOM    971  CG  LYS A 161      15.841   5.284  79.819  1.00 25.47           C  
ATOM    972  CD  LYS A 161      16.779   5.053  80.997  1.00 28.25           C  
ATOM    973  CE  LYS A 161      17.701   3.868  80.753  1.00 29.81           C  
ATOM    974  NZ  LYS A 161      18.640   3.653  81.886  1.00 31.69           N1+
ATOM    975  N   ILE A 162      13.184   5.074  77.405  1.00 26.10           N  
ATOM    976  CA  ILE A 162      12.356   3.950  76.982  1.00 25.64           C  
ATOM    977  C   ILE A 162      13.149   2.650  76.876  1.00 25.07           C  
ATOM    978  O   ILE A 162      12.570   1.576  76.716  1.00 24.96           O  
ATOM    979  CB  ILE A 162      11.679   4.229  75.627  1.00 26.16           C  
ATOM    980  CG1 ILE A 162      12.731   4.543  74.564  1.00 24.31           C  
ATOM    981  CG2 ILE A 162      10.676   5.369  75.757  1.00 25.42           C  
ATOM    982  CD1 ILE A 162      12.181   4.607  73.154  1.00 24.78           C  
ATOM    983  N   GLY A 163      14.472   2.744  76.969  1.00 22.17           N  
ATOM    984  CA  GLY A 163      15.303   1.560  76.872  1.00 22.80           C  
ATOM    985  C   GLY A 163      16.791   1.826  76.977  1.00 24.12           C  
ATOM    986  O   GLY A 163      17.220   2.915  77.358  1.00 22.13           O  
ATOM    987  N   THR A 164      17.580   0.813  76.637  1.00 22.40           N  
ATOM    988  CA  THR A 164      19.030   0.903  76.726  1.00 21.83           C  
ATOM    989  C   THR A 164      19.689   0.513  75.411  1.00 22.20           C  
ATOM    990  O   THR A 164      19.066  -0.107  74.550  1.00 20.29           O  
ATOM    991  CB  THR A 164      19.582   0.001  77.847  1.00 21.19           C  
ATOM    992  CG2 THR A 164      19.114   0.490  79.214  1.00 22.45           C  
ATOM    993  OG1 THR A 164      19.125  -1.342  77.646  1.00 21.98           O  
ATOM    994  N   ALA A 165      20.955   0.884  75.269  1.00 22.88           N  
ATOM    995  CA  ALA A 165      21.744   0.518  74.103  1.00 22.84           C  
ATOM    996  C   ALA A 165      23.202   0.401  74.514  1.00 22.79           C  
ATOM    997  O   ALA A 165      23.555   0.710  75.653  1.00 22.69           O  
ATOM    998  CB  ALA A 165      21.577   1.543  72.991  1.00 20.63           C  
ATOM    999  N   LEU A 166      24.046  -0.048  73.592  1.00 22.79           N  
ATOM   1000  CA  LEU A 166      25.479  -0.088  73.846  1.00 24.99           C  
ATOM   1001  C   LEU A 166      25.982   1.332  74.084  1.00 26.42           C  
ATOM   1002  O   LEU A 166      25.480   2.281  73.480  1.00 25.77           O  
ATOM   1003  CB  LEU A 166      26.226  -0.738  72.681  1.00 21.61           C  
ATOM   1004  CG  LEU A 166      25.871  -2.191  72.352  1.00 22.75           C  
ATOM   1005  CD1 LEU A 166      26.756  -2.714  71.229  1.00 20.40           C  
ATOM   1006  CD2 LEU A 166      25.987  -3.070  73.588  1.00 22.19           C  
ATOM   1007  N   LYS A 167      26.964   1.469  74.971  1.00 24.92           N  
ATOM   1008  CA  LYS A 167      27.498   2.777  75.346  1.00 27.99           C  
ATOM   1009  C   LYS A 167      28.026   3.552  74.146  1.00 29.86           C  
ATOM   1010  O   LYS A 167      27.977   4.781  74.121  1.00 30.41           O  
ATOM   1011  CB  LYS A 167      28.609   2.619  76.387  1.00 31.00           C  
ATOM   1012  CG  LYS A 167      28.118   2.362  77.802  1.00 32.12           C  
ATOM   1013  CD  LYS A 167      27.603   3.640  78.447  1.00 35.70           C  
ATOM   1014  CE  LYS A 167      27.273   3.425  79.916  1.00 43.39           C  
ATOM   1015  NZ  LYS A 167      26.911   4.702  80.591  1.00 38.73           N1+
ATOM   1016  N   SER A 168      28.526   2.827  73.151  1.00 28.56           N  
ATOM   1017  CA  SER A 168      29.105   3.450  71.967  1.00 28.86           C  
ATOM   1018  C   SER A 168      28.040   3.962  71.001  1.00 29.16           C  
ATOM   1019  O   SER A 168      28.332   4.771  70.122  1.00 30.45           O  
ATOM   1020  CB  SER A 168      30.021   2.462  71.243  1.00 28.56           C  
ATOM   1021  OG  SER A 168      29.288   1.343  70.769  1.00 29.49           O  
ATOM   1022  N   LYS A 169      26.808   3.488  71.161  1.00 28.06           N  
ATOM   1023  CA  LYS A 169      25.741   3.834  70.227  1.00 27.98           C  
ATOM   1024  C   LYS A 169      25.183   5.232  70.487  1.00 27.02           C  
ATOM   1025  O   LYS A 169      24.773   5.559  71.602  1.00 27.98           O  
ATOM   1026  CB  LYS A 169      24.616   2.801  70.293  1.00 25.89           C  
ATOM   1027  CG  LYS A 169      23.568   2.973  69.210  1.00 26.77           C  
ATOM   1028  CD  LYS A 169      22.568   1.831  69.208  1.00 28.81           C  
ATOM   1029  CE  LYS A 169      21.639   1.927  68.006  1.00 32.09           C  
ATOM   1030  NZ  LYS A 169      20.720   0.759  67.925  1.00 37.66           N1+
ATOM   1031  N   THR A 170      25.180   6.058  69.446  1.00 25.49           N  
ATOM   1032  CA  THR A 170      24.669   7.420  69.537  1.00 25.27           C  
ATOM   1033  C   THR A 170      23.832   7.750  68.308  1.00 23.10           C  
ATOM   1034  O   THR A 170      24.024   7.157  67.248  1.00 21.16           O  
ATOM   1035  CB  THR A 170      25.805   8.455  69.662  1.00 24.66           C  
ATOM   1036  CG2 THR A 170      26.635   8.218  70.912  1.00 26.83           C  
ATOM   1037  OG1 THR A 170      26.653   8.377  68.507  1.00 24.69           O  
ATOM   1038  N   GLY A 171      22.907   8.695  68.444  1.00 22.74           N  
ATOM   1039  CA  GLY A 171      22.123   9.135  67.304  1.00 23.41           C  
ATOM   1040  C   GLY A 171      20.814   9.825  67.634  1.00 22.33           C  
ATOM   1041  O   GLY A 171      20.384   9.863  68.787  1.00 21.30           O  
ATOM   1042  N   THR A 172      20.183  10.375  66.601  1.00 19.26           N  
ATOM   1043  CA  THR A 172      18.882  11.021  66.732  1.00 21.83           C  
ATOM   1044  C   THR A 172      17.921  10.476  65.683  1.00 21.88           C  
ATOM   1045  O   THR A 172      18.266  10.386  64.505  1.00 21.35           O  
ATOM   1046  CB  THR A 172      18.981  12.554  66.575  1.00 22.31           C  
ATOM   1047  CG2 THR A 172      17.612  13.206  66.726  1.00 22.13           C  
ATOM   1048  OG1 THR A 172      19.870  13.087  67.563  1.00 25.09           O  
ATOM   1049  N   LYS A 173      16.719  10.104  66.111  1.00 19.94           N  
ATOM   1050  CA  LYS A 173      15.686   9.683  65.173  1.00 20.12           C  
ATOM   1051  C   LYS A 173      14.440  10.543  65.331  1.00 21.28           C  
ATOM   1052  O   LYS A 173      13.914  10.694  66.433  1.00 20.38           O  
ATOM   1053  CB  LYS A 173      15.336   8.206  65.365  1.00 22.46           C  
ATOM   1054  CG  LYS A 173      14.269   7.713  64.396  1.00 22.58           C  
ATOM   1055  CD  LYS A 173      14.067   6.213  64.487  1.00 25.24           C  
ATOM   1056  CE  LYS A 173      13.524   5.805  65.843  1.00 28.77           C  
ATOM   1057  NZ  LYS A 173      13.250   4.341  65.914  1.00 42.48           N1+
ATOM   1058  N   VAL A 174      13.978  11.110  64.224  1.00 18.41           N  
ATOM   1059  CA  VAL A 174      12.794  11.956  64.237  1.00 19.38           C  
ATOM   1060  C   VAL A 174      11.776  11.455  63.222  1.00 19.44           C  
ATOM   1061  O   VAL A 174      12.095  11.270  62.045  1.00 19.47           O  
ATOM   1062  CB  VAL A 174      13.140  13.435  63.934  1.00 20.19           C  
ATOM   1063  CG1 VAL A 174      11.871  14.258  63.771  1.00 19.67           C  
ATOM   1064  CG2 VAL A 174      14.025  14.023  65.029  1.00 18.76           C  
ATOM   1065  N   THR A 175      10.553  11.228  63.690  1.00 17.55           N  
ATOM   1066  CA  THR A 175       9.458  10.810  62.827  1.00 17.30           C  
ATOM   1067  C   THR A 175       8.301  11.793  62.952  1.00 19.79           C  
ATOM   1068  O   THR A 175       7.862  12.096  64.060  1.00 19.36           O  
ATOM   1069  CB  THR A 175       8.969   9.395  63.181  1.00 19.68           C  
ATOM   1070  CG2 THR A 175       7.862   8.955  62.228  1.00 19.62           C  
ATOM   1071  OG1 THR A 175      10.061   8.473  63.095  1.00 17.64           O  
ATOM   1072  N   PHE A 176       7.803  12.295  61.825  1.00 19.86           N  
ATOM   1073  CA  PHE A 176       6.703  13.251  61.882  1.00 20.03           C  
ATOM   1074  C   PHE A 176       5.611  12.982  60.852  1.00 20.85           C  
ATOM   1075  O   PHE A 176       5.877  12.554  59.730  1.00 20.49           O  
ATOM   1076  CB  PHE A 176       7.228  14.682  61.717  1.00 20.02           C  
ATOM   1077  CG  PHE A 176       7.798  14.978  60.355  1.00 18.49           C  
ATOM   1078  CD1 PHE A 176       9.103  14.630  60.042  1.00 19.11           C  
ATOM   1079  CD2 PHE A 176       7.036  15.627  59.398  1.00 19.04           C  
ATOM   1080  CE1 PHE A 176       9.631  14.910  58.792  1.00 19.10           C  
ATOM   1081  CE2 PHE A 176       7.557  15.911  58.148  1.00 22.04           C  
ATOM   1082  CZ  PHE A 176       8.855  15.553  57.844  1.00 20.39           C  
ATOM   1083  N   MET A 177       4.375  13.237  61.263  1.00 21.59           N  
ATOM   1084  CA  MET A 177       3.222  13.145  60.382  1.00 22.00           C  
ATOM   1085  C   MET A 177       2.735  14.550  60.050  1.00 21.84           C  
ATOM   1086  O   MET A 177       2.192  15.234  60.915  1.00 22.43           O  
ATOM   1087  CB  MET A 177       2.104  12.332  61.039  1.00 22.07           C  
ATOM   1088  CG  MET A 177       0.855  12.194  60.191  1.00 24.49           C  
ATOM   1089  SD  MET A 177       1.076  10.985  58.876  1.00 28.90           S  
ATOM   1090  CE  MET A 177       1.152   9.481  59.844  1.00 25.94           C  
ATOM   1091  N   PRO A 178       2.934  14.992  58.797  1.00 22.76           N  
ATOM   1092  CA  PRO A 178       2.528  16.348  58.404  1.00 23.49           C  
ATOM   1093  C   PRO A 178       1.024  16.566  58.568  1.00 23.44           C  
ATOM   1094  O   PRO A 178       0.233  15.670  58.275  1.00 21.63           O  
ATOM   1095  CB  PRO A 178       2.940  16.427  56.931  1.00 21.88           C  
ATOM   1096  CG  PRO A 178       2.996  15.007  56.473  1.00 22.86           C  
ATOM   1097  CD  PRO A 178       3.458  14.218  57.658  1.00 22.33           C  
ATOM   1098  N   ASP A 179       0.641  17.746  59.043  1.00 22.82           N  
ATOM   1099  CA  ASP A 179      -0.757  18.036  59.339  1.00 23.93           C  
ATOM   1100  C   ASP A 179      -1.573  18.175  58.056  1.00 26.30           C  
ATOM   1101  O   ASP A 179      -1.348  19.088  57.259  1.00 24.60           O  
ATOM   1102  CB  ASP A 179      -0.865  19.306  60.186  1.00 24.81           C  
ATOM   1103  CG  ASP A 179      -2.212  19.443  60.874  1.00 26.76           C  
ATOM   1104  OD1 ASP A 179      -3.230  18.974  60.320  1.00 26.41           O  
ATOM   1105  OD2 ASP A 179      -2.252  20.029  61.975  1.00 28.57           O1-
ATOM   1106  N   ALA A 180      -2.530  17.268  57.876  1.00 26.63           N  
ATOM   1107  CA  ALA A 180      -3.362  17.245  56.678  1.00 27.44           C  
ATOM   1108  C   ALA A 180      -4.336  18.421  56.635  1.00 28.02           C  
ATOM   1109  O   ALA A 180      -4.877  18.749  55.580  1.00 28.51           O  
ATOM   1110  CB  ALA A 180      -4.122  15.925  56.590  1.00 27.53           C  
ATOM   1111  N   THR A 181      -4.555  19.055  57.783  1.00 27.50           N  
ATOM   1112  CA  THR A 181      -5.439  20.214  57.850  1.00 30.13           C  
ATOM   1113  C   THR A 181      -4.711  21.499  57.465  1.00 31.63           C  
ATOM   1114  O   THR A 181      -5.290  22.585  57.508  1.00 36.89           O  
ATOM   1115  CB  THR A 181      -6.048  20.387  59.254  1.00 29.03           C  
ATOM   1116  CG2 THR A 181      -6.798  19.130  59.672  1.00 28.43           C  
ATOM   1117  OG1 THR A 181      -5.008  20.661  60.201  1.00 30.68           O  
ATOM   1118  N   ILE A 182      -3.443  21.371  57.085  1.00 29.42           N  
ATOM   1119  CA  ILE A 182      -2.644  22.525  56.692  1.00 29.83           C  
ATOM   1120  C   ILE A 182      -2.143  22.408  55.254  1.00 29.13           C  
ATOM   1121  O   ILE A 182      -2.241  23.357  54.478  1.00 29.96           O  
ATOM   1122  CB  ILE A 182      -1.444  22.721  57.638  1.00 29.13           C  
ATOM   1123  CG1 ILE A 182      -1.935  23.066  59.046  1.00 29.05           C  
ATOM   1124  CG2 ILE A 182      -0.511  23.804  57.109  1.00 29.64           C  
ATOM   1125  CD1 ILE A 182      -0.826  23.314  60.036  1.00 26.57           C  
ATOM   1126  N   PHE A 183      -1.613  21.242  54.899  1.00 27.98           N  
ATOM   1127  CA  PHE A 183      -1.084  21.024  53.555  1.00 28.30           C  
ATOM   1128  C   PHE A 183      -2.155  20.536  52.582  1.00 27.45           C  
ATOM   1129  O   PHE A 183      -3.015  19.734  52.942  1.00 28.24           O  
ATOM   1130  CB  PHE A 183       0.079  20.028  53.600  1.00 27.28           C  
ATOM   1131  CG  PHE A 183       1.262  20.526  54.373  1.00 24.87           C  
ATOM   1132  CD1 PHE A 183       2.181  21.375  53.781  1.00 24.35           C  
ATOM   1133  CD2 PHE A 183       1.443  20.163  55.697  1.00 24.35           C  
ATOM   1134  CE1 PHE A 183       3.265  21.842  54.491  1.00 24.03           C  
ATOM   1135  CE2 PHE A 183       2.527  20.629  56.413  1.00 22.65           C  
ATOM   1136  CZ  PHE A 183       3.438  21.471  55.810  1.00 22.82           C  
ATOM   1137  N   SER A 184      -2.096  21.028  51.348  1.00 27.98           N  
ATOM   1138  CA  SER A 184      -3.032  20.609  50.310  1.00 29.31           C  
ATOM   1139  C   SER A 184      -2.736  19.178  49.873  1.00 28.53           C  
ATOM   1140  O   SER A 184      -3.615  18.472  49.379  1.00 28.50           O  
ATOM   1141  CB  SER A 184      -2.971  21.556  49.111  1.00 27.97           C  
ATOM   1142  OG  SER A 184      -1.665  21.607  48.564  1.00 28.19           O  
ATOM   1143  N   THR A 185      -1.488  18.763  50.055  1.00 28.25           N  
ATOM   1144  CA  THR A 185      -1.090  17.383  49.813  1.00 27.54           C  
ATOM   1145  C   THR A 185      -0.122  16.910  50.897  1.00 27.31           C  
ATOM   1146  O   THR A 185       0.806  17.627  51.274  1.00 25.77           O  
ATOM   1147  CB  THR A 185      -0.438  17.211  48.425  1.00 27.74           C  
ATOM   1148  CG2 THR A 185       0.594  18.304  48.175  1.00 26.92           C  
ATOM   1149  OG1 THR A 185       0.204  15.933  48.354  1.00 26.12           O  
ATOM   1150  N   THR A 186      -0.350  15.704  51.402  1.00 27.00           N  
ATOM   1151  CA  THR A 186       0.524  15.124  52.413  1.00 26.61           C  
ATOM   1152  C   THR A 186       1.236  13.897  51.861  1.00 27.18           C  
ATOM   1153  O   THR A 186       1.735  13.062  52.613  1.00 28.44           O  
ATOM   1154  CB  THR A 186      -0.255  14.736  53.680  1.00 26.99           C  
ATOM   1155  CG2 THR A 186      -0.763  15.979  54.392  1.00 25.52           C  
ATOM   1156  OG1 THR A 186      -1.368  13.909  53.319  1.00 27.43           O  
ATOM   1157  N   ASP A 187       1.274  13.798  50.537  1.00 26.02           N  
ATOM   1158  CA AASP A 187       1.925  12.680  49.867  0.51 27.72           C  
ATOM   1159  CA BASP A 187       1.927  12.678  49.871  0.49 27.75           C  
ATOM   1160  C   ASP A 187       3.378  12.999  49.536  1.00 27.36           C  
ATOM   1161  O   ASP A 187       3.657  13.783  48.629  1.00 28.21           O  
ATOM   1162  CB AASP A 187       1.161  12.310  48.593  0.51 28.27           C  
ATOM   1163  CB BASP A 187       1.170  12.295  48.597  0.49 28.28           C  
ATOM   1164  CG AASP A 187       1.778  11.135  47.859  0.51 29.01           C  
ATOM   1165  CG BASP A 187      -0.192  11.693  48.886  0.49 29.21           C  
ATOM   1166  OD1AASP A 187       2.479  10.324  48.503  0.51 28.37           O  
ATOM   1167  OD1BASP A 187      -0.325  10.988  49.911  0.49 28.39           O  
ATOM   1168  OD2AASP A 187       1.555  11.019  46.636  0.51 30.01           O1-
ATOM   1169  OD2BASP A 187      -1.130  11.928  48.093  0.49 30.24           O1-
ATOM   1170  N   PHE A 188       4.300  12.390  50.276  1.00 25.54           N  
ATOM   1171  CA  PHE A 188       5.724  12.562  50.011  1.00 25.68           C  
ATOM   1172  C   PHE A 188       6.087  11.924  48.674  1.00 27.12           C  
ATOM   1173  O   PHE A 188       5.644  10.818  48.365  1.00 26.39           O  
ATOM   1174  CB  PHE A 188       6.570  11.955  51.134  1.00 24.58           C  
ATOM   1175  CG  PHE A 188       6.450  12.677  52.448  1.00 24.25           C  
ATOM   1176  CD1 PHE A 188       6.878  13.989  52.576  1.00 22.65           C  
ATOM   1177  CD2 PHE A 188       5.925  12.036  53.559  1.00 22.62           C  
ATOM   1178  CE1 PHE A 188       6.773  14.651  53.786  1.00 20.65           C  
ATOM   1179  CE2 PHE A 188       5.818  12.694  54.771  1.00 22.15           C  
ATOM   1180  CZ  PHE A 188       6.244  14.002  54.885  1.00 23.01           C  
ATOM   1181  N   LYS A 189       6.890  12.624  47.881  1.00 25.61           N  
ATOM   1182  CA  LYS A 189       7.276  12.123  46.570  1.00 27.00           C  
ATOM   1183  C   LYS A 189       8.671  11.511  46.624  1.00 25.60           C  
ATOM   1184  O   LYS A 189       9.655  12.206  46.880  1.00 23.87           O  
ATOM   1185  CB  LYS A 189       7.218  13.240  45.526  1.00 26.69           C  
ATOM   1186  CG  LYS A 189       5.887  13.984  45.489  1.00 28.82           C  
ATOM   1187  CD  LYS A 189       4.706  13.036  45.316  1.00 33.35           C  
ATOM   1188  CE  LYS A 189       4.723  12.350  43.957  1.00 39.71           C  
ATOM   1189  NZ  LYS A 189       3.535  11.464  43.781  1.00 42.49           N1+
ATOM   1190  N   TYR A 190       8.736  10.204  46.385  1.00 24.56           N  
ATOM   1191  CA  TYR A 190       9.982   9.440  46.438  1.00 24.63           C  
ATOM   1192  C   TYR A 190      11.102  10.042  45.585  1.00 24.95           C  
ATOM   1193  O   TYR A 190      12.228  10.212  46.057  1.00 24.87           O  
ATOM   1194  CB  TYR A 190       9.716   7.995  46.003  1.00 24.65           C  
ATOM   1195  CG  TYR A 190      10.939   7.103  45.990  1.00 25.75           C  
ATOM   1196  CD1 TYR A 190      11.712   6.968  44.842  1.00 27.25           C  
ATOM   1197  CD2 TYR A 190      11.316   6.389  47.122  1.00 23.99           C  
ATOM   1198  CE1 TYR A 190      12.828   6.153  44.823  1.00 26.05           C  
ATOM   1199  CE2 TYR A 190      12.432   5.570  47.112  1.00 23.68           C  
ATOM   1200  CZ  TYR A 190      13.183   5.456  45.959  1.00 24.52           C  
ATOM   1201  OH  TYR A 190      14.293   4.643  45.940  1.00 23.69           O  
ATOM   1202  N   ASN A 191      10.787  10.363  44.334  1.00 23.81           N  
ATOM   1203  CA  ASN A 191      11.780  10.886  43.402  1.00 24.95           C  
ATOM   1204  C   ASN A 191      12.344  12.234  43.841  1.00 25.01           C  
ATOM   1205  O   ASN A 191      13.532  12.509  43.664  1.00 22.39           O  
ATOM   1206  CB  ASN A 191      11.179  11.009  42.001  1.00 26.67           C  
ATOM   1207  CG  ASN A 191      10.856   9.661  41.383  1.00 30.86           C  
ATOM   1208  ND2 ASN A 191       9.841   9.630  40.526  1.00 33.57           N  
ATOM   1209  OD1 ASN A 191      11.514   8.660  41.668  1.00 33.21           O  
ATOM   1210  N   THR A 192      11.484  13.069  44.415  1.00 23.59           N  
ATOM   1211  CA  THR A 192      11.892  14.386  44.889  1.00 23.84           C  
ATOM   1212  C   THR A 192      12.891  14.266  46.034  1.00 23.01           C  
ATOM   1213  O   THR A 192      13.945  14.903  46.024  1.00 20.44           O  
ATOM   1214  CB  THR A 192      10.681  15.217  45.355  1.00 23.38           C  
ATOM   1215  CG2 THR A 192      11.135  16.571  45.881  1.00 23.44           C  
ATOM   1216  OG1 THR A 192       9.783  15.415  44.257  1.00 24.98           O  
ATOM   1217  N   ILE A 193      12.554  13.439  47.017  1.00 21.96           N  
ATOM   1218  CA  ILE A 193      13.419  13.225  48.172  1.00 23.24           C  
ATOM   1219  C   ILE A 193      14.711  12.519  47.762  1.00 21.42           C  
ATOM   1220  O   ILE A 193      15.799  12.877  48.219  1.00 20.68           O  
ATOM   1221  CB  ILE A 193      12.697  12.408  49.262  1.00 22.59           C  
ATOM   1222  CG1 ILE A 193      11.417  13.128  49.704  1.00 23.21           C  
ATOM   1223  CG2 ILE A 193      13.609  12.173  50.454  1.00 18.40           C  
ATOM   1224  CD1 ILE A 193      10.563  12.323  50.665  1.00 22.08           C  
ATOM   1225  N   SER A 194      14.583  11.526  46.887  1.00 21.33           N  
ATOM   1226  CA  SER A 194      15.730  10.773  46.386  1.00 23.41           C  
ATOM   1227  C   SER A 194      16.792  11.682  45.778  1.00 24.15           C  
ATOM   1228  O   SER A 194      17.983  11.539  46.060  1.00 23.30           O  
ATOM   1229  CB  SER A 194      15.278   9.745  45.348  1.00 24.69           C  
ATOM   1230  OG  SER A 194      16.388   9.064  44.790  1.00 25.48           O  
ATOM   1231  N   GLU A 195      16.350  12.615  44.943  1.00 25.16           N  
ATOM   1232  CA  GLU A 195      17.252  13.566  44.305  1.00 27.62           C  
ATOM   1233  C   GLU A 195      17.961  14.444  45.331  1.00 26.67           C  
ATOM   1234  O   GLU A 195      19.160  14.703  45.218  1.00 24.30           O  
ATOM   1235  CB  GLU A 195      16.487  14.444  43.310  1.00 28.74           C  
ATOM   1236  CG  GLU A 195      17.343  15.503  42.633  1.00 36.73           C  
ATOM   1237  CD  GLU A 195      18.425  14.912  41.747  1.00 45.01           C  
ATOM   1238  OE1 GLU A 195      18.248  13.776  41.258  1.00 58.95           O  
ATOM   1239  OE2 GLU A 195      19.455  15.586  41.541  1.00 49.59           O1-
ATOM   1240  N  AARG A 196      17.207  14.909  46.322  0.49 25.08           N  
ATOM   1241  N  BARG A 196      17.212  14.888  46.335  0.51 25.10           N  
ATOM   1242  CA AARG A 196      17.754  15.757  47.376  0.49 24.44           C  
ATOM   1243  CA BARG A 196      17.747  15.763  47.372  0.51 24.71           C  
ATOM   1244  C  AARG A 196      18.820  15.028  48.183  0.49 23.96           C  
ATOM   1245  C  BARG A 196      18.784  15.050  48.239  0.51 23.95           C  
ATOM   1246  O  AARG A 196      19.874  15.587  48.487  0.49 24.86           O  
ATOM   1247  O  BARG A 196      19.785  15.644  48.638  0.51 24.73           O  
ATOM   1248  CB AARG A 196      16.640  16.236  48.307  0.49 24.48           C  
ATOM   1249  CB BARG A 196      16.609  16.300  48.245  0.51 24.47           C  
ATOM   1250  CG AARG A 196      17.136  16.991  49.529  0.49 24.68           C  
ATOM   1251  CG BARG A 196      17.026  17.396  49.209  0.51 25.02           C  
ATOM   1252  CD AARG A 196      17.330  18.468  49.236  0.49 25.76           C  
ATOM   1253  CD BARG A 196      17.599  18.591  48.465  0.51 25.60           C  
ATOM   1254  NE AARG A 196      17.673  19.217  50.441  0.49 25.69           N  
ATOM   1255  NE BARG A 196      16.612  19.249  47.612  0.51 25.48           N  
ATOM   1256  CZ AARG A 196      17.595  20.539  50.547  0.49 26.65           C  
ATOM   1257  CZ BARG A 196      16.056  20.427  47.881  0.51 25.71           C  
ATOM   1258  NH1AARG A 196      17.180  21.265  49.518  0.49 26.50           N1+
ATOM   1259  NH1BARG A 196      16.389  21.086  48.983  0.51 25.48           N1+
ATOM   1260  NH2AARG A 196      17.927  21.134  51.684  0.49 27.43           N  
ATOM   1261  NH2BARG A 196      15.168  20.948  47.046  0.51 24.42           N  
ATOM   1262  N   LEU A 197      18.538  13.775  48.527  1.00 22.94           N  
ATOM   1263  CA  LEU A 197      19.466  12.975  49.317  1.00 23.91           C  
ATOM   1264  C   LEU A 197      20.729  12.655  48.523  1.00 23.90           C  
ATOM   1265  O   LEU A 197      21.830  12.636  49.073  1.00 22.68           O  
ATOM   1266  CB  LEU A 197      18.794  11.683  49.787  1.00 21.46           C  
ATOM   1267  CG  LEU A 197      17.592  11.878  50.710  1.00 21.07           C  
ATOM   1268  CD1 LEU A 197      16.998  10.543  51.127  1.00 20.73           C  
ATOM   1269  CD2 LEU A 197      17.992  12.693  51.930  1.00 20.88           C  
ATOM   1270  N   ASN A 198      20.559  12.401  47.228  1.00 23.09           N  
ATOM   1271  CA  ASN A 198      21.688  12.175  46.332  1.00 23.51           C  
ATOM   1272  C   ASN A 198      22.626  13.379  46.341  1.00 24.56           C  
ATOM   1273  O   ASN A 198      23.842  13.236  46.482  1.00 22.39           O  
ATOM   1274  CB  ASN A 198      21.194  11.897  44.910  1.00 22.90           C  
ATOM   1275  CG  ASN A 198      22.263  11.280  44.025  1.00 24.06           C  
ATOM   1276  ND2 ASN A 198      21.879  10.914  42.809  1.00 25.70           N  
ATOM   1277  OD1 ASN A 198      23.421  11.145  44.422  1.00 23.23           O  
ATOM   1278  N   GLU A 199      22.043  14.564  46.203  1.00 23.39           N  
ATOM   1279  CA  GLU A 199      22.800  15.811  46.193  1.00 24.62           C  
ATOM   1280  C   GLU A 199      23.496  16.049  47.527  1.00 25.73           C  
ATOM   1281  O   GLU A 199      24.671  16.419  47.564  1.00 25.46           O  
ATOM   1282  CB  GLU A 199      21.880  16.985  45.859  1.00 26.77           C  
ATOM   1283  CG  GLU A 199      21.347  16.963  44.434  1.00 29.59           C  
ATOM   1284  CD  GLU A 199      20.242  17.974  44.208  1.00 33.23           C  
ATOM   1285  OE1 GLU A 199      19.677  18.470  45.205  1.00 31.09           O  
ATOM   1286  OE2 GLU A 199      19.937  18.272  43.033  1.00 38.99           O1-
ATOM   1287  N   SER A 200      22.764  15.834  48.617  1.00 22.38           N  
ATOM   1288  CA  SER A 200      23.318  15.990  49.959  1.00 25.40           C  
ATOM   1289  C   SER A 200      24.501  15.052  50.169  1.00 24.52           C  
ATOM   1290  O   SER A 200      25.500  15.423  50.786  1.00 25.58           O  
ATOM   1291  CB  SER A 200      22.248  15.728  51.022  1.00 25.17           C  
ATOM   1292  OG  SER A 200      21.121  16.564  50.830  1.00 23.62           O  
ATOM   1293  N   ALA A 201      24.377  13.836  49.647  1.00 24.60           N  
ATOM   1294  CA  ALA A 201      25.439  12.843  49.744  1.00 24.69           C  
ATOM   1295  C   ALA A 201      26.679  13.281  48.969  1.00 22.79           C  
ATOM   1296  O   ALA A 201      27.804  13.102  49.432  1.00 23.33           O  
ATOM   1297  CB  ALA A 201      24.950  11.494  49.241  1.00 21.54           C  
ATOM   1298  N   PHE A 202      26.467  13.855  47.789  1.00 23.21           N  
ATOM   1299  CA  PHE A 202      27.575  14.318  46.961  1.00 24.37           C  
ATOM   1300  C   PHE A 202      28.305  15.487  47.612  1.00 24.69           C  
ATOM   1301  O   PHE A 202      29.507  15.658  47.425  1.00 26.24           O  
ATOM   1302  CB  PHE A 202      27.082  14.721  45.570  1.00 25.62           C  
ATOM   1303  CG  PHE A 202      28.177  15.189  44.653  1.00 25.74           C  
ATOM   1304  CD1 PHE A 202      29.022  14.276  44.042  1.00 25.84           C  
ATOM   1305  CD2 PHE A 202      28.361  16.538  44.401  1.00 26.15           C  
ATOM   1306  CE1 PHE A 202      30.032  14.700  43.198  1.00 25.80           C  
ATOM   1307  CE2 PHE A 202      29.369  16.969  43.557  1.00 26.06           C  
ATOM   1308  CZ  PHE A 202      30.205  16.048  42.955  1.00 25.51           C  
ATOM   1309  N   LEU A 203      27.576  16.290  48.379  1.00 24.73           N  
ATOM   1310  CA  LEU A 203      28.170  17.442  49.044  1.00 28.25           C  
ATOM   1311  C   LEU A 203      28.881  17.039  50.336  1.00 27.18           C  
ATOM   1312  O   LEU A 203      29.925  17.597  50.680  1.00 26.04           O  
ATOM   1313  CB  LEU A 203      27.102  18.496  49.336  1.00 27.25           C  
ATOM   1314  CG  LEU A 203      26.428  19.149  48.129  1.00 29.01           C  
ATOM   1315  CD1 LEU A 203      25.256  20.012  48.571  1.00 29.97           C  
ATOM   1316  CD2 LEU A 203      27.439  19.970  47.344  1.00 31.34           C  
ATOM   1317  N   LEU A 204      28.312  16.067  51.045  1.00 27.34           N  
ATOM   1318  CA  LEU A 204      28.883  15.592  52.304  1.00 26.66           C  
ATOM   1319  C   LEU A 204      30.213  14.869  52.120  1.00 26.70           C  
ATOM   1320  O   LEU A 204      31.181  15.159  52.825  1.00 27.61           O  
ATOM   1321  CB  LEU A 204      27.902  14.654  53.015  1.00 26.80           C  
ATOM   1322  CG  LEU A 204      27.036  15.226  54.137  1.00 27.97           C  
ATOM   1323  CD1 LEU A 204      26.105  14.151  54.677  1.00 26.34           C  
ATOM   1324  CD2 LEU A 204      27.905  15.794  55.249  1.00 27.23           C  
ATOM   1325  N   LYS A 205      30.233  13.928  51.176  1.00 26.21           N  
ATOM   1326  CA  LYS A 205      31.334  12.980  50.973  1.00 27.35           C  
ATOM   1327  C   LYS A 205      31.444  11.997  52.140  1.00 27.20           C  
ATOM   1328  O   LYS A 205      31.298  12.377  53.303  1.00 25.45           O  
ATOM   1329  CB  LYS A 205      32.679  13.694  50.779  1.00 29.27           C  
ATOM   1330  CG  LYS A 205      32.689  14.799  49.734  1.00 28.55           C  
ATOM   1331  CD  LYS A 205      32.354  14.276  48.349  1.00 30.33           C  
ATOM   1332  CE  LYS A 205      32.583  15.351  47.297  1.00 27.36           C  
ATOM   1333  NZ  LYS A 205      31.878  15.047  46.020  1.00 25.54           N1+
ATOM   1334  N   ASN A 206      31.696  10.733  51.808  1.00 25.39           N  
ATOM   1335  CA  ASN A 206      31.983   9.688  52.789  1.00 26.57           C  
ATOM   1336  C   ASN A 206      30.871   9.488  53.817  1.00 25.61           C  
ATOM   1337  O   ASN A 206      31.127   9.089  54.954  1.00 25.07           O  
ATOM   1338  CB  ASN A 206      33.301   9.993  53.503  1.00 27.40           C  
ATOM   1339  CG  ASN A 206      34.464  10.132  52.540  1.00 30.85           C  
ATOM   1340  ND2 ASN A 206      35.215  11.219  52.673  1.00 31.31           N  
ATOM   1341  OD1 ASN A 206      34.678   9.279  51.680  1.00 31.87           O  
ATOM   1342  N   VAL A 207      29.639   9.777  53.411  1.00 25.87           N  
ATOM   1343  CA  VAL A 207      28.469   9.548  54.251  1.00 23.48           C  
ATOM   1344  C   VAL A 207      27.369   8.891  53.424  1.00 23.92           C  
ATOM   1345  O   VAL A 207      27.015   9.380  52.351  1.00 21.62           O  
ATOM   1346  CB  VAL A 207      27.928  10.860  54.864  1.00 24.02           C  
ATOM   1347  CG1 VAL A 207      26.665  10.590  55.666  1.00 23.98           C  
ATOM   1348  CG2 VAL A 207      28.983  11.533  55.733  1.00 25.58           C  
ATOM   1349  N   THR A 208      26.831   7.781  53.914  1.00 21.43           N  
ATOM   1350  CA  THR A 208      25.763   7.095  53.198  1.00 22.75           C  
ATOM   1351  C   THR A 208      24.407   7.713  53.517  1.00 20.80           C  
ATOM   1352  O   THR A 208      24.053   7.885  54.681  1.00 19.95           O  
ATOM   1353  CB  THR A 208      25.725   5.592  53.535  1.00 19.73           C  
ATOM   1354  CG2 THR A 208      24.602   4.896  52.769  1.00 19.99           C  
ATOM   1355  OG1 THR A 208      26.978   4.991  53.189  1.00 22.13           O  
ATOM   1356  N   LEU A 209      23.659   8.062  52.477  1.00 18.86           N  
ATOM   1357  CA  LEU A 209      22.273   8.486  52.642  1.00 19.46           C  
ATOM   1358  C   LEU A 209      21.357   7.465  51.982  1.00 22.22           C  
ATOM   1359  O   LEU A 209      21.592   7.058  50.845  1.00 21.43           O  
ATOM   1360  CB  LEU A 209      22.043   9.878  52.051  1.00 22.38           C  
ATOM   1361  CG  LEU A 209      22.336  11.076  52.960  1.00 23.01           C  
ATOM   1362  CD1 LEU A 209      23.830  11.244  53.213  1.00 22.37           C  
ATOM   1363  CD2 LEU A 209      21.746  12.342  52.369  1.00 24.49           C  
ATOM   1364  N   SER A 210      20.320   7.043  52.698  1.00 20.11           N  
ATOM   1365  CA  SER A 210      19.418   6.022  52.180  1.00 21.66           C  
ATOM   1366  C   SER A 210      17.973   6.497  52.172  1.00 20.77           C  
ATOM   1367  O   SER A 210      17.567   7.317  52.998  1.00 21.14           O  
ATOM   1368  CB  SER A 210      19.530   4.734  52.998  1.00 22.03           C  
ATOM   1369  OG  SER A 210      18.879   4.862  54.250  1.00 23.03           O  
ATOM   1370  N   LEU A 211      17.202   5.981  51.224  1.00 19.38           N  
ATOM   1371  CA  LEU A 211      15.775   6.255  51.159  1.00 20.04           C  
ATOM   1372  C   LEU A 211      15.019   4.946  50.999  1.00 22.24           C  
ATOM   1373  O   LEU A 211      15.360   4.126  50.148  1.00 22.81           O  
ATOM   1374  CB  LEU A 211      15.450   7.206  50.007  1.00 19.52           C  
ATOM   1375  CG  LEU A 211      13.972   7.527  49.798  1.00 21.91           C  
ATOM   1376  CD1 LEU A 211      13.370   8.123  51.061  1.00 21.29           C  
ATOM   1377  CD2 LEU A 211      13.799   8.474  48.624  1.00 23.91           C  
ATOM   1378  N   THR A 212      14.001   4.749  51.829  1.00 21.51           N  
ATOM   1379  CA  THR A 212      13.174   3.552  51.755  1.00 21.63           C  
ATOM   1380  C   THR A 212      11.699   3.927  51.768  1.00 22.81           C  
ATOM   1381  O   THR A 212      11.228   4.596  52.689  1.00 22.54           O  
ATOM   1382  CB  THR A 212      13.468   2.589  52.916  1.00 21.81           C  
ATOM   1383  CG2 THR A 212      12.694   1.282  52.745  1.00 22.13           C  
ATOM   1384  OG1 THR A 212      14.873   2.312  52.956  1.00 20.95           O  
ATOM   1385  N   ASP A 213      10.978   3.500  50.736  1.00 22.53           N  
ATOM   1386  CA  ASP A 213       9.553   3.775  50.623  1.00 22.83           C  
ATOM   1387  C   ASP A 213       8.748   2.546  51.030  1.00 26.00           C  
ATOM   1388  O   ASP A 213       8.647   1.590  50.269  1.00 23.59           O  
ATOM   1389  CB  ASP A 213       9.203   4.194  49.190  1.00 23.69           C  
ATOM   1390  CG  ASP A 213       7.885   4.940  49.102  1.00 25.63           C  
ATOM   1391  OD1 ASP A 213       7.022   4.739  49.980  1.00 26.23           O  
ATOM   1392  OD2 ASP A 213       7.713   5.735  48.154  1.00 26.54           O1-
ATOM   1393  N   LYS A 214       8.176   2.572  52.230  1.00 25.74           N  
ATOM   1394  CA  LYS A 214       7.421   1.427  52.729  1.00 26.80           C  
ATOM   1395  C   LYS A 214       6.059   1.292  52.048  1.00 28.39           C  
ATOM   1396  O   LYS A 214       5.359   0.296  52.234  1.00 28.25           O  
ATOM   1397  CB  LYS A 214       7.238   1.526  54.244  1.00 26.09           C  
ATOM   1398  CG  LYS A 214       8.541   1.614  55.023  1.00 26.66           C  
ATOM   1399  CD  LYS A 214       9.431   0.403  54.783  1.00 27.25           C  
ATOM   1400  CE  LYS A 214       8.794  -0.875  55.302  1.00 31.68           C  
ATOM   1401  NZ  LYS A 214       9.656  -2.063  55.044  1.00 31.57           N1+
ATOM   1402  N   ARG A 215       5.689   2.295  51.257  1.00 27.92           N  
ATOM   1403  CA  ARG A 215       4.429   2.262  50.522  1.00 27.89           C  
ATOM   1404  C   ARG A 215       4.565   1.440  49.243  1.00 27.96           C  
ATOM   1405  O   ARG A 215       3.587   0.882  48.744  1.00 29.09           O  
ATOM   1406  CB  ARG A 215       3.963   3.681  50.179  1.00 25.84           C  
ATOM   1407  CG  ARG A 215       3.806   4.605  51.378  1.00 25.64           C  
ATOM   1408  CD  ARG A 215       3.591   6.044  50.929  1.00 26.81           C  
ATOM   1409  NE  ARG A 215       4.714   6.540  50.137  1.00 25.79           N  
ATOM   1410  CZ  ARG A 215       4.724   7.712  49.510  1.00 25.76           C  
ATOM   1411  NH1 ARG A 215       3.668   8.510  49.584  1.00 28.21           N1+
ATOM   1412  NH2 ARG A 215       5.787   8.086  48.809  1.00 24.00           N  
ATOM   1413  N   THR A 216       5.783   1.368  48.715  1.00 27.77           N  
ATOM   1414  CA  THR A 216       6.028   0.716  47.433  1.00 28.40           C  
ATOM   1415  C   THR A 216       7.220  -0.239  47.482  1.00 28.55           C  
ATOM   1416  O   THR A 216       7.550  -0.875  46.480  1.00 31.51           O  
ATOM   1417  CB  THR A 216       6.282   1.754  46.321  1.00 28.90           C  
ATOM   1418  CG2 THR A 216       5.062   2.646  46.114  1.00 27.65           C  
ATOM   1419  OG1 THR A 216       7.405   2.568  46.681  1.00 29.80           O  
ATOM   1420  N   ASP A 217       7.861  -0.316  48.647  1.00 26.04           N  
ATOM   1421  CA  ASP A 217       9.067  -1.125  48.868  1.00 28.50           C  
ATOM   1422  C   ASP A 217      10.284  -0.620  48.085  1.00 27.81           C  
ATOM   1423  O   ASP A 217      11.340  -1.255  48.106  1.00 26.88           O  
ATOM   1424  CB  ASP A 217       8.809  -2.599  48.534  1.00 29.91           C  
ATOM   1425  CG  ASP A 217       7.975  -3.296  49.589  1.00 30.80           C  
ATOM   1426  OD1 ASP A 217       8.037  -2.877  50.765  1.00 32.00           O  
ATOM   1427  OD2 ASP A 217       7.261  -4.262  49.246  1.00 33.65           O1-
ATOM   1428  N   GLU A 218      10.142   0.519  47.409  1.00 26.35           N  
ATOM   1429  CA  GLU A 218      11.273   1.155  46.735  1.00 25.08           C  
ATOM   1430  C   GLU A 218      12.382   1.480  47.726  1.00 24.88           C  
ATOM   1431  O   GLU A 218      12.115   1.811  48.882  1.00 22.66           O  
ATOM   1432  CB  GLU A 218      10.840   2.435  46.018  1.00 27.86           C  
ATOM   1433  CG  GLU A 218      10.182   2.227  44.665  1.00 28.98           C  
ATOM   1434  CD  GLU A 218       9.721   3.534  44.045  1.00 31.04           C  
ATOM   1435  OE1 GLU A 218      10.292   3.934  43.009  1.00 32.48           O  
ATOM   1436  OE2 GLU A 218       8.788   4.161  44.593  1.00 36.45           O1-
ATOM   1437  N   ALA A 219      13.626   1.390  47.268  1.00 21.76           N  
ATOM   1438  CA  ALA A 219      14.772   1.678  48.122  1.00 23.67           C  
ATOM   1439  C   ALA A 219      15.994   2.055  47.294  1.00 22.23           C  
ATOM   1440  O   ALA A 219      16.166   1.576  46.173  1.00 21.16           O  
ATOM   1441  CB  ALA A 219      15.084   0.485  49.016  1.00 23.10           C  
ATOM   1442  N   ILE A 220      16.837   2.917  47.856  1.00 21.96           N  
ATOM   1443  CA  ILE A 220      18.044   3.378  47.180  1.00 20.79           C  
ATOM   1444  C   ILE A 220      19.039   3.926  48.204  1.00 20.10           C  
ATOM   1445  O   ILE A 220      18.647   4.374  49.281  1.00 23.04           O  
ATOM   1446  CB  ILE A 220      17.716   4.457  46.119  1.00 23.19           C  
ATOM   1447  CG1 ILE A 220      18.857   4.594  45.108  1.00 22.18           C  
ATOM   1448  CG2 ILE A 220      17.385   5.794  46.778  1.00 22.68           C  
ATOM   1449  CD1 ILE A 220      18.516   5.479  43.929  1.00 21.19           C  
ATOM   1450  N   GLU A 221      20.326   3.867  47.876  1.00 21.03           N  
ATOM   1451  CA  GLU A 221      21.361   4.414  48.748  1.00 21.29           C  
ATOM   1452  C   GLU A 221      22.371   5.233  47.958  1.00 20.85           C  
ATOM   1453  O   GLU A 221      22.689   4.905  46.815  1.00 17.92           O  
ATOM   1454  CB  GLU A 221      22.084   3.298  49.507  1.00 20.07           C  
ATOM   1455  CG  GLU A 221      21.253   2.630  50.588  1.00 22.45           C  
ATOM   1456  CD  GLU A 221      22.054   1.645  51.419  1.00 23.90           C  
ATOM   1457  OE1 GLU A 221      23.052   1.095  50.904  1.00 21.09           O  
ATOM   1458  OE2 GLU A 221      21.689   1.427  52.593  1.00 25.97           O1-
ATOM   1459  N   PHE A 222      22.877   6.296  48.579  1.00 20.43           N  
ATOM   1460  CA  PHE A 222      23.875   7.158  47.954  1.00 21.42           C  
ATOM   1461  C   PHE A 222      25.118   7.290  48.829  1.00 23.75           C  
ATOM   1462  O   PHE A 222      25.018   7.402  50.053  1.00 21.52           O  
ATOM   1463  CB  PHE A 222      23.290   8.544  47.676  1.00 21.09           C  
ATOM   1464  CG  PHE A 222      21.983   8.515  46.936  1.00 21.85           C  
ATOM   1465  CD1 PHE A 222      21.946   8.242  45.579  1.00 22.18           C  
ATOM   1466  CD2 PHE A 222      20.792   8.778  47.595  1.00 22.48           C  
ATOM   1467  CE1 PHE A 222      20.745   8.221  44.895  1.00 23.55           C  
ATOM   1468  CE2 PHE A 222      19.589   8.757  46.916  1.00 22.62           C  
ATOM   1469  CZ  PHE A 222      19.566   8.480  45.564  1.00 23.12           C  
ATOM   1470  N   HIS A 223      26.288   7.286  48.197  1.00 21.51           N  
ATOM   1471  CA  HIS A 223      27.550   7.418  48.918  1.00 23.78           C  
ATOM   1472  C   HIS A 223      28.671   7.836  47.972  1.00 24.39           C  
ATOM   1473  O   HIS A 223      28.959   7.141  46.998  1.00 25.20           O  
ATOM   1474  CB  HIS A 223      27.916   6.105  49.613  1.00 22.78           C  
ATOM   1475  CG  HIS A 223      29.096   6.214  50.528  1.00 24.60           C  
ATOM   1476  CD2 HIS A 223      30.423   6.290  50.268  1.00 24.84           C  
ATOM   1477  ND1 HIS A 223      28.971   6.259  51.901  1.00 23.49           N  
ATOM   1478  CE1 HIS A 223      30.170   6.356  52.446  1.00 24.41           C  
ATOM   1479  NE2 HIS A 223      31.069   6.379  51.478  1.00 24.82           N  
ATOM   1480  N   TYR A 224      29.305   8.966  48.261  1.00 25.21           N  
ATOM   1481  CA  TYR A 224      30.373   9.475  47.405  1.00 28.64           C  
ATOM   1482  C   TYR A 224      31.707   9.580  48.137  1.00 30.25           C  
ATOM   1483  O   TYR A 224      31.813  10.237  49.172  1.00 30.04           O  
ATOM   1484  CB  TYR A 224      29.987  10.835  46.832  1.00 24.93           C  
ATOM   1485  CG  TYR A 224      28.827  10.770  45.861  1.00 25.88           C  
ATOM   1486  CD1 TYR A 224      27.515  10.884  46.305  1.00 24.61           C  
ATOM   1487  CD2 TYR A 224      29.044  10.586  44.501  1.00 23.75           C  
ATOM   1488  CE1 TYR A 224      26.454  10.824  45.424  1.00 23.66           C  
ATOM   1489  CE2 TYR A 224      27.990  10.525  43.613  1.00 25.17           C  
ATOM   1490  CZ  TYR A 224      26.699  10.644  44.079  1.00 23.96           C  
ATOM   1491  OH  TYR A 224      25.652  10.583  43.191  1.00 24.21           O  
ATOM   1492  N   GLU A 225      32.722   8.927  47.581  1.00 37.12           N  
ATOM   1493  CA  GLU A 225      34.067   8.928  48.145  1.00 40.98           C  
ATOM   1494  C   GLU A 225      34.849  10.148  47.667  1.00 43.60           C  
ATOM   1495  O   GLU A 225      34.408  10.860  46.762  1.00 45.40           O  
ATOM   1496  CB  GLU A 225      34.807   7.653  47.754  1.00 46.70           C  
ATOM   1497  CG  GLU A 225      34.734   6.537  48.784  1.00 48.24           C  
ATOM   1498  CD  GLU A 225      34.826   5.162  48.146  1.00 60.74           C  
ATOM   1499  OE1 GLU A 225      34.746   5.079  46.901  1.00 59.72           O  
ATOM   1500  OE2 GLU A 225      34.982   4.166  48.886  1.00 64.52           O1-
ATOM   1501  N   ASN A 226      36.006  10.394  48.275  1.00 44.86           N  
ATOM   1502  CA  ASN A 226      36.878  11.482  47.843  1.00 45.59           C  
ATOM   1503  C   ASN A 226      38.329  11.240  48.250  1.00 46.06           C  
ATOM   1504  O   ASN A 226      38.688  10.144  48.678  1.00 47.86           O  
ATOM   1505  CB  ASN A 226      36.393  12.821  48.406  1.00 43.47           C  
ATOM   1506  CG  ASN A 226      36.632  12.952  49.899  1.00 44.31           C  
ATOM   1507  ND2 ASN A 226      36.783  14.186  50.365  1.00 42.12           N  
ATOM   1508  OD1 ASN A 226      36.681  11.958  50.624  1.00 47.19           O  
TER   
HETATM 1509  CAB TTJ A 301      25.821  17.595  70.634  1.00 33.69           C  
HETATM 1510  CAD TTJ A 301      24.162  19.608  69.588  1.00 34.70           C  
HETATM 1511  CAE TTJ A 301      18.376  17.118  65.274  1.00 28.83           C  
HETATM 1512  CAF TTJ A 301      17.077  17.104  64.772  1.00 30.37           C  
HETATM 1513  CAG TTJ A 301      16.701  16.169  63.813  1.00 27.41           C  
HETATM 1514  CAH TTJ A 301      17.626  15.242  63.350  1.00 27.32           C  
HETATM 1515  CAI TTJ A 301      18.922  15.254  63.850  1.00 26.33           C  
HETATM 1516  CAJ TTJ A 301      19.300  16.190  64.807  1.00 27.06           C  
HETATM 1517  CAK TTJ A 301      20.550  16.164  65.262  1.00 27.37           C  
HETATM 1518  CAN TTJ A 301      22.356  16.575  66.298  1.00 27.28           C  
HETATM 1519  CAO TTJ A 301      21.097  16.997  66.148  1.00 26.66           C  
HETATM 1520  CAQ TTJ A 301      23.084  17.864  68.141  1.00 30.05           C  
HETATM 1521  CAS TTJ A 301      24.354  18.267  68.899  1.00 31.62           C  
HETATM 1522  CAT TTJ A 301      25.620  18.932  71.323  1.00 34.85           C  
HETATM 1523  CAU TTJ A 301      16.146  18.027  65.229  1.00 30.94           C  
HETATM 1524  CAV TTJ A 301      17.255  14.305  62.394  1.00 24.52           C  
HETATM 1525  NAL TTJ A 301      21.432  15.252  64.873  0.74 25.42           N  
HETATM 1526  NAM TTJ A 301      22.568  15.514  65.525  0.71 26.09           N  
HETATM 1527  NAP TTJ A 301      23.327  17.071  67.077  1.00 29.76           N  
HETATM 1528  OAA TTJ A 301      24.640  17.261  69.891  0.41 30.69           O  
HETATM 1529  OAC TTJ A 301      25.357  19.938  70.329  1.00 40.91           O  
HETATM 1530  OAR TTJ A 301      21.979  18.240  68.528  1.00 29.55           O  
HETATM 1531  O   HOH A 401      15.100   4.237  43.798  1.00 23.75           O  
HETATM 1532  O   HOH A 402      27.002   7.064  73.852  1.00 26.95           O  
HETATM 1533  O   HOH A 403       2.472  11.540  79.240  1.00 24.68           O  
HETATM 1534  O   HOH A 404      16.335   4.252  54.380  1.00 21.59           O  
HETATM 1535  O   HOH A 405      25.108   4.446  66.052  1.00 25.61           O  
HETATM 1536  O   HOH A 406      24.133   4.573  73.969  1.00 26.06           O  
HETATM 1537  O   HOH A 407      14.792   6.028  58.376  1.00 19.81           O  
HETATM 1538  O   HOH A 408      -2.795  28.012  58.514  1.00 24.64           O  
HETATM 1539  O   HOH A 409      22.351  13.036  66.453  1.00 24.35           O  
HETATM 1540  O   HOH A 410       1.460   8.891  51.023  1.00 31.35           O  
HETATM 1541  O   HOH A 411      15.488  22.420  85.112  1.00 29.30           O  
HETATM 1542  O   HOH A 412      24.734   9.832  60.928  1.00 17.95           O  
HETATM 1543  O   HOH A 413      28.446  10.684  50.409  1.00 23.31           O  
HETATM 1544  O   HOH A 414       5.688   1.629  57.448  1.00 28.30           O  
HETATM 1545  O   HOH A 415      17.896   7.456  68.596  1.00 21.50           O  
HETATM 1546  O   HOH A 416      -1.282  20.204  46.153  1.00 25.87           O  
HETATM 1547  O   HOH A 417       6.413   8.744  45.627  1.00 23.39           O  
HETATM 1548  O   HOH A 418      18.626  -0.353  71.729  1.00 22.11           O  
HETATM 1549  O   HOH A 419      -2.548  32.122  57.057  1.00 28.38           O  
HETATM 1550  O   HOH A 420      -2.667  14.974  59.623  1.00 26.87           O  
HETATM 1551  O   HOH A 421       3.046  17.602  66.504  1.00 20.74           O  
HETATM 1552  O   HOH A 422       3.251  10.564  52.627  1.00 28.15           O  
HETATM 1553  O   HOH A 423       5.900  11.549  80.201  1.00 27.13           O  
HETATM 1554  O   HOH A 424       3.585   3.019  58.847  1.00 26.07           O  
HETATM 1555  O   HOH A 425      24.795  12.550  61.152  1.00 20.54           O  
HETATM 1556  O   HOH A 426      22.234   2.285  45.480  1.00 21.22           O  
HETATM 1557  O   HOH A 427      17.893  10.429  42.567  1.00 29.50           O  
HETATM 1558  O   HOH A 428      17.369   2.178  51.272  1.00 22.10           O  
CONECT 1509 1528 1522
CONECT 1510 1521 1529
CONECT 1511 1512 1516
CONECT 1512 1511 1513 1523
CONECT 1513 1512 1514
CONECT 1514 1513 1515 1524
CONECT 1515 1514 1516
CONECT 1516 1511 1515 1517
CONECT 1517 1516 1519 1525
CONECT 1518 1519 1526 1527
CONECT 1519 1518 1517
CONECT 1520 1527 1530 1521
CONECT 1521 1510 1520 1528
CONECT 1522 1509 1529
CONECT 1523 1512
CONECT 1524 1514
CONECT 1525 1517 1526
CONECT 1526 1518 1525
CONECT 1527 1520 1518
CONECT 1528 1509 1521
CONECT 1529 1510 1522
CONECT 1530 1520
END
