# Supplementary material for: Solvent-Site Prediction for Fragment Docking and Its Implication on Fragment-Based Drug Discovery
Source: J Chem Inf Model. 2025 Nov 24;65(23):12959–77. doi: 10.1021/acs.jcim.5c02352 (PMC12690578; doi:10.1021/acs.jcim.5c02352)
Supplement: Supplementary file 3 [file ci5c02352_si_003.zip › Frag2Lead_dataset/2015-12/rec-lead.pdb]

ATOM      1  N   GLN A  17      15.327  39.939  69.310  1.00 40.75           N  
ANISOU    1  N   GLN A  17     5806   4518   5159     73   -155   -273       N  
ATOM      2  CA  GLN A  17      14.930  38.590  68.920  1.00 40.76           C  
ANISOU    2  CA  GLN A  17     5754   4582   5152     88   -151   -250       C  
ATOM      3  C   GLN A  17      13.740  38.110  69.748  1.00 38.96           C  
ANISOU    3  C   GLN A  17     5516   4389   4898    139   -152   -262       C  
ATOM      4  O   GLN A  17      13.896  37.694  70.897  1.00 39.49           O  
ANISOU    4  O   GLN A  17     5573   4480   4951    134   -163   -285       O  
ATOM      5  CB  GLN A  17      16.101  37.630  69.063  1.00 41.27           C  
ANISOU    5  CB  GLN A  17     5773   4680   5229     40   -162   -250       C  
ATOM      6  N   VAL A  18      12.552  38.171  69.157  1.00 34.67           N  
ANISOU    6  N   VAL A  18     4976   3851   4348    188   -140   -244       N  
ATOM      7  CA  VAL A  18      11.329  37.812  69.863  1.00 32.54           C  
ANISOU    7  CA  VAL A  18     4695   3612   4057    238   -134   -256       C  
ATOM      8  C   VAL A  18      10.981  36.338  69.664  1.00 29.51           C  
ANISOU    8  C   VAL A  18     4253   3292   3668    242   -131   -239       C  
ATOM      9  O   VAL A  18      10.893  35.855  68.536  1.00 30.09           O  
ANISOU    9  O   VAL A  18     4304   3380   3750    240   -127   -212       O  
ATOM     10  CB  VAL A  18      10.143  38.685  69.404  1.00 33.86           C  
ANISOU   10  CB  VAL A  18     4892   3752   4222    293   -124   -250       C  
ATOM     11  CG1 VAL A  18       8.875  38.312  70.168  1.00 34.31           C  
ANISOU   11  CG1 VAL A  18     4932   3844   4262    343   -115   -263       C  
ATOM     12  CG2 VAL A  18      10.468  40.166  69.591  1.00 34.50           C  
ANISOU   12  CG2 VAL A  18     5036   3763   4308    289   -126   -265       C  
ATOM     13  N   LEU A  19      10.795  35.624  70.765  1.00 26.38           N  
ANISOU   13  N   LEU A  19     3836   2931   3255    247   -131   -256       N  
ATOM     14  CA  LEU A  19      10.417  34.220  70.700  1.00 23.46           C  
ANISOU   14  CA  LEU A  19     3415   2618   2882    252   -125   -242       C  
ATOM     15  C   LEU A  19       8.899  34.090  70.582  1.00 22.95           C  
ANISOU   15  C   LEU A  19     3337   2573   2809    305   -109   -238       C  
ATOM     16  O   LEU A  19       8.153  34.927  71.095  1.00 23.31           O  
ANISOU   16  O   LEU A  19     3411   2599   2847    341   -102   -255       O  
ATOM     17  CB  LEU A  19      10.931  33.467  71.934  1.00 19.99           C  
ANISOU   17  CB  LEU A  19     2963   2207   2428    233   -132   -259       C  
ATOM     18  CG  LEU A  19      12.443  33.557  72.178  1.00 17.95           C  
ANISOU   18  CG  LEU A  19     2711   1933   2177    183   -152   -267       C  
ATOM     19  CD1 LEU A  19      12.821  32.884  73.488  1.00 17.59           C  
ANISOU   19  CD1 LEU A  19     2658   1916   2111    174   -163   -285       C  
ATOM     20  CD2 LEU A  19      13.232  32.963  71.004  1.00 15.80           C  
ANISOU   20  CD2 LEU A  19     2407   1669   1928    149   -153   -240       C  
ATOM     21  N   GLU A  20       8.450  33.042  69.902  1.00 22.04           N  
ANISOU   21  N   GLU A  20     3177   2497   2698    308   -104   -218       N  
ATOM     22  CA  GLU A  20       7.022  32.799  69.734  1.00 21.51           C  
ANISOU   22  CA  GLU A  20     3087   2455   2630    355    -90   -214       C  
ATOM     23  C   GLU A  20       6.669  31.345  69.967  1.00 16.10           C  
ANISOU   23  C   GLU A  20     2352   1822   1942    348    -81   -209       C  
ATOM     24  O   GLU A  20       7.534  30.479  69.912  1.00 15.68           O  
ANISOU   24  O   GLU A  20     2281   1786   1891    311    -86   -201       O  
ATOM     25  CB  GLU A  20       6.571  33.208  68.337  1.00 24.93           C  
ANISOU   25  CB  GLU A  20     3520   2876   3075    373    -95   -194       C  
ATOM     26  CG  GLU A  20       6.592  34.699  68.097  1.00 28.66           C  
ANISOU   26  CG  GLU A  20     4045   3294   3549    391   -100   -197       C  
ATOM     27  CD  GLU A  20       6.075  35.055  66.724  1.00 31.85           C  
ANISOU   27  CD  GLU A  20     4452   3688   3961    415   -106   -174       C  
ATOM     28  OE1 GLU A  20       4.907  35.491  66.630  1.00 33.39           O  
ANISOU   28  OE1 GLU A  20     4646   3884   4155    466   -105   -176       O  
ATOM     29  OE2 GLU A  20       6.835  34.885  65.744  1.00 32.46           O1-
ANISOU   29  OE2 GLU A  20     4533   3759   4044    384   -113   -154       O1-
ATOM     30  N   GLY A  21       5.391  31.088  70.225  1.00 14.53           N  
ANISOU   30  N   GLY A  21     2131   1650   1741    386    -65   -214       N  
ATOM     31  CA  GLY A  21       4.887  29.730  70.338  1.00 14.32           C  
ANISOU   31  CA  GLY A  21     2055   1670   1715    382    -52   -207       C  
ATOM     32  C   GLY A  21       4.595  29.139  68.969  1.00 15.21           C  
ANISOU   32  C   GLY A  21     2134   1801   1844    378    -59   -187       C  
ATOM     33  O   GLY A  21       4.676  29.832  67.955  1.00 14.38           O  
ANISOU   33  O   GLY A  21     2044   1673   1746    386    -73   -177       O  
ATOM     34  N   LEU A  22       4.245  27.857  68.938  1.00 14.89           N  
ANISOU   34  N   LEU A  22     2049   1799   1808    368    -49   -180       N  
ATOM     35  CA  LEU A  22       4.042  27.151  67.677  1.00 15.40           C  
ANISOU   35  CA  LEU A  22     2082   1884   1886    360    -57   -164       C  
ATOM     36  C   LEU A  22       2.788  27.614  66.942  1.00 16.72           C  
ANISOU   36  C   LEU A  22     2232   2058   2061    400    -61   -164       C  
ATOM     37  O   LEU A  22       2.655  27.415  65.732  1.00 16.19           O  
ANISOU   37  O   LEU A  22     2152   1997   2001    400    -75   -151       O  
ATOM     38  CB  LEU A  22       3.983  25.640  67.922  1.00 15.44           C  
ANISOU   38  CB  LEU A  22     2047   1925   1895    336    -43   -160       C  
ATOM     39  CG  LEU A  22       5.272  25.049  68.504  1.00 14.79           C  
ANISOU   39  CG  LEU A  22     1976   1838   1804    298    -44   -157       C  
ATOM     40  CD1 LEU A  22       5.207  23.531  68.551  1.00 14.89           C  
ANISOU   40  CD1 LEU A  22     1952   1881   1821    277    -31   -150       C  
ATOM     41  CD2 LEU A  22       6.482  25.515  67.701  1.00 15.52           C  
ANISOU   41  CD2 LEU A  22     2093   1904   1901    274    -63   -147       C  
ATOM     42  N   ASP A  23       1.874  28.241  67.676  1.00 20.09           N  
ANISOU   42  N   ASP A  23     2662   2485   2487    438    -49   -179       N  
ATOM     43  CA  ASP A  23       0.648  28.776  67.098  1.00 23.54           C  
ANISOU   43  CA  ASP A  23     3082   2928   2934    483    -54   -182       C  
ATOM     44  C   ASP A  23       0.951  29.799  66.008  1.00 22.90           C  
ANISOU   44  C   ASP A  23     3036   2812   2851    497    -79   -169       C  
ATOM     45  O   ASP A  23       0.210  29.920  65.032  1.00 23.71           O  
ANISOU   45  O   ASP A  23     3121   2926   2962    524    -94   -161       O  
ATOM     46  CB  ASP A  23      -0.216  29.412  68.185  1.00 28.27           C  
ANISOU   46  CB  ASP A  23     3685   3527   3531    523    -34   -202       C  
ATOM     47  CG  ASP A  23       0.411  30.670  68.764  1.00 33.28           C  
ANISOU   47  CG  ASP A  23     4380   4114   4152    531    -37   -211       C  
ATOM     48  OD1 ASP A  23       1.427  30.555  69.485  1.00 33.61           O  
ANISOU   48  OD1 ASP A  23     4448   4141   4180    498    -33   -214       O  
ATOM     49  OD2 ASP A  23      -0.112  31.775  68.492  1.00 36.61           O1-
ANISOU   49  OD2 ASP A  23     4822   4511   4577    573    -43   -214       O1-
ATOM     50  N   ALA A  24       2.054  30.521  66.177  1.00 22.28           N  
ANISOU   50  N   ALA A  24     3008   2694   2764    477    -84   -166       N  
ATOM     51  CA  ALA A  24       2.459  31.548  65.226  1.00 21.50           C  
ANISOU   51  CA  ALA A  24     2950   2555   2663    486   -102   -153       C  
ATOM     52  C   ALA A  24       2.812  30.925  63.880  1.00 21.04           C  
ANISOU   52  C   ALA A  24     2877   2509   2606    464   -116   -131       C  
ATOM     53  O   ALA A  24       2.505  31.484  62.828  1.00 20.07           O  
ANISOU   53  O   ALA A  24     2771   2375   2482    487   -132   -118       O  
ATOM     54  CB  ALA A  24       3.635  32.342  65.775  1.00 20.11           C  
ANISOU   54  CB  ALA A  24     2826   2335   2481    460   -100   -158       C  
ATOM     55  N   VAL A  25       3.452  29.761  63.921  1.00 20.18           N  
ANISOU   55  N   VAL A  25     2743   2424   2498    421   -111   -128       N  
ATOM     56  CA  VAL A  25       3.756  29.021  62.702  1.00 17.77           C  
ANISOU   56  CA  VAL A  25     2423   2135   2193    399   -121   -111       C  
ATOM     57  C   VAL A  25       2.469  28.531  62.036  1.00 17.97           C  
ANISOU   57  C   VAL A  25     2407   2197   2223    429   -131   -111       C  
ATOM     58  O   VAL A  25       2.282  28.678  60.825  1.00 17.61           O  
ANISOU   58  O   VAL A  25     2367   2152   2173    440   -149    -98       O  
ATOM     59  CB  VAL A  25       4.676  27.814  62.985  1.00 16.18           C  
ANISOU   59  CB  VAL A  25     2200   1952   1994    351   -111   -110       C  
ATOM     60  CG1 VAL A  25       5.047  27.112  61.684  1.00 14.31           C  
ANISOU   60  CG1 VAL A  25     1953   1727   1757    330   -119    -94       C  
ATOM     61  CG2 VAL A  25       5.921  28.263  63.735  1.00 15.39           C  
ANISOU   61  CG2 VAL A  25     2133   1821   1893    322   -105   -113       C  
ATOM     62  N   ARG A  26       1.578  27.959  62.840  1.00 17.84           N  
ANISOU   62  N   ARG A  26     2350   2212   2217    442   -119   -127       N  
ATOM     63  CA  ARG A  26       0.354  27.360  62.323  1.00 17.68           C  
ANISOU   63  CA  ARG A  26     2281   2231   2207    464   -126   -131       C  
ATOM     64  C   ARG A  26      -0.576  28.390  61.681  1.00 20.43           C  
ANISOU   64  C   ARG A  26     2637   2572   2554    517   -146   -129       C  
ATOM     65  O   ARG A  26      -1.359  28.054  60.793  1.00 22.85           O  
ANISOU   65  O   ARG A  26     2913   2905   2865    534   -165   -127       O  
ATOM     66  CB  ARG A  26      -0.377  26.605  63.439  1.00 15.54           C  
ANISOU   66  CB  ARG A  26     1966   1991   1947    464   -103   -150       C  
ATOM     67  CG  ARG A  26       0.393  25.390  63.935  1.00 13.80           C  
ANISOU   67  CG  ARG A  26     1733   1783   1727    416    -85   -149       C  
ATOM     68  CD  ARG A  26      -0.407  24.556  64.915  1.00 12.05           C  
ANISOU   68  CD  ARG A  26     1469   1593   1516    415    -59   -163       C  
ATOM     69  NE  ARG A  26      -1.647  24.045  64.337  1.00 12.03           N  
ANISOU   69  NE  ARG A  26     1414   1625   1530    430    -64   -169       N  
ATOM     70  CZ  ARG A  26      -1.757  22.905  63.658  1.00 13.56           C  
ANISOU   70  CZ  ARG A  26     1574   1844   1733    405    -69   -167       C  
ATOM     71  NH1 ARG A  26      -0.696  22.133  63.451  1.00 12.12           N1+
ANISOU   71  NH1 ARG A  26     1406   1655   1545    363    -67   -157       N1+
ATOM     72  NH2 ARG A  26      -2.937  22.537  63.177  1.00 13.61           N  
ANISOU   72  NH2 ARG A  26     1531   1882   1757    420    -76   -177       N  
ATOM     73  N   LYS A  27      -0.486  29.642  62.116  1.00 20.69           N  
ANISOU   73  N   LYS A  27     2712   2567   2582    544   -144   -130       N  
ATOM     74  CA  LYS A  27      -1.333  30.681  61.536  1.00 23.78           C  
ANISOU   74  CA  LYS A  27     3116   2946   2973    599   -163   -127       C  
ATOM     75  C   LYS A  27      -0.711  31.305  60.281  1.00 24.94           C  
ANISOU   75  C   LYS A  27     3310   3061   3104    599   -186   -103       C  
ATOM     76  O   LYS A  27      -1.420  31.869  59.447  1.00 25.24           O  
ANISOU   76  O   LYS A  27     3354   3097   3137    642   -210    -94       O  
ATOM     77  CB  LYS A  27      -1.639  31.764  62.574  1.00 23.25           C  
ANISOU   77  CB  LYS A  27     3076   2851   2909    634   -150   -140       C  
ATOM     78  CG  LYS A  27      -2.649  31.321  63.632  1.00 24.10           C  
ANISOU   78  CG  LYS A  27     3133   2993   3030    653   -128   -163       C  
ATOM     79  CD  LYS A  27      -3.032  32.456  64.575  1.00 24.10           C  
ANISOU   79  CD  LYS A  27     3160   2964   3031    694   -113   -178       C  
ATOM     80  CE  LYS A  27      -4.056  31.990  65.605  1.00 23.10           C  
ANISOU   80  CE  LYS A  27     2984   2874   2917    713    -86   -202       C  
ATOM     81  NZ  LYS A  27      -4.441  33.066  66.563  1.00 21.40           N1+
ANISOU   81  NZ  LYS A  27     2798   2633   2701    756    -67   -219       N1+
ATOM     82  N   ARG A  28       0.612  31.215  60.154  1.00 24.69           N  
ANISOU   82  N   ARG A  28     3313   3005   3062    553   -179    -92       N  
ATOM     83  CA  ARG A  28       1.291  31.716  58.960  1.00 26.24           C  
ANISOU   83  CA  ARG A  28     3555   3172   3243    546   -193    -68       C  
ATOM     84  C   ARG A  28       2.373  30.752  58.471  1.00 22.99           C  
ANISOU   84  C   ARG A  28     3138   2770   2826    489   -187    -58       C  
ATOM     85  O   ARG A  28       3.557  31.093  58.463  1.00 19.64           O  
ANISOU   85  O   ARG A  28     2752   2311   2398    455   -176    -49       O  
ATOM     86  CB  ARG A  28       1.902  33.094  59.230  1.00 31.33           C  
ANISOU   86  CB  ARG A  28     4264   3757   3884    553   -187    -62       C  
ATOM     87  CG  ARG A  28       0.941  34.043  59.927  1.00 37.05           C  
ANISOU   87  CG  ARG A  28     4995   4466   4615    607   -188    -75       C  
ATOM     88  CD  ARG A  28       1.309  35.501  59.760  1.00 40.90           C  
ANISOU   88  CD  ARG A  28     5552   4891   5095    626   -189    -63       C  
ATOM     89  NE  ARG A  28       0.358  36.378  60.444  1.00 45.78           N  
ANISOU   89  NE  ARG A  28     6177   5495   5721    682   -188    -78       N  
ATOM     90  CZ  ARG A  28      -0.924  36.526  60.108  1.00 49.60           C  
ANISOU   90  CZ  ARG A  28     6635   6000   6208    741   -204    -79       C  
ATOM     91  NH1 ARG A  28      -1.434  35.870  59.075  1.00 49.03           N1+
ANISOU   91  NH1 ARG A  28     6530   5967   6132    751   -227    -67       N1+
ATOM     92  NH2 ARG A  28      -1.699  37.349  60.804  1.00 53.01           N  
ANISOU   92  NH2 ARG A  28     7075   6417   6649    790   -199    -94       N  
ATOM     93  N   PRO A  29       1.969  29.542  58.046  1.00 22.80           N  
ANISOU   93  N   PRO A  29     3067   2792   2805    478   -193    -62       N  
ATOM     94  CA  PRO A  29       2.962  28.534  57.653  1.00 21.36           C  
ANISOU   94  CA  PRO A  29     2877   2618   2619    426   -185    -56       C  
ATOM     95  C   PRO A  29       3.780  28.958  56.435  1.00 20.44           C  
ANISOU   95  C   PRO A  29     2807   2475   2484    414   -191    -33       C  
ATOM     96  O   PRO A  29       4.969  28.636  56.357  1.00 19.80           O  
ANISOU   96  O   PRO A  29     2739   2382   2403    371   -174    -26       O  
ATOM     97  CB  PRO A  29       2.110  27.290  57.359  1.00 20.73           C  
ANISOU   97  CB  PRO A  29     2741   2589   2545    426   -193    -67       C  
ATOM     98  CG  PRO A  29       0.743  27.802  57.094  1.00 22.26           C  
ANISOU   98  CG  PRO A  29     2919   2799   2740    479   -215    -72       C  
ATOM     99  CD  PRO A  29       0.586  29.050  57.907  1.00 22.33           C  
ANISOU   99  CD  PRO A  29     2957   2775   2753    511   -208    -74       C  
ATOM    100  N   GLY A  30       3.162  29.700  55.521  1.00 19.29           N  
ANISOU  100  N   GLY A  30     2687   2320   2324    454   -212    -20       N  
ATOM    101  CA  GLY A  30       3.842  30.174  54.329  1.00 19.41           C  
ANISOU  101  CA  GLY A  30     2752   2308   2317    446   -215      5       C  
ATOM    102  C   GLY A  30       5.050  31.046  54.634  1.00 20.55           C  
ANISOU  102  C   GLY A  30     2946   2401   2462    420   -194     16       C  
ATOM    103  O   GLY A  30       6.015  31.072  53.874  1.00 20.28           O  
ANISOU  103  O   GLY A  30     2942   2347   2416    390   -182     33       O  
ATOM    104  N   MET A  31       5.003  31.748  55.760  1.00 21.73           N  
ANISOU  104  N   MET A  31     3103   2528   2628    429   -186      5       N  
ATOM    105  CA  MET A  31       6.095  32.628  56.163  1.00 23.05           C  
ANISOU  105  CA  MET A  31     3315   2644   2798    403   -167     10       C  
ATOM    106  C   MET A  31       7.339  31.834  56.591  1.00 23.03           C  
ANISOU  106  C   MET A  31     3294   2648   2808    343   -147      4       C  
ATOM    107  O   MET A  31       8.439  32.386  56.683  1.00 21.24           O  
ANISOU  107  O   MET A  31     3099   2385   2587    311   -132     10       O  
ATOM    108  CB  MET A  31       5.631  33.551  57.296  1.00 23.90           C  
ANISOU  108  CB  MET A  31     3435   2727   2919    430   -167     -6       C  
ATOM    109  CG  MET A  31       6.588  34.684  57.636  1.00 25.34           C  
ANISOU  109  CG  MET A  31     3672   2850   3104    410   -153     -2       C  
ATOM    110  SD  MET A  31       6.033  35.672  59.043  1.00 64.47           S  
ANISOU  110  SD  MET A  31     8643   7778   8073    442   -151    -27       S  
ATOM    111  CE  MET A  31       4.537  36.398  58.377  1.00 58.59           C  
ANISOU  111  CE  MET A  31     7914   7032   7318    519   -171    -16       C  
ATOM    112  N   TYR A  32       7.172  30.537  56.836  1.00 22.26           N  
ANISOU  112  N   TYR A  32     3144   2597   2717    329   -147     -8       N  
ATOM    113  CA  TYR A  32       8.280  29.727  57.337  1.00 22.38           C  
ANISOU  113  CA  TYR A  32     3138   2621   2744    279   -130    -15       C  
ATOM    114  C   TYR A  32       8.714  28.640  56.355  1.00 22.84           C  
ANISOU  114  C   TYR A  32     3177   2704   2795    255   -126     -5       C  
ATOM    115  O   TYR A  32       9.893  28.280  56.306  1.00 23.91           O  
ANISOU  115  O   TYR A  32     3312   2833   2939    214   -110     -1       O  
ATOM    116  CB  TYR A  32       7.905  29.103  58.685  1.00 22.62           C  
ANISOU  116  CB  TYR A  32     3129   2677   2788    280   -128    -37       C  
ATOM    117  CG  TYR A  32       7.568  30.132  59.736  1.00 23.97           C  
ANISOU  117  CG  TYR A  32     3320   2823   2963    302   -128    -50       C  
ATOM    118  CD1 TYR A  32       8.569  30.769  60.457  1.00 24.43           C  
ANISOU  118  CD1 TYR A  32     3405   2847   3029    276   -120    -56       C  
ATOM    119  CD2 TYR A  32       6.251  30.486  59.993  1.00 25.53           C  
ANISOU  119  CD2 TYR A  32     3511   3032   3159    350   -137    -59       C  
ATOM    120  CE1 TYR A  32       8.268  31.722  61.416  1.00 26.05           C  
ANISOU  120  CE1 TYR A  32     3634   3028   3237    297   -121    -71       C  
ATOM    121  CE2 TYR A  32       5.938  31.441  60.950  1.00 26.61           C  
ANISOU  121  CE2 TYR A  32     3670   3143   3299    373   -136    -72       C  
ATOM    122  CZ  TYR A  32       6.953  32.055  61.657  1.00 27.92           C  
ANISOU  122  CZ  TYR A  32     3865   3272   3468    346   -128    -79       C  
ATOM    123  OH  TYR A  32       6.653  33.006  62.609  1.00 31.31           O  
ANISOU  123  OH  TYR A  32     4321   3676   3899    369   -126    -95       O  
ATOM    124  N   ILE A  33       7.773  28.119  55.572  1.00 21.12           N  
ANISOU  124  N   ILE A  33     2943   2516   2565    279   -140     -4       N  
ATOM    125  CA  ILE A  33       8.104  27.064  54.621  1.00 20.33           C  
ANISOU  125  CA  ILE A  33     2827   2440   2456    257   -137      2       C  
ATOM    126  C   ILE A  33       7.742  27.436  53.189  1.00 20.88           C  
ANISOU  126  C   ILE A  33     2929   2505   2499    279   -150     20       C  
ATOM    127  O   ILE A  33       7.820  26.603  52.288  1.00 21.24           O  
ANISOU  127  O   ILE A  33     2966   2572   2532    268   -151     23       O  
ATOM    128  CB  ILE A  33       7.412  25.731  54.974  1.00 18.16           C  
ANISOU  128  CB  ILE A  33     2498   2211   2191    256   -142    -16       C  
ATOM    129  CG1 ILE A  33       5.892  25.894  54.985  1.00 15.99           C  
ANISOU  129  CG1 ILE A  33     2205   1958   1914    300   -165    -24       C  
ATOM    130  CG2 ILE A  33       7.917  25.207  56.312  1.00 18.00           C  
ANISOU  130  CG2 ILE A  33     2450   2196   2193    231   -127    -29       C  
ATOM    131  CD1 ILE A  33       5.152  24.596  55.200  1.00 14.26           C  
ANISOU  131  CD1 ILE A  33     1932   1783   1705    297   -169    -42       C  
ATOM    132  N   GLY A  34       7.357  28.689  52.982  1.00 20.89           N  
ANISOU  132  N   GLY A  34     2971   2477   2490    310   -160     32       N  
ATOM    133  CA  GLY A  34       7.133  29.195  51.640  1.00 21.13           C  
ANISOU  133  CA  GLY A  34     3042   2495   2490    332   -172     54       C  
ATOM    134  C   GLY A  34       5.712  29.002  51.145  1.00 20.60           C  
ANISOU  134  C   GLY A  34     2956   2460   2409    379   -206     49       C  
ATOM    135  O   GLY A  34       5.134  29.910  50.561  1.00 22.04           O  
ANISOU  135  O   GLY A  34     3175   2626   2573    419   -225     63       O  
ATOM    136  N   SER A  35       5.151  27.822  51.389  1.00 19.05           N  
ANISOU  136  N   SER A  35     2704   2310   2223    374   -214     28       N  
ATOM    137  CA  SER A  35       3.842  27.465  50.859  1.00 19.92           C  
ANISOU  137  CA  SER A  35     2787   2457   2325    411   -248     19       C  
ATOM    138  C   SER A  35       3.281  26.249  51.583  1.00 19.15           C  
ANISOU  138  C   SER A  35     2621   2402   2251    397   -247     -8       C  
ATOM    139  O   SER A  35       3.998  25.584  52.326  1.00 19.13           O  
ANISOU  139  O   SER A  35     2600   2401   2267    358   -222    -16       O  
ATOM    140  CB  SER A  35       3.939  27.173  49.363  1.00 22.71           C  
ANISOU  140  CB  SER A  35     3166   2819   2642    410   -262     33       C  
ATOM    141  OG  SER A  35       4.847  26.107  49.136  1.00 22.82           O  
ANISOU  141  OG  SER A  35     3169   2843   2657    363   -239     28       O  
ATOM    142  N   THR A  36       2.003  25.956  51.353  1.00 18.18           N  
ANISOU  142  N   THR A  36     2464   2315   2130    428   -277    -21       N  
ATOM    143  CA  THR A  36       1.368  24.787  51.956  1.00 19.35           C  
ANISOU  143  CA  THR A  36     2547   2503   2302    415   -275    -47       C  
ATOM    144  C   THR A  36       1.012  23.717  50.920  1.00 18.74           C  
ANISOU  144  C   THR A  36     2447   2460   2212    404   -294    -57       C  
ATOM    145  O   THR A  36       0.154  22.874  51.166  1.00 18.45           O  
ANISOU  145  O   THR A  36     2356   2459   2194    402   -304    -79       O  
ATOM    146  CB  THR A  36       0.085  25.173  52.720  1.00 21.19           C  
ANISOU  146  CB  THR A  36     2742   2753   2555    455   -289    -61       C  
ATOM    147  CG2 THR A  36       0.423  26.025  53.923  1.00 21.62           C  
ANISOU  147  CG2 THR A  36     2813   2776   2624    461   -265    -59       C  
ATOM    148  OG1 THR A  36      -0.783  25.912  51.854  1.00 23.22           O  
ANISOU  148  OG1 THR A  36     3011   3014   2795    503   -325    -55       O  
ATOM    149  N   ASP A  37       1.664  23.761  49.762  1.00 18.81           N  
ANISOU  149  N   ASP A  37     2499   2457   2189    394   -299    -41       N  
ATOM    150  CA  ASP A  37       1.487  22.728  48.749  1.00 17.88           C  
ANISOU  150  CA  ASP A  37     2368   2368   2055    381   -315    -52       C  
ATOM    151  C   ASP A  37       2.608  21.687  48.829  1.00 17.08           C  
ANISOU  151  C   ASP A  37     2266   2263   1959    329   -282    -55       C  
ATOM    152  O   ASP A  37       3.180  21.459  49.901  1.00 14.62           O  
ANISOU  152  O   ASP A  37     1940   1940   1674    304   -252    -58       O  
ATOM    153  CB  ASP A  37       1.425  23.342  47.341  1.00 19.36           C  
ANISOU  153  CB  ASP A  37     2607   2550   2199    407   -343    -34       C  
ATOM    154  CG  ASP A  37       2.643  24.193  47.009  1.00 20.27           C  
ANISOU  154  CG  ASP A  37     2789   2620   2293    398   -318     -4       C  
ATOM    155  OD1 ASP A  37       3.598  24.233  47.814  1.00 19.78           O  
ANISOU  155  OD1 ASP A  37     2731   2534   2252    368   -280      0       O  
ATOM    156  OD2 ASP A  37       2.649  24.815  45.925  1.00 20.96           O1-
ANISOU  156  OD2 ASP A  37     2926   2697   2342    422   -335     15       O1-
ATOM    157  N   GLY A  38       2.910  21.060  47.695  1.00 15.12           N  
ANISOU  157  N   GLY A  38     2036   2024   1685    314   -287    -56       N  
ATOM    158  CA  GLY A  38       3.933  20.034  47.642  1.00 14.09           C  
ANISOU  158  CA  GLY A  38     1903   1890   1559    269   -257    -60       C  
ATOM    159  C   GLY A  38       5.311  20.555  47.997  1.00 15.68           C  
ANISOU  159  C   GLY A  38     2139   2055   1763    249   -220    -39       C  
ATOM    160  O   GLY A  38       6.091  19.874  48.674  1.00 17.31           O  
ANISOU  160  O   GLY A  38     2327   2256   1993    216   -191    -44       O  
ATOM    161  N   ALA A  39       5.618  21.760  47.531  1.00 14.43           N  
ANISOU  161  N   ALA A  39     2030   1869   1583    267   -221    -16       N  
ATOM    162  CA  ALA A  39       6.906  22.379  47.807  1.00 16.12           C  
ANISOU  162  CA  ALA A  39     2277   2046   1801    246   -188      4       C  
ATOM    163  C   ALA A  39       7.083  22.594  49.313  1.00 16.42           C  
ANISOU  163  C   ALA A  39     2288   2073   1877    237   -173     -2       C  
ATOM    164  O   ALA A  39       8.115  22.235  49.880  1.00 17.29           O  
ANISOU  164  O   ALA A  39     2391   2172   2005    204   -145     -2       O  
ATOM    165  CB  ALA A  39       7.036  23.711  47.054  1.00 17.33           C  
ANISOU  165  CB  ALA A  39     2492   2170   1924    271   -193     30       C  
ATOM    166  N   GLY A  40       6.065  23.166  49.951  1.00 15.07           N  
ANISOU  166  N   GLY A  40     2102   1908   1716    269   -194     -8       N  
ATOM    167  CA  GLY A  40       6.092  23.395  51.384  1.00 14.23           C  
ANISOU  167  CA  GLY A  40     1974   1794   1641    266   -182    -15       C  
ATOM    168  C   GLY A  40       6.209  22.106  52.176  1.00 15.44           C  
ANISOU  168  C   GLY A  40     2078   1970   1818    238   -168    -34       C  
ATOM    169  O   GLY A  40       6.971  22.030  53.142  1.00 15.99           O  
ANISOU  169  O   GLY A  40     2142   2027   1907    216   -146    -34       O  
ATOM    170  N   LEU A  41       5.445  21.096  51.769  1.00 14.85           N  
ANISOU  170  N   LEU A  41     1972   1929   1743    238   -181    -49       N  
ATOM    171  CA  LEU A  41       5.468  19.789  52.417  1.00 15.58           C  
ANISOU  171  CA  LEU A  41     2021   2040   1857    211   -166    -65       C  
ATOM    172  C   LEU A  41       6.882  19.212  52.443  1.00 16.10           C  
ANISOU  172  C   LEU A  41     2099   2091   1928    174   -138    -59       C  
ATOM    173  O   LEU A  41       7.327  18.669  53.456  1.00 14.18           O  
ANISOU  173  O   LEU A  41     1835   1847   1706    155   -120    -64       O  
ATOM    174  CB  LEU A  41       4.518  18.815  51.703  1.00 15.50           C  
ANISOU  174  CB  LEU A  41     1982   2064   1844    213   -186    -84       C  
ATOM    175  CG  LEU A  41       4.583  17.342  52.129  1.00 15.32           C  
ANISOU  175  CG  LEU A  41     1922   2057   1841    182   -169   -100       C  
ATOM    176  CD1 LEU A  41       4.025  17.153  53.541  1.00 14.92           C  
ANISOU  176  CD1 LEU A  41     1835   2015   1820    183   -159   -110       C  
ATOM    177  CD2 LEU A  41       3.862  16.441  51.137  1.00 14.82           C  
ANISOU  177  CD2 LEU A  41     1841   2021   1771    178   -188   -118       C  
ATOM    178  N   HIS A  42       7.590  19.334  51.327  1.00 18.24           N  
ANISOU  178  N   HIS A  42     2403   2351   2177    166   -134    -48       N  
ATOM    179  CA  HIS A  42       8.916  18.745  51.223  1.00 17.80           C  
ANISOU  179  CA  HIS A  42     2354   2284   2126    133   -106    -43       C  
ATOM    180  C   HIS A  42       9.982  19.614  51.886  1.00 17.72           C  
ANISOU  180  C   HIS A  42     2363   2244   2128    123    -88    -28       C  
ATOM    181  O   HIS A  42      11.093  19.151  52.135  1.00 17.58           O  
ANISOU  181  O   HIS A  42     2340   2218   2122     96    -65    -26       O  
ATOM    182  CB  HIS A  42       9.259  18.467  49.760  1.00 17.00           C  
ANISOU  182  CB  HIS A  42     2280   2184   1997    127   -103    -39       C  
ATOM    183  CG  HIS A  42       8.581  17.244  49.223  1.00 16.57           C  
ANISOU  183  CG  HIS A  42     2202   2155   1937    124   -114    -58       C  
ATOM    184  CD2 HIS A  42       8.969  15.944  49.211  1.00 17.07           C  
ANISOU  184  CD2 HIS A  42     2244   2229   2013     99    -98    -71       C  
ATOM    185  ND1 HIS A  42       7.328  17.277  48.658  1.00 16.11           N  
ANISOU  185  ND1 HIS A  42     2138   2119   1863    147   -147    -68       N  
ATOM    186  CE1 HIS A  42       6.978  16.056  48.297  1.00 16.30           C  
ANISOU  186  CE1 HIS A  42     2140   2165   1889    133   -151    -88       C  
ATOM    187  NE2 HIS A  42       7.954  15.228  48.623  1.00 16.46           N  
ANISOU  187  NE2 HIS A  42     2152   2176   1926    105   -120    -90       N  
ATOM    188  N   HIS A  43       9.649  20.865  52.186  1.00 17.77           N  
ANISOU  188  N   HIS A  43     2389   2233   2129    144    -99    -20       N  
ATOM    189  CA AHIS A  43      10.546  21.712  52.961  0.61 18.79           C  
ANISOU  189  CA AHIS A  43     2534   2334   2272    133    -85    -12       C  
ATOM    190  CA BHIS A  43      10.568  21.698  52.950  0.39 18.49           C  
ANISOU  190  CA BHIS A  43     2496   2296   2234    132    -84    -12       C  
ATOM    191  C   HIS A  43      10.693  21.156  54.373  1.00 17.24           C  
ANISOU  191  C   HIS A  43     2303   2146   2102    121    -79    -25       C  
ATOM    192  O   HIS A  43      11.742  21.287  55.000  1.00 16.59           O  
ANISOU  192  O   HIS A  43     2221   2048   2034    100    -65    -22       O  
ATOM    193  CB AHIS A  43      10.034  23.156  53.007  0.61 20.40           C  
ANISOU  193  CB AHIS A  43     2769   2515   2466    161    -98     -2       C  
ATOM    194  CB BHIS A  43      10.116  23.160  52.979  0.39 20.14           C  
ANISOU  194  CB BHIS A  43     2738   2481   2433    159    -97     -2       C  
ATOM    195  CG AHIS A  43      10.275  23.918  51.744  0.61 21.73           C  
ANISOU  195  CG AHIS A  43     2984   2663   2608    167    -98     17       C  
ATOM    196  CG BHIS A  43      11.105  24.080  53.630  0.39 21.21           C  
ANISOU  196  CG BHIS A  43     2895   2582   2582    142    -83      5       C  
ATOM    197  CD2AHIS A  43      10.964  23.595  50.623  0.61 22.77           C  
ANISOU  197  CD2AHIS A  43     3136   2793   2724    149    -83     28       C  
ATOM    198  CD2BHIS A  43      12.452  23.998  53.744  0.39 22.29           C  
ANISOU  198  CD2BHIS A  43     3034   2703   2731    107    -61     10       C  
ATOM    199  ND1AHIS A  43       9.778  25.187  51.532  0.61 23.91           N  
ANISOU  199  ND1AHIS A  43     3297   2917   2871    196   -111     29       N  
ATOM    200  ND1BHIS A  43      10.737  25.243  54.264  0.39 22.30           N  
ANISOU  200  ND1BHIS A  43     3052   2698   2722    162    -92      6       N  
ATOM    201  CE1AHIS A  43      10.148  25.609  50.337  0.61 24.24           C  
ANISOU  201  CE1AHIS A  43     3381   2942   2888    196   -105     48       C  
ATOM    202  CE1BHIS A  43      11.812  25.843  54.743  0.39 22.26           C  
ANISOU  202  CE1BHIS A  43     3064   2664   2730    137    -77     10       C  
ATOM    203  NE2AHIS A  43      10.870  24.662  49.765  0.61 23.52           N  
ANISOU  203  NE2AHIS A  43     3279   2863   2793    167    -87     47       N  
ATOM    204  NE2BHIS A  43      12.867  25.108  54.442  0.39 22.74           N  
ANISOU  204  NE2BHIS A  43     3111   2729   2799    103    -59     12       N  
ATOM    205  N   LEU A  44       9.623  20.540  54.873  1.00 15.91           N  
ANISOU  205  N   LEU A  44     2104   2003   1940    135    -90    -39       N  
ATOM    206  CA  LEU A  44       9.663  19.905  56.189  1.00 14.66           C  
ANISOU  206  CA  LEU A  44     1916   1854   1802    126    -82    -49       C  
ATOM    207  C   LEU A  44      10.747  18.839  56.196  1.00 14.40           C  
ANISOU  207  C   LEU A  44     1870   1823   1780     95    -64    -49       C  
ATOM    208  O   LEU A  44      11.520  18.734  57.150  1.00 15.02           O  
ANISOU  208  O   LEU A  44     1941   1893   1872     81    -55    -49       O  
ATOM    209  CB  LEU A  44       8.312  19.277  56.552  1.00 12.76           C  
ANISOU  209  CB  LEU A  44     1643   1640   1565    142    -91    -63       C  
ATOM    210  CG  LEU A  44       7.109  20.204  56.744  1.00 13.04           C  
ANISOU  210  CG  LEU A  44     1680   1679   1595    177   -108    -67       C  
ATOM    211  CD1 LEU A  44       5.898  19.403  57.188  1.00 13.95           C  
ANISOU  211  CD1 LEU A  44     1755   1825   1722    187   -111    -83       C  
ATOM    212  CD2 LEU A  44       7.417  21.312  57.740  1.00 12.19           C  
ANISOU  212  CD2 LEU A  44     1592   1548   1491    187   -105    -65       C  
ATOM    213  N   VAL A  45      10.788  18.051  55.123  1.00 13.74           N  
ANISOU  213  N   VAL A  45     1784   1750   1689     88    -60    -49       N  
ATOM    214  CA  VAL A  45      11.768  16.981  54.977  1.00 13.17           C  
ANISOU  214  CA  VAL A  45     1700   1679   1627     62    -42    -50       C  
ATOM    215  C   VAL A  45      13.175  17.562  54.967  1.00 13.22           C  
ANISOU  215  C   VAL A  45     1722   1663   1638     45    -27    -38       C  
ATOM    216  O   VAL A  45      14.048  17.078  55.691  1.00 12.68           O  
ANISOU  216  O   VAL A  45     1638   1592   1588     30    -16    -39       O  
ATOM    217  CB  VAL A  45      11.531  16.156  53.684  1.00 11.45           C  
ANISOU  217  CB  VAL A  45     1483   1474   1395     58    -40    -54       C  
ATOM    218  CG1 VAL A  45      12.483  14.965  53.616  1.00  9.83           C  
ANISOU  218  CG1 VAL A  45     1264   1268   1202     36    -18    -57       C  
ATOM    219  CG2 VAL A  45      10.083  15.675  53.613  1.00 12.10           C  
ANISOU  219  CG2 VAL A  45     1545   1578   1473     73    -58    -68       C  
ATOM    220  N   TRP A  46      13.385  18.614  54.173  1.00 12.91           N  
ANISOU  220  N   TRP A  46     1715   1606   1583     48    -28    -27       N  
ATOM    221  CA  TRP A  46      14.705  19.238  54.071  1.00 13.96           C  
ANISOU  221  CA  TRP A  46     1863   1717   1724     28    -11    -16       C  
ATOM    222  C   TRP A  46      15.193  19.756  55.427  1.00 14.17           C  
ANISOU  222  C   TRP A  46     1881   1732   1772     22    -14    -19       C  
ATOM    223  O   TRP A  46      16.360  19.591  55.765  1.00 14.93           O  
ANISOU  223  O   TRP A  46     1965   1821   1885      0     -2    -18       O  
ATOM    224  CB  TRP A  46      14.714  20.390  53.054  1.00 14.84           C  
ANISOU  224  CB  TRP A  46     2016   1809   1816     34     -9     -2       C  
ATOM    225  CG  TRP A  46      14.062  20.140  51.698  1.00 16.83           C  
ANISOU  225  CG  TRP A  46     2287   2071   2038     47    -14      2       C  
ATOM    226  CD1 TRP A  46      13.536  21.094  50.873  1.00 17.83           C  
ANISOU  226  CD1 TRP A  46     2451   2185   2138     66    -23     14       C  
ATOM    227  CD2 TRP A  46      13.875  18.881  51.013  1.00 18.01           C  
ANISOU  227  CD2 TRP A  46     2421   2243   2179     44    -10     -7       C  
ATOM    228  CE2 TRP A  46      13.227  19.165  49.792  1.00 18.96           C  
ANISOU  228  CE2 TRP A  46     2572   2366   2266     61    -20     -2       C  
ATOM    229  CE3 TRP A  46      14.185  17.549  51.317  1.00 19.25           C  
ANISOU  229  CE3 TRP A  46     2546   2416   2353     30      1    -19       C  
ATOM    230  NE1 TRP A  46      13.035  20.520  49.729  1.00 18.63           N  
ANISOU  230  NE1 TRP A  46     2562   2303   2213     76    -28     13       N  
ATOM    231  CZ2 TRP A  46      12.885  18.168  48.876  1.00 18.83           C  
ANISOU  231  CZ2 TRP A  46     2553   2369   2232     61    -21    -12       C  
ATOM    232  CZ3 TRP A  46      13.841  16.564  50.408  1.00 19.44           C  
ANISOU  232  CZ3 TRP A  46     2569   2456   2362     31      2    -28       C  
ATOM    233  CH2 TRP A  46      13.198  16.881  49.201  1.00 19.16           C  
ANISOU  233  CH2 TRP A  46     2562   2424   2293     44     -9    -26       C  
ATOM    234  N   GLU A  47      14.310  20.379  56.203  1.00 12.79           N  
ANISOU  234  N   GLU A  47     1710   1555   1593     41    -32    -24       N  
ATOM    235  CA  GLU A  47      14.692  20.884  57.524  1.00 14.03           C  
ANISOU  235  CA  GLU A  47     1864   1703   1765     37    -37    -30       C  
ATOM    236  C   GLU A  47      15.177  19.758  58.453  1.00 13.23           C  
ANISOU  236  C   GLU A  47     1729   1617   1679     26    -34    -38       C  
ATOM    237  O   GLU A  47      16.201  19.891  59.114  1.00 13.26           O  
ANISOU  237  O   GLU A  47     1727   1613   1697      9    -33    -38       O  
ATOM    238  CB  GLU A  47      13.521  21.623  58.179  1.00 15.97           C  
ANISOU  238  CB  GLU A  47     2120   1947   2002     65    -55    -36       C  
ATOM    239  CG  GLU A  47      13.093  22.893  57.454  1.00 18.80           C  
ANISOU  239  CG  GLU A  47     2514   2283   2345     81    -61    -28       C  
ATOM    240  CD  GLU A  47      14.060  24.047  57.632  0.20 20.27           C  
ANISOU  240  CD  GLU A  47     2728   2435   2539     65    -56    -21       C  
ATOM    241  OE1 GLU A  47      14.942  23.964  58.515  0.89 20.08           O  
ANISOU  241  OE1 GLU A  47     2691   2406   2531     44    -53    -29       O  
ATOM    242  OE2 GLU A  47      13.925  25.044  56.892  0.48 21.89           O1-
ANISOU  242  OE2 GLU A  47     2967   2615   2732     73    -56    -10       O1-
ATOM    243  N   ILE A  48      14.438  18.655  58.504  1.00 12.00           N  
ANISOU  243  N   ILE A  48     1553   1484   1520     35    -34    -43       N  
ATOM    244  CA  ILE A  48      14.813  17.539  59.365  1.00 12.29           C  
ANISOU  244  CA  ILE A  48     1564   1534   1572     28    -29    -47       C  
ATOM    245  C   ILE A  48      16.127  16.900  58.897  1.00 14.81           C  
ANISOU  245  C   ILE A  48     1873   1851   1904      6    -16    -42       C  
ATOM    246  O   ILE A  48      17.037  16.675  59.697  1.00 16.06           O  
ANISOU  246  O   ILE A  48     2018   2007   2077     -3    -16    -43       O  
ATOM    247  CB  ILE A  48      13.694  16.477  59.422  1.00 11.44           C  
ANISOU  247  CB  ILE A  48     1440   1448   1461     39    -28    -53       C  
ATOM    248  CG1 ILE A  48      12.418  17.093  60.004  1.00 12.18           C  
ANISOU  248  CG1 ILE A  48     1537   1547   1545     61    -40    -59       C  
ATOM    249  CG2 ILE A  48      14.119  15.294  60.267  1.00  8.76           C  
ANISOU  249  CG2 ILE A  48     1079   1116   1133     31    -21    -54       C  
ATOM    250  CD1 ILE A  48      12.610  17.661  61.408  1.00 12.05           C  
ANISOU  250  CD1 ILE A  48     1526   1523   1529     66    -45    -63       C  
ATOM    251  N   VAL A  49      16.230  16.643  57.596  1.00 14.63           N  
ANISOU  251  N   VAL A  49     1856   1829   1876      1     -4    -38       N  
ATOM    252  CA  VAL A  49      17.423  16.026  57.019  1.00 13.81           C  
ANISOU  252  CA  VAL A  49     1741   1722   1785    -17     15    -34       C  
ATOM    253  C   VAL A  49      18.688  16.881  57.201  1.00 13.88           C  
ANISOU  253  C   VAL A  49     1752   1715   1809    -34     19    -29       C  
ATOM    254  O   VAL A  49      19.764  16.348  57.491  1.00 14.26           O  
ANISOU  254  O   VAL A  49     1777   1763   1876    -47     27    -30       O  
ATOM    255  CB  VAL A  49      17.215  15.728  55.508  1.00  9.42           C  
ANISOU  255  CB  VAL A  49     1197   1168   1213    -18     28    -32       C  
ATOM    256  CG1 VAL A  49      18.534  15.352  54.827  1.00  8.96           C  
ANISOU  256  CG1 VAL A  49     1133   1103   1167    -36     53    -28       C  
ATOM    257  CG2 VAL A  49      16.182  14.619  55.326  1.00  9.73           C  
ANISOU  257  CG2 VAL A  49     1228   1226   1245     -8     25    -41       C  
ATOM    258  N  AASP A  50      18.554  18.196  57.037  0.27 13.97           N  
ANISOU  258  N  AASP A  50     1788   1708   1811    -35     14    -25       N  
ATOM    259  N  BASP A  50      18.554  18.196  57.037  0.19 14.00           N  
ANISOU  259  N  BASP A  50     1792   1713   1816    -35     14    -25       N  
ATOM    260  N  CASP A  50      18.546  18.196  57.047  0.54 13.84           N  
ANISOU  260  N  CASP A  50     1772   1693   1796    -35     13    -25       N  
ATOM    261  CA AASP A  50      19.698  19.099  57.151  0.27 14.67           C  
ANISOU  261  CA AASP A  50     1880   1777   1916    -56     19    -21       C  
ATOM    262  CA BASP A  50      19.696  19.101  57.152  0.19 14.50           C  
ANISOU  262  CA BASP A  50     1858   1756   1894    -56     19    -21       C  
ATOM    263  CA CASP A  50      19.681  19.112  57.144  0.54 14.38           C  
ANISOU  263  CA CASP A  50     1845   1741   1879    -56     19    -21       C  
ATOM    264  C  AASP A  50      20.312  19.078  58.549  0.27 14.34           C  
ANISOU  264  C  AASP A  50     1817   1738   1893    -62      4    -30       C  
ATOM    265  C  BASP A  50      20.312  19.076  58.549  0.19 14.33           C  
ANISOU  265  C  BASP A  50     1815   1736   1892    -62      4    -30       C  
ATOM    266  C  CASP A  50      20.304  19.085  58.542  0.54 14.36           C  
ANISOU  266  C  CASP A  50     1820   1740   1896    -62      4    -30       C  
ATOM    267  O  AASP A  50      21.511  19.295  58.707  0.27 14.58           O  
ANISOU  267  O  AASP A  50     1832   1762   1946    -83      8    -31       O  
ATOM    268  O  BASP A  50      21.512  19.290  58.706  0.19 14.57           O  
ANISOU  268  O  BASP A  50     1831   1760   1945    -83      8    -31       O  
ATOM    269  O  CASP A  50      21.503  19.300  58.692  0.54 14.62           O  
ANISOU  269  O  CASP A  50     1837   1766   1951    -83      8    -31       O  
ATOM    270  CB AASP A  50      19.295  20.529  56.779  0.27 15.39           C  
ANISOU  270  CB AASP A  50     2008   1845   1993    -54     15    -15       C  
ATOM    271  CB BASP A  50      19.289  20.532  56.789  0.19 15.38           C  
ANISOU  271  CB BASP A  50     2007   1845   1992    -54     15    -15       C  
ATOM    272  CB CASP A  50      19.252  20.539  56.779  0.54 15.66           C  
ANISOU  272  CB CASP A  50     2043   1879   2026    -54     15    -15       C  
ATOM    273  CG AASP A  50      19.127  20.716  55.286  0.27 15.99           C  
ANISOU  273  CG AASP A  50     2110   1915   2051    -54     33     -3       C  
ATOM    274  CG BASP A  50      19.115  20.725  55.297  0.19 15.99           C  
ANISOU  274  CG BASP A  50     2110   1915   2051    -54     33     -3       C  
ATOM    275  CG CASP A  50      20.425  21.427  56.396  0.54 16.46           C  
ANISOU  275  CG CASP A  50     2153   1957   2143    -81     31     -9       C  
ATOM    276  OD1AASP A  50      19.692  19.908  54.522  0.27 16.14           O  
ANISOU  276  OD1AASP A  50     2117   1943   2073    -63     53     -1       O  
ATOM    277  OD1BASP A  50      19.700  19.939  54.523  0.19 16.13           O  
ANISOU  277  OD1BASP A  50     2116   1941   2072    -63     53     -1       O  
ATOM    278  OD1CASP A  50      21.410  20.909  55.826  0.54 17.54           O  
ANISOU  278  OD1CASP A  50     2272   2098   2294    -99     53     -5       O  
ATOM    279  OD2AASP A  50      18.433  21.669  54.874  0.27 16.66           O1-
ANISOU  279  OD2AASP A  50     2229   1985   2118    -41     27      4       O1-
ATOM    280  OD2BASP A  50      18.394  21.663  54.895  0.19 16.59           O1-
ANISOU  280  OD2BASP A  50     2219   1976   2108    -40     26      4       O1-
ATOM    281  OD2CASP A  50      20.363  22.645  56.660  0.54 18.20           O1-
ANISOU  281  OD2CASP A  50     2398   2154   2362    -84     23     -8       O1-
ATOM    282  N   ASN A  51      19.486  18.815  59.559  1.00 14.48           N  
ANISOU  282  N   ASN A  51     1832   1767   1903    -44    -15    -37       N  
ATOM    283  CA  ASN A  51      19.983  18.678  60.930  1.00 15.13           C  
ANISOU  283  CA  ASN A  51     1898   1853   1997    -45    -31    -45       C  
ATOM    284  C   ASN A  51      20.911  17.468  61.035  1.00 14.59           C  
ANISOU  284  C   ASN A  51     1798   1800   1946    -52    -25    -44       C  
ATOM    285  O   ASN A  51      21.958  17.526  61.670  1.00 13.30           O  
ANISOU  285  O   ASN A  51     1616   1636   1802    -64    -34    -48       O  
ATOM    286  CB  ASN A  51      18.833  18.525  61.928  1.00 17.60           C  
ANISOU  286  CB  ASN A  51     2219   2177   2293    -22    -46    -51       C  
ATOM    287  CG  ASN A  51      18.184  19.847  62.289  1.00 21.28           C  
ANISOU  287  CG  ASN A  51     2714   2628   2746    -15    -58    -56       C  
ATOM    288  ND2 ASN A  51      17.068  20.152  61.641  1.00 22.20           N  
ANISOU  288  ND2 ASN A  51     2846   2742   2847      2    -53    -53       N  
ATOM    289  OD1 ASN A  51      18.678  20.585  63.145  1.00 22.52           O  
ANISOU  289  OD1 ASN A  51     2877   2773   2907    -21    -71    -65       O  
ATOM    290  N   ALA A  52      20.517  16.369  60.401  1.00 13.95           N  
ANISOU  290  N   ALA A  52     1708   1730   1861    -44    -10    -39       N  
ATOM    291  CA  ALA A  52      21.329  15.161  60.397  1.00 11.96           C  
ANISOU  291  CA  ALA A  52     1429   1488   1626    -47     -1    -38       C  
ATOM    292  C   ALA A  52      22.598  15.391  59.575  1.00 10.07           C  
ANISOU  292  C   ALA A  52     1177   1242   1409    -67     17    -35       C  
ATOM    293  O   ALA A  52      23.690  14.986  59.967  1.00  7.82           O  
ANISOU  293  O   ALA A  52      864    961   1146    -73     16    -36       O  
ATOM    294  CB  ALA A  52      20.531  13.988  59.842  1.00 10.63           C  
ANISOU  294  CB  ALA A  52     1261   1330   1449    -35     12    -36       C  
ATOM    295  N   VAL A  53      22.433  16.058  58.435  1.00 11.18           N  
ANISOU  295  N   VAL A  53     1336   1371   1539    -76     33    -31       N  
ATOM    296  CA  VAL A  53      23.539  16.363  57.536  1.00 11.67           C  
ANISOU  296  CA  VAL A  53     1390   1425   1618    -97     57    -27       C  
ATOM    297  C   VAL A  53      24.578  17.280  58.205  1.00 12.28           C  
ANISOU  297  C   VAL A  53     1454   1493   1720   -117     47    -30       C  
ATOM    298  O   VAL A  53      25.783  17.020  58.116  1.00 11.81           O  
ANISOU  298  O   VAL A  53     1364   1436   1688   -132     58    -32       O  
ATOM    299  CB  VAL A  53      23.013  17.004  56.224  1.00 11.08           C  
ANISOU  299  CB  VAL A  53     1350   1339   1521   -100     75    -19       C  
ATOM    300  CG1 VAL A  53      24.139  17.661  55.440  1.00 11.95           C  
ANISOU  300  CG1 VAL A  53     1459   1434   1646   -125    102    -13       C  
ATOM    301  CG2 VAL A  53      22.309  15.953  55.366  1.00  8.64           C  
ANISOU  301  CG2 VAL A  53     1048   1042   1194    -86     88    -19       C  
ATOM    302  N   ASP A  54      24.113  18.330  58.884  1.00 11.46           N  
ANISOU  302  N   ASP A  54     1371   1377   1606   -117     25    -34       N  
ATOM    303  CA  ASP A  54      25.002  19.209  59.651  1.00 13.14           C  
ANISOU  303  CA  ASP A  54     1573   1580   1840   -138     10    -42       C  
ATOM    304  C   ASP A  54      25.847  18.431  60.664  1.00 12.62           C  
ANISOU  304  C   ASP A  54     1467   1531   1796   -136     -8    -50       C  
ATOM    305  O   ASP A  54      27.024  18.724  60.849  1.00 11.57           O  
ANISOU  305  O   ASP A  54     1307   1397   1693   -157    -10    -55       O  
ATOM    306  CB  ASP A  54      24.210  20.289  60.393  1.00 15.66           C  
ANISOU  306  CB  ASP A  54     1924   1884   2142   -132    -13    -48       C  
ATOM    307  CG  ASP A  54      23.691  21.379  59.473  1.00 19.51           C  
ANISOU  307  CG  ASP A  54     2450   2347   2615   -137      2    -40       C  
ATOM    308  OD1 ASP A  54      24.181  21.496  58.326  1.00 19.93           O  
ANISOU  308  OD1 ASP A  54     2506   2391   2674   -153     30    -30       O  
ATOM    309  OD2 ASP A  54      22.779  22.118  59.908  1.00 20.65           O1-
ANISOU  309  OD2 ASP A  54     2624   2480   2740   -124    -14    -43       O1-
ATOM    310  N   GLU A  55      25.236  17.450  61.324  1.00 12.89           N  
ANISOU  310  N   GLU A  55     1498   1582   1818   -111    -21    -50       N  
ATOM    311  CA  GLU A  55      25.957  16.605  62.274  1.00 14.93           C  
ANISOU  311  CA  GLU A  55     1724   1857   2092   -103    -40    -55       C  
ATOM    312  C   GLU A  55      27.036  15.775  61.618  1.00 12.30           C  
ANISOU  312  C   GLU A  55     1354   1532   1787   -108    -19    -51       C  
ATOM    313  O   GLU A  55      28.155  15.695  62.127  1.00 14.67           O  
ANISOU  313  O   GLU A  55     1621   1840   2115   -115    -33    -56       O  
ATOM    314  CB  GLU A  55      25.003  15.669  63.001  1.00 19.82           C  
ANISOU  314  CB  GLU A  55     2353   2488   2688    -74    -51    -52       C  
ATOM    315  CG  GLU A  55      24.548  16.218  64.307  1.00 22.50           C  
ANISOU  315  CG  GLU A  55     2710   2828   3010    -66    -82    -60       C  
ATOM    316  CD  GLU A  55      25.629  16.222  65.364  1.00 22.39           C  
ANISOU  316  CD  GLU A  55     2672   2822   3012    -69   -111    -68       C  
ATOM    317  OE1 GLU A  55      26.185  17.308  65.613  1.00 24.14           O  
ANISOU  317  OE1 GLU A  55     2894   3035   3244    -89   -126    -78       O  
ATOM    318  OE2 GLU A  55      25.903  15.159  65.962  1.00 21.62           O1-
ANISOU  318  OE2 GLU A  55     2559   2740   2917    -52   -121    -63       O1-
ATOM    319  N   ALA A  56      26.687  15.137  60.505  1.00 10.24           N  
ANISOU  319  N   ALA A  56     1099   1270   1518   -103     11    -43       N  
ATOM    320  CA  ALA A  56      27.652  14.359  59.742  1.00 10.17           C  
ANISOU  320  CA  ALA A  56     1060   1268   1535   -107     38    -41       C  
ATOM    321  C   ALA A  56      28.799  15.254  59.273  1.00 11.27           C  
ANISOU  321  C   ALA A  56     1179   1400   1702   -136     51    -44       C  
ATOM    322  O   ALA A  56      29.963  14.859  59.330  1.00 11.91           O  
ANISOU  322  O   ALA A  56     1219   1491   1817   -142     56    -47       O  
ATOM    323  CB  ALA A  56      26.979  13.681  58.564  1.00 10.59           C  
ANISOU  323  CB  ALA A  56     1133   1320   1571    -98     68    -34       C  
ATOM    324  N   LEU A  57      28.466  16.463  58.828  1.00 11.36           N  
ANISOU  324  N   LEU A  57     1220   1394   1702   -155     58    -42       N  
ATOM    325  CA  LEU A  57      29.478  17.413  58.372  1.00 12.52           C  
ANISOU  325  CA  LEU A  57     1353   1528   1875   -188     75    -43       C  
ATOM    326  C   LEU A  57      30.448  17.749  59.497  1.00 14.19           C  
ANISOU  326  C   LEU A  57     1527   1745   2118   -201     46    -56       C  
ATOM    327  O   LEU A  57      31.641  17.935  59.262  1.00 17.07           O  
ANISOU  327  O   LEU A  57     1853   2112   2520   -225     59    -60       O  
ATOM    328  CB  LEU A  57      28.827  18.693  57.842  1.00 13.31           C  
ANISOU  328  CB  LEU A  57     1499   1604   1954   -203     84    -38       C  
ATOM    329  CG  LEU A  57      29.795  19.764  57.322  1.00 14.61           C  
ANISOU  329  CG  LEU A  57     1657   1750   2144   -241    107    -37       C  
ATOM    330  CD1 LEU A  57      30.516  19.282  56.070  1.00 12.43           C  
ANISOU  330  CD1 LEU A  57     1365   1477   1882   -252    155    -29       C  
ATOM    331  CD2 LEU A  57      29.077  21.093  57.079  1.00 15.16           C  
ANISOU  331  CD2 LEU A  57     1778   1791   2192   -252    107    -32       C  
ATOM    332  N   SER A  58      29.935  17.814  60.723  1.00 14.12           N  
ANISOU  332  N   SER A  58     1528   1742   2096   -187      4    -63       N  
ATOM    333  CA  SER A  58      30.786  18.047  61.889  1.00 15.24           C  
ANISOU  333  CA  SER A  58     1637   1892   2261   -195    -32    -77       C  
ATOM    334  C   SER A  58      31.621  16.811  62.240  1.00 14.67           C  
ANISOU  334  C   SER A  58     1517   1845   2213   -177    -40    -78       C  
ATOM    335  O   SER A  58      32.447  16.857  63.150  1.00 15.95           O  
ANISOU  335  O   SER A  58     1645   2019   2396   -181    -72    -90       O  
ATOM    336  CB  SER A  58      29.945  18.466  63.098  1.00 14.92           C  
ANISOU  336  CB  SER A  58     1627   1850   2191   -182    -73    -85       C  
ATOM    337  OG  SER A  58      29.362  19.740  62.908  1.00 13.20           O  
ANISOU  337  OG  SER A  58     1449   1607   1959   -198    -69    -87       O  
ATOM    338  N   GLY A  59      31.401  15.711  61.523  1.00 13.81           N  
ANISOU  338  N   GLY A  59     1406   1743   2099   -157    -12    -67       N  
ATOM    339  CA  GLY A  59      32.182  14.497  61.714  1.00 15.19           C  
ANISOU  339  CA  GLY A  59     1538   1936   2297   -137    -14    -66       C  
ATOM    340  C   GLY A  59      31.519  13.419  62.561  1.00 14.98           C  
ANISOU  340  C   GLY A  59     1525   1920   2247   -100    -38    -60       C  
ATOM    341  O   GLY A  59      32.159  12.437  62.949  1.00 14.57           O  
ANISOU  341  O   GLY A  59     1441   1882   2212    -79    -48    -59       O  
ATOM    342  N   PHE A  60      30.232  13.587  62.844  1.00 13.58           N  
ANISOU  342  N   PHE A  60     1393   1735   2031    -91    -46    -56       N  
ATOM    343  CA  PHE A  60      29.533  12.652  63.719  1.00 13.71           C  
ANISOU  343  CA  PHE A  60     1425   1759   2024    -59    -65    -50       C  
ATOM    344  C   PHE A  60      28.483  11.830  62.973  1.00 14.33           C  
ANISOU  344  C   PHE A  60     1532   1832   2080    -45    -36    -41       C  
ATOM    345  O   PHE A  60      27.462  12.359  62.522  1.00 13.38           O  
ANISOU  345  O   PHE A  60     1446   1703   1937    -52    -25    -41       O  
ATOM    346  CB  PHE A  60      28.897  13.412  64.882  1.00 14.80           C  
ANISOU  346  CB  PHE A  60     1592   1897   2136    -58   -100    -56       C  
ATOM    347  CG  PHE A  60      29.875  14.267  65.644  1.00 16.28           C  
ANISOU  347  CG  PHE A  60     1755   2087   2341    -74   -134    -70       C  
ATOM    348  CD1 PHE A  60      30.795  13.691  66.504  1.00 16.37           C  
ANISOU  348  CD1 PHE A  60     1735   2116   2369    -60   -164    -73       C  
ATOM    349  CD2 PHE A  60      29.881  15.642  65.488  1.00 17.32           C  
ANISOU  349  CD2 PHE A  60     1900   2206   2475   -104   -136    -81       C  
ATOM    350  CE1 PHE A  60      31.702  14.469  67.199  1.00 17.00           C  
ANISOU  350  CE1 PHE A  60     1790   2202   2467    -76   -199    -89       C  
ATOM    351  CE2 PHE A  60      30.784  16.427  66.182  1.00 17.87           C  
ANISOU  351  CE2 PHE A  60     1948   2277   2563   -123   -167    -97       C  
ATOM    352  CZ  PHE A  60      31.693  15.838  67.041  1.00 17.68           C  
ANISOU  352  CZ  PHE A  60     1888   2274   2557   -110   -200   -102       C  
ATOM    353  N   GLY A  61      28.746  10.531  62.848  1.00 14.57           N  
ANISOU  353  N   GLY A  61     1547   1867   2120    -25    -24    -35       N  
ATOM    354  CA  GLY A  61      27.857   9.623  62.148  1.00 15.54           C  
ANISOU  354  CA  GLY A  61     1693   1985   2228    -13      3    -29       C  
ATOM    355  C   GLY A  61      28.211   9.546  60.677  1.00 17.12           C  
ANISOU  355  C   GLY A  61     1885   2179   2440    -26     42    -31       C  
ATOM    356  O   GLY A  61      28.566  10.562  60.075  1.00 20.17           O  
ANISOU  356  O   GLY A  61     2269   2562   2833    -50     52    -34       O  
ATOM    357  N   ASP A  62      28.123   8.352  60.092  1.00 15.51           N  
ANISOU  357  N   ASP A  62     1681   1972   2239    -12     66    -28       N  
ATOM    358  CA  ASP A  62      28.467   8.178  58.682  1.00 17.56           C  
ANISOU  358  CA  ASP A  62     1937   2227   2507    -20    105    -31       C  
ATOM    359  C   ASP A  62      27.329   7.583  57.845  1.00 15.98           C  
ANISOU  359  C   ASP A  62     1772   2019   2280    -17    126    -32       C  
ATOM    360  O   ASP A  62      27.543   7.193  56.701  1.00 16.37           O  
ANISOU  360  O   ASP A  62     1824   2065   2332    -20    158    -36       O  
ATOM    361  CB  ASP A  62      29.723   7.308  58.540  1.00 21.93           C  
ANISOU  361  CB  ASP A  62     2452   2784   3095     -7    120    -32       C  
ATOM    362  CG  ASP A  62      29.592   5.969  59.231  1.00 26.02           C  
ANISOU  362  CG  ASP A  62     2970   3301   3616     23    110    -27       C  
ATOM    363  OD1 ASP A  62      28.465   5.443  59.331  1.00 25.23           O  
ANISOU  363  OD1 ASP A  62     2903   3193   3490     30    110    -25       O  
ATOM    364  OD2 ASP A  62      30.626   5.427  59.672  1.00 31.49           O1-
ANISOU  364  OD2 ASP A  62     3628   3998   4338     40    104    -26       O1-
ATOM    365  N   ARG A  63      26.128   7.503  58.405  1.00 15.02           N  
ANISOU  365  N   ARG A  63     1676   1896   2133    -12    108    -31       N  
ATOM    366  CA  ARG A  63      24.970   7.166  57.582  1.00 15.20           C  
ANISOU  366  CA  ARG A  63     1729   1913   2131    -14    123    -34       C  
ATOM    367  C   ARG A  63      23.702   7.858  58.072  1.00 13.02           C  
ANISOU  367  C   ARG A  63     1477   1639   1829    -17    100    -35       C  
ATOM    368  O   ARG A  63      23.514   8.089  59.267  1.00 11.71           O  
ANISOU  368  O   ARG A  63     1310   1477   1662    -10     75    -30       O  
ATOM    369  CB  ARG A  63      24.765   5.642  57.505  1.00 17.89           C  
ANISOU  369  CB  ARG A  63     2072   2248   2476      2    135    -37       C  
ATOM    370  CG  ARG A  63      24.126   4.986  58.717  1.00 20.37           C  
ANISOU  370  CG  ARG A  63     2392   2561   2787     16    116    -31       C  
ATOM    371  CD  ARG A  63      23.857   3.487  58.466  1.00 19.75           C  
ANISOU  371  CD  ARG A  63     2322   2468   2712     28    134    -33       C  
ATOM    372  NE  ARG A  63      22.820   3.262  57.457  1.00 17.05           N  
ANISOU  372  NE  ARG A  63     2004   2123   2352     16    150    -45       N  
ATOM    373  CZ  ARG A  63      23.034   2.741  56.250  1.00 17.29           C  
ANISOU  373  CZ  ARG A  63     2040   2147   2384     13    176    -56       C  
ATOM    374  NH1 ARG A  63      24.257   2.372  55.887  1.00 16.30           N1+
ANISOU  374  NH1 ARG A  63     1897   2018   2280     21    194    -56       N1+
ATOM    375  NH2 ARG A  63      22.021   2.591  55.403  1.00 16.30           N  
ANISOU  375  NH2 ARG A  63     1937   2020   2238      2    183    -68       N  
ATOM    376  N   ILE A  64      22.851   8.219  57.120  1.00 13.03           N  
ANISOU  376  N   ILE A  64     1502   1640   1809    -25    109    -39       N  
ATOM    377  CA  ILE A  64      21.598   8.890  57.414  1.00 12.49           C  
ANISOU  377  CA  ILE A  64     1454   1575   1718    -25     91    -40       C  
ATOM    378  C   ILE A  64      20.455   8.210  56.673  1.00 12.75           C  
ANISOU  378  C   ILE A  64     1504   1608   1733    -23     99    -47       C  
ATOM    379  O   ILE A  64      20.378   8.260  55.439  1.00 12.83           O  
ANISOU  379  O   ILE A  64     1527   1618   1732    -29    114    -53       O  
ATOM    380  CB  ILE A  64      21.650  10.376  57.026  1.00 10.39           C  
ANISOU  380  CB  ILE A  64     1200   1306   1442    -36     85    -38       C  
ATOM    381  CG1 ILE A  64      22.820  11.065  57.739  1.00 10.38           C  
ANISOU  381  CG1 ILE A  64     1180   1303   1461    -44     77    -34       C  
ATOM    382  CG2 ILE A  64      20.315  11.051  57.346  1.00  7.55           C  
ANISOU  382  CG2 ILE A  64      860    949   1059    -31     66    -39       C  
ATOM    383  CD1 ILE A  64      23.073  12.488  57.288  1.00  9.77           C  
ANISOU  383  CD1 ILE A  64     1114   1217   1379    -59     78    -31       C  
ATOM    384  N   ASP A  65      19.560   7.577  57.423  1.00 12.93           N  
ANISOU  384  N   ASP A  65     1528   1633   1752    -16     90    -49       N  
ATOM    385  CA  ASP A  65      18.494   6.793  56.814  1.00 13.18           C  
ANISOU  385  CA  ASP A  65     1570   1666   1773    -17     97    -59       C  
ATOM    386  C   ASP A  65      17.143   7.483  56.862  1.00 12.43           C  
ANISOU  386  C   ASP A  65     1485   1580   1659    -17     80    -63       C  
ATOM    387  O   ASP A  65      16.630   7.812  57.932  1.00 11.85           O  
ANISOU  387  O   ASP A  65     1408   1510   1584    -11     67    -59       O  
ATOM    388  CB  ASP A  65      18.394   5.430  57.490  1.00 15.93           C  
ANISOU  388  CB  ASP A  65     1911   2008   2135    -12    104    -59       C  
ATOM    389  CG  ASP A  65      19.671   4.641  57.374  1.00 18.87           C  
ANISOU  389  CG  ASP A  65     2273   2370   2528     -6    120    -55       C  
ATOM    390  OD1 ASP A  65      19.990   4.188  56.257  1.00 18.58           O  
ANISOU  390  OD1 ASP A  65     2240   2328   2491    -10    139    -64       O  
ATOM    391  OD2 ASP A  65      20.357   4.473  58.401  1.00 22.57           O1-
ANISOU  391  OD2 ASP A  65     2729   2836   3009      4    114    -45       O1-
ATOM    392  N   VAL A  66      16.569   7.689  55.683  1.00 11.17           N  
ANISOU  392  N   VAL A  66     1338   1424   1483    -21     82    -72       N  
ATOM    393  CA  VAL A  66      15.247   8.278  55.557  1.00  9.75           C  
ANISOU  393  CA  VAL A  66     1165   1254   1287    -18     65    -77       C  
ATOM    394  C   VAL A  66      14.239   7.220  55.140  1.00 10.18           C  
ANISOU  394  C   VAL A  66     1216   1313   1339    -23     67    -92       C  
ATOM    395  O   VAL A  66      14.478   6.460  54.200  1.00 11.12           O  
ANISOU  395  O   VAL A  66     1341   1428   1456    -29     79   -102       O  
ATOM    396  CB  VAL A  66      15.221   9.418  54.520  1.00  7.34           C  
ANISOU  396  CB  VAL A  66      878    951    961    -18     58    -76       C  
ATOM    397  CG1 VAL A  66      13.808  10.005  54.407  1.00  6.68           C  
ANISOU  397  CG1 VAL A  66      798    878    860     -9     37    -82       C  
ATOM    398  CG2 VAL A  66      16.243  10.487  54.874  1.00  6.26           C  
ANISOU  398  CG2 VAL A  66      744    805    827    -19     59    -63       C  
ATOM    399  N   THR A  67      13.104   7.185  55.827  1.00  9.88           N  
ANISOU  399  N   THR A  67     1169   1284   1302    -20     56    -96       N  
ATOM    400  CA  THR A  67      12.071   6.210  55.514  1.00 12.43           C  
ANISOU  400  CA  THR A  67     1484   1612   1628    -28     58   -112       C  
ATOM    401  C   THR A  67      10.701   6.851  55.367  1.00 14.15           C  
ANISOU  401  C   THR A  67     1695   1847   1835    -24     38   -121       C  
ATOM    402  O   THR A  67      10.208   7.519  56.280  1.00 15.16           O  
ANISOU  402  O   THR A  67     1815   1982   1965    -14     30   -115       O  
ATOM    403  CB  THR A  67      11.988   5.126  56.593  1.00 11.69           C  
ANISOU  403  CB  THR A  67     1378   1509   1554    -34     72   -110       C  
ATOM    404  CG2 THR A  67      10.959   4.068  56.213  1.00 12.09           C  
ANISOU  404  CG2 THR A  67     1421   1561   1611    -48     77   -128       C  
ATOM    405  OG1 THR A  67      13.272   4.511  56.743  1.00 12.40           O  
ANISOU  405  OG1 THR A  67     1474   1583   1655    -33     88   -101       O  
ATOM    406  N   ILE A  68      10.093   6.648  54.205  1.00 12.48           N  
ANISOU  406  N   ILE A  68     1487   1644   1611    -28     28   -137       N  
ATOM    407  CA  ILE A  68       8.707   7.034  54.009  1.00 12.99           C  
ANISOU  407  CA  ILE A  68     1538   1728   1670    -23      7   -150       C  
ATOM    408  C   ILE A  68       7.835   5.888  54.500  1.00 13.65           C  
ANISOU  408  C   ILE A  68     1598   1814   1773    -39     15   -164       C  
ATOM    409  O   ILE A  68       7.710   4.855  53.835  1.00 12.27           O  
ANISOU  409  O   ILE A  68     1423   1635   1603    -55     20   -180       O  
ATOM    410  CB  ILE A  68       8.399   7.349  52.538  1.00 13.23           C  
ANISOU  410  CB  ILE A  68     1583   1768   1676    -21    -12   -161       C  
ATOM    411  CG1 ILE A  68       9.353   8.424  52.005  1.00 13.17           C  
ANISOU  411  CG1 ILE A  68     1604   1753   1647     -9    -13   -145       C  
ATOM    412  CG2 ILE A  68       6.959   7.797  52.394  1.00 13.54           C  
ANISOU  412  CG2 ILE A  68     1604   1830   1711    -12    -39   -174       C  
ATOM    413  CD1 ILE A  68       9.213   8.684  50.507  1.00 12.70           C  
ANISOU  413  CD1 ILE A  68     1567   1700   1556     -5    -28   -153       C  
ATOM    414  N   ASN A  69       7.260   6.061  55.684  1.00 14.32           N  
ANISOU  414  N   ASN A  69     1665   1904   1872    -35     19   -158       N  
ATOM    415  CA  ASN A  69       6.509   4.989  56.321  1.00 16.83           C  
ANISOU  415  CA  ASN A  69     1961   2220   2211    -52     34   -167       C  
ATOM    416  C   ASN A  69       5.178   4.753  55.604  1.00 18.60           C  
ANISOU  416  C   ASN A  69     2163   2464   2440    -61     18   -192       C  
ATOM    417  O   ASN A  69       4.676   5.634  54.905  1.00 16.33           O  
ANISOU  417  O   ASN A  69     1872   2195   2137    -47     -9   -199       O  
ATOM    418  CB  ASN A  69       6.295   5.310  57.802  1.00 14.95           C  
ANISOU  418  CB  ASN A  69     1715   1983   1983    -44     46   -153       C  
ATOM    419  CG  ASN A  69       7.607   5.522  58.546  1.00 14.46           C  
ANISOU  419  CG  ASN A  69     1674   1904   1917    -35     56   -130       C  
ATOM    420  ND2 ASN A  69       7.688   6.605  59.317  1.00 13.12           N  
ANISOU  420  ND2 ASN A  69     1507   1739   1738    -17     50   -119       N  
ATOM    421  OD1 ASN A  69       8.544   4.732  58.411  1.00 14.14           O  
ANISOU  421  OD1 ASN A  69     1646   1846   1881    -42     69   -126       O  
ATOM    422  N   LYS A  70       4.623   3.557  55.766  1.00 21.10           N  
ANISOU  422  N   LYS A  70     2462   2776   2778    -85     32   -206       N  
ATOM    423  CA  LYS A  70       3.427   3.166  55.027  1.00 24.04           C  
ANISOU  423  CA  LYS A  70     2810   3166   3158   -100     16   -234       C  
ATOM    424  C   LYS A  70       2.200   3.982  55.442  1.00 23.17           C  
ANISOU  424  C   LYS A  70     2667   3083   3054    -88      1   -239       C  
ATOM    425  O   LYS A  70       1.290   4.192  54.640  1.00 23.08           O  
ANISOU  425  O   LYS A  70     2635   3094   3041    -87    -27   -260       O  
ATOM    426  CB  LYS A  70       3.160   1.672  55.211  1.00 29.56           C  
ANISOU  426  CB  LYS A  70     3501   3849   3883   -133     40   -248       C  
ATOM    427  CG  LYS A  70       2.203   1.082  54.189  1.00 34.00           C  
ANISOU  427  CG  LYS A  70     4044   4424   4452   -154     21   -282       C  
ATOM    428  CD  LYS A  70       2.366  -0.430  54.095  1.00 37.30           C  
ANISOU  428  CD  LYS A  70     4469   4814   4890   -187     45   -296       C  
ATOM    429  CE  LYS A  70       2.183  -1.095  55.446  1.00 39.28           C  
ANISOU  429  CE  LYS A  70     4709   5046   5168   -201     83   -281       C  
ATOM    430  NZ  LYS A  70       2.354  -2.572  55.347  1.00 41.71           N1+
ANISOU  430  NZ  LYS A  70     5029   5322   5496   -232    109   -292       N1+
ATOM    431  N   ASP A  71       2.183   4.463  56.683  1.00 21.52           N  
ANISOU  431  N   ASP A  71     2452   2872   2851    -76     18   -220       N  
ATOM    432  CA  ASP A  71       1.074   5.289  57.152  1.00 20.30           C  
ANISOU  432  CA  ASP A  71     2268   2742   2703    -59      8   -224       C  
ATOM    433  C   ASP A  71       1.195   6.742  56.677  1.00 20.76           C  
ANISOU  433  C   ASP A  71     2339   2812   2736    -26    -22   -217       C  
ATOM    434  O   ASP A  71       0.373   7.586  57.029  1.00 20.74           O  
ANISOU  434  O   ASP A  71     2316   2829   2737     -5    -32   -219       O  
ATOM    435  CB  ASP A  71       0.977   5.236  58.680  1.00 19.61           C  
ANISOU  435  CB  ASP A  71     2175   2649   2629    -58     40   -209       C  
ATOM    436  CG  ASP A  71       2.170   5.877  59.375  1.00 19.89           C  
ANISOU  436  CG  ASP A  71     2246   2668   2646    -39     48   -182       C  
ATOM    437  OD1 ASP A  71       3.188   6.172  58.718  1.00 19.16           O  
ANISOU  437  OD1 ASP A  71     2182   2564   2535    -33     35   -175       O  
ATOM    438  OD2 ASP A  71       2.094   6.065  60.604  1.00 21.44           O1-
ANISOU  438  OD2 ASP A  71     2442   2861   2843    -32     68   -170       O1-
ATOM    439  N   GLY A  72       2.223   7.031  55.882  1.00 21.02           N  
ANISOU  439  N   GLY A  72     2407   2833   2746    -20    -34   -209       N  
ATOM    440  CA  GLY A  72       2.402   8.363  55.330  1.00 20.55           C  
ANISOU  440  CA  GLY A  72     2365   2780   2662      9    -60   -201       C  
ATOM    441  C   GLY A  72       3.374   9.251  56.094  1.00 19.14           C  
ANISOU  441  C   GLY A  72     2213   2584   2473     26    -49   -176       C  
ATOM    442  O   GLY A  72       3.788  10.298  55.597  1.00 19.20           O  
ANISOU  442  O   GLY A  72     2245   2589   2461     45    -66   -166       O  
ATOM    443  N   SER A  73       3.736   8.844  57.306  1.00 16.20           N  
ANISOU  443  N   SER A  73     1840   2200   2115     17    -22   -166       N  
ATOM    444  CA  SER A  73       4.717   9.593  58.090  1.00 16.10           C  
ANISOU  444  CA  SER A  73     1852   2172   2092     30    -14   -146       C  
ATOM    445  C   SER A  73       6.118   9.396  57.519  1.00 16.80           C  
ANISOU  445  C   SER A  73     1970   2243   2171     21    -11   -135       C  
ATOM    446  O   SER A  73       6.355   8.468  56.744  1.00 17.95           O  
ANISOU  446  O   SER A  73     2116   2384   2319      4     -7   -143       O  
ATOM    447  CB  SER A  73       4.691   9.159  59.555  1.00 16.87           C  
ANISOU  447  CB  SER A  73     1942   2265   2203     25     12   -138       C  
ATOM    448  OG  SER A  73       5.101   7.809  59.679  1.00 16.98           O  
ANISOU  448  OG  SER A  73     1956   2267   2229      1     32   -138       O  
ATOM    449  N   LEU A  74       7.046  10.264  57.909  1.00 14.98           N  
ANISOU  449  N   LEU A  74     1761   1999   1932     32    -11   -120       N  
ATOM    450  CA  LEU A  74       8.421  10.147  57.448  1.00 13.44           C  
ANISOU  450  CA  LEU A  74     1588   1788   1732     24     -5   -110       C  
ATOM    451  C   LEU A  74       9.389  10.082  58.625  1.00 12.28           C  
ANISOU  451  C   LEU A  74     1446   1627   1592     22      8    -97       C  
ATOM    452  O   LEU A  74       9.212  10.777  59.630  1.00 13.37           O  
ANISOU  452  O   LEU A  74     1585   1765   1728     33      6    -92       O  
ATOM    453  CB  LEU A  74       8.783  11.313  56.523  1.00 13.08           C  
ANISOU  453  CB  LEU A  74     1563   1738   1666     34    -21   -105       C  
ATOM    454  CG  LEU A  74      10.144  11.219  55.828  1.00 13.39           C  
ANISOU  454  CG  LEU A  74     1623   1763   1701     24    -12    -97       C  
ATOM    455  CD1 LEU A  74      10.010  11.418  54.323  1.00 13.53           C  
ANISOU  455  CD1 LEU A  74     1656   1784   1699     25    -21   -101       C  
ATOM    456  CD2 LEU A  74      11.111  12.231  56.416  1.00 12.45           C  
ANISOU  456  CD2 LEU A  74     1519   1629   1582     28    -10    -82       C  
ATOM    457  N   THR A  75      10.406   9.233  58.491  1.00  9.42           N  
ANISOU  457  N   THR A  75     1088   1253   1237      9     22    -92       N  
ATOM    458  CA  THR A  75      11.423   9.053  59.519  1.00  8.18           C  
ANISOU  458  CA  THR A  75      936   1085   1088      9     31    -80       C  
ATOM    459  C   THR A  75      12.805   9.448  58.999  1.00 10.45           C  
ANISOU  459  C   THR A  75     1235   1362   1375      6     30    -72       C  
ATOM    460  O   THR A  75      13.182   9.103  57.875  1.00 10.85           O  
ANISOU  460  O   THR A  75     1289   1409   1424     -1     36    -76       O  
ATOM    461  CB  THR A  75      11.473   7.584  60.015  1.00 15.30           C  
ANISOU  461  CB  THR A  75     1829   1981   2004     -1     49    -79       C  
ATOM    462  CG2 THR A  75      12.604   7.377  61.015  1.00 14.33           C  
ANISOU  462  CG2 THR A  75     1712   1847   1886      3     54    -65       C  
ATOM    463  OG1 THR A  75      10.229   7.237  60.637  1.00 16.38           O  
ANISOU  463  OG1 THR A  75     1953   2126   2143     -1     54    -85       O  
ATOM    464  N   VAL A  76      13.561  10.169  59.818  1.00 10.56           N  
ANISOU  464  N   VAL A  76     1254   1369   1388     10     24    -63       N  
ATOM    465  CA  VAL A  76      14.965  10.413  59.524  1.00 11.09           C  
ANISOU  465  CA  VAL A  76     1324   1426   1461      4     27    -56       C  
ATOM    466  C   VAL A  76      15.812   9.996  60.714  1.00 11.42           C  
ANISOU  466  C   VAL A  76     1360   1465   1515      6     27    -48       C  
ATOM    467  O   VAL A  76      15.574  10.439  61.834  1.00 11.40           O  
ANISOU  467  O   VAL A  76     1360   1463   1507     14     17    -46       O  
ATOM    468  CB  VAL A  76      15.236  11.891  59.191  1.00 10.18           C  
ANISOU  468  CB  VAL A  76     1223   1306   1338      6     15    -53       C  
ATOM    469  CG1 VAL A  76      16.728  12.114  58.924  1.00  9.40           C  
ANISOU  469  CG1 VAL A  76     1124   1199   1250     -5     21    -47       C  
ATOM    470  CG2 VAL A  76      14.402  12.318  57.993  1.00  8.76           C  
ANISOU  470  CG2 VAL A  76     1054   1130   1142      8     13    -58       C  
ATOM    471  N   GLN A  77      16.792   9.135  60.478  1.00 11.70           N  
ANISOU  471  N   GLN A  77     1387   1495   1564      3     38    -45       N  
ATOM    472  CA  GLN A  77      17.644   8.672  61.566  1.00 11.05           C  
ANISOU  472  CA  GLN A  77     1296   1409   1492      8     34    -37       C  
ATOM    473  C   GLN A  77      19.118   8.904  61.256  1.00 11.74           C  
ANISOU  473  C   GLN A  77     1373   1492   1595      4     34    -34       C  
ATOM    474  O   GLN A  77      19.600   8.525  60.187  1.00 12.48           O  
ANISOU  474  O   GLN A  77     1462   1582   1698     -3     50    -36       O  
ATOM    475  CB  GLN A  77      17.381   7.187  61.846  1.00  9.46           C  
ANISOU  475  CB  GLN A  77     1091   1203   1298     12     48    -34       C  
ATOM    476  CG  GLN A  77      18.223   6.596  62.980  1.00  9.50           C  
ANISOU  476  CG  GLN A  77     1093   1205   1311     23     43    -23       C  
ATOM    477  CD  GLN A  77      17.756   5.202  63.404  1.00 12.92           C  
ANISOU  477  CD  GLN A  77     1531   1631   1749     28     58    -17       C  
ATOM    478  NE2 GLN A  77      18.240   4.735  64.550  1.00 14.08           N  
ANISOU  478  NE2 GLN A  77     1681   1773   1895     42     52     -5       N  
ATOM    479  OE1 GLN A  77      16.956   4.570  62.722  1.00 14.27           O  
ANISOU  479  OE1 GLN A  77     1704   1797   1921     20     74    -25       O  
ATOM    480  N   ASP A  78      19.833   9.539  62.180  1.00 11.89           N  
ANISOU  480  N   ASP A  78     1388   1512   1618      6     16    -30       N  
ATOM    481  CA  ASP A  78      21.280   9.630  62.045  1.00 12.24           C  
ANISOU  481  CA  ASP A  78     1414   1554   1683      2     15    -27       C  
ATOM    482  C   ASP A  78      21.964   8.868  63.175  1.00 12.14           C  
ANISOU  482  C   ASP A  78     1389   1543   1679     15      3    -21       C  
ATOM    483  O   ASP A  78      21.303   8.347  64.085  1.00  9.64           O  
ANISOU  483  O   ASP A  78     1084   1228   1350     27     -3    -16       O  
ATOM    484  CB  ASP A  78      21.762  11.094  61.992  1.00 13.21           C  
ANISOU  484  CB  ASP A  78     1538   1674   1806    -11      3    -31       C  
ATOM    485  CG  ASP A  78      21.637  11.841  63.325  1.00 13.88           C  
ANISOU  485  CG  ASP A  78     1631   1761   1881     -7    -24    -33       C  
ATOM    486  OD1 ASP A  78      22.058  11.328  64.389  1.00 12.23           O  
ANISOU  486  OD1 ASP A  78     1415   1558   1675      4    -39    -30       O  
ATOM    487  OD2 ASP A  78      21.161  12.994  63.292  1.00 12.75           O1-
ANISOU  487  OD2 ASP A  78     1505   1614   1727    -12    -31    -38       O1-
ATOM    488  N   HIS A  79      23.292   8.818  63.112  1.00 11.91           N  
ANISOU  488  N   HIS A  79     1337   1515   1673     14      0    -20       N  
ATOM    489  CA  HIS A  79      24.096   8.150  64.122  1.00 13.64           C  
ANISOU  489  CA  HIS A  79     1542   1738   1902     30    -16    -13       C  
ATOM    490  C   HIS A  79      25.187   9.081  64.648  1.00 12.14           C  
ANISOU  490  C   HIS A  79     1332   1555   1725     23    -42    -18       C  
ATOM    491  O   HIS A  79      26.316   8.658  64.885  1.00 11.90           O  
ANISOU  491  O   HIS A  79     1274   1529   1717     31    -51    -16       O  
ATOM    492  CB  HIS A  79      24.693   6.861  63.546  1.00 15.33           C  
ANISOU  492  CB  HIS A  79     1741   1948   2138     40      4     -9       C  
ATOM    493  CG  HIS A  79      23.655   5.894  63.070  1.00 18.28           C  
ANISOU  493  CG  HIS A  79     2133   2312   2500     43     28     -7       C  
ATOM    494  CD2 HIS A  79      22.900   5.880  61.943  1.00 19.17           C  
ANISOU  494  CD2 HIS A  79     2258   2421   2606     31     50    -14       C  
ATOM    495  ND1 HIS A  79      23.268   4.792  63.803  1.00 19.36           N  
ANISOU  495  ND1 HIS A  79     2283   2443   2633     60     29      2       N  
ATOM    496  CE1 HIS A  79      22.331   4.134  63.145  1.00 20.08           C  
ANISOU  496  CE1 HIS A  79     2388   2525   2717     55     52     -1       C  
ATOM    497  NE2 HIS A  79      22.086   4.775  62.014  1.00 20.56           N  
ANISOU  497  NE2 HIS A  79     2447   2588   2775     38     62    -12       N  
ATOM    498  N   GLY A  80      24.833  10.351  64.825  1.00 12.48           N  
ANISOU  498  N   GLY A  80     1388   1597   1755      9    -54    -25       N  
ATOM    499  CA  GLY A  80      25.721  11.336  65.420  1.00 12.66           C  
ANISOU  499  CA  GLY A  80     1398   1624   1789     -2    -81    -33       C  
ATOM    500  C   GLY A  80      25.685  11.250  66.937  1.00 13.02           C  
ANISOU  500  C   GLY A  80     1452   1677   1818     15   -114    -33       C  
ATOM    501  O   GLY A  80      25.377  10.197  67.485  1.00 12.37           O  
ANISOU  501  O   GLY A  80     1378   1598   1725     36   -114    -22       O  
ATOM    502  N   ARG A  81      25.972  12.361  67.612  1.00 13.53           N  
ANISOU  502  N   ARG A  81     1521   1743   1878      5   -142    -44       N  
ATOM    503  CA  ARG A  81      26.133  12.367  69.070  1.00 13.13           C  
ANISOU  503  CA  ARG A  81     1479   1700   1809     20   -178    -46       C  
ATOM    504  C   ARG A  81      24.823  12.161  69.833  1.00 15.41           C  
ANISOU  504  C   ARG A  81     1807   1988   2059     37   -175    -41       C  
ATOM    505  O   ARG A  81      24.830  11.744  70.995  1.00 15.97           O  
ANISOU  505  O   ARG A  81     1891   2067   2111     56   -196    -36       O  
ATOM    506  CB  ARG A  81      26.785  13.681  69.519  1.00 12.88           C  
ANISOU  506  CB  ARG A  81     1441   1668   1783     -0   -207    -64       C  
ATOM    507  CG  ARG A  81      28.250  13.841  69.089  1.00 12.09           C  
ANISOU  507  CG  ARG A  81     1296   1573   1725    -17   -216    -70       C  
ATOM    508  CD  ARG A  81      28.718  15.291  69.219  1.00 12.19           C  
ANISOU  508  CD  ARG A  81     1305   1578   1747    -46   -234    -90       C  
ATOM    509  NE  ARG A  81      28.025  16.173  68.281  1.00 12.75           N  
ANISOU  509  NE  ARG A  81     1400   1631   1815    -66   -205    -91       N  
ATOM    510  CZ  ARG A  81      28.259  17.477  68.157  1.00 13.88           C  
ANISOU  510  CZ  ARG A  81     1548   1758   1967    -94   -211   -105       C  
ATOM    511  NH1 ARG A  81      29.177  18.065  68.919  1.00 13.59           N1+
ANISOU  511  NH1 ARG A  81     1494   1725   1944   -108   -245   -123       N1+
ATOM    512  NH2 ARG A  81      27.573  18.193  67.269  1.00 12.43           N  
ANISOU  512  NH2 ARG A  81     1389   1556   1778   -106   -183   -103       N  
ATOM    513  N   GLY A  82      23.703  12.437  69.176  1.00 13.64           N  
ANISOU  513  N   GLY A  82     1602   1756   1825     31   -149    -40       N  
ATOM    514  CA  GLY A  82      22.412  12.419  69.833  1.00 11.01           C  
ANISOU  514  CA  GLY A  82     1301   1423   1459     44   -143    -38       C  
ATOM    515  C   GLY A  82      22.167  13.775  70.457  1.00 13.25           C  
ANISOU  515  C   GLY A  82     1605   1702   1725     39   -162    -53       C  
ATOM    516  O   GLY A  82      23.073  14.351  71.062  1.00 13.21           O  
ANISOU  516  O   GLY A  82     1596   1700   1724     32   -192    -63       O  
ATOM    517  N   MET A  83      20.958  14.302  70.284  1.00 15.00           N  
ANISOU  517  N   MET A  83     1850   1919   1930     40   -146    -57       N  
ATOM    518  CA  MET A  83      20.596  15.590  70.868  1.00 15.52           C  
ANISOU  518  CA  MET A  83     1939   1978   1978     37   -160    -72       C  
ATOM    519  C   MET A  83      20.750  15.523  72.378  1.00 17.25           C  
ANISOU  519  C   MET A  83     2177   2206   2171     52   -186    -77       C  
ATOM    520  O   MET A  83      20.535  14.467  72.979  1.00 16.94           O  
ANISOU  520  O   MET A  83     2142   2177   2118     69   -181    -64       O  
ATOM    521  CB  MET A  83      19.160  15.982  70.494  1.00 13.90           C  
ANISOU  521  CB  MET A  83     1754   1769   1760     44   -137    -74       C  
ATOM    522  CG  MET A  83      18.920  16.178  69.001  1.00 13.32           C  
ANISOU  522  CG  MET A  83     1668   1687   1705     32   -117    -71       C  
ATOM    523  SD  MET A  83      17.232  16.706  68.623  1.00 21.99           S  
ANISOU  523  SD  MET A  83     2785   2783   2788     45    -98    -74       S  
ATOM    524  CE  MET A  83      17.226  18.361  69.302  1.00 19.02           C  
ANISOU  524  CE  MET A  83     2437   2391   2398     46   -118    -91       C  
ATOM    525  N   PRO A  84      21.150  16.647  72.991  1.00 19.84           N  
ANISOU  525  N   PRO A  84     2519   2529   2493     46   -212    -94       N  
ATOM    526  CA  PRO A  84      21.294  16.741  74.450  1.00 19.30           C  
ANISOU  526  CA  PRO A  84     2473   2467   2392     60   -239   -102       C  
ATOM    527  C   PRO A  84      20.049  16.262  75.172  1.00 15.32           C  
ANISOU  527  C   PRO A  84     1998   1968   1853     83   -218    -95       C  
ATOM    528  O   PRO A  84      18.933  16.652  74.841  1.00 13.97           O  
ANISOU  528  O   PRO A  84     1840   1792   1676     87   -193    -97       O  
ATOM    529  CB  PRO A  84      21.527  18.235  74.682  1.00 21.54           C  
ANISOU  529  CB  PRO A  84     2773   2736   2674     44   -259   -126       C  
ATOM    530  CG  PRO A  84      22.215  18.686  73.426  1.00 23.86           C  
ANISOU  530  CG  PRO A  84     3038   3020   3008     18   -254   -128       C  
ATOM    531  CD  PRO A  84      21.597  17.874  72.308  1.00 21.75           C  
ANISOU  531  CD  PRO A  84     2756   2754   2754     22   -218   -108       C  
ATOM    532  N   THR A  85      20.246  15.399  76.153  1.00 16.14           N  
ANISOU  532  N   THR A  85     2112   2084   1934    101   -229    -85       N  
ATOM    533  CA  THR A  85      19.132  14.785  76.851  1.00 15.73           C  
ANISOU  533  CA  THR A  85     2088   2039   1851    121   -204    -74       C  
ATOM    534  C   THR A  85      18.873  15.455  78.192  1.00 15.81           C  
ANISOU  534  C   THR A  85     2138   2052   1818    135   -219    -88       C  
ATOM    535  O   THR A  85      18.012  15.019  78.949  1.00 14.70           O  
ANISOU  535  O   THR A  85     2024   1916   1645    153   -199    -80       O  
ATOM    536  CB  THR A  85      19.392  13.301  77.079  1.00 15.70           C  
ANISOU  536  CB  THR A  85     2076   2042   1845    134   -197    -49       C  
ATOM    537  CG2 THR A  85      19.544  12.577  75.747  1.00 13.91           C  
ANISOU  537  CG2 THR A  85     1815   1812   1659    122   -177    -38       C  
ATOM    538  OG1 THR A  85      20.597  13.159  77.838  1.00 16.30           O  
ANISOU  538  OG1 THR A  85     2153   2126   1913    141   -238    -50       O  
ATOM    539  N   GLY A  86      19.626  16.516  78.475  1.00 15.88           N  
ANISOU  539  N   GLY A  86     2152   2056   1826    124   -256   -110       N  
ATOM    540  CA  GLY A  86      19.545  17.192  79.760  1.00 16.74           C  
ANISOU  540  CA  GLY A  86     2301   2167   1893    137   -277   -128       C  
ATOM    541  C   GLY A  86      18.337  18.098  79.901  1.00 16.20           C  
ANISOU  541  C   GLY A  86     2261   2088   1805    143   -251   -143       C  
ATOM    542  O   GLY A  86      17.461  18.124  79.031  1.00 16.51           O  
ANISOU  542  O   GLY A  86     2287   2122   1865    141   -216   -137       O  
ATOM    543  N   MET A  87      18.299  18.848  81.000  1.00 16.18           N  
ANISOU  543  N   MET A  87     2298   2085   1766    153   -269   -164       N  
ATOM    544  CA  MET A  87      17.193  19.756  81.303  1.00 15.54           C  
ANISOU  544  CA  MET A  87     2249   1994   1663    164   -246   -181       C  
ATOM    545  C   MET A  87      17.519  21.211  80.978  1.00 16.57           C  
ANISOU  545  C   MET A  87     2384   2103   1811    146   -266   -210       C  
ATOM    546  O   MET A  87      18.642  21.672  81.176  1.00 15.35           O  
ANISOU  546  O   MET A  87     2227   1943   1661    129   -307   -225       O  
ATOM    547  CB  MET A  87      16.807  19.657  82.785  1.00 17.79           C  
ANISOU  547  CB  MET A  87     2581   2289   1891    187   -247   -187       C  
ATOM    548  CG  MET A  87      16.173  18.332  83.199  1.00 18.88           C  
ANISOU  548  CG  MET A  87     2723   2442   2007    207   -214   -157       C  
ATOM    549  SD  MET A  87      14.526  18.114  82.501  1.00 32.05           S  
ANISOU  549  SD  MET A  87     4377   4108   3691    213   -150   -146       S  
ATOM    550  CE  MET A  87      14.014  16.578  83.277  1.00 28.07           C  
ANISOU  550  CE  MET A  87     3887   3620   3156    230   -117   -115       C  
ATOM    551  N   HIS A  88      16.519  21.931  80.486  1.00 18.35           N  
ANISOU  551  N   HIS A  88     2615   2313   2042    151   -237   -216       N  
ATOM    552  CA  HIS A  88      16.604  23.374  80.353  1.00 21.30           C  
ANISOU  552  CA  HIS A  88     3008   2662   2423    142   -250   -243       C  
ATOM    553  C   HIS A  88      16.238  23.971  81.708  1.00 24.10           C  
ANISOU  553  C   HIS A  88     3415   3014   2730    162   -256   -268       C  
ATOM    554  O   HIS A  88      16.763  23.557  82.739  1.00 27.27           O  
ANISOU  554  O   HIS A  88     3833   3429   3098    167   -280   -272       O  
ATOM    555  CB  HIS A  88      15.668  23.873  79.247  1.00 22.75           C  
ANISOU  555  CB  HIS A  88     3181   2830   2633    145   -217   -238       C  
ATOM    556  CG  HIS A  88      16.022  25.228  78.706  1.00 24.64           C  
ANISOU  556  CG  HIS A  88     3429   3038   2894    129   -231   -258       C  
ATOM    557  CD2 HIS A  88      16.802  25.591  77.660  1.00 25.55           C  
ANISOU  557  CD2 HIS A  88     3522   3137   3048    101   -243   -255       C  
ATOM    558  ND1 HIS A  88      15.528  26.394  79.245  1.00 24.62           N  
ANISOU  558  ND1 HIS A  88     3467   3013   2873    142   -231   -284       N  
ATOM    559  CE1 HIS A  88      15.998  27.425  78.558  1.00 25.59           C  
ANISOU  559  CE1 HIS A  88     3593   3105   3022    122   -243   -296       C  
ATOM    560  NE2 HIS A  88      16.768  26.964  77.593  1.00 25.73           N  
ANISOU  560  NE2 HIS A  88     3573   3127   3075     96   -249   -277       N  
ATOM    561  N   ALA A  89      15.316  24.924  81.709  1.00 23.48           N  
ANISOU  561  N   ALA A  89     3360   2917   2643    176   -234   -284       N  
ATOM    562  CA  ALA A  89      14.834  25.522  82.948  1.00 21.56           C  
ANISOU  562  CA  ALA A  89     3168   2671   2355    198   -232   -309       C  
ATOM    563  C   ALA A  89      13.528  24.864  83.383  1.00 17.27           C  
ANISOU  563  C   ALA A  89     2631   2145   1784    230   -186   -295       C  
ATOM    564  O   ALA A  89      12.831  24.280  82.557  1.00 14.94           O  
ANISOU  564  O   ALA A  89     2302   1859   1515    233   -153   -272       O  
ATOM    565  CB  ALA A  89      14.642  27.021  82.766  1.00 22.11           C  
ANISOU  565  CB  ALA A  89     3263   2706   2433    196   -237   -339       C  
ATOM    566  N   MET A  90      13.210  24.959  84.673  1.00 16.20           N  
ANISOU  566  N   MET A  90     2540   2017   1597    251   -181   -310       N  
ATOM    567  CA  MET A  90      11.909  24.531  85.194  1.00 17.95           C  
ANISOU  567  CA  MET A  90     2776   2254   1792    281   -131   -302       C  
ATOM    568  C   MET A  90      11.575  23.069  84.884  1.00 17.45           C  
ANISOU  568  C   MET A  90     2677   2214   1739    280   -103   -264       C  
ATOM    569  O   MET A  90      10.409  22.719  84.701  1.00 17.02           O  
ANISOU  569  O   MET A  90     2608   2169   1689    296    -56   -253       O  
ATOM    570  CB  MET A  90      10.794  25.425  84.643  1.00 18.97           C  
ANISOU  570  CB  MET A  90     2901   2366   1941    297    -97   -314       C  
ATOM    571  CG  MET A  90      10.689  26.787  85.296  1.00 20.72           C  
ANISOU  571  CG  MET A  90     3171   2563   2140    311   -105   -352       C  
ATOM    572  SD  MET A  90       9.645  27.924  84.358  1.00 31.15           S  
ANISOU  572  SD  MET A  90     4481   3857   3496    328    -77   -363       S  
ATOM    573  CE  MET A  90      10.727  28.349  83.007  1.00 17.91           C  
ANISOU  573  CE  MET A  90     2776   2156   1873    290   -118   -357       C  
ATOM    574  N   GLY A  91      12.599  22.227  84.821  1.00 16.17           N  
ANISOU  574  N   GLY A  91     2499   2062   1582    263   -133   -247       N  
ATOM    575  CA  GLY A  91      12.398  20.816  84.551  1.00 18.32           C  
ANISOU  575  CA  GLY A  91     2744   2354   1864    262   -109   -212       C  
ATOM    576  C   GLY A  91      11.972  20.508  83.124  1.00 17.91           C  
ANISOU  576  C   GLY A  91     2640   2300   1866    249    -89   -196       C  
ATOM    577  O   GLY A  91      11.548  19.398  82.825  1.00 19.47           O  
ANISOU  577  O   GLY A  91     2813   2509   2075    248    -62   -171       O  
ATOM    578  N   ILE A  92      12.078  21.488  82.236  1.00 16.52           N  
ANISOU  578  N   ILE A  92     2449   2106   1722    239   -102   -211       N  
ATOM    579  CA  ILE A  92      11.740  21.258  80.839  1.00 15.33           C  
ANISOU  579  CA  ILE A  92     2254   1953   1619    228    -87   -197       C  
ATOM    580  C   ILE A  92      12.968  20.760  80.096  1.00 15.55           C  
ANISOU  580  C   ILE A  92     2252   1980   1676    201   -118   -183       C  
ATOM    581  O   ILE A  92      14.022  21.382  80.157  1.00 14.07           O  
ANISOU  581  O   ILE A  92     2073   1781   1491    187   -156   -197       O  
ATOM    582  CB  ILE A  92      11.206  22.525  80.171  1.00 14.55           C  
ANISOU  582  CB  ILE A  92     2155   1834   1540    233    -83   -214       C  
ATOM    583  CG1 ILE A  92       9.948  23.002  80.901  1.00 16.30           C  
ANISOU  583  CG1 ILE A  92     2400   2057   1735    263    -49   -229       C  
ATOM    584  CG2 ILE A  92      10.912  22.267  78.695  1.00 14.25           C  
ANISOU  584  CG2 ILE A  92     2074   1796   1546    222    -72   -198       C  
ATOM    585  CD1 ILE A  92       9.389  24.295  80.364  1.00 17.78           C  
ANISOU  585  CD1 ILE A  92     2593   2223   1938    275    -45   -248       C  
ATOM    586  N   PRO A  93      12.840  19.610  79.415  1.00 15.21           N  
ANISOU  586  N   PRO A  93     2176   1949   1655    194   -100   -158       N  
ATOM    587  CA  PRO A  93      13.977  19.066  78.663  1.00 14.19           C  
ANISOU  587  CA  PRO A  93     2018   1819   1555    172   -125   -146       C  
ATOM    588  C   PRO A  93      14.444  20.046  77.591  1.00 13.51           C  
ANISOU  588  C   PRO A  93     1917   1714   1501    154   -142   -157       C  
ATOM    589  O   PRO A  93      13.621  20.723  76.980  1.00 12.84           O  
ANISOU  589  O   PRO A  93     1830   1620   1427    160   -124   -163       O  
ATOM    590  CB  PRO A  93      13.411  17.790  78.029  1.00 13.89           C  
ANISOU  590  CB  PRO A  93     1951   1794   1534    172    -94   -121       C  
ATOM    591  CG  PRO A  93      12.219  17.430  78.873  1.00 16.20           C  
ANISOU  591  CG  PRO A  93     2261   2096   1798    192    -58   -118       C  
ATOM    592  CD  PRO A  93      11.652  18.744  79.346  1.00 16.36           C  
ANISOU  592  CD  PRO A  93     2307   2108   1799    206    -57   -143       C  
ATOM    593  N   THR A  94      15.754  20.126  77.399  1.00 14.22           N  
ANISOU  593  N   THR A  94     1997   1800   1606    135   -175   -158       N  
ATOM    594  CA  THR A  94      16.355  20.922  76.337  1.00 15.68           C  
ANISOU  594  CA  THR A  94     2165   1968   1825    113   -187   -165       C  
ATOM    595  C   THR A  94      15.751  20.613  74.969  1.00 12.81           C  
ANISOU  595  C   THR A  94     1774   1603   1489    109   -160   -149       C  
ATOM    596  O   THR A  94      15.509  21.516  74.166  1.00 12.93           O  
ANISOU  596  O   THR A  94     1791   1601   1520    105   -157   -156       O  
ATOM    597  CB  THR A  94      17.878  20.683  76.274  1.00 17.44           C  
ANISOU  597  CB  THR A  94     2369   2191   2065     91   -220   -164       C  
ATOM    598  CG2 THR A  94      18.491  21.405  75.091  1.00 17.03           C  
ANISOU  598  CG2 THR A  94     2299   2122   2051     65   -224   -168       C  
ATOM    599  OG1 THR A  94      18.482  21.167  77.477  1.00 21.51           O  
ANISOU  599  OG1 THR A  94     2910   2708   2556     92   -253   -184       O  
ATOM    600  N   VAL A  95      15.514  19.330  74.706  1.00 11.22           N  
ANISOU  600  N   VAL A  95     1551   1419   1294    113   -142   -130       N  
ATOM    601  CA  VAL A  95      14.954  18.904  73.427  1.00  9.13           C  
ANISOU  601  CA  VAL A  95     1261   1155   1052    109   -119   -117       C  
ATOM    602  C   VAL A  95      13.520  19.437  73.255  1.00 11.08           C  
ANISOU  602  C   VAL A  95     1517   1400   1292    127    -96   -122       C  
ATOM    603  O   VAL A  95      13.093  19.747  72.143  1.00 12.05           O  
ANISOU  603  O   VAL A  95     1627   1518   1433    125    -88   -120       O  
ATOM    604  CB  VAL A  95      14.982  17.354  73.287  1.00 17.81           C  
ANISOU  604  CB  VAL A  95     2339   2271   2159    108   -105    -97       C  
ATOM    605  CG1 VAL A  95      14.074  16.690  74.321  1.00 17.14           C  
ANISOU  605  CG1 VAL A  95     2268   2198   2047    126    -85    -93       C  
ATOM    606  CG2 VAL A  95      14.599  16.923  71.872  1.00 17.48           C  
ANISOU  606  CG2 VAL A  95     2270   2229   2142     99    -87    -88       C  
ATOM    607  N   GLU A  96      12.786  19.568  74.358  1.00 12.00           N  
ANISOU  607  N   GLU A  96     1655   1524   1382    146    -87   -131       N  
ATOM    608  CA  GLU A  96      11.414  20.069  74.292  1.00 13.25           C  
ANISOU  608  CA  GLU A  96     1816   1681   1534    167    -64   -138       C  
ATOM    609  C   GLU A  96      11.399  21.558  73.962  1.00 14.60           C  
ANISOU  609  C   GLU A  96     2006   1830   1710    171    -77   -154       C  
ATOM    610  O   GLU A  96      10.541  22.034  73.216  1.00 14.77           O  
ANISOU  610  O   GLU A  96     2021   1848   1744    183    -66   -156       O  
ATOM    611  CB  GLU A  96      10.668  19.816  75.608  1.00 11.76           C  
ANISOU  611  CB  GLU A  96     1648   1506   1316    187    -45   -143       C  
ATOM    612  CG  GLU A  96       9.287  20.460  75.642  1.00 12.43           C  
ANISOU  612  CG  GLU A  96     1735   1591   1396    210    -21   -153       C  
ATOM    613  CD  GLU A  96       8.463  20.072  76.855  1.00 13.72           C  
ANISOU  613  CD  GLU A  96     1913   1770   1532    229      8   -156       C  
ATOM    614  OE1 GLU A  96       8.775  19.054  77.511  1.00 11.88           O  
ANISOU  614  OE1 GLU A  96     1683   1547   1283    222     14   -144       O  
ATOM    615  OE2 GLU A  96       7.482  20.791  77.143  1.00 15.51           O1-
ANISOU  615  OE2 GLU A  96     2148   1995   1751    251     26   -170       O1-
ATOM    616  N   VAL A  97      12.359  22.290  74.518  1.00 14.33           N  
ANISOU  616  N   VAL A  97     1996   1780   1667    161   -102   -166       N  
ATOM    617  CA  VAL A  97      12.494  23.710  74.224  1.00 15.64           C  
ANISOU  617  CA  VAL A  97     2185   1920   1839    161   -115   -182       C  
ATOM    618  C   VAL A  97      12.784  23.919  72.737  1.00 16.33           C  
ANISOU  618  C   VAL A  97     2254   1995   1957    145   -117   -171       C  
ATOM    619  O   VAL A  97      12.204  24.801  72.101  1.00 18.19           O  
ANISOU  619  O   VAL A  97     2499   2213   2200    157   -112   -174       O  
ATOM    620  CB  VAL A  97      13.603  24.363  75.080  1.00 15.85           C  
ANISOU  620  CB  VAL A  97     2238   1930   1853    147   -144   -200       C  
ATOM    621  CG1 VAL A  97      13.954  25.754  74.549  1.00 15.83           C  
ANISOU  621  CG1 VAL A  97     2256   1894   1866    137   -157   -213       C  
ATOM    622  CG2 VAL A  97      13.174  24.429  76.537  1.00 14.10           C  
ANISOU  622  CG2 VAL A  97     2047   1717   1594    168   -142   -215       C  
ATOM    623  N   ILE A  98      13.658  23.083  72.183  1.00 15.83           N  
ANISOU  623  N   ILE A  98     2164   1940   1910    122   -123   -157       N  
ATOM    624  CA  ILE A  98      14.010  23.157  70.764  1.00 16.09           C  
ANISOU  624  CA  ILE A  98     2180   1964   1969    106   -121   -145       C  
ATOM    625  C   ILE A  98      12.805  22.893  69.847  1.00 15.02           C  
ANISOU  625  C   ILE A  98     2031   1837   1838    124   -101   -135       C  
ATOM    626  O   ILE A  98      12.652  23.529  68.799  1.00 15.49           O  
ANISOU  626  O   ILE A  98     2095   1883   1908    124   -100   -131       O  
ATOM    627  CB  ILE A  98      15.138  22.154  70.435  1.00 17.99           C  
ANISOU  627  CB  ILE A  98     2394   2216   2226     83   -128   -133       C  
ATOM    628  CG1 ILE A  98      16.418  22.548  71.179  1.00 19.16           C  
ANISOU  628  CG1 ILE A  98     2550   2355   2375     63   -153   -143       C  
ATOM    629  CG2 ILE A  98      15.397  22.091  68.934  1.00 18.42           C  
ANISOU  629  CG2 ILE A  98     2431   2264   2302     68   -120   -119       C  
ATOM    630  CD1 ILE A  98      17.576  21.591  70.969  1.00 18.90           C  
ANISOU  630  CD1 ILE A  98     2488   2334   2359     43   -162   -133       C  
ATOM    631  N   PHE A  99      11.942  21.969  70.251  1.00 12.62           N  
ANISOU  631  N   PHE A  99     1713   1558   1525    139    -85   -131       N  
ATOM    632  CA  PHE A  99      10.815  21.573  69.420  1.00 12.91           C  
ANISOU  632  CA  PHE A  99     1728   1607   1569    152    -68   -124       C  
ATOM    633  C   PHE A  99       9.545  22.415  69.625  1.00 12.51           C  
ANISOU  633  C   PHE A  99     1689   1554   1510    182    -61   -134       C  
ATOM    634  O   PHE A  99       8.578  22.252  68.881  1.00 11.92           O  
ANISOU  634  O   PHE A  99     1595   1490   1443    196    -52   -131       O  
ATOM    635  CB  PHE A  99      10.490  20.092  69.658  1.00 12.68           C  
ANISOU  635  CB  PHE A  99     1674   1604   1540    148    -53   -115       C  
ATOM    636  CG  PHE A  99      11.308  19.149  68.819  1.00 14.36           C  
ANISOU  636  CG  PHE A  99     1866   1820   1769    125    -55   -101       C  
ATOM    637  CD1 PHE A  99      11.006  18.957  67.480  1.00 13.99           C  
ANISOU  637  CD1 PHE A  99     1804   1776   1737    122    -51    -95       C  
ATOM    638  CD2 PHE A  99      12.373  18.451  69.367  1.00 15.44           C  
ANISOU  638  CD2 PHE A  99     2002   1960   1906    110    -61    -96       C  
ATOM    639  CE1 PHE A  99      11.753  18.095  66.700  1.00 14.24           C  
ANISOU  639  CE1 PHE A  99     1819   1810   1781    102    -51    -85       C  
ATOM    640  CE2 PHE A  99      13.125  17.584  68.589  1.00 16.16           C  
ANISOU  640  CE2 PHE A  99     2073   2053   2014     93    -61    -85       C  
ATOM    641  CZ  PHE A  99      12.811  17.401  67.257  1.00 14.89           C  
ANISOU  641  CZ  PHE A  99     1898   1894   1866     88    -54    -80       C  
ATOM    642  N   THR A 100       9.537  23.305  70.619  1.00 12.71           N  
ANISOU  642  N   THR A 100     1743   1566   1521    195    -65   -149       N  
ATOM    643  CA  THR A 100       8.302  24.023  70.962  1.00 14.11           C  
ANISOU  643  CA  THR A 100     1931   1742   1690    228    -53   -161       C  
ATOM    644  C   THR A 100       8.436  25.549  70.976  1.00 17.16           C  
ANISOU  644  C   THR A 100     2353   2094   2072    240    -65   -173       C  
ATOM    645  O   THR A 100       7.435  26.257  71.083  1.00 17.10           O  
ANISOU  645  O   THR A 100     2354   2082   2062    271    -56   -183       O  
ATOM    646  CB  THR A 100       7.747  23.581  72.347  1.00 14.35           C  
ANISOU  646  CB  THR A 100     1964   1790   1699    242    -34   -171       C  
ATOM    647  CG2 THR A 100       7.394  22.093  72.346  1.00 13.77           C  
ANISOU  647  CG2 THR A 100     1857   1746   1629    233    -16   -157       C  
ATOM    648  OG1 THR A 100       8.715  23.840  73.373  1.00 13.27           O  
ANISOU  648  OG1 THR A 100     1857   1642   1543    231    -47   -180       O  
ATOM    649  N   ILE A 101       9.659  26.057  70.871  1.00 19.52           N  
ANISOU  649  N   ILE A 101     2672   2371   2375    215    -84   -175       N  
ATOM    650  CA  ILE A 101       9.870  27.501  70.868  1.00 22.92           C  
ANISOU  650  CA  ILE A 101     3140   2764   2804    221    -95   -187       C  
ATOM    651  C   ILE A 101      10.486  27.981  69.560  1.00 25.10           C  
ANISOU  651  C   ILE A 101     3420   3017   3099    203   -104   -174       C  
ATOM    652  O   ILE A 101      11.571  27.547  69.175  1.00 24.12           O  
ANISOU  652  O   ILE A 101     3285   2892   2986    170   -112   -164       O  
ATOM    653  CB  ILE A 101      10.771  27.943  72.029  1.00 23.95           C  
ANISOU  653  CB  ILE A 101     3300   2878   2921    207   -108   -206       C  
ATOM    654  CG1 ILE A 101      10.057  27.731  73.364  1.00 24.80           C  
ANISOU  654  CG1 ILE A 101     3417   3003   3002    231    -97   -220       C  
ATOM    655  CG2 ILE A 101      11.162  29.402  71.866  1.00 24.81           C  
ANISOU  655  CG2 ILE A 101     3447   2943   3034    203   -120   -217       C  
ATOM    656  CD1 ILE A 101      10.900  28.112  74.556  1.00 25.58           C  
ANISOU  656  CD1 ILE A 101     3547   3091   3083    217   -114   -240       C  
ATOM    657  N   LEU A 102       9.784  28.889  68.892  1.00 27.54           N  
ANISOU  657  N   LEU A 102     3747   3306   3412    228   -102   -171       N  
ATOM    658  CA  LEU A 102      10.216  29.431  67.611  1.00 30.64           C  
ANISOU  658  CA  LEU A 102     4150   3675   3819    215   -108   -156       C  
ATOM    659  C   LEU A 102      11.214  30.571  67.792  1.00 35.06           C  
ANISOU  659  C   LEU A 102     4749   4190   4382    194   -118   -165       C  
ATOM    660  O   LEU A 102      10.913  31.572  68.441  1.00 33.89           O  
ANISOU  660  O   LEU A 102     4635   4016   4227    212   -119   -182       O  
ATOM    661  CB  LEU A 102       9.006  29.923  66.817  1.00 29.23           C  
ANISOU  661  CB  LEU A 102     3976   3492   3639    254   -104   -149       C  
ATOM    662  CG  LEU A 102       9.286  30.553  65.456  1.00 29.19           C  
ANISOU  662  CG  LEU A 102     3990   3460   3641    250   -109   -131       C  
ATOM    663  CD1 LEU A 102       9.718  29.489  64.463  1.00 28.42           C  
ANISOU  663  CD1 LEU A 102     3861   3387   3549    225   -108   -112       C  
ATOM    664  CD2 LEU A 102       8.060  31.308  64.961  1.00 30.87           C  
ANISOU  664  CD2 LEU A 102     4217   3663   3850    297   -110   -128       C  
ATOM    665  N   HIS A 103      12.396  30.418  67.208  1.00 41.19           N  
ANISOU  665  N   HIS A 103     5521   4957   5173    155   -122   -155       N  
ATOM    666  CA  HIS A 103      13.429  31.443  67.301  1.00 45.05           C  
ANISOU  666  CA  HIS A 103     6042   5405   5671    127   -130   -163       C  
ATOM    667  C   HIS A 103      13.433  32.340  66.066  1.00 45.08           C  
ANISOU  667  C   HIS A 103     6073   5373   5684    126   -124   -146       C  
ATOM    668  O   HIS A 103      14.152  33.337  66.014  1.00 45.08           O  
ANISOU  668  O   HIS A 103     6104   5331   5693    104   -126   -151       O  
ATOM    669  CB  HIS A 103      14.805  30.802  67.495  1.00 47.79           C  
ANISOU  669  CB  HIS A 103     6365   5764   6031     82   -138   -164       C  
ATOM    670  CG  HIS A 103      14.946  30.058  68.786  1.00 50.76           C  
ANISOU  670  CG  HIS A 103     6722   6168   6395     81   -148   -181       C  
ATOM    671  CD2 HIS A 103      15.555  30.395  69.948  1.00 52.14           C  
ANISOU  671  CD2 HIS A 103     6911   6335   6564     68   -165   -203       C  
ATOM    672  ND1 HIS A 103      14.415  28.801  68.985  1.00 52.59           N  
ANISOU  672  ND1 HIS A 103     6922   6442   6618     96   -142   -173       N  
ATOM    673  CE1 HIS A 103      14.692  28.396  70.210  1.00 53.35           C  
ANISOU  673  CE1 HIS A 103     7015   6554   6702     93   -152   -187       C  
ATOM    674  NE2 HIS A 103      15.383  29.345  70.818  1.00 52.98           N  
ANISOU  674  NE2 HIS A 103     6996   6479   6656     78   -168   -207       N  
ATOM    675  N   VAL A 122      15.647  26.392  64.627  1.00 56.02           N  
ANISOU  675  N   VAL A 122     7273   6914   7098     44   -106   -100       N  
ATOM    676  CA  VAL A 122      14.401  26.980  64.149  1.00 54.74           C  
ANISOU  676  CA  VAL A 122     7132   6745   6923     76   -102    -96       C  
ATOM    677  C   VAL A 122      13.592  25.970  63.343  1.00 51.30           C  
ANISOU  677  C   VAL A 122     6671   6337   6481     92    -94    -84       C  
ATOM    678  O   VAL A 122      12.382  25.844  63.524  1.00 51.93           O  
ANISOU  678  O   VAL A 122     6748   6433   6552    122    -95    -87       O  
ATOM    679  CB  VAL A 122      14.662  28.227  63.280  1.00 56.87           C  
ANISOU  679  CB  VAL A 122     7437   6974   7196     70    -99    -88       C  
ATOM    680  CG1 VAL A 122      13.363  28.735  62.665  1.00 57.22           C  
ANISOU  680  CG1 VAL A 122     7503   7013   7227    108    -98    -80       C  
ATOM    681  CG2 VAL A 122      15.339  29.317  64.101  1.00 57.72           C  
ANISOU  681  CG2 VAL A 122     7573   7048   7311     53   -108   -102       C  
ATOM    682  N   GLY A 123      14.274  25.248  62.461  1.00 45.75           N  
ANISOU  682  N   GLY A 123     5951   5644   5787     70    -86    -71       N  
ATOM    683  CA  GLY A 123      13.623  24.293  61.582  1.00 41.68           C  
ANISOU  683  CA  GLY A 123     5415   5154   5266     81    -80    -62       C  
ATOM    684  C   GLY A 123      12.817  23.213  62.282  1.00 36.95           C  
ANISOU  684  C   GLY A 123     4789   4588   4664     95    -80    -69       C  
ATOM    685  O   GLY A 123      11.750  22.823  61.807  1.00 37.99           O  
ANISOU  685  O   GLY A 123     4909   4735   4788    115    -79    -69       O  
ATOM    686  N   SER A 124      13.320  22.731  63.415  1.00 30.33           N  
ANISOU  686  N   SER A 124     3938   3758   3830     85    -81    -77       N  
ATOM    687  CA  SER A 124      12.688  21.611  64.104  1.00 26.37           C  
ANISOU  687  CA  SER A 124     3412   3283   3325     94    -76    -82       C  
ATOM    688  C   SER A 124      11.315  21.990  64.671  1.00 22.25           C  
ANISOU  688  C   SER A 124     2894   2767   2791    125    -76    -91       C  
ATOM    689  O   SER A 124      10.361  21.225  64.553  1.00 19.82           O  
ANISOU  689  O   SER A 124     2565   2482   2482    137    -68    -91       O  
ATOM    690  CB  SER A 124      13.597  21.091  65.217  1.00 27.68           C  
ANISOU  690  CB  SER A 124     3569   3454   3494     79    -80    -87       C  
ATOM    691  OG  SER A 124      13.957  22.134  66.102  1.00 30.27           O  
ANISOU  691  OG  SER A 124     3921   3763   3817     80    -92    -97       O  
ATOM    692  N   SER A 125      11.217  23.172  65.272  1.00 19.24           N  
ANISOU  692  N   SER A 125     2540   2367   2404    137    -83   -100       N  
ATOM    693  CA  SER A 125       9.956  23.614  65.857  1.00 16.44           C  
ANISOU  693  CA  SER A 125     2190   2018   2040    170    -80   -110       C  
ATOM    694  C   SER A 125       8.911  23.897  64.775  1.00 12.82           C  
ANISOU  694  C   SER A 125     1726   1563   1582    192    -81   -105       C  
ATOM    695  O   SER A 125       7.717  23.703  64.997  1.00 11.10           O  
ANISOU  695  O   SER A 125     1492   1363   1362    217    -76   -111       O  
ATOM    696  CB  SER A 125      10.171  24.855  66.727  1.00 16.72           C  
ANISOU  696  CB  SER A 125     2259   2025   2067    177    -88   -123       C  
ATOM    697  OG  SER A 125      10.698  25.921  65.963  1.00 17.32           O  
ANISOU  697  OG  SER A 125     2363   2071   2148    171    -96   -119       O  
ATOM    698  N   VAL A 126       9.364  24.337  63.604  1.00 11.41           N  
ANISOU  698  N   VAL A 126     1561   1367   1405    184    -87    -94       N  
ATOM    699  CA  VAL A 126       8.465  24.583  62.480  1.00 12.13           C  
ANISOU  699  CA  VAL A 126     1652   1463   1494    207    -93    -87       C  
ATOM    700  C   VAL A 126       7.844  23.266  62.003  1.00 10.98           C  
ANISOU  700  C   VAL A 126     1467   1353   1352    204    -89    -86       C  
ATOM    701  O   VAL A 126       6.643  23.193  61.754  1.00 10.18           O  
ANISOU  701  O   VAL A 126     1350   1269   1250    229    -93    -91       O  
ATOM    702  CB  VAL A 126       9.196  25.287  61.306  1.00 10.57           C  
ANISOU  702  CB  VAL A 126     1483   1238   1293    195    -98    -73       C  
ATOM    703  CG1 VAL A 126       8.287  25.400  60.088  1.00  9.10           C  
ANISOU  703  CG1 VAL A 126     1298   1061   1099    219   -108    -64       C  
ATOM    704  CG2 VAL A 126       9.685  26.672  61.745  1.00 11.16           C  
ANISOU  704  CG2 VAL A 126     1598   1274   1367    197   -102    -74       C  
ATOM    705  N   VAL A 127       8.659  22.222  61.902  1.00 11.72           N  
ANISOU  705  N   VAL A 127     1547   1456   1452    174    -81    -82       N  
ATOM    706  CA  VAL A 127       8.157  20.911  61.505  1.00 11.69           C  
ANISOU  706  CA  VAL A 127     1509   1481   1452    168    -76    -83       C  
ATOM    707  C   VAL A 127       7.166  20.382  62.541  1.00 10.89           C  
ANISOU  707  C   VAL A 127     1383   1401   1354    181    -67    -94       C  
ATOM    708  O   VAL A 127       6.090  19.893  62.194  1.00 10.63           O  
ANISOU  708  O   VAL A 127     1324   1390   1326    192    -67    -99       O  
ATOM    709  CB  VAL A 127       9.306  19.902  61.313  1.00 10.93           C  
ANISOU  709  CB  VAL A 127     1404   1385   1362    136    -67    -76       C  
ATOM    710  CG1 VAL A 127       8.757  18.514  61.022  1.00  9.68           C  
ANISOU  710  CG1 VAL A 127     1215   1252   1210    129    -60    -80       C  
ATOM    711  CG2 VAL A 127      10.215  20.366  60.191  1.00 10.65           C  
ANISOU  711  CG2 VAL A 127     1391   1331   1324    122    -71    -66       C  
ATOM    712  N   ASN A 128       7.522  20.521  63.816  1.00  9.49           N  
ANISOU  712  N   ASN A 128     1213   1217   1175    179    -59    -98       N  
ATOM    713  CA  ASN A 128       6.650  20.105  64.912  1.00 10.42           C  
ANISOU  713  CA  ASN A 128     1314   1352   1293    191    -46   -107       C  
ATOM    714  C   ASN A 128       5.306  20.849  64.893  1.00 12.28           C  
ANISOU  714  C   ASN A 128     1544   1595   1528    225    -48   -117       C  
ATOM    715  O   ASN A 128       4.243  20.240  65.073  1.00 13.03           O  
ANISOU  715  O   ASN A 128     1608   1714   1631    234    -36   -124       O  
ATOM    716  CB  ASN A 128       7.353  20.319  66.256  1.00 10.49           C  
ANISOU  716  CB  ASN A 128     1343   1350   1293    186    -41   -111       C  
ATOM    717  CG  ASN A 128       6.693  19.555  67.396  1.00 10.92           C  
ANISOU  717  CG  ASN A 128     1382   1422   1343    191    -21   -117       C  
ATOM    718  ND2 ASN A 128       6.942  19.998  68.626  1.00 11.61           N  
ANISOU  718  ND2 ASN A 128     1492   1502   1416    198    -18   -123       N  
ATOM    719  OD1 ASN A 128       5.970  18.580  67.175  1.00  8.95           O  
ANISOU  719  OD1 ASN A 128     1103   1193   1103    187     -8   -116       O  
ATOM    720  N   ALA A 129       5.360  22.160  64.655  1.00 11.86           N  
ANISOU  720  N   ALA A 129     1519   1520   1469    244    -61   -117       N  
ATOM    721  CA  ALA A 129       4.160  23.000  64.592  1.00 11.69           C  
ANISOU  721  CA  ALA A 129     1494   1501   1447    282    -64   -125       C  
ATOM    722  C   ALA A 129       3.224  22.581  63.465  1.00 12.04           C  
ANISOU  722  C   ALA A 129     1507   1568   1500    293    -74   -124       C  
ATOM    723  O   ALA A 129       2.004  22.664  63.591  1.00 13.04           O  
ANISOU  723  O   ALA A 129     1608   1713   1633    320    -72   -135       O  
ATOM    724  CB  ALA A 129       4.541  24.457  64.423  1.00  9.63           C  
ANISOU  724  CB  ALA A 129     1275   1204   1178    298    -77   -123       C  
ATOM    725  N   LEU A 130       3.810  22.129  62.363  1.00 12.65           N  
ANISOU  725  N   LEU A 130     1587   1645   1576    272    -85   -114       N  
ATOM    726  CA  LEU A 130       3.042  21.769  61.181  1.00 13.02           C  
ANISOU  726  CA  LEU A 130     1610   1711   1625    281    -99   -114       C  
ATOM    727  C   LEU A 130       2.850  20.262  61.054  1.00 13.90           C  
ANISOU  727  C   LEU A 130     1684   1849   1748    255    -90   -119       C  
ATOM    728  O   LEU A 130       2.623  19.746  59.958  1.00 15.54           O  
ANISOU  728  O   LEU A 130     1878   2070   1955    248   -102   -119       O  
ATOM    729  CB  LEU A 130       3.722  22.328  59.929  1.00 12.28           C  
ANISOU  729  CB  LEU A 130     1549   1597   1519    279   -117   -100       C  
ATOM    730  CG  LEU A 130       3.853  23.852  59.938  1.00 11.98           C  
ANISOU  730  CG  LEU A 130     1552   1528   1472    304   -126    -93       C  
ATOM    731  CD1 LEU A 130       4.533  24.345  58.678  1.00 12.14           C  
ANISOU  731  CD1 LEU A 130     1608   1527   1479    299   -139    -77       C  
ATOM    732  CD2 LEU A 130       2.484  24.490  60.092  1.00 13.46           C  
ANISOU  732  CD2 LEU A 130     1725   1725   1662    349   -135   -103       C  
ATOM    733  N   SER A 131       2.937  19.562  62.181  1.00 12.94           N  
ANISOU  733  N   SER A 131     1548   1734   1633    239    -66   -124       N  
ATOM    734  CA  SER A 131       2.724  18.119  62.198  1.00 13.82           C  
ANISOU  734  CA  SER A 131     1628   1867   1757    215    -53   -128       C  
ATOM    735  C   SER A 131       1.573  17.726  63.137  1.00 14.64           C  
ANISOU  735  C   SER A 131     1697   1992   1873    224    -33   -140       C  
ATOM    736  O   SER A 131       1.445  18.272  64.237  1.00 14.72           O  
ANISOU  736  O   SER A 131     1718   1997   1880    238    -19   -142       O  
ATOM    737  CB  SER A 131       4.012  17.394  62.606  1.00 13.34           C  
ANISOU  737  CB  SER A 131     1582   1792   1694    183    -40   -118       C  
ATOM    738  OG  SER A 131       5.064  17.623  61.677  1.00 11.60           O  
ANISOU  738  OG  SER A 131     1386   1555   1465    171    -54   -108       O  
ATOM    739  N   SER A 132       0.737  16.783  62.706  1.00 14.08           N  
ANISOU  739  N   SER A 132     1586   1944   1818    213    -30   -149       N  
ATOM    740  CA  SER A 132      -0.331  16.275  63.570  1.00 15.08           C  
ANISOU  740  CA  SER A 132     1677   2092   1961    215     -5   -160       C  
ATOM    741  C   SER A 132       0.252  15.411  64.695  1.00 14.92           C  
ANISOU  741  C   SER A 132     1666   2064   1939    190     26   -153       C  
ATOM    742  O   SER A 132      -0.390  15.217  65.730  1.00 14.97           O  
ANISOU  742  O   SER A 132     1657   2079   1950    195     53   -157       O  
ATOM    743  CB  SER A 132      -1.355  15.480  62.763  1.00 16.68           C  
ANISOU  743  CB  SER A 132     1832   2321   2185    206    -12   -173       C  
ATOM    744  OG  SER A 132      -0.741  14.368  62.149  1.00 20.85           O  
ANISOU  744  OG  SER A 132     2362   2846   2716    172    -13   -170       O  
ATOM    745  N   TRP A 133       1.460  14.884  64.477  1.00 13.07           N  
ANISOU  745  N   TRP A 133     1456   1812   1697    166     22   -141       N  
ATOM    746  CA  TRP A 133       2.268  14.318  65.561  1.00 14.52           C  
ANISOU  746  CA  TRP A 133     1659   1984   1873    151     44   -131       C  
ATOM    747  C   TRP A 133       3.734  14.159  65.164  1.00 14.32           C  
ANISOU  747  C   TRP A 133     1663   1939   1839    135     31   -118       C  
ATOM    748  O   TRP A 133       4.076  14.130  63.980  1.00 14.29           O  
ANISOU  748  O   TRP A 133     1659   1932   1837    128     13   -118       O  
ATOM    749  CB  TRP A 133       1.717  12.966  66.051  1.00 13.99           C  
ANISOU  749  CB  TRP A 133     1566   1928   1820    130     74   -132       C  
ATOM    750  CG  TRP A 133       1.672  11.835  65.059  1.00 12.49           C  
ANISOU  750  CG  TRP A 133     1356   1742   1646    103     71   -135       C  
ATOM    751  CD1 TRP A 133       0.582  11.412  64.358  1.00 12.53           C  
ANISOU  751  CD1 TRP A 133     1323   1767   1672     97     70   -150       C  
ATOM    752  CD2 TRP A 133       2.747  10.952  64.697  1.00 11.30           C  
ANISOU  752  CD2 TRP A 133     1222   1575   1495     80     71   -125       C  
ATOM    753  CE2 TRP A 133       2.233  10.030  63.761  1.00 11.95           C  
ANISOU  753  CE2 TRP A 133     1279   1667   1596     60     70   -136       C  
ATOM    754  CE3 TRP A 133       4.092  10.855  65.070  1.00 10.62           C  
ANISOU  754  CE3 TRP A 133     1168   1469   1396     74     70   -110       C  
ATOM    755  NE1 TRP A 133       0.911  10.331  63.575  1.00 11.55           N  
ANISOU  755  NE1 TRP A 133     1194   1638   1557     69     67   -151       N  
ATOM    756  CZ2 TRP A 133       3.020   9.030  63.185  1.00 12.51           C  
ANISOU  756  CZ2 TRP A 133     1358   1725   1670     37     70   -132       C  
ATOM    757  CZ3 TRP A 133       4.870   9.857  64.502  1.00 12.52           C  
ANISOU  757  CZ3 TRP A 133     1414   1700   1643     53     70   -105       C  
ATOM    758  CH2 TRP A 133       4.332   8.958  63.568  1.00 12.25           C  
ANISOU  758  CH2 TRP A 133     1357   1673   1626     34     72   -116       C  
ATOM    759  N   LEU A 134       4.590  14.061  66.178  1.00 13.07           N  
ANISOU  759  N   LEU A 134     1529   1768   1670    130     40   -109       N  
ATOM    760  CA  LEU A 134       6.035  13.973  65.985  1.00 11.48           C  
ANISOU  760  CA  LEU A 134     1351   1549   1462    117     28    -98       C  
ATOM    761  C   LEU A 134       6.671  13.230  67.155  1.00 10.93           C  
ANISOU  761  C   LEU A 134     1294   1474   1386    108     44    -89       C  
ATOM    762  O   LEU A 134       6.299  13.433  68.315  1.00  9.95           O  
ANISOU  762  O   LEU A 134     1178   1352   1250    119     57    -90       O  
ATOM    763  CB  LEU A 134       6.654  15.375  65.832  1.00 10.83           C  
ANISOU  763  CB  LEU A 134     1295   1452   1369    131      7    -98       C  
ATOM    764  CG  LEU A 134       8.166  15.507  65.569  1.00 11.72           C  
ANISOU  764  CG  LEU A 134     1427   1546   1478    115     -6    -88       C  
ATOM    765  CD1 LEU A 134       8.478  16.738  64.714  1.00 11.01           C  
ANISOU  765  CD1 LEU A 134     1354   1444   1385    123    -25    -89       C  
ATOM    766  CD2 LEU A 134       8.990  15.549  66.860  1.00  9.46           C  
ANISOU  766  CD2 LEU A 134     1160   1252   1182    114     -5    -85       C  
ATOM    767  N   GLU A 135       7.630  12.367  66.845  1.00 10.88           N  
ANISOU  767  N   GLU A 135     1291   1460   1386     90     42    -80       N  
ATOM    768  CA  GLU A 135       8.376  11.672  67.878  1.00 12.32           C  
ANISOU  768  CA  GLU A 135     1487   1634   1559     85     51    -68       C  
ATOM    769  C   GLU A 135       9.864  11.823  67.633  1.00 12.60           C  
ANISOU  769  C   GLU A 135     1537   1658   1595     80     32    -61       C  
ATOM    770  O   GLU A 135      10.344  11.640  66.512  1.00 14.07           O  
ANISOU  770  O   GLU A 135     1714   1839   1793     69     26    -60       O  
ATOM    771  CB  GLU A 135       7.988  10.192  67.935  1.00 12.88           C  
ANISOU  771  CB  GLU A 135     1544   1708   1642     71     76    -63       C  
ATOM    772  CG  GLU A 135       6.552   9.976  68.383  1.00 14.45           C  
ANISOU  772  CG  GLU A 135     1728   1920   1844     73    100    -69       C  
ATOM    773  CD  GLU A 135       6.173   8.512  68.480  1.00 15.78           C  
ANISOU  773  CD  GLU A 135     1885   2086   2026     54    127    -63       C  
ATOM    774  OE1 GLU A 135       7.017   7.650  68.166  1.00 13.58           O  
ANISOU  774  OE1 GLU A 135     1612   1794   1753     42    126    -55       O  
ATOM    775  OE2 GLU A 135       5.021   8.231  68.875  1.00 18.74           O1-
ANISOU  775  OE2 GLU A 135     2243   2470   2406     52    152    -68       O1-
ATOM    776  N   VAL A 136      10.587  12.188  68.682  1.00 10.55           N  
ANISOU  776  N   VAL A 136     1297   1392   1320     86     23    -57       N  
ATOM    777  CA  VAL A 136      12.032  12.237  68.615  1.00 10.66           C  
ANISOU  777  CA  VAL A 136     1318   1396   1337     79      5    -50       C  
ATOM    778  C   VAL A 136      12.604  11.173  69.543  1.00 11.52           C  
ANISOU  778  C   VAL A 136     1433   1504   1441     80     10    -38       C  
ATOM    779  O   VAL A 136      12.177  11.041  70.690  1.00 12.71           O  
ANISOU  779  O   VAL A 136     1598   1658   1573     90     19    -36       O  
ATOM    780  CB  VAL A 136      12.575  13.637  68.983  1.00 10.73           C  
ANISOU  780  CB  VAL A 136     1343   1398   1335     86    -17    -58       C  
ATOM    781  CG1 VAL A 136      12.014  14.116  70.334  1.00  9.78           C  
ANISOU  781  CG1 VAL A 136     1243   1281   1191    102    -15    -64       C  
ATOM    782  CG2 VAL A 136      14.104  13.646  68.975  1.00 10.11           C  
ANISOU  782  CG2 VAL A 136     1266   1312   1264     76    -36    -54       C  
ATOM    783  N   GLU A 137      13.540  10.388  69.023  1.00 11.47           N  
ANISOU  783  N   GLU A 137     1418   1491   1449     71      8    -30       N  
ATOM    784  CA AGLU A 137      14.212   9.366  69.811  0.48 12.08           C  
ANISOU  784  CA AGLU A 137     1501   1564   1523     75     10    -16       C  
ATOM    785  CA BGLU A 137      14.215   9.369  69.815  0.52 12.05           C  
ANISOU  785  CA BGLU A 137     1498   1560   1519     75     10    -16       C  
ATOM    786  C   GLU A 137      15.717   9.623  69.840  1.00 13.19           C  
ANISOU  786  C   GLU A 137     1640   1701   1670     75    -16    -14       C  
ATOM    787  O   GLU A 137      16.363   9.676  68.793  1.00 15.15           O  
ANISOU  787  O   GLU A 137     1871   1945   1938     65    -20    -17       O  
ATOM    788  CB AGLU A 137      13.922   7.970  69.251  0.48 12.55           C  
ANISOU  788  CB AGLU A 137     1550   1619   1599     67     33     -9       C  
ATOM    789  CB BGLU A 137      13.932   7.968  69.270  0.52 12.56           C  
ANISOU  789  CB BGLU A 137     1552   1620   1600     67     33     -8       C  
ATOM    790  CG AGLU A 137      14.560   6.839  70.042  0.48 13.06           C  
ANISOU  790  CG AGLU A 137     1625   1675   1661     75     37      8       C  
ATOM    791  CG BGLU A 137      12.486   7.522  69.407  0.52 12.78           C  
ANISOU  791  CG BGLU A 137     1578   1651   1625     65     60    -10       C  
ATOM    792  CD AGLU A 137      14.312   5.469  69.429  0.48 13.92           C  
ANISOU  792  CD AGLU A 137     1727   1774   1789     66     62     15       C  
ATOM    793  CD BGLU A 137      12.286   6.060  69.065  0.52 13.45           C  
ANISOU  793  CD BGLU A 137     1658   1728   1726     54     83     -2       C  
ATOM    794  OE1AGLU A 137      13.310   4.822  69.796  0.48 14.54           O  
ANISOU  794  OE1AGLU A 137     1812   1850   1864     63     87     19       O  
ATOM    795  OE1BGLU A 137      13.291   5.351  68.837  0.52 14.60           O  
ANISOU  795  OE1BGLU A 137     1805   1863   1882     55     79      6       O  
ATOM    796  OE2AGLU A 137      15.123   5.041  68.581  0.48 13.52           O1-
ANISOU  796  OE2AGLU A 137     1665   1716   1757     61     58     14       O1-
ATOM    797  OE2BGLU A 137      11.120   5.617  69.027  0.52 13.31           O1-
ANISOU  797  OE2BGLU A 137     1633   1712   1712     46    107     -6       O1-
ATOM    798  N   ILE A 138      16.265   9.785  71.037  1.00 12.83           N  
ANISOU  798  N   ILE A 138     1611   1658   1607     87    -33    -10       N  
ATOM    799  CA  ILE A 138      17.693  10.014  71.204  1.00 10.89           C  
ANISOU  799  CA  ILE A 138     1358   1411   1368     87    -61    -10       C  
ATOM    800  C   ILE A 138      18.378   8.804  71.827  1.00 11.65           C  
ANISOU  800  C   ILE A 138     1456   1506   1464    100    -65      6       C  
ATOM    801  O   ILE A 138      17.903   8.256  72.822  1.00 11.62           O  
ANISOU  801  O   ILE A 138     1475   1503   1438    113    -58     17       O  
ATOM    802  CB  ILE A 138      17.962  11.246  72.083  1.00 10.69           C  
ANISOU  802  CB  ILE A 138     1348   1389   1323     92    -89    -22       C  
ATOM    803  CG1 ILE A 138      17.236  12.469  71.519  1.00 11.23           C  
ANISOU  803  CG1 ILE A 138     1419   1455   1392     83    -85    -37       C  
ATOM    804  CG2 ILE A 138      19.459  11.504  72.200  1.00  9.90           C  
ANISOU  804  CG2 ILE A 138     1234   1289   1236     88   -120    -25       C  
ATOM    805  CD1 ILE A 138      17.172  13.632  72.490  1.00 12.86           C  
ANISOU  805  CD1 ILE A 138     1650   1662   1576     90   -104    -50       C  
ATOM    806  N   THR A 139      19.496   8.387  71.237  1.00 10.72           N  
ANISOU  806  N   THR A 139     1316   1385   1371     97    -74     10       N  
ATOM    807  CA  THR A 139      20.311   7.332  71.823  1.00 11.15           C  
ANISOU  807  CA  THR A 139     1371   1438   1428    114    -83     25       C  
ATOM    808  C   THR A 139      21.689   7.871  72.174  1.00 12.00           C  
ANISOU  808  C   THR A 139     1463   1553   1543    118   -120     19       C  
ATOM    809  O   THR A 139      22.376   8.429  71.318  1.00 13.96           O  
ANISOU  809  O   THR A 139     1684   1802   1816    103   -126      9       O  
ATOM    810  CB  THR A 139      20.467   6.127  70.868  1.00 13.06           C  
ANISOU  810  CB  THR A 139     1597   1669   1696    112    -58     34       C  
ATOM    811  CG2 THR A 139      21.195   4.975  71.565  1.00 13.78           C  
ANISOU  811  CG2 THR A 139     1693   1755   1787    134    -66     52       C  
ATOM    812  OG1 THR A 139      19.175   5.680  70.440  1.00 11.86           O  
ANISOU  812  OG1 THR A 139     1454   1510   1540    103    -25     34       O  
ATOM    813  N   ARG A 140      22.072   7.727  73.440  1.00 12.64           N  
ANISOU  813  N   ARG A 140     1561   1641   1601    137   -146     26       N  
ATOM    814  CA  ARG A 140      23.432   8.024  73.897  1.00 15.81           C  
ANISOU  814  CA  ARG A 140     1945   2051   2010    144   -187     22       C  
ATOM    815  C   ARG A 140      23.626   7.622  75.351  1.00 15.13           C  
ANISOU  815  C   ARG A 140     1887   1972   1890    169   -214     33       C  
ATOM    816  O   ARG A 140      22.661   7.492  76.113  1.00 13.94           O  
ANISOU  816  O   ARG A 140     1773   1819   1704    178   -200     41       O  
ATOM    817  CB  ARG A 140      23.773   9.512  73.723  1.00 18.98           C  
ANISOU  817  CB  ARG A 140     2334   2458   2418    123   -208     -2       C  
ATOM    818  CG  ARG A 140      22.744  10.479  74.296  1.00 20.39           C  
ANISOU  818  CG  ARG A 140     2546   2636   2564    117   -207    -13       C  
ATOM    819  CD  ARG A 140      23.132  11.931  74.000  1.00 21.59           C  
ANISOU  819  CD  ARG A 140     2688   2787   2726     95   -226    -36       C  
ATOM    820  NE  ARG A 140      24.337  12.337  74.724  1.00 22.98           N  
ANISOU  820  NE  ARG A 140     2854   2973   2905     96   -271    -45       N  
ATOM    821  CZ  ARG A 140      24.995  13.474  74.510  1.00 23.01           C  
ANISOU  821  CZ  ARG A 140     2843   2975   2925     74   -290    -66       C  
ATOM    822  NH1 ARG A 140      24.570  14.327  73.587  1.00 21.39           N1+
ANISOU  822  NH1 ARG A 140     2637   2757   2735     52   -269    -75       N1+
ATOM    823  NH2 ARG A 140      26.084  13.757  75.215  1.00 23.69           N  
ANISOU  823  NH2 ARG A 140     2916   3071   3016     74   -334    -77       N  
ATOM    824  N   ASP A 141      24.887   7.413  75.716  1.00 15.62           N  
ANISOU  824  N   ASP A 141     1929   2043   1963    183   -250     35       N  
ATOM    825  CA  ASP A 141      25.278   7.152  77.094  1.00 16.97           C  
ANISOU  825  CA  ASP A 141     2124   2223   2100    210   -285     44       C  
ATOM    826  C   ASP A 141      24.629   5.884  77.643  1.00 17.40           C  
ANISOU  826  C   ASP A 141     2215   2267   2130    235   -262     72       C  
ATOM    827  O   ASP A 141      24.399   5.777  78.848  1.00 19.03           O  
ANISOU  827  O   ASP A 141     2460   2477   2293    255   -276     81       O  
ATOM    828  CB  ASP A 141      24.922   8.348  77.983  1.00 18.76           C  
ANISOU  828  CB  ASP A 141     2378   2458   2291    204   -308     25       C  
ATOM    829  CG  ASP A 141      25.476   9.661  77.452  1.00 21.16           C  
ANISOU  829  CG  ASP A 141     2653   2768   2620    176   -329     -3       C  
ATOM    830  OD1 ASP A 141      26.691   9.727  77.177  1.00 23.41           O  
ANISOU  830  OD1 ASP A 141     2899   3061   2937    172   -357     -9       O  
ATOM    831  OD2 ASP A 141      24.696  10.623  77.301  1.00 20.96           O1-
ANISOU  831  OD2 ASP A 141     2642   2737   2584    158   -315    -18       O1-
ATOM    832  N   GLY A 142      24.333   4.933  76.760  1.00 13.51           N  
ANISOU  832  N   GLY A 142     1712   1759   1663    233   -223     85       N  
ATOM    833  CA  GLY A 142      23.767   3.661  77.171  1.00 13.42           C  
ANISOU  833  CA  GLY A 142     1732   1731   1635    253   -197    112       C  
ATOM    834  C   GLY A 142      22.260   3.683  77.365  1.00 14.67           C  
ANISOU  834  C   GLY A 142     1925   1882   1767    240   -156    115       C  
ATOM    835  O   GLY A 142      21.668   2.701  77.821  1.00 15.22           O  
ANISOU  835  O   GLY A 142     2026   1936   1819    253   -130    138       O  
ATOM    836  N   ALA A 143      21.631   4.798  77.009  1.00 14.66           N  
ANISOU  836  N   ALA A 143     1918   1888   1766    216   -149     94       N  
ATOM    837  CA  ALA A 143      20.192   4.943  77.188  1.00 15.15           C  
ANISOU  837  CA  ALA A 143     2005   1945   1805    206   -112     92       C  
ATOM    838  C   ALA A 143      19.491   5.375  75.903  1.00 13.57           C  
ANISOU  838  C   ALA A 143     1779   1742   1635    179    -85     77       C  
ATOM    839  O   ALA A 143      20.101   5.976  75.021  1.00 12.69           O  
ANISOU  839  O   ALA A 143     1635   1634   1550    165   -100     62       O  
ATOM    840  CB  ALA A 143      19.898   5.935  78.305  1.00 15.14           C  
ANISOU  840  CB  ALA A 143     2033   1957   1763    212   -131     83       C  
ATOM    841  N   VAL A 144      18.206   5.044  75.809  1.00 13.49           N  
ANISOU  841  N   VAL A 144     1782   1725   1618    170    -46     80       N  
ATOM    842  CA  VAL A 144      17.354   5.504  74.720  1.00 13.80           C  
ANISOU  842  CA  VAL A 144     1800   1765   1678    146    -23     64       C  
ATOM    843  C   VAL A 144      16.206   6.331  75.289  1.00 13.60           C  
ANISOU  843  C   VAL A 144     1792   1747   1627    144    -10     54       C  
ATOM    844  O   VAL A 144      15.465   5.852  76.150  1.00 13.62           O  
ANISOU  844  O   VAL A 144     1821   1748   1605    151     13     66       O  
ATOM    845  CB  VAL A 144      16.765   4.336  73.907  1.00 15.03           C  
ANISOU  845  CB  VAL A 144     1946   1906   1857    135     15     73       C  
ATOM    846  CG1 VAL A 144      15.998   4.872  72.707  1.00 14.16           C  
ANISOU  846  CG1 VAL A 144     1813   1800   1768    113     30     54       C  
ATOM    847  CG2 VAL A 144      17.862   3.363  73.469  1.00 14.72           C  
ANISOU  847  CG2 VAL A 144     1896   1856   1842    143      7     84       C  
ATOM    848  N   TYR A 145      16.065   7.563  74.804  1.00 11.79           N  
ANISOU  848  N   TYR A 145     1549   1526   1403    134    -22     33       N  
ATOM    849  CA  TYR A 145      15.025   8.479  75.275  1.00 12.82           C  
ANISOU  849  CA  TYR A 145     1694   1664   1512    135    -11     21       C  
ATOM    850  C   TYR A 145      14.035   8.814  74.167  1.00 12.69           C  
ANISOU  850  C   TYR A 145     1656   1649   1518    119     10      9       C  
ATOM    851  O   TYR A 145      14.413   8.904  73.000  1.00 12.22           O  
ANISOU  851  O   TYR A 145     1572   1586   1486    107      4      3       O  
ATOM    852  CB  TYR A 145      15.646   9.779  75.796  1.00 15.15           C  
ANISOU  852  CB  TYR A 145     2000   1965   1790    141    -47      5       C  
ATOM    853  CG  TYR A 145      16.726   9.590  76.834  1.00 18.62           C  
ANISOU  853  CG  TYR A 145     2458   2408   2209    155    -78     13       C  
ATOM    854  CD1 TYR A 145      18.050   9.399  76.460  1.00 19.16           C  
ANISOU  854  CD1 TYR A 145     2506   2475   2297    153   -108     15       C  
ATOM    855  CD2 TYR A 145      16.424   9.624  78.192  1.00 21.13           C  
ANISOU  855  CD2 TYR A 145     2814   2730   2483    172    -79     17       C  
ATOM    856  CE1 TYR A 145      19.046   9.233  77.415  1.00 21.28           C  
ANISOU  856  CE1 TYR A 145     2788   2749   2548    169   -142     20       C  
ATOM    857  CE2 TYR A 145      17.410   9.464  79.151  1.00 22.01           C  
ANISOU  857  CE2 TYR A 145     2945   2846   2571    188   -113     24       C  
ATOM    858  CZ  TYR A 145      18.715   9.266  78.760  1.00 23.24           C  
ANISOU  858  CZ  TYR A 145     3076   3002   2751    187   -147     25       C  
ATOM    859  OH  TYR A 145      19.693   9.103  79.719  1.00 27.12           O  
ANISOU  859  OH  TYR A 145     3584   3501   3220    205   -186     30       O  
ATOM    860  N   LYS A 146      12.776   9.032  74.536  1.00 13.24           N  
ANISOU  860  N   LYS A 146     1732   1723   1574    122     36      4       N  
ATOM    861  CA  LYS A 146      11.757   9.416  73.562  1.00 14.54           C  
ANISOU  861  CA  LYS A 146     1874   1892   1758    111     52     -9       C  
ATOM    862  C   LYS A 146      10.797  10.478  74.099  1.00 13.79           C  
ANISOU  862  C   LYS A 146     1788   1806   1645    121     59    -22       C  
ATOM    863  O   LYS A 146      10.415  10.459  75.276  1.00 13.75           O  
ANISOU  863  O   LYS A 146     1807   1804   1613    134     73    -18       O  
ATOM    864  CB  LYS A 146      10.962   8.187  73.105  1.00 16.44           C  
ANISOU  864  CB  LYS A 146     2100   2130   2018    100     85     -0       C  
ATOM    865  CG  LYS A 146       9.909   8.499  72.049  1.00 19.25           C  
ANISOU  865  CG  LYS A 146     2428   2493   2394     89     97    -15       C  
ATOM    866  CD  LYS A 146       9.366   7.244  71.385  1.00 21.19           C  
ANISOU  866  CD  LYS A 146     2655   2734   2662     71    123    -11       C  
ATOM    867  CE  LYS A 146       8.005   6.866  71.929  1.00 23.37           C  
ANISOU  867  CE  LYS A 146     2927   3017   2938     68    158    -12       C  
ATOM    868  NZ  LYS A 146       7.399   5.749  71.142  1.00 25.50           N1+
ANISOU  868  NZ  LYS A 146     3173   3282   3234     46    180    -13       N1+
ATOM    869  N   GLN A 147      10.431  11.416  73.231  1.00 11.73           N  
ANISOU  869  N   GLN A 147     1512   1548   1399    119     51    -38       N  
ATOM    870  CA  GLN A 147       9.372  12.366  73.529  1.00 10.82           C  
ANISOU  870  CA  GLN A 147     1399   1439   1272    131     62    -52       C  
ATOM    871  C   GLN A 147       8.409  12.431  72.353  1.00 10.76           C  
ANISOU  871  C   GLN A 147     1361   1437   1291    126     73    -60       C  
ATOM    872  O   GLN A 147       8.827  12.448  71.194  1.00 10.79           O  
ANISOU  872  O   GLN A 147     1349   1438   1313    115     58    -61       O  
ATOM    873  CB  GLN A 147       9.934  13.765  73.842  1.00 12.45           C  
ANISOU  873  CB  GLN A 147     1627   1640   1464    142     34    -65       C  
ATOM    874  CG  GLN A 147       8.858  14.765  74.300  1.00 12.82           C  
ANISOU  874  CG  GLN A 147     1682   1691   1498    160     46    -80       C  
ATOM    875  CD  GLN A 147       9.430  16.033  74.911  1.00 13.76           C  
ANISOU  875  CD  GLN A 147     1831   1801   1597    171     21    -94       C  
ATOM    876  NE2 GLN A 147       8.672  16.644  75.817  1.00 12.32           N  
ANISOU  876  NE2 GLN A 147     1669   1621   1391    190     35   -105       N  
ATOM    877  OE1 GLN A 147      10.544  16.451  74.584  1.00 15.72           O  
ANISOU  877  OE1 GLN A 147     2084   2038   1850    161     -8    -96       O  
ATOM    878  N   ARG A 148       7.118  12.469  72.659  1.00 10.56           N  
ANISOU  878  N   ARG A 148     1325   1422   1264    133     99    -66       N  
ATOM    879  CA  ARG A 148       6.090  12.528  71.633  1.00 10.41           C  
ANISOU  879  CA  ARG A 148     1274   1413   1269    130    106    -76       C  
ATOM    880  C   ARG A 148       5.286  13.825  71.720  1.00 10.93           C  
ANISOU  880  C   ARG A 148     1339   1485   1329    152    104    -91       C  
ATOM    881  O   ARG A 148       4.897  14.251  72.810  1.00 10.17           O  
ANISOU  881  O   ARG A 148     1259   1391   1212    168    119    -96       O  
ATOM    882  CB  ARG A 148       5.160  11.319  71.755  1.00 10.64           C  
ANISOU  882  CB  ARG A 148     1281   1451   1311    117    141    -71       C  
ATOM    883  CG  ARG A 148       3.970  11.354  70.817  1.00 11.97           C  
ANISOU  883  CG  ARG A 148     1410   1633   1504    114    148    -84       C  
ATOM    884  CD  ARG A 148       3.156  10.078  70.901  1.00 11.79           C  
ANISOU  884  CD  ARG A 148     1363   1617   1498     95    181    -82       C  
ATOM    885  NE  ARG A 148       1.940  10.179  70.103  1.00 14.17           N  
ANISOU  885  NE  ARG A 148     1623   1935   1824     93    185    -98       N  
ATOM    886  CZ  ARG A 148       1.865   9.884  68.810  1.00 17.18           C  
ANISOU  886  CZ  ARG A 148     1981   2319   2225     80    168   -106       C  
ATOM    887  NH1 ARG A 148       2.937   9.449  68.157  1.00 16.72           N1+
ANISOU  887  NH1 ARG A 148     1938   2248   2167     67    149    -98       N1+
ATOM    888  NH2 ARG A 148       0.711  10.012  68.170  1.00 19.18           N  
ANISOU  888  NH2 ARG A 148     2196   2592   2501     80    167   -122       N  
ATOM    889  N   PHE A 149       5.051  14.439  70.560  1.00  9.94           N  
ANISOU  889  N   PHE A 149     1196   1361   1220    155     86   -100       N  
ATOM    890  CA  PHE A 149       4.222  15.638  70.440  1.00  9.89           C  
ANISOU  890  CA  PHE A 149     1187   1359   1214    179     82   -114       C  
ATOM    891  C   PHE A 149       3.000  15.353  69.560  1.00 12.03           C  
ANISOU  891  C   PHE A 149     1416   1646   1507    180     89   -121       C  
ATOM    892  O   PHE A 149       3.085  14.560  68.622  1.00 10.54           O  
ANISOU  892  O   PHE A 149     1208   1462   1335    161     84   -118       O  
ATOM    893  CB  PHE A 149       5.016  16.801  69.835  1.00  8.52           C  
ANISOU  893  CB  PHE A 149     1035   1168   1036    186     50   -117       C  
ATOM    894  CG  PHE A 149       6.308  17.095  70.541  1.00  9.95           C  
ANISOU  894  CG  PHE A 149     1251   1333   1199    179     36   -112       C  
ATOM    895  CD1 PHE A 149       7.457  16.377  70.237  1.00  9.77           C  
ANISOU  895  CD1 PHE A 149     1229   1303   1181    157     25   -100       C  
ATOM    896  CD2 PHE A 149       6.385  18.108  71.489  1.00  8.97           C  
ANISOU  896  CD2 PHE A 149     1155   1198   1054    197     32   -121       C  
ATOM    897  CE1 PHE A 149       8.650  16.646  70.880  1.00  9.54           C  
ANISOU  897  CE1 PHE A 149     1225   1261   1138    152      9    -98       C  
ATOM    898  CE2 PHE A 149       7.578  18.387  72.133  1.00  8.35           C  
ANISOU  898  CE2 PHE A 149     1106   1105    960    190     15   -120       C  
ATOM    899  CZ  PHE A 149       8.710  17.658  71.831  1.00  9.58           C  
ANISOU  899  CZ  PHE A 149     1259   1259   1123    167      3   -109       C  
ATOM    900  N   GLU A 150       1.877  16.013  69.849  1.00 13.41           N  
ANISOU  900  N   GLU A 150     1577   1834   1685    204    101   -134       N  
ATOM    901  CA  GLU A 150       0.672  15.867  69.033  1.00 15.40           C  
ANISOU  901  CA  GLU A 150     1785   2105   1960    210    103   -144       C  
ATOM    902  C   GLU A 150      -0.036  17.199  68.766  1.00 17.33           C  
ANISOU  902  C   GLU A 150     2025   2353   2206    244     89   -156       C  
ATOM    903  O   GLU A 150       0.138  18.173  69.508  1.00 16.57           O  
ANISOU  903  O   GLU A 150     1959   2244   2093    266     89   -159       O  
ATOM    904  CB  GLU A 150      -0.312  14.904  69.705  1.00 15.08           C  
ANISOU  904  CB  GLU A 150     1714   2084   1933    200    141   -148       C  
ATOM    905  CG  GLU A 150       0.184  13.473  69.837  1.00 14.38           C  
ANISOU  905  CG  GLU A 150     1626   1991   1848    165    157   -135       C  
ATOM    906  CD  GLU A 150      -0.827  12.570  70.526  1.00 14.79           C  
ANISOU  906  CD  GLU A 150     1650   2058   1913    153    200   -137       C  
ATOM    907  OE1 GLU A 150      -1.835  13.093  71.041  1.00 15.27           O  
ANISOU  907  OE1 GLU A 150     1693   2133   1977    174    220   -148       O  
ATOM    908  OE2 GLU A 150      -0.620  11.340  70.544  1.00 14.14           O1-
ANISOU  908  OE2 GLU A 150     1564   1971   1837    124    216   -128       O1-
ATOM    909  N   ASN A 151      -0.832  17.214  67.698  1.00 18.60           N  
ANISOU  909  N   ASN A 151     2152   2530   2387    252     75   -163       N  
ATOM    910  CA AASN A 151      -1.689  18.348  67.353  0.56 19.37           C  
ANISOU  910  CA AASN A 151     2238   2632   2489    289     60   -175       C  
ATOM    911  CA BASN A 151      -1.690  18.347  67.352  0.44 19.37           C  
ANISOU  911  CA BASN A 151     2238   2633   2489    289     60   -175       C  
ATOM    912  C   ASN A 151      -0.954  19.685  67.291  1.00 18.33           C  
ANISOU  912  C   ASN A 151     2153   2473   2337    311     38   -171       C  
ATOM    913  O   ASN A 151      -1.283  20.623  68.020  1.00 16.53           O  
ANISOU  913  O   ASN A 151     1941   2239   2102    340     46   -179       O  
ATOM    914  CB AASN A 151      -2.847  18.445  68.347  0.56 20.63           C  
ANISOU  914  CB AASN A 151     2372   2810   2657    309     94   -188       C  
ATOM    915  CB BASN A 151      -2.854  18.441  68.344  0.44 20.63           C  
ANISOU  915  CB BASN A 151     2372   2811   2657    309     94   -188       C  
ATOM    916  CG AASN A 151      -3.949  19.367  67.868  0.56 21.85           C  
ANISOU  916  CG AASN A 151     2499   2978   2827    349     81   -201       C  
ATOM    917  CG BASN A 151      -3.694  17.172  68.384  0.44 21.69           C  
ANISOU  917  CG BASN A 151     2456   2971   2816    285    119   -193       C  
ATOM    918  ND2AASN A 151      -4.771  19.841  68.796  0.56 22.60           N  
ANISOU  918  ND2AASN A 151     2582   3081   2923    376    109   -213       N  
ATOM    919  ND2BASN A 151      -4.355  16.935  69.513  0.44 22.01           N  
ANISOU  919  ND2BASN A 151     2483   3023   2859    289    161   -198       N  
ATOM    920  OD1AASN A 151      -4.061  19.650  66.672  0.56 22.79           O  
ANISOU  920  OD1AASN A 151     2607   3098   2952    358     47   -200       O  
ATOM    921  OD1BASN A 151      -3.749  16.418  67.412  0.44 22.44           O  
ANISOU  921  OD1BASN A 151     2525   3075   2926    263    105   -193       O  
ATOM    922  N   GLY A 152       0.038  19.778  66.413  1.00 18.40           N  
ANISOU  922  N   GLY A 152     2185   2465   2340    296     12   -160       N  
ATOM    923  CA  GLY A 152       0.778  21.017  66.259  1.00 18.20           C  
ANISOU  923  CA  GLY A 152     2204   2411   2300    311     -8   -156       C  
ATOM    924  C   GLY A 152       1.854  21.222  67.307  1.00 17.02           C  
ANISOU  924  C   GLY A 152     2093   2239   2132    298      1   -153       C  
ATOM    925  O   GLY A 152       2.135  22.349  67.711  1.00 16.95           O  
ANISOU  925  O   GLY A 152     2119   2208   2112    316     -6   -157       O  
ATOM    926  N   GLY A 153       2.455  20.126  67.755  1.00 15.86           N  
ANISOU  926  N   GLY A 153     1943   2099   1984    267     13   -146       N  
ATOM    927  CA  GLY A 153       3.630  20.202  68.604  1.00 15.03           C  
ANISOU  927  CA  GLY A 153     1873   1975   1863    253     14   -142       C  
ATOM    928  C   GLY A 153       3.381  20.320  70.093  1.00 14.87           C  
ANISOU  928  C   GLY A 153     1867   1956   1826    264     35   -150       C  
ATOM    929  O   GLY A 153       4.245  20.793  70.830  1.00 13.83           O  
ANISOU  929  O   GLY A 153     1770   1807   1677    262     29   -151       O  
ATOM    930  N   LYS A 154       2.204  19.899  70.540  1.00 16.39           N  
ANISOU  930  N   LYS A 154     2032   2171   2025    277     62   -156       N  
ATOM    931  CA  LYS A 154       1.904  19.844  71.966  1.00 17.11           C  
ANISOU  931  CA  LYS A 154     2138   2266   2098    287     90   -163       C  
ATOM    932  C   LYS A 154       2.463  18.547  72.547  1.00 17.64           C  
ANISOU  932  C   LYS A 154     2205   2340   2158    258    105   -150       C  
ATOM    933  O   LYS A 154       2.107  17.458  72.101  1.00 17.30           O  
ANISOU  933  O   LYS A 154     2130   2312   2133    240    117   -143       O  
ATOM    934  CB  LYS A 154       0.395  19.940  72.211  1.00 19.18           C  
ANISOU  934  CB  LYS A 154     2367   2549   2371    312    118   -175       C  
ATOM    935  CG  LYS A 154      -0.255  21.186  71.620  1.00 20.76           C  
ANISOU  935  CG  LYS A 154     2563   2745   2581    346    103   -187       C  
ATOM    936  CD  LYS A 154      -1.771  21.042  71.552  1.00 24.23           C  
ANISOU  936  CD  LYS A 154     2954   3211   3042    367    126   -197       C  
ATOM    937  CE  LYS A 154      -2.444  22.312  71.027  1.00 26.43           C  
ANISOU  937  CE  LYS A 154     3230   3485   3330    409    108   -208       C  
ATOM    938  NZ  LYS A 154      -1.969  22.701  69.667  1.00 27.15           N1+
ANISOU  938  NZ  LYS A 154     3325   3562   3427    407     68   -200       N1+
ATOM    939  N   PRO A 155       3.360  18.662  73.538  1.00 18.36           N  
ANISOU  939  N   PRO A 155     2335   2419   2223    255    102   -148       N  
ATOM    940  CA  PRO A 155       3.948  17.472  74.165  1.00 17.50           C  
ANISOU  940  CA  PRO A 155     2232   2312   2103    233    113   -133       C  
ATOM    941  C   PRO A 155       2.922  16.644  74.936  1.00 17.64           C  
ANISOU  941  C   PRO A 155     2235   2348   2118    235    157   -131       C  
ATOM    942  O   PRO A 155       2.217  17.187  75.781  1.00 16.73           O  
ANISOU  942  O   PRO A 155     2131   2238   1987    257    179   -142       O  
ATOM    943  CB  PRO A 155       5.005  18.065  75.108  1.00 17.09           C  
ANISOU  943  CB  PRO A 155     2228   2246   2021    236     96   -136       C  
ATOM    944  CG  PRO A 155       4.571  19.476  75.347  1.00 16.66           C  
ANISOU  944  CG  PRO A 155     2191   2181   1957    263     92   -155       C  
ATOM    945  CD  PRO A 155       3.919  19.914  74.076  1.00 17.25           C  
ANISOU  945  CD  PRO A 155     2236   2258   2062    270     84   -159       C  
ATOM    946  N   VAL A 156       2.834  15.348  74.642  1.00 17.32           N  
ANISOU  946  N   VAL A 156     2172   2316   2093    212    171   -118       N  
ATOM    947  CA  VAL A 156       1.926  14.475  75.377  1.00 16.79           C  
ANISOU  947  CA  VAL A 156     2093   2263   2025    209    217   -113       C  
ATOM    948  C   VAL A 156       2.709  13.589  76.330  1.00 16.29           C  
ANISOU  948  C   VAL A 156     2062   2192   1935    196    227    -95       C  
ATOM    949  O   VAL A 156       2.129  12.930  77.192  1.00 17.46           O  
ANISOU  949  O   VAL A 156     2216   2347   2073    195    267    -88       O  
ATOM    950  CB  VAL A 156       1.062  13.603  74.438  1.00 17.67           C  
ANISOU  950  CB  VAL A 156     2154   2388   2174    190    232   -113       C  
ATOM    951  CG1 VAL A 156       0.237  14.491  73.509  1.00 19.60           C  
ANISOU  951  CG1 VAL A 156     2364   2643   2441    207    218   -130       C  
ATOM    952  CG2 VAL A 156       1.922  12.620  73.647  1.00 14.87           C  
ANISOU  952  CG2 VAL A 156     1795   2024   1832    163    213    -99       C  
ATOM    953  N   THR A 157       4.029  13.569  76.164  1.00 15.78           N  
ANISOU  953  N   THR A 157     2021   2113   1862    189    192    -87       N  
ATOM    954  CA  THR A 157       4.930  12.983  77.154  1.00 14.58           C  
ANISOU  954  CA  THR A 157     1907   1953   1681    186    191    -71       C  
ATOM    955  C   THR A 157       6.105  13.919  77.381  1.00 13.68           C  
ANISOU  955  C   THR A 157     1824   1828   1546    196    148    -78       C  
ATOM    956  O   THR A 157       6.308  14.863  76.617  1.00 11.64           O  
ANISOU  956  O   THR A 157     1557   1565   1302    197    122    -91       O  
ATOM    957  CB  THR A 157       5.490  11.607  76.726  1.00 14.02           C  
ANISOU  957  CB  THR A 157     1826   1875   1625    163    191    -51       C  
ATOM    958  CG2 THR A 157       4.395  10.691  76.204  1.00 14.53           C  
ANISOU  958  CG2 THR A 157     1853   1947   1719    147    227    -48       C  
ATOM    959  OG1 THR A 157       6.487  11.793  75.716  1.00 13.37           O  
ANISOU  959  OG1 THR A 157     1735   1785   1561    154    152    -52       O  
ATOM    960  N   THR A 158       6.880  13.655  78.426  1.00 14.55           N  
ANISOU  960  N   THR A 158     1971   1934   1624    199    140    -68       N  
ATOM    961  CA  THR A 158       8.153  14.340  78.614  1.00 14.93           C  
ANISOU  961  CA  THR A 158     2043   1971   1656    202     96    -74       C  
ATOM    962  C   THR A 158       9.234  13.543  77.878  1.00 15.54           C  
ANISOU  962  C   THR A 158     2106   2043   1756    183     72    -60       C  
ATOM    963  O   THR A 158       8.916  12.586  77.167  1.00 14.87           O  
ANISOU  963  O   THR A 158     1994   1960   1697    170     90    -48       O  
ATOM    964  CB  THR A 158       8.507  14.485  80.107  1.00 14.91           C  
ANISOU  964  CB  THR A 158     2090   1971   1607    218     93    -74       C  
ATOM    965  CG2 THR A 158       8.702  13.120  80.747  1.00 12.71           C  
ANISOU  965  CG2 THR A 158     1823   1693   1311    214    110    -50       C  
ATOM    966  OG1 THR A 158       9.709  15.258  80.245  1.00 17.86           O  
ANISOU  966  OG1 THR A 158     2482   2334   1970    218     46    -85       O  
ATOM    967  N   LEU A 159      10.500  13.928  78.030  1.00 16.05           N  
ANISOU  967  N   LEU A 159     2185   2100   1812    182     32    -62       N  
ATOM    968  CA  LEU A 159      11.591  13.123  77.486  1.00 16.62           C  
ANISOU  968  CA  LEU A 159     2242   2168   1904    168     12    -48       C  
ATOM    969  C   LEU A 159      11.878  11.964  78.431  1.00 18.51           C  
ANISOU  969  C   LEU A 159     2502   2409   2120    175     21    -27       C  
ATOM    970  O   LEU A 159      12.513  12.139  79.472  1.00 20.20           O  
ANISOU  970  O   LEU A 159     2748   2625   2302    186     -1    -27       O  
ATOM    971  CB  LEU A 159      12.857  13.954  77.270  1.00 17.47           C  
ANISOU  971  CB  LEU A 159     2351   2269   2017    162    -33    -58       C  
ATOM    972  CG  LEU A 159      14.010  13.206  76.583  1.00 16.95           C  
ANISOU  972  CG  LEU A 159     2263   2199   1977    149    -52    -46       C  
ATOM    973  CD1 LEU A 159      13.641  12.835  75.149  1.00 15.09           C  
ANISOU  973  CD1 LEU A 159     1993   1962   1777    135    -35    -42       C  
ATOM    974  CD2 LEU A 159      15.306  14.018  76.606  1.00 17.00           C  
ANISOU  974  CD2 LEU A 159     2272   2202   1987    143    -95    -58       C  
ATOM    975  N   LYS A 160      11.398  10.777  78.073  1.00 18.61           N  
ANISOU  975  N   LYS A 160     2500   2422   2150    167     51    -10       N  
ATOM    976  CA  LYS A 160      11.517   9.629  78.963  1.00 21.33           C  
ANISOU  976  CA  LYS A 160     2869   2764   2472    174     66     13       C  
ATOM    977  C   LYS A 160      12.411   8.533  78.400  1.00 19.15           C  
ANISOU  977  C   LYS A 160     2579   2478   2220    166     55     31       C  
ATOM    978  O   LYS A 160      12.407   8.256  77.199  1.00 17.75           O  
ANISOU  978  O   LYS A 160     2368   2297   2079    150     58     29       O  
ATOM    979  CB  LYS A 160      10.135   9.050  79.273  1.00 25.13           C  
ANISOU  979  CB  LYS A 160     3352   3247   2948    172    119     21       C  
ATOM    980  CG  LYS A 160       9.339   8.652  78.048  1.00 28.60           C  
ANISOU  980  CG  LYS A 160     3750   3686   3431    152    143     17       C  
ATOM    981  CD  LYS A 160       8.102   7.842  78.430  1.00 32.09           C  
ANISOU  981  CD  LYS A 160     4192   4129   3873    146    195     27       C  
ATOM    982  CE  LYS A 160       7.213   8.606  79.396  1.00 33.06           C  
ANISOU  982  CE  LYS A 160     4332   4263   3965    161    219     17       C  
ATOM    983  NZ  LYS A 160       6.025   7.804  79.786  1.00 33.35           N1+
ANISOU  983  NZ  LYS A 160     4365   4301   4004    153    275     26       N1+
ATOM    984  N   LYS A 161      13.180   7.918  79.289  1.00 19.04           N  
ANISOU  984  N   LYS A 161     2593   2461   2180    180     41     48       N  
ATOM    985  CA  LYS A 161      14.002   6.768  78.942  1.00 20.61           C  
ANISOU  985  CA  LYS A 161     2785   2649   2397    179     34     68       C  
ATOM    986  C   LYS A 161      13.112   5.569  78.636  1.00 20.95           C  
ANISOU  986  C   LYS A 161     2824   2681   2457    168     81     84       C  
ATOM    987  O   LYS A 161      12.326   5.133  79.480  1.00 22.33           O  
ANISOU  987  O   LYS A 161     3025   2854   2607    173    115     97       O  
ATOM    988  CB  LYS A 161      14.970   6.452  80.082  1.00 22.53           C  
ANISOU  988  CB  LYS A 161     3062   2893   2606    202      5     83       C  
ATOM    989  CG  LYS A 161      15.839   5.224  79.870  1.00 23.57           C  
ANISOU  989  CG  LYS A 161     3190   3013   2755    208     -3    107       C  
ATOM    990  CD  LYS A 161      16.757   5.033  81.064  1.00 24.75           C  
ANISOU  990  CD  LYS A 161     3374   3166   2866    236    -37    120       C  
ATOM    991  CE  LYS A 161      17.630   3.803  80.917  1.00 26.33           C  
ANISOU  991  CE  LYS A 161     3571   3352   3081    249    -47    145       C  
ATOM    992  NZ  LYS A 161      18.567   3.689  82.070  1.00 26.89           N1+
ANISOU  992  NZ  LYS A 161     3674   3429   3114    280    -88    157       N1+
ATOM    993  N   ILE A 162      13.224   5.046  77.419  1.00 19.61           N  
ANISOU  993  N   ILE A 162     2620   2504   2328    152     86     83       N  
ATOM    994  CA  ILE A 162      12.389   3.929  76.996  1.00 18.30           C  
ANISOU  994  CA  ILE A 162     2446   2324   2181    137    128     94       C  
ATOM    995  C   ILE A 162      13.169   2.614  76.912  1.00 18.31           C  
ANISOU  995  C   ILE A 162     2458   2306   2195    141    129    116       C  
ATOM    996  O   ILE A 162      12.577   1.547  76.757  1.00 21.05           O  
ANISOU  996  O   ILE A 162     2808   2637   2555    130    166    128       O  
ATOM    997  CB  ILE A 162      11.730   4.213  75.631  1.00 16.62           C  
ANISOU  997  CB  ILE A 162     2193   2115   2006    114    138     73       C  
ATOM    998  CG1 ILE A 162      12.791   4.541  74.582  1.00 16.53           C  
ANISOU  998  CG1 ILE A 162     2158   2105   2019    111    105     63       C  
ATOM    999  CG2 ILE A 162      10.741   5.364  75.751  1.00 15.31           C  
ANISOU  999  CG2 ILE A 162     2019   1966   1830    113    145     54       C  
ATOM   1000  CD1 ILE A 162      12.233   4.704  73.174  1.00 15.55           C  
ANISOU 1000  CD1 ILE A 162     1999   1982   1926     91    113     45       C  
ATOM   1001  N   GLY A 163      14.492   2.686  77.023  1.00 15.26           N  
ANISOU 1001  N   GLY A 163     2074   1920   1806    158     89    121       N  
ATOM   1002  CA  GLY A 163      15.310   1.489  76.939  1.00 14.00           C  
ANISOU 1002  CA  GLY A 163     1921   1741   1657    169     87    141       C  
ATOM   1003  C   GLY A 163      16.795   1.751  77.094  1.00 14.88           C  
ANISOU 1003  C   GLY A 163     2027   1859   1768    190     38    142       C  
ATOM   1004  O   GLY A 163      17.215   2.865  77.429  1.00 14.22           O  
ANISOU 1004  O   GLY A 163     1940   1794   1669    195      5    128       O  
ATOM   1005  N   THR A 164      17.592   0.712  76.863  1.00 14.76           N  
ANISOU 1005  N   THR A 164     2010   1827   1769    202     34    158       N  
ATOM   1006  CA  THR A 164      19.041   0.827  76.948  1.00 12.87           C  
ANISOU 1006  CA  THR A 164     1760   1596   1537    223    -11    160       C  
ATOM   1007  C   THR A 164      19.700   0.406  75.641  1.00 14.04           C  
ANISOU 1007  C   THR A 164     1870   1735   1731    215    -10    153       C  
ATOM   1008  O   THR A 164      19.058  -0.155  74.758  1.00 14.45           O  
ANISOU 1008  O   THR A 164     1913   1773   1807    196     25    149       O  
ATOM   1009  CB  THR A 164      19.621  -0.022  78.102  1.00 11.56           C  
ANISOU 1009  CB  THR A 164     1631   1420   1343    256    -24    189       C  
ATOM   1010  CG2 THR A 164      19.086   0.465  79.449  1.00 10.90           C  
ANISOU 1010  CG2 THR A 164     1589   1347   1207    266    -28    196       C  
ATOM   1011  OG1 THR A 164      19.268  -1.398  77.922  1.00 11.82           O  
ANISOU 1011  OG1 THR A 164     1681   1424   1388    258     13    211       O  
ATOM   1012  N   ALA A 165      20.991   0.687  75.531  1.00 13.42           N  
ANISOU 1012  N   ALA A 165     1768   1666   1665    229    -49    148       N  
ATOM   1013  CA  ALA A 165      21.769   0.341  74.351  1.00 12.28           C  
ANISOU 1013  CA  ALA A 165     1587   1515   1563    225    -47    141       C  
ATOM   1014  C   ALA A 165      23.232   0.279  74.758  1.00 12.80           C  
ANISOU 1014  C   ALA A 165     1638   1590   1636    253    -90    146       C  
ATOM   1015  O   ALA A 165      23.587   0.681  75.867  1.00 11.47           O  
ANISOU 1015  O   ALA A 165     1486   1435   1439    270   -124    152       O  
ATOM   1016  CB  ALA A 165      21.553   1.364  73.235  1.00  9.95           C  
ANISOU 1016  CB  ALA A 165     1259   1232   1288    195    -44    113       C  
ATOM   1017  N   LEU A 166      24.079  -0.227  73.868  1.00 14.05           N  
ANISOU 1017  N   LEU A 166     1764   1741   1831    258    -88    144       N  
ATOM   1018  CA  LEU A 166      25.519  -0.193  74.100  1.00 16.31           C  
ANISOU 1018  CA  LEU A 166     2024   2041   2134    282   -129    146       C  
ATOM   1019  C   LEU A 166      25.974   1.257  74.241  1.00 18.39           C  
ANISOU 1019  C   LEU A 166     2263   2331   2393    268   -165    124       C  
ATOM   1020  O   LEU A 166      25.374   2.158  73.649  1.00 18.14           O  
ANISOU 1020  O   LEU A 166     2223   2304   2364    236   -150    105       O  
ATOM   1021  CB  LEU A 166      26.272  -0.878  72.959  1.00 14.21           C  
ANISOU 1021  CB  LEU A 166     1723   1763   1912    286   -112    142       C  
ATOM   1022  CG  LEU A 166      25.889  -2.324  72.635  1.00 15.29           C  
ANISOU 1022  CG  LEU A 166     1883   1868   2060    298    -75    159       C  
ATOM   1023  CD1 LEU A 166      26.748  -2.864  71.490  1.00 14.55           C  
ANISOU 1023  CD1 LEU A 166     1753   1766   2010    304    -61    151       C  
ATOM   1024  CD2 LEU A 166      26.005  -3.211  73.870  1.00 16.58           C  
ANISOU 1024  CD2 LEU A 166     2084   2018   2199    335    -88    189       C  
ATOM   1025  N   LYS A 167      27.027   1.480  75.024  1.00 20.98           N  
ANISOU 1025  N   LYS A 167     2578   2675   2717    290   -211    125       N  
ATOM   1026  CA  LYS A 167      27.582   2.820  75.211  1.00 24.98           C  
ANISOU 1026  CA  LYS A 167     3061   3207   3225    275   -249    103       C  
ATOM   1027  C   LYS A 167      28.049   3.413  73.887  1.00 25.59           C  
ANISOU 1027  C   LYS A 167     3090   3287   3345    246   -235     81       C  
ATOM   1028  O   LYS A 167      27.966   4.620  73.666  1.00 27.72           O  
ANISOU 1028  O   LYS A 167     3349   3568   3616    219   -243     61       O  
ATOM   1029  CB  LYS A 167      28.749   2.786  76.205  1.00 28.91           C  
ANISOU 1029  CB  LYS A 167     3548   3722   3716    304   -304    107       C  
ATOM   1030  CG  LYS A 167      28.355   2.430  77.630  1.00 31.70           C  
ANISOU 1030  CG  LYS A 167     3954   4074   4017    333   -324    126       C  
ATOM   1031  CD  LYS A 167      27.654   3.584  78.327  1.00 35.00           C  
ANISOU 1031  CD  LYS A 167     4400   4504   4396    314   -336    110       C  
ATOM   1032  CE  LYS A 167      27.394   3.268  79.800  1.00 37.53           C  
ANISOU 1032  CE  LYS A 167     4775   4826   4659    345   -358    129       C  
ATOM   1033  NZ  LYS A 167      26.846   4.439  80.545  1.00 37.99           N1+
ANISOU 1033  NZ  LYS A 167     4859   4896   4676    330   -374    111       N1+
ATOM   1034  N   SER A 168      28.531   2.552  73.001  1.00 24.29           N  
ANISOU 1034  N   SER A 168     2901   3113   3217    254   -213     87       N  
ATOM   1035  CA  SER A 168      29.035   2.984  71.707  1.00 24.14           C  
ANISOU 1035  CA  SER A 168     2839   3096   3237    230   -195     69       C  
ATOM   1036  C   SER A 168      27.930   3.467  70.766  1.00 24.25           C  
ANISOU 1036  C   SER A 168     2867   3100   3246    196   -156     59       C  
ATOM   1037  O   SER A 168      28.216   4.067  69.730  1.00 26.03           O  
ANISOU 1037  O   SER A 168     3066   3329   3496    172   -142     44       O  
ATOM   1038  CB  SER A 168      29.792   1.843  71.040  1.00 23.89           C  
ANISOU 1038  CB  SER A 168     2782   3054   3241    251   -178     77       C  
ATOM   1039  OG  SER A 168      28.907   0.764  70.795  1.00 23.36           O  
ANISOU 1039  OG  SER A 168     2750   2962   3164    259   -140     92       O  
ATOM   1040  N   LYS A 169      26.676   3.190  71.109  1.00 21.46           N  
ANISOU 1040  N   LYS A 169     2555   2736   2862    195   -138     68       N  
ATOM   1041  CA  LYS A 169      25.569   3.544  70.226  1.00 19.95           C  
ANISOU 1041  CA  LYS A 169     2376   2537   2667    167   -103     58       C  
ATOM   1042  C   LYS A 169      25.052   4.964  70.488  1.00 18.79           C  
ANISOU 1042  C   LYS A 169     2237   2402   2500    146   -117     44       C  
ATOM   1043  O   LYS A 169      24.688   5.314  71.614  1.00 18.94           O  
ANISOU 1043  O   LYS A 169     2280   2426   2488    154   -137     47       O  
ATOM   1044  CB  LYS A 169      24.432   2.534  70.369  1.00 19.62           C  
ANISOU 1044  CB  LYS A 169     2369   2478   2609    173    -73     72       C  
ATOM   1045  CG  LYS A 169      23.350   2.689  69.324  1.00 21.20           C  
ANISOU 1045  CG  LYS A 169     2574   2671   2811    146    -39     61       C  
ATOM   1046  CD  LYS A 169      22.399   1.506  69.328  1.00 23.34           C  
ANISOU 1046  CD  LYS A 169     2870   2922   3075    149     -8     72       C  
ATOM   1047  CE  LYS A 169      21.457   1.584  68.145  1.00 25.43           C  
ANISOU 1047  CE  LYS A 169     3132   3182   3346    123     22     57       C  
ATOM   1048  NZ  LYS A 169      20.693   0.322  67.986  1.00 28.01           N1+
ANISOU 1048  NZ  LYS A 169     3479   3489   3677    122     53     65       N1+
ATOM   1049  N   THR A 170      25.033   5.783  69.441  1.00 15.70           N  
ANISOU 1049  N   THR A 170     1828   2012   2124    120   -106     29       N  
ATOM   1050  CA  THR A 170      24.566   7.161  69.556  1.00 14.55           C  
ANISOU 1050  CA  THR A 170     1692   1873   1964    101   -117     15       C  
ATOM   1051  C   THR A 170      23.764   7.560  68.323  1.00 13.02           C  
ANISOU 1051  C   THR A 170     1500   1672   1775     79    -86      6       C  
ATOM   1052  O   THR A 170      23.931   6.986  67.252  1.00 11.15           O  
ANISOU 1052  O   THR A 170     1250   1430   1558     74    -62      7       O  
ATOM   1053  CB  THR A 170      25.731   8.169  69.728  1.00 15.44           C  
ANISOU 1053  CB  THR A 170     1778   1996   2091     92   -149      2       C  
ATOM   1054  CG2 THR A 170      26.606   7.832  70.935  1.00 15.13           C  
ANISOU 1054  CG2 THR A 170     1732   1967   2048    115   -186      7       C  
ATOM   1055  OG1 THR A 170      26.533   8.182  68.537  1.00 16.26           O  
ANISOU 1055  OG1 THR A 170     1848   2098   2230     78   -133     -3       O  
ATOM   1056  N   GLY A 171      22.892   8.551  68.468  1.00 14.62           N  
ANISOU 1056  N   GLY A 171     1721   1876   1957     69    -88     -2       N  
ATOM   1057  CA  GLY A 171      22.173   9.067  67.318  1.00 14.49           C  
ANISOU 1057  CA  GLY A 171     1706   1855   1942     51    -66     -9       C  
ATOM   1058  C   GLY A 171      20.843   9.712  67.647  1.00 13.39           C  
ANISOU 1058  C   GLY A 171     1593   1715   1777     50    -63    -15       C  
ATOM   1059  O   GLY A 171      20.391   9.710  68.794  1.00 13.09           O  
ANISOU 1059  O   GLY A 171     1574   1682   1718     62    -73    -12       O  
ATOM   1060  N   THR A 172      20.213  10.260  66.616  1.00 11.76           N  
ANISOU 1060  N   THR A 172     1388   1507   1572     37    -48    -22       N  
ATOM   1061  CA  THR A 172      18.939  10.943  66.753  1.00 11.77           C  
ANISOU 1061  CA  THR A 172     1409   1509   1554     38    -45    -27       C  
ATOM   1062  C   THR A 172      17.999  10.461  65.660  1.00 13.11           C  
ANISOU 1062  C   THR A 172     1577   1677   1726     33    -21    -28       C  
ATOM   1063  O   THR A 172      18.395  10.369  64.495  1.00 13.23           O  
ANISOU 1063  O   THR A 172     1582   1690   1755     23    -12    -30       O  
ATOM   1064  CB  THR A 172      19.098  12.477  66.653  1.00 12.03           C  
ANISOU 1064  CB  THR A 172     1450   1538   1585     30    -60    -38       C  
ATOM   1065  CG2 THR A 172      17.770  13.182  66.908  1.00 11.12           C  
ANISOU 1065  CG2 THR A 172     1353   1423   1448     37    -57    -44       C  
ATOM   1066  OG1 THR A 172      20.076  12.926  67.602  1.00 12.71           O  
ANISOU 1066  OG1 THR A 172     1535   1625   1671     30    -85    -41       O  
ATOM   1067  N   LYS A 173      16.765  10.145  66.042  1.00 12.44           N  
ANISOU 1067  N   LYS A 173     1501   1596   1628     40    -11    -28       N  
ATOM   1068  CA  LYS A 173      15.737   9.763  65.086  1.00 12.87           C  
ANISOU 1068  CA  LYS A 173     1553   1653   1685     34      7    -33       C  
ATOM   1069  C   LYS A 173      14.485  10.605  65.291  1.00 13.35           C  
ANISOU 1069  C   LYS A 173     1621   1719   1730     40      5    -40       C  
ATOM   1070  O   LYS A 173      14.014  10.764  66.418  1.00 14.49           O  
ANISOU 1070  O   LYS A 173     1775   1869   1862     50      4    -39       O  
ATOM   1071  CB  LYS A 173      15.395   8.277  65.213  1.00 14.25           C  
ANISOU 1071  CB  LYS A 173     1723   1825   1865     35     25    -27       C  
ATOM   1072  CG  LYS A 173      14.300   7.827  64.264  1.00 15.10           C  
ANISOU 1072  CG  LYS A 173     1824   1935   1976     27     41    -35       C  
ATOM   1073  CD  LYS A 173      14.154   6.315  64.257  1.00 18.67           C  
ANISOU 1073  CD  LYS A 173     2274   2381   2440     22     60    -31       C  
ATOM   1074  CE  LYS A 173      13.658   5.786  65.586  1.00 21.69           C  
ANISOU 1074  CE  LYS A 173     2665   2762   2815     29     70    -22       C  
ATOM   1075  NZ  LYS A 173      13.475   4.298  65.521  1.00 24.23           N1+
ANISOU 1075  NZ  LYS A 173     2987   3070   3148     22     92    -17       N1+
ATOM   1076  N   VAL A 174      13.958  11.155  64.203  1.00 10.70           N  
ANISOU 1076  N   VAL A 174     1283   1386   1395     36      5    -48       N  
ATOM   1077  CA  VAL A 174      12.729  11.931  64.266  1.00 10.66           C  
ANISOU 1077  CA  VAL A 174     1282   1388   1379     45      3    -55       C  
ATOM   1078  C   VAL A 174      11.733  11.389  63.258  1.00 12.35           C  
ANISOU 1078  C   VAL A 174     1484   1610   1599     41     12    -62       C  
ATOM   1079  O   VAL A 174      12.068  11.178  62.089  1.00 13.85           O  
ANISOU 1079  O   VAL A 174     1672   1797   1794     33     12    -63       O  
ATOM   1080  CB  VAL A 174      12.978  13.441  63.994  1.00  8.33           C  
ANISOU 1080  CB  VAL A 174     1001   1086   1078     50    -13    -59       C  
ATOM   1081  CG1 VAL A 174      11.661  14.214  63.985  1.00  8.93           C  
ANISOU 1081  CG1 VAL A 174     1080   1168   1144     65    -15    -67       C  
ATOM   1082  CG2 VAL A 174      13.936  14.032  65.033  1.00  6.20           C  
ANISOU 1082  CG2 VAL A 174      742    808    805     51    -25    -57       C  
ATOM   1083  N   THR A 175      10.512  11.151  63.723  1.00 12.06           N  
ANISOU 1083  N   THR A 175     1439   1584   1560     48     20    -67       N  
ATOM   1084  CA  THR A 175       9.421  10.721  62.863  1.00 11.92           C  
ANISOU 1084  CA  THR A 175     1404   1576   1548     44     25    -77       C  
ATOM   1085  C   THR A 175       8.264  11.704  63.009  1.00 11.53           C  
ANISOU 1085  C   THR A 175     1352   1539   1492     61     18    -85       C  
ATOM   1086  O   THR A 175       7.849  12.008  64.127  1.00 10.25           O  
ANISOU 1086  O   THR A 175     1191   1380   1325     71     24    -85       O  
ATOM   1087  CB  THR A 175       8.941   9.297  63.215  1.00 12.15           C  
ANISOU 1087  CB  THR A 175     1421   1608   1589     32     46    -77       C  
ATOM   1088  CG2 THR A 175       7.807   8.860  62.279  1.00 11.88           C  
ANISOU 1088  CG2 THR A 175     1365   1585   1563     24     47    -92       C  
ATOM   1089  OG1 THR A 175      10.034   8.376  63.108  1.00 12.09           O  
ANISOU 1089  OG1 THR A 175     1419   1587   1587     22     53    -69       O  
ATOM   1090  N   PHE A 176       7.745  12.205  61.890  1.00 11.58           N  
ANISOU 1090  N   PHE A 176     1353   1551   1496     66      4    -92       N  
ATOM   1091  CA  PHE A 176       6.633  13.148  61.952  1.00 11.79           C  
ANISOU 1091  CA  PHE A 176     1373   1588   1518     86     -6   -100       C  
ATOM   1092  C   PHE A 176       5.544  12.881  60.920  1.00 13.17           C  
ANISOU 1092  C   PHE A 176     1526   1781   1699     87    -14   -113       C  
ATOM   1093  O   PHE A 176       5.807  12.427  59.809  1.00 12.44           O  
ANISOU 1093  O   PHE A 176     1435   1688   1605     76    -22   -115       O  
ATOM   1094  CB  PHE A 176       7.146  14.580  61.793  1.00 11.04           C  
ANISOU 1094  CB  PHE A 176     1304   1480   1410    101    -22    -95       C  
ATOM   1095  CG  PHE A 176       7.686  14.887  60.423  1.00  9.88           C  
ANISOU 1095  CG  PHE A 176     1170   1326   1258     96    -36    -92       C  
ATOM   1096  CD1 PHE A 176       8.984  14.540  60.082  1.00  9.37           C  
ANISOU 1096  CD1 PHE A 176     1118   1249   1194     78    -31    -83       C  
ATOM   1097  CD2 PHE A 176       6.902  15.540  59.486  1.00  9.98           C  
ANISOU 1097  CD2 PHE A 176     1183   1345   1262    112    -52    -96       C  
ATOM   1098  CE1 PHE A 176       9.490  14.830  58.825  1.00  9.86           C  
ANISOU 1098  CE1 PHE A 176     1193   1304   1248     74    -37    -80       C  
ATOM   1099  CE2 PHE A 176       7.397  15.833  58.228  1.00 11.57           C  
ANISOU 1099  CE2 PHE A 176     1403   1539   1453    109    -62    -91       C  
ATOM   1100  CZ  PHE A 176       8.696  15.480  57.898  1.00 11.10           C  
ANISOU 1100  CZ  PHE A 176     1358   1467   1394     89    -53    -83       C  
ATOM   1101  N   MET A 177       4.311  13.180  61.307  1.00 13.85           N  
ANISOU 1101  N   MET A 177     1591   1882   1789    102    -14   -123       N  
ATOM   1102  CA  MET A 177       3.185  13.116  60.395  1.00 14.54           C  
ANISOU 1102  CA  MET A 177     1652   1989   1882    108    -28   -137       C  
ATOM   1103  C   MET A 177       2.756  14.536  60.060  1.00 14.94           C  
ANISOU 1103  C   MET A 177     1713   2042   1922    140    -50   -137       C  
ATOM   1104  O   MET A 177       2.304  15.261  60.939  1.00 15.27           O  
ANISOU 1104  O   MET A 177     1753   2084   1965    160    -45   -138       O  
ATOM   1105  CB  MET A 177       2.021  12.331  61.010  1.00 14.52           C  
ANISOU 1105  CB  MET A 177     1612   2006   1900    101    -10   -149       C  
ATOM   1106  CG  MET A 177       0.789  12.253  60.115  1.00 14.87           C  
ANISOU 1106  CG  MET A 177     1622   2074   1956    106    -28   -167       C  
ATOM   1107  SD  MET A 177       1.021  11.106  58.746  1.00 18.40           S  
ANISOU 1107  SD  MET A 177     2064   2523   2405     77    -41   -177       S  
ATOM   1108  CE  MET A 177       1.005   9.545  59.624  1.00 17.60           C  
ANISOU 1108  CE  MET A 177     1946   2416   2326     43     -2   -178       C  
ATOM   1109  N   PRO A 178       2.908  14.942  58.790  1.00 15.69           N  
ANISOU 1109  N   PRO A 178     1821   2136   2005    146    -74   -136       N  
ATOM   1110  CA  PRO A 178       2.520  16.304  58.400  1.00 14.98           C  
ANISOU 1110  CA  PRO A 178     1746   2043   1903    180    -96   -133       C  
ATOM   1111  C   PRO A 178       1.019  16.541  58.593  1.00 13.83           C  
ANISOU 1111  C   PRO A 178     1563   1922   1770    204   -104   -148       C  
ATOM   1112  O   PRO A 178       0.215  15.641  58.356  1.00 12.19           O  
ANISOU 1112  O   PRO A 178     1318   1737   1577    193   -105   -162       O  
ATOM   1113  CB  PRO A 178       2.916  16.376  56.922  1.00 15.95           C  
ANISOU 1113  CB  PRO A 178     1889   2162   2010    176   -117   -129       C  
ATOM   1114  CG  PRO A 178       2.943  14.944  56.462  1.00 16.83           C  
ANISOU 1114  CG  PRO A 178     1980   2286   2129    147   -110   -139       C  
ATOM   1115  CD  PRO A 178       3.382  14.141  57.646  1.00 15.39           C  
ANISOU 1115  CD  PRO A 178     1788   2097   1962    125    -81   -137       C  
ATOM   1116  N   ASP A 179       0.650  17.738  59.034  1.00 15.18           N  
ANISOU 1116  N   ASP A 179     1745   2087   1937    237   -110   -145       N  
ATOM   1117  CA  ASP A 179      -0.745  18.039  59.339  1.00 15.96           C  
ANISOU 1117  CA  ASP A 179     1806   2208   2049    265   -114   -159       C  
ATOM   1118  C   ASP A 179      -1.580  18.183  58.067  1.00 16.77           C  
ANISOU 1118  C   ASP A 179     1890   2331   2149    284   -150   -167       C  
ATOM   1119  O   ASP A 179      -1.411  19.138  57.301  1.00 16.10           O  
ANISOU 1119  O   ASP A 179     1837   2235   2047    309   -175   -158       O  
ATOM   1120  CB  ASP A 179      -0.838  19.314  60.181  1.00 17.58           C  
ANISOU 1120  CB  ASP A 179     2031   2398   2250    298   -110   -155       C  
ATOM   1121  CG  ASP A 179      -2.169  19.450  60.891  1.00 19.98           C  
ANISOU 1121  CG  ASP A 179     2294   2726   2573    323   -100   -171       C  
ATOM   1122  OD1 ASP A 179      -3.177  18.893  60.404  1.00 20.47           O  
ANISOU 1122  OD1 ASP A 179     2309   2817   2650    324   -110   -184       O  
ATOM   1123  OD2 ASP A 179      -2.210  20.127  61.937  1.00 22.69           O1-
ANISOU 1123  OD2 ASP A 179     2650   3058   2915    341    -82   -171       O1-
ATOM   1124  N   ALA A 180      -2.489  17.232  57.865  1.00 17.22           N  
ANISOU 1124  N   ALA A 180     1899   2418   2226    271   -151   -185       N  
ATOM   1125  CA  ALA A 180      -3.346  17.198  56.682  1.00 18.69           C  
ANISOU 1125  CA  ALA A 180     2061   2630   2412    285   -189   -197       C  
ATOM   1126  C   ALA A 180      -4.371  18.336  56.657  1.00 19.38           C  
ANISOU 1126  C   ALA A 180     2132   2728   2502    336   -211   -201       C  
ATOM   1127  O   ALA A 180      -4.956  18.622  55.614  1.00 19.42           O  
ANISOU 1127  O   ALA A 180     2129   2749   2500    359   -249   -206       O  
ATOM   1128  CB  ALA A 180      -4.065  15.845  56.590  1.00 17.86           C  
ANISOU 1128  CB  ALA A 180     1902   2551   2332    254   -183   -218       C  
ATOM   1129  N   THR A 181      -4.597  18.985  57.795  1.00 20.13           N  
ANISOU 1129  N   THR A 181     2224   2815   2607    357   -188   -199       N  
ATOM   1130  CA  THR A 181      -5.526  20.114  57.822  1.00 22.05           C  
ANISOU 1130  CA  THR A 181     2456   3067   2854    409   -206   -203       C  
ATOM   1131  C   THR A 181      -4.825  21.405  57.410  1.00 24.29           C  
ANISOU 1131  C   THR A 181     2803   3317   3110    440   -223   -182       C  
ATOM   1132  O   THR A 181      -5.453  22.464  57.321  1.00 24.60           O  
ANISOU 1132  O   THR A 181     2845   3354   3148    488   -241   -181       O  
ATOM   1133  CB  THR A 181      -6.167  20.308  59.212  1.00 19.94           C  
ANISOU 1133  CB  THR A 181     2160   2807   2610    424   -171   -212       C  
ATOM   1134  CG2 THR A 181      -6.866  19.032  59.662  1.00 18.95           C  
ANISOU 1134  CG2 THR A 181     1974   2712   2515    391   -148   -230       C  
ATOM   1135  OG1 THR A 181      -5.162  20.668  60.162  1.00 19.64           O  
ANISOU 1135  OG1 THR A 181     2168   2734   2558    413   -142   -199       O  
ATOM   1136  N   ILE A 182      -3.522  21.311  57.152  1.00 23.75           N  
ANISOU 1136  N   ILE A 182     2784   3220   3021    411   -217   -166       N  
ATOM   1137  CA  ILE A 182      -2.738  22.469  56.743  1.00 23.63           C  
ANISOU 1137  CA  ILE A 182     2830   3168   2979    430   -228   -146       C  
ATOM   1138  C   ILE A 182      -2.213  22.342  55.314  1.00 24.42           C  
ANISOU 1138  C   ILE A 182     2960   3264   3055    421   -254   -134       C  
ATOM   1139  O   ILE A 182      -2.316  23.286  54.530  1.00 26.73           O  
ANISOU 1139  O   ILE A 182     3284   3544   3327    454   -280   -122       O  
ATOM   1140  CB  ILE A 182      -1.560  22.698  57.699  1.00 24.31           C  
ANISOU 1140  CB  ILE A 182     2954   3221   3061    407   -196   -135       C  
ATOM   1141  CG1 ILE A 182      -2.096  23.124  59.070  1.00 24.71           C  
ANISOU 1141  CG1 ILE A 182     2989   3271   3128    426   -173   -145       C  
ATOM   1142  CG2 ILE A 182      -0.598  23.734  57.125  1.00 24.35           C  
ANISOU 1142  CG2 ILE A 182     3022   3187   3042    414   -206   -113       C  
ATOM   1143  CD1 ILE A 182      -1.059  23.672  60.004  1.00 24.31           C  
ANISOU 1143  CD1 ILE A 182     2982   3185   3070    414   -151   -137       C  
ATOM   1144  N   PHE A 183      -1.660  21.181  54.974  1.00 22.40           N  
ANISOU 1144  N   PHE A 183     2696   3017   2798    377   -246   -137       N  
ATOM   1145  CA  PHE A 183      -1.118  20.966  53.633  1.00 21.41           C  
ANISOU 1145  CA  PHE A 183     2601   2889   2647    366   -265   -128       C  
ATOM   1146  C   PHE A 183      -2.175  20.461  52.653  1.00 21.70           C  
ANISOU 1146  C   PHE A 183     2602   2961   2681    378   -301   -144       C  
ATOM   1147  O   PHE A 183      -3.000  19.620  53.001  1.00 21.67           O  
ANISOU 1147  O   PHE A 183     2544   2989   2702    367   -300   -165       O  
ATOM   1148  CB  PHE A 183       0.057  19.985  53.689  1.00 19.92           C  
ANISOU 1148  CB  PHE A 183     2424   2689   2457    316   -239   -125       C  
ATOM   1149  CG  PHE A 183       1.234  20.512  54.445  1.00 16.78           C  
ANISOU 1149  CG  PHE A 183     2063   2257   2058    303   -211   -109       C  
ATOM   1150  CD1 PHE A 183       2.168  21.317  53.817  1.00 15.05           C  
ANISOU 1150  CD1 PHE A 183     1897   2007   1815    304   -213    -88       C  
ATOM   1151  CD2 PHE A 183       1.392  20.231  55.793  1.00 15.86           C  
ANISOU 1151  CD2 PHE A 183     1928   2137   1962    289   -184   -114       C  
ATOM   1152  CE1 PHE A 183       3.242  21.822  54.513  1.00 13.82           C  
ANISOU 1152  CE1 PHE A 183     1770   1819   1661    290   -190    -76       C  
ATOM   1153  CE2 PHE A 183       2.467  20.732  56.495  1.00 14.63           C  
ANISOU 1153  CE2 PHE A 183     1804   1950   1803    278   -164   -102       C  
ATOM   1154  CZ  PHE A 183       3.395  21.528  55.854  1.00 13.61           C  
ANISOU 1154  CZ  PHE A 183     1723   1792   1656    276   -168    -84       C  
ATOM   1155  N   SER A 184      -2.142  20.981  51.428  1.00 21.65           N  
ANISOU 1155  N   SER A 184     2630   2951   2643    400   -332   -133       N  
ATOM   1156  CA  SER A 184      -3.080  20.553  50.396  1.00 22.44           C  
ANISOU 1156  CA  SER A 184     2704   3085   2734    413   -373   -148       C  
ATOM   1157  C   SER A 184      -2.722  19.153  49.914  1.00 21.59           C  
ANISOU 1157  C   SER A 184     2583   2993   2627    366   -367   -163       C  
ATOM   1158  O   SER A 184      -3.551  18.450  49.340  1.00 22.81           O  
ANISOU 1158  O   SER A 184     2701   3180   2785    363   -394   -185       O  
ATOM   1159  CB  SER A 184      -3.092  21.537  49.223  1.00 22.79           C  
ANISOU 1159  CB  SER A 184     2798   3120   2740    452   -410   -130       C  
ATOM   1160  OG  SER A 184      -1.815  21.634  48.618  1.00 23.00           O  
ANISOU 1160  OG  SER A 184     2887   3117   2736    430   -394   -108       O  
ATOM   1161  N   THR A 185      -1.476  18.758  50.149  1.00 19.92           N  
ANISOU 1161  N   THR A 185     2402   2755   2410    329   -332   -152       N  
ATOM   1162  CA  THR A 185      -1.051  17.390  49.900  1.00 19.86           C  
ANISOU 1162  CA  THR A 185     2382   2756   2407    284   -317   -165       C  
ATOM   1163  C   THR A 185      -0.076  16.937  50.986  1.00 19.18           C  
ANISOU 1163  C   THR A 185     2298   2648   2341    250   -271   -159       C  
ATOM   1164  O   THR A 185       0.818  17.682  51.391  1.00 18.17           O  
ANISOU 1164  O   THR A 185     2207   2491   2207    253   -252   -138       O  
ATOM   1165  CB  THR A 185      -0.397  17.233  48.508  1.00 21.42           C  
ANISOU 1165  CB  THR A 185     2626   2947   2565    277   -331   -159       C  
ATOM   1166  CG2 THR A 185       0.704  18.271  48.300  1.00 21.83           C  
ANISOU 1166  CG2 THR A 185     2740   2963   2591    286   -317   -128       C  
ATOM   1167  OG1 THR A 185       0.165  15.919  48.389  1.00 21.15           O  
ANISOU 1167  OG1 THR A 185     2584   2915   2538    233   -310   -172       O  
ATOM   1168  N   THR A 186      -0.270  15.717  51.472  1.00 18.82           N  
ANISOU 1168  N   THR A 186     2214   2616   2321    218   -254   -177       N  
ATOM   1169  CA  THR A 186       0.613  15.148  52.480  1.00 19.50           C  
ANISOU 1169  CA  THR A 186     2303   2683   2425    188   -212   -171       C  
ATOM   1170  C   THR A 186       1.316  13.918  51.935  1.00 19.00           C  
ANISOU 1170  C   THR A 186     2246   2615   2358    151   -199   -177       C  
ATOM   1171  O   THR A 186       1.834  13.108  52.695  1.00 21.15           O  
ANISOU 1171  O   THR A 186     2509   2877   2649    124   -169   -178       O  
ATOM   1172  CB  THR A 186      -0.151  14.760  53.754  1.00 20.18           C  
ANISOU 1172  CB  THR A 186     2341   2781   2545    184   -194   -182       C  
ATOM   1173  CG2 THR A 186      -0.599  16.000  54.509  1.00 19.40           C  
ANISOU 1173  CG2 THR A 186     2242   2679   2449    220   -196   -174       C  
ATOM   1174  OG1 THR A 186      -1.297  13.979  53.396  1.00 21.27           O  
ANISOU 1174  OG1 THR A 186     2434   2951   2700    177   -211   -207       O  
ATOM   1175  N   ASP A 187       1.326  13.781  50.616  1.00 18.37           N  
ANISOU 1175  N   ASP A 187     2186   2543   2253    152   -223   -183       N  
ATOM   1176  CA AASP A 187       1.970  12.650  49.962  0.46 18.61           C  
ANISOU 1176  CA AASP A 187     2226   2568   2277    120   -211   -192       C  
ATOM   1177  CA BASP A 187       1.974  12.645  49.977  0.54 18.60           C  
ANISOU 1177  CA BASP A 187     2225   2567   2276    120   -211   -192       C  
ATOM   1178  C   ASP A 187       3.427  12.963  49.626  1.00 18.53           C  
ANISOU 1178  C   ASP A 187     2265   2530   2245    114   -190   -170       C  
ATOM   1179  O   ASP A 187       3.706  13.772  48.738  1.00 16.91           O  
ANISOU 1179  O   ASP A 187     2098   2319   2009    132   -204   -157       O  
ATOM   1180  CB AASP A 187       1.202  12.265  48.694  0.46 19.21           C  
ANISOU 1180  CB AASP A 187     2298   2668   2334    123   -247   -213       C  
ATOM   1181  CB BASP A 187       1.201  12.224  48.725  0.54 19.22           C  
ANISOU 1181  CB BASP A 187     2297   2669   2336    122   -246   -213       C  
ATOM   1182  CG AASP A 187       1.732  10.998  48.044  0.46 19.34           C  
ANISOU 1182  CG AASP A 187     2323   2679   2345     89   -235   -228       C  
ATOM   1183  CG BASP A 187      -0.158  11.622  49.049  0.54 19.70           C  
ANISOU 1183  CG BASP A 187     2300   2758   2425    116   -263   -240       C  
ATOM   1184  OD1AASP A 187       2.379  10.191  48.739  0.46 19.54           O  
ANISOU 1184  OD1AASP A 187     2343   2688   2393     62   -200   -227       O  
ATOM   1185  OD1BASP A 187      -0.270  10.886  50.055  0.54 19.12           O  
ANISOU 1185  OD1BASP A 187     2196   2683   2387     94   -235   -247       O  
ATOM   1186  OD2AASP A 187       1.485  10.800  46.834  0.46 20.09           O1-
ANISOU 1186  OD2AASP A 187     2434   2787   2412     92   -262   -242       O1-
ATOM   1187  OD2BASP A 187      -1.117  11.884  48.290  0.54 20.22           O1-
ANISOU 1187  OD2BASP A 187     2353   2850   2480    136   -304   -255       O1-
ATOM   1188  N   PHE A 188       4.352  12.328  50.337  1.00 18.57           N  
ANISOU 1188  N   PHE A 188     2269   2517   2268     89   -155   -164       N  
ATOM   1189  CA  PHE A 188       5.773  12.518  50.064  1.00 18.22           C  
ANISOU 1189  CA  PHE A 188     2263   2448   2211     80   -133   -146       C  
ATOM   1190  C   PHE A 188       6.152  11.864  48.745  1.00 20.48           C  
ANISOU 1190  C   PHE A 188     2573   2736   2473     68   -134   -155       C  
ATOM   1191  O   PHE A 188       5.737  10.741  48.463  1.00 21.34           O  
ANISOU 1191  O   PHE A 188     2663   2855   2588     52   -136   -177       O  
ATOM   1192  CB  PHE A 188       6.628  11.949  51.189  1.00 15.51           C  
ANISOU 1192  CB  PHE A 188     1910   2090   1895     60   -100   -140       C  
ATOM   1193  CG  PHE A 188       6.489  12.688  52.482  1.00 13.58           C  
ANISOU 1193  CG  PHE A 188     1652   1839   1665     72    -96   -130       C  
ATOM   1194  CD1 PHE A 188       6.891  14.010  52.581  1.00 11.81           C  
ANISOU 1194  CD1 PHE A 188     1454   1602   1430     90   -100   -112       C  
ATOM   1195  CD2 PHE A 188       5.963  12.059  53.600  1.00 12.74           C  
ANISOU 1195  CD2 PHE A 188     1513   1740   1586     64    -86   -137       C  
ATOM   1196  CE1 PHE A 188       6.765  14.693  53.771  1.00 12.67           C  
ANISOU 1196  CE1 PHE A 188     1557   1706   1553    101    -97   -105       C  
ATOM   1197  CE2 PHE A 188       5.837  12.736  54.794  1.00 12.10           C  
ANISOU 1197  CE2 PHE A 188     1425   1655   1515     76    -81   -128       C  
ATOM   1198  CZ  PHE A 188       6.240  14.054  54.883  1.00 12.88           C  
ANISOU 1198  CZ  PHE A 188     1549   1741   1601     95    -87   -114       C  
ATOM   1199  N   LYS A 189       6.943  12.561  47.939  1.00 19.45           N  
ANISOU 1199  N   LYS A 189     2484   2592   2314     76   -130   -139       N  
ATOM   1200  CA  LYS A 189       7.311  12.037  46.635  1.00 20.04           C  
ANISOU 1200  CA  LYS A 189     2586   2667   2359     68   -128   -146       C  
ATOM   1201  C   LYS A 189       8.710  11.437  46.667  1.00 18.44           C  
ANISOU 1201  C   LYS A 189     2397   2444   2165     45    -88   -140       C  
ATOM   1202  O   LYS A 189       9.701  12.137  46.896  1.00 17.61           O  
ANISOU 1202  O   LYS A 189     2309   2321   2060     45    -67   -118       O  
ATOM   1203  CB  LYS A 189       7.206  13.134  45.579  1.00 23.55           C  
ANISOU 1203  CB  LYS A 189     3073   3113   2762     91   -148   -133       C  
ATOM   1204  CG  LYS A 189       5.775  13.606  45.350  1.00 27.82           C  
ANISOU 1204  CG  LYS A 189     3601   3677   3292    118   -195   -142       C  
ATOM   1205  CD  LYS A 189       5.590  14.226  43.972  1.00 31.75           C  
ANISOU 1205  CD  LYS A 189     4144   4180   3740    140   -220   -135       C  
ATOM   1206  CE  LYS A 189       4.372  15.138  43.928  1.00 33.99           C  
ANISOU 1206  CE  LYS A 189     4421   4479   4015    177   -264   -134       C  
ATOM   1207  NZ  LYS A 189       4.457  16.111  42.808  1.00 34.97           N1+
ANISOU 1207  NZ  LYS A 189     4600   4597   4089    205   -281   -115       N1+
ATOM   1208  N   TYR A 190       8.769  10.125  46.441  1.00 17.11           N  
ANISOU 1208  N   TYR A 190     2218   2280   2005     25    -77   -161       N  
ATOM   1209  CA  TYR A 190      10.011   9.359  46.494  1.00 16.71           C  
ANISOU 1209  CA  TYR A 190     2173   2212   1967      6    -39   -159       C  
ATOM   1210  C   TYR A 190      11.116   9.946  45.605  1.00 16.61           C  
ANISOU 1210  C   TYR A 190     2200   2185   1925      9    -18   -142       C  
ATOM   1211  O   TYR A 190      12.255  10.096  46.045  1.00 16.51           O  
ANISOU 1211  O   TYR A 190     2189   2156   1930      1     11   -127       O  
ATOM   1212  CB  TYR A 190       9.735   7.901  46.101  1.00 15.98           C  
ANISOU 1212  CB  TYR A 190     2070   2122   1878    -11    -35   -186       C  
ATOM   1213  CG  TYR A 190      10.968   7.024  46.007  1.00 15.19           C  
ANISOU 1213  CG  TYR A 190     1980   2004   1790    -26      4   -187       C  
ATOM   1214  CD1 TYR A 190      11.471   6.371  47.130  1.00 13.56           C  
ANISOU 1214  CD1 TYR A 190     1747   1784   1621    -36     26   -183       C  
ATOM   1215  CD2 TYR A 190      11.622   6.839  44.791  1.00 17.16           C  
ANISOU 1215  CD2 TYR A 190     2263   2247   2009    -28     19   -192       C  
ATOM   1216  CE1 TYR A 190      12.596   5.565  47.049  1.00 13.66           C  
ANISOU 1216  CE1 TYR A 190     1765   1780   1645    -45     59   -183       C  
ATOM   1217  CE2 TYR A 190      12.750   6.034  44.697  1.00 17.20           C  
ANISOU 1217  CE2 TYR A 190     2274   2237   2027    -38     57   -193       C  
ATOM   1218  CZ  TYR A 190      13.232   5.399  45.830  1.00 16.47           C  
ANISOU 1218  CZ  TYR A 190     2152   2131   1974    -46     76   -189       C  
ATOM   1219  OH  TYR A 190      14.348   4.596  45.735  1.00 16.24           O  
ANISOU 1219  OH  TYR A 190     2126   2086   1959    -52    111   -191       O  
ATOM   1220  N   ASN A 191      10.778  10.279  44.361  1.00 16.32           N  
ANISOU 1220  N   ASN A 191     2197   2157   1847     18    -34   -145       N  
ATOM   1221  CA  ASN A 191      11.769  10.801  43.422  1.00 17.70           C  
ANISOU 1221  CA  ASN A 191     2415   2319   1991     20    -10   -129       C  
ATOM   1222  C   ASN A 191      12.322  12.158  43.851  1.00 16.08           C  
ANISOU 1222  C   ASN A 191     2221   2098   1790     28     -1    -99       C  
ATOM   1223  O   ASN A 191      13.512  12.438  43.676  1.00 14.89           O  
ANISOU 1223  O   ASN A 191     2087   1930   1640     18     34    -84       O  
ATOM   1224  CB  ASN A 191      11.175  10.916  42.016  1.00 21.35           C  
ANISOU 1224  CB  ASN A 191     2917   2794   2402     32    -32   -139       C  
ATOM   1225  CG  ASN A 191      10.860   9.569  41.401  1.00 25.58           C  
ANISOU 1225  CG  ASN A 191     3450   3340   2930     20    -37   -172       C  
ATOM   1226  ND2 ASN A 191       9.896   9.553  40.487  1.00 27.35           N  
ANISOU 1226  ND2 ASN A 191     3691   3583   3116     32    -73   -188       N  
ATOM   1227  OD1 ASN A 191      11.471   8.554  41.741  1.00 27.30           O  
ANISOU 1227  OD1 ASN A 191     3651   3548   3175      2     -7   -183       O  
ATOM   1228  N   THR A 192      11.455  13.000  44.401  1.00 16.07           N  
ANISOU 1228  N   THR A 192     2211   2103   1793     45    -32    -92       N  
ATOM   1229  CA  THR A 192      11.868  14.326  44.854  1.00 16.45           C  
ANISOU 1229  CA  THR A 192     2272   2132   1844     53    -27    -66       C  
ATOM   1230  C   THR A 192      12.880  14.206  45.995  1.00 14.86           C  
ANISOU 1230  C   THR A 192     2044   1916   1685     34      2    -60       C  
ATOM   1231  O   THR A 192      13.941  14.839  45.976  1.00 14.07           O  
ANISOU 1231  O   THR A 192     1960   1796   1587     25     28    -42       O  
ATOM   1232  CB  THR A 192      10.656  15.169  45.315  1.00 17.97           C  
ANISOU 1232  CB  THR A 192     2457   2334   2036     78    -65    -64       C  
ATOM   1233  CG2 THR A 192      11.103  16.542  45.801  1.00 17.70           C  
ANISOU 1233  CG2 THR A 192     2441   2276   2007     86    -59    -39       C  
ATOM   1234  OG1 THR A 192       9.748  15.338  44.221  1.00 19.66           O  
ANISOU 1234  OG1 THR A 192     2696   2564   2211     98    -96    -69       O  
ATOM   1235  N   ILE A 193      12.561  13.368  46.974  1.00 12.57           N  
ANISOU 1235  N   ILE A 193     1714   1636   1427     28     -3    -74       N  
ATOM   1236  CA  ILE A 193      13.435  13.198  48.132  1.00 13.35           C  
ANISOU 1236  CA  ILE A 193     1787   1722   1562     15     18    -69       C  
ATOM   1237  C   ILE A 193      14.743  12.508  47.726  1.00 13.17           C  
ANISOU 1237  C   ILE A 193     1767   1690   1547     -3     54    -68       C  
ATOM   1238  O   ILE A 193      15.826  12.876  48.189  1.00 13.24           O  
ANISOU 1238  O   ILE A 193     1771   1686   1574    -13     76    -56       O  
ATOM   1239  CB  ILE A 193      12.714  12.413  49.251  1.00 13.90           C  
ANISOU 1239  CB  ILE A 193     1818   1804   1660     14      6    -83       C  
ATOM   1240  CG1 ILE A 193      11.420  13.144  49.634  1.00 15.83           C  
ANISOU 1240  CG1 ILE A 193     2057   2060   1899     34    -26    -84       C  
ATOM   1241  CG2 ILE A 193      13.615  12.255  50.469  1.00 11.77           C  
ANISOU 1241  CG2 ILE A 193     1527   1523   1423      3     24    -76       C  
ATOM   1242  CD1 ILE A 193      10.566  12.424  50.664  1.00 17.95           C  
ANISOU 1242  CD1 ILE A 193     2288   2341   2191     33    -35    -98       C  
ATOM   1243  N   SER A 194      14.636  11.538  46.823  1.00 12.53           N  
ANISOU 1243  N   SER A 194     1693   1616   1450     -7     61    -83       N  
ATOM   1244  CA  SER A 194      15.794  10.810  46.319  1.00 15.16           C  
ANISOU 1244  CA  SER A 194     2030   1940   1787    -21     98    -85       C  
ATOM   1245  C   SER A 194      16.856  11.726  45.702  1.00 16.96           C  
ANISOU 1245  C   SER A 194     2285   2155   2003    -25    124    -66       C  
ATOM   1246  O   SER A 194      18.050  11.574  45.968  1.00 15.46           O  
ANISOU 1246  O   SER A 194     2081   1955   1838    -37    156    -60       O  
ATOM   1247  CB  SER A 194      15.344   9.773  45.287  1.00 18.81           C  
ANISOU 1247  CB  SER A 194     2507   2412   2227    -21     97   -107       C  
ATOM   1248  OG  SER A 194      16.455   9.135  44.693  1.00 21.72           O  
ANISOU 1248  OG  SER A 194     2885   2772   2597    -31    136   -110       O  
ATOM   1249  N   GLU A 195      16.415  12.673  44.880  1.00 19.62           N  
ANISOU 1249  N   GLU A 195     2659   2492   2303    -15    113    -56       N  
ATOM   1250  CA  GLU A 195      17.320  13.625  44.243  1.00 21.53           C  
ANISOU 1250  CA  GLU A 195     2932   2718   2531    -21    141    -35       C  
ATOM   1251  C   GLU A 195      18.009  14.532  45.268  1.00 18.48           C  
ANISOU 1251  C   GLU A 195     2527   2315   2178    -30    148    -18       C  
ATOM   1252  O   GLU A 195      19.199  14.834  45.149  1.00 15.67           O  
ANISOU 1252  O   GLU A 195     2173   1946   1836    -46    183     -7       O  
ATOM   1253  CB  GLU A 195      16.563  14.475  43.220  1.00 25.80           C  
ANISOU 1253  CB  GLU A 195     3521   3259   3023     -5    122    -26       C  
ATOM   1254  CG  GLU A 195      17.174  14.458  41.821  1.00 31.65           C  
ANISOU 1254  CG  GLU A 195     4306   3995   3725     -9    154    -20       C  
ATOM   1255  CD  GLU A 195      18.519  15.159  41.748  1.00 36.67           C  
ANISOU 1255  CD  GLU A 195     4951   4609   4373    -26    199      1       C  
ATOM   1256  OE1 GLU A 195      18.555  16.395  41.925  1.00 39.56           O  
ANISOU 1256  OE1 GLU A 195     5335   4958   4737    -26    196     23       O  
ATOM   1257  OE2 GLU A 195      19.542  14.476  41.520  1.00 38.60           O1-
ANISOU 1257  OE2 GLU A 195     5184   4851   4631    -42    239     -4       O1-
ATOM   1258  N  AARG A 196      17.249  14.977  46.266  0.51 17.60           N  
ANISOU 1258  N  AARG A 196     2401   2207   2081    -20    116    -18       N  
ATOM   1259  N  BARG A 196      17.251  14.954  46.277  0.49 17.61           N  
ANISOU 1259  N  BARG A 196     2401   2207   2082    -21    116    -19       N  
ATOM   1260  CA AARG A 196      17.790  15.829  47.322  0.51 17.17           C  
ANISOU 1260  CA AARG A 196     2331   2137   2056    -28    117     -7       C  
ATOM   1261  CA BARG A 196      17.770  15.833  47.320  0.49 17.17           C  
ANISOU 1261  CA BARG A 196     2332   2138   2056    -28    116     -7       C  
ATOM   1262  C  AARG A 196      18.839  15.091  48.147  0.51 16.44           C  
ANISOU 1262  C  AARG A 196     2198   2044   2004    -45    136    -13       C  
ATOM   1263  C  BARG A 196      18.795  15.117  48.203  0.49 16.43           C  
ANISOU 1263  C  BARG A 196     2197   2044   2004    -44    135    -13       C  
ATOM   1264  O  AARG A 196      19.900  15.637  48.448  0.51 16.60           O  
ANISOU 1264  O  AARG A 196     2212   2051   2046    -61    155     -3       O  
ATOM   1265  O  BARG A 196      19.802  15.703  48.594  0.49 16.64           O  
ANISOU 1265  O  BARG A 196     2214   2055   2051    -59    151     -3       O  
ATOM   1266  CB AARG A 196      16.672  16.328  48.237  0.51 17.64           C  
ANISOU 1266  CB AARG A 196     2382   2202   2119    -11     79     -9       C  
ATOM   1267  CB BARG A 196      16.619  16.375  48.172  0.49 17.53           C  
ANISOU 1267  CB BARG A 196     2370   2187   2102    -10     78     -9       C  
ATOM   1268  CG AARG A 196      17.171  17.074  49.469  0.51 18.05           C  
ANISOU 1268  CG AARG A 196     2417   2239   2201    -19     77     -2       C  
ATOM   1269  CG BARG A 196      17.021  17.476  49.143  0.49 18.17           C  
ANISOU 1269  CG BARG A 196     2448   2250   2205    -15     75      3       C  
ATOM   1270  CD AARG A 196      17.336  18.563  49.202  0.51 18.53           C  
ANISOU 1270  CD AARG A 196     2513   2276   2250    -19     78     16       C  
ATOM   1271  CD BARG A 196      17.539  18.704  48.410  0.49 18.72           C  
ANISOU 1271  CD BARG A 196     2558   2295   2259    -21     91     23       C  
ATOM   1272  NE AARG A 196      17.678  19.292  50.420  0.51 18.20           N  
ANISOU 1272  NE AARG A 196     2458   2221   2237    -26     71     17       N  
ATOM   1273  NE BARG A 196      16.508  19.377  47.624  0.49 19.16           N  
ANISOU 1273  NE BARG A 196     2653   2350   2277      3     71     30       N  
ATOM   1274  CZ AARG A 196      17.559  20.607  50.563  0.51 19.21           C  
ANISOU 1274  CZ AARG A 196     2612   2326   2359    -22     64     28       C  
ATOM   1275  CZ BARG A 196      15.990  20.565  47.925  0.49 18.70           C  
ANISOU 1275  CZ BARG A 196     2616   2275   2211     17     52     40       C  
ATOM   1276  NH1AARG A 196      17.101  21.347  49.560  0.51 19.28           N1+
ANISOU 1276  NH1AARG A 196     2664   2323   2336     -8     63     42       N1+
ATOM   1277  NH1BARG A 196      16.405  21.222  48.999  0.49 18.57           N1+
ANISOU 1277  NH1BARG A 196     2588   2243   2224      8     53     42       N1+
ATOM   1278  NH2AARG A 196      17.892  21.181  51.712  0.51 20.00           N  
ANISOU 1278  NH2AARG A 196     2699   2414   2484    -29     57     25       N  
ATOM   1279  NH2BARG A 196      15.059  21.101  47.149  0.49 18.26           N  
ANISOU 1279  NH2BARG A 196     2596   2219   2121     43     32     48       N  
ATOM   1280  N   LEU A 197      18.539  13.847  48.506  1.00 15.79           N  
ANISOU 1280  N   LEU A 197     2089   1976   1932    -42    131    -29       N  
ATOM   1281  CA  LEU A 197      19.451  13.051  49.323  1.00 14.82           C  
ANISOU 1281  CA  LEU A 197     1931   1854   1848    -52    145    -34       C  
ATOM   1282  C   LEU A 197      20.725  12.717  48.548  1.00 14.98           C  
ANISOU 1282  C   LEU A 197     1950   1868   1874    -65    185    -32       C  
ATOM   1283  O   LEU A 197      21.814  12.684  49.120  1.00 13.42           O  
ANISOU 1283  O   LEU A 197     1725   1665   1708    -74    200    -27       O  
ATOM   1284  CB  LEU A 197      18.765  11.768  49.799  1.00 14.21           C  
ANISOU 1284  CB  LEU A 197     1832   1790   1778    -44    132    -50       C  
ATOM   1285  CG  LEU A 197      17.527  11.958  50.682  1.00 14.40           C  
ANISOU 1285  CG  LEU A 197     1849   1822   1801    -33     98    -53       C  
ATOM   1286  CD1 LEU A 197      16.926  10.622  51.094  1.00 14.71           C  
ANISOU 1286  CD1 LEU A 197     1868   1871   1850    -30     93    -67       C  
ATOM   1287  CD2 LEU A 197      17.853  12.807  51.905  1.00 14.36           C  
ANISOU 1287  CD2 LEU A 197     1831   1810   1816    -33     88    -43       C  
ATOM   1288  N   ASN A 198      20.572  12.468  47.249  1.00 14.02           N  
ANISOU 1288  N   ASN A 198     1857   1748   1721    -63    201    -34       N  
ATOM   1289  CA  ASN A 198      21.700  12.240  46.353  1.00 13.87           C  
ANISOU 1289  CA  ASN A 198     1845   1722   1701    -73    244    -32       C  
ATOM   1290  C   ASN A 198      22.642  13.445  46.365  1.00 13.91           C  
ANISOU 1290  C   ASN A 198     1854   1715   1718    -88    264    -14       C  
ATOM   1291  O   ASN A 198      23.856  13.304  46.520  1.00 12.26           O  
ANISOU 1291  O   ASN A 198     1618   1501   1539   -102    293    -12       O  
ATOM   1292  CB  ASN A 198      21.207  11.961  44.927  1.00 13.72           C  
ANISOU 1292  CB  ASN A 198     1868   1709   1637    -67    254    -38       C  
ATOM   1293  CG  ASN A 198      22.279  11.346  44.036  1.00 14.81           C  
ANISOU 1293  CG  ASN A 198     2010   1843   1772    -74    302    -42       C  
ATOM   1294  ND2 ASN A 198      21.885  10.954  42.833  1.00 15.65           N  
ANISOU 1294  ND2 ASN A 198     2154   1954   1838    -68    311    -51       N  
ATOM   1295  OD1 ASN A 198      23.444  11.236  44.419  1.00 14.62           O  
ANISOU 1295  OD1 ASN A 198     1955   1813   1784    -85    329    -38       O  
ATOM   1296  N   GLU A 199      22.063  14.633  46.217  1.00 14.29           N  
ANISOU 1296  N   GLU A 199     1932   1753   1743    -87    247     -1       N  
ATOM   1297  CA  GLU A 199      22.831  15.873  46.222  1.00 14.81           C  
ANISOU 1297  CA  GLU A 199     2008   1800   1819   -104    265     17       C  
ATOM   1298  C   GLU A 199      23.525  16.108  47.556  1.00 13.99           C  
ANISOU 1298  C   GLU A 199     1861   1693   1763   -116    256     16       C  
ATOM   1299  O   GLU A 199      24.693  16.487  47.588  1.00 16.52           O  
ANISOU 1299  O   GLU A 199     2164   2002   2109   -137    285     23       O  
ATOM   1300  CB  GLU A 199      21.925  17.056  45.896  1.00 16.46           C  
ANISOU 1300  CB  GLU A 199     2263   1998   1995    -94    244     31       C  
ATOM   1301  CG  GLU A 199      21.402  17.036  44.484  1.00 19.05           C  
ANISOU 1301  CG  GLU A 199     2640   2328   2272    -82    252     36       C  
ATOM   1302  CD  GLU A 199      20.285  18.032  44.265  1.00 23.39           C  
ANISOU 1302  CD  GLU A 199     3229   2870   2787    -63    220     48       C  
ATOM   1303  OE1 GLU A 199      19.559  18.350  45.234  1.00 22.97           O  
ANISOU 1303  OE1 GLU A 199     3161   2819   2748    -52    184     44       O  
ATOM   1304  OE2 GLU A 199      20.134  18.496  43.119  1.00 27.17           O1-
ANISOU 1304  OE2 GLU A 199     3757   3341   3224    -58    232     61       O1-
ATOM   1305  N   SER A 200      22.800  15.887  48.650  1.00 11.88           N  
ANISOU 1305  N   SER A 200     1574   1433   1505   -104    218      8       N  
ATOM   1306  CA  SER A 200      23.355  16.076  49.988  1.00 13.75           C  
ANISOU 1306  CA  SER A 200     1774   1669   1781   -112    205      5       C  
ATOM   1307  C   SER A 200      24.499  15.101  50.229  1.00 12.78           C  
ANISOU 1307  C   SER A 200     1609   1555   1693   -120    226     -2       C  
ATOM   1308  O   SER A 200      25.471  15.422  50.915  1.00 13.00           O  
ANISOU 1308  O   SER A 200     1607   1578   1755   -135    229     -2       O  
ATOM   1309  CB  SER A 200      22.277  15.889  51.059  1.00 16.39           C  
ANISOU 1309  CB  SER A 200     2101   2013   2116    -95    163     -3       C  
ATOM   1310  OG  SER A 200      21.186  16.768  50.850  1.00 18.44           O  
ANISOU 1310  OG  SER A 200     2396   2267   2346    -83    143      3       O  
ATOM   1311  N   ALA A 201      24.375  13.906  49.662  1.00 11.70           N  
ANISOU 1311  N   ALA A 201     1469   1429   1547   -110    240    -11       N  
ATOM   1312  CA  ALA A 201      25.426  12.902  49.754  1.00 12.26           C  
ANISOU 1312  CA  ALA A 201     1504   1506   1649   -112    263    -18       C  
ATOM   1313  C   ALA A 201      26.671  13.344  48.971  1.00 13.23           C  
ANISOU 1313  C   ALA A 201     1622   1621   1785   -132    306    -11       C  
ATOM   1314  O   ALA A 201      27.798  13.199  49.446  1.00 12.78           O  
ANISOU 1314  O   ALA A 201     1523   1566   1767   -140    318    -13       O  
ATOM   1315  CB  ALA A 201      24.917  11.560  49.243  1.00 11.32           C  
ANISOU 1315  CB  ALA A 201     1390   1396   1514    -96    269    -29       C  
ATOM   1316  N   PHE A 202      26.462  13.891  47.775  1.00 13.48           N  
ANISOU 1316  N   PHE A 202     1694   1644   1783   -137    329     -3       N  
ATOM   1317  CA  PHE A 202      27.579  14.351  46.957  1.00 14.56           C  
ANISOU 1317  CA  PHE A 202     1832   1772   1928   -158    377      5       C  
ATOM   1318  C   PHE A 202      28.314  15.510  47.623  1.00 14.87           C  
ANISOU 1318  C   PHE A 202     1852   1799   1999   -181    376     14       C  
ATOM   1319  O   PHE A 202      29.532  15.614  47.535  1.00 16.04           O  
ANISOU 1319  O   PHE A 202     1969   1945   2181   -201    408     15       O  
ATOM   1320  CB  PHE A 202      27.103  14.773  45.565  1.00 15.60           C  
ANISOU 1320  CB  PHE A 202     2021   1895   2010   -157    400     14       C  
ATOM   1321  CG  PHE A 202      28.218  15.205  44.655  1.00 17.49           C  
ANISOU 1321  CG  PHE A 202     2267   2126   2253   -178    456     25       C  
ATOM   1322  CD1 PHE A 202      28.974  14.263  43.972  1.00 17.25           C  
ANISOU 1322  CD1 PHE A 202     2222   2103   2228   -177    499     16       C  
ATOM   1323  CD2 PHE A 202      28.520  16.548  44.486  1.00 18.06           C  
ANISOU 1323  CD2 PHE A 202     2360   2177   2325   -201    470     42       C  
ATOM   1324  CE1 PHE A 202      30.005  14.653  43.134  1.00 18.23           C  
ANISOU 1324  CE1 PHE A 202     2350   2220   2358   -197    557     25       C  
ATOM   1325  CE2 PHE A 202      29.554  16.944  43.647  1.00 18.00           C  
ANISOU 1325  CE2 PHE A 202     2358   2159   2323   -223    527     53       C  
ATOM   1326  CZ  PHE A 202      30.295  15.995  42.970  1.00 17.48           C  
ANISOU 1326  CZ  PHE A 202     2274   2104   2262   -221    571     44       C  
ATOM   1327  N   LEU A 203      27.568  16.378  48.295  1.00 15.16           N  
ANISOU 1327  N   LEU A 203     1905   1828   2028   -181    338     19       N  
ATOM   1328  CA  LEU A 203      28.168  17.507  48.997  1.00 18.04           C  
ANISOU 1328  CA  LEU A 203     2255   2177   2421   -205    331     24       C  
ATOM   1329  C   LEU A 203      28.889  17.074  50.282  1.00 16.35           C  
ANISOU 1329  C   LEU A 203     1982   1975   2254   -208    310     11       C  
ATOM   1330  O   LEU A 203      29.970  17.575  50.589  1.00 15.50           O  
ANISOU 1330  O   LEU A 203     1843   1862   2183   -232    323     11       O  
ATOM   1331  CB  LEU A 203      27.096  18.548  49.322  1.00 20.19           C  
ANISOU 1331  CB  LEU A 203     2569   2436   2669   -198    298     31       C  
ATOM   1332  CG  LEU A 203      26.427  19.227  48.128  1.00 22.26           C  
ANISOU 1332  CG  LEU A 203     2891   2681   2884   -194    313     47       C  
ATOM   1333  CD1 LEU A 203      25.220  20.046  48.571  1.00 22.02           C  
ANISOU 1333  CD1 LEU A 203     2895   2641   2830   -178    273     52       C  
ATOM   1334  CD2 LEU A 203      27.433  20.095  47.386  1.00 24.62           C  
ANISOU 1334  CD2 LEU A 203     3203   2958   3191   -225    359     62       C  
ATOM   1335  N   LEU A 204      28.291  16.143  51.022  1.00 15.02           N  
ANISOU 1335  N   LEU A 204     1800   1823   2084   -183    278      1       N  
ATOM   1336  CA  LEU A 204      28.838  15.679  52.306  1.00 15.82           C  
ANISOU 1336  CA  LEU A 204     1853   1936   2222   -180    252     -8       C  
ATOM   1337  C   LEU A 204      30.160  14.928  52.176  1.00 15.96           C  
ANISOU 1337  C   LEU A 204     1821   1964   2278   -185    280    -13       C  
ATOM   1338  O   LEU A 204      31.104  15.186  52.927  1.00 17.46           O  
ANISOU 1338  O   LEU A 204     1969   2157   2506   -198    271    -19       O  
ATOM   1339  CB  LEU A 204      27.832  14.768  53.012  1.00 16.39           C  
ANISOU 1339  CB  LEU A 204     1927   2021   2278   -151    219    -14       C  
ATOM   1340  CG  LEU A 204      27.185  15.265  54.302  1.00 18.39           C  
ANISOU 1340  CG  LEU A 204     2183   2274   2529   -145    174    -17       C  
ATOM   1341  CD1 LEU A 204      26.278  14.180  54.875  1.00 18.62           C  
ANISOU 1341  CD1 LEU A 204     2214   2316   2544   -118    152    -22       C  
ATOM   1342  CD2 LEU A 204      28.228  15.693  55.320  1.00 18.69           C  
ANISOU 1342  CD2 LEU A 204     2184   2313   2605   -160    158    -23       C  
ATOM   1343  N   LYS A 205      30.195  13.988  51.233  1.00 14.46           N  
ANISOU 1343  N   LYS A 205     1638   1781   2077   -173    312    -15       N  
ATOM   1344  CA  LYS A 205      31.307  13.056  51.043  1.00 15.65           C  
ANISOU 1344  CA  LYS A 205     1744   1942   2261   -170    340    -22       C  
ATOM   1345  C   LYS A 205      31.420  12.051  52.198  1.00 16.06           C  
ANISOU 1345  C   LYS A 205     1758   2007   2335   -146    307    -30       C  
ATOM   1346  O   LYS A 205      31.249  12.409  53.365  1.00 16.33           O  
ANISOU 1346  O   LYS A 205     1781   2044   2378   -146    265    -31       O  
ATOM   1347  CB  LYS A 205      32.637  13.799  50.868  1.00 16.19           C  
ANISOU 1347  CB  LYS A 205     1777   2007   2368   -198    370    -20       C  
ATOM   1348  CG  LYS A 205      32.644  14.855  49.770  1.00 17.20           C  
ANISOU 1348  CG  LYS A 205     1942   2118   2475   -224    407     -9       C  
ATOM   1349  CD  LYS A 205      32.356  14.254  48.403  1.00 18.82           C  
ANISOU 1349  CD  LYS A 205     2183   2322   2645   -213    450     -5       C  
ATOM   1350  CE  LYS A 205      32.588  15.285  47.295  1.00 19.03           C  
ANISOU 1350  CE  LYS A 205     2246   2331   2652   -239    493      9       C  
ATOM   1351  NZ  LYS A 205      31.872  14.940  46.021  1.00 18.04           N1+
ANISOU 1351  NZ  LYS A 205     2178   2203   2474   -226    519     14       N1+
ATOM   1352  N   ASN A 206      31.704  10.798  51.847  1.00 16.10           N  
ANISOU 1352  N   ASN A 206     1749   2020   2348   -125    327    -36       N  
ATOM   1353  CA  ASN A 206      31.999   9.735  52.810  1.00 16.61           C  
ANISOU 1353  CA  ASN A 206     1778   2094   2438   -101    304    -41       C  
ATOM   1354  C   ASN A 206      30.892   9.524  53.836  1.00 16.71           C  
ANISOU 1354  C   ASN A 206     1812   2108   2431    -86    257    -39       C  
ATOM   1355  O   ASN A 206      31.149   9.130  54.972  1.00 17.65           O  
ANISOU 1355  O   ASN A 206     1904   2234   2569    -72    226    -40       O  
ATOM   1356  CB  ASN A 206      33.324  10.023  53.525  1.00 16.62           C  
ANISOU 1356  CB  ASN A 206     1721   2105   2489   -109    297    -43       C  
ATOM   1357  CG  ASN A 206      34.494  10.159  52.558  1.00 18.62           C  
ANISOU 1357  CG  ASN A 206     1945   2361   2770   -125    349    -46       C  
ATOM   1358  ND2 ASN A 206      35.257  11.239  52.698  1.00 17.34           N  
ANISOU 1358  ND2 ASN A 206     1756   2198   2633   -155    351    -45       N  
ATOM   1359  OD1 ASN A 206      34.698   9.310  51.686  1.00 20.02           O  
ANISOU 1359  OD1 ASN A 206     2124   2536   2944   -112    388    -50       O  
ATOM   1360  N   VAL A 207      29.658   9.792  53.425  1.00 15.42           N  
ANISOU 1360  N   VAL A 207     1696   1937   2227    -87    252    -38       N  
ATOM   1361  CA  VAL A 207      28.494   9.562  54.267  1.00 13.85           C  
ANISOU 1361  CA  VAL A 207     1517   1739   2007    -73    215    -38       C  
ATOM   1362  C   VAL A 207      27.396   8.907  53.435  1.00 15.33           C  
ANISOU 1362  C   VAL A 207     1742   1922   2160    -64    227    -41       C  
ATOM   1363  O   VAL A 207      27.027   9.411  52.371  1.00 16.08           O  
ANISOU 1363  O   VAL A 207     1866   2013   2231    -75    245    -40       O  
ATOM   1364  CB  VAL A 207      27.960  10.877  54.888  1.00 11.93           C  
ANISOU 1364  CB  VAL A 207     1289   1492   1750    -87    186    -32       C  
ATOM   1365  CG1 VAL A 207      26.678  10.617  55.652  1.00 10.03           C  
ANISOU 1365  CG1 VAL A 207     1071   1253   1486    -72    155    -33       C  
ATOM   1366  CG2 VAL A 207      29.010  11.525  55.795  1.00 10.97           C  
ANISOU 1366  CG2 VAL A 207     1132   1374   1661    -98    168    -33       C  
ATOM   1367  N   THR A 208      26.878   7.781  53.909  1.00 14.10           N  
ANISOU 1367  N   THR A 208     1586   1767   2003    -45    216    -45       N  
ATOM   1368  CA  THR A 208      25.811   7.097  53.192  1.00 13.47           C  
ANISOU 1368  CA  THR A 208     1539   1685   1896    -39    224    -52       C  
ATOM   1369  C   THR A 208      24.461   7.712  53.537  1.00 12.72           C  
ANISOU 1369  C   THR A 208     1470   1592   1773    -43    194    -50       C  
ATOM   1370  O   THR A 208      24.139   7.895  54.708  1.00 13.13           O  
ANISOU 1370  O   THR A 208     1513   1646   1829    -38    166    -46       O  
ATOM   1371  CB  THR A 208      25.779   5.589  53.516  1.00 13.16           C  
ANISOU 1371  CB  THR A 208     1491   1640   1867    -21    227    -57       C  
ATOM   1372  CG2 THR A 208      24.640   4.894  52.768  1.00 12.09           C  
ANISOU 1372  CG2 THR A 208     1389   1500   1705    -21    233    -68       C  
ATOM   1373  OG1 THR A 208      27.025   4.993  53.141  1.00 14.13           O  
ANISOU 1373  OG1 THR A 208     1591   1762   2018    -14    255    -60       O  
ATOM   1374  N   LEU A 209      23.683   8.041  52.510  1.00 12.12           N  
ANISOU 1374  N   LEU A 209     1424   1514   1665    -49    201    -54       N  
ATOM   1375  CA  LEU A 209      22.292   8.446  52.692  1.00 11.93           C  
ANISOU 1375  CA  LEU A 209     1422   1494   1615    -47    175    -55       C  
ATOM   1376  C   LEU A 209      21.377   7.433  52.014  1.00 13.52           C  
ANISOU 1376  C   LEU A 209     1640   1696   1799    -42    179    -68       C  
ATOM   1377  O   LEU A 209      21.602   7.065  50.856  1.00 14.40           O  
ANISOU 1377  O   LEU A 209     1767   1806   1899    -44    203    -75       O  
ATOM   1378  CB  LEU A 209      22.047   9.845  52.126  1.00 14.43           C  
ANISOU 1378  CB  LEU A 209     1762   1809   1911    -56    171    -48       C  
ATOM   1379  CG  LEU A 209      22.442  11.009  53.041  1.00 17.91           C  
ANISOU 1379  CG  LEU A 209     2193   2247   2366    -62    154    -38       C  
ATOM   1380  CD1 LEU A 209      23.947  11.260  53.032  1.00 17.49           C  
ANISOU 1380  CD1 LEU A 209     2117   2190   2341    -74    176    -34       C  
ATOM   1381  CD2 LEU A 209      21.681  12.260  52.654  1.00 21.36           C  
ANISOU 1381  CD2 LEU A 209     2660   2680   2776    -64    142    -33       C  
ATOM   1382  N   SER A 210      20.357   6.972  52.732  1.00 13.06           N  
ANISOU 1382  N   SER A 210     1581   1642   1739    -36    159    -72       N  
ATOM   1383  CA  SER A 210      19.413   6.006  52.174  1.00 15.05           C  
ANISOU 1383  CA  SER A 210     1846   1893   1978    -35    160    -87       C  
ATOM   1384  C   SER A 210      17.996   6.547  52.149  1.00 14.44           C  
ANISOU 1384  C   SER A 210     1782   1826   1879    -36    135    -91       C  
ATOM   1385  O   SER A 210      17.631   7.417  52.942  1.00 13.82           O  
ANISOU 1385  O   SER A 210     1698   1753   1800    -32    116    -82       O  
ATOM   1386  CB  SER A 210      19.437   4.695  52.966  1.00 16.15           C  
ANISOU 1386  CB  SER A 210     1971   2025   2140    -30    164    -90       C  
ATOM   1387  OG  SER A 210      18.782   4.846  54.211  1.00 15.50           O  
ANISOU 1387  OG  SER A 210     1879   1946   2062    -26    143    -83       O  
ATOM   1388  N   LEU A 211      17.210   6.032  51.208  1.00 14.11           N  
ANISOU 1388  N   LEU A 211     1755   1788   1819    -38    135   -106       N  
ATOM   1389  CA  LEU A 211      15.784   6.317  51.135  1.00 14.31           C  
ANISOU 1389  CA  LEU A 211     1786   1825   1827    -39    109   -114       C  
ATOM   1390  C   LEU A 211      15.034   5.016  50.902  1.00 15.86           C  
ANISOU 1390  C   LEU A 211     1979   2020   2025    -45    111   -134       C  
ATOM   1391  O   LEU A 211      15.363   4.254  49.989  1.00 17.86           O  
ANISOU 1391  O   LEU A 211     2246   2268   2273    -50    127   -147       O  
ATOM   1392  CB  LEU A 211      15.473   7.318  50.021  1.00 15.17           C  
ANISOU 1392  CB  LEU A 211     1919   1941   1903    -36    100   -115       C  
ATOM   1393  CG  LEU A 211      13.991   7.651  49.819  1.00 15.54           C  
ANISOU 1393  CG  LEU A 211     1969   2003   1931    -31     69   -124       C  
ATOM   1394  CD1 LEU A 211      13.401   8.265  51.080  1.00 14.32           C  
ANISOU 1394  CD1 LEU A 211     1796   1854   1791    -24     52   -115       C  
ATOM   1395  CD2 LEU A 211      13.792   8.576  48.621  1.00 15.98           C  
ANISOU 1395  CD2 LEU A 211     2056   2066   1952    -24     58   -122       C  
ATOM   1396  N   THR A 212      14.045   4.760  51.752  1.00 14.10           N  
ANISOU 1396  N   THR A 212     1741   1802   1813    -46     96   -138       N  
ATOM   1397  CA  THR A 212      13.223   3.559  51.664  1.00 13.86           C  
ANISOU 1397  CA  THR A 212     1706   1770   1791    -57     97   -157       C  
ATOM   1398  C   THR A 212      11.748   3.949  51.672  1.00 14.91           C  
ANISOU 1398  C   THR A 212     1829   1922   1914    -59     71   -167       C  
ATOM   1399  O   THR A 212      11.298   4.676  52.559  1.00 15.10           O  
ANISOU 1399  O   THR A 212     1840   1954   1943    -52     59   -156       O  
ATOM   1400  CB  THR A 212      13.507   2.600  52.826  1.00 13.06           C  
ANISOU 1400  CB  THR A 212     1590   1654   1718    -58    113   -151       C  
ATOM   1401  CG2 THR A 212      12.792   1.254  52.614  1.00 12.71           C  
ANISOU 1401  CG2 THR A 212     1545   1600   1684    -73    121   -171       C  
ATOM   1402  OG1 THR A 212      14.920   2.387  52.933  1.00 13.33           O  
ANISOU 1402  OG1 THR A 212     1627   1673   1763    -51    133   -139       O  
ATOM   1403  N   ASP A 213      11.007   3.481  50.674  1.00 14.94           N  
ANISOU 1403  N   ASP A 213     1839   1933   1906    -68     61   -190       N  
ATOM   1404  CA  ASP A 213       9.581   3.763  50.576  1.00 15.83           C  
ANISOU 1404  CA  ASP A 213     1938   2065   2012    -69     33   -204       C  
ATOM   1405  C   ASP A 213       8.780   2.526  50.962  1.00 18.35           C  
ANISOU 1405  C   ASP A 213     2237   2380   2355    -89     39   -223       C  
ATOM   1406  O   ASP A 213       8.685   1.584  50.186  1.00 18.73           O  
ANISOU 1406  O   ASP A 213     2294   2421   2401   -103     43   -245       O  
ATOM   1407  CB  ASP A 213       9.224   4.213  49.155  1.00 17.51           C  
ANISOU 1407  CB  ASP A 213     2170   2293   2191    -65     11   -218       C  
ATOM   1408  CG  ASP A 213       7.887   4.929  49.079  1.00 18.62           C  
ANISOU 1408  CG  ASP A 213     2294   2457   2323    -56    -24   -225       C  
ATOM   1409  OD1 ASP A 213       6.987   4.621  49.886  1.00 19.85           O  
ANISOU 1409  OD1 ASP A 213     2419   2620   2502    -63    -29   -232       O  
ATOM   1410  OD2 ASP A 213       7.741   5.816  48.214  1.00 19.30           O1-
ANISOU 1410  OD2 ASP A 213     2399   2555   2378    -42    -45   -224       O1-
ATOM   1411  N   LYS A 214       8.205   2.528  52.158  1.00 20.42           N  
ANISOU 1411  N   LYS A 214     2475   2645   2639    -89     41   -215       N  
ATOM   1412  CA  LYS A 214       7.433   1.380  52.623  1.00 22.00           C  
ANISOU 1412  CA  LYS A 214     2657   2838   2864   -111     51   -230       C  
ATOM   1413  C   LYS A 214       6.074   1.278  51.924  1.00 24.47           C  
ANISOU 1413  C   LYS A 214     2951   3171   3174   -123     26   -258       C  
ATOM   1414  O   LYS A 214       5.377   0.270  52.056  1.00 25.49           O  
ANISOU 1414  O   LYS A 214     3065   3295   3324   -147     34   -277       O  
ATOM   1415  CB  LYS A 214       7.229   1.448  54.136  1.00 21.22           C  
ANISOU 1415  CB  LYS A 214     2541   2736   2787   -108     65   -211       C  
ATOM   1416  CG  LYS A 214       8.506   1.607  54.943  1.00 21.95           C  
ANISOU 1416  CG  LYS A 214     2648   2811   2880    -94     83   -184       C  
ATOM   1417  CD  LYS A 214       9.436   0.417  54.790  1.00 23.29           C  
ANISOU 1417  CD  LYS A 214     2835   2953   3060   -102    107   -184       C  
ATOM   1418  CE  LYS A 214       8.813  -0.845  55.359  1.00 25.70           C  
ANISOU 1418  CE  LYS A 214     3132   3243   3390   -122    126   -192       C  
ATOM   1419  NZ  LYS A 214       9.731  -2.013  55.245  1.00 26.19           N1+
ANISOU 1419  NZ  LYS A 214     3213   3274   3464   -126    150   -191       N1+
ATOM   1420  N   ARG A 215       5.691   2.321  51.192  1.00 24.05           N  
ANISOU 1420  N   ARG A 215     2899   3141   3096   -107     -4   -262       N  
ATOM   1421  CA  ARG A 215       4.421   2.308  50.470  1.00 24.74           C  
ANISOU 1421  CA  ARG A 215     2968   3253   3180   -114    -35   -289       C  
ATOM   1422  C   ARG A 215       4.545   1.491  49.189  1.00 27.27           C  
ANISOU 1422  C   ARG A 215     3309   3568   3485   -131    -41   -316       C  
ATOM   1423  O   ARG A 215       3.583   0.864  48.743  1.00 27.94           O  
ANISOU 1423  O   ARG A 215     3376   3664   3577   -150    -58   -346       O  
ATOM   1424  CB  ARG A 215       3.960   3.732  50.139  1.00 23.02           C  
ANISOU 1424  CB  ARG A 215     2748   3061   2939    -87    -67   -282       C  
ATOM   1425  CG  ARG A 215       3.812   4.646  51.349  1.00 22.00           C  
ANISOU 1425  CG  ARG A 215     2602   2936   2822    -69    -62   -258       C  
ATOM   1426  CD  ARG A 215       3.614   6.097  50.922  1.00 21.95           C  
ANISOU 1426  CD  ARG A 215     2604   2947   2789    -38    -92   -248       C  
ATOM   1427  NE  ARG A 215       4.737   6.587  50.120  1.00 20.80           N  
ANISOU 1427  NE  ARG A 215     2501   2788   2612    -28    -91   -234       N  
ATOM   1428  CZ  ARG A 215       4.796   7.799  49.570  1.00 19.63           C  
ANISOU 1428  CZ  ARG A 215     2374   2648   2437     -3   -111   -223       C  
ATOM   1429  NH1 ARG A 215       3.796   8.653  49.732  1.00 19.58           N1+
ANISOU 1429  NH1 ARG A 215     2350   2661   2429     17   -138   -223       N1+
ATOM   1430  NH2 ARG A 215       5.852   8.153  48.849  1.00 18.20           N  
ANISOU 1430  NH2 ARG A 215     2232   2453   2230      2   -103   -210       N  
ATOM   1431  N   THR A 216       5.738   1.502  48.604  1.00 28.93           N  
ANISOU 1431  N   THR A 216     3555   3762   3673   -123    -27   -307       N  
ATOM   1432  CA  THR A 216       5.972   0.855  47.319  1.00 30.65           C  
ANISOU 1432  CA  THR A 216     3801   3976   3870   -132    -32   -331       C  
ATOM   1433  C   THR A 216       7.171  -0.096  47.340  1.00 30.89           C  
ANISOU 1433  C   THR A 216     3855   3973   3909   -141      7   -328       C  
ATOM   1434  O   THR A 216       7.548  -0.636  46.299  1.00 33.50           O  
ANISOU 1434  O   THR A 216     4213   4296   4219   -146     11   -347       O  
ATOM   1435  CB  THR A 216       6.204   1.898  46.211  1.00 32.37           C  
ANISOU 1435  CB  THR A 216     4047   4210   4042   -110    -55   -326       C  
ATOM   1436  CG2 THR A 216       4.999   2.813  46.066  1.00 31.01           C  
ANISOU 1436  CG2 THR A 216     3854   4069   3858    -97    -98   -331       C  
ATOM   1437  OG1 THR A 216       7.358   2.682  46.535  1.00 34.54           O  
ANISOU 1437  OG1 THR A 216     4340   4474   4310    -92    -34   -293       O  
ATOM   1438  N   ASP A 217       7.768  -0.275  48.519  1.00 26.67           N  
ANISOU 1438  N   ASP A 217     3311   3420   3402   -139     36   -304       N  
ATOM   1439  CA  ASP A 217       8.946  -1.133  48.718  1.00 27.41           C  
ANISOU 1439  CA  ASP A 217     3422   3483   3508   -141     72   -297       C  
ATOM   1440  C   ASP A 217      10.228  -0.617  48.040  1.00 27.12           C  
ANISOU 1440  C   ASP A 217     3414   3442   3447   -123     83   -284       C  
ATOM   1441  O   ASP A 217      11.296  -1.217  48.205  1.00 29.18           O  
ANISOU 1441  O   ASP A 217     3686   3680   3720   -119    114   -276       O  
ATOM   1442  CB  ASP A 217       8.658  -2.564  48.248  1.00 29.20           C  
ANISOU 1442  CB  ASP A 217     3657   3690   3747   -165     83   -328       C  
ATOM   1443  CG  ASP A 217       7.747  -3.313  49.195  1.00 29.66           C  
ANISOU 1443  CG  ASP A 217     3689   3739   3840   -187     88   -334       C  
ATOM   1444  OD1 ASP A 217       7.857  -3.098  50.419  1.00 28.75           O  
ANISOU 1444  OD1 ASP A 217     3558   3621   3744   -180    100   -308       O  
ATOM   1445  OD2 ASP A 217       6.920  -4.116  48.721  1.00 31.86           O1-
ANISOU 1445  OD2 ASP A 217     3963   4015   4126   -211     80   -366       O1-
ATOM   1446  N   GLU A 218      10.126   0.492  47.305  1.00 23.12           N  
ANISOU 1446  N   GLU A 218     2918   2957   2908   -110     62   -280       N  
ATOM   1447  CA  GLU A 218      11.283   1.122  46.663  1.00 21.16           C  
ANISOU 1447  CA  GLU A 218     2697   2706   2637    -95     76   -265       C  
ATOM   1448  C   GLU A 218      12.389   1.487  47.656  1.00 17.72           C  
ANISOU 1448  C   GLU A 218     2252   2259   2223    -84    100   -234       C  
ATOM   1449  O   GLU A 218      12.113   1.882  48.791  1.00 16.27           O  
ANISOU 1449  O   GLU A 218     2046   2078   2059    -81     93   -219       O  
ATOM   1450  CB  GLU A 218      10.859   2.388  45.916  1.00 23.09           C  
ANISOU 1450  CB  GLU A 218     2954   2973   2844    -82     48   -261       C  
ATOM   1451  CG  GLU A 218      10.046   2.157  44.654  1.00 26.01           C  
ANISOU 1451  CG  GLU A 218     3343   3358   3181    -86     23   -290       C  
ATOM   1452  CD  GLU A 218       9.549   3.463  44.055  1.00 28.59           C  
ANISOU 1452  CD  GLU A 218     3683   3708   3473    -68     -9   -281       C  
ATOM   1453  OE1 GLU A 218      10.169   3.954  43.088  1.00 27.94           O  
ANISOU 1453  OE1 GLU A 218     3638   3626   3353    -58     -2   -274       O  
ATOM   1454  OE2 GLU A 218       8.544   4.009  44.565  1.00 31.25           O1-
ANISOU 1454  OE2 GLU A 218     3994   4061   3817    -63    -38   -279       O1-
ATOM   1455  N   ALA A 219      13.638   1.372  47.214  1.00 15.09           N  
ANISOU 1455  N   ALA A 219     1936   1913   1886    -78    127   -229       N  
ATOM   1456  CA  ALA A 219      14.775   1.763  48.039  1.00 14.40           C  
ANISOU 1456  CA  ALA A 219     1837   1816   1818    -68    146   -201       C  
ATOM   1457  C   ALA A 219      15.990   2.129  47.188  1.00 15.35           C  
ANISOU 1457  C   ALA A 219     1977   1933   1924    -61    171   -196       C  
ATOM   1458  O   ALA A 219      16.145   1.647  46.060  1.00 16.52           O  
ANISOU 1458  O   ALA A 219     2148   2077   2050    -64    184   -213       O  
ATOM   1459  CB  ALA A 219      15.131   0.651  49.022  1.00 12.35           C  
ANISOU 1459  CB  ALA A 219     1561   1537   1595    -70    165   -199       C  
ATOM   1460  N   ILE A 220      16.840   2.990  47.743  1.00 14.07           N  
ANISOU 1460  N   ILE A 220     1803   1770   1772    -54    179   -171       N  
ATOM   1461  CA  ILE A 220      18.068   3.431  47.092  1.00 14.43           C  
ANISOU 1461  CA  ILE A 220     1860   1811   1810    -50    206   -162       C  
ATOM   1462  C   ILE A 220      19.050   3.938  48.154  1.00 14.98           C  
ANISOU 1462  C   ILE A 220     1903   1877   1911    -45    213   -139       C  
ATOM   1463  O   ILE A 220      18.633   4.338  49.242  1.00 17.76           O  
ANISOU 1463  O   ILE A 220     2238   2233   2276    -43    191   -129       O  
ATOM   1464  CB  ILE A 220      17.785   4.542  46.042  1.00 14.59           C  
ANISOU 1464  CB  ILE A 220     1909   1844   1790    -50    196   -158       C  
ATOM   1465  CG1 ILE A 220      18.973   4.721  45.091  1.00 13.53           C  
ANISOU 1465  CG1 ILE A 220     1793   1703   1643    -49    233   -154       C  
ATOM   1466  CG2 ILE A 220      17.401   5.856  46.726  1.00 12.57           C  
ANISOU 1466  CG2 ILE A 220     1645   1597   1534    -46    171   -139       C  
ATOM   1467  CD1 ILE A 220      18.660   5.588  43.873  1.00 12.02           C  
ANISOU 1467  CD1 ILE A 220     1641   1520   1405    -48    230   -152       C  
ATOM   1468  N   GLU A 221      20.346   3.894  47.848  1.00 12.80           N  
ANISOU 1468  N   GLU A 221     1623   1593   1645    -42    244   -133       N  
ATOM   1469  CA  GLU A 221      21.376   4.436  48.728  1.00 12.16           C  
ANISOU 1469  CA  GLU A 221     1515   1511   1593    -40    250   -114       C  
ATOM   1470  C   GLU A 221      22.393   5.239  47.931  1.00 13.13           C  
ANISOU 1470  C   GLU A 221     1644   1635   1710    -44    276   -106       C  
ATOM   1471  O   GLU A 221      22.700   4.899  46.785  1.00 11.08           O  
ANISOU 1471  O   GLU A 221     1405   1371   1432    -45    304   -115       O  
ATOM   1472  CB  GLU A 221      22.093   3.323  49.491  1.00 12.54           C  
ANISOU 1472  CB  GLU A 221     1539   1549   1678    -31    263   -114       C  
ATOM   1473  CG  GLU A 221      21.281   2.708  50.611  1.00 13.13           C  
ANISOU 1473  CG  GLU A 221     1604   1621   1766    -27    239   -114       C  
ATOM   1474  CD  GLU A 221      22.092   1.742  51.452  1.00 13.56           C  
ANISOU 1474  CD  GLU A 221     1635   1662   1854    -14    249   -110       C  
ATOM   1475  OE1 GLU A 221      23.059   1.140  50.922  1.00 12.32           O  
ANISOU 1475  OE1 GLU A 221     1475   1497   1710     -7    278   -115       O  
ATOM   1476  OE2 GLU A 221      21.765   1.595  52.650  1.00 15.03           O1-
ANISOU 1476  OE2 GLU A 221     1810   1848   2053    -10    229   -100       O1-
ATOM   1477  N   PHE A 222      22.910   6.298  48.553  1.00 12.80           N  
ANISOU 1477  N   PHE A 222     1586   1596   1682    -49    269    -89       N  
ATOM   1478  CA  PHE A 222      23.912   7.161  47.940  1.00 13.68           C  
ANISOU 1478  CA  PHE A 222     1699   1705   1793    -58    296    -78       C  
ATOM   1479  C   PHE A 222      25.141   7.292  48.833  1.00 16.07           C  
ANISOU 1479  C   PHE A 222     1960   2006   2139    -59    304    -69       C  
ATOM   1480  O   PHE A 222      25.023   7.396  50.057  1.00 16.66           O  
ANISOU 1480  O   PHE A 222     2013   2084   2234    -56    275    -63       O  
ATOM   1481  CB  PHE A 222      23.342   8.551  47.662  1.00 12.66           C  
ANISOU 1481  CB  PHE A 222     1596   1578   1636    -66    280    -67       C  
ATOM   1482  CG  PHE A 222      22.044   8.541  46.911  1.00 13.23           C  
ANISOU 1482  CG  PHE A 222     1705   1655   1666    -61    262    -75       C  
ATOM   1483  CD1 PHE A 222      22.021   8.322  45.546  1.00 13.35           C  
ANISOU 1483  CD1 PHE A 222     1753   1670   1648    -61    284    -82       C  
ATOM   1484  CD2 PHE A 222      20.847   8.776  47.566  1.00 14.18           C  
ANISOU 1484  CD2 PHE A 222     1827   1782   1780    -55    223    -76       C  
ATOM   1485  CE1 PHE A 222      20.830   8.322  44.847  1.00 13.46           C  
ANISOU 1485  CE1 PHE A 222     1800   1691   1622    -55    262    -91       C  
ATOM   1486  CE2 PHE A 222      19.651   8.778  46.872  1.00 14.94           C  
ANISOU 1486  CE2 PHE A 222     1951   1885   1840    -50    203    -85       C  
ATOM   1487  CZ  PHE A 222      19.646   8.546  45.509  1.00 13.89           C  
ANISOU 1487  CZ  PHE A 222     1850   1753   1674    -51    220    -93       C  
ATOM   1488  N   HIS A 223      26.316   7.304  48.213  1.00 15.28           N  
ANISOU 1488  N   HIS A 223     1851   1905   2053    -64    342    -68       N  
ATOM   1489  CA  HIS A 223      27.568   7.434  48.942  1.00 16.82           C  
ANISOU 1489  CA  HIS A 223     2000   2100   2291    -66    351    -61       C  
ATOM   1490  C   HIS A 223      28.687   7.861  47.999  1.00 18.52           C  
ANISOU 1490  C   HIS A 223     2210   2314   2514    -79    397    -59       C  
ATOM   1491  O   HIS A 223      28.977   7.166  47.030  1.00 20.16           O  
ANISOU 1491  O   HIS A 223     2429   2520   2712    -73    433    -68       O  
ATOM   1492  CB  HIS A 223      27.924   6.111  49.630  1.00 16.87           C  
ANISOU 1492  CB  HIS A 223     1977   2106   2328    -46    347    -69       C  
ATOM   1493  CG  HIS A 223      29.095   6.211  50.557  1.00 17.69           C  
ANISOU 1493  CG  HIS A 223     2031   2214   2476    -44    345    -63       C  
ATOM   1494  CD2 HIS A 223      30.419   6.357  50.305  1.00 17.29           C  
ANISOU 1494  CD2 HIS A 223     1947   2167   2457    -49    374    -62       C  
ATOM   1495  ND1 HIS A 223      28.965   6.169  51.927  1.00 18.19           N  
ANISOU 1495  ND1 HIS A 223     2074   2282   2557    -36    305    -58       N  
ATOM   1496  CE1 HIS A 223      30.162   6.283  52.482  1.00 18.42           C  
ANISOU 1496  CE1 HIS A 223     2058   2316   2624    -35    306    -55       C  
ATOM   1497  NE2 HIS A 223      31.057   6.397  51.520  1.00 18.44           N  
ANISOU 1497  NE2 HIS A 223     2049   2319   2638    -42    348    -58       N  
ATOM   1498  N   TYR A 224      29.311   9.000  48.274  1.00 18.99           N  
ANISOU 1498  N   TYR A 224     2251   2372   2590    -97    398    -47       N  
ATOM   1499  CA  TYR A 224      30.390   9.502  47.427  1.00 21.54           C  
ANISOU 1499  CA  TYR A 224     2567   2694   2923   -114    445    -43       C  
ATOM   1500  C   TYR A 224      31.732   9.611  48.162  1.00 26.66           C  
ANISOU 1500  C   TYR A 224     3154   3347   3627   -120    453    -42       C  
ATOM   1501  O   TYR A 224      31.811  10.137  49.264  1.00 24.43           O  
ANISOU 1501  O   TYR A 224     2848   3067   3367   -126    416    -38       O  
ATOM   1502  CB  TYR A 224      30.022  10.852  46.826  1.00 16.62           C  
ANISOU 1502  CB  TYR A 224     1983   2062   2270   -135    450    -30       C  
ATOM   1503  CG  TYR A 224      28.858  10.781  45.869  1.00 14.46           C  
ANISOU 1503  CG  TYR A 224     1769   1786   1940   -126    448    -31       C  
ATOM   1504  CD1 TYR A 224      27.548  10.886  46.324  1.00 13.03           C  
ANISOU 1504  CD1 TYR A 224     1611   1606   1734   -116    402    -32       C  
ATOM   1505  CD2 TYR A 224      29.065  10.584  44.504  1.00 13.98           C  
ANISOU 1505  CD2 TYR A 224     1740   1722   1850   -127    493    -32       C  
ATOM   1506  CE1 TYR A 224      26.476  10.813  45.455  1.00 11.21           C  
ANISOU 1506  CE1 TYR A 224     1430   1376   1454   -107    394    -34       C  
ATOM   1507  CE2 TYR A 224      27.996  10.510  43.623  1.00 13.24           C  
ANISOU 1507  CE2 TYR A 224     1702   1628   1701   -118    485    -35       C  
ATOM   1508  CZ  TYR A 224      26.702  10.622  44.109  1.00 12.49           C  
ANISOU 1508  CZ  TYR A 224     1623   1535   1586   -108    434    -36       C  
ATOM   1509  OH  TYR A 224      25.629  10.551  43.247  1.00  7.84           O  
ANISOU 1509  OH  TYR A 224     1084    948    946    -99    422    -41       O  
ATOM   1510  N   GLU A 225      32.779   9.122  47.522  1.00 34.72           N  
ANISOU 1510  N   GLU A 225     4151   4371   4670   -119    499    -47       N  
ATOM   1511  CA  GLU A 225      34.152   9.107  48.034  1.00 42.03           C  
ANISOU 1511  CA  GLU A 225     5012   5305   5653   -124    513    -49       C  
ATOM   1512  C   GLU A 225      34.874  10.418  47.705  1.00 46.28           C  
ANISOU 1512  C   GLU A 225     5539   5839   6205   -159    539    -40       C  
ATOM   1513  O   GLU A 225      34.361  11.261  46.964  1.00 47.82           O  
ANISOU 1513  O   GLU A 225     5783   6023   6364   -178    553    -30       O  
ATOM   1514  CB  GLU A 225      34.897   7.922  47.444  1.00 45.35           C  
ANISOU 1514  CB  GLU A 225     5411   5729   6092   -103    555    -60       C  
ATOM   1515  CG  GLU A 225      34.449   6.588  48.093  1.00 48.36           C  
ANISOU 1515  CG  GLU A 225     5787   6111   6475    -68    526    -69       C  
ATOM   1516  CD  GLU A 225      34.758   5.405  47.159  1.00 53.46           C  
ANISOU 1516  CD  GLU A 225     6440   6754   7118    -47    572    -82       C  
ATOM   1517  OE1 GLU A 225      35.809   5.481  46.497  1.00 56.41           O  
ANISOU 1517  OE1 GLU A 225     6788   7132   7515    -53    621    -85       O  
ATOM   1518  OE2 GLU A 225      33.981   4.403  47.091  1.00 55.80           O1-
ANISOU 1518  OE2 GLU A 225     6767   7042   7393    -25    561    -91       O1-
ATOM   1519  N   ASN A 226      36.057  10.616  48.283  1.00 45.49           N  
ANISOU 1519  N   ASN A 226     5377   5747   6159   -170    543    -42       N  
ATOM   1520  CA  ASN A 226      36.950  11.692  47.832  1.00 43.71           C  
ANISOU 1520  CA  ASN A 226     5134   5518   5957   -207    580    -37       C  
ATOM   1521  C   ASN A 226      38.425  11.373  48.083  1.00 43.43           C  
ANISOU 1521  C   ASN A 226     5027   5497   5977   -206    593    -45       C  
ATOM   1522  O   ASN A 226      38.748  10.449  48.830  1.00 43.86           O  
ANISOU 1522  O   ASN A 226     5041   5565   6058   -178    567    -54       O  
ATOM   1523  CB  ASN A 226      36.591  13.033  48.492  1.00 42.84           C  
ANISOU 1523  CB  ASN A 226     5037   5397   5844   -235    543    -28       C  
ATOM   1524  CG  ASN A 226      36.702  13.001  50.009  1.00 42.74           C  
ANISOU 1524  CG  ASN A 226     4982   5396   5864   -228    482    -35       C  
ATOM   1525  ND2 ASN A 226      36.299  14.100  50.643  1.00 42.50           N  
ANISOU 1525  ND2 ASN A 226     4967   5354   5826   -248    447    -30       N  
ATOM   1526  OD1 ASN A 226      37.169  12.028  50.601  1.00 42.71           O  
ANISOU 1526  OD1 ASN A 226     4934   5407   5888   -203    467    -44       O  
TER   
HETATM 1527  CAE TSJ A 301      18.858  15.021  63.934  1.00 15.62           C  
ANISOU 1527  CAE TSJ A 301     1918   1971   2048     -0    -48    -48       C  
HETATM 1528  CAF TSJ A 301      17.602  15.023  63.325  1.00 16.17           C  
ANISOU 1528  CAF TSJ A 301     1998   2043   2105      9    -38    -49       C  
HETATM 1529  CAG TSJ A 301      16.677  16.007  63.669  1.00 15.48           C  
ANISOU 1529  CAG TSJ A 301     1930   1952   2002     20    -46    -55       C  
HETATM 1530  CAH TSJ A 301      17.011  16.974  64.615  1.00 16.95           C  
ANISOU 1530  CAH TSJ A 301     2129   2129   2183     20    -62    -61       C  
HETATM 1531  CAI TSJ A 301      18.274  16.968  65.211  1.00 16.88           C  
ANISOU 1531  CAI TSJ A 301     2111   2117   2186      9    -74    -61       C  
HETATM 1532  CAJ TSJ A 301      19.203  15.988  64.877  1.00 16.39           C  
ANISOU 1532  CAJ TSJ A 301     2025   2062   2140     -1    -68    -55       C  
HETATM 1533  CAK TSJ A 301      20.412  15.936  65.453  1.00 17.09           C  
ANISOU 1533  CAK TSJ A 301     2100   2151   2243     -9    -82    -57       C  
HETATM 1534  CAN TSJ A 301      22.147  16.274  66.666  0.70 17.83           C  
ANISOU 1534  CAN TSJ A 301     2175   2246   2353    -21   -115    -65       C  
HETATM 1535  CAO TSJ A 301      20.964  16.798  66.315  0.86 16.66           C  
ANISOU 1535  CAO TSJ A 301     2052   2092   2188    -15   -104    -66       C  
HETATM 1536  CAQ TSJ A 301      23.050  17.948  68.091  1.00 22.54           C  
ANISOU 1536  CAQ TSJ A 301     2785   2832   2949    -37   -160    -89       C  
HETATM 1537  CAU TSJ A 301      17.275  14.044  62.376  1.00 13.78           C  
ANISOU 1537  CAU TSJ A 301     1686   1747   1804      8    -21    -46       C  
HETATM 1538  CAV TSJ A 301      16.079  17.957  64.969  0.62 18.70           C  
ANISOU 1538  CAV TSJ A 301     2371   2345   2390     33    -68    -68       C  
HETATM 1539  NAL TSJ A 301      21.272  14.966  65.192  0.74 17.29           N  
ANISOU 1539  NAL TSJ A 301     2102   2183   2287    -13    -76    -51       N  
HETATM 1540  NAM TSJ A 301      22.352  15.179  65.944  1.00 17.34           N  
ANISOU 1540  NAM TSJ A 301     2094   2190   2303    -19    -97    -55       N  
HETATM 1541  NAP TSJ A 301      23.120  16.752  67.471  1.00 19.61           N  
ANISOU 1541  NAP TSJ A 301     2392   2471   2587    -29   -142    -75       N  
HETATM 1542  OAR TSJ A 301      22.006  18.583  68.219  1.00 22.39           O  
ANISOU 1542  OAR TSJ A 301     2795   2804   2908    -28   -156    -92       O  
HETATM 1543  C1  TSJ A 301      26.213  18.634  70.786  1.00 31.66           C  
ANISOU 1543  C1  TSJ A 301     3897   4003   4128    -61   -262   -126       C  
HETATM 1544  O1  TSJ A 301      27.698  20.009  71.863  1.00 34.75           O  
ANISOU 1544  O1  TSJ A 301     4274   4390   4537    -93   -320   -162       O  
HETATM 1545  C2  TSJ A 301      25.791  17.354  70.458  1.00 30.66           C  
ANISOU 1545  C2  TSJ A 301     3762   3888   3997    -39   -241   -106       C  
HETATM 1546  O2  TSJ A 301      27.764  17.897  72.306  1.00 35.60           O  
ANISOU 1546  O2  TSJ A 301     4360   4531   4633    -50   -323   -136       O  
HETATM 1547  C3  TSJ A 301      24.761  17.184  69.534  1.00 28.82           C  
ANISOU 1547  C3  TSJ A 301     3544   3648   3757    -35   -205    -95       C  
HETATM 1548  C4  TSJ A 301      24.160  18.259  68.881  1.00 27.02           C  
ANISOU 1548  C4  TSJ A 301     3337   3400   3526    -48   -190   -100       C  
HETATM 1549  C5  TSJ A 301      24.481  19.535  69.359  1.00 30.06           C  
ANISOU 1549  C5  TSJ A 301     3737   3772   3912    -64   -211   -118       C  
HETATM 1550  C6  TSJ A 301      25.553  19.713  70.225  1.00 31.14           C  
ANISOU 1550  C6  TSJ A 301     3858   3916   4059    -74   -245   -132       C  
HETATM 1551  C7  TSJ A 301      23.941  20.695  68.807  1.00 30.74           C  
ANISOU 1551  C7  TSJ A 301     3849   3834   3995    -75   -198   -123       C  
HETATM 1552  C8  TSJ A 301      27.236  18.856  71.707  1.00 34.36           C  
ANISOU 1552  C8  TSJ A 301     4223   4355   4478    -68   -303   -142       C  
HETATM 1553  F1  TSJ A 301      16.645  19.146  64.944  0.39 19.08           F  
ANISOU 1553  F1  TSJ A 301     2435   2375   2441     24    -78    -72       F  
HETATM 1554  F2  TSJ A 301      15.032  17.927  64.146  0.81 19.64           F  
ANISOU 1554  F2  TSJ A 301     2491   2468   2503     44    -58    -66       F  
HETATM 1555  F3  TSJ A 301      15.650  17.724  66.177  0.31 18.94           F  
ANISOU 1555  F3  TSJ A 301     2405   2384   2408     46    -73    -73       F  
HETATM 1556  O   HOH A 401      22.376  12.769  66.661  1.00  7.18           O  
ANISOU 1556  O   HOH A 401      790    922   1016      9    -91    -39       O  
HETATM 1557  O   HOH A 402      24.967  19.329  64.760  1.00 16.37           O  
ANISOU 1557  O   HOH A 402     1967   2014   2238   -106   -108    -82       O  
HETATM 1558  O   HOH A 403      17.005  -2.107  78.765  1.00 14.93           O  
ANISOU 1558  O   HOH A 403     2130   1795   1747    235     94    231       O  
HETATM 1559  O   HOH A 404      16.799  17.226  76.176  1.00 13.79           O  
ANISOU 1559  O   HOH A 404     1871   1771   1595    119   -163   -107       O  
HETATM 1560  O   HOH A 405      16.272   4.236  54.259  1.00 12.02           O  
ANISOU 1560  O   HOH A 405     1449   1515   1605    -34    122   -102       O  
HETATM 1561  O   HOH A 406      -2.611  11.819  73.163  1.00 21.64           O  
ANISOU 1561  O   HOH A 406     2504   2946   2773    156    308   -136       O  
HETATM 1562  O   HOH A 407      24.795   9.632  60.920  1.00  8.49           O  
ANISOU 1562  O   HOH A 407      878   1077   1272    -16     34    -27       O  
HETATM 1563  O   HOH A 408      24.305   4.609  74.168  1.00 12.56           O  
ANISOU 1563  O   HOH A 408     1534   1622   1617    198   -169     73       O  
HETATM 1564  O   HOH A 409       8.155  17.793  79.732  1.00 28.68           O  
ANISOU 1564  O   HOH A 409     3848   3696   3351    241     58   -132       O  
HETATM 1565  O   HOH A 410      28.454  10.770  50.600  1.00 11.83           O  
ANISOU 1565  O   HOH A 410     1333   1466   1694   -109    309    -32       O  
HETATM 1566  O   HOH A 411      26.975   0.222  69.061  1.00 20.19           O  
ANISOU 1566  O   HOH A 411     2382   2528   2759    218    -58     84       O  
HETATM 1567  O   HOH A 412       1.578   8.764  51.199  1.00 25.86           O  
ANISOU 1567  O   HOH A 412     3064   3490   3273     26   -154   -240       O  
HETATM 1568  O   HOH A 413      14.657   6.052  58.447  1.00 11.68           O  
ANISOU 1568  O   HOH A 413     1381   1491   1564    -14     75    -71       O  
HETATM 1569  O   HOH A 414      30.617  12.223  59.409  1.00 14.16           O  
ANISOU 1569  O   HOH A 414     1456   1799   2124    -96     68    -43       O  
HETATM 1570  O   HOH A 415       3.976  23.166  72.192  1.00 14.99           O  
ANISOU 1570  O   HOH A 415     1980   1922   1796    310     27   -179       O  
HETATM 1571  O   HOH A 416      24.813   0.590  53.003  1.00 20.20           O  
ANISOU 1571  O   HOH A 416     2415   2488   2772     23    271    -89       O  
HETATM 1572  O   HOH A 417      33.943  19.179  63.454  1.00 18.19           O  
ANISOU 1572  O   HOH A 417     1899   2282   2732   -255    -91   -118       O  
HETATM 1573  O   HOH A 418       5.728   1.601  57.439  1.00 24.62           O  
ANISOU 1573  O   HOH A 418     2926   3174   3255   -108     93   -183       O  
HETATM 1574  O   HOH A 419      17.925   7.335  68.430  1.00 11.26           O  
ANISOU 1574  O   HOH A 419     1361   1441   1477     68     -9      4       O  
HETATM 1575  O   HOH A 420       6.984  23.355  76.025  1.00 21.72           O  
ANISOU 1575  O   HOH A 420     2949   2744   2560    277      4   -198       O  
HETATM 1576  O   HOH A 421       3.294  10.654  52.572  1.00 28.16           O  
ANISOU 1576  O   HOH A 421     3404   3745   3552     58   -124   -186       O  
HETATM 1577  O   HOH A 422      24.778  12.543  61.458  1.00  9.76           O  
ANISOU 1577  O   HOH A 422     1057   1231   1421    -46      1    -35       O  
HETATM 1578  O   HOH A 423      15.456  22.602  85.150  1.00 16.73           O  
ANISOU 1578  O   HOH A 423     2573   2127   1655    224   -246   -268       O  
HETATM 1579  O   HOH A 424       1.398  20.293  45.342  1.00 17.43           O  
ANISOU 1579  O   HOH A 424     2329   2374   1923    344   -363    -77       O  
HETATM 1580  O   HOH A 425       3.159  17.597  66.519  1.00 16.00           O  
ANISOU 1580  O   HOH A 425     1922   2134   2022    207     16   -130       O  
HETATM 1581  O   HOH A 426      19.602   7.089  66.082  1.00 14.23           O  
ANISOU 1581  O   HOH A 426     1697   1810   1900     50     -2     -4       O  
HETATM 1582  O   HOH A 427       6.269   8.786  45.583  1.00 16.88           O  
ANISOU 1582  O   HOH A 427     2150   2296   1969     21   -138   -217       O  
HETATM 1583  O   HOH A 428      17.379   2.416  51.169  1.00 15.62           O  
ANISOU 1583  O   HOH A 428     1938   1951   2046    -44    174   -137       O  
HETATM 1584  O   HOH A 429       3.584   2.879  58.817  1.00 20.10           O  
ANISOU 1584  O   HOH A 429     2303   2642   2692    -97     87   -185       O  
HETATM 1585  O   HOH A 430      34.263  15.218  64.917  1.00 25.91           O  
ANISOU 1585  O   HOH A 430     2813   3328   3702   -143   -138   -101       O  
HETATM 1586  O   HOH A 431      -2.671  14.813  59.675  1.00 22.70           O  
ANISOU 1586  O   HOH A 431     2537   3127   2963    202    -80   -199       O  
HETATM 1587  O   HOH A 432      26.710   6.948  44.803  1.00 24.00           O  
ANISOU 1587  O   HOH A 432     3030   3003   3087    -69    432    -83       O  
HETATM 1588  O   HOH A 433      18.786   0.300  50.036  1.00 17.45           O  
ANISOU 1588  O   HOH A 433     2183   2151   2295    -40    229   -159       O  
CONECT 1527 1532 1528
CONECT 1528 1527 1537 1529
CONECT 1529 1528 1530
CONECT 1530 1529 1531 1538
CONECT 1531 1530 1532
CONECT 1532 1527 1531 1533
CONECT 1533 1532 1535 1539
CONECT 1534 1541 1535 1540
CONECT 1535 1533 1534
CONECT 1536 1542 1548 1541
CONECT 1537 1528
CONECT 1538 1530 1554 1555 1553
CONECT 1539 1533 1540
CONECT 1540 1539 1534
CONECT 1541 1534 1536
CONECT 1542 1536
CONECT 1543 1550 1552 1545
CONECT 1544 1552
CONECT 1545 1543 1547
CONECT 1546 1552
CONECT 1547 1545 1548
CONECT 1548 1536 1547 1549
CONECT 1549 1548 1551 1550
CONECT 1550 1543 1549
CONECT 1551 1549
CONECT 1552 1543 1544 1546
CONECT 1553 1538
CONECT 1554 1538
CONECT 1555 1538
END
