# Supplementary material for: Solvent-Site Prediction for Fragment Docking and Its Implication on Fragment-Based Drug Discovery
Source: J Chem Inf Model. 2025 Nov 24;65(23):12959–77. doi: 10.1021/acs.jcim.5c02352 (PMC12690578; doi:10.1021/acs.jcim.5c02352)
Supplement: Supplementary file 3 [file ci5c02352_si_003.zip › Frag2Lead_dataset/2015-13/frag.sdf]

frag.A
 OpenBabel08112212243D

 15 16  0  0  0  0  0  0  0  0999 V2000
   21.2200   97.5130   10.8440 N   0  0  0  0  0  0  0  0  0  0  0  0
   23.1700   98.3610    9.7000 C   0  0  0  0  0  0  0  0  0  0  0  0
   18.4840   97.1600   10.8220 O   0  0  0  0  0  0  0  0  0  0  0  0
   22.5440   97.6350   10.8540 C   0  0  0  0  0  0  0  0  0  0  0  0
   19.1110   94.8600   16.3280 N   0  0  0  0  0  0  0  0  0  0  0  0
   17.3440   94.6070   14.9730 O   0  0  0  0  0  0  0  0  0  0  0  0
   23.3320   97.1720   11.9240 C   0  0  0  0  0  0  0  0  0  0  0  0
   22.7390   96.5610   12.9880 C   0  0  0  0  0  0  0  0  0  0  0  0
   21.3360   96.4130   13.0260 C   0  0  0  0  0  0  0  0  0  0  0  0
   20.6460   95.7470   14.0570 C   0  0  0  0  0  0  0  0  0  0  0  0
   19.2780   95.6120   14.0190 C   0  0  0  0  0  0  0  0  0  0  0  0
   18.5520   96.1030   12.9310 C   0  0  0  0  0  0  0  0  0  0  0  0
   19.1930   96.7450   11.8980 C   0  0  0  0  0  0  0  0  0  0  0  0
   20.6060   96.9100   11.9220 C   0  0  0  0  0  0  0  0  0  0  0  0
   18.5110   94.9750   15.1550 C   0  0  0  0  0  0  0  0  0  0  0  0
  1  4  2  0  0  0  0
  1 14  1  0  0  0  0
  2  4  1  0  0  0  0
  3 13  1  0  0  0  0
  4  7  1  0  0  0  0
  5 15  1  0  0  0  0
  6 15  2  0  0  0  0
  7  8  2  0  0  0  0
  8  9  1  0  0  0  0
  9 10  2  0  0  0  0
  9 14  1  0  0  0  0
 10 11  1  0  0  0  0
 11 12  2  0  0  0  0
 11 15  1  0  0  0  0
 12 13  1  0  0  0  0
 13 14  2  0  0  0  0
M  END
$$$$
