# Supplementary material for: Solvent-Site Prediction for Fragment Docking and Its Implication on Fragment-Based Drug Discovery
Source: J Chem Inf Model. 2025 Nov 24;65(23):12959–77. doi: 10.1021/acs.jcim.5c02352 (PMC12690578; doi:10.1021/acs.jcim.5c02352)
Supplement: Supplementary file 3 [file ci5c02352_si_003.zip › Frag2Lead_dataset/2015-13/lead.sdf]

lead.A
 OpenBabel08112212243D

 23 25  0  0  0  0  0  0  0  0999 V2000
   23.0640   97.2380   11.7850 N   0  0  0  0  0  0  0  0  0  0  0  0
   22.5320   97.8640    8.3420 C   0  0  0  0  0  0  0  0  0  0  0  0
   17.1940   94.2280   14.6300 O   0  0  0  0  0  0  0  0  0  0  0  0
   22.8780   98.5200    9.6840 C   0  0  0  0  0  0  0  0  0  0  0  0
   24.8140   96.3710   13.4790 N   0  0  0  0  0  0  0  0  0  0  0  0
   22.3270   99.9550    9.6490 C   0  0  0  0  0  0  0  0  0  0  0  0
   18.8650   94.6160   16.0830 N   0  0  0  0  0  0  0  0  0  0  0  0
   24.4070   98.5960    9.7810 C   0  0  0  0  0  0  0  0  0  0  0  0
   17.0000   95.9990   12.5480 N   0  0  0  0  0  0  0  0  0  0  0  0
   22.2400   97.7110   10.8470 C   0  0  0  0  0  0  0  0  0  0  0  0
   18.9750   96.7690   11.6870 N   0  0  0  0  0  0  0  0  0  0  0  0
   22.4990   96.5540   12.7990 C   0  0  0  0  0  0  0  0  0  0  0  0
   20.9180   97.5760   10.7600 N   0  0  0  0  0  0  0  0  0  0  0  0
   23.5030   96.0680   13.7550 C   0  0  0  0  0  0  0  0  0  0  0  0
   23.5080   95.3010   14.9090 C   0  0  0  0  0  0  0  0  0  0  0  0
   24.8400   95.1960   15.3460 C   0  0  0  0  0  0  0  0  0  0  0  0
   25.6190   95.8370   14.4310 C   0  0  0  0  0  0  0  0  0  0  0  0
   21.0810   96.3290   12.8510 C   0  0  0  0  0  0  0  0  0  0  0  0
   20.4000   95.5970   13.8530 C   0  0  0  0  0  0  0  0  0  0  0  0
   19.0340   95.4800   13.8120 C   0  0  0  0  0  0  0  0  0  0  0  0
   18.3020   94.7230   14.8810 C   0  0  0  0  0  0  0  0  0  0  0  0
   18.3320   96.0920   12.6320 C   0  0  0  0  0  0  0  0  0  0  0  0
   20.3330   96.8820   11.7810 C   0  0  0  0  0  0  0  0  0  0  0  0
  1 10  2  0  0  0  0
  1 12  1  0  0  0  0
  2  4  1  0  0  0  0
  3 21  2  0  0  0  0
  4  6  1  0  0  0  0
  4  8  1  0  0  0  0
  4 10  1  0  0  0  0
  5 14  1  0  0  0  0
  5 17  1  0  0  0  0
  7 21  1  0  0  0  0
  9 22  1  0  0  0  0
 10 13  1  0  0  0  0
 11 22  2  0  0  0  0
 11 23  1  0  0  0  0
 12 14  1  0  0  0  0
 12 18  2  0  0  0  0
 13 23  2  0  0  0  0
 14 15  2  0  0  0  0
 15 16  1  0  0  0  0
 16 17  2  0  0  0  0
 18 19  1  0  0  0  0
 18 23  1  0  0  0  0
 19 20  2  0  0  0  0
 20 21  1  0  0  0  0
 20 22  1  0  0  0  0
M  END
$$$$
