# Supplementary material for: Solvent-Site Prediction for Fragment Docking and Its Implication on Fragment-Based Drug Discovery
Source: J Chem Inf Model. 2025 Nov 24;65(23):12959–77. doi: 10.1021/acs.jcim.5c02352 (PMC12690578; doi:10.1021/acs.jcim.5c02352)
Supplement: Supplementary file 3 [file ci5c02352_si_003.zip › Frag2Lead_dataset/2015-13/rec-frag.pdb]

ATOM      1  N   MET A   1      21.784  56.970 -13.211  1.00 13.42           N  
ATOM      2  CA  MET A   1      20.576  57.199 -12.429  1.00 13.51           C  
ATOM      3  C   MET A   1      20.271  55.962 -11.576  1.00 16.36           C  
ATOM      4  O   MET A   1      20.418  54.815 -12.037  1.00 14.08           O  
ATOM      5  CB  MET A   1      19.378  57.557 -13.333  1.00 15.86           C  
ATOM      6  CG  MET A   1      18.043  57.592 -12.602  1.00 20.29           C  
ATOM      7  SD  MET A   1      16.721  58.471 -13.480  1.00 24.99           S  
ATOM      8  CE  MET A   1      17.233  60.236 -13.196  1.00 21.94           C  
ATOM      9  N   THR A   2      19.895  56.211 -10.310  1.00 11.86           N  
ATOM     10  CA  THR A   2      19.516  55.157  -9.371  1.00 10.94           C  
ATOM     11  C   THR A   2      18.262  55.574  -8.651  1.00 12.97           C  
ATOM     12  O   THR A   2      18.009  56.770  -8.507  1.00 11.57           O  
ATOM     13  CB  THR A   2      20.673  54.803  -8.404  1.00 21.91           C  
ATOM     14  CG2 THR A   2      21.953  54.376  -9.146  1.00 17.78           C  
ATOM     15  OG1 THR A   2      20.949  55.894  -7.516  1.00 24.33           O  
ATOM     16  N   ASN A   3      17.467  54.607  -8.180  1.00 11.41           N  
ATOM     17  CA  ASN A   3      16.252  54.967  -7.452  1.00 12.00           C  
ATOM     18  C   ASN A   3      16.586  55.668  -6.132  1.00 17.57           C  
ATOM     19  O   ASN A   3      15.925  56.649  -5.811  1.00 17.02           O  
ATOM     20  CB  ASN A   3      15.353  53.769  -7.223  1.00 13.45           C  
ATOM     21  CG  ASN A   3      14.033  54.087  -6.544  1.00 42.00           C  
ATOM     22  ND2 ASN A   3      13.264  55.049  -7.067  1.00 31.23           N  
ATOM     23  OD1 ASN A   3      13.659  53.444  -5.559  1.00 45.03           O  
ATOM     24  N   ILE A   4      17.660  55.231  -5.426  1.00 15.77           N  
ATOM     25  CA  ILE A   4      18.056  55.813  -4.143  1.00 15.74           C  
ATOM     26  C   ILE A   4      18.404  57.289  -4.305  1.00 16.38           C  
ATOM     27  O   ILE A   4      17.857  58.108  -3.572  1.00 14.52           O  
ATOM     28  CB  ILE A   4      19.192  55.009  -3.434  1.00 19.67           C  
ATOM     29  CG1 ILE A   4      18.766  53.544  -3.127  1.00 21.54           C  
ATOM     30  CG2 ILE A   4      19.652  55.713  -2.144  1.00 19.52           C  
ATOM     31  CD1 ILE A   4      17.504  53.357  -2.303  1.00 34.57           C  
ATOM     32  N   GLN A   5      19.302  57.627  -5.244  1.00 11.61           N  
ATOM     33  CA  GLN A   5      19.663  59.021  -5.514  1.00 11.39           C  
ATOM     34  C   GLN A   5      18.418  59.871  -5.813  1.00 13.83           C  
ATOM     35  O   GLN A   5      18.256  60.919  -5.207  1.00 14.19           O  
ATOM     36  CB  GLN A   5      20.699  59.111  -6.644  1.00 12.97           C  
ATOM     37  CG  GLN A   5      21.184  60.529  -7.003  1.00 33.49           C  
ATOM     38  CD  GLN A   5      22.063  61.169  -5.950  1.00 48.07           C  
ATOM     39  NE2 GLN A   5      21.451  61.753  -4.910  1.00 42.04           N  
ATOM     40  OE1 GLN A   5      23.292  61.214  -6.093  1.00 36.33           O  
ATOM     41  N   THR A   6      17.537  59.416  -6.710  1.00  9.60           N  
ATOM     42  CA  THR A   6      16.267  60.108  -7.006  1.00  8.41           C  
ATOM     43  C   THR A   6      15.427  60.295  -5.735  1.00 10.32           C  
ATOM     44  O   THR A   6      14.946  61.400  -5.488  1.00  9.49           O  
ATOM     45  CB  THR A   6      15.498  59.351  -8.113  1.00 14.20           C  
ATOM     46  CG2 THR A   6      14.020  59.795  -8.254  1.00 10.03           C  
ATOM     47  OG1 THR A   6      16.181  59.599  -9.336  1.00 15.10           O  
ATOM     48  N   GLN A   7      15.311  59.222  -4.917  1.00  4.79           N  
ATOM     49  CA  GLN A   7      14.601  59.218  -3.630  1.00  4.47           C  
ATOM     50  C   GLN A   7      15.161  60.254  -2.652  1.00  8.92           C  
ATOM     51  O   GLN A   7      14.384  60.988  -2.039  1.00  8.09           O  
ATOM     52  CB  GLN A   7      14.657  57.812  -2.982  1.00  6.83           C  
ATOM     53  CG  GLN A   7      13.330  57.350  -2.403  1.00 32.55           C  
ATOM     54  CD  GLN A   7      13.493  56.241  -1.389  1.00 49.07           C  
ATOM     55  NE2 GLN A   7      14.168  55.158  -1.767  1.00 40.36           N  
ATOM     56  OE1 GLN A   7      12.969  56.319  -0.270  1.00 45.18           O  
ATOM     57  N   LEU A   8      16.505  60.331  -2.521  1.00  6.33           N  
ATOM     58  CA  LEU A   8      17.176  61.292  -1.658  1.00  6.89           C  
ATOM     59  C   LEU A   8      17.016  62.728  -2.166  1.00 10.90           C  
ATOM     60  O   LEU A   8      16.829  63.637  -1.354  1.00  7.96           O  
ATOM     61  CB  LEU A   8      18.682  60.974  -1.507  1.00  7.55           C  
ATOM     62  CG  LEU A   8      19.043  59.646  -0.829  1.00 12.26           C  
ATOM     63  CD1 LEU A   8      20.517  59.344  -1.002  1.00 11.71           C  
ATOM     64  CD2 LEU A   8      18.730  59.675   0.620  1.00 15.91           C  
ATOM     65  N   ASP A   9      17.080  62.948  -3.491  1.00 11.19           N  
ATOM     66  CA  ASP A   9      16.895  64.309  -4.031  1.00 11.38           C  
ATOM     67  C   ASP A   9      15.477  64.793  -3.798  1.00 15.09           C  
ATOM     68  O   ASP A   9      15.296  65.965  -3.476  1.00 16.40           O  
ATOM     69  CB  ASP A   9      17.235  64.397  -5.529  1.00 14.24           C  
ATOM     70  CG  ASP A   9      18.706  64.225  -5.875  1.00 27.35           C  
ATOM     71  OD1 ASP A   9      19.558  64.521  -5.012  1.00 27.96           O  
ATOM     72  OD2 ASP A   9      19.003  63.845  -7.032  1.00 33.21           O1-
ATOM     73  N   ASN A  10      14.480  63.916  -3.924  1.00 11.50           N  
ATOM     74  CA  ASN A  10      13.071  64.301  -3.696  1.00 12.00           C  
ATOM     75  C   ASN A  10      12.793  64.667  -2.245  1.00 14.72           C  
ATOM     76  O   ASN A  10      12.136  65.675  -1.995  1.00 14.61           O  
ATOM     77  CB  ASN A  10      12.108  63.177  -4.121  1.00 16.48           C  
ATOM     78  CG  ASN A  10      12.014  62.963  -5.611  1.00 37.61           C  
ATOM     79  ND2 ASN A  10      11.573  61.777  -6.028  1.00 24.57           N  
ATOM     80  OD1 ASN A  10      12.297  63.863  -6.402  1.00 35.82           O  
ATOM     81  N   LEU A  11      13.316  63.862  -1.301  1.00  9.63           N  
ATOM     82  CA  LEU A  11      13.153  64.076   0.132  1.00  9.37           C  
ATOM     83  C   LEU A  11      13.750  65.427   0.566  1.00 11.32           C  
ATOM     84  O   LEU A  11      13.102  66.194   1.283  1.00  9.46           O  
ATOM     85  CB  LEU A  11      13.793  62.916   0.942  1.00  9.20           C  
ATOM     86  CG  LEU A  11      13.030  61.590   0.916  1.00 12.21           C  
ATOM     87  CD1 LEU A  11      13.930  60.441   1.315  1.00 12.34           C  
ATOM     88  CD2 LEU A  11      11.776  61.628   1.820  1.00  7.44           C  
ATOM     89  N   ARG A  12      14.972  65.705   0.114  1.00  8.44           N  
ATOM     90  CA  ARG A  12      15.684  66.952   0.400  1.00  7.62           C  
ATOM     91  C   ARG A  12      14.947  68.195  -0.119  1.00 10.51           C  
ATOM     92  O   ARG A  12      14.864  69.195   0.596  1.00 10.57           O  
ATOM     93  CB  ARG A  12      17.101  66.902  -0.198  1.00  7.94           C  
ATOM     94  CG  ARG A  12      18.044  66.030   0.579  1.00 11.76           C  
ATOM     95  CD  ARG A  12      19.332  65.840  -0.164  1.00 18.81           C  
ATOM     96  NE  ARG A  12      20.208  64.892   0.531  1.00 21.38           N  
ATOM     97  CZ  ARG A  12      21.049  64.036  -0.051  1.00 31.76           C  
ATOM     98  NH1 ARG A  12      21.142  63.975  -1.376  1.00 23.28           N1+
ATOM     99  NH2 ARG A  12      21.800  63.226   0.689  1.00 17.08           N  
ATOM    100  N   LYS A  13      14.398  68.131  -1.346  1.00  6.63           N  
ATOM    101  CA  LYS A  13      13.616  69.242  -1.943  1.00  7.05           C  
ATOM    102  C   LYS A  13      12.311  69.489  -1.136  1.00  9.01           C  
ATOM    103  O   LYS A  13      11.920  70.633  -0.886  1.00  6.35           O  
ATOM    104  CB  LYS A  13      13.290  68.897  -3.417  1.00 10.62           C  
ATOM    105  CG  LYS A  13      12.465  69.925  -4.215  1.00 37.44           C  
ATOM    106  CD  LYS A  13      11.553  69.239  -5.254  1.00 46.01           C  
ATOM    107  CE  LYS A  13      10.636  70.190  -5.996  1.00 55.48           C  
ATOM    108  NZ  LYS A  13      11.207  70.647  -7.294  1.00 63.11           N1+
ATOM    109  N   THR A  14      11.654  68.411  -0.741  1.00  7.37           N  
ATOM    110  CA  THR A  14      10.380  68.456   0.000  1.00  7.60           C  
ATOM    111  C   THR A  14      10.576  69.036   1.419  1.00 10.82           C  
ATOM    112  O   THR A  14       9.830  69.932   1.808  1.00  8.51           O  
ATOM    113  CB  THR A  14       9.724  67.057  -0.031  1.00 11.50           C  
ATOM    114  CG2 THR A  14       8.285  67.057   0.476  1.00 10.39           C  
ATOM    115  OG1 THR A  14       9.726  66.574  -1.379  1.00 12.63           O  
ATOM    116  N   LEU A  15      11.631  68.569   2.147  1.00  8.51           N  
ATOM    117  CA  LEU A  15      11.956  69.015   3.500  1.00  7.20           C  
ATOM    118  C   LEU A  15      12.356  70.466   3.541  1.00  8.52           C  
ATOM    119  O   LEU A  15      11.855  71.202   4.395  1.00  7.18           O  
ATOM    120  CB  LEU A  15      13.039  68.137   4.134  1.00  7.24           C  
ATOM    121  CG  LEU A  15      12.573  66.722   4.490  1.00 11.62           C  
ATOM    122  CD1 LEU A  15      13.756  65.793   4.688  1.00 11.70           C  
ATOM    123  CD2 LEU A  15      11.687  66.715   5.713  1.00 13.84           C  
ATOM    124  N   ARG A  16      13.192  70.894   2.579  1.00  4.58           N  
ATOM    125  CA  ARG A  16      13.616  72.291   2.441  1.00  4.34           C  
ATOM    126  C   ARG A  16      12.432  73.210   2.211  1.00  5.37           C  
ATOM    127  O   ARG A  16      12.385  74.289   2.790  1.00  4.73           O  
ATOM    128  CB  ARG A  16      14.658  72.447   1.307  1.00  3.32           C  
ATOM    129  CG  ARG A  16      16.054  72.009   1.677  1.00  4.99           C  
ATOM    130  CD  ARG A  16      17.001  71.979   0.476  1.00  7.02           C  
ATOM    131  NE  ARG A  16      18.303  71.428   0.853  1.00 17.89           N  
ATOM    132  CZ  ARG A  16      19.034  70.550   0.159  1.00 28.03           C  
ATOM    133  NH1 ARG A  16      18.621  70.108  -1.026  1.00 18.69           N1+
ATOM    134  NH2 ARG A  16      20.194  70.125   0.635  1.00 16.79           N  
ATOM    135  N   GLN A  17      11.484  72.797   1.359  1.00  3.00           N  
ATOM    136  CA  GLN A  17      10.263  73.565   1.062  1.00  3.00           C  
ATOM    137  C   GLN A  17       9.341  73.650   2.282  1.00  6.75           C  
ATOM    138  O   GLN A  17       8.824  74.738   2.571  1.00  6.04           O  
ATOM    139  CB  GLN A  17       9.558  72.989  -0.190  1.00  3.89           C  
ATOM    140  CG  GLN A  17       8.204  73.588  -0.571  1.00  6.92           C  
ATOM    141  CD  GLN A  17       8.215  75.083  -0.823  1.00 11.31           C  
ATOM    142  NE2 GLN A  17       7.146  75.743  -0.500  1.00  8.47           N  
ATOM    143  OE1 GLN A  17       9.139  75.653  -1.382  1.00  4.30           O  
ATOM    144  N   TYR A  18       9.179  72.536   3.043  1.00  3.50           N  
ATOM    145  CA  TYR A  18       8.400  72.552   4.284  1.00  3.00           C  
ATOM    146  C   TYR A  18       9.044  73.453   5.371  1.00  8.04           C  
ATOM    147  O   TYR A  18       8.313  74.103   6.140  1.00  8.29           O  
ATOM    148  CB  TYR A  18       8.214  71.116   4.840  1.00  3.91           C  
ATOM    149  CG  TYR A  18       7.330  70.168   4.052  1.00  5.02           C  
ATOM    150  CD1 TYR A  18       6.328  70.648   3.210  1.00  6.67           C  
ATOM    151  CD2 TYR A  18       7.349  68.801   4.306  1.00  5.65           C  
ATOM    152  CE1 TYR A  18       5.491  69.783   2.521  1.00  4.88           C  
ATOM    153  CE2 TYR A  18       6.543  67.925   3.592  1.00  5.92           C  
ATOM    154  CZ  TYR A  18       5.587  68.423   2.725  1.00  8.67           C  
ATOM    155  OH  TYR A  18       4.770  67.593   1.990  1.00  6.18           O  
ATOM    156  N   GLU A  19      10.399  73.470   5.462  1.00  3.75           N  
ATOM    157  CA  GLU A  19      11.128  74.286   6.438  1.00  4.00           C  
ATOM    158  C   GLU A  19      10.875  75.766   6.115  1.00 10.41           C  
ATOM    159  O   GLU A  19      10.597  76.561   7.013  1.00 10.96           O  
ATOM    160  CB  GLU A  19      12.653  73.958   6.422  1.00  5.37           C  
ATOM    161  CG  GLU A  19      13.009  72.614   7.032  1.00 10.50           C  
ATOM    162  CD  GLU A  19      14.295  71.912   6.590  1.00 16.43           C  
ATOM    163  OE1 GLU A  19      15.121  72.522   5.879  1.00  3.49           O  
ATOM    164  OE2 GLU A  19      14.493  70.743   6.982  1.00  8.69           O1-
ATOM    165  N   TYR A  20      10.936  76.125   4.834  1.00  9.50           N  
ATOM    166  CA  TYR A  20      10.624  77.500   4.370  1.00  9.44           C  
ATOM    167  C   TYR A  20       9.202  77.891   4.788  1.00 11.20           C  
ATOM    168  O   TYR A  20       9.002  78.938   5.404  1.00 11.18           O  
ATOM    169  CB  TYR A  20      10.749  77.586   2.847  1.00  9.61           C  
ATOM    170  CG  TYR A  20      10.422  78.946   2.268  1.00 11.31           C  
ATOM    171  CD1 TYR A  20      11.156  80.067   2.622  1.00 13.31           C  
ATOM    172  CD2 TYR A  20       9.347  79.119   1.401  1.00 11.74           C  
ATOM    173  CE1 TYR A  20      10.885  81.312   2.071  1.00 13.12           C  
ATOM    174  CE2 TYR A  20       9.035  80.373   0.880  1.00 12.28           C  
ATOM    175  CZ  TYR A  20       9.817  81.466   1.204  1.00 17.00           C  
ATOM    176  OH  TYR A  20       9.508  82.701   0.683  1.00 17.12           O  
ATOM    177  N   GLU A  21       8.234  77.036   4.498  1.00  5.82           N  
ATOM    178  CA  GLU A  21       6.832  77.318   4.884  1.00  5.56           C  
ATOM    179  C   GLU A  21       6.653  77.509   6.372  1.00  7.19           C  
ATOM    180  O   GLU A  21       6.020  78.472   6.802  1.00  3.80           O  
ATOM    181  CB  GLU A  21       5.878  76.202   4.449  1.00  6.14           C  
ATOM    182  CG  GLU A  21       5.668  76.054   2.958  1.00 13.51           C  
ATOM    183  CD  GLU A  21       5.255  74.660   2.513  1.00 13.45           C  
ATOM    184  OE1 GLU A  21       4.841  73.845   3.367  1.00 11.15           O  
ATOM    185  OE2 GLU A  21       5.361  74.377   1.303  1.00  3.00           O1-
ATOM    186  N   TYR A  22       7.194  76.560   7.159  1.00  5.91           N  
ATOM    187  CA  TYR A  22       7.093  76.582   8.605  1.00  4.78           C  
ATOM    188  C   TYR A  22       7.855  77.763   9.217  1.00  8.87           C  
ATOM    189  O   TYR A  22       7.288  78.481  10.032  1.00  9.03           O  
ATOM    190  CB  TYR A  22       7.582  75.241   9.173  1.00  5.77           C  
ATOM    191  CG  TYR A  22       7.497  75.153  10.675  1.00  6.51           C  
ATOM    192  CD1 TYR A  22       6.287  74.883  11.310  1.00  8.60           C  
ATOM    193  CD2 TYR A  22       8.622  75.356  11.470  1.00  6.36           C  
ATOM    194  CE1 TYR A  22       6.194  74.829  12.697  1.00  7.79           C  
ATOM    195  CE2 TYR A  22       8.543  75.310  12.857  1.00  6.62           C  
ATOM    196  CZ  TYR A  22       7.325  75.053  13.469  1.00 14.54           C  
ATOM    197  OH  TYR A  22       7.230  74.956  14.836  1.00 16.41           O  
ATOM    198  N   HIS A  23       9.132  77.951   8.856  1.00  5.76           N  
ATOM    199  CA  HIS A  23       9.953  79.018   9.447  1.00  5.15           C  
ATOM    200  C   HIS A  23       9.774  80.450   8.870  1.00 11.14           C  
ATOM    201  O   HIS A  23       9.666  81.390   9.652  1.00 12.59           O  
ATOM    202  CB  HIS A  23      11.445  78.644   9.389  1.00  5.60           C  
ATOM    203  CG  HIS A  23      11.790  77.438  10.212  1.00  8.20           C  
ATOM    204  CD2 HIS A  23      12.154  76.196   9.820  1.00 10.04           C  
ATOM    205  ND1 HIS A  23      11.709  77.460  11.585  1.00  9.22           N  
ATOM    206  CE1 HIS A  23      12.063  76.254  11.986  1.00  8.81           C  
ATOM    207  NE2 HIS A  23      12.287  75.445  10.961  1.00  9.14           N  
ATOM    208  N   VAL A  24       9.798  80.632   7.551  1.00  8.34           N  
ATOM    209  CA  VAL A  24       9.777  81.974   6.936  1.00  8.74           C  
ATOM    210  C   VAL A  24       8.365  82.481   6.651  1.00 14.13           C  
ATOM    211  O   VAL A  24       8.105  83.672   6.816  1.00 13.90           O  
ATOM    212  CB  VAL A  24      10.678  82.006   5.669  1.00 11.62           C  
ATOM    213  CG1 VAL A  24      10.734  83.400   5.042  1.00 11.08           C  
ATOM    214  CG2 VAL A  24      12.089  81.509   5.986  1.00 11.14           C  
ATOM    215  N   LEU A  25       7.479  81.612   6.181  1.00 10.76           N  
ATOM    216  CA  LEU A  25       6.092  81.992   5.884  1.00 10.11           C  
ATOM    217  C   LEU A  25       5.178  81.859   7.090  1.00 15.02           C  
ATOM    218  O   LEU A  25       4.132  82.500   7.090  1.00 15.88           O  
ATOM    219  CB  LEU A  25       5.523  81.141   4.732  1.00  9.67           C  
ATOM    220  CG  LEU A  25       6.324  81.118   3.445  1.00 12.22           C  
ATOM    221  CD1 LEU A  25       5.615  80.315   2.406  1.00 12.07           C  
ATOM    222  CD2 LEU A  25       6.559  82.536   2.900  1.00 12.00           C  
ATOM    223  N   ASP A  26       5.529  80.993   8.083  1.00 10.15           N  
ATOM    224  CA  ASP A  26       4.695  80.712   9.244  1.00 10.31           C  
ATOM    225  C   ASP A  26       3.324  80.210   8.749  1.00 11.83           C  
ATOM    226  O   ASP A  26       2.270  80.617   9.244  1.00  9.84           O  
ATOM    227  CB  ASP A  26       4.600  81.945  10.179  1.00 13.34           C  
ATOM    228  CG  ASP A  26       3.895  81.710  11.501  1.00 22.34           C  
ATOM    229  OD1 ASP A  26       3.935  80.554  12.006  1.00 24.48           O  
ATOM    230  OD2 ASP A  26       3.313  82.673  12.035  1.00 24.91           O1-
ATOM    231  N   ASN A  27       3.373  79.310   7.736  1.00  6.27           N  
ATOM    232  CA  ASN A  27       2.202  78.748   7.111  1.00  5.39           C  
ATOM    233  C   ASN A  27       2.550  77.363   6.566  1.00  8.43           C  
ATOM    234  O   ASN A  27       2.637  77.163   5.360  1.00  9.53           O  
ATOM    235  CB  ASN A  27       1.684  79.703   6.025  1.00 12.79           C  
ATOM    236  CG  ASN A  27       0.309  79.379   5.509  1.00 23.53           C  
ATOM    237  ND2 ASN A  27      -0.008  79.928   4.365  1.00 12.80           N  
ATOM    238  OD1 ASN A  27      -0.496  78.690   6.151  1.00 10.93           O  
ATOM    239  N   PRO A  28       2.765  76.379   7.466  1.00  5.82           N  
ATOM    240  CA  PRO A  28       3.096  75.018   7.013  1.00  5.09           C  
ATOM    241  C   PRO A  28       1.927  74.340   6.282  1.00  8.22           C  
ATOM    242  O   PRO A  28       0.787  74.443   6.741  1.00  6.96           O  
ATOM    243  CB  PRO A  28       3.466  74.314   8.321  1.00  6.40           C  
ATOM    244  CG  PRO A  28       2.682  75.014   9.355  1.00 11.21           C  
ATOM    245  CD  PRO A  28       2.717  76.446   8.943  1.00  7.91           C  
ATOM    246  N   SER A  29       2.207  73.704   5.121  1.00  6.75           N  
ATOM    247  CA  SER A  29       1.211  72.982   4.312  1.00  6.80           C  
ATOM    248  C   SER A  29       0.940  71.568   4.849  1.00 11.10           C  
ATOM    249  O   SER A  29      -0.041  70.935   4.438  1.00  9.37           O  
ATOM    250  CB  SER A  29       1.636  72.912   2.847  1.00  9.68           C  
ATOM    251  OG  SER A  29       2.687  72.001   2.568  1.00 12.50           O  
ATOM    252  N   VAL A  30       1.785  71.074   5.773  1.00  8.53           N  
ATOM    253  CA  VAL A  30       1.602  69.741   6.350  1.00  8.14           C  
ATOM    254  C   VAL A  30       1.809  69.766   7.873  1.00 10.72           C  
ATOM    255  O   VAL A  30       2.539  70.635   8.377  1.00  8.64           O  
ATOM    256  CB  VAL A  30       2.538  68.672   5.681  1.00 10.50           C  
ATOM    257  CG1 VAL A  30       2.268  68.535   4.199  1.00 10.83           C  
ATOM    258  CG2 VAL A  30       4.003  68.970   5.917  1.00  9.58           C  
ATOM    259  N   PRO A  31       1.273  68.752   8.603  1.00  8.54           N  
ATOM    260  CA  PRO A  31       1.524  68.681  10.051  1.00  7.32           C  
ATOM    261  C   PRO A  31       2.991  68.400  10.401  1.00  9.11           C  
ATOM    262  O   PRO A  31       3.665  67.728   9.641  1.00 10.17           O  
ATOM    263  CB  PRO A  31       0.615  67.516  10.514  1.00  9.32           C  
ATOM    264  CG  PRO A  31      -0.362  67.314   9.420  1.00 14.08           C  
ATOM    265  CD  PRO A  31       0.404  67.635   8.170  1.00 10.21           C  
ATOM    266  N   ASP A  32       3.475  68.865  11.568  1.00  6.37           N  
ATOM    267  CA  ASP A  32       4.855  68.594  12.036  1.00  5.56           C  
ATOM    268  C   ASP A  32       5.180  67.081  11.969  1.00  9.70           C  
ATOM    269  O   ASP A  32       6.308  66.727  11.659  1.00  9.12           O  
ATOM    270  CB  ASP A  32       5.061  69.094  13.487  1.00  6.58           C  
ATOM    271  CG  ASP A  32       4.859  70.585  13.682  1.00 11.41           C  
ATOM    272  OD1 ASP A  32       4.674  71.294  12.676  1.00 14.55           O  
ATOM    273  OD2 ASP A  32       4.874  71.038  14.837  1.00  8.93           O1-
ATOM    274  N   SER A  33       4.207  66.199  12.276  1.00  8.05           N  
ATOM    275  CA  SER A  33       4.397  64.720  12.228  1.00  7.98           C  
ATOM    276  C   SER A  33       4.740  64.210  10.834  1.00 10.36           C  
ATOM    277  O   SER A  33       5.380  63.174  10.694  1.00  8.96           O  
ATOM    278  CB  SER A  33       3.140  63.987  12.696  1.00  8.85           C  
ATOM    279  OG  SER A  33       3.099  63.920  14.103  1.00  7.80           O  
ATOM    280  N   GLU A  34       4.213  64.883   9.803  1.00  6.90           N  
ATOM    281  CA  GLU A  34       4.482  64.531   8.423  1.00  5.10           C  
ATOM    282  C   GLU A  34       5.919  64.954   8.064  1.00  7.48           C  
ATOM    283  O   GLU A  34       6.619  64.209   7.398  1.00  5.76           O  
ATOM    284  CB  GLU A  34       3.417  65.174   7.493  1.00  5.98           C  
ATOM    285  CG  GLU A  34       3.613  64.992   5.997  1.00 13.73           C  
ATOM    286  CD  GLU A  34       3.667  63.559   5.496  1.00 19.73           C  
ATOM    287  OE1 GLU A  34       3.189  62.657   6.219  1.00  4.36           O  
ATOM    288  OE2 GLU A  34       4.190  63.334   4.381  1.00  5.80           O1-
ATOM    289  N   TYR A  35       6.332  66.161   8.464  1.00  6.27           N  
ATOM    290  CA  TYR A  35       7.684  66.669   8.231  1.00  5.58           C  
ATOM    291  C   TYR A  35       8.713  65.701   8.854  1.00 10.52           C  
ATOM    292  O   TYR A  35       9.754  65.420   8.250  1.00 10.31           O  
ATOM    293  CB  TYR A  35       7.854  68.092   8.836  1.00  4.59           C  
ATOM    294  CG  TYR A  35       9.299  68.553   8.900  1.00  3.17           C  
ATOM    295  CD1 TYR A  35       9.915  69.129   7.798  1.00  4.75           C  
ATOM    296  CD2 TYR A  35      10.086  68.281  10.010  1.00  3.81           C  
ATOM    297  CE1 TYR A  35      11.276  69.436   7.806  1.00  3.00           C  
ATOM    298  CE2 TYR A  35      11.433  68.632  10.050  1.00  3.75           C  
ATOM    299  CZ  TYR A  35      12.018  69.239   8.956  1.00  9.36           C  
ATOM    300  OH  TYR A  35      13.353  69.562   9.002  1.00  8.26           O  
ATOM    301  N   ASP A  36       8.441  65.244  10.072  1.00  7.16           N  
ATOM    302  CA  ASP A  36       9.343  64.319  10.762  1.00  6.79           C  
ATOM    303  C   ASP A  36       9.384  62.932  10.122  1.00 10.32           C  
ATOM    304  O   ASP A  36      10.435  62.290  10.154  1.00 10.65           O  
ATOM    305  CB  ASP A  36       8.996  64.208  12.236  1.00  7.88           C  
ATOM    306  CG  ASP A  36      10.061  63.430  12.976  1.00 13.02           C  
ATOM    307  OD1 ASP A  36      11.215  63.912  13.023  1.00 14.15           O  
ATOM    308  OD2 ASP A  36       9.810  62.243  13.304  1.00 13.53           O1-
ATOM    309  N   ARG A  37       8.255  62.457   9.577  1.00  6.58           N  
ATOM    310  CA  ARG A  37       8.201  61.174   8.859  1.00  6.37           C  
ATOM    311  C   ARG A  37       9.223  61.139   7.723  1.00  9.07           C  
ATOM    312  O   ARG A  37       9.987  60.188   7.591  1.00  7.97           O  
ATOM    313  CB  ARG A  37       6.795  60.940   8.281  1.00  6.95           C  
ATOM    314  CG  ARG A  37       6.636  59.580   7.600  1.00 15.36           C  
ATOM    315  CD  ARG A  37       5.219  59.349   7.112  1.00 27.28           C  
ATOM    316  NE  ARG A  37       4.891  60.120   5.908  1.00 37.00           N  
ATOM    317  CZ  ARG A  37       5.294  59.841   4.666  1.00 42.91           C  
ATOM    318  NH1 ARG A  37       6.082  58.797   4.432  1.00 23.78           N1+
ATOM    319  NH2 ARG A  37       4.923  60.614   3.650  1.00 29.81           N  
ATOM    320  N   LEU A  38       9.244  62.206   6.922  1.00  7.18           N  
ATOM    321  CA  LEU A  38      10.136  62.336   5.776  1.00  6.10           C  
ATOM    322  C   LEU A  38      11.571  62.572   6.189  1.00  6.11           C  
ATOM    323  O   LEU A  38      12.478  62.047   5.551  1.00  4.30           O  
ATOM    324  CB  LEU A  38       9.647  63.478   4.882  1.00  6.59           C  
ATOM    325  CG  LEU A  38       8.255  63.335   4.267  1.00 10.74           C  
ATOM    326  CD1 LEU A  38       8.054  64.387   3.259  1.00 11.70           C  
ATOM    327  CD2 LEU A  38       8.057  61.997   3.619  1.00 12.84           C  
ATOM    328  N   PHE A  39      11.779  63.363   7.243  1.00  3.41           N  
ATOM    329  CA  PHE A  39      13.104  63.677   7.777  1.00  3.44           C  
ATOM    330  C   PHE A  39      13.865  62.437   8.250  1.00  6.75           C  
ATOM    331  O   PHE A  39      15.013  62.271   7.864  1.00  8.15           O  
ATOM    332  CB  PHE A  39      12.987  64.717   8.917  1.00  5.12           C  
ATOM    333  CG  PHE A  39      14.303  65.231   9.466  1.00  5.90           C  
ATOM    334  CD1 PHE A  39      15.025  64.491  10.391  1.00  8.25           C  
ATOM    335  CD2 PHE A  39      14.812  66.459   9.063  1.00  6.21           C  
ATOM    336  CE1 PHE A  39      16.232  64.966  10.901  1.00  9.01           C  
ATOM    337  CE2 PHE A  39      16.006  66.944   9.593  1.00  9.22           C  
ATOM    338  CZ  PHE A  39      16.688  66.211  10.535  1.00  8.26           C  
ATOM    339  N  AHIS A  40      13.285  61.608   9.104  0.50  3.05           N  
ATOM    340  N  BHIS A  40      13.241  61.597   9.104  0.50  3.08           N  
ATOM    341  CA AHIS A  40      14.026  60.445   9.605  0.50  3.00           C  
ATOM    342  CA BHIS A  40      13.897  60.392   9.631  0.50  3.00           C  
ATOM    343  C  AHIS A  40      14.028  59.289   8.575  0.50  8.29           C  
ATOM    344  C  BHIS A  40      14.032  59.311   8.556  0.50  8.16           C  
ATOM    345  O  AHIS A  40      14.913  58.443   8.651  0.50  9.23           O  
ATOM    346  O  BHIS A  40      14.980  58.533   8.601  0.50  8.82           O  
ATOM    347  CB AHIS A  40      13.558  60.051  11.012  0.50  3.17           C  
ATOM    348  CB BHIS A  40      13.261  59.860  10.946  0.50  3.00           C  
ATOM    349  CG AHIS A  40      14.082  61.001  12.051  0.50  5.82           C  
ATOM    350  CG BHIS A  40      11.841  59.366  10.868  0.50  3.99           C  
ATOM    351  CD2AHIS A  40      15.307  61.060  12.629  0.50  7.13           C  
ATOM    352  CD2BHIS A  40      11.321  58.309  10.203  0.50  4.13           C  
ATOM    353  ND1AHIS A  40      13.331  62.076  12.503  0.50  6.91           N  
ATOM    354  ND1BHIS A  40      10.841  59.942  11.625  0.50  4.53           N  
ATOM    355  CE1AHIS A  40      14.103  62.728  13.358  0.50  5.72           C  
ATOM    356  CE1BHIS A  40       9.749  59.246  11.370  0.50  3.09           C  
ATOM    357  NE2AHIS A  40      15.300  62.150  13.469  0.50  6.32           N  
ATOM    358  NE2BHIS A  40       9.985  58.274  10.493  0.50  3.42           N  
ATOM    359  N   GLN A  41      13.135  59.315   7.547  1.00  4.84           N  
ATOM    360  CA  GLN A  41      13.178  58.378   6.434  1.00  4.40           C  
ATOM    361  C   GLN A  41      14.453  58.702   5.584  1.00 10.15           C  
ATOM    362  O   GLN A  41      15.158  57.780   5.172  1.00 10.47           O  
ATOM    363  CB  GLN A  41      11.918  58.535   5.564  1.00  6.03           C  
ATOM    364  CG  GLN A  41      11.813  57.566   4.405  1.00 29.53           C  
ATOM    365  CD  GLN A  41      10.581  57.799   3.569  1.00 46.50           C  
ATOM    366  NE2 GLN A  41      10.228  56.816   2.760  1.00 39.20           N  
ATOM    367  OE1 GLN A  41       9.945  58.856   3.620  1.00 41.94           O  
ATOM    368  N   LEU A  42      14.723  60.018   5.348  1.00  5.21           N  
ATOM    369  CA  LEU A  42      15.898  60.523   4.642  1.00  5.01           C  
ATOM    370  C   LEU A  42      17.156  60.200   5.443  1.00 10.53           C  
ATOM    371  O   LEU A  42      18.146  59.742   4.872  1.00  9.59           O  
ATOM    372  CB  LEU A  42      15.784  62.080   4.441  1.00  4.32           C  
ATOM    373  CG  LEU A  42      17.041  62.825   3.937  1.00  7.02           C  
ATOM    374  CD1 LEU A  42      17.441  62.353   2.566  1.00  5.56           C  
ATOM    375  CD2 LEU A  42      16.833  64.326   3.921  1.00  9.41           C  
ATOM    376  N   LYS A  43      17.138  60.476   6.760  1.00 10.21           N  
ATOM    377  CA  LYS A  43      18.292  60.178   7.628  1.00  9.75           C  
ATOM    378  C   LYS A  43      18.649  58.676   7.580  1.00 13.48           C  
ATOM    379  O   LYS A  43      19.824  58.339   7.509  1.00 13.53           O  
ATOM    380  CB  LYS A  43      18.024  60.611   9.062  1.00 10.59           C  
ATOM    381  CG  LYS A  43      19.283  60.751   9.912  1.00 18.86           C  
ATOM    382  CD  LYS A  43      18.910  60.912  11.369  1.00 30.46           C  
ATOM    383  CE  LYS A  43      20.087  60.950  12.321  1.00 40.83           C  
ATOM    384  NZ  LYS A  43      20.765  62.274  12.340  1.00 51.74           N1+
ATOM    385  N   ALA A  44      17.644  57.796   7.565  1.00 10.43           N  
ATOM    386  CA  ALA A  44      17.855  56.344   7.498  1.00 11.32           C  
ATOM    387  C   ALA A  44      18.492  55.885   6.185  1.00 16.43           C  
ATOM    388  O   ALA A  44      19.403  55.071   6.212  1.00 15.03           O  
ATOM    389  CB  ALA A  44      16.538  55.614   7.700  1.00 12.31           C  
ATOM    390  N   LEU A  45      17.979  56.394   5.050  1.00 14.02           N  
ATOM    391  CA  LEU A  45      18.427  56.049   3.704  1.00 13.99           C  
ATOM    392  C   LEU A  45      19.847  56.556   3.440  1.00 12.53           C  
ATOM    393  O   LEU A  45      20.621  55.869   2.801  1.00 10.90           O  
ATOM    394  CB  LEU A  45      17.426  56.592   2.652  1.00 14.76           C  
ATOM    395  CG  LEU A  45      17.321  55.827   1.332  1.00 21.12           C  
ATOM    396  CD1 LEU A  45      16.685  54.460   1.536  1.00 21.53           C  
ATOM    397  CD2 LEU A  45      16.489  56.612   0.317  1.00 25.97           C  
ATOM    398  N   GLU A  46      20.201  57.726   3.949  1.00  9.59           N  
ATOM    399  CA  GLU A  46      21.567  58.260   3.821  1.00  8.33           C  
ATOM    400  C   GLU A  46      22.560  57.394   4.574  1.00 13.81           C  
ATOM    401  O   GLU A  46      23.644  57.137   4.059  1.00 14.47           O  
ATOM    402  CB  GLU A  46      21.657  59.676   4.358  1.00  8.99           C  
ATOM    403  CG  GLU A  46      21.037  60.723   3.456  1.00 12.50           C  
ATOM    404  CD  GLU A  46      20.934  62.099   4.088  1.00 20.92           C  
ATOM    405  OE1 GLU A  46      20.807  62.184   5.328  1.00 15.56           O  
ATOM    406  OE2 GLU A  46      20.936  63.098   3.336  1.00 14.66           O1-
ATOM    407  N   LEU A  47      22.202  56.940   5.785  1.00  9.83           N  
ATOM    408  CA  LEU A  47      23.075  56.067   6.570  1.00  8.46           C  
ATOM    409  C   LEU A  47      23.235  54.676   5.933  1.00 13.61           C  
ATOM    410  O   LEU A  47      24.308  54.086   6.051  1.00 12.85           O  
ATOM    411  CB  LEU A  47      22.581  55.964   8.006  1.00  7.07           C  
ATOM    412  CG  LEU A  47      22.850  57.233   8.830  1.00  9.08           C  
ATOM    413  CD1 LEU A  47      21.836  57.400   9.955  1.00  6.80           C  
ATOM    414  CD2 LEU A  47      24.272  57.243   9.384  1.00  9.38           C  
ATOM    415  N   GLU A  48      22.199  54.178   5.235  1.00 10.26           N  
ATOM    416  CA  GLU A  48      22.254  52.891   4.535  1.00 10.96           C  
ATOM    417  C   GLU A  48      23.046  52.970   3.211  1.00 17.28           C  
ATOM    418  O   GLU A  48      23.383  51.931   2.654  1.00 18.67           O  
ATOM    419  CB  GLU A  48      20.830  52.390   4.242  1.00 12.34           C  
ATOM    420  CG  GLU A  48      20.071  51.909   5.472  1.00 17.72           C  
ATOM    421  CD  GLU A  48      18.565  51.786   5.320  1.00 32.87           C  
ATOM    422  OE1 GLU A  48      18.044  52.045   4.210  1.00 45.18           O  
ATOM    423  OE2 GLU A  48      17.896  51.479   6.335  1.00 14.72           O1-
ATOM    424  N   HIS A  49      23.274  54.197   2.680  1.00 14.58           N  
ATOM    425  CA  HIS A  49      23.960  54.485   1.419  1.00 13.58           C  
ATOM    426  C   HIS A  49      24.831  55.739   1.638  1.00 15.69           C  
ATOM    427  O   HIS A  49      24.582  56.813   1.066  1.00 12.87           O  
ATOM    428  CB  HIS A  49      22.917  54.718   0.310  1.00 14.38           C  
ATOM    429  CG  HIS A  49      21.921  53.607   0.171  1.00 17.99           C  
ATOM    430  CD2 HIS A  49      20.666  53.496   0.668  1.00 19.33           C  
ATOM    431  ND1 HIS A  49      22.219  52.453  -0.538  1.00 20.08           N  
ATOM    432  CE1 HIS A  49      21.145  51.679  -0.441  1.00 19.07           C  
ATOM    433  NE2 HIS A  49      20.186  52.265   0.279  1.00 19.04           N  
ATOM    434  N   PRO A  50      25.864  55.607   2.503  1.00 13.14           N  
ATOM    435  CA  PRO A  50      26.693  56.776   2.860  1.00 13.15           C  
ATOM    436  C   PRO A  50      27.358  57.526   1.699  1.00 19.39           C  
ATOM    437  O   PRO A  50      27.723  58.692   1.882  1.00 18.75           O  
ATOM    438  CB  PRO A  50      27.723  56.207   3.846  1.00 14.00           C  
ATOM    439  CG  PRO A  50      27.641  54.760   3.726  1.00 18.10           C  
ATOM    440  CD  PRO A  50      26.290  54.402   3.241  1.00 14.07           C  
ATOM    441  N   GLU A  51      27.539  56.858   0.536  1.00 17.62           N  
ATOM    442  CA  GLU A  51      28.096  57.450  -0.682  1.00 17.98           C  
ATOM    443  C   GLU A  51      27.255  58.639  -1.239  1.00 21.51           C  
ATOM    444  O   GLU A  51      27.808  59.488  -1.944  1.00 21.21           O  
ATOM    445  CB  GLU A  51      28.321  56.359  -1.775  1.00 19.16           C  
ATOM    446  CG  GLU A  51      27.072  55.679  -2.350  1.00 26.33           C  
ATOM    447  CD  GLU A  51      26.535  54.423  -1.678  1.00 40.57           C  
ATOM    448  OE1 GLU A  51      26.946  54.114  -0.534  1.00 29.38           O  
ATOM    449  OE2 GLU A  51      25.674  53.755  -2.295  1.00 29.18           O1-
ATOM    450  N   PHE A  52      25.934  58.691  -0.933  1.00 17.21           N  
ATOM    451  CA  PHE A  52      25.037  59.760  -1.403  1.00 16.79           C  
ATOM    452  C   PHE A  52      24.756  60.822  -0.328  1.00 20.68           C  
ATOM    453  O   PHE A  52      23.787  61.563  -0.463  1.00 19.21           O  
ATOM    454  CB  PHE A  52      23.719  59.165  -1.930  1.00 18.17           C  
ATOM    455  CG  PHE A  52      23.919  58.184  -3.058  1.00 19.88           C  
ATOM    456  CD1 PHE A  52      24.531  58.575  -4.239  1.00 23.39           C  
ATOM    457  CD2 PHE A  52      23.522  56.862  -2.929  1.00 23.17           C  
ATOM    458  CE1 PHE A  52      24.751  57.656  -5.268  1.00 25.46           C  
ATOM    459  CE2 PHE A  52      23.712  55.954  -3.970  1.00 26.96           C  
ATOM    460  CZ  PHE A  52      24.341  56.351  -5.125  1.00 25.09           C  
ATOM    461  N   LEU A  53      25.640  60.954   0.683  1.00 17.17           N  
ATOM    462  CA  LEU A  53      25.471  61.931   1.749  1.00 17.15           C  
ATOM    463  C   LEU A  53      26.045  63.254   1.302  1.00 19.13           C  
ATOM    464  O   LEU A  53      27.128  63.292   0.716  1.00 19.58           O  
ATOM    465  CB  LEU A  53      26.179  61.466   3.041  1.00 18.11           C  
ATOM    466  CG  LEU A  53      26.054  62.403   4.263  1.00 23.17           C  
ATOM    467  CD1 LEU A  53      24.621  62.577   4.676  1.00 22.09           C  
ATOM    468  CD2 LEU A  53      26.824  61.853   5.429  1.00 27.14           C  
ATOM    469  N   THR A  54      25.320  64.335   1.548  1.00 14.90           N  
ATOM    470  CA  THR A  54      25.772  65.680   1.198  1.00 14.82           C  
ATOM    471  C   THR A  54      25.922  66.463   2.480  1.00 18.72           C  
ATOM    472  O   THR A  54      25.180  66.241   3.438  1.00 17.68           O  
ATOM    473  CB  THR A  54      24.805  66.379   0.245  1.00 21.80           C  
ATOM    474  CG2 THR A  54      24.882  65.825  -1.168  1.00 21.38           C  
ATOM    475  OG1 THR A  54      23.476  66.265   0.749  1.00 19.00           O  
ATOM    476  N   SER A  55      26.878  67.375   2.496  1.00 16.84           N  
ATOM    477  CA  SER A  55      27.174  68.202   3.663  1.00 17.51           C  
ATOM    478  C   SER A  55      26.107  69.248   3.965  1.00 19.78           C  
ATOM    479  O   SER A  55      26.139  69.816   5.053  1.00 19.82           O  
ATOM    480  CB  SER A  55      28.510  68.915   3.474  1.00 21.69           C  
ATOM    481  OG  SER A  55      28.438  69.886   2.443  1.00 28.54           O  
ATOM    482  N   ASP A  56      25.230  69.570   2.988  1.00 14.69           N  
ATOM    483  CA  ASP A  56      24.190  70.589   3.144  1.00 12.99           C  
ATOM    484  C   ASP A  56      22.789  69.966   3.187  1.00 11.21           C  
ATOM    485  O   ASP A  56      21.808  70.678   3.016  1.00  8.25           O  
ATOM    486  CB  ASP A  56      24.321  71.676   2.044  1.00 14.95           C  
ATOM    487  CG  ASP A  56      23.957  71.238   0.644  1.00 30.09           C  
ATOM    488  OD1 ASP A  56      24.136  70.037   0.333  1.00 32.84           O  
ATOM    489  OD2 ASP A  56      23.524  72.106  -0.157  1.00 33.27           O1-
ATOM    490  N   SER A  57      22.699  68.651   3.481  1.00  6.60           N  
ATOM    491  CA  SER A  57      21.427  67.951   3.594  1.00  5.84           C  
ATOM    492  C   SER A  57      20.717  68.392   4.860  1.00  9.13           C  
ATOM    493  O   SER A  57      21.386  68.551   5.895  1.00  8.32           O  
ATOM    494  CB  SER A  57      21.645  66.438   3.648  1.00  8.53           C  
ATOM    495  OG  SER A  57      20.410  65.741   3.688  1.00 16.22           O  
ATOM    496  N   PRO A  58      19.358  68.498   4.848  1.00  6.61           N  
ATOM    497  CA  PRO A  58      18.635  68.871   6.079  1.00  6.62           C  
ATOM    498  C   PRO A  58      19.005  68.105   7.350  1.00 11.26           C  
ATOM    499  O   PRO A  58      18.848  68.653   8.437  1.00 13.91           O  
ATOM    500  CB  PRO A  58      17.165  68.638   5.694  1.00  8.31           C  
ATOM    501  CG  PRO A  58      17.123  68.842   4.224  1.00 11.96           C  
ATOM    502  CD  PRO A  58      18.420  68.343   3.709  1.00  7.81           C  
ATOM    503  N   THR A  59      19.483  66.858   7.230  1.00  6.17           N  
ATOM    504  CA  THR A  59      19.871  66.016   8.372  1.00  5.10           C  
ATOM    505  C   THR A  59      21.297  66.275   8.918  1.00  9.55           C  
ATOM    506  O   THR A  59      21.669  65.636   9.909  1.00  8.89           O  
ATOM    507  CB  THR A  59      19.751  64.531   7.986  1.00  8.68           C  
ATOM    508  CG2 THR A  59      18.365  64.156   7.557  1.00  7.26           C  
ATOM    509  OG1 THR A  59      20.702  64.234   6.959  1.00  5.34           O  
ATOM    510  N   GLN A  60      22.100  67.175   8.276  1.00  8.15           N  
ATOM    511  CA  GLN A  60      23.505  67.450   8.650  1.00  8.17           C  
ATOM    512  C   GLN A  60      23.747  68.805   9.341  1.00 12.95           C  
ATOM    513  O   GLN A  60      24.808  69.394   9.159  1.00 13.51           O  
ATOM    514  CB  GLN A  60      24.381  67.327   7.387  1.00  8.81           C  
ATOM    515  CG  GLN A  60      24.230  65.992   6.679  1.00  6.77           C  
ATOM    516  CD  GLN A  60      24.509  64.797   7.554  1.00 19.71           C  
ATOM    517  NE2 GLN A  60      23.517  63.950   7.755  1.00 18.68           N  
ATOM    518  OE1 GLN A  60      25.626  64.591   8.029  1.00 18.70           O  
ATOM    519  N   ARG A  61      22.820  69.259  10.196  1.00  9.72           N  
ATOM    520  CA  ARG A  61      22.997  70.549  10.890  1.00 10.04           C  
ATOM    521  C   ARG A  61      23.951  70.495  12.094  1.00 17.95           C  
ATOM    522  O   ARG A  61      24.470  71.536  12.482  1.00 17.92           O  
ATOM    523  CB  ARG A  61      21.657  71.082  11.403  1.00 10.77           C  
ATOM    524  CG  ARG A  61      20.699  71.626  10.338  1.00 12.83           C  
ATOM    525  CD  ARG A  61      19.477  72.304  10.954  1.00  9.46           C  
ATOM    526  NE  ARG A  61      18.620  72.856   9.902  1.00 13.72           N  
ATOM    527  CZ  ARG A  61      18.826  74.012   9.265  1.00 13.02           C  
ATOM    528  NH1 ARG A  61      19.843  74.793   9.598  1.00  5.93           N1+
ATOM    529  NH2 ARG A  61      18.015  74.390   8.290  1.00  3.00           N  
ATOM    530  N   VAL A  62      24.104  69.325  12.739  1.00 16.26           N  
ATOM    531  CA  VAL A  62      24.907  69.191  13.951  1.00 17.60           C  
ATOM    532  C   VAL A  62      26.253  68.489  13.700  1.00 25.17           C  
ATOM    533  O   VAL A  62      26.279  67.316  13.314  1.00 24.78           O  
ATOM    534  CB  VAL A  62      24.091  68.469  15.058  1.00 20.65           C  
ATOM    535  CG1 VAL A  62      24.825  68.517  16.393  1.00 20.67           C  
ATOM    536  CG2 VAL A  62      22.694  69.078  15.198  1.00 20.19           C  
ATOM    537  N   GLY A  63      27.347  69.210  13.948  1.00 25.01           N  
ATOM    538  CA  GLY A  63      28.698  68.667  13.880  1.00 26.63           C  
ATOM    539  C   GLY A  63      28.873  67.745  15.072  1.00 35.38           C  
ATOM    540  O   GLY A  63      28.812  68.205  16.215  1.00 34.46           O  
ATOM    541  N   ALA A  64      29.004  66.422  14.813  1.00 36.51           N  
ATOM    542  CA  ALA A  64      29.092  65.358  15.835  1.00 38.32           C  
ATOM    543  C   ALA A  64      30.289  65.442  16.806  1.00 46.90           C  
ATOM    544  O   ALA A  64      30.298  64.724  17.823  1.00 46.47           O  
ATOM    545  CB  ALA A  64      29.090  63.993  15.151  1.00 39.01           C  
ATOM    546  N   LYS A  65      31.304  66.274  16.472  1.00 46.18           N  
ATOM    547  CA  LYS A  65      32.524  66.463  17.251  1.00 47.00           C  
ATOM    548  C   LYS A  65      32.632  67.947  17.705  1.00 52.93           C  
ATOM    549  O   LYS A  65      32.428  68.846  16.879  1.00 51.86           O  
ATOM    550  CB  LYS A  65      33.716  66.088  16.351  1.00 49.53           C  
ATOM    551  CG  LYS A  65      35.058  65.938  17.053  1.00 62.04           C  
ATOM    552  CD  LYS A  65      36.082  65.263  16.145  1.00 74.08           C  
ATOM    553  CE  LYS A  65      36.527  66.131  14.977  1.00 87.45           C  
ATOM    554  NZ  LYS A  65      36.256  65.497  13.656  1.00 94.47           N1+
ATOM    555  N   PRO A  66      32.963  68.234  18.989  1.00 51.56           N  
ATOM    556  CA  PRO A  66      33.105  69.640  19.419  1.00 51.61           C  
ATOM    557  C   PRO A  66      34.368  70.321  18.897  1.00 55.24           C  
ATOM    558  O   PRO A  66      35.324  69.649  18.511  1.00 55.07           O  
ATOM    559  CB  PRO A  66      33.159  69.553  20.957  1.00 53.63           C  
ATOM    560  CG  PRO A  66      32.881  68.135  21.310  1.00 58.54           C  
ATOM    561  CD  PRO A  66      33.222  67.313  20.109  1.00 53.89           C  
ATOM    562  N   LEU A  67      34.381  71.661  18.934  1.00 51.55           N  
ATOM    563  CA  LEU A  67      35.544  72.454  18.540  1.00 51.35           C  
ATOM    564  C   LEU A  67      36.457  72.616  19.762  1.00 55.26           C  
ATOM    565  O   LEU A  67      36.036  72.359  20.893  1.00 54.94           O  
ATOM    566  CB  LEU A  67      35.134  73.850  18.026  1.00 51.30           C  
ATOM    567  CG  LEU A  67      34.019  73.931  16.971  1.00 55.74           C  
ATOM    568  CD1 LEU A  67      33.861  75.360  16.483  1.00 55.70           C  
ATOM    569  CD2 LEU A  67      34.277  73.004  15.799  1.00 58.15           C  
ATOM    570  N   SER A  68      37.709  73.026  19.522  1.00 51.61           N  
ATOM    571  CA  SER A  68      38.710  73.284  20.569  1.00 50.84           C  
ATOM    572  C   SER A  68      38.647  74.762  21.001  1.00 53.53           C  
ATOM    573  O   SER A  68      38.846  75.077  22.177  1.00 53.54           O  
ATOM    574  CB  SER A  68      40.105  72.950  20.050  1.00 53.85           C  
ATOM    575  OG  SER A  68      40.144  71.627  19.539  1.00 61.77           O  
ATOM    576  N   GLY A  69      38.399  75.638  20.027  1.00 48.34           N  
ATOM    577  CA  GLY A  69      38.252  77.078  20.203  1.00 47.32           C  
ATOM    578  C   GLY A  69      37.709  77.707  18.931  1.00 49.56           C  
ATOM    579  O   GLY A  69      37.434  76.982  17.970  1.00 48.93           O  
ATOM    580  N   PHE A  70      37.556  79.047  18.895  1.00 44.83           N  
ATOM    581  CA  PHE A  70      37.062  79.750  17.701  1.00 43.99           C  
ATOM    582  C   PHE A  70      38.185  80.498  17.007  1.00 47.30           C  
ATOM    583  O   PHE A  70      38.964  81.190  17.666  1.00 47.59           O  
ATOM    584  CB  PHE A  70      35.953  80.761  18.050  1.00 45.32           C  
ATOM    585  CG  PHE A  70      34.695  80.181  18.652  1.00 46.29           C  
ATOM    586  CD1 PHE A  70      33.989  79.179  17.998  1.00 48.75           C  
ATOM    587  CD2 PHE A  70      34.148  80.719  19.806  1.00 47.92           C  
ATOM    588  CE1 PHE A  70      32.809  78.670  18.537  1.00 49.25           C  
ATOM    589  CE2 PHE A  70      32.963  80.215  20.338  1.00 50.40           C  
ATOM    590  CZ  PHE A  70      32.296  79.200  19.695  1.00 48.23           C  
ATOM    591  N   SER A  71      38.234  80.406  15.668  1.00 42.04           N  
ATOM    592  CA  SER A  71      39.227  81.118  14.866  1.00 40.74           C  
ATOM    593  C   SER A  71      38.744  82.552  14.645  1.00 40.99           C  
ATOM    594  O   SER A  71      37.579  82.843  14.902  1.00 38.96           O  
ATOM    595  CB  SER A  71      39.442  80.411  13.529  1.00 44.36           C  
ATOM    596  OG  SER A  71      39.962  79.109  13.736  1.00 53.96           O  
ATOM    597  N   GLN A  72      39.635  83.443  14.185  1.00 36.60           N  
ATOM    598  CA  GLN A  72      39.291  84.841  13.918  1.00 36.07           C  
ATOM    599  C   GLN A  72      39.081  85.063  12.425  1.00 37.66           C  
ATOM    600  O   GLN A  72      39.876  84.574  11.627  1.00 37.73           O  
ATOM    601  CB  GLN A  72      40.379  85.797  14.440  1.00 37.42           C  
ATOM    602  CG  GLN A  72      40.474  85.856  15.966  1.00 56.89           C  
ATOM    603  CD  GLN A  72      40.579  87.273  16.481  1.00 75.93           C  
ATOM    604  NE2 GLN A  72      41.681  87.947  16.169  1.00 67.15           N  
ATOM    605  OE1 GLN A  72      39.667  87.785  17.140  1.00 70.68           O  
ATOM    606  N   ILE A  73      38.016  85.806  12.055  1.00 32.88           N  
ATOM    607  CA  ILE A  73      37.675  86.141  10.669  1.00 32.40           C  
ATOM    608  C   ILE A  73      37.651  87.660  10.541  1.00 34.28           C  
ATOM    609  O   ILE A  73      36.958  88.316  11.307  1.00 33.17           O  
ATOM    610  CB  ILE A  73      36.306  85.477  10.231  1.00 35.69           C  
ATOM    611  CG1 ILE A  73      36.538  84.111   9.538  1.00 36.30           C  
ATOM    612  CG2 ILE A  73      35.442  86.379   9.306  1.00 35.83           C  
ATOM    613  CD1 ILE A  73      36.553  83.026  10.418  1.00 43.99           C  
ATOM    614  N   ARG A  74      38.392  88.205   9.567  1.00 31.04           N  
ATOM    615  CA  ARG A  74      38.391  89.629   9.255  1.00 30.99           C  
ATOM    616  C   ARG A  74      37.331  89.788   8.172  1.00 35.03           C  
ATOM    617  O   ARG A  74      37.413  89.109   7.147  1.00 35.58           O  
ATOM    618  CB  ARG A  74      39.768  90.099   8.738  1.00 31.74           C  
ATOM    619  CG  ARG A  74      39.818  91.589   8.336  1.00 43.54           C  
ATOM    620  CD  ARG A  74      41.239  92.076   8.066  1.00 50.56           C  
ATOM    621  NE  ARG A  74      41.755  92.946   9.132  1.00 58.56           N  
ATOM    622  CZ  ARG A  74      41.644  94.277   9.184  1.00 73.71           C  
ATOM    623  NH1 ARG A  74      41.013  94.942   8.219  1.00 65.65           N1+
ATOM    624  NH2 ARG A  74      42.154  94.952  10.207  1.00 56.43           N  
ATOM    625  N   HIS A  75      36.327  90.651   8.389  1.00 29.95           N  
ATOM    626  CA  HIS A  75      35.255  90.829   7.400  1.00 28.67           C  
ATOM    627  C   HIS A  75      35.818  91.585   6.186  1.00 32.34           C  
ATOM    628  O   HIS A  75      36.656  92.465   6.363  1.00 32.51           O  
ATOM    629  CB  HIS A  75      34.041  91.582   7.999  1.00 28.71           C  
ATOM    630  CG  HIS A  75      33.606  91.080   9.343  1.00 31.20           C  
ATOM    631  CD2 HIS A  75      33.460  91.746  10.507  1.00 31.89           C  
ATOM    632  ND1 HIS A  75      33.341  89.741   9.563  1.00 32.76           N  
ATOM    633  CE1 HIS A  75      33.044  89.635  10.849  1.00 31.33           C  
ATOM    634  NE2 HIS A  75      33.094  90.820  11.454  1.00 31.48           N  
ATOM    635  N   GLU A  76      35.377  91.240   4.965  1.00 27.72           N  
ATOM    636  CA  GLU A  76      35.861  91.915   3.748  1.00 27.35           C  
ATOM    637  C   GLU A  76      35.274  93.321   3.679  1.00 32.16           C  
ATOM    638  O   GLU A  76      35.958  94.270   3.287  1.00 32.44           O  
ATOM    639  CB  GLU A  76      35.509  91.120   2.478  1.00 28.30           C  
ATOM    640  CG  GLU A  76      36.056  89.699   2.467  1.00 35.15           C  
ATOM    641  CD  GLU A  76      35.760  88.901   1.213  1.00 48.98           C  
ATOM    642  OE1 GLU A  76      35.234  89.490   0.241  1.00 40.10           O  
ATOM    643  OE2 GLU A  76      36.043  87.681   1.204  1.00 39.36           O1-
ATOM    644  N   ILE A  77      33.997  93.440   4.060  1.00 28.66           N  
ATOM    645  CA  ILE A  77      33.273  94.697   4.144  1.00 28.14           C  
ATOM    646  C   ILE A  77      33.063  94.896   5.650  1.00 30.31           C  
ATOM    647  O   ILE A  77      32.723  93.918   6.323  1.00 29.03           O  
ATOM    648  CB  ILE A  77      31.926  94.601   3.347  1.00 31.18           C  
ATOM    649  CG1 ILE A  77      32.212  94.428   1.840  1.00 31.59           C  
ATOM    650  CG2 ILE A  77      31.040  95.839   3.587  1.00 30.60           C  
ATOM    651  CD1 ILE A  77      31.040  94.010   1.020  1.00 40.32           C  
ATOM    652  N   PRO A  78      33.229  96.110   6.217  1.00 26.85           N  
ATOM    653  CA  PRO A  78      33.002  96.261   7.667  1.00 25.70           C  
ATOM    654  C   PRO A  78      31.529  96.136   8.102  1.00 23.61           C  
ATOM    655  O   PRO A  78      30.643  96.679   7.442  1.00 21.17           O  
ATOM    656  CB  PRO A  78      33.558  97.663   7.989  1.00 28.01           C  
ATOM    657  CG  PRO A  78      34.209  98.158   6.752  1.00 33.54           C  
ATOM    658  CD  PRO A  78      33.623  97.392   5.599  1.00 29.07           C  
ATOM    659  N   MET A  79      31.279  95.420   9.220  1.00 17.83           N  
ATOM    660  CA  MET A  79      29.936  95.273   9.787  1.00 16.43           C  
ATOM    661  C   MET A  79      29.657  96.523  10.626  1.00 22.04           C  
ATOM    662  O   MET A  79      30.353  96.784  11.612  1.00 22.22           O  
ATOM    663  CB  MET A  79      29.799  94.002  10.649  1.00 17.80           C  
ATOM    664  CG  MET A  79      29.561  92.761   9.841  1.00 20.72           C  
ATOM    665  SD  MET A  79      29.226  91.250  10.780  1.00 23.92           S  
ATOM    666  CE  MET A  79      27.495  91.510  11.260  1.00 20.99           C  
ATOM    667  N   LEU A  80      28.659  97.304  10.220  1.00 18.76           N  
ATOM    668  CA  LEU A  80      28.315  98.533  10.921  1.00 19.53           C  
ATOM    669  C   LEU A  80      27.469  98.256  12.158  1.00 24.68           C  
ATOM    670  O   LEU A  80      26.998  97.142  12.366  1.00 23.64           O  
ATOM    671  CB  LEU A  80      27.574  99.513   9.978  1.00 19.72           C  
ATOM    672  CG  LEU A  80      28.281  99.901   8.674  1.00 24.37           C  
ATOM    673  CD1 LEU A  80      27.530 101.025   7.963  1.00 24.13           C  
ATOM    674  CD2 LEU A  80      29.733 100.336   8.902  1.00 25.60           C  
ATOM    675  N   SER A  81      27.368  99.276  13.017  1.00 22.86           N  
ATOM    676  CA  SER A  81      26.559  99.307  14.234  1.00 22.28           C  
ATOM    677  C   SER A  81      25.701 100.567  14.114  1.00 23.53           C  
ATOM    678  O   SER A  81      25.960 101.363  13.221  1.00 24.04           O  
ATOM    679  CB  SER A  81      27.456  99.371  15.469  1.00 28.08           C  
ATOM    680  OG  SER A  81      28.319 100.499  15.443  1.00 42.33           O  
ATOM    681  N   LEU A  82      24.689 100.758  14.967  1.00 16.92           N  
ATOM    682  CA  LEU A  82      23.811 101.921  14.853  1.00 15.17           C  
ATOM    683  C   LEU A  82      24.071 103.005  15.897  1.00 18.50           C  
ATOM    684  O   LEU A  82      24.472 102.719  17.021  1.00 16.44           O  
ATOM    685  CB  LEU A  82      22.345 101.488  14.976  1.00 14.80           C  
ATOM    686  CG  LEU A  82      21.845 100.473  13.959  1.00 19.50           C  
ATOM    687  CD1 LEU A  82      20.610  99.766  14.477  1.00 20.02           C  
ATOM    688  CD2 LEU A  82      21.554 101.130  12.629  1.00 20.49           C  
ATOM    689  N   ASP A  83      23.806 104.258  15.502  1.00 15.98           N  
ATOM    690  CA  ASP A  83      23.792 105.420  16.374  1.00 15.37           C  
ATOM    691  C   ASP A  83      22.361 105.407  16.954  1.00 19.09           C  
ATOM    692  O   ASP A  83      21.500 104.688  16.427  1.00 19.08           O  
ATOM    693  CB  ASP A  83      24.047 106.708  15.571  1.00 16.52           C  
ATOM    694  CG  ASP A  83      24.157 107.978  16.403  1.00 21.14           C  
ATOM    695  OD1 ASP A  83      24.567 107.883  17.590  1.00 18.48           O  
ATOM    696  OD2 ASP A  83      23.849 109.067  15.866  1.00 27.04           O1-
ATOM    697  N   ASN A  84      22.105 106.162  18.023  1.00 15.19           N  
ATOM    698  CA  ASN A  84      20.809 106.152  18.695  1.00 14.04           C  
ATOM    699  C   ASN A  84      20.253 107.526  19.024  1.00 16.97           C  
ATOM    700  O   ASN A  84      20.945 108.542  18.927  1.00 13.73           O  
ATOM    701  CB  ASN A  84      20.879 105.274  19.967  1.00 14.62           C  
ATOM    702  CG  ASN A  84      22.048 105.603  20.885  1.00 31.23           C  
ATOM    703  ND2 ASN A  84      22.598 104.604  21.555  1.00 22.73           N  
ATOM    704  OD1 ASN A  84      22.475 106.758  21.001  1.00 17.25           O  
ATOM    705  N   ALA A  85      18.946 107.523  19.353  1.00 15.85           N  
ATOM    706  CA  ALA A  85      18.135 108.670  19.751  1.00 15.17           C  
ATOM    707  C   ALA A  85      17.219 108.213  20.902  1.00 19.14           C  
ATOM    708  O   ALA A  85      16.898 107.023  20.983  1.00 16.84           O  
ATOM    709  CB  ALA A  85      17.290 109.163  18.586  1.00 16.00           C  
ATOM    710  N   PHE A  86      16.825 109.150  21.796  1.00 16.86           N  
ATOM    711  CA  PHE A  86      15.979 108.847  22.961  1.00 16.63           C  
ATOM    712  C   PHE A  86      14.710 109.684  23.052  1.00 16.84           C  
ATOM    713  O   PHE A  86      13.935 109.469  23.973  1.00 13.97           O  
ATOM    714  CB  PHE A  86      16.801 108.975  24.251  1.00 18.92           C  
ATOM    715  CG  PHE A  86      17.995 108.060  24.253  1.00 20.39           C  
ATOM    716  CD1 PHE A  86      17.862 106.722  24.584  1.00 23.64           C  
ATOM    717  CD2 PHE A  86      19.238 108.518  23.855  1.00 22.23           C  
ATOM    718  CE1 PHE A  86      18.956 105.863  24.524  1.00 24.48           C  
ATOM    719  CE2 PHE A  86      20.328 107.661  23.806  1.00 24.71           C  
ATOM    720  CZ  PHE A  86      20.180 106.339  24.128  1.00 22.94           C  
ATOM    721  N   SER A  87      14.437 110.561  22.071  1.00 15.40           N  
ATOM    722  CA  SER A  87      13.220 111.379  22.097  1.00 15.77           C  
ATOM    723  C   SER A  87      12.756 111.757  20.692  1.00 18.73           C  
ATOM    724  O   SER A  87      13.548 111.717  19.753  1.00 17.61           O  
ATOM    725  CB  SER A  87      13.467 112.650  22.913  1.00 17.77           C  
ATOM    726  OG  SER A  87      14.263 113.573  22.188  1.00 20.91           O  
ATOM    727  N   ASP A  88      11.471 112.139  20.560  1.00 15.88           N  
ATOM    728  CA  ASP A  88      10.892 112.608  19.293  1.00 16.80           C  
ATOM    729  C   ASP A  88      11.675 113.816  18.725  1.00 21.97           C  
ATOM    730  O   ASP A  88      11.834 113.913  17.510  1.00 21.87           O  
ATOM    731  CB  ASP A  88       9.413 113.033  19.479  1.00 18.31           C  
ATOM    732  CG  ASP A  88       8.401 111.921  19.706  1.00 31.33           C  
ATOM    733  OD1 ASP A  88       8.824 110.757  19.909  1.00 31.57           O  
ATOM    734  OD2 ASP A  88       7.188 112.220  19.715  1.00 38.89           O1-
ATOM    735  N   ALA A  89      12.112 114.760  19.606  1.00 18.81           N  
ATOM    736  CA  ALA A  89      12.874 115.931  19.184  1.00 18.43           C  
ATOM    737  C   ALA A  89      14.277 115.537  18.691  1.00 22.71           C  
ATOM    738  O   ALA A  89      14.716 116.058  17.661  1.00 22.54           O  
ATOM    739  CB  ALA A  89      12.961 116.942  20.317  1.00 19.17           C  
ATOM    740  N   GLU A  90      14.965 114.608  19.398  1.00 19.05           N  
ATOM    741  CA  GLU A  90      16.292 114.121  18.978  1.00 19.24           C  
ATOM    742  C   GLU A  90      16.179 113.391  17.633  1.00 24.23           C  
ATOM    743  O   GLU A  90      17.027 113.585  16.761  1.00 24.59           O  
ATOM    744  CB  GLU A  90      16.944 113.202  20.034  1.00 20.44           C  
ATOM    745  CG  GLU A  90      18.460 113.183  19.939  1.00 25.46           C  
ATOM    746  CD  GLU A  90      19.143 112.102  20.741  1.00 30.74           C  
ATOM    747  OE1 GLU A  90      18.537 111.611  21.721  1.00 18.51           O  
ATOM    748  OE2 GLU A  90      20.277 111.719  20.368  1.00 17.31           O1-
ATOM    749  N   PHE A  91      15.103 112.609  17.439  1.00 20.61           N  
ATOM    750  CA  PHE A  91      14.852 111.943  16.155  1.00 19.99           C  
ATOM    751  C   PHE A  91      14.590 113.004  15.061  1.00 21.92           C  
ATOM    752  O   PHE A  91      15.164 112.924  13.977  1.00 19.70           O  
ATOM    753  CB  PHE A  91      13.670 110.963  16.257  1.00 21.59           C  
ATOM    754  CG  PHE A  91      13.285 110.394  14.915  1.00 23.18           C  
ATOM    755  CD1 PHE A  91      14.167 109.590  14.207  1.00 26.10           C  
ATOM    756  CD2 PHE A  91      12.101 110.775  14.295  1.00 25.11           C  
ATOM    757  CE1 PHE A  91      13.832 109.108  12.939  1.00 26.66           C  
ATOM    758  CE2 PHE A  91      11.776 110.303  13.023  1.00 27.31           C  
ATOM    759  CZ  PHE A  91      12.638 109.467  12.358  1.00 24.77           C  
ATOM    760  N   ASN A  92      13.758 114.012  15.368  1.00 19.03           N  
ATOM    761  CA  ASN A  92      13.476 115.114  14.437  1.00 18.84           C  
ATOM    762  C   ASN A  92      14.720 115.928  14.047  1.00 22.67           C  
ATOM    763  O   ASN A  92      14.742 116.441  12.934  1.00 22.86           O  
ATOM    764  CB  ASN A  92      12.366 116.022  14.977  1.00 19.54           C  
ATOM    765  CG  ASN A  92      10.967 115.460  14.783  1.00 36.66           C  
ATOM    766  ND2 ASN A  92      10.061 115.779  15.678  1.00 20.74           N  
ATOM    767  OD1 ASN A  92      10.664 114.779  13.799  1.00 35.99           O  
ATOM    768  N   ALA A  93      15.762 116.002  14.918  1.00 18.57           N  
ATOM    769  CA  ALA A  93      17.034 116.670  14.606  1.00 18.02           C  
ATOM    770  C   ALA A  93      17.882 115.807  13.664  1.00 17.66           C  
ATOM    771  O   ALA A  93      18.481 116.319  12.721  1.00 14.79           O  
ATOM    772  CB  ALA A  93      17.805 116.959  15.885  1.00 19.65           C  
ATOM    773  N   PHE A  94      17.960 114.497  13.938  1.00 15.64           N  
ATOM    774  CA  PHE A  94      18.650 113.540  13.058  1.00 14.81           C  
ATOM    775  C   PHE A  94      18.092 113.636  11.627  1.00 20.08           C  
ATOM    776  O   PHE A  94      18.881 113.612  10.681  1.00 20.71           O  
ATOM    777  CB  PHE A  94      18.557 112.095  13.621  1.00 15.77           C  
ATOM    778  CG  PHE A  94      18.567 110.996  12.582  1.00 15.75           C  
ATOM    779  CD1 PHE A  94      19.759 110.479  12.110  1.00 18.28           C  
ATOM    780  CD2 PHE A  94      17.378 110.482  12.079  1.00 17.19           C  
ATOM    781  CE1 PHE A  94      19.768 109.458  11.157  1.00 19.37           C  
ATOM    782  CE2 PHE A  94      17.387 109.475  11.116  1.00 19.38           C  
ATOM    783  CZ  PHE A  94      18.580 108.980  10.649  1.00 17.47           C  
ATOM    784  N   VAL A  95      16.743 113.793  11.472  1.00 17.06           N  
ATOM    785  CA  VAL A  95      16.086 113.952  10.167  1.00 16.48           C  
ATOM    786  C   VAL A  95      16.450 115.329   9.572  1.00 21.68           C  
ATOM    787  O   VAL A  95      16.866 115.402   8.415  1.00 21.67           O  
ATOM    788  CB  VAL A  95      14.528 113.784  10.245  1.00 20.40           C  
ATOM    789  CG1 VAL A  95      13.866 114.107   8.893  1.00 20.19           C  
ATOM    790  CG2 VAL A  95      14.129 112.374  10.699  1.00 20.17           C  
ATOM    791  N   LYS A  96      16.262 116.419  10.353  1.00 19.18           N  
ATOM    792  CA  LYS A  96      16.551 117.793   9.901  1.00 19.52           C  
ATOM    793  C   LYS A  96      17.981 117.944   9.379  1.00 26.29           C  
ATOM    794  O   LYS A  96      18.179 118.642   8.392  1.00 27.25           O  
ATOM    795  CB  LYS A  96      16.292 118.788  11.023  1.00 20.03           C  
ATOM    796  N   ARG A  97      18.968 117.281  10.023  1.00 23.47           N  
ATOM    797  CA  ARG A  97      20.361 117.306   9.578  1.00 23.45           C  
ATOM    798  C   ARG A  97      20.497 116.631   8.200  1.00 28.10           C  
ATOM    799  O   ARG A  97      21.248 117.118   7.361  1.00 28.10           O  
ATOM    800  CB  ARG A  97      21.270 116.595  10.594  1.00 23.52           C  
ATOM    801  CG  ARG A  97      22.755 116.883  10.380  1.00 33.05           C  
ATOM    802  CD  ARG A  97      23.666 115.998  11.200  1.00 45.13           C  
ATOM    803  NE  ARG A  97      24.661 115.342  10.340  1.00 54.55           N  
ATOM    804  CZ  ARG A  97      25.976 115.270  10.559  1.00 68.50           C  
ATOM    805  NH1 ARG A  97      26.513 115.819  11.646  1.00 60.40           N1+
ATOM    806  NH2 ARG A  97      26.763 114.643   9.697  1.00 54.84           N  
ATOM    807  N   ILE A  98      19.797 115.496   7.986  1.00 24.93           N  
ATOM    808  CA  ILE A  98      19.799 114.767   6.706  1.00 23.98           C  
ATOM    809  C   ILE A  98      19.189 115.637   5.610  1.00 27.36           C  
ATOM    810  O   ILE A  98      19.708 115.661   4.505  1.00 26.70           O  
ATOM    811  CB  ILE A  98      19.085 113.377   6.823  1.00 26.57           C  
ATOM    812  CG1 ILE A  98      19.999 112.393   7.565  1.00 25.97           C  
ATOM    813  CG2 ILE A  98      18.656 112.808   5.438  1.00 27.86           C  
ATOM    814  CD1 ILE A  98      19.324 111.153   8.059  1.00 27.92           C  
ATOM    815  N   GLU A  99      18.094 116.333   5.905  1.00 24.99           N  
ATOM    816  CA  GLU A  99      17.441 117.217   4.925  1.00 25.09           C  
ATOM    817  C   GLU A  99      18.394 118.320   4.459  1.00 28.96           C  
ATOM    818  O   GLU A  99      18.415 118.642   3.271  1.00 27.37           O  
ATOM    819  CB  GLU A  99      16.179 117.864   5.515  1.00 26.09           C  
ATOM    820  CG  GLU A  99      15.034 116.904   5.776  1.00 33.28           C  
ATOM    821  CD  GLU A  99      13.893 117.477   6.596  1.00 47.59           C  
ATOM    822  OE1 GLU A  99      14.038 118.584   7.167  1.00 41.62           O  
ATOM    823  OE2 GLU A  99      12.829 116.821   6.642  1.00 34.05           O1-
ATOM    824  N   ASP A 100      19.202 118.873   5.401  1.00 26.30           N  
ATOM    825  CA  ASP A 100      20.169 119.929   5.108  1.00 25.19           C  
ATOM    826  C   ASP A 100      21.380 119.390   4.358  1.00 25.77           C  
ATOM    827  O   ASP A 100      21.844 120.036   3.426  1.00 25.55           O  
ATOM    828  CB  ASP A 100      20.608 120.648   6.404  1.00 27.24           C  
ATOM    829  CG  ASP A 100      19.469 121.285   7.189  1.00 36.36           C  
ATOM    830  OD1 ASP A 100      18.408 121.556   6.588  1.00 38.59           O  
ATOM    831  OD2 ASP A 100      19.623 121.471   8.409  1.00 39.23           O1-
ATOM    832  N   ARG A 101      21.872 118.205   4.739  1.00 21.20           N  
ATOM    833  CA  ARG A 101      23.050 117.573   4.119  1.00 21.14           C  
ATOM    834  C   ARG A 101      22.804 117.023   2.708  1.00 27.50           C  
ATOM    835  O   ARG A 101      23.731 117.046   1.892  1.00 27.03           O  
ATOM    836  CB  ARG A 101      23.587 116.442   5.023  1.00 17.51           C  
ATOM    837  CG  ARG A 101      25.019 116.010   4.727  1.00 15.80           C  
ATOM    838  CD  ARG A 101      25.385 114.817   5.572  1.00 10.71           C  
ATOM    839  NE  ARG A 101      26.707 114.279   5.249  1.00 19.11           N  
ATOM    840  CZ  ARG A 101      27.851 114.574   5.865  1.00 23.86           C  
ATOM    841  NH1 ARG A 101      27.877 115.455   6.860  1.00 19.75           N1+
ATOM    842  NH2 ARG A 101      28.981 114.009   5.476  1.00 10.48           N  
ATOM    843  N   LEU A 102      21.593 116.489   2.423  1.00 25.08           N  
ATOM    844  CA  LEU A 102      21.312 115.942   1.089  1.00 25.45           C  
ATOM    845  C   LEU A 102      21.324 117.037   0.021  1.00 31.21           C  
ATOM    846  O   LEU A 102      20.785 118.120   0.233  1.00 31.16           O  
ATOM    847  CB  LEU A 102      19.959 115.208   1.030  1.00 25.07           C  
ATOM    848  CG  LEU A 102      19.889 113.818   1.661  1.00 29.10           C  
ATOM    849  CD1 LEU A 102      18.456 113.297   1.636  1.00 29.46           C  
ATOM    850  CD2 LEU A 102      20.814 112.845   0.965  1.00 30.11           C  
ATOM    851  N   ILE A 103      21.903 116.728  -1.134  1.00 29.86           N  
ATOM    852  CA  ILE A 103      21.984 117.663  -2.257  1.00 30.50           C  
ATOM    853  C   ILE A 103      20.541 117.958  -2.723  1.00 35.01           C  
ATOM    854  O   ILE A 103      20.115 119.121  -2.747  1.00 34.32           O  
ATOM    855  CB  ILE A 103      22.896 117.082  -3.388  1.00 33.38           C  
ATOM    856  CG1 ILE A 103      24.366 116.906  -2.883  1.00 33.74           C  
ATOM    857  CG2 ILE A 103      22.855 117.979  -4.629  1.00 33.38           C  
ATOM    858  CD1 ILE A 103      25.213 115.932  -3.684  1.00 40.04           C  
ATOM    859  N   LEU A 104      19.788 116.887  -3.028  1.00 31.51           N  
ATOM    860  CA  LEU A 104      18.381 116.971  -3.444  1.00 30.91           C  
ATOM    861  C   LEU A 104      17.552 116.088  -2.488  1.00 32.46           C  
ATOM    862  O   LEU A 104      17.843 114.905  -2.342  1.00 30.23           O  
ATOM    863  CB  LEU A 104      18.241 116.495  -4.901  1.00 30.88           C  
ATOM    864  CG  LEU A 104      17.184 117.199  -5.742  1.00 35.58           C  
ATOM    865  CD1 LEU A 104      17.314 116.788  -7.206  1.00 36.02           C  
ATOM    866  CD2 LEU A 104      15.785 116.911  -5.237  1.00 37.26           C  
ATOM    867  N   LEU A 105      16.562 116.681  -1.814  1.00 29.88           N  
ATOM    868  CA  LEU A 105      15.688 115.971  -0.880  1.00 30.15           C  
ATOM    869  C   LEU A 105      14.411 115.571  -1.649  1.00 38.33           C  
ATOM    870  O   LEU A 105      13.749 116.467  -2.183  1.00 37.67           O  
ATOM    871  CB  LEU A 105      15.345 116.900   0.301  1.00 29.51           C  
ATOM    872  CG  LEU A 105      14.271 116.437   1.286  1.00 33.17           C  
ATOM    873  CD1 LEU A 105      14.776 115.330   2.182  1.00 33.10           C  
ATOM    874  CD2 LEU A 105      13.791 117.593   2.116  1.00 34.25           C  
ATOM    875  N   PRO A 106      14.032 114.267  -1.719  1.00 38.33           N  
ATOM    876  CA  PRO A 106      12.797 113.898  -2.444  1.00 39.25           C  
ATOM    877  C   PRO A 106      11.522 114.380  -1.753  1.00 44.30           C  
ATOM    878  O   PRO A 106      11.553 114.651  -0.552  1.00 42.59           O  
ATOM    879  CB  PRO A 106      12.864 112.367  -2.511  1.00 41.14           C  
ATOM    880  CG  PRO A 106      13.678 111.974  -1.346  1.00 46.00           C  
ATOM    881  CD  PRO A 106      14.694 113.073  -1.154  1.00 41.10           C  
ATOM    882  N   LYS A 107      10.406 114.500  -2.523  1.00 43.52           N  
ATOM    883  CA  LYS A 107       9.111 114.979  -1.999  1.00 44.01           C  
ATOM    884  C   LYS A 107       8.756 114.195  -0.746  1.00 47.50           C  
ATOM    885  O   LYS A 107       8.925 114.766   0.336  1.00 48.72           O  
ATOM    886  CB  LYS A 107       8.009 114.913  -3.061  1.00 44.98           C  
ATOM    887  N   PRO A 108       8.447 112.875  -0.794  1.00 41.40           N  
ATOM    888  CA  PRO A 108       8.332 112.132   0.468  1.00 38.92           C  
ATOM    889  C   PRO A 108       9.704 111.512   0.794  1.00 36.01           C  
ATOM    890  O   PRO A 108      10.284 110.841  -0.064  1.00 36.17           O  
ATOM    891  CB  PRO A 108       7.300 111.057   0.134  1.00 41.06           C  
ATOM    892  CG  PRO A 108       7.546 110.762  -1.340  1.00 46.69           C  
ATOM    893  CD  PRO A 108       8.260 111.964  -1.948  1.00 42.78           C  
ATOM    894  N   LEU A 109      10.256 111.768   1.989  1.00 27.30           N  
ATOM    895  CA  LEU A 109      11.497 111.113   2.418  1.00 25.08           C  
ATOM    896  C   LEU A 109      11.036 109.771   3.047  1.00 23.68           C  
ATOM    897  O   LEU A 109      10.425 109.777   4.116  1.00 21.80           O  
ATOM    898  CB  LEU A 109      12.279 111.980   3.426  1.00 25.30           C  
ATOM    899  CG  LEU A 109      13.673 111.454   3.839  1.00 30.90           C  
ATOM    900  CD1 LEU A 109      14.616 111.363   2.637  1.00 31.55           C  
ATOM    901  CD2 LEU A 109      14.295 112.342   4.918  1.00 33.11           C  
ATOM    902  N   THR A 110      11.229 108.638   2.328  1.00 18.11           N  
ATOM    903  CA  THR A 110      10.742 107.337   2.780  1.00 16.34           C  
ATOM    904  C   THR A 110      11.764 106.592   3.656  1.00 17.73           C  
ATOM    905  O   THR A 110      12.931 106.464   3.293  1.00 15.37           O  
ATOM    906  CB  THR A 110      10.262 106.489   1.586  1.00 21.10           C  
ATOM    907  CG2 THR A 110       9.611 105.165   2.036  1.00 17.56           C  
ATOM    908  OG1 THR A 110       9.332 107.255   0.806  1.00 19.25           O  
ATOM    909  N   PHE A 111      11.280 106.058   4.790  1.00 14.95           N  
ATOM    910  CA  PHE A 111      12.065 105.295   5.741  1.00 15.08           C  
ATOM    911  C   PHE A 111      11.545 103.867   5.826  1.00 18.04           C  
ATOM    912  O   PHE A 111      10.337 103.667   5.809  1.00 18.43           O  
ATOM    913  CB  PHE A 111      11.962 105.938   7.146  1.00 17.35           C  
ATOM    914  CG  PHE A 111      12.635 107.287   7.291  1.00 18.99           C  
ATOM    915  CD1 PHE A 111      11.975 108.453   6.934  1.00 20.86           C  
ATOM    916  CD2 PHE A 111      13.941 107.385   7.752  1.00 21.75           C  
ATOM    917  CE1 PHE A 111      12.613 109.688   7.023  1.00 21.43           C  
ATOM    918  CE2 PHE A 111      14.559 108.627   7.882  1.00 23.82           C  
ATOM    919  CZ  PHE A 111      13.905 109.766   7.483  1.00 20.78           C  
ATOM    920  N   CYS A 112      12.441 102.888   5.971  1.00 14.06           N  
ATOM    921  CA  CYS A 112      12.088 101.479   6.191  1.00 13.73           C  
ATOM    922  C   CYS A 112      12.245 101.262   7.688  1.00 15.56           C  
ATOM    923  O   CYS A 112      13.345 101.447   8.202  1.00 13.50           O  
ATOM    924  CB  CYS A 112      12.995 100.558   5.383  1.00 14.28           C  
ATOM    925  SG  CYS A 112      12.684  98.796   5.642  1.00 18.25           S  
ATOM    926  N   CYS A 113      11.132 100.991   8.400  1.00 13.01           N  
ATOM    927  CA  CYS A 113      11.114 100.894   9.859  1.00 12.98           C  
ATOM    928  C   CYS A 113      10.868  99.484  10.367  1.00 16.80           C  
ATOM    929  O   CYS A 113      10.089  98.739   9.789  1.00 16.35           O  
ATOM    930  CB  CYS A 113      10.107 101.884  10.433  1.00 13.33           C  
ATOM    931  SG  CYS A 113      10.094 103.489   9.589  1.00 17.33           S  
ATOM    932  N   GLU A 114      11.542  99.121  11.457  1.00 13.77           N  
ATOM    933  CA  GLU A 114      11.451  97.786  12.036  1.00 13.12           C  
ATOM    934  C   GLU A 114      11.726  97.790  13.516  1.00 16.23           C  
ATOM    935  O   GLU A 114      12.459  98.655  13.986  1.00 14.71           O  
ATOM    936  CB  GLU A 114      12.454  96.863  11.324  1.00 14.65           C  
ATOM    937  CG  GLU A 114      13.916  97.242  11.476  1.00 25.06           C  
ATOM    938  CD  GLU A 114      14.848  96.483  10.557  1.00 38.35           C  
ATOM    939  OE1 GLU A 114      14.517  96.325   9.362  1.00 45.19           O  
ATOM    940  OE2 GLU A 114      15.938  96.088  11.022  1.00 35.74           O1-
ATOM    941  N   PRO A 115      11.234  96.780  14.267  1.00 14.37           N  
ATOM    942  CA  PRO A 115      11.586  96.705  15.694  1.00 13.83           C  
ATOM    943  C   PRO A 115      13.067  96.394  15.879  1.00 15.02           C  
ATOM    944  O   PRO A 115      13.630  95.637  15.090  1.00 13.73           O  
ATOM    945  CB  PRO A 115      10.731  95.561  16.230  1.00 15.82           C  
ATOM    946  CG  PRO A 115      10.356  94.755  15.054  1.00 21.34           C  
ATOM    947  CD  PRO A 115      10.374  95.653  13.852  1.00 16.31           C  
ATOM    948  N   LYS A 116      13.697  96.984  16.905  1.00 10.71           N  
ATOM    949  CA  LYS A 116      15.112  96.732  17.201  1.00  9.47           C  
ATOM    950  C   LYS A 116      15.215  95.478  18.071  1.00 12.13           C  
ATOM    951  O   LYS A 116      14.985  95.550  19.259  1.00 10.67           O  
ATOM    952  CB  LYS A 116      15.754  97.937  17.888  1.00 10.41           C  
ATOM    953  CG  LYS A 116      17.260  97.791  18.093  1.00 12.71           C  
ATOM    954  CD  LYS A 116      17.836  99.047  18.663  1.00 20.14           C  
ATOM    955  CE  LYS A 116      19.328  98.939  18.873  1.00 20.98           C  
ATOM    956  NZ  LYS A 116      19.684  97.959  19.940  1.00 25.25           N1+
ATOM    957  N   LEU A 117      15.576  94.336  17.476  1.00  9.03           N  
ATOM    958  CA  LEU A 117      15.707  93.070  18.203  1.00  8.65           C  
ATOM    959  C   LEU A 117      16.849  93.124  19.212  1.00 14.03           C  
ATOM    960  O   LEU A 117      17.941  93.599  18.876  1.00 14.26           O  
ATOM    961  CB  LEU A 117      15.986  91.900  17.210  1.00  8.50           C  
ATOM    962  CG  LEU A 117      14.903  91.571  16.176  1.00 13.76           C  
ATOM    963  CD1 LEU A 117      15.457  90.652  15.096  1.00 15.87           C  
ATOM    964  CD2 LEU A 117      13.685  90.927  16.821  1.00 13.39           C  
ATOM    965  N   ASP A 118      16.646  92.565  20.413  1.00 11.37           N  
ATOM    966  CA  ASP A 118      17.716  92.534  21.426  1.00 11.69           C  
ATOM    967  C   ASP A 118      18.507  91.238  21.261  1.00 15.18           C  
ATOM    968  O   ASP A 118      18.409  90.325  22.071  1.00 15.15           O  
ATOM    969  CB  ASP A 118      17.121  92.702  22.847  1.00 13.51           C  
ATOM    970  CG  ASP A 118      18.145  92.831  23.965  1.00 16.48           C  
ATOM    971  OD1 ASP A 118      19.332  93.137  23.661  1.00 12.69           O  
ATOM    972  OD2 ASP A 118      17.774  92.576  25.141  1.00 19.78           O1-
ATOM    973  N   GLY A 119      19.250  91.157  20.164  1.00 12.73           N  
ATOM    974  CA  GLY A 119      20.022  89.967  19.812  1.00 11.77           C  
ATOM    975  C   GLY A 119      21.478  90.261  19.566  1.00 14.41           C  
ATOM    976  O   GLY A 119      22.005  91.286  20.019  1.00 13.57           O  
ATOM    977  N   LEU A 120      22.129  89.354  18.837  1.00 11.18           N  
ATOM    978  CA  LEU A 120      23.546  89.452  18.481  1.00 11.37           C  
ATOM    979  C   LEU A 120      23.716  89.432  16.985  1.00 14.61           C  
ATOM    980  O   LEU A 120      23.198  88.533  16.319  1.00 13.95           O  
ATOM    981  CB  LEU A 120      24.334  88.302  19.090  1.00 12.38           C  
ATOM    982  CG  LEU A 120      24.193  88.169  20.617  1.00 18.44           C  
ATOM    983  CD1 LEU A 120      23.721  86.809  20.984  1.00 19.95           C  
ATOM    984  CD2 LEU A 120      25.477  88.504  21.320  1.00 20.17           C  
ATOM    985  N   ALA A 121      24.440  90.435  16.458  1.00 11.15           N  
ATOM    986  CA  ALA A 121      24.710  90.586  15.039  1.00 10.69           C  
ATOM    987  C   ALA A 121      25.664  89.533  14.518  1.00 13.11           C  
ATOM    988  O   ALA A 121      26.708  89.296  15.126  1.00 12.82           O  
ATOM    989  CB  ALA A 121      25.254  91.971  14.758  1.00 11.28           C  
ATOM    990  N   VAL A 122      25.282  88.867  13.411  1.00  9.65           N  
ATOM    991  CA  VAL A 122      26.084  87.834  12.754  1.00  9.11           C  
ATOM    992  C   VAL A 122      26.136  88.079  11.247  1.00 12.49           C  
ATOM    993  O   VAL A 122      25.218  88.668  10.695  1.00 12.74           O  
ATOM    994  CB  VAL A 122      25.595  86.388  13.065  1.00 12.70           C  
ATOM    995  CG1 VAL A 122      25.594  86.114  14.564  1.00 12.81           C  
ATOM    996  CG2 VAL A 122      24.210  86.106  12.452  1.00 12.05           C  
ATOM    997  N   SER A 123      27.194  87.584  10.587  1.00  9.36           N  
ATOM    998  CA  SER A 123      27.365  87.613   9.130  1.00  8.73           C  
ATOM    999  C   SER A 123      27.390  86.145   8.649  1.00 12.06           C  
ATOM   1000  O   SER A 123      28.115  85.355   9.234  1.00 10.40           O  
ATOM   1001  CB  SER A 123      28.650  88.359   8.764  1.00 11.87           C  
ATOM   1002  OG  SER A 123      29.271  87.862   7.589  1.00 22.43           O  
ATOM   1003  N   ILE A 124      26.574  85.769   7.616  1.00  9.88           N  
ATOM   1004  CA  ILE A 124      26.491  84.375   7.090  1.00  8.83           C  
ATOM   1005  C   ILE A 124      26.747  84.380   5.578  1.00 13.51           C  
ATOM   1006  O   ILE A 124      25.932  84.942   4.838  1.00 12.94           O  
ATOM   1007  CB  ILE A 124      25.107  83.709   7.381  1.00 10.87           C  
ATOM   1008  CG1 ILE A 124      24.761  83.740   8.872  1.00 10.88           C  
ATOM   1009  CG2 ILE A 124      25.085  82.262   6.848  1.00 11.06           C  
ATOM   1010  CD1 ILE A 124      23.326  83.644   9.168  1.00 11.61           C  
ATOM   1011  N   LEU A 125      27.822  83.695   5.125  1.00  8.87           N  
ATOM   1012  CA  LEU A 125      28.208  83.628   3.723  1.00  7.49           C  
ATOM   1013  C   LEU A 125      27.619  82.412   2.981  1.00  8.87           C  
ATOM   1014  O   LEU A 125      27.761  81.274   3.425  1.00  6.55           O  
ATOM   1015  CB  LEU A 125      29.755  83.589   3.620  1.00  7.38           C  
ATOM   1016  CG  LEU A 125      30.386  83.672   2.212  1.00 11.19           C  
ATOM   1017  CD1 LEU A 125      29.921  84.900   1.448  1.00 10.00           C  
ATOM   1018  CD2 LEU A 125      31.926  83.658   2.300  1.00 13.92           C  
ATOM   1019  N   TYR A 126      26.991  82.664   1.832  1.00  7.77           N  
ATOM   1020  CA  TYR A 126      26.492  81.615   0.925  1.00  7.90           C  
ATOM   1021  C   TYR A 126      27.311  81.669  -0.373  1.00 15.78           C  
ATOM   1022  O   TYR A 126      27.263  82.688  -1.076  1.00 17.29           O  
ATOM   1023  CB  TYR A 126      25.007  81.825   0.605  1.00  7.23           C  
ATOM   1024  CG  TYR A 126      24.113  81.520   1.784  1.00  6.78           C  
ATOM   1025  CD1 TYR A 126      23.637  80.235   2.008  1.00  7.69           C  
ATOM   1026  CD2 TYR A 126      23.797  82.502   2.711  1.00  6.99           C  
ATOM   1027  CE1 TYR A 126      22.813  79.950   3.092  1.00  8.48           C  
ATOM   1028  CE2 TYR A 126      22.957  82.236   3.786  1.00  7.21           C  
ATOM   1029  CZ  TYR A 126      22.491  80.956   3.992  1.00 10.56           C  
ATOM   1030  OH  TYR A 126      21.714  80.745   5.099  1.00  6.76           O  
ATOM   1031  N   VAL A 127      28.084  80.616  -0.672  1.00 12.88           N  
ATOM   1032  CA  VAL A 127      28.866  80.529  -1.925  1.00 12.73           C  
ATOM   1033  C   VAL A 127      28.114  79.569  -2.867  1.00 17.40           C  
ATOM   1034  O   VAL A 127      28.022  78.359  -2.583  1.00 15.55           O  
ATOM   1035  CB  VAL A 127      30.322  80.078  -1.684  1.00 17.04           C  
ATOM   1036  CG1 VAL A 127      31.098  80.005  -3.003  1.00 17.25           C  
ATOM   1037  CG2 VAL A 127      31.020  81.020  -0.716  1.00 16.92           C  
ATOM   1038  N   ASN A 128      27.549  80.134  -3.971  1.00 15.63           N  
ATOM   1039  CA  ASN A 128      26.725  79.433  -4.964  1.00 14.63           C  
ATOM   1040  C   ASN A 128      25.551  78.755  -4.261  1.00 15.46           C  
ATOM   1041  O   ASN A 128      25.290  77.576  -4.478  1.00 15.02           O  
ATOM   1042  CB  ASN A 128      27.564  78.432  -5.814  1.00 15.95           C  
ATOM   1043  CG  ASN A 128      28.588  79.111  -6.702  1.00 33.93           C  
ATOM   1044  ND2 ASN A 128      29.848  78.703  -6.613  1.00 22.66           N  
ATOM   1045  OD1 ASN A 128      28.259  80.003  -7.495  1.00 27.85           O  
ATOM   1046  N   GLY A 129      24.897  79.514  -3.384  1.00 10.47           N  
ATOM   1047  CA  GLY A 129      23.764  79.058  -2.591  1.00  9.65           C  
ATOM   1048  C   GLY A 129      24.013  78.143  -1.404  1.00 12.43           C  
ATOM   1049  O   GLY A 129      23.046  77.742  -0.763  1.00  9.12           O  
ATOM   1050  N   GLU A 130      25.274  77.809  -1.073  1.00 10.84           N  
ATOM   1051  CA  GLU A 130      25.605  76.885   0.017  1.00 11.81           C  
ATOM   1052  C   GLU A 130      26.232  77.628   1.197  1.00 16.26           C  
ATOM   1053  O   GLU A 130      27.150  78.416   1.001  1.00 14.64           O  
ATOM   1054  CB  GLU A 130      26.567  75.809  -0.491  1.00 13.09           C  
ATOM   1055  CG  GLU A 130      26.774  74.660   0.490  1.00 30.39           C  
ATOM   1056  CD  GLU A 130      27.510  73.444  -0.053  1.00 58.65           C  
ATOM   1057  OE1 GLU A 130      27.950  73.474  -1.226  1.00 59.91           O  
ATOM   1058  OE2 GLU A 130      27.642  72.451   0.700  1.00 50.92           O1-
ATOM   1059  N   LEU A 131      25.744  77.366   2.423  1.00 15.11           N  
ATOM   1060  CA  LEU A 131      26.263  78.029   3.627  1.00 14.61           C  
ATOM   1061  C   LEU A 131      27.689  77.534   3.879  1.00 15.39           C  
ATOM   1062  O   LEU A 131      27.868  76.366   4.206  1.00 12.71           O  
ATOM   1063  CB  LEU A 131      25.343  77.754   4.851  1.00 14.28           C  
ATOM   1064  CG  LEU A 131      25.394  78.769   6.000  1.00 18.35           C  
ATOM   1065  CD1 LEU A 131      24.297  78.481   7.025  1.00 18.06           C  
ATOM   1066  CD2 LEU A 131      26.781  78.814   6.676  1.00 17.00           C  
ATOM   1067  N   THR A 132      28.696  78.420   3.706  1.00 13.55           N  
ATOM   1068  CA  THR A 132      30.115  78.054   3.895  1.00 13.80           C  
ATOM   1069  C   THR A 132      30.706  78.564   5.194  1.00 17.52           C  
ATOM   1070  O   THR A 132      31.428  77.809   5.848  1.00 18.34           O  
ATOM   1071  CB  THR A 132      30.978  78.482   2.696  1.00 22.07           C  
ATOM   1072  CG2 THR A 132      30.576  77.776   1.411  1.00 20.44           C  
ATOM   1073  OG1 THR A 132      30.920  79.898   2.528  1.00 22.68           O  
ATOM   1074  N   GLN A 133      30.442  79.828   5.565  1.00 14.26           N  
ATOM   1075  CA  GLN A 133      30.958  80.393   6.815  1.00 13.72           C  
ATOM   1076  C   GLN A 133      30.011  81.368   7.470  1.00 17.28           C  
ATOM   1077  O   GLN A 133      29.136  81.932   6.829  1.00 17.90           O  
ATOM   1078  CB  GLN A 133      32.356  81.025   6.649  1.00 14.74           C  
ATOM   1079  CG  GLN A 133      32.427  82.341   5.872  1.00 33.59           C  
ATOM   1080  CD  GLN A 133      33.716  83.129   6.081  1.00 47.49           C  
ATOM   1081  NE2 GLN A 133      34.860  82.463   6.239  1.00 44.04           N  
ATOM   1082  OE1 GLN A 133      33.719  84.367   6.024  1.00 37.97           O  
ATOM   1083  N   ALA A 134      30.213  81.562   8.764  1.00 13.16           N  
ATOM   1084  CA  ALA A 134      29.434  82.475   9.575  1.00 12.57           C  
ATOM   1085  C   ALA A 134      30.332  83.087  10.651  1.00 13.75           C  
ATOM   1086  O   ALA A 134      31.159  82.377  11.217  1.00 11.96           O  
ATOM   1087  CB  ALA A 134      28.256  81.736  10.220  1.00 13.31           C  
ATOM   1088  N   ALA A 135      30.168  84.382  10.938  1.00 10.52           N  
ATOM   1089  CA  ALA A 135      30.968  85.051  11.962  1.00 11.54           C  
ATOM   1090  C   ALA A 135      30.160  86.056  12.790  1.00 15.20           C  
ATOM   1091  O   ALA A 135      29.139  86.578  12.346  1.00 12.45           O  
ATOM   1092  CB  ALA A 135      32.164  85.750  11.324  1.00 12.27           C  
ATOM   1093  N   THR A 136      30.673  86.363  13.988  1.00 13.43           N  
ATOM   1094  CA  THR A 136      30.083  87.359  14.883  1.00 13.02           C  
ATOM   1095  C   THR A 136      30.523  88.708  14.347  1.00 17.17           C  
ATOM   1096  O   THR A 136      31.460  88.751  13.538  1.00 16.55           O  
ATOM   1097  CB  THR A 136      30.593  87.157  16.325  1.00 17.25           C  
ATOM   1098  CG2 THR A 136      30.190  85.814  16.909  1.00 13.10           C  
ATOM   1099  OG1 THR A 136      32.024  87.260  16.354  1.00 13.49           O  
ATOM   1100  N  AARG A 137      29.870  89.791  14.778  0.50 13.61           N  
ATOM   1101  N  BARG A 137      29.866  89.815  14.774  0.50 13.48           N  
ATOM   1102  CA AARG A 137      30.257  91.141  14.369  0.50 13.19           C  
ATOM   1103  CA BARG A 137      30.282  91.159  14.346  0.50 13.00           C  
ATOM   1104  C  AARG A 137      31.627  91.533  14.947  0.50 19.28           C  
ATOM   1105  C  BARG A 137      31.664  91.503  14.933  0.50 19.20           C  
ATOM   1106  O  AARG A 137      32.412  92.178  14.249  0.50 20.46           O  
ATOM   1107  O  BARG A 137      32.500  92.065  14.223  0.50 20.45           O  
ATOM   1108  CB AARG A 137      29.202  92.153  14.818  0.50 11.04           C  
ATOM   1109  CB BARG A 137      29.267  92.249  14.748  0.50 10.40           C  
ATOM   1110  CG AARG A 137      29.527  93.609  14.468  0.50 15.21           C  
ATOM   1111  CG BARG A 137      29.571  93.625  14.114  0.50 13.82           C  
ATOM   1112  CD AARG A 137      28.285  94.485  14.437  0.50 12.14           C  
ATOM   1113  CD BARG A 137      28.952  94.826  14.818  0.50 12.13           C  
ATOM   1114  NE AARG A 137      27.568  94.489  15.715  0.50 13.85           N  
ATOM   1115  NE BARG A 137      29.827  95.354  15.871  0.50 18.68           N  
ATOM   1116  CZ AARG A 137      26.449  95.165  15.960  0.50 24.07           C  
ATOM   1117  CZ BARG A 137      30.550  96.467  15.782  0.50 25.60           C  
ATOM   1118  NH1AARG A 137      25.890  95.908  15.014  0.50 17.25           N1+
ATOM   1119  NH1BARG A 137      30.506  97.214  14.685  0.50 16.55           N1+
ATOM   1120  NH2AARG A 137      25.879  95.103  17.153  0.50 12.78           N  
ATOM   1121  NH2BARG A 137      31.314  96.849  16.794  0.50 17.68           N  
ATOM   1122  N   GLY A 138      31.877  91.169  16.207  1.00 15.66           N  
ATOM   1123  CA  GLY A 138      33.107  91.506  16.924  1.00 16.29           C  
ATOM   1124  C   GLY A 138      33.199  93.018  17.082  1.00 23.46           C  
ATOM   1125  O   GLY A 138      32.253  93.641  17.567  1.00 23.23           O  
ATOM   1126  N   ASP A 139      34.258  93.632  16.532  1.00 22.33           N  
ATOM   1127  CA  ASP A 139      34.460  95.091  16.560  1.00 22.50           C  
ATOM   1128  C   ASP A 139      34.049  95.752  15.234  1.00 26.82           C  
ATOM   1129  O   ASP A 139      34.305  96.947  15.043  1.00 26.27           O  
ATOM   1130  CB  ASP A 139      35.940  95.425  16.907  1.00 24.71           C  
ATOM   1131  CG  ASP A 139      36.991  94.937  15.915  1.00 31.28           C  
ATOM   1132  OD1 ASP A 139      36.626  94.218  14.967  1.00 29.85           O  
ATOM   1133  OD2 ASP A 139      38.180  95.249  16.110  1.00 39.88           O1-
ATOM   1134  N   GLY A 140      33.451  94.974  14.321  1.00 24.08           N  
ATOM   1135  CA  GLY A 140      33.067  95.457  13.003  1.00 24.04           C  
ATOM   1136  C   GLY A 140      34.133  95.228  11.944  1.00 28.93           C  
ATOM   1137  O   GLY A 140      33.835  95.308  10.750  1.00 28.99           O  
ATOM   1138  N   THR A 141      35.390  94.951  12.362  1.00 25.39           N  
ATOM   1139  CA  THR A 141      36.505  94.624  11.467  1.00 24.89           C  
ATOM   1140  C   THR A 141      36.834  93.124  11.575  1.00 25.83           C  
ATOM   1141  O   THR A 141      37.026  92.478  10.553  1.00 23.87           O  
ATOM   1142  CB  THR A 141      37.711  95.520  11.788  1.00 34.66           C  
ATOM   1143  CG2 THR A 141      38.843  95.376  10.758  1.00 33.30           C  
ATOM   1144  OG1 THR A 141      37.273  96.883  11.802  1.00 34.61           O  
ATOM   1145  N   THR A 142      36.889  92.585  12.809  1.00 23.48           N  
ATOM   1146  CA  THR A 142      37.214  91.188  13.102  1.00 23.37           C  
ATOM   1147  C   THR A 142      36.149  90.577  14.000  1.00 25.89           C  
ATOM   1148  O   THR A 142      35.729  91.214  14.957  1.00 25.58           O  
ATOM   1149  CB  THR A 142      38.600  91.115  13.806  1.00 33.05           C  
ATOM   1150  CG2 THR A 142      38.971  89.702  14.247  1.00 33.52           C  
ATOM   1151  OG1 THR A 142      39.607  91.608  12.918  1.00 34.00           O  
ATOM   1152  N   GLY A 143      35.763  89.340  13.697  1.00 21.01           N  
ATOM   1153  CA  GLY A 143      34.819  88.557  14.488  1.00 19.86           C  
ATOM   1154  C   GLY A 143      35.323  87.143  14.680  1.00 20.62           C  
ATOM   1155  O   GLY A 143      36.450  86.835  14.291  1.00 18.45           O  
ATOM   1156  N   GLU A 144      34.490  86.259  15.245  1.00 16.84           N  
ATOM   1157  CA  GLU A 144      34.879  84.868  15.489  1.00 16.49           C  
ATOM   1158  C   GLU A 144      34.070  83.911  14.609  1.00 19.34           C  
ATOM   1159  O   GLU A 144      32.879  84.141  14.374  1.00 17.28           O  
ATOM   1160  CB  GLU A 144      34.720  84.506  16.971  1.00 18.22           C  
ATOM   1161  CG  GLU A 144      35.861  85.002  17.855  1.00 29.08           C  
ATOM   1162  CD  GLU A 144      35.621  84.754  19.329  1.00 47.67           C  
ATOM   1163  OE1 GLU A 144      34.587  85.234  19.847  1.00 42.25           O  
ATOM   1164  OE2 GLU A 144      36.447  84.054  19.959  1.00 45.05           O1-
ATOM   1165  N   ASP A 145      34.723  82.814  14.169  1.00 14.96           N  
ATOM   1166  CA  ASP A 145      34.122  81.796  13.303  1.00 14.90           C  
ATOM   1167  C   ASP A 145      33.090  81.028  14.111  1.00 18.48           C  
ATOM   1168  O   ASP A 145      33.466  80.346  15.066  1.00 18.15           O  
ATOM   1169  CB  ASP A 145      35.207  80.831  12.756  1.00 17.02           C  
ATOM   1170  CG  ASP A 145      34.774  80.006  11.555  1.00 29.76           C  
ATOM   1171  OD1 ASP A 145      33.662  79.441  11.593  1.00 31.89           O  
ATOM   1172  OD2 ASP A 145      35.584  79.851  10.619  1.00 35.26           O1-
ATOM   1173  N   ILE A 146      31.791  81.161  13.751  1.00 14.58           N  
ATOM   1174  CA  ILE A 146      30.680  80.473  14.441  1.00 13.64           C  
ATOM   1175  C   ILE A 146      29.826  79.630  13.466  1.00 15.59           C  
ATOM   1176  O   ILE A 146      28.668  79.342  13.747  1.00 15.62           O  
ATOM   1177  CB  ILE A 146      29.830  81.462  15.291  1.00 16.41           C  
ATOM   1178  CG1 ILE A 146      29.341  82.653  14.454  1.00 16.75           C  
ATOM   1179  CG2 ILE A 146      30.652  81.946  16.516  1.00 16.46           C  
ATOM   1180  CD1 ILE A 146      28.102  83.309  14.980  1.00 20.57           C  
ATOM   1181  N   THR A 147      30.446  79.155  12.380  1.00 11.98           N  
ATOM   1182  CA  THR A 147      29.847  78.326  11.327  1.00 11.43           C  
ATOM   1183  C   THR A 147      29.105  77.119  11.850  1.00 14.88           C  
ATOM   1184  O   THR A 147      27.962  76.907  11.455  1.00 13.74           O  
ATOM   1185  CB  THR A 147      30.940  77.866  10.330  1.00 15.77           C  
ATOM   1186  CG2 THR A 147      30.381  77.152   9.118  1.00 14.67           C  
ATOM   1187  OG1 THR A 147      31.659  79.000   9.874  1.00 11.53           O  
ATOM   1188  N   ALA A 148      29.766  76.303  12.693  1.00 12.11           N  
ATOM   1189  CA  ALA A 148      29.184  75.086  13.272  1.00 11.35           C  
ATOM   1190  C   ALA A 148      27.953  75.365  14.135  1.00 14.57           C  
ATOM   1191  O   ALA A 148      27.033  74.560  14.146  1.00 14.25           O  
ATOM   1192  CB  ALA A 148      30.226  74.347  14.091  1.00 12.51           C  
ATOM   1193  N   ASN A 149      27.937  76.501  14.848  1.00  9.65           N  
ATOM   1194  CA  ASN A 149      26.804  76.921  15.697  1.00  8.06           C  
ATOM   1195  C   ASN A 149      25.618  77.491  14.880  1.00  8.62           C  
ATOM   1196  O   ASN A 149      24.468  77.232  15.209  1.00  8.85           O  
ATOM   1197  CB  ASN A 149      27.286  77.955  16.727  1.00  9.58           C  
ATOM   1198  CG  ASN A 149      28.095  77.362  17.850  1.00 22.16           C  
ATOM   1199  ND2 ASN A 149      28.748  78.227  18.614  1.00 10.87           N  
ATOM   1200  OD1 ASN A 149      28.105  76.137  18.081  1.00 17.23           O  
ATOM   1201  N   ILE A 150      25.898  78.276  13.844  1.00  5.44           N  
ATOM   1202  CA  ILE A 150      24.872  78.865  12.978  1.00  5.19           C  
ATOM   1203  C   ILE A 150      24.121  77.784  12.168  1.00 11.32           C  
ATOM   1204  O   ILE A 150      22.903  77.887  11.997  1.00 10.33           O  
ATOM   1205  CB  ILE A 150      25.522  79.966  12.089  1.00  7.61           C  
ATOM   1206  CG1 ILE A 150      25.936  81.187  12.948  1.00  7.90           C  
ATOM   1207  CG2 ILE A 150      24.625  80.371  10.898  1.00  8.33           C  
ATOM   1208  CD1 ILE A 150      24.849  81.986  13.551  1.00 15.82           C  
ATOM   1209  N   ARG A 151      24.836  76.725  11.728  1.00 10.18           N  
ATOM   1210  CA  ARG A 151      24.232  75.601  11.009  1.00 10.78           C  
ATOM   1211  C   ARG A 151      23.151  74.893  11.804  1.00 14.32           C  
ATOM   1212  O   ARG A 151      22.252  74.303  11.204  1.00 14.36           O  
ATOM   1213  CB  ARG A 151      25.293  74.567  10.613  1.00 10.90           C  
ATOM   1214  CG  ARG A 151      26.218  75.030   9.500  1.00 14.11           C  
ATOM   1215  CD  ARG A 151      27.377  74.080   9.341  1.00 16.74           C  
ATOM   1216  NE  ARG A 151      26.910  72.766   8.871  1.00 19.99           N  
ATOM   1217  CZ  ARG A 151      26.580  72.464   7.615  1.00 28.64           C  
ATOM   1218  NH1 ARG A 151      26.687  73.372   6.651  1.00 23.77           N1+
ATOM   1219  NH2 ARG A 151      26.143  71.251   7.312  1.00 17.49           N  
ATOM   1220  N   THR A 152      23.258  74.907  13.137  1.00 10.71           N  
ATOM   1221  CA  THR A 152      22.276  74.272  14.026  1.00  9.70           C  
ATOM   1222  C   THR A 152      20.946  75.017  14.084  1.00  9.19           C  
ATOM   1223  O   THR A 152      19.976  74.423  14.537  1.00  7.94           O  
ATOM   1224  CB  THR A 152      22.790  74.128  15.481  1.00 17.22           C  
ATOM   1225  CG2 THR A 152      24.163  73.458  15.582  1.00 15.03           C  
ATOM   1226  OG1 THR A 152      22.760  75.398  16.160  1.00 20.34           O  
ATOM   1227  N   ILE A 153      20.902  76.310  13.672  1.00  5.74           N  
ATOM   1228  CA  ILE A 153      19.715  77.142  13.782  1.00  5.92           C  
ATOM   1229  C   ILE A 153      18.696  76.667  12.727  1.00  7.63           C  
ATOM   1230  O   ILE A 153      18.992  76.652  11.541  1.00  4.66           O  
ATOM   1231  CB  ILE A 153      20.051  78.671  13.737  1.00  8.42           C  
ATOM   1232  CG1 ILE A 153      21.067  79.045  14.854  1.00  8.53           C  
ATOM   1233  CG2 ILE A 153      18.788  79.491  13.884  1.00  7.40           C  
ATOM   1234  CD1 ILE A 153      21.549  80.433  14.856  1.00 14.39           C  
ATOM   1235  N   ARG A 154      17.508  76.275  13.201  1.00  4.97           N  
ATOM   1236  CA  ARG A 154      16.434  75.669  12.414  1.00  4.75           C  
ATOM   1237  C   ARG A 154      15.909  76.520  11.287  1.00  8.61           C  
ATOM   1238  O   ARG A 154      15.550  75.963  10.254  1.00  8.62           O  
ATOM   1239  CB  ARG A 154      15.255  75.256  13.309  1.00  6.31           C  
ATOM   1240  CG  ARG A 154      15.564  74.263  14.444  1.00 17.15           C  
ATOM   1241  CD  ARG A 154      16.314  73.025  14.035  1.00 17.70           C  
ATOM   1242  NE  ARG A 154      16.462  72.088  15.156  1.00 19.93           N  
ATOM   1243  CZ  ARG A 154      17.323  72.212  16.167  1.00 32.71           C  
ATOM   1244  NH1 ARG A 154      18.134  73.265  16.240  1.00 24.68           N1+
ATOM   1245  NH2 ARG A 154      17.373  71.292  17.121  1.00 20.09           N  
ATOM   1246  N   ASN A 155      15.813  77.848  11.471  1.00  5.47           N  
ATOM   1247  CA  ASN A 155      15.312  78.742  10.414  1.00  3.83           C  
ATOM   1248  C   ASN A 155      16.386  79.297   9.482  1.00  6.28           C  
ATOM   1249  O   ASN A 155      16.070  80.109   8.600  1.00  4.78           O  
ATOM   1250  CB  ASN A 155      14.456  79.873  10.986  1.00  3.00           C  
ATOM   1251  CG  ASN A 155      15.146  81.044  11.615  1.00 10.48           C  
ATOM   1252  ND2 ASN A 155      14.400  82.132  11.689  1.00  3.04           N  
ATOM   1253  OD1 ASN A 155      16.324  81.002  12.032  1.00  4.89           O  
ATOM   1254  N   VAL A 156      17.643  78.898   9.673  1.00  5.03           N  
ATOM   1255  CA  VAL A 156      18.763  79.304   8.810  1.00  4.16           C  
ATOM   1256  C   VAL A 156      18.885  78.240   7.721  1.00 11.20           C  
ATOM   1257  O   VAL A 156      19.143  77.062   8.025  1.00 10.85           O  
ATOM   1258  CB  VAL A 156      20.072  79.446   9.629  1.00  7.32           C  
ATOM   1259  CG1 VAL A 156      21.304  79.635   8.725  1.00  6.69           C  
ATOM   1260  CG2 VAL A 156      19.943  80.602  10.613  1.00  7.08           C  
ATOM   1261  N   PRO A 157      18.625  78.575   6.449  1.00  8.91           N  
ATOM   1262  CA  PRO A 157      18.744  77.537   5.425  1.00  9.45           C  
ATOM   1263  C   PRO A 157      20.227  77.171   5.171  1.00 12.65           C  
ATOM   1264  O   PRO A 157      21.101  78.045   5.175  1.00  9.72           O  
ATOM   1265  CB  PRO A 157      18.066  78.193   4.207  1.00 10.94           C  
ATOM   1266  CG  PRO A 157      18.393  79.624   4.357  1.00 15.09           C  
ATOM   1267  CD  PRO A 157      18.284  79.885   5.847  1.00  9.95           C  
ATOM   1268  N   LEU A 158      20.512  75.871   5.000  1.00 10.61           N  
ATOM   1269  CA  LEU A 158      21.858  75.406   4.653  1.00 11.03           C  
ATOM   1270  C   LEU A 158      22.112  75.672   3.159  1.00 14.97           C  
ATOM   1271  O   LEU A 158      23.262  75.676   2.721  1.00 14.75           O  
ATOM   1272  CB  LEU A 158      22.043  73.911   4.955  1.00 10.76           C  
ATOM   1273  CG  LEU A 158      21.906  73.488   6.401  1.00 13.92           C  
ATOM   1274  CD1 LEU A 158      22.188  71.994   6.533  1.00 13.26           C  
ATOM   1275  CD2 LEU A 158      22.832  74.284   7.294  1.00 13.91           C  
ATOM   1276  N   GLN A 159      21.030  75.825   2.373  1.00 12.18           N  
ATOM   1277  CA  GLN A 159      21.102  76.172   0.963  1.00 11.93           C  
ATOM   1278  C   GLN A 159      19.965  77.121   0.596  1.00 14.09           C  
ATOM   1279  O   GLN A 159      18.847  76.923   1.072  1.00 13.72           O  
ATOM   1280  CB  GLN A 159      21.175  74.895   0.068  1.00 13.68           C  
ATOM   1281  CG  GLN A 159      19.892  74.429  -0.605  1.00 21.53           C  
ATOM   1282  CD  GLN A 159      20.078  73.306  -1.615  1.00 37.54           C  
ATOM   1283  NE2 GLN A 159      21.061  72.421  -1.440  1.00 30.27           N  
ATOM   1284  OE1 GLN A 159      19.296  73.177  -2.567  1.00 33.58           O  
ATOM   1285  N   LEU A 160      20.241  78.148  -0.243  1.00  9.37           N  
ATOM   1286  CA  LEU A 160      19.239  79.151  -0.638  1.00  8.67           C  
ATOM   1287  C   LEU A 160      18.144  78.556  -1.548  1.00 13.21           C  
ATOM   1288  O   LEU A 160      18.459  77.714  -2.372  1.00 11.86           O  
ATOM   1289  CB  LEU A 160      19.932  80.368  -1.323  1.00  8.23           C  
ATOM   1290  CG  LEU A 160      20.933  81.141  -0.451  1.00 12.43           C  
ATOM   1291  CD1 LEU A 160      21.684  82.193  -1.261  1.00 12.52           C  
ATOM   1292  CD2 LEU A 160      20.237  81.802   0.733  1.00 13.12           C  
ATOM   1293  N   LEU A 161      16.857  78.950  -1.356  1.00 12.63           N  
ATOM   1294  CA  LEU A 161      15.722  78.455  -2.166  1.00 14.15           C  
ATOM   1295  C   LEU A 161      15.706  79.184  -3.505  1.00 19.36           C  
ATOM   1296  O   LEU A 161      14.893  80.085  -3.716  1.00 19.44           O  
ATOM   1297  CB  LEU A 161      14.347  78.687  -1.498  1.00 15.04           C  
ATOM   1298  CG  LEU A 161      13.803  77.627  -0.595  1.00 22.18           C  
ATOM   1299  CD1 LEU A 161      14.208  77.864   0.808  1.00 23.30           C  
ATOM   1300  CD2 LEU A 161      12.295  77.640  -0.625  1.00 26.41           C  
ATOM   1301  N   THR A 162      16.584  78.795  -4.407  1.00 17.18           N  
ATOM   1302  CA  THR A 162      16.667  79.424  -5.726  1.00 17.55           C  
ATOM   1303  C   THR A 162      17.507  78.567  -6.670  1.00 22.73           C  
ATOM   1304  O   THR A 162      18.484  77.944  -6.236  1.00 22.42           O  
ATOM   1305  CB  THR A 162      17.186  80.887  -5.627  1.00 18.03           C  
ATOM   1306  CG2 THR A 162      18.592  80.997  -5.018  1.00 15.50           C  
ATOM   1307  OG1 THR A 162      17.183  81.457  -6.928  1.00 18.89           O  
ATOM   1308  N   ASP A 163      17.113  78.520  -7.951  1.00 19.34           N  
ATOM   1309  CA  ASP A 163      17.865  77.780  -8.963  1.00 19.55           C  
ATOM   1310  C   ASP A 163      19.012  78.629  -9.536  1.00 23.71           C  
ATOM   1311  O   ASP A 163      19.874  78.088 -10.228  1.00 23.82           O  
ATOM   1312  CB  ASP A 163      16.944  77.299 -10.082  1.00 21.74           C  
ATOM   1313  CG  ASP A 163      15.990  76.206  -9.661  1.00 31.19           C  
ATOM   1314  OD1 ASP A 163      16.435  75.270  -8.944  1.00 32.40           O  
ATOM   1315  OD2 ASP A 163      14.806  76.258 -10.079  1.00 33.64           O1-
ATOM   1316  N   ASN A 164      19.025  79.947  -9.246  1.00 19.69           N  
ATOM   1317  CA  ASN A 164      20.060  80.860  -9.715  1.00 19.05           C  
ATOM   1318  C   ASN A 164      20.563  81.738  -8.558  1.00 21.85           C  
ATOM   1319  O   ASN A 164      20.377  82.962  -8.558  1.00 20.80           O  
ATOM   1320  CB  ASN A 164      19.529  81.689 -10.881  1.00 21.58           C  
ATOM   1321  CG  ASN A 164      19.310  80.845 -12.119  1.00 51.47           C  
ATOM   1322  ND2 ASN A 164      18.064  80.726 -12.579  1.00 44.14           N  
ATOM   1323  OD1 ASN A 164      20.251  80.238 -12.651  1.00 47.71           O  
ATOM   1324  N   PRO A 165      21.226  81.107  -7.560  1.00 18.46           N  
ATOM   1325  CA  PRO A 165      21.758  81.875  -6.431  1.00 18.50           C  
ATOM   1326  C   PRO A 165      22.932  82.764  -6.802  1.00 23.36           C  
ATOM   1327  O   PRO A 165      23.686  82.398  -7.711  1.00 24.12           O  
ATOM   1328  CB  PRO A 165      22.241  80.780  -5.475  1.00 20.06           C  
ATOM   1329  CG  PRO A 165      22.589  79.663  -6.351  1.00 23.69           C  
ATOM   1330  CD  PRO A 165      21.537  79.671  -7.406  1.00 19.31           C  
ATOM   1331  N   PRO A 166      23.183  83.871  -6.059  1.00 19.78           N  
ATOM   1332  CA  PRO A 166      24.377  84.686  -6.357  1.00 19.29           C  
ATOM   1333  C   PRO A 166      25.670  83.893  -6.194  1.00 21.85           C  
ATOM   1334  O   PRO A 166      25.715  82.936  -5.409  1.00 21.27           O  
ATOM   1335  CB  PRO A 166      24.309  85.829  -5.319  1.00 20.82           C  
ATOM   1336  CG  PRO A 166      22.896  85.850  -4.856  1.00 25.05           C  
ATOM   1337  CD  PRO A 166      22.415  84.433  -4.926  1.00 20.77           C  
ATOM   1338  N   ALA A 167      26.733  84.299  -6.912  1.00 16.86           N  
ATOM   1339  CA  ALA A 167      28.043  83.636  -6.798  1.00 15.50           C  
ATOM   1340  C   ALA A 167      28.498  83.689  -5.321  1.00 17.30           C  
ATOM   1341  O   ALA A 167      28.911  82.673  -4.755  1.00 15.79           O  
ATOM   1342  CB  ALA A 167      29.058  84.325  -7.709  1.00 16.14           C  
ATOM   1343  N   ARG A 168      28.316  84.853  -4.678  1.00 13.32           N  
ATOM   1344  CA  ARG A 168      28.602  85.028  -3.264  1.00 13.19           C  
ATOM   1345  C   ARG A 168      27.590  85.994  -2.652  1.00 14.90           C  
ATOM   1346  O   ARG A 168      27.384  87.079  -3.186  1.00 13.41           O  
ATOM   1347  CB  ARG A 168      30.043  85.512  -3.029  1.00 14.29           C  
ATOM   1348  CG  ARG A 168      31.123  84.475  -3.399  1.00 17.80           C  
ATOM   1349  CD  ARG A 168      32.387  84.640  -2.557  1.00 26.79           C  
ATOM   1350  NE  ARG A 168      32.858  86.028  -2.578  1.00 29.84           N  
ATOM   1351  CZ  ARG A 168      33.654  86.595  -1.674  1.00 39.97           C  
ATOM   1352  NH1 ARG A 168      34.100  85.897  -0.635  1.00 27.20           N1+
ATOM   1353  NH2 ARG A 168      34.009  87.869  -1.802  1.00 27.73           N  
ATOM   1354  N   LEU A 169      26.917  85.571  -1.569  1.00 10.89           N  
ATOM   1355  CA  LEU A 169      25.937  86.415  -0.855  1.00 10.33           C  
ATOM   1356  C   LEU A 169      26.200  86.329   0.650  1.00 11.70           C  
ATOM   1357  O   LEU A 169      26.260  85.225   1.191  1.00 10.34           O  
ATOM   1358  CB  LEU A 169      24.483  85.992  -1.163  1.00 10.30           C  
ATOM   1359  CG  LEU A 169      23.383  86.862  -0.536  1.00 15.19           C  
ATOM   1360  CD1 LEU A 169      23.353  88.254  -1.152  1.00 15.00           C  
ATOM   1361  CD2 LEU A 169      22.031  86.199  -0.671  1.00 17.80           C  
ATOM   1362  N   GLU A 170      26.379  87.486   1.309  1.00  7.43           N  
ATOM   1363  CA  GLU A 170      26.625  87.554   2.741  1.00  8.13           C  
ATOM   1364  C   GLU A 170      25.428  88.190   3.403  1.00 10.98           C  
ATOM   1365  O   GLU A 170      25.130  89.345   3.138  1.00 10.58           O  
ATOM   1366  CB  GLU A 170      27.887  88.353   3.009  1.00 10.10           C  
ATOM   1367  CG  GLU A 170      28.392  88.337   4.445  1.00 20.87           C  
ATOM   1368  CD  GLU A 170      29.108  89.608   4.861  1.00 34.42           C  
ATOM   1369  OE1 GLU A 170      29.812  90.210   4.016  1.00 20.50           O  
ATOM   1370  OE2 GLU A 170      28.927  90.027   6.027  1.00 30.54           O1-
ATOM   1371  N   VAL A 171      24.715  87.417   4.228  1.00  8.23           N  
ATOM   1372  CA  VAL A 171      23.515  87.873   4.951  1.00  7.91           C  
ATOM   1373  C   VAL A 171      23.909  88.332   6.371  1.00  9.37           C  
ATOM   1374  O   VAL A 171      24.586  87.600   7.074  1.00  6.87           O  
ATOM   1375  CB  VAL A 171      22.468  86.738   4.997  1.00 12.05           C  
ATOM   1376  CG1 VAL A 171      21.235  87.142   5.794  1.00 12.39           C  
ATOM   1377  CG2 VAL A 171      22.075  86.312   3.579  1.00 12.25           C  
ATOM   1378  N   ARG A 172      23.473  89.537   6.768  1.00  6.51           N  
ATOM   1379  CA  ARG A 172      23.696  90.104   8.091  1.00  6.39           C  
ATOM   1380  C   ARG A 172      22.358  90.101   8.863  1.00  9.57           C  
ATOM   1381  O   ARG A 172      21.336  90.532   8.345  1.00  8.34           O  
ATOM   1382  CB  ARG A 172      24.293  91.500   7.972  1.00  8.25           C  
ATOM   1383  CG  ARG A 172      25.753  91.397   7.634  1.00 17.06           C  
ATOM   1384  CD  ARG A 172      26.366  92.658   7.086  1.00 20.17           C  
ATOM   1385  NE  ARG A 172      27.767  92.396   6.751  1.00 20.60           N  
ATOM   1386  CZ  ARG A 172      28.680  93.315   6.461  1.00 31.66           C  
ATOM   1387  NH1 ARG A 172      28.359  94.607   6.453  1.00 25.49           N1+
ATOM   1388  NH2 ARG A 172      29.923  92.954   6.187  1.00 16.94           N  
ATOM   1389  N   GLY A 173      22.364  89.544  10.057  1.00  7.20           N  
ATOM   1390  CA  GLY A 173      21.147  89.439  10.850  1.00  7.33           C  
ATOM   1391  C   GLY A 173      21.365  89.302  12.330  1.00 11.25           C  
ATOM   1392  O   GLY A 173      22.505  89.195  12.796  1.00  8.48           O  
ATOM   1393  N   GLU A 174      20.245  89.277  13.069  1.00  9.05           N  
ATOM   1394  CA  GLU A 174      20.258  89.147  14.516  1.00  8.14           C  
ATOM   1395  C   GLU A 174      19.905  87.742  14.923  1.00 10.63           C  
ATOM   1396  O   GLU A 174      18.883  87.228  14.463  1.00  8.46           O  
ATOM   1397  CB  GLU A 174      19.256  90.117  15.145  1.00  9.36           C  
ATOM   1398  CG  GLU A 174      19.693  91.572  15.091  1.00 13.29           C  
ATOM   1399  CD  GLU A 174      20.598  92.042  16.220  1.00 17.99           C  
ATOM   1400  OE1 GLU A 174      20.171  91.947  17.388  1.00 20.30           O  
ATOM   1401  OE2 GLU A 174      21.654  92.649  15.931  1.00 11.81           O1-
ATOM   1402  N   VAL A 175      20.722  87.124  15.818  1.00  8.28           N  
ATOM   1403  CA  VAL A 175      20.415  85.812  16.392  1.00  7.98           C  
ATOM   1404  C   VAL A 175      19.830  86.082  17.786  1.00 13.15           C  
ATOM   1405  O   VAL A 175      20.456  86.770  18.599  1.00 13.68           O  
ATOM   1406  CB  VAL A 175      21.597  84.835  16.413  1.00 11.93           C  
ATOM   1407  CG1 VAL A 175      21.200  83.512  17.086  1.00 11.87           C  
ATOM   1408  CG2 VAL A 175      22.099  84.578  15.001  1.00 11.88           C  
ATOM   1409  N   PHE A 176      18.597  85.621  18.031  1.00  7.91           N  
ATOM   1410  CA  PHE A 176      17.924  85.848  19.298  1.00  7.43           C  
ATOM   1411  C   PHE A 176      17.198  84.602  19.763  1.00 11.33           C  
ATOM   1412  O   PHE A 176      17.121  83.609  19.024  1.00 11.45           O  
ATOM   1413  CB  PHE A 176      16.959  87.048  19.197  1.00  9.29           C  
ATOM   1414  CG  PHE A 176      15.791  86.875  18.252  1.00  9.76           C  
ATOM   1415  CD1 PHE A 176      15.953  87.039  16.884  1.00 11.88           C  
ATOM   1416  CD2 PHE A 176      14.532  86.555  18.733  1.00 11.05           C  
ATOM   1417  CE1 PHE A 176      14.873  86.900  16.020  1.00 11.86           C  
ATOM   1418  CE2 PHE A 176      13.452  86.427  17.869  1.00 13.71           C  
ATOM   1419  CZ  PHE A 176      13.626  86.607  16.518  1.00 11.15           C  
ATOM   1420  N   MET A 177      16.688  84.645  20.997  1.00  6.40           N  
ATOM   1421  CA  MET A 177      15.933  83.535  21.562  1.00  5.74           C  
ATOM   1422  C   MET A 177      14.539  84.019  21.931  1.00 11.03           C  
ATOM   1423  O   MET A 177      14.425  84.867  22.816  1.00 11.56           O  
ATOM   1424  CB  MET A 177      16.630  82.942  22.770  1.00  7.27           C  
ATOM   1425  CG  MET A 177      15.984  81.639  23.257  1.00  9.45           C  
ATOM   1426  SD  MET A 177      16.840  80.911  24.652  1.00 11.68           S  
ATOM   1427  CE  MET A 177      18.358  80.354  23.834  1.00  8.09           C  
ATOM   1428  N   PRO A 178      13.466  83.517  21.273  1.00  6.48           N  
ATOM   1429  CA  PRO A 178      12.109  83.952  21.653  1.00  7.92           C  
ATOM   1430  C   PRO A 178      11.732  83.609  23.096  1.00 11.79           C  
ATOM   1431  O   PRO A 178      12.279  82.662  23.673  1.00 10.87           O  
ATOM   1432  CB  PRO A 178      11.188  83.191  20.671  1.00  9.82           C  
ATOM   1433  CG  PRO A 178      12.065  82.724  19.579  1.00 13.60           C  
ATOM   1434  CD  PRO A 178      13.428  82.522  20.191  1.00  8.50           C  
ATOM   1435  N   HIS A 179      10.751  84.342  23.654  1.00  8.82           N  
ATOM   1436  CA  HIS A 179      10.252  84.111  25.027  1.00  8.82           C  
ATOM   1437  C   HIS A 179       9.891  82.653  25.348  1.00 12.23           C  
ATOM   1438  O   HIS A 179      10.265  82.142  26.396  1.00  8.54           O  
ATOM   1439  CB  HIS A 179       9.020  84.981  25.318  1.00  9.68           C  
ATOM   1440  CG  HIS A 179       9.281  86.457  25.344  1.00 12.72           C  
ATOM   1441  CD2 HIS A 179      10.449  87.138  25.353  1.00 14.03           C  
ATOM   1442  ND1 HIS A 179       8.243  87.362  25.329  1.00 14.16           N  
ATOM   1443  CE1 HIS A 179       8.801  88.560  25.368  1.00 13.56           C  
ATOM   1444  NE2 HIS A 179      10.123  88.473  25.379  1.00 14.08           N  
ATOM   1445  N   ALA A 180       9.162  81.987  24.452  1.00 13.26           N  
ATOM   1446  CA  ALA A 180       8.749  80.587  24.686  1.00 14.10           C  
ATOM   1447  C   ALA A 180       9.932  79.618  24.860  1.00 18.18           C  
ATOM   1448  O   ALA A 180       9.925  78.813  25.803  1.00 18.93           O  
ATOM   1449  CB  ALA A 180       7.830  80.117  23.568  1.00 14.71           C  
ATOM   1450  N   GLY A 181      10.949  79.739  23.997  1.00 13.36           N  
ATOM   1451  CA  GLY A 181      12.154  78.910  24.067  1.00 12.17           C  
ATOM   1452  C   GLY A 181      13.016  79.184  25.284  1.00 13.96           C  
ATOM   1453  O   GLY A 181      13.548  78.255  25.894  1.00 12.43           O  
ATOM   1454  N   PHE A 182      13.158  80.478  25.646  1.00 11.69           N  
ATOM   1455  CA  PHE A 182      13.880  80.941  26.839  1.00 11.08           C  
ATOM   1456  C   PHE A 182      13.236  80.366  28.117  1.00 16.95           C  
ATOM   1457  O   PHE A 182      13.955  79.921  29.016  1.00 15.14           O  
ATOM   1458  CB  PHE A 182      13.888  82.490  26.870  1.00 12.14           C  
ATOM   1459  CG  PHE A 182      14.423  83.140  28.126  1.00 12.34           C  
ATOM   1460  CD1 PHE A 182      15.781  83.157  28.397  1.00 15.11           C  
ATOM   1461  CD2 PHE A 182      13.565  83.729  29.038  1.00 13.92           C  
ATOM   1462  CE1 PHE A 182      16.268  83.763  29.553  1.00 16.18           C  
ATOM   1463  CE2 PHE A 182      14.050  84.344  30.188  1.00 16.68           C  
ATOM   1464  CZ  PHE A 182      15.403  84.390  30.422  1.00 14.98           C  
ATOM   1465  N   GLU A 183      11.886  80.354  28.186  1.00 16.33           N  
ATOM   1466  CA  GLU A 183      11.162  79.798  29.333  1.00 16.90           C  
ATOM   1467  C   GLU A 183      11.370  78.275  29.476  1.00 23.46           C  
ATOM   1468  O   GLU A 183      11.544  77.807  30.602  1.00 23.85           O  
ATOM   1469  CB  GLU A 183       9.667  80.124  29.258  1.00 18.50           C  
ATOM   1470  CG  GLU A 183       9.304  81.526  29.714  1.00 28.44           C  
ATOM   1471  CD  GLU A 183       7.814  81.712  29.932  1.00 48.17           C  
ATOM   1472  OE1 GLU A 183       7.220  80.911  30.694  1.00 37.24           O  
ATOM   1473  OE2 GLU A 183       7.236  82.647  29.330  1.00 35.14           O1-
ATOM   1474  N   ARG A 184      11.327  77.513  28.356  1.00 20.97           N  
ATOM   1475  CA  ARG A 184      11.594  76.063  28.348  1.00 21.58           C  
ATOM   1476  C   ARG A 184      13.005  75.797  28.854  1.00 27.21           C  
ATOM   1477  O   ARG A 184      13.198  74.941  29.719  1.00 27.12           O  
ATOM   1478  CB  ARG A 184      11.521  75.468  26.924  1.00 22.59           C  
ATOM   1479  CG  ARG A 184      10.133  75.158  26.397  1.00 31.80           C  
ATOM   1480  CD  ARG A 184      10.183  74.737  24.931  1.00 43.03           C  
ATOM   1481  NE  ARG A 184       9.392  75.634  24.070  1.00 53.62           N  
ATOM   1482  CZ  ARG A 184       9.765  76.146  22.891  1.00 65.45           C  
ATOM   1483  NH1 ARG A 184      10.965  75.871  22.379  1.00 45.50           N1+
ATOM   1484  NH2 ARG A 184       8.941  76.940  22.215  1.00 54.85           N  
ATOM   1485  N   LEU A 185      13.994  76.498  28.255  1.00 24.76           N  
ATOM   1486  CA  LEU A 185      15.425  76.359  28.568  1.00 24.49           C  
ATOM   1487  C   LEU A 185      15.705  76.541  30.044  1.00 28.02           C  
ATOM   1488  O   LEU A 185      16.457  75.747  30.607  1.00 26.21           O  
ATOM   1489  CB  LEU A 185      16.265  77.348  27.723  1.00 24.36           C  
ATOM   1490  CG  LEU A 185      17.774  77.429  27.990  1.00 28.71           C  
ATOM   1491  CD1 LEU A 185      18.446  76.089  27.807  1.00 29.09           C  
ATOM   1492  CD2 LEU A 185      18.419  78.439  27.068  1.00 29.85           C  
ATOM   1493  N   ASN A 186      15.083  77.560  30.680  1.00 25.67           N  
ATOM   1494  CA  ASN A 186      15.275  77.802  32.112  1.00 25.41           C  
ATOM   1495  C   ASN A 186      14.594  76.719  32.973  1.00 29.68           C  
ATOM   1496  O   ASN A 186      15.168  76.309  33.975  1.00 27.27           O  
ATOM   1497  CB  ASN A 186      14.811  79.199  32.519  1.00 20.48           C  
ATOM   1498  CG  ASN A 186      15.806  80.290  32.244  1.00 28.99           C  
ATOM   1499  ND2 ASN A 186      15.326  81.504  32.079  1.00 17.13           N  
ATOM   1500  OD1 ASN A 186      17.021  80.083  32.245  1.00 25.84           O  
ATOM   1501  N   LYS A 187      13.413  76.236  32.560  1.00 30.00           N  
ATOM   1502  CA  LYS A 187      12.684  75.163  33.261  1.00 31.92           C  
ATOM   1503  C   LYS A 187      13.586  73.903  33.277  1.00 39.77           C  
ATOM   1504  O   LYS A 187      13.819  73.324  34.345  1.00 39.54           O  
ATOM   1505  CB  LYS A 187      11.328  74.862  32.562  1.00 34.71           C  
ATOM   1506  CG  LYS A 187      10.151  74.571  33.498  1.00 52.76           C  
ATOM   1507  CD  LYS A 187       9.732  73.103  33.506  1.00 62.82           C  
ATOM   1508  CE  LYS A 187       8.486  72.889  34.336  1.00 69.34           C  
ATOM   1509  NZ  LYS A 187       8.114  71.454  34.429  1.00 74.03           N1+
ATOM   1510  N   TYR A 188      14.155  73.551  32.094  1.00 38.21           N  
ATOM   1511  CA  TYR A 188      15.095  72.440  31.917  1.00 39.02           C  
ATOM   1512  C   TYR A 188      16.373  72.687  32.732  1.00 43.89           C  
ATOM   1513  O   TYR A 188      16.793  71.798  33.454  1.00 43.02           O  
ATOM   1514  CB  TYR A 188      15.443  72.263  30.420  1.00 41.29           C  
ATOM   1515  CG  TYR A 188      16.431  71.155  30.119  1.00 44.51           C  
ATOM   1516  CD1 TYR A 188      17.800  71.401  30.098  1.00 45.70           C  
ATOM   1517  CD2 TYR A 188      15.995  69.875  29.790  1.00 46.71           C  
ATOM   1518  CE1 TYR A 188      18.715  70.387  29.827  1.00 46.98           C  
ATOM   1519  CE2 TYR A 188      16.899  68.855  29.496  1.00 48.29           C  
ATOM   1520  CZ  TYR A 188      18.262  69.114  29.514  1.00 55.97           C  
ATOM   1521  OH  TYR A 188      19.154  68.103  29.218  1.00 56.41           O  
ATOM   1522  N   ALA A 189      16.981  73.885  32.623  1.00 41.85           N  
ATOM   1523  CA  ALA A 189      18.213  74.229  33.344  1.00 42.64           C  
ATOM   1524  C   ALA A 189      18.076  74.180  34.868  1.00 49.38           C  
ATOM   1525  O   ALA A 189      18.991  73.698  35.537  1.00 48.62           O  
ATOM   1526  CB  ALA A 189      18.713  75.601  32.921  1.00 43.40           C  
ATOM   1527  N   LEU A 190      16.951  74.681  35.418  1.00 48.21           N  
ATOM   1528  CA  LEU A 190      16.721  74.667  36.870  1.00 48.36           C  
ATOM   1529  C   LEU A 190      16.437  73.235  37.360  1.00 54.79           C  
ATOM   1530  O   LEU A 190      16.959  72.842  38.407  1.00 55.32           O  
ATOM   1531  CB  LEU A 190      15.571  75.612  37.267  1.00 48.05           C  
ATOM   1532  CG  LEU A 190      15.592  76.073  38.724  1.00 52.12           C  
ATOM   1533  CD1 LEU A 190      16.536  77.240  38.915  1.00 52.18           C  
ATOM   1534  CD2 LEU A 190      14.211  76.467  39.191  1.00 53.80           C  
ATOM   1535  N   GLU A 191      15.679  72.436  36.571  1.00 51.69           N  
ATOM   1536  CA  GLU A 191      15.371  71.036  36.906  1.00 51.70           C  
ATOM   1537  C   GLU A 191      16.473  70.034  36.448  1.00 56.06           C  
ATOM   1538  O   GLU A 191      16.186  68.855  36.241  1.00 55.77           O  
ATOM   1539  CB  GLU A 191      13.982  70.650  36.359  1.00 53.13           C  
ATOM   1540  CG  GLU A 191      12.854  71.402  37.054  1.00 64.31           C  
ATOM   1541  CD  GLU A 191      11.487  71.324  36.402  1.00 71.92           C  
ATOM   1542  OE1 GLU A 191      11.290  70.462  35.515  1.00 63.67           O  
ATOM   1543  OE2 GLU A 191      10.606  72.125  36.789  1.00 54.48           O1-
ATOM   1544  N   HIS A 192      17.721  70.515  36.281  1.00 52.47           N  
ATOM   1545  CA  HIS A 192      18.902  69.719  35.939  1.00 52.10           C  
ATOM   1546  C   HIS A 192      20.148  70.311  36.658  1.00 53.17           C  
ATOM   1547  O   HIS A 192      21.264  70.086  36.203  1.00 52.32           O  
ATOM   1548  CB  HIS A 192      19.110  69.726  34.401  1.00 53.48           C  
ATOM   1549  CG  HIS A 192      18.392  68.633  33.664  1.00 57.39           C  
ATOM   1550  CD2 HIS A 192      17.109  68.569  33.232  1.00 59.44           C  
ATOM   1551  ND1 HIS A 192      19.050  67.476  33.277  1.00 59.51           N  
ATOM   1552  CE1 HIS A 192      18.148  66.741  32.644  1.00 59.11           C  
ATOM   1553  NE2 HIS A 192      16.970  67.365  32.579  1.00 59.36           N  
ATOM   1554  N   ASN A 193      19.961  71.069  37.773  1.00 47.71           N  
ATOM   1555  CA  ASN A 193      21.037  71.736  38.526  1.00 46.70           C  
ATOM   1556  C   ASN A 193      22.079  72.432  37.610  1.00 48.71           C  
ATOM   1557  O   ASN A 193      23.285  72.390  37.863  1.00 47.68           O  
ATOM   1558  CB  ASN A 193      21.684  70.762  39.535  1.00 46.90           C  
ATOM   1559  CG  ASN A 193      20.947  70.744  40.860  1.00 72.77           C  
ATOM   1560  ND2 ASN A 193      20.140  69.716  41.104  1.00 67.18           N  
ATOM   1561  OD1 ASN A 193      21.050  71.682  41.665  1.00 64.03           O  
ATOM   1562  N   GLU A 194      21.577  73.120  36.564  1.00 44.75           N  
ATOM   1563  CA  GLU A 194      22.396  73.854  35.593  1.00 43.79           C  
ATOM   1564  C   GLU A 194      22.135  75.366  35.706  1.00 45.83           C  
ATOM   1565  O   GLU A 194      21.187  75.803  36.369  1.00 44.54           O  
ATOM   1566  CB  GLU A 194      22.111  73.357  34.158  1.00 44.99           C  
ATOM   1567  CG  GLU A 194      22.806  72.048  33.805  1.00 52.95           C  
ATOM   1568  CD  GLU A 194      22.181  71.207  32.702  1.00 67.86           C  
ATOM   1569  OE1 GLU A 194      21.011  71.461  32.332  1.00 58.48           O  
ATOM   1570  OE2 GLU A 194      22.861  70.272  32.220  1.00 54.92           O1-
ATOM   1571  N   LYS A 195      23.007  76.147  35.052  1.00 41.40           N  
ATOM   1572  CA  LYS A 195      22.979  77.614  35.005  1.00 40.28           C  
ATOM   1573  C   LYS A 195      21.730  78.163  34.290  1.00 40.77           C  
ATOM   1574  O   LYS A 195      21.540  77.894  33.105  1.00 40.29           O  
ATOM   1575  CB  LYS A 195      24.246  78.111  34.258  1.00 43.10           C  
ATOM   1576  CG  LYS A 195      24.396  79.630  34.101  1.00 58.80           C  
ATOM   1577  CD  LYS A 195      25.582  79.947  33.200  1.00 67.09           C  
ATOM   1578  CE  LYS A 195      26.057  81.373  33.317  1.00 75.99           C  
ATOM   1579  NZ  LYS A 195      27.383  81.561  32.672  1.00 81.64           N1+
ATOM   1580  N   THR A 196      20.928  78.988  34.990  1.00 34.84           N  
ATOM   1581  CA  THR A 196      19.773  79.680  34.398  1.00 32.76           C  
ATOM   1582  C   THR A 196      20.260  81.026  33.839  1.00 31.21           C  
ATOM   1583  O   THR A 196      21.309  81.520  34.260  1.00 30.06           O  
ATOM   1584  CB  THR A 196      18.674  79.874  35.431  1.00 41.67           C  
ATOM   1585  CG2 THR A 196      17.970  78.575  35.755  1.00 39.85           C  
ATOM   1586  OG1 THR A 196      19.247  80.453  36.607  1.00 43.31           O  
ATOM   1587  N   PHE A 197      19.521  81.607  32.880  1.00 24.55           N  
ATOM   1588  CA  PHE A 197      19.910  82.876  32.249  1.00 22.43           C  
ATOM   1589  C   PHE A 197      19.042  84.015  32.714  1.00 22.30           C  
ATOM   1590  O   PHE A 197      17.842  83.817  32.890  1.00 22.43           O  
ATOM   1591  CB  PHE A 197      19.831  82.740  30.736  1.00 24.31           C  
ATOM   1592  CG  PHE A 197      20.857  81.786  30.174  1.00 25.69           C  
ATOM   1593  CD1 PHE A 197      22.178  82.179  30.014  1.00 28.19           C  
ATOM   1594  CD2 PHE A 197      20.505  80.491  29.820  1.00 27.46           C  
ATOM   1595  CE1 PHE A 197      23.113  81.313  29.452  1.00 29.25           C  
ATOM   1596  CE2 PHE A 197      21.444  79.624  29.267  1.00 30.21           C  
ATOM   1597  CZ  PHE A 197      22.743  80.035  29.100  1.00 28.49           C  
ATOM   1598  N   ALA A 198      19.628  85.215  32.897  1.00 15.41           N  
ATOM   1599  CA  ALA A 198      18.869  86.379  33.374  1.00 13.95           C  
ATOM   1600  C   ALA A 198      17.842  86.831  32.353  1.00 16.64           C  
ATOM   1601  O   ALA A 198      16.714  87.130  32.723  1.00 14.88           O  
ATOM   1602  CB  ALA A 198      19.796  87.532  33.713  1.00 14.29           C  
ATOM   1603  N   ASN A 199      18.228  86.884  31.076  1.00 12.83           N  
ATOM   1604  CA  ASN A 199      17.306  87.315  30.022  1.00 13.12           C  
ATOM   1605  C   ASN A 199      17.614  86.560  28.699  1.00 13.16           C  
ATOM   1606  O   ASN A 199      18.669  85.903  28.607  1.00 13.35           O  
ATOM   1607  CB  ASN A 199      17.374  88.864  29.876  1.00  8.26           C  
ATOM   1608  CG  ASN A 199      18.776  89.330  29.628  1.00 24.42           C  
ATOM   1609  ND2 ASN A 199      19.352  90.076  30.546  1.00 18.02           N  
ATOM   1610  OD1 ASN A 199      19.383  88.979  28.622  1.00 24.06           O  
ATOM   1611  N   PRO A 200      16.713  86.623  27.690  1.00  5.30           N  
ATOM   1612  CA  PRO A 200      16.970  85.897  26.438  1.00  5.19           C  
ATOM   1613  C   PRO A 200      18.243  86.313  25.650  1.00 12.65           C  
ATOM   1614  O   PRO A 200      18.766  85.482  24.893  1.00  8.92           O  
ATOM   1615  CB  PRO A 200      15.679  86.110  25.625  1.00  6.13           C  
ATOM   1616  CG  PRO A 200      14.673  86.577  26.577  1.00  9.70           C  
ATOM   1617  CD  PRO A 200      15.389  87.276  27.667  1.00  5.91           C  
ATOM   1618  N   ARG A 201      18.749  87.568  25.824  1.00 13.04           N  
ATOM   1619  CA  ARG A 201      19.962  88.025  25.125  1.00 14.05           C  
ATOM   1620  C   ARG A 201      21.175  87.325  25.686  1.00 19.58           C  
ATOM   1621  O   ARG A 201      22.002  86.840  24.913  1.00 20.34           O  
ATOM   1622  CB  ARG A 201      20.138  89.550  25.196  1.00 14.78           C  
ATOM   1623  CG  ARG A 201      21.215  90.095  24.229  1.00 25.31           C  
ATOM   1624  CD  ARG A 201      22.195  91.016  24.922  1.00 38.00           C  
ATOM   1625  NE  ARG A 201      23.034  90.274  25.871  1.00 49.07           N  
ATOM   1626  CZ  ARG A 201      24.304  89.908  25.690  1.00 55.54           C  
ATOM   1627  NH1 ARG A 201      24.949  90.232  24.570  1.00 33.41           N1+
ATOM   1628  NH2 ARG A 201      24.942  89.220  26.632  1.00 39.26           N  
ATOM   1629  N   ASN A 202      21.264  87.215  27.021  1.00 15.53           N  
ATOM   1630  CA  ASN A 202      22.358  86.468  27.658  1.00 14.99           C  
ATOM   1631  C   ASN A 202      22.262  84.962  27.275  1.00 15.80           C  
ATOM   1632  O   ASN A 202      23.283  84.305  27.085  1.00 14.63           O  
ATOM   1633  CB  ASN A 202      22.321  86.630  29.204  1.00 16.89           C  
ATOM   1634  CG  ASN A 202      22.600  88.027  29.704  1.00 32.73           C  
ATOM   1635  ND2 ASN A 202      22.567  88.193  31.010  1.00 29.67           N  
ATOM   1636  OD1 ASN A 202      22.812  88.971  28.939  1.00 24.83           O  
ATOM   1637  N   ALA A 203      21.039  84.426  27.181  1.00 11.49           N  
ATOM   1638  CA  ALA A 203      20.817  83.027  26.752  1.00 10.61           C  
ATOM   1639  C   ALA A 203      21.310  82.812  25.307  1.00 13.84           C  
ATOM   1640  O   ALA A 203      21.952  81.813  25.015  1.00 12.08           O  
ATOM   1641  CB  ALA A 203      19.342  82.664  26.868  1.00 11.11           C  
ATOM   1642  N   ALA A 204      21.026  83.772  24.416  1.00 12.71           N  
ATOM   1643  CA  ALA A 204      21.465  83.737  23.020  1.00 11.58           C  
ATOM   1644  C   ALA A 204      23.008  83.870  22.909  1.00 14.67           C  
ATOM   1645  O   ALA A 204      23.634  83.108  22.171  1.00 12.49           O  
ATOM   1646  CB  ALA A 204      20.776  84.841  22.230  1.00 11.86           C  
ATOM   1647  N   ALA A 205      23.610  84.823  23.644  1.00 12.93           N  
ATOM   1648  CA  ALA A 205      25.072  85.019  23.652  1.00 13.47           C  
ATOM   1649  C   ALA A 205      25.810  83.788  24.162  1.00 16.36           C  
ATOM   1650  O   ALA A 205      26.813  83.387  23.564  1.00 16.47           O  
ATOM   1651  CB  ALA A 205      25.450  86.234  24.486  1.00 14.53           C  
ATOM   1652  N   GLY A 206      25.298  83.184  25.229  1.00 12.79           N  
ATOM   1653  CA  GLY A 206      25.862  81.962  25.797  1.00 12.56           C  
ATOM   1654  C   GLY A 206      25.780  80.760  24.872  1.00 18.38           C  
ATOM   1655  O   GLY A 206      26.699  79.936  24.852  1.00 19.45           O  
ATOM   1656  N   SER A 207      24.675  80.646  24.087  1.00 13.65           N  
ATOM   1657  CA  SER A 207      24.472  79.541  23.147  1.00 11.98           C  
ATOM   1658  C   SER A 207      25.433  79.596  21.969  1.00 16.76           C  
ATOM   1659  O   SER A 207      25.919  78.554  21.520  1.00 16.41           O  
ATOM   1660  CB  SER A 207      23.039  79.548  22.629  1.00 13.90           C  
ATOM   1661  OG  SER A 207      22.088  79.460  23.680  1.00 16.18           O  
ATOM   1662  N   LEU A 208      25.693  80.807  21.453  1.00 15.10           N  
ATOM   1663  CA  LEU A 208      26.609  81.008  20.341  1.00 16.39           C  
ATOM   1664  C   LEU A 208      28.092  80.872  20.722  1.00 25.18           C  
ATOM   1665  O   LEU A 208      28.920  80.685  19.822  1.00 25.54           O  
ATOM   1666  CB  LEU A 208      26.338  82.354  19.636  1.00 16.06           C  
ATOM   1667  CG  LEU A 208      25.128  82.400  18.697  1.00 18.92           C  
ATOM   1668  CD1 LEU A 208      24.930  83.820  18.164  1.00 18.20           C  
ATOM   1669  CD2 LEU A 208      25.266  81.401  17.537  1.00 18.38           C  
ATOM   1670  N  AARG A 209      28.434  80.975  22.026  0.50 23.15           N  
ATOM   1671  N  BARG A 209      28.412  80.944  22.030  0.50 22.90           N  
ATOM   1672  CA AARG A 209      29.813  80.796  22.497  0.50 23.41           C  
ATOM   1673  CA BARG A 209      29.765  80.791  22.576  0.50 23.05           C  
ATOM   1674  C  AARG A 209      30.129  79.321  22.817  0.50 28.27           C  
ATOM   1675  C  BARG A 209      30.130  79.314  22.775  0.50 28.14           C  
ATOM   1676  O  AARG A 209      31.264  79.017  23.170  0.50 28.35           O  
ATOM   1677  O  BARG A 209      31.290  79.009  23.042  0.50 28.27           O  
ATOM   1678  CB AARG A 209      30.122  81.709  23.695  0.50 23.49           C  
ATOM   1679  CB BARG A 209      29.884  81.509  23.928  0.50 22.35           C  
ATOM   1680  CG AARG A 209      30.273  83.163  23.278  0.50 31.60           C  
ATOM   1681  CG BARG A 209      30.189  82.996  23.846  0.50 28.10           C  
ATOM   1682  CD AARG A 209      30.718  84.073  24.409  0.50 36.19           C  
ATOM   1683  CD BARG A 209      30.753  83.528  25.160  0.50 23.87           C  
ATOM   1684  NE AARG A 209      30.354  85.468  24.124  0.50 36.40           N  
ATOM   1685  NE BARG A 209      29.895  83.217  26.308  0.50 17.97           N  
ATOM   1686  CZ AARG A 209      29.436  86.198  24.764  0.50 44.58           C  
ATOM   1687  CZ BARG A 209      29.031  84.063  26.857  0.50 27.34           C  
ATOM   1688  NH1AARG A 209      28.758  85.687  25.790  0.50 30.49           N1+
ATOM   1689  NH1BARG A 209      28.902  85.296  26.380  0.50 14.96           N1+
ATOM   1690  NH2AARG A 209      29.197  87.449  24.390  0.50 25.78           N  
ATOM   1691  NH2BARG A 209      28.293  83.686  27.893  0.50  8.81           N  
ATOM   1692  N   GLN A 210      29.147  78.403  22.676  1.00 25.51           N  
ATOM   1693  CA  GLN A 210      29.367  76.960  22.888  1.00 25.73           C  
ATOM   1694  C   GLN A 210      30.268  76.367  21.814  1.00 29.82           C  
ATOM   1695  O   GLN A 210      29.960  76.489  20.629  1.00 29.89           O  
ATOM   1696  CB  GLN A 210      28.032  76.180  22.877  1.00 26.54           C  
ATOM   1697  CG  GLN A 210      27.123  76.447  24.065  1.00 32.62           C  
ATOM   1698  CD  GLN A 210      27.613  75.846  25.362  1.00 53.33           C  
ATOM   1699  NE2 GLN A 210      27.284  76.491  26.473  1.00 47.83           N  
ATOM   1700  OE1 GLN A 210      28.254  74.787  25.397  1.00 47.96           O  
ATOM   1701  N   LEU A 211      31.359  75.703  22.229  1.00 26.25           N  
ATOM   1702  CA  LEU A 211      32.274  75.038  21.300  1.00 25.99           C  
ATOM   1703  C   LEU A 211      31.649  73.718  20.788  1.00 26.69           C  
ATOM   1704  O   LEU A 211      32.002  73.292  19.705  1.00 26.32           O  
ATOM   1705  CB  LEU A 211      33.640  74.745  21.959  1.00 26.44           C  
ATOM   1706  CG  LEU A 211      34.385  75.926  22.577  1.00 31.94           C  
ATOM   1707  CD1 LEU A 211      35.592  75.437  23.366  1.00 32.66           C  
ATOM   1708  CD2 LEU A 211      34.815  76.923  21.525  1.00 35.53           C  
ATOM   1709  N   ASP A 212      30.748  73.073  21.558  1.00 21.99           N  
ATOM   1710  CA  ASP A 212      30.092  71.835  21.143  1.00 21.21           C  
ATOM   1711  C   ASP A 212      28.747  72.165  20.424  1.00 24.14           C  
ATOM   1712  O   ASP A 212      27.799  72.605  21.095  1.00 21.52           O  
ATOM   1713  CB  ASP A 212      29.846  70.915  22.358  1.00 22.85           C  
ATOM   1714  CG  ASP A 212      29.406  69.491  22.034  1.00 34.40           C  
ATOM   1715  OD1 ASP A 212      29.390  69.127  20.840  1.00 35.73           O  
ATOM   1716  OD2 ASP A 212      29.099  68.732  22.981  1.00 41.34           O1-
ATOM   1717  N   PRO A 213      28.640  71.928  19.077  1.00 19.73           N  
ATOM   1718  CA  PRO A 213      27.361  72.210  18.368  1.00 19.26           C  
ATOM   1719  C   PRO A 213      26.167  71.383  18.838  1.00 21.88           C  
ATOM   1720  O   PRO A 213      25.030  71.779  18.607  1.00 20.78           O  
ATOM   1721  CB  PRO A 213      27.676  71.917  16.894  1.00 20.84           C  
ATOM   1722  CG  PRO A 213      29.150  71.801  16.799  1.00 25.47           C  
ATOM   1723  CD  PRO A 213      29.661  71.400  18.147  1.00 20.75           C  
ATOM   1724  N   ASN A 214      26.421  70.239  19.492  1.00 17.91           N  
ATOM   1725  CA  ASN A 214      25.374  69.382  20.035  1.00 17.59           C  
ATOM   1726  C   ASN A 214      24.597  70.085  21.143  1.00 19.60           C  
ATOM   1727  O   ASN A 214      23.410  69.827  21.311  1.00 20.12           O  
ATOM   1728  CB  ASN A 214      25.960  68.062  20.542  1.00 19.44           C  
ATOM   1729  CG  ASN A 214      26.420  67.168  19.424  1.00 25.88           C  
ATOM   1730  ND2 ASN A 214      27.677  67.268  19.036  1.00 19.43           N  
ATOM   1731  OD1 ASN A 214      25.664  66.335  18.933  1.00 18.25           O  
ATOM   1732  N   ILE A 215      25.253  70.983  21.879  1.00 15.27           N  
ATOM   1733  CA  ILE A 215      24.616  71.779  22.917  1.00 14.30           C  
ATOM   1734  C   ILE A 215      23.849  72.895  22.208  1.00 14.65           C  
ATOM   1735  O   ILE A 215      22.658  73.060  22.445  1.00 14.02           O  
ATOM   1736  CB  ILE A 215      25.669  72.339  23.925  1.00 17.55           C  
ATOM   1737  CG1 ILE A 215      26.378  71.161  24.682  1.00 18.32           C  
ATOM   1738  CG2 ILE A 215      24.993  73.306  24.907  1.00 16.90           C  
ATOM   1739  CD1 ILE A 215      27.592  71.556  25.527  1.00 32.09           C  
ATOM   1740  N   THR A 216      24.537  73.660  21.343  1.00  9.16           N  
ATOM   1741  CA  THR A 216      23.936  74.771  20.578  1.00  8.58           C  
ATOM   1742  C   THR A 216      22.613  74.389  19.890  1.00 11.59           C  
ATOM   1743  O   THR A 216      21.701  75.203  19.887  1.00 10.65           O  
ATOM   1744  CB  THR A 216      24.940  75.290  19.553  1.00 12.04           C  
ATOM   1745  CG2 THR A 216      24.538  76.622  18.955  1.00  7.05           C  
ATOM   1746  OG1 THR A 216      26.205  75.408  20.196  1.00 12.22           O  
ATOM   1747  N   SER A 217      22.502  73.142  19.350  1.00  8.64           N  
ATOM   1748  CA  SER A 217      21.314  72.628  18.688  1.00  8.33           C  
ATOM   1749  C   SER A 217      20.106  72.507  19.644  1.00 14.58           C  
ATOM   1750  O   SER A 217      18.966  72.655  19.202  1.00 14.50           O  
ATOM   1751  CB  SER A 217      21.634  71.287  18.039  1.00 11.29           C  
ATOM   1752  OG  SER A 217      20.560  70.808  17.247  1.00 21.50           O  
ATOM   1753  N   LYS A 218      20.351  72.265  20.943  1.00 12.31           N  
ATOM   1754  CA  LYS A 218      19.291  72.176  21.957  1.00 12.82           C  
ATOM   1755  C   LYS A 218      18.903  73.584  22.517  1.00 17.25           C  
ATOM   1756  O   LYS A 218      18.081  73.664  23.437  1.00 18.20           O  
ATOM   1757  CB  LYS A 218      19.702  71.210  23.092  1.00 16.47           C  
ATOM   1758  CG  LYS A 218      19.846  69.749  22.644  1.00 31.08           C  
ATOM   1759  CD  LYS A 218      18.500  69.006  22.584  1.00 50.11           C  
ATOM   1760  CE  LYS A 218      18.634  67.583  22.080  1.00 63.54           C  
ATOM   1761  NZ  LYS A 218      17.317  66.889  21.993  1.00 69.78           N1+
ATOM   1762  N   ARG A 219      19.451  74.686  21.940  1.00 12.47           N  
ATOM   1763  CA  ARG A 219      19.119  76.059  22.335  1.00 12.28           C  
ATOM   1764  C   ARG A 219      18.202  76.642  21.277  1.00 14.25           C  
ATOM   1765  O   ARG A 219      18.589  76.698  20.114  1.00 14.86           O  
ATOM   1766  CB  ARG A 219      20.383  76.904  22.492  1.00 11.81           C  
ATOM   1767  CG  ARG A 219      21.370  76.348  23.524  1.00 18.86           C  
ATOM   1768  CD  ARG A 219      20.879  76.466  24.953  1.00 25.54           C  
ATOM   1769  NE  ARG A 219      21.765  75.791  25.904  1.00 30.00           N  
ATOM   1770  CZ  ARG A 219      22.892  76.291  26.409  1.00 32.77           C  
ATOM   1771  NH1 ARG A 219      23.316  77.496  26.047  1.00 12.21           N1+
ATOM   1772  NH2 ARG A 219      23.608  75.587  27.278  1.00 20.48           N  
ATOM   1773  N   PRO A 220      16.967  77.042  21.629  1.00 10.67           N  
ATOM   1774  CA  PRO A 220      16.017  77.502  20.604  1.00  9.75           C  
ATOM   1775  C   PRO A 220      16.310  78.891  20.006  1.00 11.28           C  
ATOM   1776  O   PRO A 220      15.564  79.841  20.203  1.00  9.73           O  
ATOM   1777  CB  PRO A 220      14.668  77.424  21.346  1.00 11.26           C  
ATOM   1778  CG  PRO A 220      14.984  77.583  22.714  1.00 15.23           C  
ATOM   1779  CD  PRO A 220      16.326  77.007  22.960  1.00 11.51           C  
ATOM   1780  N   LEU A 221      17.386  78.975  19.211  1.00  8.19           N  
ATOM   1781  CA  LEU A 221      17.829  80.201  18.558  1.00  6.81           C  
ATOM   1782  C   LEU A 221      17.110  80.415  17.241  1.00 11.00           C  
ATOM   1783  O   LEU A 221      16.697  79.453  16.576  1.00  9.73           O  
ATOM   1784  CB  LEU A 221      19.328  80.152  18.307  1.00  6.55           C  
ATOM   1785  CG  LEU A 221      20.236  79.912  19.533  1.00  9.67           C  
ATOM   1786  CD1 LEU A 221      21.691  79.878  19.095  1.00  8.76           C  
ATOM   1787  CD2 LEU A 221      20.044  80.977  20.592  1.00 12.85           C  
ATOM   1788  N   VAL A 222      17.009  81.694  16.854  1.00  7.27           N  
ATOM   1789  CA  VAL A 222      16.291  82.169  15.676  1.00  7.28           C  
ATOM   1790  C   VAL A 222      17.076  83.304  14.990  1.00  9.79           C  
ATOM   1791  O   VAL A 222      17.686  84.115  15.672  1.00  8.06           O  
ATOM   1792  CB  VAL A 222      14.885  82.683  16.144  1.00 11.60           C  
ATOM   1793  CG1 VAL A 222      14.081  83.267  14.994  1.00 11.78           C  
ATOM   1794  CG2 VAL A 222      14.093  81.568  16.837  1.00 11.70           C  
ATOM   1795  N   LEU A 223      17.023  83.380  13.666  1.00  6.62           N  
ATOM   1796  CA  LEU A 223      17.625  84.469  12.891  1.00  7.81           C  
ATOM   1797  C   LEU A 223      16.564  85.308  12.208  1.00 11.52           C  
ATOM   1798  O   LEU A 223      15.581  84.772  11.691  1.00 11.61           O  
ATOM   1799  CB  LEU A 223      18.590  83.906  11.804  1.00  8.46           C  
ATOM   1800  CG  LEU A 223      19.171  84.933  10.790  1.00 13.42           C  
ATOM   1801  CD1 LEU A 223      20.226  85.790  11.438  1.00 13.22           C  
ATOM   1802  CD2 LEU A 223      19.733  84.254   9.567  1.00 16.10           C  
ATOM   1803  N   ASN A 224      16.795  86.629  12.161  1.00  7.72           N  
ATOM   1804  CA  ASN A 224      16.043  87.585  11.342  1.00  6.80           C  
ATOM   1805  C   ASN A 224      17.105  88.424  10.653  1.00  9.30           C  
ATOM   1806  O   ASN A 224      17.912  89.065  11.347  1.00  8.19           O  
ATOM   1807  CB  ASN A 224      15.112  88.493  12.154  1.00  8.58           C  
ATOM   1808  CG  ASN A 224      13.742  87.946  12.556  1.00 14.70           C  
ATOM   1809  ND2 ASN A 224      13.359  86.708  12.228  1.00 10.43           N  
ATOM   1810  OD1 ASN A 224      13.002  88.636  13.239  1.00  8.42           O  
ATOM   1811  N   ALA A 225      17.164  88.367   9.311  1.00  7.40           N  
ATOM   1812  CA  ALA A 225      18.148  89.132   8.537  1.00  8.99           C  
ATOM   1813  C   ALA A 225      17.737  90.625   8.432  1.00 11.73           C  
ATOM   1814  O   ALA A 225      16.548  90.941   8.312  1.00 10.64           O  
ATOM   1815  CB  ALA A 225      18.335  88.521   7.161  1.00 10.60           C  
ATOM   1816  N   TYR A 226      18.713  91.534   8.602  1.00  6.99           N  
ATOM   1817  CA  TYR A 226      18.492  92.985   8.483  1.00  5.59           C  
ATOM   1818  C   TYR A 226      19.250  93.629   7.280  1.00 11.12           C  
ATOM   1819  O   TYR A 226      18.989  94.789   6.973  1.00 11.76           O  
ATOM   1820  CB  TYR A 226      18.807  93.719   9.807  1.00  5.52           C  
ATOM   1821  CG  TYR A 226      20.246  93.631  10.295  1.00  4.36           C  
ATOM   1822  CD1 TYR A 226      21.272  94.300   9.633  1.00  6.50           C  
ATOM   1823  CD2 TYR A 226      20.566  92.948  11.459  1.00  4.25           C  
ATOM   1824  CE1 TYR A 226      22.589  94.227  10.076  1.00  8.35           C  
ATOM   1825  CE2 TYR A 226      21.888  92.859  11.910  1.00  5.33           C  
ATOM   1826  CZ  TYR A 226      22.896  93.500  11.214  1.00 10.96           C  
ATOM   1827  OH  TYR A 226      24.188  93.441  11.681  1.00 14.64           O  
ATOM   1828  N   GLY A 227      20.205  92.922   6.660  1.00  7.61           N  
ATOM   1829  CA  GLY A 227      20.998  93.514   5.589  1.00  8.03           C  
ATOM   1830  C   GLY A 227      21.932  92.571   4.864  1.00 10.37           C  
ATOM   1831  O   GLY A 227      22.048  91.400   5.220  1.00  8.86           O  
ATOM   1832  N   ILE A 228      22.584  93.083   3.811  1.00  9.14           N  
ATOM   1833  CA  ILE A 228      23.503  92.305   2.960  1.00 10.48           C  
ATOM   1834  C   ILE A 228      24.890  92.942   2.992  1.00 15.06           C  
ATOM   1835  O   ILE A 228      25.009  94.171   3.028  1.00 14.62           O  
ATOM   1836  CB  ILE A 228      22.957  92.217   1.499  1.00 13.99           C  
ATOM   1837  CG1 ILE A 228      21.585  91.496   1.446  1.00 14.20           C  
ATOM   1838  CG2 ILE A 228      23.959  91.521   0.563  1.00 14.11           C  
ATOM   1839  CD1 ILE A 228      20.664  91.958   0.367  1.00 20.40           C  
ATOM   1840  N   GLY A 229      25.913  92.104   2.967  1.00 12.43           N  
ATOM   1841  CA  GLY A 229      27.301  92.553   2.901  1.00 14.39           C  
ATOM   1842  C   GLY A 229      27.796  92.405   1.479  1.00 19.25           C  
ATOM   1843  O   GLY A 229      27.441  93.200   0.608  1.00 19.32           O  
ATOM   1844  N   ILE A 230      28.603  91.371   1.245  1.00 17.89           N  
ATOM   1845  CA  ILE A 230      29.101  90.965  -0.071  1.00 18.37           C  
ATOM   1846  C   ILE A 230      27.875  90.486  -0.885  1.00 23.53           C  
ATOM   1847  O   ILE A 230      26.999  89.792  -0.347  1.00 21.12           O  
ATOM   1848  CB  ILE A 230      30.125  89.780   0.048  1.00 20.99           C  
ATOM   1849  CG1 ILE A 230      31.430  90.185   0.770  1.00 20.33           C  
ATOM   1850  CG2 ILE A 230      30.425  89.148  -1.329  1.00 21.23           C  
ATOM   1851  CD1 ILE A 230      32.131  88.976   1.472  1.00 17.28           C  
ATOM   1852  N   ALA A 231      27.842  90.840  -2.174  1.00 21.77           N  
ATOM   1853  CA  ALA A 231      26.795  90.415  -3.103  1.00 20.99           C  
ATOM   1854  C   ALA A 231      27.395  90.442  -4.506  1.00 23.13           C  
ATOM   1855  O   ALA A 231      27.602  91.518  -5.069  1.00 23.17           O  
ATOM   1856  CB  ALA A 231      25.590  91.328  -2.998  1.00 21.52           C  
ATOM   1857  N   GLU A 232      27.784  89.263  -5.011  1.00 18.33           N  
ATOM   1858  CA  GLU A 232      28.450  89.123  -6.307  1.00 18.18           C  
ATOM   1859  C   GLU A 232      27.647  88.201  -7.173  1.00 21.58           C  
ATOM   1860  O   GLU A 232      27.224  87.135  -6.717  1.00 20.82           O  
ATOM   1861  CB  GLU A 232      29.866  88.580  -6.125  1.00 19.62           C  
ATOM   1862  CG  GLU A 232      30.771  89.552  -5.381  1.00 31.53           C  
ATOM   1863  CD  GLU A 232      32.103  89.002  -4.911  1.00 38.98           C  
ATOM   1864  OE1 GLU A 232      32.286  87.763  -4.927  1.00 18.33           O  
ATOM   1865  OE2 GLU A 232      32.948  89.814  -4.472  1.00 44.84           O1-
ATOM   1866  N   GLY A 233      27.427  88.623  -8.411  1.00 19.21           N  
ATOM   1867  CA  GLY A 233      26.632  87.869  -9.375  1.00 19.29           C  
ATOM   1868  C   GLY A 233      25.148  88.094  -9.171  1.00 21.37           C  
ATOM   1869  O   GLY A 233      24.361  87.174  -9.364  1.00 19.27           O  
ATOM   1870  N   VAL A 234      24.754  89.325  -8.776  1.00 19.28           N  
ATOM   1871  CA  VAL A 234      23.342  89.665  -8.551  1.00 19.30           C  
ATOM   1872  C   VAL A 234      23.116  91.165  -8.653  1.00 24.29           C  
ATOM   1873  O   VAL A 234      23.985  91.936  -8.258  1.00 24.31           O  
ATOM   1874  CB  VAL A 234      22.812  89.093  -7.190  1.00 21.92           C  
ATOM   1875  CG1 VAL A 234      23.519  89.725  -5.984  1.00 22.10           C  
ATOM   1876  CG2 VAL A 234      21.301  89.244  -7.065  1.00 20.79           C  
ATOM   1877  N   ASP A 235      21.930  91.572  -9.144  1.00 22.30           N  
ATOM   1878  CA  ASP A 235      21.528  92.972  -9.188  1.00 23.35           C  
ATOM   1879  C   ASP A 235      20.562  93.189  -8.016  1.00 26.68           C  
ATOM   1880  O   ASP A 235      19.367  92.892  -8.110  1.00 25.07           O  
ATOM   1881  CB  ASP A 235      20.885  93.343 -10.532  1.00 26.27           C  
ATOM   1882  CG  ASP A 235      21.860  93.276 -11.695  1.00 33.93           C  
ATOM   1883  OD1 ASP A 235      22.952  93.881 -11.591  1.00 30.12           O  
ATOM   1884  OD2 ASP A 235      21.538  92.599 -12.701  1.00 44.67           O1-
ATOM   1885  N   LEU A 236      21.112  93.676  -6.889  1.00 22.12           N  
ATOM   1886  CA  LEU A 236      20.331  93.900  -5.678  1.00 20.28           C  
ATOM   1887  C   LEU A 236      19.322  95.008  -5.862  1.00 21.36           C  
ATOM   1888  O   LEU A 236      19.662  96.027  -6.466  1.00 22.44           O  
ATOM   1889  CB  LEU A 236      21.235  94.308  -4.500  1.00 19.93           C  
ATOM   1890  CG  LEU A 236      22.231  93.300  -3.958  1.00 23.41           C  
ATOM   1891  CD1 LEU A 236      22.946  93.893  -2.779  1.00 22.57           C  
ATOM   1892  CD2 LEU A 236      21.556  91.989  -3.575  1.00 25.26           C  
ATOM   1893  N   PRO A 237      18.131  94.900  -5.236  1.00 14.20           N  
ATOM   1894  CA  PRO A 237      17.160  96.003  -5.307  1.00 13.12           C  
ATOM   1895  C   PRO A 237      17.720  97.350  -4.812  1.00 16.83           C  
ATOM   1896  O   PRO A 237      18.631  97.394  -3.978  1.00 16.70           O  
ATOM   1897  CB  PRO A 237      15.995  95.494  -4.445  1.00 14.30           C  
ATOM   1898  CG  PRO A 237      16.106  94.036  -4.494  1.00 18.49           C  
ATOM   1899  CD  PRO A 237      17.559  93.734  -4.536  1.00 14.72           C  
ATOM   1900  N   THR A 238      17.190  98.452  -5.361  1.00 13.88           N  
ATOM   1901  CA  THR A 238      17.675  99.818  -5.117  1.00 13.21           C  
ATOM   1902  C   THR A 238      17.000 100.520  -3.906  1.00 16.93           C  
ATOM   1903  O   THR A 238      17.222 101.713  -3.656  1.00 15.92           O  
ATOM   1904  CB  THR A 238      17.549 100.613  -6.413  1.00 22.22           C  
ATOM   1905  CG2 THR A 238      18.388 100.004  -7.535  1.00 18.07           C  
ATOM   1906  OG1 THR A 238      16.169 100.680  -6.814  1.00 27.38           O  
ATOM   1907  N   THR A 239      16.169  99.779  -3.175  1.00 13.14           N  
ATOM   1908  CA  THR A 239      15.545 100.229  -1.947  1.00 11.97           C  
ATOM   1909  C   THR A 239      15.821  99.128  -0.924  1.00 13.74           C  
ATOM   1910  O   THR A 239      15.899  97.941  -1.286  1.00  9.06           O  
ATOM   1911  CB  THR A 239      14.058 100.529  -2.120  1.00 20.25           C  
ATOM   1912  CG2 THR A 239      13.799 101.567  -3.200  1.00 21.21           C  
ATOM   1913  OG1 THR A 239      13.340  99.317  -2.358  1.00 17.35           O  
ATOM   1914  N   HIS A 240      16.013  99.538   0.337  1.00 11.12           N  
ATOM   1915  CA  HIS A 240      16.302  98.619   1.428  1.00 11.29           C  
ATOM   1916  C   HIS A 240      15.175  97.598   1.671  1.00 13.98           C  
ATOM   1917  O   HIS A 240      15.473  96.435   1.927  1.00 12.66           O  
ATOM   1918  CB  HIS A 240      16.597  99.399   2.736  1.00 11.65           C  
ATOM   1919  CG  HIS A 240      17.099  98.513   3.825  1.00 14.01           C  
ATOM   1920  CD2 HIS A 240      16.463  98.041   4.922  1.00 14.74           C  
ATOM   1921  ND1 HIS A 240      18.364  97.966   3.768  1.00 15.70           N  
ATOM   1922  CE1 HIS A 240      18.474  97.200   4.843  1.00 14.56           C  
ATOM   1923  NE2 HIS A 240      17.350  97.214   5.566  1.00 14.87           N  
ATOM   1924  N   TYR A 241      13.903  98.029   1.589  1.00 10.39           N  
ATOM   1925  CA  TYR A 241      12.773  97.148   1.819  1.00 11.23           C  
ATOM   1926  C   TYR A 241      12.696  96.041   0.766  1.00 15.81           C  
ATOM   1927  O   TYR A 241      12.484  94.871   1.112  1.00 14.63           O  
ATOM   1928  CB  TYR A 241      11.472  97.958   1.886  1.00 13.22           C  
ATOM   1929  CG  TYR A 241      10.242  97.140   2.204  1.00 16.45           C  
ATOM   1930  CD1 TYR A 241      10.162  96.392   3.370  1.00 19.34           C  
ATOM   1931  CD2 TYR A 241       9.165  97.093   1.322  1.00 17.15           C  
ATOM   1932  CE1 TYR A 241       9.039  95.613   3.654  1.00 22.94           C  
ATOM   1933  CE2 TYR A 241       8.042  96.315   1.590  1.00 18.00           C  
ATOM   1934  CZ  TYR A 241       7.978  95.580   2.761  1.00 25.88           C  
ATOM   1935  OH  TYR A 241       6.835  94.869   3.039  1.00 28.52           O  
ATOM   1936  N   ALA A 242      12.927  96.402  -0.502  1.00 12.75           N  
ATOM   1937  CA  ALA A 242      12.945  95.452  -1.610  1.00 12.54           C  
ATOM   1938  C   ALA A 242      14.056  94.413  -1.433  1.00 13.63           C  
ATOM   1939  O   ALA A 242      13.845  93.259  -1.799  1.00 13.06           O  
ATOM   1940  CB  ALA A 242      13.105  96.185  -2.923  1.00 13.98           C  
ATOM   1941  N   ARG A 243      15.221  94.797  -0.851  1.00  8.82           N  
ATOM   1942  CA  ARG A 243      16.315  93.852  -0.581  1.00  9.17           C  
ATOM   1943  C   ARG A 243      15.899  92.795   0.469  1.00 12.48           C  
ATOM   1944  O   ARG A 243      16.233  91.621   0.332  1.00 10.88           O  
ATOM   1945  CB  ARG A 243      17.578  94.580  -0.097  1.00 11.84           C  
ATOM   1946  CG  ARG A 243      18.281  95.378  -1.186  1.00 18.39           C  
ATOM   1947  CD  ARG A 243      19.482  96.103  -0.656  1.00 16.18           C  
ATOM   1948  NE  ARG A 243      20.251  96.724  -1.737  1.00 25.12           N  
ATOM   1949  CZ  ARG A 243      21.533  97.085  -1.662  1.00 37.42           C  
ATOM   1950  NH1 ARG A 243      22.221  96.908  -0.536  1.00 22.87           N1+
ATOM   1951  NH2 ARG A 243      22.138  97.624  -2.712  1.00 26.20           N  
ATOM   1952  N   LEU A 244      15.165  93.231   1.501  1.00 10.42           N  
ATOM   1953  CA  LEU A 244      14.624  92.360   2.568  1.00 10.16           C  
ATOM   1954  C   LEU A 244      13.526  91.448   2.006  1.00 12.30           C  
ATOM   1955  O   LEU A 244      13.504  90.267   2.350  1.00 12.71           O  
ATOM   1956  CB  LEU A 244      14.085  93.198   3.742  1.00  9.64           C  
ATOM   1957  CG  LEU A 244      15.110  94.109   4.471  1.00 13.90           C  
ATOM   1958  CD1 LEU A 244      14.449  94.876   5.576  1.00 13.93           C  
ATOM   1959  CD2 LEU A 244      16.282  93.325   5.048  1.00 14.32           C  
ATOM   1960  N   GLN A 245      12.648  91.969   1.123  1.00  7.60           N  
ATOM   1961  CA  GLN A 245      11.647  91.134   0.437  1.00  7.16           C  
ATOM   1962  C   GLN A 245      12.383  90.103  -0.487  1.00 10.46           C  
ATOM   1963  O   GLN A 245      11.984  88.941  -0.560  1.00  8.58           O  
ATOM   1964  CB  GLN A 245      10.690  91.985  -0.418  1.00  8.97           C  
ATOM   1965  CG  GLN A 245       9.717  92.873   0.348  1.00 17.19           C  
ATOM   1966  CD  GLN A 245       8.873  93.689  -0.629  1.00 42.60           C  
ATOM   1967  NE2 GLN A 245       7.561  93.415  -0.713  1.00 34.12           N  
ATOM   1968  OE1 GLN A 245       9.385  94.559  -1.351  1.00 35.99           O  
ATOM   1969  N   TRP A 246      13.489  90.523  -1.156  1.00  7.90           N  
ATOM   1970  CA  TRP A 246      14.260  89.607  -1.993  1.00  7.51           C  
ATOM   1971  C   TRP A 246      14.907  88.486  -1.154  1.00 11.81           C  
ATOM   1972  O   TRP A 246      14.855  87.320  -1.572  1.00 11.03           O  
ATOM   1973  CB  TRP A 246      15.314  90.363  -2.810  1.00  6.66           C  
ATOM   1974  CG  TRP A 246      16.195  89.460  -3.605  1.00  7.89           C  
ATOM   1975  CD1 TRP A 246      15.846  88.718  -4.698  1.00 10.76           C  
ATOM   1976  CD2 TRP A 246      17.545  89.111  -3.296  1.00  7.80           C  
ATOM   1977  CE2 TRP A 246      17.973  88.189  -4.278  1.00 11.34           C  
ATOM   1978  CE3 TRP A 246      18.464  89.550  -2.332  1.00  8.95           C  
ATOM   1979  NE1 TRP A 246      16.901  87.941  -5.096  1.00 10.24           N  
ATOM   1980  CZ2 TRP A 246      19.270  87.666  -4.295  1.00 10.04           C  
ATOM   1981  CZ3 TRP A 246      19.756  89.065  -2.373  1.00  9.98           C  
ATOM   1982  CH2 TRP A 246      20.144  88.113  -3.326  1.00 10.53           C  
ATOM   1983  N   LEU A 247      15.519  88.822   0.009  1.00  8.76           N  
ATOM   1984  CA  LEU A 247      16.111  87.808   0.907  1.00  8.24           C  
ATOM   1985  C   LEU A 247      15.002  86.847   1.347  1.00  8.06           C  
ATOM   1986  O   LEU A 247      15.172  85.640   1.197  1.00  5.99           O  
ATOM   1987  CB  LEU A 247      16.761  88.453   2.159  1.00  9.02           C  
ATOM   1988  CG  LEU A 247      18.111  89.103   1.991  1.00 14.04           C  
ATOM   1989  CD1 LEU A 247      18.568  89.722   3.306  1.00 14.22           C  
ATOM   1990  CD2 LEU A 247      19.142  88.125   1.446  1.00 16.55           C  
ATOM   1991  N   LYS A 248      13.835  87.380   1.790  1.00  4.12           N  
ATOM   1992  CA  LYS A 248      12.685  86.524   2.160  1.00  4.75           C  
ATOM   1993  C   LYS A 248      12.295  85.547   1.024  1.00  8.31           C  
ATOM   1994  O   LYS A 248      12.092  84.358   1.258  1.00  6.42           O  
ATOM   1995  CB  LYS A 248      11.456  87.339   2.586  1.00  6.66           C  
ATOM   1996  CG  LYS A 248      10.407  86.511   3.316  1.00  7.00           C  
ATOM   1997  CD  LYS A 248       9.106  87.300   3.505  1.00  4.04           C  
ATOM   1998  CE  LYS A 248       7.940  86.438   3.937  1.00 11.29           C  
ATOM   1999  NZ  LYS A 248       6.764  87.267   4.297  1.00 20.44           N1+
ATOM   2000  N   SER A 249      12.260  86.050  -0.191  1.00  7.01           N  
ATOM   2001  CA  SER A 249      11.879  85.281  -1.378  1.00  6.81           C  
ATOM   2002  C   SER A 249      12.875  84.151  -1.785  1.00 10.04           C  
ATOM   2003  O   SER A 249      12.465  83.263  -2.538  1.00  9.29           O  
ATOM   2004  CB  SER A 249      11.623  86.225  -2.559  1.00  9.45           C  
ATOM   2005  OG  SER A 249      12.810  86.649  -3.216  1.00 15.34           O  
ATOM   2006  N   ILE A 250      14.159  84.183  -1.303  1.00  5.46           N  
ATOM   2007  CA  ILE A 250      15.141  83.139  -1.617  1.00  4.94           C  
ATOM   2008  C   ILE A 250      15.441  82.225  -0.386  1.00  7.86           C  
ATOM   2009  O   ILE A 250      16.462  81.527  -0.384  1.00  5.64           O  
ATOM   2010  CB  ILE A 250      16.424  83.716  -2.299  1.00  7.48           C  
ATOM   2011  CG1 ILE A 250      17.240  84.661  -1.371  1.00  8.51           C  
ATOM   2012  CG2 ILE A 250      16.025  84.433  -3.608  1.00  7.40           C  
ATOM   2013  CD1 ILE A 250      18.555  85.006  -1.900  1.00 10.06           C  
ATOM   2014  N   GLY A 251      14.525  82.198   0.605  1.00  5.42           N  
ATOM   2015  CA  GLY A 251      14.631  81.342   1.785  1.00  5.74           C  
ATOM   2016  C   GLY A 251      15.207  81.932   3.064  1.00  8.00           C  
ATOM   2017  O   GLY A 251      15.392  81.184   4.027  1.00  5.98           O  
ATOM   2018  N   ILE A 252      15.449  83.265   3.124  1.00  4.97           N  
ATOM   2019  CA  ILE A 252      16.029  83.900   4.322  1.00  5.21           C  
ATOM   2020  C   ILE A 252      14.959  84.468   5.243  1.00  9.33           C  
ATOM   2021  O   ILE A 252      14.100  85.209   4.789  1.00  9.42           O  
ATOM   2022  CB  ILE A 252      17.102  84.957   3.933  1.00  8.13           C  
ATOM   2023  CG1 ILE A 252      18.314  84.282   3.220  1.00  7.04           C  
ATOM   2024  CG2 ILE A 252      17.530  85.868   5.129  1.00  9.13           C  
ATOM   2025  CD1 ILE A 252      19.136  83.324   4.034  1.00 13.28           C  
ATOM   2026  N   PRO A 253      15.000  84.165   6.557  1.00  6.65           N  
ATOM   2027  CA  PRO A 253      13.965  84.716   7.450  1.00  6.61           C  
ATOM   2028  C   PRO A 253      14.174  86.223   7.749  1.00  8.45           C  
ATOM   2029  O   PRO A 253      15.303  86.662   7.971  1.00  3.38           O  
ATOM   2030  CB  PRO A 253      14.097  83.846   8.699  1.00  7.56           C  
ATOM   2031  CG  PRO A 253      15.579  83.487   8.715  1.00 11.63           C  
ATOM   2032  CD  PRO A 253      15.945  83.286   7.293  1.00  7.15           C  
ATOM   2033  N   VAL A 254      13.094  87.011   7.660  1.00  7.72           N  
ATOM   2034  CA  VAL A 254      13.097  88.450   7.952  1.00  9.27           C  
ATOM   2035  C   VAL A 254      11.940  88.731   8.916  1.00 14.78           C  
ATOM   2036  O   VAL A 254      10.944  88.002   8.916  1.00 14.93           O  
ATOM   2037  CB  VAL A 254      13.042  89.355   6.683  1.00 13.57           C  
ATOM   2038  CG1 VAL A 254      14.175  89.015   5.712  1.00 13.55           C  
ATOM   2039  CG2 VAL A 254      11.682  89.282   5.988  1.00 13.94           C  
ATOM   2040  N   ASN A 255      12.048  89.816   9.685  1.00 12.50           N  
ATOM   2041  CA  ASN A 255      11.031  90.211  10.658  1.00 13.02           C  
ATOM   2042  C   ASN A 255       9.696  90.574   9.978  1.00 15.94           C  
ATOM   2043  O   ASN A 255       9.707  91.338   9.015  1.00 14.72           O  
ATOM   2044  CB  ASN A 255      11.543  91.403  11.503  1.00 15.38           C  
ATOM   2045  CG  ASN A 255      10.712  91.646  12.745  1.00 31.02           C  
ATOM   2046  ND2 ASN A 255      11.160  91.152  13.884  1.00 32.16           N  
ATOM   2047  OD1 ASN A 255       9.620  92.198  12.686  1.00 14.37           O  
ATOM   2048  N   PRO A 256       8.537  90.078  10.478  1.00 14.22           N  
ATOM   2049  CA  PRO A 256       7.244  90.429   9.841  1.00 14.39           C  
ATOM   2050  C   PRO A 256       6.681  91.811  10.161  1.00 17.83           C  
ATOM   2051  O   PRO A 256       5.707  92.207   9.514  1.00 19.18           O  
ATOM   2052  CB  PRO A 256       6.295  89.337  10.348  1.00 15.67           C  
ATOM   2053  CG  PRO A 256       6.841  88.959  11.667  1.00 19.46           C  
ATOM   2054  CD  PRO A 256       8.339  89.142  11.606  1.00 15.30           C  
ATOM   2055  N   GLU A 257       7.267  92.546  11.118  1.00 13.35           N  
ATOM   2056  CA  GLU A 257       6.772  93.877  11.519  1.00 13.35           C  
ATOM   2057  C   GLU A 257       7.370  95.059  10.726  1.00 16.59           C  
ATOM   2058  O   GLU A 257       7.058  96.214  11.044  1.00 16.77           O  
ATOM   2059  CB  GLU A 257       7.036  94.089  13.019  1.00 14.57           C  
ATOM   2060  CG  GLU A 257       6.549  92.962  13.915  1.00 24.90           C  
ATOM   2061  CD  GLU A 257       5.060  92.691  13.823  1.00 41.16           C  
ATOM   2062  OE1 GLU A 257       4.291  93.656  13.602  1.00 31.51           O  
ATOM   2063  OE2 GLU A 257       4.663  91.515  13.992  1.00 34.78           O1-
ATOM   2064  N   ILE A 258       8.155  94.787   9.676  1.00 11.91           N  
ATOM   2065  CA  ILE A 258       8.808  95.834   8.888  1.00 11.97           C  
ATOM   2066  C   ILE A 258       7.782  96.607   8.026  1.00 16.17           C  
ATOM   2067  O   ILE A 258       6.992  95.976   7.310  1.00 15.58           O  
ATOM   2068  CB  ILE A 258       9.970  95.258   8.020  1.00 14.82           C  
ATOM   2069  CG1 ILE A 258      10.977  94.477   8.893  1.00 15.81           C  
ATOM   2070  CG2 ILE A 258      10.673  96.385   7.231  1.00 15.62           C  
ATOM   2071  CD1 ILE A 258      12.152  93.920   8.194  1.00 22.16           C  
ATOM   2072  N   ARG A 259       7.798  97.963   8.097  1.00 12.52           N  
ATOM   2073  CA  ARG A 259       6.912  98.833   7.307  1.00 12.35           C  
ATOM   2074  C   ARG A 259       7.667 100.009   6.687  1.00 15.46           C  
ATOM   2075  O   ARG A 259       8.748 100.366   7.163  1.00 13.30           O  
ATOM   2076  CB  ARG A 259       5.784  99.392   8.187  1.00 13.88           C  
ATOM   2077  CG  ARG A 259       4.887  98.351   8.828  1.00 18.14           C  
ATOM   2078  CD  ARG A 259       3.978  97.642   7.836  1.00 18.78           C  
ATOM   2079  NE  ARG A 259       3.078  96.738   8.541  1.00 16.43           N  
ATOM   2080  CZ  ARG A 259       3.362  95.490   8.917  1.00 28.68           C  
ATOM   2081  NH1 ARG A 259       4.541  94.947   8.625  1.00 17.66           N1+
ATOM   2082  NH2 ARG A 259       2.466  94.773   9.579  1.00 17.46           N  
ATOM   2083  N   LEU A 260       7.071 100.637   5.635  1.00 14.50           N  
ATOM   2084  CA  LEU A 260       7.628 101.830   4.968  1.00 14.70           C  
ATOM   2085  C   LEU A 260       6.842 103.024   5.434  1.00 21.30           C  
ATOM   2086  O   LEU A 260       5.621 102.975   5.357  1.00 21.22           O  
ATOM   2087  CB  LEU A 260       7.524 101.750   3.441  1.00 14.40           C  
ATOM   2088  CG  LEU A 260       8.436 100.757   2.733  1.00 16.68           C  
ATOM   2089  CD1 LEU A 260       8.009 100.593   1.310  1.00 15.53           C  
ATOM   2090  CD2 LEU A 260       9.901 101.159   2.847  1.00 15.84           C  
ATOM   2091  N   CYS A 261       7.517 104.081   5.941  1.00 20.79           N  
ATOM   2092  CA  CYS A 261       6.869 105.321   6.437  1.00 22.31           C  
ATOM   2093  C   CYS A 261       7.419 106.541   5.689  1.00 28.91           C  
ATOM   2094  O   CYS A 261       8.632 106.639   5.504  1.00 29.19           O  
ATOM   2095  CB  CYS A 261       7.083 105.478   7.940  1.00 23.02           C  
ATOM   2096  SG  CYS A 261       6.545 104.058   8.935  1.00 27.29           S  
ATOM   2097  N   ASN A 262       6.543 107.486   5.304  1.00 26.84           N  
ATOM   2098  CA  ASN A 262       6.945 108.716   4.609  1.00 27.22           C  
ATOM   2099  C   ASN A 262       7.040 109.892   5.569  1.00 32.35           C  
ATOM   2100  O   ASN A 262       6.014 110.407   6.018  1.00 31.46           O  
ATOM   2101  CB  ASN A 262       5.952 109.059   3.497  1.00 27.07           C  
ATOM   2102  CG  ASN A 262       5.887 108.026   2.413  1.00 42.64           C  
ATOM   2103  ND2 ASN A 262       4.818 108.046   1.640  1.00 34.50           N  
ATOM   2104  OD1 ASN A 262       6.794 107.210   2.246  1.00 39.38           O  
ATOM   2105  N   GLY A 263       8.268 110.316   5.864  1.00 30.42           N  
ATOM   2106  CA  GLY A 263       8.516 111.470   6.722  1.00 30.33           C  
ATOM   2107  C   GLY A 263       8.561 111.132   8.190  1.00 33.70           C  
ATOM   2108  O   GLY A 263       8.150 110.044   8.585  1.00 34.05           O  
ATOM   2109  N   ALA A 264       9.045 112.079   9.008  1.00 29.74           N  
ATOM   2110  CA  ALA A 264       9.218 111.884  10.449  1.00 29.18           C  
ATOM   2111  C   ALA A 264       7.925 111.631  11.227  1.00 32.40           C  
ATOM   2112  O   ALA A 264       7.935 110.829  12.159  1.00 32.65           O  
ATOM   2113  CB  ALA A 264       9.961 113.071  11.058  1.00 30.23           C  
ATOM   2114  N   ASP A 265       6.827 112.299  10.873  1.00 28.29           N  
ATOM   2115  CA  ASP A 265       5.556 112.110  11.594  1.00 27.79           C  
ATOM   2116  C   ASP A 265       4.994 110.686  11.447  1.00 29.40           C  
ATOM   2117  O   ASP A 265       4.550 110.120  12.445  1.00 29.92           O  
ATOM   2118  CB  ASP A 265       4.521 113.164  11.172  1.00 30.27           C  
ATOM   2119  CG  ASP A 265       4.864 114.576  11.634  1.00 44.43           C  
ATOM   2120  OD1 ASP A 265       5.163 114.753  12.839  1.00 43.73           O  
ATOM   2121  OD2 ASP A 265       4.826 115.505  10.789  1.00 52.95           O1-
ATOM   2122  N   GLU A 266       5.056 110.091  10.235  1.00 23.76           N  
ATOM   2123  CA  GLU A 266       4.603 108.710  10.008  1.00 22.35           C  
ATOM   2124  C   GLU A 266       5.555 107.731  10.719  1.00 24.27           C  
ATOM   2125  O   GLU A 266       5.096 106.774  11.335  1.00 22.07           O  
ATOM   2126  CB  GLU A 266       4.493 108.381   8.513  1.00 23.79           C  
ATOM   2127  CG  GLU A 266       3.265 108.983   7.847  1.00 34.39           C  
ATOM   2128  CD  GLU A 266       3.107 108.706   6.362  1.00 52.69           C  
ATOM   2129  OE1 GLU A 266       3.572 107.642   5.894  1.00 43.48           O  
ATOM   2130  OE2 GLU A 266       2.492 109.548   5.667  1.00 49.96           O1-
ATOM   2131  N   VAL A 267       6.877 108.028  10.701  1.00 22.18           N  
ATOM   2132  CA  VAL A 267       7.896 107.241  11.410  1.00 21.16           C  
ATOM   2133  C   VAL A 267       7.619 107.250  12.927  1.00 22.71           C  
ATOM   2134  O   VAL A 267       7.719 106.208  13.567  1.00 19.79           O  
ATOM   2135  CB  VAL A 267       9.330 107.717  11.083  1.00 25.05           C  
ATOM   2136  CG1 VAL A 267      10.343 107.058  12.004  1.00 24.94           C  
ATOM   2137  CG2 VAL A 267       9.690 107.443   9.630  1.00 24.72           C  
ATOM   2138  N   LEU A 268       7.252 108.412  13.498  1.00 21.03           N  
ATOM   2139  CA  LEU A 268       6.905 108.491  14.919  1.00 20.91           C  
ATOM   2140  C   LEU A 268       5.627 107.662  15.248  1.00 22.37           C  
ATOM   2141  O   LEU A 268       5.533 107.071  16.330  1.00 21.18           O  
ATOM   2142  CB  LEU A 268       6.771 109.963  15.377  1.00 21.55           C  
ATOM   2143  CG  LEU A 268       8.076 110.784  15.431  1.00 26.52           C  
ATOM   2144  CD1 LEU A 268       7.774 112.268  15.697  1.00 27.17           C  
ATOM   2145  CD2 LEU A 268       9.046 110.236  16.456  1.00 27.59           C  
ATOM   2146  N   GLY A 269       4.680 107.600  14.308  1.00 17.82           N  
ATOM   2147  CA  GLY A 269       3.501 106.749  14.449  1.00 16.41           C  
ATOM   2148  C   GLY A 269       3.881 105.274  14.542  1.00 16.13           C  
ATOM   2149  O   GLY A 269       3.323 104.540  15.356  1.00 14.45           O  
ATOM   2150  N   PHE A 270       4.876 104.839  13.738  1.00 11.86           N  
ATOM   2151  CA  PHE A 270       5.414 103.476  13.770  1.00 11.21           C  
ATOM   2152  C   PHE A 270       6.075 103.185  15.125  1.00 17.18           C  
ATOM   2153  O   PHE A 270       5.862 102.108  15.686  1.00 15.91           O  
ATOM   2154  CB  PHE A 270       6.447 103.269  12.637  1.00 12.55           C  
ATOM   2155  CG  PHE A 270       7.015 101.877  12.537  1.00 13.02           C  
ATOM   2156  CD1 PHE A 270       6.393 100.910  11.757  1.00 13.83           C  
ATOM   2157  CD2 PHE A 270       8.176 101.534  13.215  1.00 15.09           C  
ATOM   2158  CE1 PHE A 270       6.898  99.611  11.697  1.00 15.21           C  
ATOM   2159  CE2 PHE A 270       8.680 100.238  13.153  1.00 15.63           C  
ATOM   2160  CZ  PHE A 270       8.044  99.285  12.382  1.00 13.98           C  
ATOM   2161  N   TYR A 271       6.892 104.131  15.641  1.00 14.35           N  
ATOM   2162  CA  TYR A 271       7.568 103.943  16.923  1.00 14.68           C  
ATOM   2163  C   TYR A 271       6.554 103.719  18.042  1.00 21.14           C  
ATOM   2164  O   TYR A 271       6.740 102.825  18.878  1.00 19.29           O  
ATOM   2165  CB  TYR A 271       8.457 105.153  17.234  1.00 15.77           C  
ATOM   2166  CG  TYR A 271       9.008 105.208  18.640  1.00 16.71           C  
ATOM   2167  CD1 TYR A 271      10.209 104.588  18.961  1.00 18.42           C  
ATOM   2168  CD2 TYR A 271       8.403 105.997  19.614  1.00 17.06           C  
ATOM   2169  CE1 TYR A 271      10.767 104.707  20.227  1.00 18.07           C  
ATOM   2170  CE2 TYR A 271       8.936 106.101  20.891  1.00 17.43           C  
ATOM   2171  CZ  TYR A 271      10.129 105.468  21.191  1.00 26.19           C  
ATOM   2172  OH  TYR A 271      10.691 105.613  22.435  1.00 27.61           O  
ATOM   2173  N   ARG A 272       5.483 104.534  18.049  1.00 20.94           N  
ATOM   2174  CA  ARG A 272       4.421 104.436  19.060  1.00 21.90           C  
ATOM   2175  C   ARG A 272       3.675 103.104  18.938  1.00 26.02           C  
ATOM   2176  O   ARG A 272       3.405 102.468  19.957  1.00 25.75           O  
ATOM   2177  CB  ARG A 272       3.431 105.614  18.949  1.00 23.67           C  
ATOM   2178  CG  ARG A 272       3.544 106.666  20.051  1.00 36.18           C  
ATOM   2179  CD  ARG A 272       4.184 107.960  19.597  1.00 47.40           C  
ATOM   2180  NE  ARG A 272       3.409 108.660  18.570  1.00 52.84           N  
ATOM   2181  CZ  ARG A 272       3.740 109.838  18.043  1.00 67.34           C  
ATOM   2182  NH1 ARG A 272       4.841 110.472  18.444  1.00 54.74           N1+
ATOM   2183  NH2 ARG A 272       2.971 110.395  17.114  1.00 50.83           N  
ATOM   2184  N   ASP A 273       3.362 102.679  17.700  1.00 22.85           N  
ATOM   2185  CA  ASP A 273       2.665 101.407  17.461  1.00 22.58           C  
ATOM   2186  C   ASP A 273       3.480 100.225  17.977  1.00 22.94           C  
ATOM   2187  O   ASP A 273       2.948  99.412  18.733  1.00 22.10           O  
ATOM   2188  CB  ASP A 273       2.345 101.226  15.960  1.00 25.45           C  
ATOM   2189  CG  ASP A 273       1.231 102.106  15.402  1.00 36.56           C  
ATOM   2190  OD1 ASP A 273       0.504 102.744  16.209  1.00 38.58           O  
ATOM   2191  OD2 ASP A 273       1.072 102.144  14.159  1.00 40.38           O1-
ATOM   2192  N   ILE A 274       4.787 100.184  17.650  1.00 18.95           N  
ATOM   2193  CA  ILE A 274       5.700  99.118  18.094  1.00 18.40           C  
ATOM   2194  C   ILE A 274       5.913  99.141  19.612  1.00 20.66           C  
ATOM   2195  O   ILE A 274       6.022  98.066  20.206  1.00 19.49           O  
ATOM   2196  CB  ILE A 274       7.044  99.136  17.285  1.00 21.70           C  
ATOM   2197  CG1 ILE A 274       6.789  98.873  15.775  1.00 22.17           C  
ATOM   2198  CG2 ILE A 274       8.071  98.104  17.809  1.00 22.39           C  
ATOM   2199  CD1 ILE A 274       6.104  97.541  15.384  1.00 21.29           C  
ATOM   2200  N   GLN A 275       5.958 100.346  20.234  1.00 17.86           N  
ATOM   2201  CA  GLN A 275       6.058 100.527  21.686  1.00 18.62           C  
ATOM   2202  C   GLN A 275       4.819  99.913  22.407  1.00 23.88           C  
ATOM   2203  O   GLN A 275       4.981  99.263  23.440  1.00 23.21           O  
ATOM   2204  CB  GLN A 275       6.158 102.035  22.021  1.00 20.34           C  
ATOM   2205  CG  GLN A 275       6.366 102.337  23.503  1.00 28.56           C  
ATOM   2206  CD  GLN A 275       6.680 103.791  23.743  1.00 37.89           C  
ATOM   2207  NE2 GLN A 275       7.603 104.055  24.658  1.00 28.63           N  
ATOM   2208  OE1 GLN A 275       6.098 104.694  23.120  1.00 32.13           O  
ATOM   2209  N   ASN A 276       3.594 100.119  21.853  1.00 21.01           N  
ATOM   2210  CA  ASN A 276       2.356  99.558  22.418  1.00 20.94           C  
ATOM   2211  C   ASN A 276       2.224  98.027  22.151  1.00 26.73           C  
ATOM   2212  O   ASN A 276       1.502  97.356  22.892  1.00 26.38           O  
ATOM   2213  CB  ASN A 276       1.120 100.287  21.872  1.00 20.67           C  
ATOM   2214  CG  ASN A 276       1.065 101.767  22.189  1.00 40.03           C  
ATOM   2215  ND2 ASN A 276       0.428 102.534  21.323  1.00 32.84           N  
ATOM   2216  OD1 ASN A 276       1.567 102.240  23.215  1.00 35.47           O  
ATOM   2217  N   LYS A 277       2.897  97.489  21.098  1.00 23.87           N  
ATOM   2218  CA  LYS A 277       2.917  96.044  20.787  1.00 23.84           C  
ATOM   2219  C   LYS A 277       3.988  95.260  21.588  1.00 29.38           C  
ATOM   2220  O   LYS A 277       3.900  94.033  21.612  1.00 28.93           O  
ATOM   2221  CB  LYS A 277       3.114  95.786  19.276  1.00 25.89           C  
ATOM   2222  CG  LYS A 277       1.828  95.755  18.486  1.00 37.08           C  
ATOM   2223  CD  LYS A 277       2.068  95.387  17.023  1.00 45.86           C  
ATOM   2224  CE  LYS A 277       1.939  93.906  16.748  1.00 58.98           C  
ATOM   2225  NZ  LYS A 277       2.011  93.612  15.289  1.00 64.42           N1+
ATOM   2226  N   ARG A 278       5.012  95.943  22.187  1.00 27.12           N  
ATOM   2227  CA  ARG A 278       6.099  95.326  22.985  1.00 27.94           C  
ATOM   2228  C   ARG A 278       5.692  94.110  23.840  1.00 35.13           C  
ATOM   2229  O   ARG A 278       6.382  93.092  23.824  1.00 35.25           O  
ATOM   2230  CB  ARG A 278       6.749  96.361  23.946  1.00 27.21           C  
ATOM   2231  CG  ARG A 278       8.126  96.849  23.528  1.00 34.47           C  
ATOM   2232  CD  ARG A 278       9.234  96.578  24.537  1.00 40.45           C  
ATOM   2233  NE  ARG A 278       9.556  97.751  25.356  1.00 44.03           N  
ATOM   2234  CZ  ARG A 278      10.691  97.926  26.033  1.00 49.23           C  
ATOM   2235  NH1 ARG A 278      11.650  97.004  25.993  1.00 32.81           N1+
ATOM   2236  NH2 ARG A 278      10.885  99.033  26.739  1.00 32.90           N  
ATOM   2237  N   SER A 279       4.598  94.234  24.604  1.00 33.48           N  
ATOM   2238  CA  SER A 279       4.124  93.180  25.516  1.00 34.06           C  
ATOM   2239  C   SER A 279       3.538  91.928  24.821  1.00 38.44           C  
ATOM   2240  O   SER A 279       3.293  90.930  25.498  1.00 39.24           O  
ATOM   2241  CB  SER A 279       3.076  93.764  26.466  1.00 38.19           C  
ATOM   2242  OG  SER A 279       1.956  94.266  25.748  1.00 45.67           O  
ATOM   2243  N   SER A 280       3.312  91.982  23.496  1.00 33.77           N  
ATOM   2244  CA  SER A 280       2.675  90.931  22.710  1.00 32.57           C  
ATOM   2245  C   SER A 280       3.569  90.214  21.680  1.00 32.29           C  
ATOM   2246  O   SER A 280       3.127  89.190  21.157  1.00 32.05           O  
ATOM   2247  CB  SER A 280       1.482  91.554  21.983  1.00 37.52           C  
ATOM   2248  OG  SER A 280       0.988  90.789  20.896  1.00 50.68           O  
ATOM   2249  N   LEU A 281       4.787  90.714  21.381  1.00 25.28           N  
ATOM   2250  CA  LEU A 281       5.616  90.180  20.287  1.00 23.36           C  
ATOM   2251  C   LEU A 281       6.132  88.736  20.425  1.00 24.03           C  
ATOM   2252  O   LEU A 281       6.334  88.086  19.402  1.00 24.31           O  
ATOM   2253  CB  LEU A 281       6.811  91.101  20.013  1.00 22.81           C  
ATOM   2254  CG  LEU A 281       6.490  92.517  19.524  1.00 26.33           C  
ATOM   2255  CD1 LEU A 281       7.758  93.302  19.319  1.00 25.96           C  
ATOM   2256  CD2 LEU A 281       5.676  92.495  18.242  1.00 27.90           C  
ATOM   2257  N   GLY A 282       6.364  88.258  21.637  1.00 17.89           N  
ATOM   2258  CA  GLY A 282       6.895  86.910  21.834  1.00 16.55           C  
ATOM   2259  C   GLY A 282       8.414  86.816  21.752  1.00 16.32           C  
ATOM   2260  O   GLY A 282       8.956  85.711  21.733  1.00 14.87           O  
ATOM   2261  N   TYR A 283       9.113  87.976  21.722  1.00 10.22           N  
ATOM   2262  CA  TYR A 283      10.591  88.096  21.754  1.00  8.43           C  
ATOM   2263  C   TYR A 283      10.925  89.541  22.266  1.00  9.12           C  
ATOM   2264  O   TYR A 283      10.048  90.403  22.262  1.00  5.53           O  
ATOM   2265  CB  TYR A 283      11.233  87.802  20.376  1.00  7.35           C  
ATOM   2266  CG  TYR A 283      10.610  88.603  19.259  1.00  7.75           C  
ATOM   2267  CD1 TYR A 283      11.056  89.886  18.964  1.00  8.74           C  
ATOM   2268  CD2 TYR A 283       9.527  88.105  18.534  1.00  8.49           C  
ATOM   2269  CE1 TYR A 283      10.446  90.655  17.983  1.00  9.54           C  
ATOM   2270  CE2 TYR A 283       8.897  88.872  17.557  1.00  8.45           C  
ATOM   2271  CZ  TYR A 283       9.361  90.150  17.285  1.00 11.63           C  
ATOM   2272  OH  TYR A 283       8.790  90.938  16.320  1.00  9.93           O  
ATOM   2273  N   ASP A 284      12.168  89.790  22.692  1.00  7.93           N  
ATOM   2274  CA  ASP A 284      12.578  91.111  23.215  1.00  8.03           C  
ATOM   2275  C   ASP A 284      13.046  92.115  22.165  1.00 12.65           C  
ATOM   2276  O   ASP A 284      13.773  91.758  21.230  1.00 14.02           O  
ATOM   2277  CB  ASP A 284      13.686  90.947  24.279  1.00  9.64           C  
ATOM   2278  CG  ASP A 284      13.210  90.440  25.614  1.00 11.10           C  
ATOM   2279  OD1 ASP A 284      11.975  90.395  25.827  1.00 11.04           O  
ATOM   2280  OD2 ASP A 284      14.065  90.144  26.468  1.00  8.66           O1-
ATOM   2281  N   ILE A 285      12.669  93.385  22.359  1.00  8.92           N  
ATOM   2282  CA  ILE A 285      13.049  94.507  21.483  1.00  9.28           C  
ATOM   2283  C   ILE A 285      13.473  95.710  22.357  1.00 15.26           C  
ATOM   2284  O   ILE A 285      13.000  95.835  23.480  1.00 13.46           O  
ATOM   2285  CB  ILE A 285      11.967  94.880  20.420  1.00 11.65           C  
ATOM   2286  CG1 ILE A 285      10.668  95.423  21.053  1.00 11.25           C  
ATOM   2287  CG2 ILE A 285      11.658  93.679  19.503  1.00 12.55           C  
ATOM   2288  CD1 ILE A 285       9.845  96.215  20.103  1.00 21.33           C  
ATOM   2289  N   ASP A 286      14.384  96.560  21.834  1.00 15.35           N  
ATOM   2290  CA  ASP A 286      14.996  97.719  22.520  1.00 16.30           C  
ATOM   2291  C   ASP A 286      14.426  99.066  22.051  1.00 19.12           C  
ATOM   2292  O   ASP A 286      14.703 100.092  22.668  1.00 19.43           O  
ATOM   2293  CB  ASP A 286      16.538  97.738  22.198  1.00 19.42           C  
ATOM   2294  CG  ASP A 286      17.474  97.481  23.346  1.00 38.55           C  
ATOM   2295  OD1 ASP A 286      17.151  97.892  24.477  1.00 42.68           O  
ATOM   2296  OD2 ASP A 286      18.592  96.980  23.094  1.00 46.86           O1-
ATOM   2297  N   GLY A 287      13.760  99.076  20.908  1.00 14.71           N  
ATOM   2298  CA  GLY A 287      13.282 100.301  20.277  1.00 14.09           C  
ATOM   2299  C   GLY A 287      12.957  99.997  18.842  1.00 18.73           C  
ATOM   2300  O   GLY A 287      12.620  98.852  18.533  1.00 18.03           O  
ATOM   2301  N   THR A 288      13.064 100.995  17.951  1.00 16.63           N  
ATOM   2302  CA  THR A 288      12.874 100.786  16.516  1.00 15.83           C  
ATOM   2303  C   THR A 288      14.109 101.251  15.741  1.00 19.04           C  
ATOM   2304  O   THR A 288      14.684 102.275  16.107  1.00 19.06           O  
ATOM   2305  CB  THR A 288      11.628 101.509  16.025  1.00 16.57           C  
ATOM   2306  CG2 THR A 288      10.365 100.992  16.689  1.00 10.75           C  
ATOM   2307  OG1 THR A 288      11.776 102.911  16.252  1.00 14.20           O  
ATOM   2308  N   VAL A 289      14.508 100.500  14.676  1.00 13.80           N  
ATOM   2309  CA  VAL A 289      15.584 100.874  13.771  1.00 12.92           C  
ATOM   2310  C   VAL A 289      14.919 101.536  12.556  1.00 20.39           C  
ATOM   2311  O   VAL A 289      14.096 100.911  11.890  1.00 21.24           O  
ATOM   2312  CB  VAL A 289      16.465  99.681  13.368  1.00 15.80           C  
ATOM   2313  CG1 VAL A 289      17.577 100.125  12.405  1.00 15.07           C  
ATOM   2314  CG2 VAL A 289      17.048  99.013  14.604  1.00 15.62           C  
ATOM   2315  N   LEU A 290      15.268 102.801  12.288  1.00 18.02           N  
ATOM   2316  CA  LEU A 290      14.722 103.631  11.211  1.00 17.07           C  
ATOM   2317  C   LEU A 290      15.827 103.934  10.176  1.00 20.03           C  
ATOM   2318  O   LEU A 290      16.820 104.551  10.527  1.00 19.83           O  
ATOM   2319  CB  LEU A 290      14.200 104.925  11.857  1.00 17.29           C  
ATOM   2320  CG  LEU A 290      13.329 104.670  13.115  1.00 21.91           C  
ATOM   2321  CD1 LEU A 290      13.166 105.904  13.966  1.00 22.34           C  
ATOM   2322  CD2 LEU A 290      12.018 104.044  12.732  1.00 21.85           C  
ATOM   2323  N   LYS A 291      15.678 103.469   8.919  1.00 16.10           N  
ATOM   2324  CA  LYS A 291      16.678 103.668   7.853  1.00 15.47           C  
ATOM   2325  C   LYS A 291      16.123 104.482   6.691  1.00 22.70           C  
ATOM   2326  O   LYS A 291      14.911 104.450   6.457  1.00 22.98           O  
ATOM   2327  CB  LYS A 291      17.128 102.318   7.286  1.00 15.27           C  
ATOM   2328  CG  LYS A 291      18.025 101.532   8.220  1.00 24.68           C  
ATOM   2329  CD  LYS A 291      18.212 100.076   7.775  1.00 17.54           C  
ATOM   2330  CE  LYS A 291      19.187  99.402   8.718  1.00 22.04           C  
ATOM   2331  NZ  LYS A 291      19.503  97.999   8.335  1.00 25.08           N1+
ATOM   2332  N   ILE A 292      17.016 105.142   5.906  1.00 18.24           N  
ATOM   2333  CA  ILE A 292      16.593 105.817   4.681  1.00 17.03           C  
ATOM   2334  C   ILE A 292      16.429 104.646   3.693  1.00 17.71           C  
ATOM   2335  O   ILE A 292      17.328 103.798   3.583  1.00 14.67           O  
ATOM   2336  CB  ILE A 292      17.604 106.903   4.194  1.00 20.42           C  
ATOM   2337  CG1 ILE A 292      17.719 108.078   5.214  1.00 21.05           C  
ATOM   2338  CG2 ILE A 292      17.227 107.444   2.819  1.00 19.47           C  
ATOM   2339  CD1 ILE A 292      16.532 109.021   5.281  1.00 27.39           C  
ATOM   2340  N   ASN A 293      15.247 104.567   3.035  1.00 14.02           N  
ATOM   2341  CA  ASN A 293      14.885 103.461   2.149  1.00 13.48           C  
ATOM   2342  C   ASN A 293      15.674 103.431   0.851  1.00 15.93           C  
ATOM   2343  O   ASN A 293      16.092 102.363   0.408  1.00 13.53           O  
ATOM   2344  CB  ASN A 293      13.372 103.497   1.872  1.00 17.40           C  
ATOM   2345  CG  ASN A 293      12.819 102.207   1.326  1.00 30.72           C  
ATOM   2346  ND2 ASN A 293      11.934 102.286   0.336  1.00 22.63           N  
ATOM   2347  OD1 ASN A 293      13.127 101.128   1.826  1.00 19.21           O  
ATOM   2348  N   ASP A 294      15.868 104.599   0.232  1.00 14.67           N  
ATOM   2349  CA  ASP A 294      16.597 104.709  -1.025  1.00 13.84           C  
ATOM   2350  C   ASP A 294      18.072 104.410  -0.821  1.00 16.84           C  
ATOM   2351  O   ASP A 294      18.727 105.099  -0.046  1.00 15.05           O  
ATOM   2352  CB  ASP A 294      16.430 106.121  -1.600  1.00 16.08           C  
ATOM   2353  CG  ASP A 294      16.925 106.232  -3.023  1.00 22.93           C  
ATOM   2354  OD1 ASP A 294      18.133 106.475  -3.210  1.00 20.52           O  
ATOM   2355  OD2 ASP A 294      16.126 105.972  -3.949  1.00 26.69           O1-
ATOM   2356  N   ILE A 295      18.599 103.402  -1.539  1.00 14.52           N  
ATOM   2357  CA  ILE A 295      20.006 102.994  -1.430  1.00 14.14           C  
ATOM   2358  C   ILE A 295      20.975 104.058  -1.986  1.00 19.65           C  
ATOM   2359  O   ILE A 295      22.120 104.093  -1.551  1.00 19.70           O  
ATOM   2360  CB  ILE A 295      20.225 101.590  -2.101  1.00 16.71           C  
ATOM   2361  CG1 ILE A 295      19.442 100.453  -1.367  1.00 15.53           C  
ATOM   2362  CG2 ILE A 295      21.729 101.237  -2.221  1.00 17.66           C  
ATOM   2363  CD1 ILE A 295      19.915 100.078   0.000  1.00 12.42           C  
ATOM   2364  N   ALA A 296      20.550 104.904  -2.945  1.00 17.19           N  
ATOM   2365  CA  ALA A 296      21.444 105.940  -3.495  1.00 16.54           C  
ATOM   2366  C   ALA A 296      21.666 107.039  -2.452  1.00 20.37           C  
ATOM   2367  O   ALA A 296      22.790 107.504  -2.305  1.00 20.12           O  
ATOM   2368  CB  ALA A 296      20.870 106.530  -4.785  1.00 17.48           C  
ATOM   2369  N   LEU A 297      20.607 107.420  -1.703  1.00 17.12           N  
ATOM   2370  CA  LEU A 297      20.702 108.405  -0.626  1.00 16.95           C  
ATOM   2371  C   LEU A 297      21.548 107.880   0.539  1.00 22.78           C  
ATOM   2372  O   LEU A 297      22.183 108.696   1.211  1.00 23.92           O  
ATOM   2373  CB  LEU A 297      19.310 108.814  -0.119  1.00 17.00           C  
ATOM   2374  CG  LEU A 297      18.398 109.522  -1.123  1.00 21.24           C  
ATOM   2375  CD1 LEU A 297      17.115 109.958  -0.457  1.00 20.95           C  
ATOM   2376  CD2 LEU A 297      19.090 110.723  -1.782  1.00 21.74           C  
ATOM   2377  N   GLN A 298      21.553 106.529   0.786  1.00 18.23           N  
ATOM   2378  CA  GLN A 298      22.386 105.897   1.802  1.00 17.94           C  
ATOM   2379  C   GLN A 298      23.836 106.081   1.395  1.00 24.51           C  
ATOM   2380  O   GLN A 298      24.648 106.558   2.196  1.00 24.84           O  
ATOM   2381  CB  GLN A 298      22.115 104.377   1.928  1.00 18.61           C  
ATOM   2382  CG  GLN A 298      20.795 103.991   2.582  1.00 21.61           C  
ATOM   2383  CD  GLN A 298      20.692 102.498   2.814  1.00 23.47           C  
ATOM   2384  NE2 GLN A 298      19.532 102.066   3.272  1.00 12.59           N  
ATOM   2385  OE1 GLN A 298      21.612 101.709   2.522  1.00 12.83           O  
ATOM   2386  N   ASN A 299      24.166 105.675   0.151  1.00 21.66           N  
ATOM   2387  CA  ASN A 299      25.520 105.827  -0.405  1.00 21.58           C  
ATOM   2388  C   ASN A 299      25.975 107.291  -0.327  1.00 26.02           C  
ATOM   2389  O   ASN A 299      27.122 107.538   0.022  1.00 26.79           O  
ATOM   2390  CB  ASN A 299      25.594 105.352  -1.864  1.00 18.69           C  
ATOM   2391  CG  ASN A 299      25.383 103.872  -2.073  1.00 38.18           C  
ATOM   2392  ND2 ASN A 299      24.898 103.504  -3.249  1.00 35.42           N  
ATOM   2393  OD1 ASN A 299      25.692 103.039  -1.215  1.00 32.94           O  
ATOM   2394  N   GLU A 300      25.075 108.249  -0.607  1.00 22.36           N  
ATOM   2395  CA  GLU A 300      25.392 109.690  -0.549  1.00 22.41           C  
ATOM   2396  C   GLU A 300      25.693 110.130   0.904  1.00 25.88           C  
ATOM   2397  O   GLU A 300      26.697 110.801   1.133  1.00 24.79           O  
ATOM   2398  CB  GLU A 300      24.236 110.533  -1.139  1.00 23.63           C  
ATOM   2399  CG  GLU A 300      24.510 112.030  -1.242  1.00 30.02           C  
ATOM   2400  CD  GLU A 300      23.299 112.883  -1.550  1.00 39.66           C  
ATOM   2401  OE1 GLU A 300      22.367 112.377  -2.212  1.00 39.82           O  
ATOM   2402  OE2 GLU A 300      23.275 114.060  -1.122  1.00 20.59           O1-
ATOM   2403  N   LEU A 301      24.820 109.754   1.870  1.00 22.74           N  
ATOM   2404  CA  LEU A 301      25.004 110.089   3.287  1.00 22.27           C  
ATOM   2405  C   LEU A 301      26.260 109.430   3.917  1.00 24.74           C  
ATOM   2406  O   LEU A 301      26.941 110.063   4.712  1.00 23.39           O  
ATOM   2407  CB  LEU A 301      23.728 109.776   4.093  1.00 22.40           C  
ATOM   2408  CG  LEU A 301      22.511 110.659   3.771  1.00 27.50           C  
ATOM   2409  CD1 LEU A 301      21.222 110.015   4.249  1.00 27.64           C  
ATOM   2410  CD2 LEU A 301      22.651 112.060   4.368  1.00 29.39           C  
ATOM   2411  N   GLY A 302      26.570 108.198   3.536  1.00 22.16           N  
ATOM   2412  CA  GLY A 302      27.745 107.487   4.031  1.00 22.02           C  
ATOM   2413  C   GLY A 302      27.713 107.082   5.497  1.00 26.37           C  
ATOM   2414  O   GLY A 302      26.648 107.042   6.117  1.00 23.69           O  
ATOM   2415  N   PHE A 303      28.911 106.767   6.054  1.00 25.35           N  
ATOM   2416  CA  PHE A 303      29.079 106.339   7.442  1.00 26.08           C  
ATOM   2417  C   PHE A 303      30.228 107.045   8.170  1.00 31.59           C  
ATOM   2418  O   PHE A 303      31.105 107.632   7.549  1.00 31.66           O  
ATOM   2419  CB  PHE A 303      29.210 104.796   7.539  1.00 28.18           C  
ATOM   2420  CG  PHE A 303      30.543 104.185   7.182  1.00 30.50           C  
ATOM   2421  CD1 PHE A 303      31.547 104.055   8.138  1.00 33.97           C  
ATOM   2422  CD2 PHE A 303      30.752 103.617   5.932  1.00 33.05           C  
ATOM   2423  CE1 PHE A 303      32.778 103.493   7.808  1.00 34.93           C  
ATOM   2424  CE2 PHE A 303      31.973 103.014   5.615  1.00 35.81           C  
ATOM   2425  CZ  PHE A 303      32.978 102.962   6.553  1.00 34.24           C  
ATOM   2426  N   ILE A 304      30.206 106.963   9.501  1.00 29.35           N  
ATOM   2427  CA  ILE A 304      31.179 107.594  10.404  1.00 29.70           C  
ATOM   2428  C   ILE A 304      31.918 106.529  11.210  1.00 34.84           C  
ATOM   2429  O   ILE A 304      31.278 105.593  11.678  1.00 33.25           O  
ATOM   2430  CB  ILE A 304      30.449 108.546  11.413  1.00 32.65           C  
ATOM   2431  CG1 ILE A 304      29.449 109.506  10.751  1.00 32.63           C  
ATOM   2432  CG2 ILE A 304      31.459 109.327  12.246  1.00 34.06           C  
ATOM   2433  CD1 ILE A 304      28.340 109.963  11.724  1.00 40.80           C  
ATOM   2434  N   SER A 305      33.235 106.726  11.462  1.00 34.32           N  
ATOM   2435  CA  SER A 305      34.051 105.851  12.328  1.00 35.08           C  
ATOM   2436  C   SER A 305      35.462 106.416  12.597  1.00 42.03           C  
ATOM   2437  O   SER A 305      36.217 106.565  11.630  1.00 44.42           O  
ATOM   2438  CB  SER A 305      34.239 104.477  11.712  1.00 39.12           C  
ATOM   2439  OG  SER A 305      34.839 103.657  12.704  1.00 48.34           O  
ATOM   2440  N   LYS A 306      35.905 106.647  13.849  1.00 36.90           N  
ATOM   2441  CA  LYS A 306      35.191 106.528  15.130  1.00 35.10           C  
ATOM   2442  C   LYS A 306      35.103 107.954  15.627  1.00 36.06           C  
ATOM   2443  O   LYS A 306      36.134 108.535  15.949  1.00 35.92           O  
ATOM   2444  CB  LYS A 306      35.915 105.600  16.133  1.00 36.65           C  
ATOM   2445  CG  LYS A 306      37.442 105.629  16.189  1.00 51.20           C  
ATOM   2446  CD  LYS A 306      38.077 104.372  15.563  1.00 61.60           C  
ATOM   2447  CE  LYS A 306      38.286 103.232  16.537  1.00 66.33           C  
ATOM   2448  NZ  LYS A 306      37.056 102.435  16.782  1.00 75.06           N1+
ATOM   2449  N   ALA A 307      33.910 108.567  15.565  1.00 29.83           N  
ATOM   2450  CA  ALA A 307      33.783 109.987  15.848  1.00 28.20           C  
ATOM   2451  C   ALA A 307      32.939 110.349  17.059  1.00 28.76           C  
ATOM   2452  O   ALA A 307      31.879 109.766  17.297  1.00 27.41           O  
ATOM   2453  CB  ALA A 307      33.250 110.701  14.615  1.00 28.69           C  
ATOM   2454  N   PRO A 308      33.361 111.408  17.785  1.00 22.91           N  
ATOM   2455  CA  PRO A 308      32.591 111.843  18.948  1.00 20.93           C  
ATOM   2456  C   PRO A 308      31.303 112.553  18.579  1.00 20.94           C  
ATOM   2457  O   PRO A 308      31.209 113.185  17.520  1.00 19.12           O  
ATOM   2458  CB  PRO A 308      33.565 112.771  19.665  1.00 22.70           C  
ATOM   2459  CG  PRO A 308      34.390 113.316  18.624  1.00 26.82           C  
ATOM   2460  CD  PRO A 308      34.575 112.234  17.623  1.00 23.39           C  
ATOM   2461  N   ARG A 309      30.311 112.459  19.476  1.00 15.88           N  
ATOM   2462  CA  ARG A 309      29.037 113.161  19.328  1.00 15.31           C  
ATOM   2463  C   ARG A 309      29.193 114.631  19.791  1.00 19.41           C  
ATOM   2464  O   ARG A 309      28.308 115.442  19.538  1.00 18.73           O  
ATOM   2465  CB  ARG A 309      27.936 112.474  20.156  1.00 14.10           C  
ATOM   2466  CG  ARG A 309      27.599 111.056  19.682  1.00 24.08           C  
ATOM   2467  CD  ARG A 309      26.207 110.602  20.145  1.00 19.67           C  
ATOM   2468  NE  ARG A 309      25.895 109.214  19.759  1.00 11.20           N  
ATOM   2469  CZ  ARG A 309      26.360 108.121  20.368  1.00 23.49           C  
ATOM   2470  NH1 ARG A 309      27.185 108.225  21.404  1.00 13.20           N1+
ATOM   2471  NH2 ARG A 309      26.019 106.917  19.933  1.00 25.68           N  
ATOM   2472  N   TRP A 310      30.325 114.958  20.459  1.00 14.93           N  
ATOM   2473  CA  TRP A 310      30.634 116.286  21.014  1.00 13.86           C  
ATOM   2474  C   TRP A 310      31.524 117.176  20.103  1.00 18.75           C  
ATOM   2475  O   TRP A 310      31.813 118.318  20.492  1.00 16.89           O  
ATOM   2476  CB  TRP A 310      31.257 116.150  22.424  1.00 11.40           C  
ATOM   2477  CG  TRP A 310      32.347 115.123  22.564  1.00 12.01           C  
ATOM   2478  CD1 TRP A 310      32.203 113.835  22.988  1.00 14.75           C  
ATOM   2479  CD2 TRP A 310      33.743 115.288  22.252  1.00 11.76           C  
ATOM   2480  CE2 TRP A 310      34.393 114.081  22.592  1.00 15.89           C  
ATOM   2481  CE3 TRP A 310      34.521 116.364  21.793  1.00 12.88           C  
ATOM   2482  NE1 TRP A 310      33.426 113.201  23.005  1.00 14.43           N  
ATOM   2483  CZ2 TRP A 310      35.774 113.896  22.410  1.00 15.16           C  
ATOM   2484  CZ3 TRP A 310      35.882 116.181  21.614  1.00 14.10           C  
ATOM   2485  CH2 TRP A 310      36.493 114.956  21.902  1.00 14.95           C  
ATOM   2486  N   ALA A 311      31.928 116.677  18.894  1.00 15.96           N  
ATOM   2487  CA  ALA A 311      32.736 117.447  17.945  1.00 15.42           C  
ATOM   2488  C   ALA A 311      32.231 117.349  16.512  1.00 18.54           C  
ATOM   2489  O   ALA A 311      31.729 116.304  16.103  1.00 18.12           O  
ATOM   2490  CB  ALA A 311      34.178 116.980  17.993  1.00 16.17           C  
ATOM   2491  N   ILE A 312      32.406 118.432  15.734  1.00 13.66           N  
ATOM   2492  CA  ILE A 312      32.097 118.440  14.302  1.00 13.31           C  
ATOM   2493  C   ILE A 312      33.107 119.313  13.546  1.00 15.85           C  
ATOM   2494  O   ILE A 312      33.506 120.366  14.041  1.00 16.66           O  
ATOM   2495  CB  ILE A 312      30.630 118.876  14.007  1.00 15.59           C  
ATOM   2496  CG1 ILE A 312      30.156 118.358  12.649  1.00 15.77           C  
ATOM   2497  CG2 ILE A 312      30.461 120.384  14.096  1.00 15.59           C  
ATOM   2498  CD1 ILE A 312      28.672 118.292  12.513  1.00 22.04           C  
ATOM   2499  N   ALA A 313      33.499 118.876  12.360  1.00  9.87           N  
ATOM   2500  CA  ALA A 313      34.352 119.642  11.473  1.00  9.95           C  
ATOM   2501  C   ALA A 313      33.445 120.352  10.459  1.00 16.18           C  
ATOM   2502  O   ALA A 313      32.922 119.699   9.558  1.00 15.90           O  
ATOM   2503  CB  ALA A 313      35.326 118.732  10.742  1.00 10.42           C  
ATOM   2504  N   TYR A 314      33.214 121.657  10.621  1.00 13.15           N  
ATOM   2505  CA  TYR A 314      32.413 122.406   9.643  1.00 14.14           C  
ATOM   2506  C   TYR A 314      33.394 122.773   8.502  1.00 16.35           C  
ATOM   2507  O   TYR A 314      34.187 123.695   8.635  1.00 14.16           O  
ATOM   2508  CB  TYR A 314      31.736 123.642  10.283  1.00 15.93           C  
ATOM   2509  CG  TYR A 314      30.805 124.481   9.412  1.00 18.65           C  
ATOM   2510  CD1 TYR A 314      30.574 124.161   8.074  1.00 20.83           C  
ATOM   2511  CD2 TYR A 314      30.163 125.598   9.927  1.00 19.95           C  
ATOM   2512  CE1 TYR A 314      29.752 124.948   7.274  1.00 21.88           C  
ATOM   2513  CE2 TYR A 314      29.342 126.392   9.134  1.00 21.58           C  
ATOM   2514  CZ  TYR A 314      29.147 126.071   7.802  1.00 29.44           C  
ATOM   2515  OH  TYR A 314      28.359 126.850   6.986  1.00 32.14           O  
ATOM   2516  N   LYS A 315      33.321 122.019   7.389  1.00 13.49           N  
ATOM   2517  CA  LYS A 315      34.194 122.156   6.231  1.00 14.14           C  
ATOM   2518  C   LYS A 315      33.819 123.377   5.367  1.00 21.52           C  
ATOM   2519  O   LYS A 315      32.648 123.797   5.338  1.00 21.35           O  
ATOM   2520  CB  LYS A 315      34.137 120.875   5.367  1.00 16.56           C  
ATOM   2521  CG  LYS A 315      34.481 119.567   6.102  1.00 24.60           C  
ATOM   2522  CD  LYS A 315      35.989 119.372   6.358  1.00 30.38           C  
ATOM   2523  CE  LYS A 315      36.817 119.012   5.136  1.00 35.76           C  
ATOM   2524  NZ  LYS A 315      36.437 117.729   4.495  1.00 32.20           N1+
ATOM   2525  N   PHE A 316      34.822 123.950   4.669  1.00 18.66           N  
ATOM   2526  CA  PHE A 316      34.591 125.109   3.796  1.00 18.50           C  
ATOM   2527  C   PHE A 316      34.087 124.657   2.416  1.00 25.23           C  
ATOM   2528  O   PHE A 316      34.576 123.645   1.899  1.00 25.78           O  
ATOM   2529  CB  PHE A 316      35.874 125.930   3.599  1.00 18.96           C  
ATOM   2530  CG  PHE A 316      36.433 126.641   4.815  1.00 18.95           C  
ATOM   2531  CD1 PHE A 316      35.609 127.385   5.648  1.00 20.43           C  
ATOM   2532  CD2 PHE A 316      37.800 126.667   5.057  1.00 19.74           C  
ATOM   2533  CE1 PHE A 316      36.125 128.051   6.759  1.00 21.25           C  
ATOM   2534  CE2 PHE A 316      38.324 127.381   6.138  1.00 21.99           C  
ATOM   2535  CZ  PHE A 316      37.478 128.045   6.999  1.00 20.20           C  
ATOM   2536  N   PRO A 317      33.156 125.408   1.779  1.00 22.60           N  
ATOM   2537  CA  PRO A 317      32.737 125.047   0.409  1.00 26.73           C  
ATOM   2538  C   PRO A 317      33.797 125.477  -0.611  1.00 72.07           C  
ATOM   2539  O   PRO A 317      34.171 124.720  -1.505  1.00 46.61           O  
ATOM   2540  CB  PRO A 317      31.438 125.831   0.217  1.00 27.85           C  
ATOM   2541  CG  PRO A 317      31.594 127.034   1.082  1.00 31.20           C  
ATOM   2542  CD  PRO A 317      32.494 126.647   2.240  1.00 25.45           C  
TER   
HETATM 2543  C1  IWH A1318       8.579  66.393  15.506  1.00  3.24           C  
HETATM 2544  N1  IWH A1318       8.731  71.944  12.052  1.00  7.99           N  
HETATM 2545  O1  IWH A1318      10.997  72.185  12.250  1.00  9.74           O  
HETATM 2546  C2  IWH A1318       8.593  67.816  15.008  1.00  7.11           C  
HETATM 2547  N2  IWH A1318       5.278  71.333   9.737  1.00  4.95           N  
HETATM 2548  O2  IWH A1318       6.483  71.536   7.886  1.00  3.00           O  
HETATM 2549  C3  IWH A1318       8.869  68.103  13.685  1.00  8.34           C  
HETATM 2550  C4  IWH A1318       8.910  69.403  13.227  1.00  7.20           C  
HETATM 2551  C5  IWH A1318       8.653  70.469  14.081  1.00  7.33           C  
HETATM 2552  C6  IWH A1318       8.382  70.207  15.440  1.00  9.13           C  
HETATM 2553  C7  IWH A1318       8.354  68.880  15.867  1.00  6.63           C  
HETATM 2554  C8  IWH A1318       8.181  71.306  16.452  1.00  9.91           C  
HETATM 2555  C9  IWH A1318       8.594  71.877  13.527  1.00  8.17           C  
HETATM 2556  C10 IWH A1318       7.617  71.776  11.254  1.00  6.97           C  
HETATM 2557  C11 IWH A1318       7.694  71.805   9.894  1.00  6.57           C  
HETATM 2558  C12 IWH A1318       8.980  72.049   9.316  1.00  5.58           C  
HETATM 2559  C13 IWH A1318      10.078  72.189  10.082  1.00  6.22           C  
HETATM 2560  C14 IWH A1318      10.013  72.135  11.511  1.00  6.95           C  
HETATM 2561  C15 IWH A1318       6.437  71.539   9.118  1.00  5.43           C  
HETATM 2562  N   JCF A1319      21.220  97.513  10.844  1.00  6.96           N  
HETATM 2563  C   JCF A1319      23.170  98.361   9.700  1.00  6.98           C  
HETATM 2564  O   JCF A1319      18.484  97.160  10.822  1.00  8.26           O  
HETATM 2565  C1  JCF A1319      22.544  97.635  10.854  1.00  8.11           C  
HETATM 2566  N1  JCF A1319      19.111  94.860  16.328  1.00 16.63           N  
HETATM 2567  O1  JCF A1319      17.344  94.607  14.973  1.00  9.78           O  
HETATM 2568  C2  JCF A1319      23.332  97.172  11.924  1.00  9.41           C  
HETATM 2569  C3  JCF A1319      22.739  96.561  12.988  1.00  9.02           C  
HETATM 2570  C4  JCF A1319      21.336  96.413  13.026  1.00  7.28           C  
HETATM 2571  C5  JCF A1319      20.646  95.747  14.057  1.00  7.52           C  
HETATM 2572  C6  JCF A1319      19.278  95.612  14.019  1.00 11.94           C  
HETATM 2573  C7  JCF A1319      18.552  96.103  12.931  1.00 12.04           C  
HETATM 2574  C8  JCF A1319      19.193  96.745  11.898  1.00  7.82           C  
HETATM 2575  C9  JCF A1319      20.606  96.910  11.922  1.00  8.35           C  
HETATM 2576  C10 JCF A1319      18.511  94.975  15.155  1.00 12.90           C  
HETATM 2577  O   HOH A2001      19.347  59.501 -10.092  1.00 36.10           O  
HETATM 2578  O   HOH A2002      22.659  57.792  -8.511  1.00 28.49           O  
HETATM 2579  O   HOH A2003      25.902  62.774  -3.407  1.00 35.50           O  
HETATM 2580  O   HOH A2004      11.764  53.463  -3.636  1.00 35.73           O  
HETATM 2581  O   HOH A2005      23.278  62.862  -2.880  1.00 22.58           O  
HETATM 2582  O   HOH A2006      16.752  62.751  -9.770  1.00 31.51           O  
HETATM 2583  O   HOH A2007       5.652  63.461   0.120  1.00 18.18           O  
HETATM 2584  O   HOH A2008      14.184  52.932  -0.140  1.00 22.47           O  
HETATM 2585  O   HOH A2009      12.088  74.792  15.231  1.00 35.22           O  
HETATM 2586  O   HOH A2010      20.808  66.173  -3.249  1.00 30.52           O  
HETATM 2587  O   HOH A2011      -0.220  65.608   4.862  1.00 25.20           O  
HETATM 2588  O   HOH A2012      10.501  59.902  -4.304  1.00 23.99           O  
HETATM 2589  O   HOH A2013      12.799  73.008  -1.854  1.00 14.76           O  
HETATM 2590  O   HOH A2014       7.398  70.393  -0.073  1.00 19.49           O  
HETATM 2591  O   HOH A2015       9.460  63.078  -1.238  1.00 29.79           O  
HETATM 2592  O   HOH A2016       6.052  65.190  -1.944  1.00 31.93           O  
HETATM 2593  O   HOH A2017      14.654  76.173   3.419  1.00  7.65           O  
HETATM 2594  O   HOH A2018      19.385  71.805   3.336  1.00 17.18           O  
HETATM 2595  O   HOH A2019      19.042  68.220  -3.005  1.00 30.85           O  
HETATM 2596  O   HOH A2020      16.518  71.131  -2.977  1.00 30.72           O  
HETATM 2597  O   HOH A2021      22.231  68.386  -0.640  1.00 17.19           O  
HETATM 2598  O   HOH A2022      11.207  74.929  -2.940  1.00 20.06           O  
HETATM 2599  O   HOH A2023       3.278  68.323  -0.158  1.00 10.07           O  
HETATM 2600  O   HOH A2024       4.347  64.993   2.162  1.00 12.48           O  
HETATM 2601  O   HOH A2025      18.983  69.356  13.268  1.00 11.20           O  
HETATM 2602  O   HOH A2026      17.817  72.143   5.884  1.00 15.96           O  
HETATM 2603  O   HOH A2027      15.909  74.950   5.431  1.00  9.39           O  
HETATM 2604  O   HOH A2028      15.333  73.550   9.357  1.00  3.80           O  
HETATM 2605  O   HOH A2029      16.853  70.606   8.865  1.00  8.60           O  
HETATM 2606  O   HOH A2030       4.783  72.347   5.989  1.00  3.00           O  
HETATM 2607  O   HOH A2031       4.803  77.991  11.575  1.00 22.85           O  
HETATM 2608  O   HOH A2032       4.961  73.543  15.907  1.00  5.94           O  
HETATM 2609  O   HOH A2033       5.653  77.938  15.220  1.00 39.87           O  
HETATM 2610  O   HOH A2034       9.636  75.111  16.321  1.00 21.28           O  
HETATM 2611  O   HOH A2035       7.504  81.658  12.595  1.00 25.87           O  
HETATM 2612  O   HOH A2036      11.392  81.925  11.694  1.00 14.28           O  
HETATM 2613  O   HOH A2037      11.121  79.859  13.366  1.00 29.98           O  
HETATM 2614  O   HOH A2038      13.409  72.603  11.044  1.00 20.70           O  
HETATM 2615  O   HOH A2039       7.554  85.229   9.644  1.00 26.90           O  
HETATM 2616  O   HOH A2040      10.330  85.503   7.705  1.00 21.66           O  
HETATM 2617  O   HOH A2041      23.701  95.998   6.269  1.00 32.16           O  
HETATM 2618  O   HOH A2042       2.670  83.948   4.889  1.00 41.21           O  
HETATM 2619  O   HOH A2043       0.527  79.352  10.920  1.00 35.73           O  
HETATM 2620  O   HOH A2044       1.125  83.476  10.024  1.00 48.68           O  
HETATM 2621  O   HOH A2045      -0.018  82.470   7.766  1.00 33.44           O  
HETATM 2622  O   HOH A2046       3.819  85.312  11.590  1.00 32.54           O  
HETATM 2623  O   HOH A2047      -0.374  76.627   7.917  1.00 25.02           O  
HETATM 2624  O   HOH A2048       1.789  82.165   3.033  1.00 24.74           O  
HETATM 2625  O   HOH A2049      -1.509  71.360   7.913  1.00 31.67           O  
HETATM 2626  O   HOH A2050      -1.252  68.380   4.253  1.00 28.47           O  
HETATM 2627  O   HOH A2051       1.092  72.277  10.572  1.00 15.55           O  
HETATM 2628  O   HOH A2052       1.975  67.014  14.162  1.00  4.33           O  
HETATM 2629  O   HOH A2053       1.417  69.674  13.863  1.00 12.02           O  
HETATM 2630  O   HOH A2054       2.767  73.248  12.678  1.00 36.18           O  
HETATM 2631  O   HOH A2055       2.357  70.744  16.279  1.00 27.90           O  
HETATM 2632  O   HOH A2056      27.496 114.991  -0.967  1.00 22.51           O  
HETATM 2633  O   HOH A2057       0.753  64.051   9.703  1.00 19.14           O  
HETATM 2634  O   HOH A2058       2.025  61.669   8.421  1.00 17.09           O  
HETATM 2635  O   HOH A2059      15.134  70.532  11.361  1.00 21.85           O  
HETATM 2636  O   HOH A2060      12.230  66.389  13.022  1.00 27.50           O  
HETATM 2637  O   HOH A2061       8.204  59.533   1.593  1.00 25.10           O  
HETATM 2638  O   HOH A2062       6.125  60.797   0.476  1.00 37.83           O  
HETATM 2639  O   HOH A2063      12.813  55.853   9.057  1.00 11.46           O  
HETATM 2640  O   HOH A2064      17.349  63.608  14.716  1.00 42.82           O  
HETATM 2641  O   HOH A2065       7.608  56.308   9.007  1.00 19.89           O  
HETATM 2642  O   HOH A2066      21.794  60.543   7.644  1.00 12.18           O  
HETATM 2643  O   HOH A2067      19.869  64.844  11.820  1.00 41.99           O  
HETATM 2644  O   HOH A2068      22.924  61.466   9.935  1.00 16.01           O  
HETATM 2645  O   HOH A2069      26.492  55.174   7.083  1.00 12.49           O  
HETATM 2646  O   HOH A2070      25.488  50.698   1.227  1.00 24.37           O  
HETATM 2647  O   HOH A2071      17.944  50.973   1.425  1.00 33.26           O  
HETATM 2648  O   HOH A2072      15.187  52.085   6.282  1.00 17.06           O  
HETATM 2649  O   HOH A2073      15.358  75.424  17.894  1.00 17.61           O  
HETATM 2650  O   HOH A2074      28.159  62.793  -1.909  1.00 34.97           O  
HETATM 2651  O   HOH A2075      28.279  67.570  -0.348  1.00 27.72           O  
HETATM 2652  O   HOH A2076      28.775  72.245   3.691  1.00 40.28           O  
HETATM 2653  O   HOH A2077      25.987  69.601  -1.628  1.00 24.50           O  
HETATM 2654  O   HOH A2078       8.295  81.114  20.102  1.00 30.29           O  
HETATM 2655  O   HOH A2079      20.218  68.270  10.891  1.00 10.15           O  
HETATM 2656  O   HOH A2080      23.894  64.335  11.878  1.00 50.94           O  
HETATM 2657  O   HOH A2081      22.947  66.845  12.357  1.00 14.85           O  
HETATM 2658  O   HOH A2082      26.171  66.141  10.605  1.00 25.75           O  
HETATM 2659  O   HOH A2083      27.513  66.037   6.737  1.00 21.48           O  
HETATM 2660  O   HOH A2084      27.017  72.130  13.066  1.00 12.57           O  
HETATM 2661  O   HOH A2085      15.286  76.404   7.591  1.00 17.02           O  
HETATM 2662  O   HOH A2086      27.571  85.876  32.083  1.00 42.01           O  
HETATM 2663  O   HOH A2087      32.894  64.835  13.386  1.00 45.81           O  
HETATM 2664  O   HOH A2088      43.112  79.389  14.590  1.00 30.12           O  
HETATM 2665  O   HOH A2089      37.019  89.136  17.468  1.00 34.14           O  
HETATM 2666  O   HOH A2090      39.996  86.412   7.732  1.00 26.87           O  
HETATM 2667  O   HOH A2091      36.891  94.691   7.900  1.00 32.05           O  
HETATM 2668  O   HOH A2092      32.051  88.157   7.706  1.00  7.20           O  
HETATM 2669  O   HOH A2093      32.356  91.022   4.625  1.00 20.41           O  
HETATM 2670  O   HOH A2094      37.452  87.618  -1.440  1.00 33.47           O  
HETATM 2671  O   HOH A2095      35.665  85.425   2.707  1.00 33.27           O  
HETATM 2672  O   HOH A2096      30.245  98.684   5.419  1.00 36.72           O  
HETATM 2673  O   HOH A2097      26.401  96.456   7.971  1.00  8.56           O  
HETATM 2674  O   HOH A2098      26.350  94.829  10.161  1.00 24.51           O  
HETATM 2675  O   HOH A2099      23.710  97.913  16.854  1.00 22.51           O  
HETATM 2676  O   HOH A2100      26.039 104.212  18.941  1.00 32.36           O  
HETATM 2677  O   HOH A2101      23.672 104.927  12.674  1.00 10.53           O  
HETATM 2678  O   HOH A2102      24.350 105.548  24.110  1.00 20.58           O  
HETATM 2679  O   HOH A2103      22.228 101.482  20.007  1.00 24.94           O  
HETATM 2680  O   HOH A2104      14.113 106.982  25.062  1.00 20.02           O  
HETATM 2681  O   HOH A2105      11.709 109.523  25.670  1.00 42.69           O  
HETATM 2682  O   HOH A2106       9.842 111.973  23.275  1.00 19.27           O  
HETATM 2683  O   HOH A2107       6.543 109.177  21.256  1.00 32.19           O  
HETATM 2684  O   HOH A2108       5.528 111.870  21.841  1.00 34.28           O  
HETATM 2685  O   HOH A2109      10.171 115.557  21.800  1.00 30.00           O  
HETATM 2686  O   HOH A2110      13.961 118.629  17.163  1.00 32.83           O  
HETATM 2687  O   HOH A2111       4.506  84.034  19.800  1.00 31.95           O  
HETATM 2688  O   HOH A2112      12.699 116.837  11.198  1.00 30.05           O  
HETATM 2689  O   HOH A2113      14.586 119.461  14.453  1.00 37.83           O  
HETATM 2690  O   HOH A2114       6.968 115.339  17.039  1.00 36.64           O  
HETATM 2691  O   HOH A2115      24.485 115.089  14.215  1.00 20.17           O  
HETATM 2692  O   HOH A2116      11.902 114.498   5.559  1.00 31.94           O  
HETATM 2693  O   HOH A2117      10.692 118.027   5.454  1.00 47.41           O  
HETATM 2694  O   HOH A2118      21.596 121.480   0.131  1.00 38.30           O  
HETATM 2695  O   HOH A2119      25.188 115.180   0.450  1.00 23.76           O  
HETATM 2696  O   HOH A2120      26.157 113.271   2.150  1.00 24.88           O  
HETATM 2697  O   HOH A2121      28.967 112.233   3.356  1.00 29.98           O  
HETATM 2698  O   HOH A2122      20.460 114.149  -2.966  1.00 36.35           O  
HETATM 2699  O   HOH A2123      17.150 119.698  -1.528  1.00 27.14           O  
HETATM 2700  O   HOH A2124      16.753 113.140  -4.103  1.00 24.46           O  
HETATM 2701  O   HOH A2125       9.033 113.686   3.564  1.00 52.18           O  
HETATM 2702  O   HOH A2126      12.803 108.651  -0.560  1.00 23.44           O  
HETATM 2703  O   HOH A2127      14.563 106.938   0.940  1.00 23.72           O  
HETATM 2704  O   HOH A2128      15.081  99.632   9.281  1.00 24.99           O  
HETATM 2705  O   HOH A2129      16.898  96.088   8.074  1.00 25.09           O  
HETATM 2706  O   HOH A2130      15.814  93.441  12.492  1.00 41.25           O  
HETATM 2707  O   HOH A2131      13.272  93.435  13.451  1.00 34.09           O  
HETATM 2708  O   HOH A2132      19.975  95.171  19.792  1.00 27.77           O  
HETATM 2709  O   HOH A2133      21.722  99.210  21.377  1.00 32.52           O  
HETATM 2710  O   HOH A2134      17.916  86.800  22.501  1.00 12.43           O  
HETATM 2711  O   HOH A2135      16.744  88.936  23.582  1.00 11.54           O  
HETATM 2712  O   HOH A2136      21.499  93.229  21.875  1.00 13.98           O  
HETATM 2713  O   HOH A2137      21.613  94.585  25.235  1.00 34.88           O  
HETATM 2714  O   HOH A2138      16.601  90.172  25.968  1.00  7.96           O  
HETATM 2715  O   HOH A2139      19.389  92.376  27.595  1.00 24.14           O  
HETATM 2716  O   HOH A2140      23.073  93.057  18.214  1.00 21.18           O  
HETATM 2717  O   HOH A2141      26.129  92.006  18.870  1.00 21.22           O  
HETATM 2718  O   HOH A2142      27.675  89.100  17.633  1.00 26.57           O  
HETATM 2719  O   HOH A2143      30.981  85.473   7.226  1.00 29.25           O  
HETATM 2720  O   HOH A2144      25.177  82.248  -2.875  1.00 15.16           O  
HETATM 2721  O   HOH A2145      29.604  76.146  -2.711  1.00 42.07           O  
HETATM 2722  O   HOH A2146      22.758  75.603  -3.228  1.00 35.94           O  
HETATM 2723  O   HOH A2147      25.739  73.785   3.897  1.00 35.30           O  
HETATM 2724  O   HOH A2148      29.027  74.877   6.391  1.00 23.03           O  
HETATM 2725  O   HOH A2149      34.152  78.178   6.782  1.00 37.98           O  
HETATM 2726  O   HOH A2150      29.928  90.369  18.366  1.00 16.85           O  
HETATM 2727  O   HOH A2151      29.637  93.469  18.170  1.00 25.96           O  
HETATM 2728  O   HOH A2152      39.226  98.435  14.017  0.50 61.58           O  
HETATM 2729  O   HOH A2153      32.712  76.804  13.284  1.00 23.72           O  
HETATM 2730  O   HOH A2154      34.598  77.113   9.527  1.00 25.43           O  
HETATM 2731  O   HOH A2155      30.715  77.454  15.987  1.00 18.68           O  
HETATM 2732  O   HOH A2156      30.987  73.884  10.113  1.00 22.10           O  
HETATM 2733  O   HOH A2157      30.937  75.282  17.620  1.00 24.50           O  
HETATM 2734  O   HOH A2158      20.155  71.579  14.470  1.00 10.67           O  
HETATM 2735  O   HOH A2159      20.178  76.278  17.646  1.00  6.77           O  
HETATM 2736  O   HOH A2160      17.425  76.547  16.542  1.00 11.65           O  
HETATM 2737  O   HOH A2161      16.300  69.362  13.463  1.00 34.63           O  
HETATM 2738  O   HOH A2162      14.929  78.741  14.368  1.00  3.00           O  
HETATM 2739  O   HOH A2163      14.089  78.754   7.152  1.00  8.44           O  
HETATM 2740  O   HOH A2164      18.542  74.401   3.895  1.00  9.68           O  
HETATM 2741  O   HOH A2165      16.468  75.730   1.255  1.00 24.82           O  
HETATM 2742  O   HOH A2166      16.962  74.529  -1.869  1.00 23.69           O  
HETATM 2743  O   HOH A2167      17.640  75.774  -4.118  1.00 35.56           O  
HETATM 2744  O   HOH A2168      21.532  70.973  -3.742  1.00 30.45           O  
HETATM 2745  O   HOH A2169      20.751  77.461  -3.839  1.00 17.32           O  
HETATM 2746  O   HOH A2170      19.968  75.690  -5.895  1.00 37.01           O  
HETATM 2747  O   HOH A2171      14.630  79.548  -8.610  1.00 18.21           O  
HETATM 2748  O   HOH A2172      19.251  77.123 -13.167  1.00 40.65           O  
HETATM 2749  O   HOH A2173      15.543  75.349  -5.839  1.00 45.81           O  
HETATM 2750  O   HOH A2174      14.528  77.913 -12.217  1.00 25.28           O  
HETATM 2751  O   HOH A2175      19.656  85.086  -7.028  1.00 25.00           O  
HETATM 2752  O   HOH A2176      23.144  78.266 -13.034  1.00 54.27           O  
HETATM 2753  O   HOH A2177      31.587  82.250  -6.408  1.00 21.44           O  
HETATM 2754  O   HOH A2178      34.565  83.270   0.016  1.00 27.02           O  
HETATM 2755  O   HOH A2179      14.011  87.698  22.473  1.00 10.92           O  
HETATM 2756  O   HOH A2180       7.924  83.218  22.093  1.00 14.97           O  
HETATM 2757  O   HOH A2181       5.599  86.478  25.523  1.00 28.52           O  
HETATM 2758  O   HOH A2182       9.409  91.138  27.693  1.00 21.08           O  
HETATM 2759  O   HOH A2183       7.686  77.910  27.072  1.00 26.27           O  
HETATM 2760  O   HOH A2184      10.332  79.491  20.846  1.00 36.56           O  
HETATM 2761  O   HOH A2185       8.207  79.535  32.944  1.00 32.71           O  
HETATM 2762  O   HOH A2186      11.956  72.310  29.694  1.00 35.09           O  
HETATM 2763  O   HOH A2187      12.417  81.998  32.502  1.00 10.32           O  
HETATM 2764  O   HOH A2188      13.612  68.787  33.782  1.00 44.32           O  
HETATM 2765  O   HOH A2189      20.412  73.870  30.048  1.00 41.88           O  
HETATM 2766  O   HOH A2190      18.455  80.109  39.191  1.00 38.12           O  
HETATM 2767  O   HOH A2191      22.681  85.165  32.563  1.00 21.40           O  
HETATM 2768  O   HOH A2192      16.665  87.746  35.632  1.00 23.49           O  
HETATM 2769  O   HOH A2193      21.716  91.626  28.632  1.00 38.22           O  
HETATM 2770  O   HOH A2194      18.257  91.226  32.861  1.00 20.94           O  
HETATM 2771  O   HOH A2195      22.554  91.253  31.177  1.00 48.32           O  
HETATM 2772  O   HOH A2196      27.556  89.593  23.820  1.00 38.07           O  
HETATM 2773  O   HOH A2197      27.465  88.177  26.709  1.00 36.90           O  
HETATM 2774  O   HOH A2198      25.810  84.716  28.650  1.00 22.97           O  
HETATM 2775  O   HOH A2199      27.920  85.326  21.761  1.00 24.31           O  
HETATM 2776  O   HOH A2200      25.648  78.304  27.759  1.00 32.82           O  
HETATM 2777  O   HOH A2201      32.859  87.560  22.770  1.00 39.50           O  
HETATM 2778  O   HOH A2202      30.057  87.048  29.315  1.00 36.04           O  
HETATM 2779  O   HOH A2203      21.668  68.089  20.220  1.00 14.47           O  
HETATM 2780  O   HOH A2204      19.507  68.490  18.626  1.00 30.26           O  
HETATM 2781  O   HOH A2205      16.220  74.191  25.829  1.00 48.88           O  
HETATM 2782  O   HOH A2206      21.152  72.864  26.955  1.00 32.95           O  
HETATM 2783  O   HOH A2207      12.293  78.931  19.067  1.00 25.80           O  
HETATM 2784  O   HOH A2208      10.463  87.867  14.318  1.00 39.32           O  
HETATM 2785  O   HOH A2209      10.839  85.492  13.006  1.00 34.37           O  
HETATM 2786  O   HOH A2210      14.336  91.260   9.855  1.00 17.67           O  
HETATM 2787  O   HOH A2211      21.890  96.036   2.775  1.00 27.52           O  
HETATM 2788  O   HOH A2212      24.798  96.605   1.785  1.00 33.27           O  
HETATM 2789  O   HOH A2213      30.191  92.632  -3.062  1.00 20.94           O  
HETATM 2790  O   HOH A2214      32.100  86.423  -7.499  1.00 38.16           O  
HETATM 2791  O   HOH A2215      32.680  91.667  -2.496  1.00 42.08           O  
HETATM 2792  O   HOH A2216      28.881  91.037  -9.384  1.00 29.97           O  
HETATM 2793  O   HOH A2217      24.829  89.655 -12.608  1.00 28.45           O  
HETATM 2794  O   HOH A2218      24.084  94.536  -6.965  1.00 12.61           O  
HETATM 2795  O   HOH A2219      20.244  89.972 -10.777  1.00 28.10           O  
HETATM 2796  O   HOH A2220      17.122  94.368  -8.540  1.00  9.71           O  
HETATM 2797  O   HOH A2221      20.702  96.767  -8.983  1.00 21.71           O  
HETATM 2798  O   HOH A2222      21.505  98.332  -5.483  1.00 24.38           O  
HETATM 2799  O   HOH A2223      14.605  97.852  -6.895  1.00 10.97           O  
HETATM 2800  O   HOH A2224      17.907 104.045  -5.176  1.00 19.06           O  
HETATM 2801  O   HOH A2225      14.766  99.457  -9.103  1.00 30.30           O  
HETATM 2802  O   HOH A2226      15.035 103.277  -6.827  1.00 32.54           O  
HETATM 2803  O   HOH A2227      12.873  98.914  -5.172  1.00 18.74           O  
HETATM 2804  O   HOH A2228      10.797  99.836  -1.285  1.00 12.63           O  
HETATM 2805  O   HOH A2229       6.979  93.608   5.974  1.00 15.11           O  
HETATM 2806  O   HOH A2230       3.787  94.621   1.369  1.00 29.70           O  
HETATM 2807  O   HOH A2231       9.201  97.530  -2.163  1.00 25.83           O  
HETATM 2808  O   HOH A2232       6.609  91.264   0.719  1.00 31.41           O  
HETATM 2809  O   HOH A2233       4.132  86.048   3.935  1.00 29.50           O  
HETATM 2810  O   HOH A2234       7.975  89.844   5.940  1.00 32.36           O  
HETATM 2811  O   HOH A2235      14.153  78.627   4.336  1.00  7.62           O  
HETATM 2812  O   HOH A2236      10.282  84.974  10.385  1.00 46.91           O  
HETATM 2813  O   HOH A2237       8.327  87.827   7.731  1.00 17.86           O  
HETATM 2814  O   HOH A2238       4.826  91.801   6.391  1.00 34.41           O  
HETATM 2815  O   HOH A2239       2.717  92.046  10.764  1.00 24.66           O  
HETATM 2816  O   HOH A2240       4.578  96.439  12.234  1.00 15.50           O  
HETATM 2817  O   HOH A2241       6.512  89.958  15.300  1.00 20.75           O  
HETATM 2818  O   HOH A2242       3.758 102.518   8.034  1.00 32.64           O  
HETATM 2819  O   HOH A2243       6.621 114.696   8.680  1.00 31.83           O  
HETATM 2820  O   HOH A2244       9.703 114.574   7.296  1.00 32.53           O  
HETATM 2821  O   HOH A2245       2.580 115.028   9.298  1.00 41.34           O  
HETATM 2822  O   HOH A2246       2.946 105.307  10.494  1.00 25.75           O  
HETATM 2823  O   HOH A2247       1.071 105.063  12.807  1.00 35.58           O  
HETATM 2824  O   HOH A2248       0.651 105.606  16.009  1.00 37.95           O  
HETATM 2825  O   HOH A2249       9.863 108.217  23.379  1.00 27.46           O  
HETATM 2826  O   HOH A2250       2.307 100.900  12.027  1.00 16.52           O  
HETATM 2827  O   HOH A2251       3.402  97.151  24.854  1.00 21.27           O  
HETATM 2828  O   HOH A2252       7.002  99.857  26.389  1.00 37.95           O  
HETATM 2829  O   HOH A2253       6.339 107.459  23.373  1.00 35.67           O  
HETATM 2830  O   HOH A2254       9.246 102.237  27.238  1.00 21.67           O  
HETATM 2831  O   HOH A2255      10.686  93.742  24.831  1.00 14.02           O  
HETATM 2832  O   HOH A2256      12.692  93.763  26.694  1.00 32.71           O  
HETATM 2833  O   HOH A2257       2.441  90.552  18.089  1.00 44.05           O  
HETATM 2834  O   HOH A2258       3.209  87.535  23.981  1.00 34.67           O  
HETATM 2835  O   HOH A2259       7.097  84.750  18.874  1.00 31.91           O  
HETATM 2836  O   HOH A2260       4.949  88.637  17.127  1.00 32.98           O  
HETATM 2837  O   HOH A2261      15.572 100.614  25.272  1.00 20.05           O  
HETATM 2838  O   HOH A2262      17.944 100.062  26.454  1.00 33.01           O  
HETATM 2839  O   HOH A2263      21.611  97.742   6.151  1.00 27.33           O  
HETATM 2840  O   HOH A2264      11.894 104.731  -1.254  1.00 19.58           O  
HETATM 2841  O   HOH A2265      17.485 108.911  -4.957  1.00 17.19           O  
HETATM 2842  O   HOH A2266      13.606 105.295  -3.300  1.00 33.50           O  
HETATM 2843  O   HOH A2267      24.115 101.381   1.458  1.00 24.33           O  
HETATM 2844  O   HOH A2268      28.895 105.578   0.522  1.00 27.48           O  
HETATM 2845  O   HOH A2269      22.489 110.727  -4.357  1.00 25.97           O  
HETATM 2846  O   HOH A2270      26.478 114.615  17.351  1.00 30.87           O  
HETATM 2847  O   HOH A2271      33.930 110.354  23.626  1.00 26.97           O  
HETATM 2848  O   HOH A2272      37.223 125.411  -0.628  1.00 27.49           O  
CONECT 2543 2546
CONECT 2544 2555 2556 2560
CONECT 2545 2560
CONECT 2546 2543 2549 2553
CONECT 2547 2561
CONECT 2548 2561
CONECT 2549 2546 2550
CONECT 2550 2549 2551
CONECT 2551 2550 2552 2555
CONECT 2552 2551 2553 2554
CONECT 2553 2546 2552
CONECT 2554 2552
CONECT 2555 2544 2551
CONECT 2556 2544 2557
CONECT 2557 2556 2558 2561
CONECT 2558 2557 2559
CONECT 2559 2558 2560
CONECT 2560 2544 2545 2559
CONECT 2561 2547 2548 2557
CONECT 2562 2565 2575
CONECT 2563 2565
CONECT 2564 2574
CONECT 2565 2562 2563 2568
CONECT 2566 2576
CONECT 2567 2576
CONECT 2568 2565 2569
CONECT 2569 2568 2570
CONECT 2570 2569 2571 2575
CONECT 2571 2570 2572
CONECT 2572 2571 2573 2576
CONECT 2573 2572 2574
CONECT 2574 2573 2564 2575
CONECT 2575 2574 2562 2570
CONECT 2576 2567 2566 2572
END
