# Supplementary material for: Solvent-Site Prediction for Fragment Docking and Its Implication on Fragment-Based Drug Discovery
Source: J Chem Inf Model. 2025 Nov 24;65(23):12959–77. doi: 10.1021/acs.jcim.5c02352 (PMC12690578; doi:10.1021/acs.jcim.5c02352)
Supplement: Supplementary file 3 [file ci5c02352_si_003.zip › Frag2Lead_dataset/2015-13/rec-lead.pdb]

ATOM      1  N   MET A   1      21.028  57.504 -13.907  1.00 78.58           N  
ATOM      2  CA  MET A   1      19.916  57.614 -12.969  1.00 77.47           C  
ATOM      3  C   MET A   1      19.803  56.365 -12.143  1.00 82.91           C  
ATOM      4  O   MET A   1      19.888  55.262 -12.681  1.00 83.22           O  
ATOM      5  CB  MET A   1      18.605  57.843 -13.715  1.00 79.02           C  
ATOM      6  CG  MET A   1      17.426  58.044 -12.819  1.00 82.12           C  
ATOM      7  SD  MET A   1      16.161  59.051 -13.598  1.00 86.36           S  
ATOM      8  CE  MET A   1      16.907  60.683 -13.429  1.00 83.66           C  
ATOM      9  N   THR A   2      19.566  56.542 -10.841  1.00 79.74           N  
ATOM     10  CA  THR A   2      19.349  55.445  -9.903  1.00 79.74           C  
ATOM     11  C   THR A   2      18.099  55.778  -9.122  1.00 83.81           C  
ATOM     12  O   THR A   2      17.731  56.947  -9.000  1.00 83.31           O  
ATOM     13  CB  THR A   2      20.583  55.169  -9.001  1.00 88.32           C  
ATOM     14  CG2 THR A   2      21.383  56.420  -8.672  1.00 85.14           C  
ATOM     15  OG1 THR A   2      20.150  54.541  -7.788  1.00 88.45           O  
ATOM     16  N   ASN A   3      17.452  54.745  -8.594  1.00 80.95           N  
ATOM     17  CA  ASN A   3      16.223  54.881  -7.816  1.00 80.86           C  
ATOM     18  C   ASN A   3      16.453  55.624  -6.521  1.00 84.10           C  
ATOM     19  O   ASN A   3      15.625  56.448  -6.147  1.00 83.86           O  
ATOM     20  CB  ASN A   3      15.645  53.501  -7.511  1.00 83.15           C  
ATOM     21  CG  ASN A   3      14.485  53.503  -6.549  1.00104.63           C  
ATOM     22  ND2 ASN A   3      13.472  54.341  -6.790  1.00 85.63           N  
ATOM     23  OD1 ASN A   3      14.491  52.764  -5.559  1.00106.44           O  
ATOM     24  N   ILE A   4      17.575  55.342  -5.843  1.00 79.54           N  
ATOM     25  CA  ILE A   4      17.890  55.957  -4.565  1.00 78.01           C  
ATOM     26  C   ILE A   4      18.207  57.423  -4.750  1.00 80.13           C  
ATOM     27  O   ILE A   4      17.615  58.225  -4.049  1.00 80.04           O  
ATOM     28  CB  ILE A   4      19.021  55.207  -3.818  1.00 81.35           C  
ATOM     29  CG1 ILE A   4      18.703  53.687  -3.648  1.00 81.95           C  
ATOM     30  CG2 ILE A   4      19.294  55.861  -2.461  1.00 81.87           C  
ATOM     31  CD1 ILE A   4      17.368  53.344  -2.952  1.00 88.07           C  
ATOM     32  N   GLN A   5      19.086  57.797  -5.697  1.00 76.37           N  
ATOM     33  CA  GLN A   5      19.415  59.220  -5.909  1.00 76.21           C  
ATOM     34  C   GLN A   5      18.163  60.034  -6.299  1.00 79.09           C  
ATOM     35  O   GLN A   5      18.084  61.203  -5.929  1.00 79.10           O  
ATOM     36  CB  GLN A   5      20.553  59.413  -6.942  1.00 77.87           C  
ATOM     37  CG  GLN A   5      21.124  60.845  -7.072  1.00101.68           C  
ATOM     38  CD  GLN A   5      21.825  61.385  -5.836  1.00119.84           C  
ATOM     39  NE2 GLN A   5      21.070  61.972  -4.907  1.00104.41           N  
ATOM     40  OE1 GLN A   5      23.059  61.362  -5.737  1.00116.93           O  
ATOM     41  N   THR A   6      17.175  59.408  -6.986  1.00 73.78           N  
ATOM     42  CA  THR A   6      15.895  60.044  -7.345  1.00 72.52           C  
ATOM     43  C   THR A   6      15.051  60.315  -6.082  1.00 73.74           C  
ATOM     44  O   THR A   6      14.436  61.377  -5.984  1.00 73.18           O  
ATOM     45  CB  THR A   6      15.145  59.166  -8.365  1.00 83.27           C  
ATOM     46  CG2 THR A   6      13.730  59.651  -8.660  1.00 79.68           C  
ATOM     47  OG1 THR A   6      15.911  59.124  -9.573  1.00 87.17           O  
ATOM     48  N   GLN A   7      15.035  59.367  -5.122  1.00 68.73           N  
ATOM     49  CA  GLN A   7      14.289  59.505  -3.861  1.00 67.98           C  
ATOM     50  C   GLN A   7      14.890  60.558  -2.924  1.00 70.67           C  
ATOM     51  O   GLN A   7      14.144  61.266  -2.257  1.00 70.76           O  
ATOM     52  CB  GLN A   7      14.198  58.162  -3.116  1.00 68.98           C  
ATOM     53  CG  GLN A   7      13.446  57.075  -3.879  1.00 85.21           C  
ATOM     54  CD  GLN A   7      11.985  57.010  -3.524  1.00116.21           C  
ATOM     55  NE2 GLN A   7      11.469  55.793  -3.306  1.00116.18           N  
ATOM     56  OE1 GLN A   7      11.295  58.040  -3.475  1.00110.55           O  
ATOM     57  N   LEU A   8      16.214  60.641  -2.838  1.00 66.59           N  
ATOM     58  CA  LEU A   8      16.875  61.605  -1.961  1.00 67.04           C  
ATOM     59  C   LEU A   8      16.668  63.027  -2.462  1.00 74.09           C  
ATOM     60  O   LEU A   8      16.327  63.900  -1.676  1.00 74.52           O  
ATOM     61  CB  LEU A   8      18.382  61.309  -1.851  1.00 66.89           C  
ATOM     62  CG  LEU A   8      18.792  59.962  -1.231  1.00 70.98           C  
ATOM     63  CD1 LEU A   8      20.261  59.813  -1.263  1.00 70.58           C  
ATOM     64  CD2 LEU A   8      18.358  59.832   0.212  1.00 74.66           C  
ATOM     65  N   ASP A   9      16.877  63.254  -3.763  1.00 72.70           N  
ATOM     66  CA  ASP A   9      16.688  64.556  -4.415  1.00 72.52           C  
ATOM     67  C   ASP A   9      15.252  65.086  -4.233  1.00 74.69           C  
ATOM     68  O   ASP A   9      15.067  66.276  -3.976  1.00 73.93           O  
ATOM     69  CB  ASP A   9      17.007  64.440  -5.924  1.00 74.90           C  
ATOM     70  CG  ASP A   9      18.474  64.215  -6.279  1.00 90.30           C  
ATOM     71  OD1 ASP A   9      19.330  64.234  -5.352  1.00 91.80           O  
ATOM     72  OD2 ASP A   9      18.763  63.980  -7.479  1.00 95.97           O1-
ATOM     73  N   ASN A  10      14.248  64.197  -4.367  1.00 70.62           N  
ATOM     74  CA  ASN A  10      12.824  64.553  -4.235  1.00 69.97           C  
ATOM     75  C   ASN A  10      12.430  64.845  -2.789  1.00 69.91           C  
ATOM     76  O   ASN A  10      11.594  65.726  -2.556  1.00 69.11           O  
ATOM     77  CB  ASN A  10      11.920  63.438  -4.811  1.00 75.08           C  
ATOM     78  CG  ASN A  10      11.979  63.265  -6.323  1.00 92.77           C  
ATOM     79  ND2 ASN A  10      11.178  62.343  -6.846  1.00 86.09           N  
ATOM     80  OD1 ASN A  10      12.743  63.930  -7.036  1.00 83.03           O  
ATOM     81  N   LEU A  11      13.012  64.088  -1.823  1.00 62.77           N  
ATOM     82  CA  LEU A  11      12.763  64.274  -0.387  1.00 60.10           C  
ATOM     83  C   LEU A  11      13.375  65.580   0.065  1.00 63.49           C  
ATOM     84  O   LEU A  11      12.680  66.387   0.668  1.00 64.44           O  
ATOM     85  CB  LEU A  11      13.342  63.127   0.457  1.00 59.40           C  
ATOM     86  CG  LEU A  11      12.503  61.841   0.541  1.00 62.13           C  
ATOM     87  CD1 LEU A  11      13.350  60.635   0.956  1.00 60.50           C  
ATOM     88  CD2 LEU A  11      11.356  62.004   1.512  1.00 62.18           C  
ATOM     89  N   ARG A  12      14.667  65.797  -0.233  1.00 59.29           N  
ATOM     90  CA  ARG A  12      15.398  67.036   0.102  1.00 58.94           C  
ATOM     91  C   ARG A  12      14.703  68.281  -0.426  1.00 62.97           C  
ATOM     92  O   ARG A  12      14.656  69.281   0.278  1.00 63.35           O  
ATOM     93  CB  ARG A  12      16.830  67.009  -0.452  1.00 58.53           C  
ATOM     94  CG  ARG A  12      17.773  66.080   0.300  1.00 63.87           C  
ATOM     95  CD  ARG A  12      19.007  65.776  -0.523  1.00 70.61           C  
ATOM     96  NE  ARG A  12      19.873  64.795   0.137  1.00 70.37           N  
ATOM     97  CZ  ARG A  12      20.840  64.100  -0.460  1.00 83.71           C  
ATOM     98  NH1 ARG A  12      21.091  64.264  -1.757  1.00 68.10           N1+
ATOM     99  NH2 ARG A  12      21.558  63.227   0.231  1.00 81.55           N  
ATOM    100  N   LYS A  13      14.174  68.220  -1.655  1.00 59.24           N  
ATOM    101  CA  LYS A  13      13.456  69.328  -2.285  1.00 58.93           C  
ATOM    102  C   LYS A  13      12.166  69.653  -1.513  1.00 62.61           C  
ATOM    103  O   LYS A  13      11.910  70.814  -1.192  1.00 60.38           O  
ATOM    104  CB  LYS A  13      13.152  68.976  -3.757  1.00 61.47           C  
ATOM    105  CG  LYS A  13      12.475  70.102  -4.560  1.00 80.39           C  
ATOM    106  CD  LYS A  13      11.865  69.617  -5.880  1.00 89.82           C  
ATOM    107  CE  LYS A  13      11.129  70.726  -6.608  1.00101.03           C  
ATOM    108  NZ  LYS A  13      10.512  70.266  -7.886  1.00109.78           N1+
ATOM    109  N   THR A  14      11.360  68.618  -1.225  1.00 62.08           N  
ATOM    110  CA  THR A  14      10.094  68.736  -0.472  1.00 62.15           C  
ATOM    111  C   THR A  14      10.339  69.314   0.920  1.00 67.16           C  
ATOM    112  O   THR A  14       9.642  70.239   1.304  1.00 69.17           O  
ATOM    113  CB  THR A  14       9.387  67.363  -0.401  1.00 66.40           C  
ATOM    114  CG2 THR A  14       8.208  67.348   0.546  1.00 66.38           C  
ATOM    115  OG1 THR A  14       8.932  67.015  -1.702  1.00 63.10           O  
ATOM    116  N   LEU A  15      11.312  68.775   1.663  1.00 62.43           N  
ATOM    117  CA  LEU A  15      11.637  69.228   3.017  1.00 62.41           C  
ATOM    118  C   LEU A  15      12.175  70.671   3.072  1.00 68.45           C  
ATOM    119  O   LEU A  15      11.705  71.446   3.906  1.00 70.33           O  
ATOM    120  CB  LEU A  15      12.625  68.262   3.681  1.00 62.30           C  
ATOM    121  CG  LEU A  15      12.048  66.882   4.012  1.00 66.49           C  
ATOM    122  CD1 LEU A  15      13.122  65.802   3.993  1.00 65.82           C  
ATOM    123  CD2 LEU A  15      11.331  66.906   5.325  1.00 69.05           C  
ATOM    124  N   ARG A  16      13.133  71.043   2.197  1.00 63.34           N  
ATOM    125  CA  ARG A  16      13.664  72.418   2.145  1.00 62.11           C  
ATOM    126  C   ARG A  16      12.526  73.446   1.845  1.00 64.02           C  
ATOM    127  O   ARG A  16      12.570  74.587   2.305  1.00 63.22           O  
ATOM    128  CB  ARG A  16      14.792  72.543   1.085  1.00 60.86           C  
ATOM    129  CG  ARG A  16      16.146  71.946   1.486  1.00 69.93           C  
ATOM    130  CD  ARG A  16      17.203  72.117   0.383  1.00 75.77           C  
ATOM    131  NE  ARG A  16      18.382  71.242   0.547  1.00 70.98           N  
ATOM    132  CZ  ARG A  16      18.878  70.392  -0.362  1.00 89.26           C  
ATOM    133  NH1 ARG A  16      18.292  70.250  -1.554  1.00 85.74           N1+
ATOM    134  NH2 ARG A  16      19.960  69.672  -0.085  1.00 74.31           N  
ATOM    135  N   GLN A  17      11.526  73.027   1.068  1.00 60.24           N  
ATOM    136  CA  GLN A  17      10.371  73.845   0.711  1.00 59.66           C  
ATOM    137  C   GLN A  17       9.354  73.889   1.859  1.00 64.43           C  
ATOM    138  O   GLN A  17       8.650  74.885   1.984  1.00 66.49           O  
ATOM    139  CB  GLN A  17       9.753  73.311  -0.591  1.00 60.31           C  
ATOM    140  CG  GLN A  17       8.444  73.933  -1.040  1.00 58.88           C  
ATOM    141  CD  GLN A  17       8.450  75.423  -1.235  1.00 62.05           C  
ATOM    142  NE2 GLN A  17       7.305  76.043  -1.045  1.00 49.66           N  
ATOM    143  OE1 GLN A  17       9.404  76.013  -1.740  1.00 56.14           O  
ATOM    144  N   TYR A  18       9.261  72.832   2.677  1.00 58.88           N  
ATOM    145  CA  TYR A  18       8.360  72.775   3.833  1.00 58.05           C  
ATOM    146  C   TYR A  18       8.934  73.600   4.989  1.00 63.06           C  
ATOM    147  O   TYR A  18       8.182  74.204   5.755  1.00 64.07           O  
ATOM    148  CB  TYR A  18       8.132  71.317   4.285  1.00 58.90           C  
ATOM    149  CG  TYR A  18       7.179  70.452   3.469  1.00 59.62           C  
ATOM    150  CD1 TYR A  18       6.241  71.020   2.610  1.00 61.19           C  
ATOM    151  CD2 TYR A  18       7.094  69.083   3.694  1.00 60.13           C  
ATOM    152  CE1 TYR A  18       5.298  70.237   1.947  1.00 61.42           C  
ATOM    153  CE2 TYR A  18       6.179  68.288   3.003  1.00 60.95           C  
ATOM    154  CZ  TYR A  18       5.273  68.870   2.141  1.00 66.49           C  
ATOM    155  OH  TYR A  18       4.358  68.101   1.459  1.00 67.36           O  
ATOM    156  N   GLU A  19      10.261  73.601   5.130  1.00 58.83           N  
ATOM    157  CA  GLU A  19      10.984  74.424   6.104  1.00 57.48           C  
ATOM    158  C   GLU A  19      10.766  75.887   5.745  1.00 60.89           C  
ATOM    159  O   GLU A  19      10.479  76.693   6.606  1.00 60.83           O  
ATOM    160  CB  GLU A  19      12.489  74.112   6.042  1.00 58.52           C  
ATOM    161  CG  GLU A  19      12.873  72.777   6.646  1.00 66.35           C  
ATOM    162  CD  GLU A  19      14.237  72.258   6.226  1.00 85.39           C  
ATOM    163  OE1 GLU A  19      15.021  73.027   5.620  1.00 74.90           O  
ATOM    164  OE2 GLU A  19      14.547  71.094   6.568  1.00 71.55           O1-
ATOM    165  N   TYR A  20      10.892  76.221   4.471  1.00 58.98           N  
ATOM    166  CA  TYR A  20      10.654  77.568   3.958  1.00 59.72           C  
ATOM    167  C   TYR A  20       9.224  78.036   4.277  1.00 64.66           C  
ATOM    168  O   TYR A  20       9.042  79.147   4.771  1.00 64.34           O  
ATOM    169  CB  TYR A  20      10.899  77.609   2.434  1.00 61.81           C  
ATOM    170  CG  TYR A  20      10.604  78.969   1.856  1.00 65.04           C  
ATOM    171  CD1 TYR A  20      11.376  80.069   2.200  1.00 68.17           C  
ATOM    172  CD2 TYR A  20       9.461  79.192   1.101  1.00 65.63           C  
ATOM    173  CE1 TYR A  20      11.083  81.340   1.715  1.00 69.90           C  
ATOM    174  CE2 TYR A  20       9.127  80.470   0.652  1.00 66.38           C  
ATOM    175  CZ  TYR A  20       9.962  81.537   0.927  1.00 71.41           C  
ATOM    176  OH  TYR A  20       9.649  82.790   0.443  1.00 68.32           O  
ATOM    177  N   GLU A  21       8.215  77.180   4.003  1.00 61.30           N  
ATOM    178  CA  GLU A  21       6.812  77.485   4.285  1.00 60.69           C  
ATOM    179  C   GLU A  21       6.520  77.687   5.778  1.00 65.40           C  
ATOM    180  O   GLU A  21       5.689  78.522   6.104  1.00 66.19           O  
ATOM    181  CB  GLU A  21       5.901  76.378   3.756  1.00 61.96           C  
ATOM    182  CG  GLU A  21       5.782  76.309   2.250  1.00 72.23           C  
ATOM    183  CD  GLU A  21       5.269  74.988   1.713  1.00 78.31           C  
ATOM    184  OE1 GLU A  21       4.598  74.239   2.457  1.00 69.68           O  
ATOM    185  OE2 GLU A  21       5.492  74.729   0.513  1.00 72.02           O1-
ATOM    186  N   TYR A  22       7.145  76.912   6.674  1.00 61.61           N  
ATOM    187  CA  TYR A  22       6.895  77.027   8.132  1.00 61.99           C  
ATOM    188  C   TYR A  22       7.664  78.176   8.760  1.00 65.30           C  
ATOM    189  O   TYR A  22       7.090  78.982   9.490  1.00 64.97           O  
ATOM    190  CB  TYR A  22       7.285  75.711   8.823  1.00 63.93           C  
ATOM    191  CG  TYR A  22       7.194  75.681  10.333  1.00 67.72           C  
ATOM    192  CD1 TYR A  22       8.269  76.077  11.117  1.00 70.40           C  
ATOM    193  CD2 TYR A  22       6.150  75.024  10.971  1.00 69.44           C  
ATOM    194  CE1 TYR A  22       8.245  75.958  12.506  1.00 70.90           C  
ATOM    195  CE2 TYR A  22       6.134  74.855  12.356  1.00 70.74           C  
ATOM    196  CZ  TYR A  22       7.169  75.357  13.125  1.00 78.36           C  
ATOM    197  OH  TYR A  22       7.175  75.216  14.497  1.00 81.34           O  
ATOM    198  N   HIS A  23       8.983  78.194   8.535  1.00 61.78           N  
ATOM    199  CA  HIS A  23       9.896  79.182   9.090  1.00 60.56           C  
ATOM    200  C   HIS A  23       9.747  80.568   8.485  1.00 64.31           C  
ATOM    201  O   HIS A  23       9.438  81.504   9.215  1.00 64.46           O  
ATOM    202  CB  HIS A  23      11.350  78.704   8.967  1.00 61.20           C  
ATOM    203  CG  HIS A  23      11.635  77.462   9.753  1.00 64.91           C  
ATOM    204  CD2 HIS A  23      11.981  76.222   9.333  1.00 66.99           C  
ATOM    205  ND1 HIS A  23      11.569  77.458  11.132  1.00 67.06           N  
ATOM    206  CE1 HIS A  23      11.824  76.210  11.506  1.00 66.65           C  
ATOM    207  NE2 HIS A  23      12.115  75.440  10.461  1.00 66.85           N  
ATOM    208  N   VAL A  24       9.932  80.706   7.159  1.00 61.35           N  
ATOM    209  CA  VAL A  24       9.905  82.009   6.475  1.00 60.95           C  
ATOM    210  C   VAL A  24       8.469  82.568   6.255  1.00 64.05           C  
ATOM    211  O   VAL A  24       8.272  83.776   6.417  1.00 64.29           O  
ATOM    212  CB  VAL A  24      10.721  81.990   5.151  1.00 65.11           C  
ATOM    213  CG1 VAL A  24      10.747  83.376   4.493  1.00 65.63           C  
ATOM    214  CG2 VAL A  24      12.149  81.487   5.392  1.00 64.76           C  
ATOM    215  N   LEU A  25       7.483  81.731   5.895  1.00 58.62           N  
ATOM    216  CA  LEU A  25       6.131  82.235   5.632  1.00 57.11           C  
ATOM    217  C   LEU A  25       5.130  82.127   6.767  1.00 63.91           C  
ATOM    218  O   LEU A  25       4.094  82.776   6.660  1.00 63.54           O  
ATOM    219  CB  LEU A  25       5.510  81.553   4.392  1.00 55.50           C  
ATOM    220  CG  LEU A  25       6.354  81.359   3.160  1.00 56.06           C  
ATOM    221  CD1 LEU A  25       5.537  80.732   2.078  1.00 54.05           C  
ATOM    222  CD2 LEU A  25       6.933  82.638   2.686  1.00 54.83           C  
ATOM    223  N   ASP A  26       5.363  81.276   7.799  1.00 63.18           N  
ATOM    224  CA  ASP A  26       4.389  81.017   8.875  1.00 63.71           C  
ATOM    225  C   ASP A  26       3.057  80.554   8.233  1.00 68.30           C  
ATOM    226  O   ASP A  26       1.962  80.915   8.666  1.00 69.56           O  
ATOM    227  CB  ASP A  26       4.226  82.241   9.812  1.00 66.34           C  
ATOM    228  CG  ASP A  26       3.363  82.044  11.073  1.00 82.49           C  
ATOM    229  OD1 ASP A  26       2.984  80.871  11.378  1.00 82.74           O  
ATOM    230  OD2 ASP A  26       3.039  83.062  11.735  1.00 89.14           O1-
ATOM    231  N   ASN A  27       3.172  79.751   7.183  1.00 64.73           N  
ATOM    232  CA  ASN A  27       2.016  79.223   6.469  1.00 64.87           C  
ATOM    233  C   ASN A  27       2.379  77.842   5.878  1.00 68.90           C  
ATOM    234  O   ASN A  27       2.518  77.695   4.659  1.00 67.02           O  
ATOM    235  CB  ASN A  27       1.530  80.220   5.392  1.00 62.18           C  
ATOM    236  CG  ASN A  27       0.165  79.870   4.856  1.00 84.81           C  
ATOM    237  ND2 ASN A  27      -0.019  79.983   3.558  1.00 72.87           N  
ATOM    238  OD1 ASN A  27      -0.752  79.496   5.601  1.00 88.84           O  
ATOM    239  N   PRO A  28       2.584  76.828   6.753  1.00 66.62           N  
ATOM    240  CA  PRO A  28       2.909  75.485   6.253  1.00 66.93           C  
ATOM    241  C   PRO A  28       1.743  74.870   5.523  1.00 70.52           C  
ATOM    242  O   PRO A  28       0.599  75.164   5.854  1.00 71.00           O  
ATOM    243  CB  PRO A  28       3.244  74.685   7.517  1.00 68.90           C  
ATOM    244  CG  PRO A  28       3.212  75.631   8.635  1.00 72.72           C  
ATOM    245  CD  PRO A  28       2.440  76.822   8.215  1.00 68.08           C  
ATOM    246  N   SER A  29       2.036  74.032   4.541  1.00 66.70           N  
ATOM    247  CA  SER A  29       1.003  73.327   3.778  1.00 66.16           C  
ATOM    248  C   SER A  29       0.727  71.937   4.391  1.00 66.78           C  
ATOM    249  O   SER A  29      -0.310  71.347   4.090  1.00 65.34           O  
ATOM    250  CB  SER A  29       1.408  73.206   2.311  1.00 70.73           C  
ATOM    251  OG  SER A  29       2.580  72.427   2.128  1.00 79.38           O  
ATOM    252  N   VAL A  30       1.647  71.418   5.249  1.00 62.40           N  
ATOM    253  CA  VAL A  30       1.500  70.103   5.878  1.00 61.14           C  
ATOM    254  C   VAL A  30       1.673  70.135   7.403  1.00 64.86           C  
ATOM    255  O   VAL A  30       2.412  70.990   7.916  1.00 64.56           O  
ATOM    256  CB  VAL A  30       2.451  69.077   5.222  1.00 63.77           C  
ATOM    257  CG1 VAL A  30       2.315  69.126   3.715  1.00 63.72           C  
ATOM    258  CG2 VAL A  30       3.902  69.266   5.637  1.00 63.26           C  
ATOM    259  N   PRO A  31       1.068  69.169   8.148  1.00 60.58           N  
ATOM    260  CA  PRO A  31       1.281  69.135   9.603  1.00 60.20           C  
ATOM    261  C   PRO A  31       2.724  68.824   9.967  1.00 65.38           C  
ATOM    262  O   PRO A  31       3.468  68.285   9.160  1.00 66.79           O  
ATOM    263  CB  PRO A  31       0.333  68.039  10.087  1.00 62.00           C  
ATOM    264  CG  PRO A  31       0.056  67.210   8.927  1.00 66.48           C  
ATOM    265  CD  PRO A  31       0.146  68.097   7.721  1.00 61.84           C  
ATOM    266  N   ASP A  32       3.114  69.136  11.189  1.00 61.78           N  
ATOM    267  CA  ASP A  32       4.485  68.915  11.628  1.00 61.67           C  
ATOM    268  C   ASP A  32       4.888  67.414  11.558  1.00 65.93           C  
ATOM    269  O   ASP A  32       6.071  67.114  11.388  1.00 66.45           O  
ATOM    270  CB  ASP A  32       4.682  69.503  13.049  1.00 63.90           C  
ATOM    271  CG  ASP A  32       4.362  70.996  13.211  1.00 64.79           C  
ATOM    272  OD1 ASP A  32       4.195  71.688  12.181  1.00 62.47           O  
ATOM    273  OD2 ASP A  32       4.245  71.457  14.370  1.00 67.07           O1-
ATOM    274  N   SER A  33       3.907  66.483  11.653  1.00 62.18           N  
ATOM    275  CA  SER A  33       4.136  65.032  11.579  1.00 61.23           C  
ATOM    276  C   SER A  33       4.445  64.593  10.172  1.00 64.99           C  
ATOM    277  O   SER A  33       5.264  63.698   9.997  1.00 64.11           O  
ATOM    278  CB  SER A  33       2.936  64.254  12.101  1.00 63.50           C  
ATOM    279  OG  SER A  33       2.534  64.788  13.346  1.00 70.71           O  
ATOM    280  N   GLU A  34       3.811  65.210   9.169  1.00 62.75           N  
ATOM    281  CA  GLU A  34       4.123  64.916   7.764  1.00 63.53           C  
ATOM    282  C   GLU A  34       5.551  65.354   7.476  1.00 68.91           C  
ATOM    283  O   GLU A  34       6.263  64.630   6.784  1.00 70.43           O  
ATOM    284  CB  GLU A  34       3.153  65.633   6.816  1.00 65.23           C  
ATOM    285  CG  GLU A  34       3.448  65.496   5.326  1.00 77.50           C  
ATOM    286  CD  GLU A  34       3.378  64.102   4.745  1.00 87.76           C  
ATOM    287  OE1 GLU A  34       2.833  63.197   5.415  1.00 76.19           O  
ATOM    288  OE2 GLU A  34       3.819  63.932   3.585  1.00 76.08           O1-
ATOM    289  N   TYR A  35       5.979  66.524   8.003  1.00 64.89           N  
ATOM    290  CA  TYR A  35       7.351  67.005   7.809  1.00 64.42           C  
ATOM    291  C   TYR A  35       8.358  66.012   8.406  1.00 70.32           C  
ATOM    292  O   TYR A  35       9.296  65.609   7.717  1.00 71.22           O  
ATOM    293  CB  TYR A  35       7.552  68.392   8.419  1.00 64.32           C  
ATOM    294  CG  TYR A  35       9.004  68.796   8.409  1.00 64.00           C  
ATOM    295  CD1 TYR A  35       9.599  69.295   7.256  1.00 64.57           C  
ATOM    296  CD2 TYR A  35       9.812  68.578   9.517  1.00 64.69           C  
ATOM    297  CE1 TYR A  35      10.952  69.621   7.225  1.00 64.60           C  
ATOM    298  CE2 TYR A  35      11.171  68.874   9.490  1.00 65.48           C  
ATOM    299  CZ  TYR A  35      11.742  69.394   8.344  1.00 71.08           C  
ATOM    300  OH  TYR A  35      13.082  69.708   8.374  1.00 68.70           O  
ATOM    301  N   ASP A  36       8.157  65.610   9.670  1.00 65.92           N  
ATOM    302  CA  ASP A  36       9.032  64.632  10.323  1.00 64.65           C  
ATOM    303  C   ASP A  36       9.026  63.275   9.603  1.00 67.02           C  
ATOM    304  O   ASP A  36      10.082  62.667   9.493  1.00 66.59           O  
ATOM    305  CB  ASP A  36       8.642  64.452  11.797  1.00 66.22           C  
ATOM    306  CG  ASP A  36       9.609  63.563  12.554  1.00 77.59           C  
ATOM    307  OD1 ASP A  36      10.779  63.980  12.742  1.00 77.60           O  
ATOM    308  OD2 ASP A  36       9.219  62.415  12.896  1.00 82.94           O1-
ATOM    309  N   ARG A  37       7.854  62.816   9.094  1.00 62.99           N  
ATOM    310  CA  ARG A  37       7.714  61.551   8.351  1.00 62.09           C  
ATOM    311  C   ARG A  37       8.703  61.512   7.188  1.00 65.99           C  
ATOM    312  O   ARG A  37       9.484  60.574   7.061  1.00 66.70           O  
ATOM    313  CB  ARG A  37       6.288  61.403   7.805  1.00 63.11           C  
ATOM    314  CG  ARG A  37       5.921  59.989   7.394  1.00 74.47           C  
ATOM    315  CD  ARG A  37       4.544  59.929   6.757  1.00 79.82           C  
ATOM    316  NE  ARG A  37       4.518  60.573   5.440  1.00 81.58           N  
ATOM    317  CZ  ARG A  37       5.009  60.056   4.312  1.00 90.87           C  
ATOM    318  NH1 ARG A  37       5.583  58.856   4.314  1.00 83.09           N1+
ATOM    319  NH2 ARG A  37       4.937  60.738   3.176  1.00 69.93           N  
ATOM    320  N   LEU A  38       8.719  62.561   6.382  1.00 61.05           N  
ATOM    321  CA  LEU A  38       9.650  62.627   5.269  1.00 60.49           C  
ATOM    322  C   LEU A  38      11.071  62.836   5.740  1.00 64.12           C  
ATOM    323  O   LEU A  38      11.996  62.358   5.090  1.00 63.13           O  
ATOM    324  CB  LEU A  38       9.263  63.756   4.325  1.00 60.32           C  
ATOM    325  CG  LEU A  38       7.901  63.631   3.635  1.00 64.55           C  
ATOM    326  CD1 LEU A  38       7.542  64.907   3.007  1.00 65.45           C  
ATOM    327  CD2 LEU A  38       7.890  62.554   2.579  1.00 63.49           C  
ATOM    328  N   PHE A  39      11.253  63.555   6.860  1.00 61.01           N  
ATOM    329  CA  PHE A  39      12.582  63.855   7.395  1.00 60.70           C  
ATOM    330  C   PHE A  39      13.336  62.622   7.843  1.00 63.90           C  
ATOM    331  O   PHE A  39      14.470  62.441   7.416  1.00 65.75           O  
ATOM    332  CB  PHE A  39      12.494  64.855   8.541  1.00 62.54           C  
ATOM    333  CG  PHE A  39      13.817  65.407   9.002  1.00 63.66           C  
ATOM    334  CD1 PHE A  39      14.575  64.736   9.948  1.00 65.49           C  
ATOM    335  CD2 PHE A  39      14.255  66.648   8.569  1.00 65.60           C  
ATOM    336  CE1 PHE A  39      15.774  65.262  10.401  1.00 65.77           C  
ATOM    337  CE2 PHE A  39      15.438  67.190   9.052  1.00 67.73           C  
ATOM    338  CZ  PHE A  39      16.183  66.499   9.972  1.00 65.20           C  
ATOM    339  N  AHIS A  40      12.752  61.794   8.705  0.50 59.16           N  
ATOM    340  N  BHIS A  40      12.715  61.777   8.691  0.50 59.32           N  
ATOM    341  CA AHIS A  40      13.443  60.594   9.170  0.50 58.41           C  
ATOM    342  CA BHIS A  40      13.344  60.548   9.181  0.50 58.69           C  
ATOM    343  C  AHIS A  40      13.378  59.455   8.114  0.50 63.92           C  
ATOM    344  C  BHIS A  40      13.378  59.459   8.097  0.50 64.01           C  
ATOM    345  O  AHIS A  40      14.175  58.517   8.198  0.50 63.88           O  
ATOM    346  O  BHIS A  40      14.206  58.548   8.169  0.50 63.94           O  
ATOM    347  CB AHIS A  40      12.959  60.189  10.579  0.50 58.25           C  
ATOM    348  CB BHIS A  40      12.735  60.057  10.521  0.50 58.61           C  
ATOM    349  CG AHIS A  40      13.496  61.119  11.637  0.50 60.70           C  
ATOM    350  CG BHIS A  40      11.363  59.454  10.453  0.50 61.12           C  
ATOM    351  CD2AHIS A  40      14.635  61.039  12.364  0.50 61.82           C  
ATOM    352  CD2BHIS A  40      10.983  58.207  10.096  0.50 62.44           C  
ATOM    353  ND1AHIS A  40      12.877  62.318  11.927  0.50 61.89           N  
ATOM    354  ND1BHIS A  40      10.257  60.142  10.899  0.50 62.48           N  
ATOM    355  CE1AHIS A  40      13.627  62.907  12.843  0.50 60.98           C  
ATOM    356  CE1BHIS A  40       9.240  59.310  10.773  0.50 61.70           C  
ATOM    357  NE2AHIS A  40      14.688  62.165  13.146  0.50 61.41           N  
ATOM    358  NE2BHIS A  40       9.626  58.144  10.264  0.50 62.08           N  
ATOM    359  N   GLN A  41      12.510  59.575   7.073  1.00 60.97           N  
ATOM    360  CA  GLN A  41      12.487  58.622   5.937  1.00 60.76           C  
ATOM    361  C   GLN A  41      13.759  58.912   5.061  1.00 60.65           C  
ATOM    362  O   GLN A  41      14.414  57.987   4.601  1.00 58.14           O  
ATOM    363  CB  GLN A  41      11.193  58.775   5.115  1.00 62.39           C  
ATOM    364  CG  GLN A  41      10.960  57.676   4.094  1.00 85.49           C  
ATOM    365  CD  GLN A  41      10.315  58.182   2.812  1.00100.00           C  
ATOM    366  NE2 GLN A  41      10.910  57.877   1.658  1.00 85.09           N  
ATOM    367  OE1 GLN A  41       9.267  58.838   2.837  1.00 95.60           O  
ATOM    368  N   LEU A  42      14.126  60.199   4.920  1.00 58.40           N  
ATOM    369  CA  LEU A  42      15.328  60.673   4.215  1.00 59.39           C  
ATOM    370  C   LEU A  42      16.594  60.302   4.965  1.00 66.41           C  
ATOM    371  O   LEU A  42      17.516  59.789   4.346  1.00 67.57           O  
ATOM    372  CB  LEU A  42      15.268  62.215   3.999  1.00 59.57           C  
ATOM    373  CG  LEU A  42      16.547  62.944   3.510  1.00 64.47           C  
ATOM    374  CD1 LEU A  42      17.014  62.412   2.156  1.00 65.70           C  
ATOM    375  CD2 LEU A  42      16.318  64.456   3.447  1.00 63.60           C  
ATOM    376  N   LYS A  43      16.652  60.599   6.278  1.00 64.33           N  
ATOM    377  CA  LYS A  43      17.791  60.305   7.173  1.00 64.02           C  
ATOM    378  C   LYS A  43      18.137  58.819   7.167  1.00 66.52           C  
ATOM    379  O   LYS A  43      19.310  58.490   7.069  1.00 65.02           O  
ATOM    380  CB  LYS A  43      17.459  60.763   8.604  1.00 67.05           C  
ATOM    381  CG  LYS A  43      18.619  60.703   9.603  1.00 83.69           C  
ATOM    382  CD  LYS A  43      18.164  61.073  11.028  1.00 84.52           C  
ATOM    383  CE  LYS A  43      19.285  61.062  12.047  1.00 90.54           C  
ATOM    384  NZ  LYS A  43      20.113  62.299  11.993  1.00 96.96           N1+
ATOM    385  N   ALA A  44      17.117  57.929   7.267  1.00 64.13           N  
ATOM    386  CA  ALA A  44      17.289  56.460   7.222  1.00 63.53           C  
ATOM    387  C   ALA A  44      17.852  56.024   5.896  1.00 69.11           C  
ATOM    388  O   ALA A  44      18.737  55.173   5.842  1.00 69.13           O  
ATOM    389  CB  ALA A  44      15.957  55.770   7.417  1.00 63.88           C  
ATOM    390  N   LEU A  45      17.315  56.592   4.816  1.00 67.52           N  
ATOM    391  CA  LEU A  45      17.752  56.276   3.465  1.00 68.28           C  
ATOM    392  C   LEU A  45      19.160  56.783   3.181  1.00 72.28           C  
ATOM    393  O   LEU A  45      19.884  56.131   2.436  1.00 73.47           O  
ATOM    394  CB  LEU A  45      16.759  56.854   2.462  1.00 68.96           C  
ATOM    395  CG  LEU A  45      16.840  56.328   1.056  1.00 74.74           C  
ATOM    396  CD1 LEU A  45      16.614  54.814   1.025  1.00 75.19           C  
ATOM    397  CD2 LEU A  45      15.818  57.033   0.181  1.00 79.41           C  
ATOM    398  N   GLU A  46      19.555  57.925   3.763  1.00 67.65           N  
ATOM    399  CA  GLU A  46      20.910  58.463   3.603  1.00 67.37           C  
ATOM    400  C   GLU A  46      21.950  57.622   4.342  1.00 73.29           C  
ATOM    401  O   GLU A  46      23.106  57.671   3.962  1.00 74.13           O  
ATOM    402  CB  GLU A  46      21.017  59.885   4.153  1.00 68.46           C  
ATOM    403  CG  GLU A  46      20.373  60.968   3.319  1.00 74.32           C  
ATOM    404  CD  GLU A  46      20.740  62.334   3.851  1.00 80.30           C  
ATOM    405  OE1 GLU A  46      20.980  62.438   5.076  1.00 70.90           O  
ATOM    406  OE2 GLU A  46      20.879  63.279   3.042  1.00 61.22           O1-
ATOM    407  N   LEU A  47      21.576  56.934   5.431  1.00 70.73           N  
ATOM    408  CA  LEU A  47      22.517  56.115   6.211  1.00 70.91           C  
ATOM    409  C   LEU A  47      22.645  54.727   5.593  1.00 76.75           C  
ATOM    410  O   LEU A  47      23.733  54.135   5.646  1.00 76.08           O  
ATOM    411  CB  LEU A  47      22.100  56.046   7.693  1.00 70.54           C  
ATOM    412  CG  LEU A  47      22.147  57.391   8.447  1.00 75.09           C  
ATOM    413  CD1 LEU A  47      21.367  57.321   9.726  1.00 75.41           C  
ATOM    414  CD2 LEU A  47      23.569  57.823   8.756  1.00 76.73           C  
ATOM    415  N   GLU A  48      21.540  54.221   4.983  1.00 74.80           N  
ATOM    416  CA  GLU A  48      21.536  52.955   4.243  1.00 75.29           C  
ATOM    417  C   GLU A  48      22.412  53.091   2.986  1.00 80.63           C  
ATOM    418  O   GLU A  48      23.068  52.122   2.608  1.00 80.72           O  
ATOM    419  CB  GLU A  48      20.108  52.534   3.851  1.00 76.66           C  
ATOM    420  CG  GLU A  48      19.319  51.964   5.021  1.00 88.08           C  
ATOM    421  CD  GLU A  48      17.859  51.631   4.759  1.00105.10           C  
ATOM    422  OE1 GLU A  48      17.426  51.701   3.585  1.00 99.52           O  
ATOM    423  OE2 GLU A  48      17.151  51.280   5.733  1.00 92.63           O1-
ATOM    424  N   HIS A  49      22.464  54.303   2.378  1.00 77.58           N  
ATOM    425  CA  HIS A  49      23.296  54.603   1.204  1.00 77.74           C  
ATOM    426  C   HIS A  49      24.152  55.854   1.489  1.00 81.56           C  
ATOM    427  O   HIS A  49      23.816  56.946   1.029  1.00 80.95           O  
ATOM    428  CB  HIS A  49      22.410  54.781  -0.053  1.00 78.37           C  
ATOM    429  CG  HIS A  49      21.413  53.671  -0.231  1.00 81.61           C  
ATOM    430  CD2 HIS A  49      21.508  52.523  -0.938  1.00 83.13           C  
ATOM    431  ND1 HIS A  49      20.189  53.693   0.415  1.00 83.24           N  
ATOM    432  CE1 HIS A  49      19.565  52.579   0.061  1.00 82.42           C  
ATOM    433  NE2 HIS A  49      20.324  51.837  -0.744  1.00 82.73           N  
ATOM    434  N   PRO A  50      25.257  55.713   2.257  1.00 78.44           N  
ATOM    435  CA  PRO A  50      26.104  56.886   2.573  1.00 78.87           C  
ATOM    436  C   PRO A  50      26.779  57.590   1.388  1.00 84.20           C  
ATOM    437  O   PRO A  50      27.196  58.751   1.527  1.00 83.74           O  
ATOM    438  CB  PRO A  50      27.159  56.327   3.547  1.00 80.80           C  
ATOM    439  CG  PRO A  50      26.657  55.000   3.986  1.00 85.26           C  
ATOM    440  CD  PRO A  50      25.789  54.486   2.878  1.00 80.35           C  
ATOM    441  N   GLU A  51      26.922  56.885   0.243  1.00 80.83           N  
ATOM    442  CA  GLU A  51      27.563  57.424  -0.957  1.00 80.44           C  
ATOM    443  C   GLU A  51      26.857  58.667  -1.532  1.00 87.03           C  
ATOM    444  O   GLU A  51      27.531  59.548  -2.068  1.00 87.49           O  
ATOM    445  CB  GLU A  51      27.727  56.322  -2.023  1.00 81.54           C  
ATOM    446  CG  GLU A  51      26.451  55.784  -2.674  1.00 92.30           C  
ATOM    447  CD  GLU A  51      25.960  54.427  -2.201  1.00107.18           C  
ATOM    448  OE1 GLU A  51      25.946  54.191  -0.970  1.00102.63           O  
ATOM    449  OE2 GLU A  51      25.530  53.626  -3.062  1.00 89.96           O1-
ATOM    450  N   PHE A  52      25.517  58.753  -1.374  1.00 84.47           N  
ATOM    451  CA  PHE A  52      24.683  59.849  -1.874  1.00 84.58           C  
ATOM    452  C   PHE A  52      24.361  60.905  -0.799  1.00 88.33           C  
ATOM    453  O   PHE A  52      23.541  61.789  -1.049  1.00 88.77           O  
ATOM    454  CB  PHE A  52      23.359  59.287  -2.417  1.00 86.73           C  
ATOM    455  CG  PHE A  52      23.482  58.130  -3.372  1.00 88.51           C  
ATOM    456  CD1 PHE A  52      24.154  58.270  -4.573  1.00 91.79           C  
ATOM    457  CD2 PHE A  52      22.889  56.910  -3.087  1.00 91.32           C  
ATOM    458  CE1 PHE A  52      24.262  57.205  -5.456  1.00 92.94           C  
ATOM    459  CE2 PHE A  52      23.014  55.839  -3.965  1.00 94.42           C  
ATOM    460  CZ  PHE A  52      23.682  56.000  -5.153  1.00 92.49           C  
ATOM    461  N   LEU A  53      24.990  60.824   0.382  1.00 83.91           N  
ATOM    462  CA  LEU A  53      24.788  61.785   1.467  1.00 83.09           C  
ATOM    463  C   LEU A  53      25.467  63.116   1.079  1.00 85.96           C  
ATOM    464  O   LEU A  53      26.647  63.102   0.717  1.00 84.75           O  
ATOM    465  CB  LEU A  53      25.415  61.204   2.756  1.00 83.00           C  
ATOM    466  CG  LEU A  53      24.995  61.835   4.100  1.00 86.87           C  
ATOM    467  CD1 LEU A  53      24.875  60.765   5.208  1.00 86.47           C  
ATOM    468  CD2 LEU A  53      25.965  62.927   4.528  1.00 87.12           C  
ATOM    469  N   THR A  54      24.717  64.244   1.098  1.00 82.54           N  
ATOM    470  CA  THR A  54      25.257  65.567   0.746  1.00 81.95           C  
ATOM    471  C   THR A  54      25.537  66.365   1.994  1.00 84.77           C  
ATOM    472  O   THR A  54      24.932  66.128   3.035  1.00 84.64           O  
ATOM    473  CB  THR A  54      24.353  66.355  -0.220  1.00 87.76           C  
ATOM    474  CG2 THR A  54      24.203  65.676  -1.549  1.00 87.93           C  
ATOM    475  OG1 THR A  54      23.070  66.579   0.349  1.00 85.97           O  
ATOM    476  N   SER A  55      26.447  67.325   1.876  1.00 80.41           N  
ATOM    477  CA  SER A  55      26.858  68.182   2.986  1.00 80.35           C  
ATOM    478  C   SER A  55      25.708  69.106   3.462  1.00 83.38           C  
ATOM    479  O   SER A  55      25.502  69.246   4.670  1.00 82.23           O  
ATOM    480  CB  SER A  55      28.098  69.003   2.597  1.00 85.13           C  
ATOM    481  OG  SER A  55      28.512  68.826   1.245  1.00 95.30           O  
ATOM    482  N   ASP A  56      24.927  69.671   2.500  1.00 79.35           N  
ATOM    483  CA  ASP A  56      23.828  70.619   2.752  1.00 78.19           C  
ATOM    484  C   ASP A  56      22.416  69.977   2.844  1.00 79.10           C  
ATOM    485  O   ASP A  56      21.420  70.673   2.649  1.00 77.95           O  
ATOM    486  CB  ASP A  56      23.852  71.748   1.690  1.00 80.16           C  
ATOM    487  CG  ASP A  56      23.603  71.327   0.238  1.00 92.99           C  
ATOM    488  OD1 ASP A  56      23.690  70.109  -0.058  1.00 94.32           O  
ATOM    489  OD2 ASP A  56      23.377  72.223  -0.610  1.00 98.53           O1-
ATOM    490  N   SER A  57      22.319  68.687   3.191  1.00 75.14           N  
ATOM    491  CA  SER A  57      21.014  68.034   3.337  1.00 75.14           C  
ATOM    492  C   SER A  57      20.357  68.513   4.642  1.00 81.32           C  
ATOM    493  O   SER A  57      21.076  68.672   5.639  1.00 81.72           O  
ATOM    494  CB  SER A  57      21.181  66.516   3.389  1.00 77.67           C  
ATOM    495  OG  SER A  57      19.951  65.847   3.166  1.00 84.54           O  
ATOM    496  N   PRO A  58      19.007  68.690   4.704  1.00 77.67           N  
ATOM    497  CA  PRO A  58      18.377  69.133   5.975  1.00 76.69           C  
ATOM    498  C   PRO A  58      18.602  68.231   7.211  1.00 77.20           C  
ATOM    499  O   PRO A  58      18.403  68.707   8.340  1.00 75.51           O  
ATOM    500  CB  PRO A  58      16.892  69.251   5.614  1.00 78.61           C  
ATOM    501  CG  PRO A  58      16.716  68.485   4.350  1.00 82.94           C  
ATOM    502  CD  PRO A  58      18.008  68.575   3.622  1.00 78.68           C  
ATOM    503  N   THR A  59      19.046  66.954   7.009  1.00 72.65           N  
ATOM    504  CA  THR A  59      19.376  66.004   8.092  1.00 71.87           C  
ATOM    505  C   THR A  59      20.761  66.283   8.728  1.00 75.11           C  
ATOM    506  O   THR A  59      21.006  65.854   9.854  1.00 73.92           O  
ATOM    507  CB  THR A  59      19.364  64.544   7.562  1.00 74.48           C  
ATOM    508  CG2 THR A  59      18.002  64.080   7.059  1.00 66.51           C  
ATOM    509  OG1 THR A  59      20.283  64.456   6.495  1.00 79.67           O  
ATOM    510  N   GLN A  60      21.654  66.990   7.996  1.00 72.86           N  
ATOM    511  CA  GLN A  60      23.036  67.287   8.392  1.00 73.12           C  
ATOM    512  C   GLN A  60      23.221  68.690   8.990  1.00 79.44           C  
ATOM    513  O   GLN A  60      24.207  69.355   8.677  1.00 79.29           O  
ATOM    514  CB  GLN A  60      23.966  67.127   7.167  1.00 74.38           C  
ATOM    515  CG  GLN A  60      23.857  65.788   6.444  1.00 81.97           C  
ATOM    516  CD  GLN A  60      24.360  64.648   7.284  1.00 98.54           C  
ATOM    517  NE2 GLN A  60      23.597  63.557   7.356  1.00 93.05           N  
ATOM    518  OE1 GLN A  60      25.483  64.688   7.795  1.00 92.82           O  
ATOM    519  N   ARG A  61      22.327  69.128   9.889  1.00 77.70           N  
ATOM    520  CA  ARG A  61      22.491  70.447  10.514  1.00 78.14           C  
ATOM    521  C   ARG A  61      23.528  70.435  11.662  1.00 84.28           C  
ATOM    522  O   ARG A  61      24.234  71.422  11.847  1.00 83.87           O  
ATOM    523  CB  ARG A  61      21.138  70.985  11.023  1.00 77.49           C  
ATOM    524  CG  ARG A  61      20.262  71.600   9.931  1.00 77.22           C  
ATOM    525  CD  ARG A  61      19.016  72.258  10.513  1.00 70.16           C  
ATOM    526  NE  ARG A  61      18.186  72.879   9.476  1.00 64.61           N  
ATOM    527  CZ  ARG A  61      18.403  74.068   8.919  1.00 75.42           C  
ATOM    528  NH1 ARG A  61      19.445  74.811   9.294  1.00 64.37           N1+
ATOM    529  NH2 ARG A  61      17.591  74.522   7.976  1.00 65.45           N  
ATOM    530  N   VAL A  62      23.602  69.327  12.427  1.00 83.65           N  
ATOM    531  CA  VAL A  62      24.459  69.175  13.617  1.00 84.64           C  
ATOM    532  C   VAL A  62      25.715  68.341  13.337  1.00 91.49           C  
ATOM    533  O   VAL A  62      25.622  67.282  12.718  1.00 91.05           O  
ATOM    534  CB  VAL A  62      23.631  68.515  14.771  1.00 87.95           C  
ATOM    535  CG1 VAL A  62      24.432  68.412  16.066  1.00 87.33           C  
ATOM    536  CG2 VAL A  62      22.328  69.272  15.016  1.00 87.99           C  
ATOM    537  N   GLY A  63      26.850  68.796  13.864  1.00 90.47           N  
ATOM    538  CA  GLY A  63      28.107  68.059  13.806  1.00 92.09           C  
ATOM    539  C   GLY A  63      28.184  67.119  15.002  1.00100.11           C  
ATOM    540  O   GLY A  63      27.917  67.548  16.130  1.00100.76           O  
ATOM    541  N   ALA A  64      28.518  65.823  14.781  1.00 97.63           N  
ATOM    542  CA  ALA A  64      28.587  64.808  15.858  1.00 97.45           C  
ATOM    543  C   ALA A  64      29.697  65.042  16.898  1.00102.00           C  
ATOM    544  O   ALA A  64      29.562  64.582  18.036  1.00 99.78           O  
ATOM    545  CB  ALA A  64      28.759  63.426  15.255  1.00 98.01           C  
ATOM    546  N   LYS A  65      30.806  65.708  16.488  1.00101.18           N  
ATOM    547  CA  LYS A  65      31.968  65.982  17.343  1.00102.09           C  
ATOM    548  C   LYS A  65      32.050  67.475  17.769  1.00108.51           C  
ATOM    549  O   LYS A  65      32.039  68.369  16.906  1.00107.62           O  
ATOM    550  CB  LYS A  65      33.284  65.592  16.607  1.00104.20           C  
ATOM    551  CG  LYS A  65      34.509  65.438  17.528  1.00114.61           C  
ATOM    552  CD  LYS A  65      35.863  65.617  16.816  1.00121.35           C  
ATOM    553  CE  LYS A  65      36.586  66.912  17.145  1.00132.66           C  
ATOM    554  NZ  LYS A  65      36.022  68.090  16.429  1.00142.86           N1+
ATOM    555  N   PRO A  66      32.240  67.760  19.079  1.00107.21           N  
ATOM    556  CA  PRO A  66      32.448  69.161  19.498  1.00107.64           C  
ATOM    557  C   PRO A  66      33.798  69.711  19.016  1.00112.24           C  
ATOM    558  O   PRO A  66      34.792  68.987  19.031  1.00111.40           O  
ATOM    559  CB  PRO A  66      32.405  69.086  21.032  1.00109.54           C  
ATOM    560  CG  PRO A  66      31.910  67.699  21.372  1.00113.70           C  
ATOM    561  CD  PRO A  66      32.294  66.838  20.233  1.00109.09           C  
ATOM    562  N   LEU A  67      33.843  70.986  18.618  1.00110.19           N  
ATOM    563  CA  LEU A  67      35.070  71.601  18.098  1.00110.71           C  
ATOM    564  C   LEU A  67      36.145  71.929  19.162  1.00116.35           C  
ATOM    565  O   LEU A  67      35.827  72.157  20.331  1.00115.88           O  
ATOM    566  CB  LEU A  67      34.724  72.865  17.292  1.00110.77           C  
ATOM    567  CG  LEU A  67      33.932  72.650  16.014  1.00115.69           C  
ATOM    568  CD1 LEU A  67      33.668  73.974  15.333  1.00115.99           C  
ATOM    569  CD2 LEU A  67      34.661  71.706  15.062  1.00119.22           C  
ATOM    570  N   SER A  68      37.431  71.972  18.711  1.00113.94           N  
ATOM    571  CA  SER A  68      38.627  72.266  19.528  1.00113.56           C  
ATOM    572  C   SER A  68      38.605  73.677  20.163  1.00116.95           C  
ATOM    573  O   SER A  68      38.932  73.819  21.344  1.00116.77           O  
ATOM    574  CB  SER A  68      39.899  72.085  18.692  1.00116.61           C  
ATOM    575  OG  SER A  68      39.841  72.776  17.454  1.00123.13           O  
ATOM    576  N   GLY A  69      38.243  74.687  19.365  1.00112.41           N  
ATOM    577  CA  GLY A  69      38.117  76.084  19.788  1.00111.17           C  
ATOM    578  C   GLY A  69      37.319  76.892  18.780  1.00112.47           C  
ATOM    579  O   GLY A  69      36.482  76.322  18.075  1.00111.92           O  
ATOM    580  N   PHE A  70      37.569  78.218  18.684  1.00107.39           N  
ATOM    581  CA  PHE A  70      36.914  79.100  17.694  1.00106.08           C  
ATOM    582  C   PHE A  70      37.972  79.863  16.901  1.00107.83           C  
ATOM    583  O   PHE A  70      38.713  80.664  17.479  1.00106.85           O  
ATOM    584  CB  PHE A  70      35.974  80.146  18.338  1.00107.45           C  
ATOM    585  CG  PHE A  70      34.605  79.710  18.801  1.00108.15           C  
ATOM    586  CD1 PHE A  70      33.804  78.911  17.997  1.00110.75           C  
ATOM    587  CD2 PHE A  70      34.046  80.243  19.950  1.00109.78           C  
ATOM    588  CE1 PHE A  70      32.530  78.535  18.413  1.00111.55           C  
ATOM    589  CE2 PHE A  70      32.771  79.882  20.356  1.00112.63           C  
ATOM    590  CZ  PHE A  70      32.018  79.029  19.587  1.00110.69           C  
ATOM    591  N   SER A  71      37.979  79.678  15.569  1.00103.08           N  
ATOM    592  CA  SER A  71      38.899  80.362  14.653  1.00102.20           C  
ATOM    593  C   SER A  71      38.632  81.879  14.617  1.00103.71           C  
ATOM    594  O   SER A  71      37.686  82.368  15.229  1.00102.25           O  
ATOM    595  CB  SER A  71      38.761  79.793  13.240  1.00106.25           C  
ATOM    596  OG  SER A  71      38.469  78.403  13.243  1.00116.48           O  
ATOM    597  N   GLN A  72      39.471  82.608  13.885  1.00 99.65           N  
ATOM    598  CA  GLN A  72      39.359  84.051  13.743  1.00 98.91           C  
ATOM    599  C   GLN A  72      39.101  84.386  12.287  1.00101.39           C  
ATOM    600  O   GLN A  72      39.940  84.097  11.434  1.00101.18           O  
ATOM    601  CB  GLN A  72      40.649  84.733  14.226  1.00100.40           C  
ATOM    602  CG  GLN A  72      40.684  84.952  15.733  1.00117.48           C  
ATOM    603  CD  GLN A  72      39.909  86.177  16.146  1.00138.39           C  
ATOM    604  NE2 GLN A  72      40.465  87.355  15.885  1.00130.79           N  
ATOM    605  OE1 GLN A  72      38.793  86.083  16.669  1.00134.13           O  
ATOM    606  N   ILE A  73      37.934  84.984  12.007  1.00 96.79           N  
ATOM    607  CA  ILE A  73      37.526  85.429  10.672  1.00 95.96           C  
ATOM    608  C   ILE A  73      37.514  86.969  10.689  1.00 98.12           C  
ATOM    609  O   ILE A  73      37.020  87.556  11.653  1.00 97.03           O  
ATOM    610  CB  ILE A  73      36.123  84.830  10.306  1.00 99.01           C  
ATOM    611  CG1 ILE A  73      36.248  83.307  10.034  1.00 99.59           C  
ATOM    612  CG2 ILE A  73      35.476  85.576   9.110  1.00 99.40           C  
ATOM    613  CD1 ILE A  73      34.963  82.563   9.753  1.00103.98           C  
ATOM    614  N   ARG A  74      38.081  87.615   9.649  1.00 93.93           N  
ATOM    615  CA  ARG A  74      38.037  89.070   9.510  1.00 93.29           C  
ATOM    616  C   ARG A  74      37.074  89.352   8.371  1.00 94.52           C  
ATOM    617  O   ARG A  74      37.105  88.666   7.347  1.00 93.48           O  
ATOM    618  CB  ARG A  74      39.425  89.730   9.365  1.00 95.93           C  
ATOM    619  CG  ARG A  74      39.995  89.857   7.951  1.00116.17           C  
ATOM    620  CD  ARG A  74      41.353  90.559   7.934  1.00132.29           C  
ATOM    621  NE  ARG A  74      41.264  91.980   8.312  1.00140.52           N  
ATOM    622  CZ  ARG A  74      41.614  92.516   9.486  1.00153.53           C  
ATOM    623  NH1 ARG A  74      42.101  91.751  10.462  1.00140.55           N1+
ATOM    624  NH2 ARG A  74      41.479  93.821   9.691  1.00137.93           N  
ATOM    625  N   HIS A  75      36.160  90.303   8.587  1.00 90.19           N  
ATOM    626  CA  HIS A  75      35.083  90.592   7.651  1.00 89.24           C  
ATOM    627  C   HIS A  75      35.618  91.252   6.405  1.00 94.25           C  
ATOM    628  O   HIS A  75      36.384  92.211   6.509  1.00 94.39           O  
ATOM    629  CB  HIS A  75      33.978  91.445   8.311  1.00 88.93           C  
ATOM    630  CG  HIS A  75      33.392  90.811   9.534  1.00 91.40           C  
ATOM    631  CD2 HIS A  75      33.362  91.253  10.809  1.00 92.17           C  
ATOM    632  ND1 HIS A  75      32.782  89.573   9.476  1.00 92.78           N  
ATOM    633  CE1 HIS A  75      32.404  89.303  10.712  1.00 91.61           C  
ATOM    634  NE2 HIS A  75      32.737  90.284  11.547  1.00 91.75           N  
ATOM    635  N   GLU A  76      35.251  90.707   5.229  1.00 91.07           N  
ATOM    636  CA  GLU A  76      35.686  91.241   3.938  1.00 91.34           C  
ATOM    637  C   GLU A  76      35.213  92.683   3.870  1.00 94.26           C  
ATOM    638  O   GLU A  76      36.042  93.593   3.891  1.00 94.60           O  
ATOM    639  CB  GLU A  76      35.142  90.395   2.763  1.00 92.98           C  
ATOM    640  CG  GLU A  76      35.629  88.945   2.797  1.00104.90           C  
ATOM    641  CD  GLU A  76      35.912  88.291   1.455  1.00116.07           C  
ATOM    642  OE1 GLU A  76      35.266  88.676   0.455  1.00108.72           O  
ATOM    643  OE2 GLU A  76      36.763  87.374   1.405  1.00101.29           O1-
ATOM    644  N   ILE A  77      33.891  92.891   3.922  1.00 88.92           N  
ATOM    645  CA  ILE A  77      33.304  94.225   4.020  1.00 87.67           C  
ATOM    646  C   ILE A  77      33.150  94.386   5.537  1.00 89.87           C  
ATOM    647  O   ILE A  77      32.637  93.456   6.149  1.00 89.29           O  
ATOM    648  CB  ILE A  77      31.928  94.306   3.290  1.00 90.16           C  
ATOM    649  CG1 ILE A  77      32.113  94.140   1.781  1.00 90.14           C  
ATOM    650  CG2 ILE A  77      31.215  95.642   3.578  1.00 90.41           C  
ATOM    651  CD1 ILE A  77      30.945  93.580   1.098  1.00 95.36           C  
ATOM    652  N   PRO A  78      33.565  95.477   6.203  1.00 85.53           N  
ATOM    653  CA  PRO A  78      33.361  95.533   7.659  1.00 85.04           C  
ATOM    654  C   PRO A  78      31.876  95.651   8.028  1.00 86.83           C  
ATOM    655  O   PRO A  78      31.073  96.199   7.271  1.00 85.84           O  
ATOM    656  CB  PRO A  78      34.209  96.737   8.108  1.00 86.71           C  
ATOM    657  CG  PRO A  78      35.003  97.147   6.913  1.00 91.50           C  
ATOM    658  CD  PRO A  78      34.220  96.699   5.715  1.00 87.21           C  
ATOM    659  N   MET A  79      31.518  95.093   9.179  1.00 82.05           N  
ATOM    660  CA  MET A  79      30.143  95.087   9.674  1.00 81.38           C  
ATOM    661  C   MET A  79      29.889  96.400  10.468  1.00 85.81           C  
ATOM    662  O   MET A  79      30.467  96.596  11.541  1.00 85.41           O  
ATOM    663  CB  MET A  79      29.950  93.841  10.561  1.00 83.05           C  
ATOM    664  CG  MET A  79      28.696  93.059  10.280  1.00 85.50           C  
ATOM    665  SD  MET A  79      28.921  91.332  10.787  1.00 88.40           S  
ATOM    666  CE  MET A  79      27.248  90.894  11.106  1.00 85.25           C  
ATOM    667  N   LEU A  80      29.050  97.303   9.929  1.00 81.90           N  
ATOM    668  CA  LEU A  80      28.797  98.592  10.573  1.00 81.51           C  
ATOM    669  C   LEU A  80      27.890  98.492  11.790  1.00 85.49           C  
ATOM    670  O   LEU A  80      26.995  97.651  11.823  1.00 86.29           O  
ATOM    671  CB  LEU A  80      28.184  99.610   9.594  1.00 81.74           C  
ATOM    672  CG  LEU A  80      29.087 100.211   8.490  1.00 86.40           C  
ATOM    673  CD1 LEU A  80      28.267 101.078   7.540  1.00 86.34           C  
ATOM    674  CD2 LEU A  80      30.208 101.078   9.069  1.00 88.05           C  
ATOM    675  N   SER A  81      28.095  99.411  12.757  1.00 80.87           N  
ATOM    676  CA  SER A  81      27.301  99.545  13.976  1.00 80.22           C  
ATOM    677  C   SER A  81      26.175 100.562  13.705  1.00 82.90           C  
ATOM    678  O   SER A  81      25.893 100.847  12.540  1.00 83.00           O  
ATOM    679  CB  SER A  81      28.179  99.993  15.146  1.00 85.60           C  
ATOM    680  OG  SER A  81      27.705  99.469  16.378  1.00 98.75           O  
ATOM    681  N   LEU A  82      25.528 101.104  14.757  1.00 78.01           N  
ATOM    682  CA  LEU A  82      24.400 102.031  14.611  1.00 76.88           C  
ATOM    683  C   LEU A  82      24.487 103.211  15.576  1.00 78.07           C  
ATOM    684  O   LEU A  82      24.867 103.040  16.739  1.00 75.31           O  
ATOM    685  CB  LEU A  82      23.080 101.270  14.923  1.00 76.96           C  
ATOM    686  CG  LEU A  82      22.312 100.631  13.771  1.00 80.67           C  
ATOM    687  CD1 LEU A  82      21.339  99.598  14.302  1.00 80.25           C  
ATOM    688  CD2 LEU A  82      21.553 101.673  12.979  1.00 82.56           C  
ATOM    689  N   ASP A  83      24.037 104.389  15.114  1.00 75.37           N  
ATOM    690  CA  ASP A  83      23.929 105.568  15.960  1.00 75.43           C  
ATOM    691  C   ASP A  83      22.530 105.463  16.561  1.00 78.87           C  
ATOM    692  O   ASP A  83      21.703 104.749  15.995  1.00 77.49           O  
ATOM    693  CB  ASP A  83      24.129 106.865  15.155  1.00 77.22           C  
ATOM    694  CG  ASP A  83      24.277 108.119  16.005  1.00 85.87           C  
ATOM    695  OD1 ASP A  83      24.758 108.009  17.156  1.00 85.37           O  
ATOM    696  OD2 ASP A  83      23.911 109.213  15.521  1.00 93.88           O1-
ATOM    697  N   ASN A  84      22.274 106.118  17.722  1.00 75.94           N  
ATOM    698  CA  ASN A  84      20.996 105.996  18.425  1.00 75.37           C  
ATOM    699  C   ASN A  84      20.383 107.283  18.924  1.00 78.50           C  
ATOM    700  O   ASN A  84      21.084 108.185  19.366  1.00 78.01           O  
ATOM    701  CB  ASN A  84      21.138 105.032  19.595  1.00 75.46           C  
ATOM    702  CG  ASN A  84      22.338 105.293  20.475  1.00 90.30           C  
ATOM    703  ND2 ASN A  84      22.985 104.235  20.946  1.00 78.44           N  
ATOM    704  OD1 ASN A  84      22.710 106.439  20.737  1.00 86.11           O  
ATOM    705  N   ALA A  85      19.050 107.320  18.918  1.00 75.45           N  
ATOM    706  CA  ALA A  85      18.267 108.438  19.414  1.00 75.70           C  
ATOM    707  C   ALA A  85      17.481 108.004  20.642  1.00 78.97           C  
ATOM    708  O   ALA A  85      17.453 106.818  20.969  1.00 78.83           O  
ATOM    709  CB  ALA A  85      17.337 108.950  18.335  1.00 76.70           C  
ATOM    710  N   PHE A  86      16.937 108.971  21.378  1.00 75.45           N  
ATOM    711  CA  PHE A  86      16.170 108.720  22.605  1.00 75.46           C  
ATOM    712  C   PHE A  86      14.910 109.571  22.755  1.00 79.57           C  
ATOM    713  O   PHE A  86      14.183 109.366  23.722  1.00 80.54           O  
ATOM    714  CB  PHE A  86      17.068 108.926  23.834  1.00 77.32           C  
ATOM    715  CG  PHE A  86      18.216 107.954  23.905  1.00 79.07           C  
ATOM    716  CD1 PHE A  86      18.002 106.629  24.248  1.00 81.95           C  
ATOM    717  CD2 PHE A  86      19.500 108.343  23.559  1.00 81.35           C  
ATOM    718  CE1 PHE A  86      19.052 105.718  24.262  1.00 82.65           C  
ATOM    719  CE2 PHE A  86      20.547 107.426  23.575  1.00 83.90           C  
ATOM    720  CZ  PHE A  86      20.318 106.122  23.928  1.00 81.55           C  
ATOM    721  N   SER A  87      14.625 110.487  21.827  1.00 75.28           N  
ATOM    722  CA  SER A  87      13.444 111.332  21.904  1.00 75.61           C  
ATOM    723  C   SER A  87      12.977 111.688  20.514  1.00 80.83           C  
ATOM    724  O   SER A  87      13.742 111.578  19.550  1.00 79.68           O  
ATOM    725  CB  SER A  87      13.737 112.605  22.691  1.00 80.38           C  
ATOM    726  OG  SER A  87      14.772 113.377  22.104  1.00 92.35           O  
ATOM    727  N   ASP A  88      11.708 112.100  20.413  1.00 79.26           N  
ATOM    728  CA  ASP A  88      11.100 112.500  19.147  1.00 79.96           C  
ATOM    729  C   ASP A  88      11.900 113.662  18.540  1.00 84.06           C  
ATOM    730  O   ASP A  88      12.172 113.657  17.337  1.00 83.45           O  
ATOM    731  CB  ASP A  88       9.627 112.916  19.364  1.00 82.67           C  
ATOM    732  CG  ASP A  88       8.668 111.797  19.759  1.00 93.06           C  
ATOM    733  OD1 ASP A  88       9.094 110.614  19.767  1.00 92.65           O  
ATOM    734  OD2 ASP A  88       7.476 112.096  19.998  1.00 99.18           O1-
ATOM    735  N   ALA A  89      12.331 114.614  19.410  1.00 80.89           N  
ATOM    736  CA  ALA A  89      13.145 115.797  19.073  1.00 79.96           C  
ATOM    737  C   ALA A  89      14.521 115.417  18.530  1.00 82.35           C  
ATOM    738  O   ALA A  89      14.989 116.032  17.569  1.00 82.40           O  
ATOM    739  CB  ALA A  89      13.323 116.651  20.311  1.00 80.64           C  
ATOM    740  N   GLU A  90      15.171 114.417  19.158  1.00 76.68           N  
ATOM    741  CA  GLU A  90      16.476 113.909  18.730  1.00 75.77           C  
ATOM    742  C   GLU A  90      16.394 113.183  17.372  1.00 82.58           C  
ATOM    743  O   GLU A  90      17.341 113.252  16.583  1.00 82.61           O  
ATOM    744  CB  GLU A  90      17.040 112.965  19.787  1.00 76.17           C  
ATOM    745  CG  GLU A  90      18.511 112.671  19.613  1.00 75.70           C  
ATOM    746  CD  GLU A  90      19.107 111.833  20.719  1.00 83.54           C  
ATOM    747  OE1 GLU A  90      18.501 111.759  21.816  1.00 71.98           O  
ATOM    748  OE2 GLU A  90      20.179 111.230  20.477  1.00 69.01           O1-
ATOM    749  N   PHE A  91      15.286 112.450  17.120  1.00 80.62           N  
ATOM    750  CA  PHE A  91      15.089 111.758  15.843  1.00 80.15           C  
ATOM    751  C   PHE A  91      14.857 112.808  14.747  1.00 83.66           C  
ATOM    752  O   PHE A  91      15.498 112.745  13.700  1.00 82.92           O  
ATOM    753  CB  PHE A  91      13.923 110.748  15.912  1.00 81.53           C  
ATOM    754  CG  PHE A  91      13.551 110.232  14.542  1.00 82.81           C  
ATOM    755  CD1 PHE A  91      14.405 109.387  13.849  1.00 85.71           C  
ATOM    756  CD2 PHE A  91      12.418 110.702  13.891  1.00 84.76           C  
ATOM    757  CE1 PHE A  91      14.125 109.004  12.538  1.00 86.62           C  
ATOM    758  CE2 PHE A  91      12.137 110.319  12.585  1.00 87.73           C  
ATOM    759  CZ  PHE A  91      12.988 109.467  11.915  1.00 85.99           C  
ATOM    760  N   ASN A  92      13.971 113.789  15.014  1.00 80.36           N  
ATOM    761  CA  ASN A  92      13.682 114.886  14.082  1.00 80.25           C  
ATOM    762  C   ASN A  92      14.930 115.722  13.760  1.00 85.46           C  
ATOM    763  O   ASN A  92      14.984 116.298  12.681  1.00 86.39           O  
ATOM    764  CB  ASN A  92      12.589 115.793  14.635  1.00 78.67           C  
ATOM    765  CG  ASN A  92      11.236 115.132  14.705  1.00 93.06           C  
ATOM    766  ND2 ASN A  92      10.574 115.242  15.837  1.00 86.78           N  
ATOM    767  OD1 ASN A  92      10.760 114.525  13.747  1.00 83.54           O  
ATOM    768  N   ALA A  93      15.913 115.804  14.688  1.00 81.76           N  
ATOM    769  CA  ALA A  93      17.177 116.525  14.474  1.00 81.28           C  
ATOM    770  C   ALA A  93      18.044 115.777  13.437  1.00 85.42           C  
ATOM    771  O   ALA A  93      18.557 116.398  12.505  1.00 83.60           O  
ATOM    772  CB  ALA A  93      17.930 116.649  15.788  1.00 81.90           C  
ATOM    773  N   PHE A  94      18.203 114.441  13.618  1.00 83.40           N  
ATOM    774  CA  PHE A  94      18.910 113.539  12.690  1.00 83.28           C  
ATOM    775  C   PHE A  94      18.296 113.644  11.269  1.00 88.65           C  
ATOM    776  O   PHE A  94      19.023 113.618  10.274  1.00 88.19           O  
ATOM    777  CB  PHE A  94      18.852 112.079  13.215  1.00 85.00           C  
ATOM    778  CG  PHE A  94      18.817 110.966  12.187  1.00 87.18           C  
ATOM    779  CD1 PHE A  94      17.610 110.521  11.660  1.00 90.26           C  
ATOM    780  CD2 PHE A  94      19.982 110.310  11.805  1.00 89.64           C  
ATOM    781  CE1 PHE A  94      17.575 109.477  10.733  1.00 90.74           C  
ATOM    782  CE2 PHE A  94      19.940 109.251  10.892  1.00 91.89           C  
ATOM    783  CZ  PHE A  94      18.737 108.840  10.368  1.00 89.64           C  
ATOM    784  N   VAL A  95      16.954 113.756  11.191  1.00 85.87           N  
ATOM    785  CA  VAL A  95      16.229 113.886   9.926  1.00 85.33           C  
ATOM    786  C   VAL A  95      16.500 115.252   9.260  1.00 87.55           C  
ATOM    787  O   VAL A  95      16.769 115.267   8.061  1.00 88.38           O  
ATOM    788  CB  VAL A  95      14.711 113.601  10.111  1.00 89.38           C  
ATOM    789  CG1 VAL A  95      13.921 113.937   8.846  1.00 89.33           C  
ATOM    790  CG2 VAL A  95      14.483 112.146  10.517  1.00 89.32           C  
ATOM    791  N   LYS A  96      16.426 116.381  10.005  1.00 81.58           N  
ATOM    792  CA  LYS A  96      16.704 117.714   9.434  1.00 80.55           C  
ATOM    793  C   LYS A  96      18.150 117.788   8.986  1.00 83.86           C  
ATOM    794  O   LYS A  96      18.423 118.292   7.903  1.00 84.81           O  
ATOM    795  CB  LYS A  96      16.421 118.812  10.447  1.00 81.17           C  
ATOM    796  N   ARG A  97      19.068 117.213   9.777  1.00 79.17           N  
ATOM    797  CA  ARG A  97      20.495 117.150   9.436  1.00 78.63           C  
ATOM    798  C   ARG A  97      20.735 116.454   8.090  1.00 82.25           C  
ATOM    799  O   ARG A  97      21.654 116.826   7.377  1.00 81.72           O  
ATOM    800  CB  ARG A  97      21.275 116.426  10.542  1.00 78.55           C  
ATOM    801  CG  ARG A  97      22.757 116.731  10.555  1.00 81.71           C  
ATOM    802  CD  ARG A  97      23.595 115.535  10.201  1.00 84.54           C  
ATOM    803  NE  ARG A  97      25.013 115.860  10.298  1.00 92.86           N  
ATOM    804  CZ  ARG A  97      25.998 114.971  10.309  1.00112.25           C  
ATOM    805  NH1 ARG A  97      25.733 113.669  10.233  1.00110.11           N1+
ATOM    806  NH2 ARG A  97      27.258 115.373  10.403  1.00 95.72           N  
ATOM    807  N   ILE A  98      19.899 115.464   7.747  1.00 79.86           N  
ATOM    808  CA  ILE A  98      19.950 114.741   6.472  1.00 80.34           C  
ATOM    809  C   ILE A  98      19.267 115.554   5.364  1.00 84.22           C  
ATOM    810  O   ILE A  98      19.754 115.545   4.243  1.00 82.91           O  
ATOM    811  CB  ILE A  98      19.346 113.311   6.632  1.00 84.01           C  
ATOM    812  CG1 ILE A  98      20.277 112.437   7.493  1.00 84.31           C  
ATOM    813  CG2 ILE A  98      19.092 112.647   5.266  1.00 85.01           C  
ATOM    814  CD1 ILE A  98      19.626 111.289   8.132  1.00 89.27           C  
ATOM    815  N   GLU A  99      18.147 116.239   5.660  1.00 82.84           N  
ATOM    816  CA  GLU A  99      17.443 117.077   4.672  1.00 83.79           C  
ATOM    817  C   GLU A  99      18.350 118.221   4.187  1.00 90.84           C  
ATOM    818  O   GLU A  99      18.415 118.496   2.985  1.00 90.71           O  
ATOM    819  CB  GLU A  99      16.143 117.665   5.267  1.00 85.16           C  
ATOM    820  CG  GLU A  99      15.031 116.645   5.481  1.00 95.63           C  
ATOM    821  CD  GLU A  99      13.841 117.066   6.328  1.00111.31           C  
ATOM    822  OE1 GLU A  99      13.903 118.132   6.985  1.00104.83           O  
ATOM    823  OE2 GLU A  99      12.837 116.315   6.335  1.00101.01           O1-
ATOM    824  N   ASP A 100      19.088 118.843   5.124  1.00 89.16           N  
ATOM    825  CA  ASP A 100      20.006 119.947   4.826  1.00 89.85           C  
ATOM    826  C   ASP A 100      21.350 119.487   4.190  1.00 92.47           C  
ATOM    827  O   ASP A 100      21.989 120.281   3.493  1.00 92.14           O  
ATOM    828  CB  ASP A 100      20.252 120.785   6.100  1.00 92.32           C  
ATOM    829  CG  ASP A 100      18.981 121.371   6.729  1.00107.88           C  
ATOM    830  OD1 ASP A 100      18.099 121.849   5.972  1.00108.35           O  
ATOM    831  OD2 ASP A 100      18.878 121.364   7.978  1.00116.45           O1-
ATOM    832  N   ARG A 101      21.772 118.225   4.431  1.00 87.57           N  
ATOM    833  CA  ARG A 101      23.017 117.664   3.889  1.00 86.94           C  
ATOM    834  C   ARG A 101      22.858 117.118   2.482  1.00 92.44           C  
ATOM    835  O   ARG A 101      23.855 117.026   1.766  1.00 92.38           O  
ATOM    836  CB  ARG A 101      23.539 116.542   4.805  1.00 85.06           C  
ATOM    837  CG  ARG A 101      24.904 115.951   4.419  1.00 86.17           C  
ATOM    838  CD  ARG A 101      25.390 114.992   5.472  1.00 78.98           C  
ATOM    839  NE  ARG A 101      26.645 114.328   5.104  1.00 86.48           N  
ATOM    840  CZ  ARG A 101      27.853 114.547   5.632  1.00 95.03           C  
ATOM    841  NH1 ARG A 101      28.024 115.475   6.573  1.00 67.06           N1+
ATOM    842  NH2 ARG A 101      28.903 113.848   5.215  1.00 86.12           N  
ATOM    843  N   LEU A 102      21.643 116.707   2.086  1.00 90.50           N  
ATOM    844  CA  LEU A 102      21.437 116.125   0.753  1.00 90.57           C  
ATOM    845  C   LEU A 102      21.641 117.138  -0.365  1.00 96.69           C  
ATOM    846  O   LEU A 102      21.332 118.324  -0.191  1.00 96.73           O  
ATOM    847  CB  LEU A 102      20.029 115.504   0.616  1.00 90.16           C  
ATOM    848  CG  LEU A 102      19.761 114.157   1.289  1.00 93.89           C  
ATOM    849  CD1 LEU A 102      18.364 113.681   0.948  1.00 93.25           C  
ATOM    850  CD2 LEU A 102      20.801 113.099   0.910  1.00 95.23           C  
ATOM    851  N   ILE A 103      22.141 116.649  -1.530  1.00 94.10           N  
ATOM    852  CA  ILE A 103      22.344 117.468  -2.730  1.00 94.44           C  
ATOM    853  C   ILE A 103      20.939 117.793  -3.257  1.00101.02           C  
ATOM    854  O   ILE A 103      20.676 118.930  -3.649  1.00100.72           O  
ATOM    855  CB  ILE A 103      23.189 116.742  -3.817  1.00 97.21           C  
ATOM    856  CG1 ILE A 103      24.588 116.344  -3.306  1.00 97.23           C  
ATOM    857  CG2 ILE A 103      23.320 117.621  -5.061  1.00 97.98           C  
ATOM    858  CD1 ILE A 103      25.220 115.169  -4.079  1.00101.47           C  
ATOM    859  N   LEU A 104      20.046 116.776  -3.263  1.00 99.21           N  
ATOM    860  CA  LEU A 104      18.649 116.921  -3.660  1.00 99.33           C  
ATOM    861  C   LEU A 104      17.758 116.061  -2.747  1.00103.87           C  
ATOM    862  O   LEU A 104      17.839 114.831  -2.787  1.00103.22           O  
ATOM    863  CB  LEU A 104      18.470 116.529  -5.135  1.00 99.30           C  
ATOM    864  CG  LEU A 104      17.426 117.348  -5.893  1.00103.76           C  
ATOM    865  CD1 LEU A 104      17.582 117.155  -7.385  1.00104.20           C  
ATOM    866  CD2 LEU A 104      16.007 117.018  -5.434  1.00104.99           C  
ATOM    867  N   LEU A 105      16.924 116.719  -1.919  1.00101.09           N  
ATOM    868  CA  LEU A 105      15.996 116.038  -1.011  1.00101.08           C  
ATOM    869  C   LEU A 105      14.712 115.746  -1.789  1.00105.43           C  
ATOM    870  O   LEU A 105      14.047 116.699  -2.220  1.00104.85           O  
ATOM    871  CB  LEU A 105      15.664 116.924   0.204  1.00101.20           C  
ATOM    872  CG  LEU A 105      14.516 116.449   1.106  1.00106.32           C  
ATOM    873  CD1 LEU A 105      14.928 115.256   1.937  1.00106.67           C  
ATOM    874  CD2 LEU A 105      14.039 117.564   1.991  1.00109.20           C  
ATOM    875  N   PRO A 106      14.305 114.465  -1.936  1.00101.68           N  
ATOM    876  CA  PRO A 106      13.058 114.186  -2.664  1.00101.16           C  
ATOM    877  C   PRO A 106      11.812 114.411  -1.811  1.00103.61           C  
ATOM    878  O   PRO A 106      11.888 114.481  -0.579  1.00103.28           O  
ATOM    879  CB  PRO A 106      13.222 112.726  -3.087  1.00103.03           C  
ATOM    880  CG  PRO A 106      14.112 112.129  -2.049  1.00107.40           C  
ATOM    881  CD  PRO A 106      14.958 113.218  -1.481  1.00102.92           C  
ATOM    882  N   LYS A 107      10.666 114.538  -2.480  1.00 99.05           N  
ATOM    883  CA  LYS A 107       9.372 114.712  -1.832  1.00 98.78           C  
ATOM    884  C   LYS A 107       8.513 113.489  -2.237  1.00103.19           C  
ATOM    885  O   LYS A 107       8.102 113.427  -3.407  1.00102.89           O  
ATOM    886  CB  LYS A 107       8.730 116.009  -2.299  1.00 99.42           C  
ATOM    887  N   PRO A 108       8.317 112.448  -1.369  1.00 99.54           N  
ATOM    888  CA  PRO A 108       8.732 112.302   0.042  1.00 98.35           C  
ATOM    889  C   PRO A 108      10.018 111.497   0.282  1.00 97.33           C  
ATOM    890  O   PRO A 108      10.506 110.785  -0.610  1.00 96.43           O  
ATOM    891  CB  PRO A 108       7.531 111.571   0.655  1.00100.40           C  
ATOM    892  CG  PRO A 108       7.014 110.681  -0.470  1.00105.16           C  
ATOM    893  CD  PRO A 108       7.514 111.274  -1.781  1.00101.19           C  
ATOM    894  N   LEU A 109      10.543 111.594   1.523  1.00 90.42           N  
ATOM    895  CA  LEU A 109      11.745 110.869   1.951  1.00 88.85           C  
ATOM    896  C   LEU A 109      11.311 109.548   2.586  1.00 90.55           C  
ATOM    897  O   LEU A 109      10.808 109.535   3.708  1.00 89.57           O  
ATOM    898  CB  LEU A 109      12.575 111.714   2.934  1.00 88.51           C  
ATOM    899  CG  LEU A 109      13.976 111.199   3.270  1.00 92.21           C  
ATOM    900  CD1 LEU A 109      14.877 111.227   2.062  1.00 92.15           C  
ATOM    901  CD2 LEU A 109      14.596 112.036   4.357  1.00 93.45           C  
ATOM    902  N   THR A 110      11.457 108.444   1.839  1.00 86.42           N  
ATOM    903  CA  THR A 110      11.024 107.127   2.287  1.00 85.11           C  
ATOM    904  C   THR A 110      12.041 106.529   3.236  1.00 85.43           C  
ATOM    905  O   THR A 110      13.248 106.612   2.996  1.00 83.95           O  
ATOM    906  CB  THR A 110      10.747 106.203   1.087  1.00 94.72           C  
ATOM    907  CG2 THR A 110      10.160 104.873   1.505  1.00 94.45           C  
ATOM    908  OG1 THR A 110       9.830 106.849   0.201  1.00 94.33           O  
ATOM    909  N   PHE A 111      11.528 105.914   4.309  1.00 80.83           N  
ATOM    910  CA  PHE A 111      12.300 105.239   5.343  1.00 80.09           C  
ATOM    911  C   PHE A 111      11.813 103.803   5.471  1.00 82.90           C  
ATOM    912  O   PHE A 111      10.607 103.577   5.413  1.00 82.40           O  
ATOM    913  CB  PHE A 111      12.096 105.913   6.705  1.00 82.00           C  
ATOM    914  CG  PHE A 111      12.764 107.253   6.870  1.00 84.01           C  
ATOM    915  CD1 PHE A 111      12.110 108.424   6.503  1.00 87.19           C  
ATOM    916  CD2 PHE A 111      14.025 107.352   7.439  1.00 86.57           C  
ATOM    917  CE1 PHE A 111      12.724 109.665   6.660  1.00 88.01           C  
ATOM    918  CE2 PHE A 111      14.636 108.594   7.604  1.00 89.63           C  
ATOM    919  CZ  PHE A 111      13.988 109.742   7.200  1.00 87.66           C  
ATOM    920  N   CYS A 112      12.739 102.846   5.684  1.00 78.17           N  
ATOM    921  CA  CYS A 112      12.430 101.437   5.930  1.00 76.59           C  
ATOM    922  C   CYS A 112      12.579 101.263   7.448  1.00 78.62           C  
ATOM    923  O   CYS A 112      13.697 101.299   7.962  1.00 76.98           O  
ATOM    924  CB  CYS A 112      13.377 100.518   5.162  1.00 76.46           C  
ATOM    925  SG  CYS A 112      13.178  98.760   5.549  1.00 79.95           S  
ATOM    926  N   CYS A 113      11.448 101.139   8.160  1.00 74.41           N  
ATOM    927  CA  CYS A 113      11.426 101.040   9.611  1.00 73.67           C  
ATOM    928  C   CYS A 113      11.236  99.605  10.030  1.00 76.11           C  
ATOM    929  O   CYS A 113      10.341  98.934   9.540  1.00 76.11           O  
ATOM    930  CB  CYS A 113      10.336 101.940  10.174  1.00 74.13           C  
ATOM    931  SG  CYS A 113      10.068 103.445   9.204  1.00 78.04           S  
ATOM    932  N   GLU A 114      12.079  99.143  10.944  1.00 71.62           N  
ATOM    933  CA  GLU A 114      12.091  97.772  11.434  1.00 70.84           C  
ATOM    934  C   GLU A 114      12.175  97.797  12.947  1.00 76.02           C  
ATOM    935  O   GLU A 114      12.658  98.790  13.490  1.00 76.66           O  
ATOM    936  CB  GLU A 114      13.373  97.071  10.929  1.00 71.79           C  
ATOM    937  CG  GLU A 114      13.857  97.502   9.552  1.00 75.02           C  
ATOM    938  CD  GLU A 114      15.092  96.792   9.042  1.00 85.72           C  
ATOM    939  OE1 GLU A 114      15.653  95.941   9.771  1.00 75.64           O  
ATOM    940  OE2 GLU A 114      15.521  97.120   7.913  1.00 82.15           O1-
ATOM    941  N   PRO A 115      11.882  96.688  13.655  1.00 72.32           N  
ATOM    942  CA  PRO A 115      12.121  96.675  15.107  1.00 70.72           C  
ATOM    943  C   PRO A 115      13.609  96.421  15.387  1.00 71.24           C  
ATOM    944  O   PRO A 115      14.272  95.748  14.600  1.00 71.12           O  
ATOM    945  CB  PRO A 115      11.233  95.519  15.610  1.00 72.54           C  
ATOM    946  CG  PRO A 115      10.543  94.958  14.395  1.00 78.15           C  
ATOM    947  CD  PRO A 115      11.345  95.390  13.204  1.00 74.46           C  
ATOM    948  N   LYS A 116      14.132  96.968  16.493  1.00 65.47           N  
ATOM    949  CA  LYS A 116      15.515  96.771  16.901  1.00 63.75           C  
ATOM    950  C   LYS A 116      15.493  95.580  17.826  1.00 67.35           C  
ATOM    951  O   LYS A 116      15.257  95.714  19.024  1.00 66.78           O  
ATOM    952  CB  LYS A 116      16.119  98.017  17.589  1.00 65.22           C  
ATOM    953  CG  LYS A 116      17.650  97.930  17.690  1.00 69.59           C  
ATOM    954  CD  LYS A 116      18.275  98.679  18.868  1.00 68.79           C  
ATOM    955  CE  LYS A 116      19.656  98.163  19.268  1.00 78.70           C  
ATOM    956  NZ  LYS A 116      19.673  96.719  19.686  1.00 86.08           N1+
ATOM    957  N   LEU A 117      15.672  94.400  17.239  1.00 64.60           N  
ATOM    958  CA  LEU A 117      15.712  93.121  17.953  1.00 64.11           C  
ATOM    959  C   LEU A 117      16.872  93.109  18.936  1.00 69.26           C  
ATOM    960  O   LEU A 117      17.957  93.590  18.614  1.00 68.45           O  
ATOM    961  CB  LEU A 117      15.864  91.944  16.961  1.00 63.87           C  
ATOM    962  CG  LEU A 117      14.674  91.696  16.038  1.00 68.00           C  
ATOM    963  CD1 LEU A 117      15.095  90.977  14.781  1.00 67.97           C  
ATOM    964  CD2 LEU A 117      13.615  90.926  16.733  1.00 69.88           C  
ATOM    965  N   ASP A 118      16.636  92.591  20.142  1.00 68.34           N  
ATOM    966  CA  ASP A 118      17.657  92.506  21.170  1.00 69.18           C  
ATOM    967  C   ASP A 118      18.364  91.139  21.059  1.00 73.87           C  
ATOM    968  O   ASP A 118      18.192  90.276  21.924  1.00 75.50           O  
ATOM    969  CB  ASP A 118      17.034  92.733  22.564  1.00 71.09           C  
ATOM    970  CG  ASP A 118      18.032  92.790  23.711  1.00 78.66           C  
ATOM    971  OD1 ASP A 118      19.120  93.384  23.522  1.00 77.51           O  
ATOM    972  OD2 ASP A 118      17.706  92.270  24.816  1.00 85.78           O1-
ATOM    973  N   GLY A 119      19.149  90.972  19.993  1.00 67.87           N  
ATOM    974  CA  GLY A 119      19.925  89.767  19.741  1.00 67.25           C  
ATOM    975  C   GLY A 119      21.376  90.063  19.439  1.00 72.20           C  
ATOM    976  O   GLY A 119      21.879  91.152  19.747  1.00 70.88           O  
ATOM    977  N   LEU A 120      22.049  89.068  18.830  1.00 70.28           N  
ATOM    978  CA  LEU A 120      23.466  89.101  18.438  1.00 70.86           C  
ATOM    979  C   LEU A 120      23.597  89.237  16.912  1.00 72.88           C  
ATOM    980  O   LEU A 120      22.977  88.449  16.201  1.00 71.23           O  
ATOM    981  CB  LEU A 120      24.170  87.780  18.823  1.00 71.22           C  
ATOM    982  CG  LEU A 120      24.345  87.469  20.281  1.00 76.91           C  
ATOM    983  CD1 LEU A 120      25.188  88.507  20.961  1.00 77.62           C  
ATOM    984  CD2 LEU A 120      23.019  87.313  20.970  1.00 82.23           C  
ATOM    985  N   ALA A 121      24.470  90.152  16.417  1.00 69.22           N  
ATOM    986  CA  ALA A 121      24.708  90.324  14.975  1.00 68.99           C  
ATOM    987  C   ALA A 121      25.658  89.246  14.424  1.00 72.91           C  
ATOM    988  O   ALA A 121      26.707  89.009  15.028  1.00 72.72           O  
ATOM    989  CB  ALA A 121      25.282  91.697  14.693  1.00 69.60           C  
ATOM    990  N   VAL A 122      25.289  88.588  13.295  1.00 69.00           N  
ATOM    991  CA  VAL A 122      26.113  87.539  12.663  1.00 68.73           C  
ATOM    992  C   VAL A 122      26.154  87.691  11.125  1.00 73.46           C  
ATOM    993  O   VAL A 122      25.284  88.326  10.531  1.00 73.96           O  
ATOM    994  CB  VAL A 122      25.666  86.106  13.062  1.00 71.63           C  
ATOM    995  CG1 VAL A 122      25.737  85.912  14.573  1.00 71.14           C  
ATOM    996  CG2 VAL A 122      24.266  85.790  12.537  1.00 71.40           C  
ATOM    997  N   SER A 123      27.161  87.076  10.500  1.00 69.52           N  
ATOM    998  CA  SER A 123      27.379  87.048   9.049  1.00 68.93           C  
ATOM    999  C   SER A 123      27.184  85.606   8.565  1.00 70.63           C  
ATOM   1000  O   SER A 123      27.561  84.689   9.276  1.00 69.35           O  
ATOM   1001  CB  SER A 123      28.799  87.521   8.733  1.00 73.52           C  
ATOM   1002  OG  SER A 123      29.385  86.878   7.610  1.00 84.29           O  
ATOM   1003  N   ILE A 124      26.568  85.397   7.389  1.00 67.03           N  
ATOM   1004  CA  ILE A 124      26.384  84.045   6.829  1.00 66.91           C  
ATOM   1005  C   ILE A 124      26.715  84.097   5.340  1.00 71.83           C  
ATOM   1006  O   ILE A 124      26.041  84.804   4.597  1.00 72.40           O  
ATOM   1007  CB  ILE A 124      24.970  83.453   7.090  1.00 69.50           C  
ATOM   1008  CG1 ILE A 124      24.620  83.513   8.600  1.00 69.14           C  
ATOM   1009  CG2 ILE A 124      24.913  82.015   6.549  1.00 70.36           C  
ATOM   1010  CD1 ILE A 124      23.330  82.904   8.997  1.00 73.60           C  
ATOM   1011  N   LEU A 125      27.743  83.357   4.908  1.00 68.25           N  
ATOM   1012  CA  LEU A 125      28.163  83.357   3.512  1.00 68.05           C  
ATOM   1013  C   LEU A 125      27.545  82.221   2.774  1.00 70.14           C  
ATOM   1014  O   LEU A 125      27.643  81.088   3.232  1.00 68.93           O  
ATOM   1015  CB  LEU A 125      29.685  83.248   3.389  1.00 68.34           C  
ATOM   1016  CG  LEU A 125      30.253  83.398   1.973  1.00 72.81           C  
ATOM   1017  CD1 LEU A 125      29.979  84.781   1.385  1.00 72.92           C  
ATOM   1018  CD2 LEU A 125      31.724  83.125   1.970  1.00 76.29           C  
ATOM   1019  N   TYR A 126      27.045  82.516   1.558  1.00 66.94           N  
ATOM   1020  CA  TYR A 126      26.404  81.580   0.653  1.00 66.17           C  
ATOM   1021  C   TYR A 126      27.154  81.539  -0.688  1.00 70.14           C  
ATOM   1022  O   TYR A 126      26.828  82.315  -1.593  1.00 69.71           O  
ATOM   1023  CB  TYR A 126      24.943  81.994   0.436  1.00 66.70           C  
ATOM   1024  CG  TYR A 126      24.053  81.619   1.590  1.00 67.52           C  
ATOM   1025  CD1 TYR A 126      23.635  80.308   1.773  1.00 68.71           C  
ATOM   1026  CD2 TYR A 126      23.642  82.570   2.513  1.00 68.87           C  
ATOM   1027  CE1 TYR A 126      22.830  79.949   2.847  1.00 66.98           C  
ATOM   1028  CE2 TYR A 126      22.845  82.220   3.601  1.00 69.82           C  
ATOM   1029  CZ  TYR A 126      22.448  80.906   3.769  1.00 71.44           C  
ATOM   1030  OH  TYR A 126      21.652  80.586   4.830  1.00 68.10           O  
ATOM   1031  N   VAL A 127      28.124  80.609  -0.825  1.00 67.13           N  
ATOM   1032  CA  VAL A 127      28.921  80.457  -2.052  1.00 67.92           C  
ATOM   1033  C   VAL A 127      28.211  79.541  -3.062  1.00 73.10           C  
ATOM   1034  O   VAL A 127      28.264  78.320  -2.906  1.00 73.40           O  
ATOM   1035  CB  VAL A 127      30.334  79.941  -1.740  1.00 71.94           C  
ATOM   1036  CG1 VAL A 127      31.115  79.681  -3.018  1.00 72.35           C  
ATOM   1037  CG2 VAL A 127      31.079  80.918  -0.854  1.00 71.58           C  
ATOM   1038  N   ASN A 128      27.602  80.132  -4.123  1.00 69.36           N  
ATOM   1039  CA  ASN A 128      26.839  79.441  -5.181  1.00 68.93           C  
ATOM   1040  C   ASN A 128      25.678  78.646  -4.569  1.00 70.39           C  
ATOM   1041  O   ASN A 128      25.445  77.472  -4.888  1.00 68.03           O  
ATOM   1042  CB  ASN A 128      27.735  78.607  -6.135  1.00 73.50           C  
ATOM   1043  CG  ASN A 128      28.372  79.451  -7.216  1.00107.38           C  
ATOM   1044  ND2 ASN A 128      27.543  80.013  -8.096  1.00104.62           N  
ATOM   1045  OD1 ASN A 128      29.599  79.620  -7.275  1.00101.15           O  
ATOM   1046  N   GLY A 129      24.955  79.345  -3.693  1.00 67.63           N  
ATOM   1047  CA  GLY A 129      23.790  78.824  -3.001  1.00 67.16           C  
ATOM   1048  C   GLY A 129      24.029  78.035  -1.733  1.00 70.49           C  
ATOM   1049  O   GLY A 129      23.059  77.768  -1.043  1.00 69.64           O  
ATOM   1050  N   GLU A 130      25.277  77.639  -1.405  1.00 68.98           N  
ATOM   1051  CA  GLU A 130      25.577  76.802  -0.231  1.00 69.86           C  
ATOM   1052  C   GLU A 130      26.178  77.598   0.911  1.00 75.53           C  
ATOM   1053  O   GLU A 130      27.053  78.428   0.677  1.00 74.93           O  
ATOM   1054  CB  GLU A 130      26.587  75.703  -0.598  1.00 71.78           C  
ATOM   1055  CG  GLU A 130      26.120  74.709  -1.648  1.00 90.21           C  
ATOM   1056  CD  GLU A 130      27.267  74.034  -2.379  1.00121.19           C  
ATOM   1057  OE1 GLU A 130      28.279  73.702  -1.716  1.00127.93           O  
ATOM   1058  OE2 GLU A 130      27.162  73.849  -3.615  1.00110.35           O1-
ATOM   1059  N   LEU A 131      25.797  77.253   2.155  1.00 73.40           N  
ATOM   1060  CA  LEU A 131      26.315  77.891   3.364  1.00 73.69           C  
ATOM   1061  C   LEU A 131      27.699  77.320   3.648  1.00 77.58           C  
ATOM   1062  O   LEU A 131      27.823  76.182   4.115  1.00 76.24           O  
ATOM   1063  CB  LEU A 131      25.369  77.643   4.556  1.00 74.33           C  
ATOM   1064  CG  LEU A 131      25.349  78.688   5.669  1.00 79.14           C  
ATOM   1065  CD1 LEU A 131      24.134  78.484   6.552  1.00 79.11           C  
ATOM   1066  CD2 LEU A 131      26.615  78.660   6.500  1.00 82.52           C  
ATOM   1067  N   THR A 132      28.743  78.108   3.330  1.00 75.43           N  
ATOM   1068  CA  THR A 132      30.143  77.710   3.519  1.00 74.83           C  
ATOM   1069  C   THR A 132      30.713  78.225   4.854  1.00 76.09           C  
ATOM   1070  O   THR A 132      31.475  77.495   5.490  1.00 74.40           O  
ATOM   1071  CB  THR A 132      30.964  78.113   2.295  1.00 84.22           C  
ATOM   1072  CG2 THR A 132      30.484  77.407   1.034  1.00 82.62           C  
ATOM   1073  OG1 THR A 132      30.905  79.530   2.122  1.00 84.28           O  
ATOM   1074  N   GLN A 133      30.328  79.445   5.299  1.00 72.39           N  
ATOM   1075  CA  GLN A 133      30.777  79.950   6.599  1.00 71.61           C  
ATOM   1076  C   GLN A 133      29.883  81.022   7.236  1.00 72.81           C  
ATOM   1077  O   GLN A 133      29.201  81.770   6.538  1.00 70.73           O  
ATOM   1078  CB  GLN A 133      32.222  80.465   6.524  1.00 73.28           C  
ATOM   1079  CG  GLN A 133      32.445  81.619   5.548  1.00 88.32           C  
ATOM   1080  CD  GLN A 133      33.567  82.491   6.017  1.00 96.94           C  
ATOM   1081  NE2 GLN A 133      34.773  81.954   5.958  1.00 81.32           N  
ATOM   1082  OE1 GLN A 133      33.354  83.613   6.499  1.00 92.05           O  
ATOM   1083  N   ALA A 134      29.932  81.099   8.586  1.00 69.26           N  
ATOM   1084  CA  ALA A 134      29.215  82.094   9.385  1.00 68.68           C  
ATOM   1085  C   ALA A 134      30.123  82.630  10.475  1.00 73.33           C  
ATOM   1086  O   ALA A 134      30.883  81.857  11.054  1.00 74.19           O  
ATOM   1087  CB  ALA A 134      27.981  81.487  10.012  1.00 69.33           C  
ATOM   1088  N   ALA A 135      30.035  83.942  10.769  1.00 69.41           N  
ATOM   1089  CA  ALA A 135      30.875  84.620  11.762  1.00 68.36           C  
ATOM   1090  C   ALA A 135      30.107  85.610  12.642  1.00 72.40           C  
ATOM   1091  O   ALA A 135      29.128  86.200  12.194  1.00 71.19           O  
ATOM   1092  CB  ALA A 135      31.998  85.356  11.054  1.00 68.89           C  
ATOM   1093  N   THR A 136      30.593  85.834  13.889  1.00 70.11           N  
ATOM   1094  CA  THR A 136      29.977  86.810  14.792  1.00 70.20           C  
ATOM   1095  C   THR A 136      30.432  88.169  14.316  1.00 76.05           C  
ATOM   1096  O   THR A 136      31.394  88.254  13.559  1.00 75.79           O  
ATOM   1097  CB  THR A 136      30.365  86.614  16.280  1.00 74.64           C  
ATOM   1098  CG2 THR A 136      30.086  85.211  16.799  1.00 70.54           C  
ATOM   1099  OG1 THR A 136      31.731  86.973  16.506  1.00 74.76           O  
ATOM   1100  N   ARG A 137      29.765  89.232  14.747  1.00 74.19           N  
ATOM   1101  CA  ARG A 137      30.174  90.568  14.340  1.00 74.30           C  
ATOM   1102  C   ARG A 137      31.539  90.901  14.939  1.00 80.71           C  
ATOM   1103  O   ARG A 137      32.354  91.539  14.267  1.00 78.99           O  
ATOM   1104  CB  ARG A 137      29.139  91.622  14.764  1.00 72.64           C  
ATOM   1105  CG  ARG A 137      29.517  93.000  14.262  1.00 75.71           C  
ATOM   1106  CD  ARG A 137      28.491  94.064  14.503  1.00 80.94           C  
ATOM   1107  NE  ARG A 137      29.045  95.369  14.135  1.00 93.31           N  
ATOM   1108  CZ  ARG A 137      29.781  96.152  14.924  1.00111.87           C  
ATOM   1109  NH1 ARG A 137      30.064  95.783  16.170  1.00107.31           N1+
ATOM   1110  NH2 ARG A 137      30.239  97.311  14.472  1.00 98.54           N  
ATOM   1111  N   GLY A 138      31.762  90.464  16.183  1.00 80.68           N  
ATOM   1112  CA  GLY A 138      32.985  90.735  16.916  1.00 81.64           C  
ATOM   1113  C   GLY A 138      33.100  92.227  17.163  1.00 88.76           C  
ATOM   1114  O   GLY A 138      32.186  92.823  17.743  1.00 88.92           O  
ATOM   1115  N   ASP A 139      34.177  92.851  16.646  1.00 86.62           N  
ATOM   1116  CA  ASP A 139      34.419  94.293  16.780  1.00 86.91           C  
ATOM   1117  C   ASP A 139      33.906  95.101  15.573  1.00 90.96           C  
ATOM   1118  O   ASP A 139      33.979  96.335  15.596  1.00 90.98           O  
ATOM   1119  CB  ASP A 139      35.922  94.593  17.059  1.00 89.01           C  
ATOM   1120  CG  ASP A 139      36.958  93.988  16.124  1.00 96.54           C  
ATOM   1121  OD1 ASP A 139      36.801  94.125  14.892  1.00 98.01           O  
ATOM   1122  OD2 ASP A 139      37.961  93.434  16.628  1.00 99.05           O1-
ATOM   1123  N   GLY A 140      33.399  94.405  14.545  1.00 86.72           N  
ATOM   1124  CA  GLY A 140      32.912  95.011  13.311  1.00 85.83           C  
ATOM   1125  C   GLY A 140      33.882  94.820  12.165  1.00 88.24           C  
ATOM   1126  O   GLY A 140      33.546  95.122  11.017  1.00 87.32           O  
ATOM   1127  N   THR A 141      35.110  94.357  12.483  1.00 84.43           N  
ATOM   1128  CA  THR A 141      36.176  94.057  11.530  1.00 83.94           C  
ATOM   1129  C   THR A 141      36.643  92.606  11.649  1.00 86.27           C  
ATOM   1130  O   THR A 141      37.013  92.026  10.635  1.00 85.60           O  
ATOM   1131  CB  THR A 141      37.379  94.995  11.740  1.00 94.24           C  
ATOM   1132  CG2 THR A 141      38.152  95.218  10.451  1.00 95.21           C  
ATOM   1133  OG1 THR A 141      36.947  96.251  12.273  1.00 92.30           O  
ATOM   1134  N   THR A 142      36.698  92.049  12.878  1.00 82.51           N  
ATOM   1135  CA  THR A 142      37.136  90.678  13.138  1.00 82.43           C  
ATOM   1136  C   THR A 142      36.187  89.967  14.106  1.00 86.22           C  
ATOM   1137  O   THR A 142      35.961  90.477  15.205  1.00 85.45           O  
ATOM   1138  CB  THR A 142      38.554  90.681  13.738  1.00 93.43           C  
ATOM   1139  CG2 THR A 142      39.210  89.309  13.656  1.00 89.43           C  
ATOM   1140  OG1 THR A 142      39.364  91.671  13.086  1.00 97.78           O  
ATOM   1141  N   GLY A 143      35.709  88.775  13.719  1.00 82.75           N  
ATOM   1142  CA  GLY A 143      34.821  87.933  14.527  1.00 82.24           C  
ATOM   1143  C   GLY A 143      35.289  86.491  14.655  1.00 84.58           C  
ATOM   1144  O   GLY A 143      36.437  86.189  14.329  1.00 84.46           O  
ATOM   1145  N   GLU A 144      34.397  85.587  15.125  1.00 79.94           N  
ATOM   1146  CA  GLU A 144      34.691  84.157  15.351  1.00 79.66           C  
ATOM   1147  C   GLU A 144      33.954  83.254  14.368  1.00 82.66           C  
ATOM   1148  O   GLU A 144      32.818  83.543  14.047  1.00 81.46           O  
ATOM   1149  CB  GLU A 144      34.234  83.727  16.763  1.00 81.10           C  
ATOM   1150  CG  GLU A 144      34.963  84.370  17.930  1.00 92.92           C  
ATOM   1151  CD  GLU A 144      34.174  84.317  19.229  1.00119.79           C  
ATOM   1152  OE1 GLU A 144      33.144  85.025  19.330  1.00112.66           O  
ATOM   1153  OE2 GLU A 144      34.581  83.565  20.144  1.00114.24           O1-
ATOM   1154  N   ASP A 145      34.547  82.109  13.989  1.00 79.89           N  
ATOM   1155  CA  ASP A 145      33.888  81.137  13.114  1.00 79.94           C  
ATOM   1156  C   ASP A 145      32.870  80.338  13.958  1.00 84.44           C  
ATOM   1157  O   ASP A 145      33.273  79.516  14.788  1.00 85.26           O  
ATOM   1158  CB  ASP A 145      34.920  80.185  12.471  1.00 81.92           C  
ATOM   1159  CG  ASP A 145      34.339  79.216  11.447  1.00 90.85           C  
ATOM   1160  OD1 ASP A 145      33.564  79.667  10.573  1.00 91.10           O  
ATOM   1161  OD2 ASP A 145      34.696  78.014  11.493  1.00 94.76           O1-
ATOM   1162  N   ILE A 146      31.556  80.613  13.757  1.00 79.08           N  
ATOM   1163  CA  ILE A 146      30.439  79.970  14.465  1.00 77.54           C  
ATOM   1164  C   ILE A 146      29.553  79.310  13.422  1.00 81.04           C  
ATOM   1165  O   ILE A 146      28.329  79.396  13.512  1.00 81.99           O  
ATOM   1166  CB  ILE A 146      29.642  81.007  15.332  1.00 79.91           C  
ATOM   1167  CG1 ILE A 146      29.226  82.259  14.510  1.00 79.81           C  
ATOM   1168  CG2 ILE A 146      30.453  81.418  16.562  1.00 80.20           C  
ATOM   1169  CD1 ILE A 146      28.053  83.097  15.115  1.00 84.96           C  
ATOM   1170  N   THR A 147      30.167  78.653  12.422  1.00 75.52           N  
ATOM   1171  CA  THR A 147      29.432  78.024  11.316  1.00 74.15           C  
ATOM   1172  C   THR A 147      28.637  76.839  11.812  1.00 76.83           C  
ATOM   1173  O   THR A 147      27.457  76.720  11.492  1.00 76.04           O  
ATOM   1174  CB  THR A 147      30.391  77.645  10.177  1.00 76.84           C  
ATOM   1175  CG2 THR A 147      29.675  77.050   8.976  1.00 74.59           C  
ATOM   1176  OG1 THR A 147      31.089  78.818   9.766  1.00 76.94           O  
ATOM   1177  N   ALA A 148      29.277  75.967  12.599  1.00 73.02           N  
ATOM   1178  CA  ALA A 148      28.628  74.781  13.146  1.00 72.30           C  
ATOM   1179  C   ALA A 148      27.412  75.164  13.951  1.00 75.37           C  
ATOM   1180  O   ALA A 148      26.389  74.493  13.861  1.00 75.04           O  
ATOM   1181  CB  ALA A 148      29.594  74.033  14.024  1.00 73.04           C  
ATOM   1182  N   ASN A 149      27.528  76.251  14.728  1.00 71.02           N  
ATOM   1183  CA  ASN A 149      26.451  76.759  15.566  1.00 70.50           C  
ATOM   1184  C   ASN A 149      25.323  77.352  14.731  1.00 74.67           C  
ATOM   1185  O   ASN A 149      24.157  77.014  14.951  1.00 73.97           O  
ATOM   1186  CB  ASN A 149      27.016  77.760  16.568  1.00 69.34           C  
ATOM   1187  CG  ASN A 149      27.802  77.091  17.686  1.00 86.31           C  
ATOM   1188  ND2 ASN A 149      28.685  77.819  18.318  1.00 77.79           N  
ATOM   1189  OD1 ASN A 149      27.601  75.925  18.035  1.00 76.94           O  
ATOM   1190  N   ILE A 150      25.678  78.181  13.736  1.00 71.43           N  
ATOM   1191  CA  ILE A 150      24.737  78.798  12.788  1.00 70.56           C  
ATOM   1192  C   ILE A 150      24.014  77.738  11.902  1.00 74.77           C  
ATOM   1193  O   ILE A 150      22.864  77.945  11.521  1.00 75.58           O  
ATOM   1194  CB  ILE A 150      25.492  79.877  11.962  1.00 73.22           C  
ATOM   1195  CG1 ILE A 150      25.784  81.107  12.851  1.00 73.17           C  
ATOM   1196  CG2 ILE A 150      24.750  80.282  10.693  1.00 74.24           C  
ATOM   1197  CD1 ILE A 150      24.609  82.096  13.069  1.00 76.28           C  
ATOM   1198  N   ARG A 151      24.660  76.604  11.611  1.00 70.28           N  
ATOM   1199  CA  ARG A 151      24.026  75.530  10.854  1.00 70.31           C  
ATOM   1200  C   ARG A 151      22.885  74.864  11.625  1.00 73.38           C  
ATOM   1201  O   ARG A 151      22.026  74.259  10.995  1.00 73.55           O  
ATOM   1202  CB  ARG A 151      25.046  74.444  10.461  1.00 72.38           C  
ATOM   1203  CG  ARG A 151      25.879  74.775   9.217  1.00 77.67           C  
ATOM   1204  CD  ARG A 151      26.903  73.675   8.948  1.00 78.71           C  
ATOM   1205  NE  ARG A 151      26.277  72.443   8.458  1.00 73.77           N  
ATOM   1206  CZ  ARG A 151      26.020  72.163   7.181  1.00 89.41           C  
ATOM   1207  NH1 ARG A 151      26.336  73.033   6.222  1.00 80.35           N1+
ATOM   1208  NH2 ARG A 151      25.447  71.014   6.851  1.00 75.38           N  
ATOM   1209  N   THR A 152      22.882  74.951  12.972  1.00 69.83           N  
ATOM   1210  CA  THR A 152      21.856  74.324  13.823  1.00 69.10           C  
ATOM   1211  C   THR A 152      20.561  75.128  13.919  1.00 72.77           C  
ATOM   1212  O   THR A 152      19.570  74.599  14.420  1.00 73.82           O  
ATOM   1213  CB  THR A 152      22.359  74.100  15.255  1.00 72.10           C  
ATOM   1214  CG2 THR A 152      23.751  73.507  15.330  1.00 66.88           C  
ATOM   1215  OG1 THR A 152      22.292  75.329  15.975  1.00 73.41           O  
ATOM   1216  N   ILE A 153      20.578  76.412  13.507  1.00 66.94           N  
ATOM   1217  CA  ILE A 153      19.406  77.282  13.576  1.00 65.21           C  
ATOM   1218  C   ILE A 153      18.432  76.738  12.534  1.00 68.10           C  
ATOM   1219  O   ILE A 153      18.756  76.686  11.349  1.00 68.71           O  
ATOM   1220  CB  ILE A 153      19.807  78.767  13.354  1.00 67.56           C  
ATOM   1221  CG1 ILE A 153      20.785  79.235  14.469  1.00 67.14           C  
ATOM   1222  CG2 ILE A 153      18.567  79.651  13.271  1.00 67.38           C  
ATOM   1223  CD1 ILE A 153      21.241  80.609  14.409  1.00 73.09           C  
ATOM   1224  N   ARG A 154      17.265  76.294  12.979  1.00 62.89           N  
ATOM   1225  CA  ARG A 154      16.309  75.631  12.101  1.00 62.38           C  
ATOM   1226  C   ARG A 154      15.806  76.467  10.917  1.00 65.94           C  
ATOM   1227  O   ARG A 154      15.480  75.874   9.889  1.00 65.77           O  
ATOM   1228  CB  ARG A 154      15.104  75.117  12.896  1.00 61.32           C  
ATOM   1229  CG  ARG A 154      15.411  74.187  14.047  1.00 66.45           C  
ATOM   1230  CD  ARG A 154      16.091  72.888  13.670  1.00 73.13           C  
ATOM   1231  NE  ARG A 154      16.088  71.992  14.830  1.00 82.94           N  
ATOM   1232  CZ  ARG A 154      16.915  72.079  15.872  1.00 94.57           C  
ATOM   1233  NH1 ARG A 154      17.872  73.001  15.899  1.00 76.66           N1+
ATOM   1234  NH2 ARG A 154      16.802  71.231  16.889  1.00 84.14           N  
ATOM   1235  N   ASN A 155      15.719  77.816  11.069  1.00 62.60           N  
ATOM   1236  CA  ASN A 155      15.227  78.742  10.035  1.00 62.41           C  
ATOM   1237  C   ASN A 155      16.315  79.361   9.146  1.00 67.66           C  
ATOM   1238  O   ASN A 155      15.998  80.183   8.267  1.00 66.46           O  
ATOM   1239  CB  ASN A 155      14.365  79.830  10.648  1.00 63.06           C  
ATOM   1240  CG  ASN A 155      15.075  80.963  11.318  1.00 68.98           C  
ATOM   1241  ND2 ASN A 155      14.529  82.145  11.191  1.00 59.58           N  
ATOM   1242  OD1 ASN A 155      16.020  80.784  12.069  1.00 66.30           O  
ATOM   1243  N   VAL A 156      17.589  78.943   9.358  1.00 64.87           N  
ATOM   1244  CA  VAL A 156      18.732  79.349   8.541  1.00 63.84           C  
ATOM   1245  C   VAL A 156      18.846  78.264   7.455  1.00 65.01           C  
ATOM   1246  O   VAL A 156      19.156  77.120   7.795  1.00 64.50           O  
ATOM   1247  CB  VAL A 156      20.036  79.465   9.382  1.00 67.55           C  
ATOM   1248  CG1 VAL A 156      21.273  79.538   8.479  1.00 67.06           C  
ATOM   1249  CG2 VAL A 156      19.972  80.682  10.306  1.00 67.39           C  
ATOM   1250  N   PRO A 157      18.581  78.568   6.167  1.00 59.27           N  
ATOM   1251  CA  PRO A 157      18.659  77.518   5.151  1.00 58.65           C  
ATOM   1252  C   PRO A 157      20.091  77.094   4.861  1.00 64.68           C  
ATOM   1253  O   PRO A 157      20.939  77.965   4.726  1.00 65.43           O  
ATOM   1254  CB  PRO A 157      18.017  78.188   3.941  1.00 59.98           C  
ATOM   1255  CG  PRO A 157      18.271  79.609   4.113  1.00 63.69           C  
ATOM   1256  CD  PRO A 157      18.164  79.855   5.566  1.00 59.66           C  
ATOM   1257  N   LEU A 158      20.372  75.778   4.756  1.00 61.78           N  
ATOM   1258  CA  LEU A 158      21.721  75.310   4.410  1.00 61.46           C  
ATOM   1259  C   LEU A 158      21.960  75.485   2.887  1.00 66.99           C  
ATOM   1260  O   LEU A 158      23.104  75.386   2.424  1.00 66.33           O  
ATOM   1261  CB  LEU A 158      21.938  73.842   4.798  1.00 61.28           C  
ATOM   1262  CG  LEU A 158      21.693  73.435   6.235  1.00 66.07           C  
ATOM   1263  CD1 LEU A 158      21.876  71.932   6.396  1.00 66.17           C  
ATOM   1264  CD2 LEU A 158      22.622  74.163   7.181  1.00 70.44           C  
ATOM   1265  N   GLN A 159      20.871  75.689   2.111  1.00 64.62           N  
ATOM   1266  CA  GLN A 159      20.922  75.936   0.686  1.00 65.23           C  
ATOM   1267  C   GLN A 159      19.881  77.010   0.303  1.00 71.28           C  
ATOM   1268  O   GLN A 159      18.728  76.932   0.756  1.00 70.52           O  
ATOM   1269  CB  GLN A 159      20.644  74.646  -0.075  1.00 66.92           C  
ATOM   1270  CG  GLN A 159      21.074  74.717  -1.530  1.00 88.60           C  
ATOM   1271  CD  GLN A 159      20.587  73.511  -2.281  1.00117.83           C  
ATOM   1272  NE2 GLN A 159      21.491  72.594  -2.587  1.00116.72           N  
ATOM   1273  OE1 GLN A 159      19.391  73.376  -2.580  1.00113.69           O  
ATOM   1274  N   LEU A 160      20.271  77.984  -0.561  1.00 68.35           N  
ATOM   1275  CA  LEU A 160      19.348  79.037  -1.009  1.00 67.83           C  
ATOM   1276  C   LEU A 160      18.300  78.449  -1.946  1.00 74.62           C  
ATOM   1277  O   LEU A 160      18.608  77.571  -2.757  1.00 75.39           O  
ATOM   1278  CB  LEU A 160      20.073  80.198  -1.707  1.00 67.07           C  
ATOM   1279  CG  LEU A 160      20.972  81.047  -0.839  1.00 70.61           C  
ATOM   1280  CD1 LEU A 160      21.656  82.108  -1.674  1.00 70.12           C  
ATOM   1281  CD2 LEU A 160      20.197  81.675   0.302  1.00 73.60           C  
ATOM   1282  N   LEU A 161      17.067  78.960  -1.835  1.00 71.92           N  
ATOM   1283  CA  LEU A 161      15.893  78.498  -2.567  1.00 71.57           C  
ATOM   1284  C   LEU A 161      15.705  79.270  -3.853  1.00 75.81           C  
ATOM   1285  O   LEU A 161      14.758  80.034  -4.028  1.00 75.27           O  
ATOM   1286  CB  LEU A 161      14.651  78.543  -1.644  1.00 71.89           C  
ATOM   1287  CG  LEU A 161      13.829  77.272  -1.641  1.00 76.83           C  
ATOM   1288  CD1 LEU A 161      14.607  76.129  -1.014  1.00 77.25           C  
ATOM   1289  CD2 LEU A 161      12.530  77.480  -0.910  1.00 79.38           C  
ATOM   1290  N   THR A 162      16.626  79.013  -4.785  1.00 74.61           N  
ATOM   1291  CA  THR A 162      16.684  79.630  -6.108  1.00 74.84           C  
ATOM   1292  C   THR A 162      17.570  78.743  -7.004  1.00 81.89           C  
ATOM   1293  O   THR A 162      18.550  78.176  -6.517  1.00 81.15           O  
ATOM   1294  CB  THR A 162      17.199  81.091  -5.969  1.00 82.30           C  
ATOM   1295  CG2 THR A 162      18.593  81.172  -5.381  1.00 77.27           C  
ATOM   1296  OG1 THR A 162      17.160  81.775  -7.232  1.00 85.96           O  
ATOM   1297  N   ASP A 163      17.204  78.592  -8.290  1.00 81.73           N  
ATOM   1298  CA  ASP A 163      17.995  77.808  -9.248  1.00 82.91           C  
ATOM   1299  C   ASP A 163      19.144  78.643  -9.853  1.00 87.33           C  
ATOM   1300  O   ASP A 163      20.030  78.070 -10.496  1.00 87.05           O  
ATOM   1301  CB  ASP A 163      17.102  77.232 -10.361  1.00 85.41           C  
ATOM   1302  CG  ASP A 163      16.015  76.303  -9.869  1.00 98.02           C  
ATOM   1303  OD1 ASP A 163      16.297  75.485  -8.963  1.00 99.16           O  
ATOM   1304  OD2 ASP A 163      14.894  76.362 -10.420  1.00104.95           O1-
ATOM   1305  N   ASN A 164      19.135  79.984  -9.642  1.00 84.29           N  
ATOM   1306  CA  ASN A 164      20.177  80.907 -10.100  1.00 84.11           C  
ATOM   1307  C   ASN A 164      20.692  81.734  -8.883  1.00 86.26           C  
ATOM   1308  O   ASN A 164      20.465  82.949  -8.792  1.00 86.18           O  
ATOM   1309  CB  ASN A 164      19.648  81.806 -11.233  1.00 87.32           C  
ATOM   1310  CG  ASN A 164      20.743  82.565 -11.969  1.00128.51           C  
ATOM   1311  ND2 ASN A 164      21.255  81.997 -13.059  1.00123.81           N  
ATOM   1312  OD1 ASN A 164      21.164  83.657 -11.559  1.00126.23           O  
ATOM   1313  N   PRO A 165      21.379  81.076  -7.922  1.00 81.00           N  
ATOM   1314  CA  PRO A 165      21.898  81.815  -6.768  1.00 80.51           C  
ATOM   1315  C   PRO A 165      23.115  82.670  -7.132  1.00 84.69           C  
ATOM   1316  O   PRO A 165      23.840  82.332  -8.073  1.00 84.07           O  
ATOM   1317  CB  PRO A 165      22.298  80.698  -5.802  1.00 82.15           C  
ATOM   1318  CG  PRO A 165      22.696  79.588  -6.681  1.00 86.34           C  
ATOM   1319  CD  PRO A 165      21.740  79.648  -7.837  1.00 82.32           C  
ATOM   1320  N   PRO A 166      23.415  83.740  -6.365  1.00 81.15           N  
ATOM   1321  CA  PRO A 166      24.625  84.521  -6.660  1.00 80.51           C  
ATOM   1322  C   PRO A 166      25.898  83.716  -6.400  1.00 83.10           C  
ATOM   1323  O   PRO A 166      25.855  82.687  -5.725  1.00 82.24           O  
ATOM   1324  CB  PRO A 166      24.512  85.730  -5.716  1.00 82.32           C  
ATOM   1325  CG  PRO A 166      23.110  85.722  -5.201  1.00 86.56           C  
ATOM   1326  CD  PRO A 166      22.698  84.293  -5.199  1.00 82.30           C  
ATOM   1327  N   ALA A 167      27.028  84.193  -6.948  1.00 79.43           N  
ATOM   1328  CA  ALA A 167      28.344  83.557  -6.818  1.00 78.77           C  
ATOM   1329  C   ALA A 167      28.712  83.477  -5.375  1.00 80.65           C  
ATOM   1330  O   ALA A 167      29.124  82.420  -4.906  1.00 80.79           O  
ATOM   1331  CB  ALA A 167      29.390  84.371  -7.547  1.00 79.89           C  
ATOM   1332  N   ARG A 168      28.555  84.602  -4.676  1.00 75.42           N  
ATOM   1333  CA  ARG A 168      28.758  84.716  -3.240  1.00 74.39           C  
ATOM   1334  C   ARG A 168      27.774  85.737  -2.701  1.00 76.41           C  
ATOM   1335  O   ARG A 168      27.610  86.795  -3.311  1.00 76.20           O  
ATOM   1336  CB  ARG A 168      30.180  85.160  -2.913  1.00 74.56           C  
ATOM   1337  CG  ARG A 168      31.253  84.141  -3.281  1.00 83.43           C  
ATOM   1338  CD  ARG A 168      32.466  84.286  -2.389  1.00 88.84           C  
ATOM   1339  NE  ARG A 168      32.970  85.655  -2.452  1.00 92.94           N  
ATOM   1340  CZ  ARG A 168      33.788  86.223  -1.573  1.00102.46           C  
ATOM   1341  NH1 ARG A 168      34.231  85.539  -0.521  1.00 91.30           N1+
ATOM   1342  NH2 ARG A 168      34.172  87.482  -1.738  1.00 82.49           N  
ATOM   1343  N   LEU A 169      27.098  85.412  -1.584  1.00 71.56           N  
ATOM   1344  CA  LEU A 169      26.160  86.321  -0.916  1.00 69.98           C  
ATOM   1345  C   LEU A 169      26.390  86.219   0.569  1.00 72.89           C  
ATOM   1346  O   LEU A 169      26.342  85.125   1.113  1.00 73.18           O  
ATOM   1347  CB  LEU A 169      24.693  85.993  -1.241  1.00 69.47           C  
ATOM   1348  CG  LEU A 169      23.639  86.847  -0.526  1.00 72.40           C  
ATOM   1349  CD1 LEU A 169      23.822  88.329  -0.829  1.00 72.14           C  
ATOM   1350  CD2 LEU A 169      22.263  86.403  -0.892  1.00 71.97           C  
ATOM   1351  N   GLU A 170      26.641  87.341   1.226  1.00 68.44           N  
ATOM   1352  CA  GLU A 170      26.833  87.370   2.665  1.00 67.84           C  
ATOM   1353  C   GLU A 170      25.565  87.945   3.236  1.00 68.60           C  
ATOM   1354  O   GLU A 170      25.301  89.133   3.069  1.00 66.81           O  
ATOM   1355  CB  GLU A 170      28.037  88.256   3.031  1.00 69.72           C  
ATOM   1356  CG  GLU A 170      28.551  88.147   4.451  1.00 83.20           C  
ATOM   1357  CD  GLU A 170      29.529  89.250   4.814  1.00109.51           C  
ATOM   1358  OE1 GLU A 170      30.206  89.779   3.899  1.00 91.96           O  
ATOM   1359  OE2 GLU A 170      29.599  89.602   6.016  1.00107.72           O1-
ATOM   1360  N   VAL A 171      24.753  87.105   3.857  1.00 65.07           N  
ATOM   1361  CA  VAL A 171      23.542  87.561   4.552  1.00 64.82           C  
ATOM   1362  C   VAL A 171      23.982  88.034   5.951  1.00 67.78           C  
ATOM   1363  O   VAL A 171      24.838  87.408   6.586  1.00 66.76           O  
ATOM   1364  CB  VAL A 171      22.478  86.455   4.672  1.00 68.36           C  
ATOM   1365  CG1 VAL A 171      21.262  86.955   5.431  1.00 67.58           C  
ATOM   1366  CG2 VAL A 171      22.077  85.934   3.294  1.00 68.40           C  
ATOM   1367  N   ARG A 172      23.412  89.142   6.416  1.00 64.50           N  
ATOM   1368  CA  ARG A 172      23.720  89.700   7.733  1.00 64.20           C  
ATOM   1369  C   ARG A 172      22.439  89.846   8.505  1.00 65.16           C  
ATOM   1370  O   ARG A 172      21.495  90.451   8.003  1.00 63.50           O  
ATOM   1371  CB  ARG A 172      24.444  91.038   7.596  1.00 65.06           C  
ATOM   1372  CG  ARG A 172      25.857  90.806   7.142  1.00 72.57           C  
ATOM   1373  CD  ARG A 172      26.544  92.073   6.760  1.00 81.40           C  
ATOM   1374  NE  ARG A 172      27.975  91.821   6.618  1.00 84.65           N  
ATOM   1375  CZ  ARG A 172      28.878  92.736   6.292  1.00 89.99           C  
ATOM   1376  NH1 ARG A 172      28.509  93.993   6.059  1.00 70.68           N1+
ATOM   1377  NH2 ARG A 172      30.154  92.403   6.194  1.00 77.86           N  
ATOM   1378  N   GLY A 173      22.404  89.272   9.696  1.00 62.12           N  
ATOM   1379  CA  GLY A 173      21.203  89.269  10.517  1.00 62.93           C  
ATOM   1380  C   GLY A 173      21.440  89.272  11.993  1.00 67.24           C  
ATOM   1381  O   GLY A 173      22.590  89.280  12.431  1.00 68.33           O  
ATOM   1382  N   GLU A 174      20.329  89.225  12.753  1.00 63.18           N  
ATOM   1383  CA  GLU A 174      20.331  89.184  14.219  1.00 62.14           C  
ATOM   1384  C   GLU A 174      19.811  87.828  14.649  1.00 64.99           C  
ATOM   1385  O   GLU A 174      18.690  87.454  14.285  1.00 64.35           O  
ATOM   1386  CB  GLU A 174      19.448  90.300  14.829  1.00 63.19           C  
ATOM   1387  CG  GLU A 174      19.988  90.852  16.142  1.00 72.00           C  
ATOM   1388  CD  GLU A 174      20.943  92.032  16.085  1.00 94.35           C  
ATOM   1389  OE1 GLU A 174      21.129  92.600  14.986  1.00 87.90           O  
ATOM   1390  OE2 GLU A 174      21.487  92.410  17.148  1.00 96.26           O1-
ATOM   1391  N   VAL A 175      20.645  87.091  15.403  1.00 60.91           N  
ATOM   1392  CA  VAL A 175      20.327  85.779  15.978  1.00 59.73           C  
ATOM   1393  C   VAL A 175      19.809  86.028  17.403  1.00 64.05           C  
ATOM   1394  O   VAL A 175      20.474  86.703  18.183  1.00 64.27           O  
ATOM   1395  CB  VAL A 175      21.553  84.837  15.939  1.00 62.55           C  
ATOM   1396  CG1 VAL A 175      21.413  83.687  16.927  1.00 62.19           C  
ATOM   1397  CG2 VAL A 175      21.756  84.310  14.530  1.00 62.30           C  
ATOM   1398  N   PHE A 176      18.625  85.503  17.731  1.00 60.67           N  
ATOM   1399  CA  PHE A 176      17.996  85.706  19.025  1.00 60.26           C  
ATOM   1400  C   PHE A 176      17.176  84.497  19.422  1.00 65.90           C  
ATOM   1401  O   PHE A 176      16.892  83.650  18.575  1.00 66.11           O  
ATOM   1402  CB  PHE A 176      17.087  86.952  18.970  1.00 61.85           C  
ATOM   1403  CG  PHE A 176      15.923  86.870  18.010  1.00 63.75           C  
ATOM   1404  CD1 PHE A 176      16.098  87.132  16.656  1.00 67.16           C  
ATOM   1405  CD2 PHE A 176      14.638  86.606  18.469  1.00 65.78           C  
ATOM   1406  CE1 PHE A 176      15.026  87.060  15.771  1.00 66.83           C  
ATOM   1407  CE2 PHE A 176      13.563  86.560  17.580  1.00 67.92           C  
ATOM   1408  CZ  PHE A 176      13.772  86.767  16.233  1.00 65.31           C  
ATOM   1409  N   MET A 177      16.775  84.440  20.712  1.00 61.90           N  
ATOM   1410  CA  MET A 177      15.928  83.389  21.265  1.00 61.54           C  
ATOM   1411  C   MET A 177      14.554  83.980  21.606  1.00 66.59           C  
ATOM   1412  O   MET A 177      14.496  84.894  22.439  1.00 67.00           O  
ATOM   1413  CB  MET A 177      16.562  82.838  22.547  1.00 64.08           C  
ATOM   1414  CG  MET A 177      15.858  81.616  23.113  1.00 67.35           C  
ATOM   1415  SD  MET A 177      16.781  80.948  24.486  1.00 71.21           S  
ATOM   1416  CE  MET A 177      18.132  80.177  23.626  1.00 67.98           C  
ATOM   1417  N   PRO A 178      13.426  83.466  21.050  1.00 62.80           N  
ATOM   1418  CA  PRO A 178      12.114  83.997  21.455  1.00 62.45           C  
ATOM   1419  C   PRO A 178      11.732  83.666  22.920  1.00 65.85           C  
ATOM   1420  O   PRO A 178      12.397  82.873  23.586  1.00 64.91           O  
ATOM   1421  CB  PRO A 178      11.150  83.391  20.426  1.00 63.89           C  
ATOM   1422  CG  PRO A 178      11.996  82.685  19.427  1.00 67.39           C  
ATOM   1423  CD  PRO A 178      13.273  82.379  20.065  1.00 63.29           C  
ATOM   1424  N   HIS A 179      10.672  84.312  23.420  1.00 63.42           N  
ATOM   1425  CA  HIS A 179      10.202  84.200  24.807  1.00 63.84           C  
ATOM   1426  C   HIS A 179       9.878  82.787  25.255  1.00 68.63           C  
ATOM   1427  O   HIS A 179      10.270  82.389  26.351  1.00 67.67           O  
ATOM   1428  CB  HIS A 179       8.940  85.056  25.017  1.00 64.87           C  
ATOM   1429  CG  HIS A 179       9.170  86.535  25.017  1.00 67.98           C  
ATOM   1430  CD2 HIS A 179      10.318  87.238  25.182  1.00 68.82           C  
ATOM   1431  ND1 HIS A 179       8.114  87.424  24.850  1.00 69.42           N  
ATOM   1432  CE1 HIS A 179       8.656  88.631  24.913  1.00 68.61           C  
ATOM   1433  NE2 HIS A 179       9.984  88.565  25.095  1.00 68.61           N  
ATOM   1434  N   ALA A 180       9.114  82.054  24.449  1.00 66.91           N  
ATOM   1435  CA  ALA A 180       8.691  80.692  24.802  1.00 67.92           C  
ATOM   1436  C   ALA A 180       9.866  79.754  25.032  1.00 74.29           C  
ATOM   1437  O   ALA A 180       9.912  79.075  26.053  1.00 75.27           O  
ATOM   1438  CB  ALA A 180       7.788  80.131  23.724  1.00 68.89           C  
ATOM   1439  N   GLY A 181      10.803  79.743  24.093  1.00 71.21           N  
ATOM   1440  CA  GLY A 181      12.020  78.952  24.181  1.00 70.77           C  
ATOM   1441  C   GLY A 181      12.900  79.328  25.352  1.00 73.43           C  
ATOM   1442  O   GLY A 181      13.551  78.467  25.945  1.00 72.18           O  
ATOM   1443  N   PHE A 182      12.921  80.624  25.683  1.00 70.65           N  
ATOM   1444  CA  PHE A 182      13.671  81.167  26.811  1.00 70.43           C  
ATOM   1445  C   PHE A 182      13.072  80.650  28.132  1.00 72.80           C  
ATOM   1446  O   PHE A 182      13.808  80.107  28.953  1.00 71.84           O  
ATOM   1447  CB  PHE A 182      13.680  82.712  26.746  1.00 72.26           C  
ATOM   1448  CG  PHE A 182      14.299  83.369  27.949  1.00 73.72           C  
ATOM   1449  CD1 PHE A 182      15.666  83.311  28.163  1.00 76.41           C  
ATOM   1450  CD2 PHE A 182      13.509  84.011  28.893  1.00 76.07           C  
ATOM   1451  CE1 PHE A 182      16.235  83.918  29.274  1.00 77.33           C  
ATOM   1452  CE2 PHE A 182      14.078  84.593  30.021  1.00 78.44           C  
ATOM   1453  CZ  PHE A 182      15.440  84.578  30.184  1.00 76.58           C  
ATOM   1454  N   GLU A 183      11.740  80.780  28.309  1.00 68.81           N  
ATOM   1455  CA  GLU A 183      11.026  80.282  29.495  1.00 68.53           C  
ATOM   1456  C   GLU A 183      11.319  78.783  29.712  1.00 72.95           C  
ATOM   1457  O   GLU A 183      11.573  78.362  30.851  1.00 72.14           O  
ATOM   1458  CB  GLU A 183       9.503  80.466  29.338  1.00 69.98           C  
ATOM   1459  CG  GLU A 183       8.976  81.872  29.586  1.00 81.25           C  
ATOM   1460  CD  GLU A 183       7.464  81.970  29.726  1.00102.89           C  
ATOM   1461  OE1 GLU A 183       6.853  81.086  30.375  1.00103.58           O  
ATOM   1462  OE2 GLU A 183       6.891  82.958  29.209  1.00 90.42           O1-
ATOM   1463  N   ARG A 184      11.240  77.992  28.612  1.00 69.92           N  
ATOM   1464  CA  ARG A 184      11.509  76.552  28.586  1.00 70.85           C  
ATOM   1465  C   ARG A 184      12.942  76.226  29.005  1.00 78.83           C  
ATOM   1466  O   ARG A 184      13.167  75.260  29.737  1.00 79.16           O  
ATOM   1467  CB  ARG A 184      11.284  75.963  27.172  1.00 71.68           C  
ATOM   1468  CG  ARG A 184       9.830  75.686  26.816  1.00 86.07           C  
ATOM   1469  CD  ARG A 184       9.663  74.747  25.615  1.00 95.21           C  
ATOM   1470  NE  ARG A 184       9.710  75.453  24.323  1.00113.27           N  
ATOM   1471  CZ  ARG A 184      10.697  75.403  23.420  1.00130.51           C  
ATOM   1472  NH1 ARG A 184      11.787  74.668  23.647  1.00115.33           N1+
ATOM   1473  NH2 ARG A 184      10.605  76.094  22.287  1.00116.28           N  
ATOM   1474  N   LEU A 185      13.912  77.002  28.493  1.00 77.34           N  
ATOM   1475  CA  LEU A 185      15.344  76.789  28.736  1.00 77.37           C  
ATOM   1476  C   LEU A 185      15.732  76.983  30.211  1.00 83.82           C  
ATOM   1477  O   LEU A 185      16.582  76.250  30.710  1.00 83.24           O  
ATOM   1478  CB  LEU A 185      16.165  77.713  27.801  1.00 76.92           C  
ATOM   1479  CG  LEU A 185      17.682  77.601  27.830  1.00 80.66           C  
ATOM   1480  CD1 LEU A 185      18.132  76.218  27.418  1.00 80.91           C  
ATOM   1481  CD2 LEU A 185      18.304  78.641  26.939  1.00 80.25           C  
ATOM   1482  N   ASN A 186      15.112  77.944  30.907  1.00 83.37           N  
ATOM   1483  CA  ASN A 186      15.415  78.175  32.326  1.00 84.87           C  
ATOM   1484  C   ASN A 186      14.824  77.077  33.202  1.00 92.18           C  
ATOM   1485  O   ASN A 186      15.528  76.560  34.064  1.00 91.56           O  
ATOM   1486  CB  ASN A 186      14.901  79.530  32.790  1.00 85.46           C  
ATOM   1487  CG  ASN A 186      15.713  80.689  32.287  1.00 92.14           C  
ATOM   1488  ND2 ASN A 186      15.046  81.672  31.720  1.00 84.95           N  
ATOM   1489  OD1 ASN A 186      16.940  80.753  32.460  1.00 75.55           O  
ATOM   1490  N   LYS A 187      13.539  76.721  32.973  1.00 91.73           N  
ATOM   1491  CA  LYS A 187      12.829  75.655  33.702  1.00 92.33           C  
ATOM   1492  C   LYS A 187      13.558  74.304  33.593  1.00 97.52           C  
ATOM   1493  O   LYS A 187      13.629  73.578  34.580  1.00 97.07           O  
ATOM   1494  CB  LYS A 187      11.380  75.529  33.207  1.00 95.15           C  
ATOM   1495  CG  LYS A 187      10.485  76.687  33.641  1.00113.20           C  
ATOM   1496  CD  LYS A 187       9.201  76.742  32.811  1.00124.95           C  
ATOM   1497  CE  LYS A 187       8.071  77.484  33.489  1.00132.35           C  
ATOM   1498  NZ  LYS A 187       7.276  76.584  34.366  1.00137.53           N1+
ATOM   1499  N   TYR A 188      14.131  73.994  32.414  1.00 96.00           N  
ATOM   1500  CA  TYR A 188      14.935  72.782  32.196  1.00 96.76           C  
ATOM   1501  C   TYR A 188      16.286  72.911  32.939  1.00100.40           C  
ATOM   1502  O   TYR A 188      16.772  71.917  33.475  1.00 99.37           O  
ATOM   1503  CB  TYR A 188      15.149  72.520  30.682  1.00 98.98           C  
ATOM   1504  CG  TYR A 188      16.123  71.401  30.361  1.00102.38           C  
ATOM   1505  CD1 TYR A 188      17.491  71.647  30.260  1.00104.39           C  
ATOM   1506  CD2 TYR A 188      15.676  70.104  30.118  1.00103.74           C  
ATOM   1507  CE1 TYR A 188      18.394  70.623  29.973  1.00105.40           C  
ATOM   1508  CE2 TYR A 188      16.569  69.073  29.814  1.00104.95           C  
ATOM   1509  CZ  TYR A 188      17.932  69.336  29.753  1.00113.34           C  
ATOM   1510  OH  TYR A 188      18.850  68.351  29.462  1.00114.65           O  
ATOM   1511  N   ALA A 189      16.898  74.119  32.948  1.00 97.78           N  
ATOM   1512  CA  ALA A 189      18.160  74.379  33.654  1.00 97.88           C  
ATOM   1513  C   ALA A 189      17.959  74.411  35.171  1.00103.34           C  
ATOM   1514  O   ALA A 189      18.927  74.229  35.906  1.00102.92           O  
ATOM   1515  CB  ALA A 189      18.774  75.689  33.184  1.00 98.66           C  
ATOM   1516  N   LEU A 190      16.714  74.658  35.641  1.00101.19           N  
ATOM   1517  CA  LEU A 190      16.376  74.653  37.068  1.00101.12           C  
ATOM   1518  C   LEU A 190      16.221  73.196  37.514  1.00106.24           C  
ATOM   1519  O   LEU A 190      16.883  72.789  38.469  1.00106.57           O  
ATOM   1520  CB  LEU A 190      15.074  75.437  37.373  1.00100.98           C  
ATOM   1521  CG  LEU A 190      15.184  76.495  38.476  1.00105.57           C  
ATOM   1522  CD1 LEU A 190      15.588  77.835  37.896  1.00105.48           C  
ATOM   1523  CD2 LEU A 190      13.878  76.630  39.250  1.00108.17           C  
ATOM   1524  N   GLU A 191      15.398  72.393  36.782  1.00102.90           N  
ATOM   1525  CA  GLU A 191      15.160  70.973  37.112  1.00102.95           C  
ATOM   1526  C   GLU A 191      16.373  70.052  36.839  1.00107.21           C  
ATOM   1527  O   GLU A 191      16.262  68.850  37.076  1.00106.90           O  
ATOM   1528  CB  GLU A 191      13.878  70.428  36.424  1.00104.23           C  
ATOM   1529  CG  GLU A 191      14.048  69.950  34.986  1.00112.99           C  
ATOM   1530  CD  GLU A 191      12.797  69.860  34.123  1.00123.99           C  
ATOM   1531  OE1 GLU A 191      11.733  70.379  34.537  1.00115.19           O  
ATOM   1532  OE2 GLU A 191      12.891  69.286  33.012  1.00 99.50           O1-
ATOM   1533  N   HIS A 192      17.502  70.598  36.332  1.00104.01           N  
ATOM   1534  CA  HIS A 192      18.743  69.859  36.113  1.00104.40           C  
ATOM   1535  C   HIS A 192      19.938  70.709  36.604  1.00108.19           C  
ATOM   1536  O   HIS A 192      21.026  70.621  36.033  1.00107.16           O  
ATOM   1537  CB  HIS A 192      18.911  69.485  34.618  1.00105.65           C  
ATOM   1538  CG  HIS A 192      17.835  68.591  34.090  1.00109.33           C  
ATOM   1539  CD2 HIS A 192      17.528  67.314  34.418  1.00111.39           C  
ATOM   1540  ND1 HIS A 192      16.950  69.026  33.126  1.00111.20           N  
ATOM   1541  CE1 HIS A 192      16.141  68.006  32.884  1.00110.83           C  
ATOM   1542  NE2 HIS A 192      16.462  66.946  33.629  1.00111.22           N  
ATOM   1543  N   ASN A 193      19.728  71.511  37.679  1.00105.73           N  
ATOM   1544  CA  ASN A 193      20.716  72.409  38.322  1.00105.87           C  
ATOM   1545  C   ASN A 193      21.882  72.825  37.397  1.00109.13           C  
ATOM   1546  O   ASN A 193      23.008  72.344  37.537  1.00108.51           O  
ATOM   1547  CB  ASN A 193      21.229  71.799  39.636  1.00107.16           C  
ATOM   1548  CG  ASN A 193      20.146  71.694  40.688  1.00134.24           C  
ATOM   1549  ND2 ASN A 193      19.760  72.831  41.268  1.00126.24           N  
ATOM   1550  OD1 ASN A 193      19.605  70.609  40.952  1.00128.24           O  
ATOM   1551  N   GLU A 194      21.565  73.698  36.429  1.00105.25           N  
ATOM   1552  CA  GLU A 194      22.497  74.222  35.429  1.00104.79           C  
ATOM   1553  C   GLU A 194      22.262  75.735  35.280  1.00107.58           C  
ATOM   1554  O   GLU A 194      21.360  76.278  35.932  1.00107.32           O  
ATOM   1555  CB  GLU A 194      22.341  73.465  34.092  1.00106.12           C  
ATOM   1556  CG  GLU A 194      23.199  72.208  34.025  1.00117.26           C  
ATOM   1557  CD  GLU A 194      22.804  71.182  32.979  1.00133.12           C  
ATOM   1558  OE1 GLU A 194      22.356  71.593  31.884  1.00120.49           O  
ATOM   1559  OE2 GLU A 194      22.986  69.968  33.234  1.00123.53           O1-
ATOM   1560  N   LYS A 195      23.101  76.416  34.469  1.00102.59           N  
ATOM   1561  CA  LYS A 195      23.050  77.874  34.290  1.00101.54           C  
ATOM   1562  C   LYS A 195      21.704  78.410  33.785  1.00102.68           C  
ATOM   1563  O   LYS A 195      21.184  77.918  32.778  1.00102.32           O  
ATOM   1564  CB  LYS A 195      24.167  78.356  33.336  1.00103.87           C  
ATOM   1565  CG  LYS A 195      24.375  79.873  33.361  1.00113.96           C  
ATOM   1566  CD  LYS A 195      25.573  80.312  32.537  1.00121.57           C  
ATOM   1567  CE  LYS A 195      26.127  81.649  32.987  1.00132.24           C  
ATOM   1568  NZ  LYS A 195      27.154  81.507  34.059  1.00135.23           N1+
ATOM   1569  N   THR A 196      21.166  79.441  34.484  1.00 96.35           N  
ATOM   1570  CA  THR A 196      19.962  80.171  34.086  1.00 94.44           C  
ATOM   1571  C   THR A 196      20.450  81.526  33.590  1.00 95.58           C  
ATOM   1572  O   THR A 196      21.367  82.113  34.188  1.00 94.61           O  
ATOM   1573  CB  THR A 196      18.954  80.333  35.219  1.00 94.55           C  
ATOM   1574  CG2 THR A 196      18.117  79.107  35.431  1.00 93.03           C  
ATOM   1575  OG1 THR A 196      19.644  80.664  36.410  1.00 93.65           O  
ATOM   1576  N   PHE A 197      19.850  82.002  32.479  1.00 89.81           N  
ATOM   1577  CA  PHE A 197      20.215  83.261  31.831  1.00 88.30           C  
ATOM   1578  C   PHE A 197      19.280  84.355  32.295  1.00 89.59           C  
ATOM   1579  O   PHE A 197      18.094  84.111  32.492  1.00 88.72           O  
ATOM   1580  CB  PHE A 197      20.156  83.097  30.309  1.00 89.86           C  
ATOM   1581  CG  PHE A 197      21.047  81.985  29.807  1.00 91.27           C  
ATOM   1582  CD1 PHE A 197      22.388  82.221  29.518  1.00 94.16           C  
ATOM   1583  CD2 PHE A 197      20.551  80.698  29.636  1.00 93.07           C  
ATOM   1584  CE1 PHE A 197      23.207  81.195  29.040  1.00 94.84           C  
ATOM   1585  CE2 PHE A 197      21.375  79.670  29.178  1.00 95.95           C  
ATOM   1586  CZ  PHE A 197      22.697  79.928  28.875  1.00 93.98           C  
ATOM   1587  N   ALA A 198      19.811  85.550  32.495  1.00 84.85           N  
ATOM   1588  CA  ALA A 198      19.024  86.679  32.979  1.00 83.99           C  
ATOM   1589  C   ALA A 198      17.962  87.157  31.990  1.00 86.31           C  
ATOM   1590  O   ALA A 198      16.923  87.650  32.423  1.00 86.70           O  
ATOM   1591  CB  ALA A 198      19.951  87.833  33.330  1.00 84.68           C  
ATOM   1592  N   ASN A 199      18.214  87.036  30.684  1.00 80.86           N  
ATOM   1593  CA  ASN A 199      17.274  87.518  29.664  1.00 79.94           C  
ATOM   1594  C   ASN A 199      17.502  86.792  28.315  1.00 81.08           C  
ATOM   1595  O   ASN A 199      18.489  86.064  28.182  1.00 80.33           O  
ATOM   1596  CB  ASN A 199      17.420  89.048  29.545  1.00 81.03           C  
ATOM   1597  CG  ASN A 199      18.832  89.522  29.302  1.00 95.89           C  
ATOM   1598  ND2 ASN A 199      19.481  90.060  30.325  1.00 91.53           N  
ATOM   1599  OD1 ASN A 199      19.353  89.435  28.191  1.00 83.56           O  
ATOM   1600  N   PRO A 200      16.596  86.912  27.322  1.00 75.79           N  
ATOM   1601  CA  PRO A 200      16.812  86.176  26.063  1.00 76.02           C  
ATOM   1602  C   PRO A 200      18.067  86.573  25.251  1.00 80.65           C  
ATOM   1603  O   PRO A 200      18.547  85.743  24.469  1.00 80.45           O  
ATOM   1604  CB  PRO A 200      15.512  86.399  25.281  1.00 77.60           C  
ATOM   1605  CG  PRO A 200      14.848  87.527  25.920  1.00 81.49           C  
ATOM   1606  CD  PRO A 200      15.327  87.664  27.307  1.00 76.55           C  
ATOM   1607  N   ARG A 201      18.623  87.799  25.438  1.00 76.60           N  
ATOM   1608  CA  ARG A 201      19.850  88.199  24.730  1.00 75.67           C  
ATOM   1609  C   ARG A 201      21.081  87.463  25.268  1.00 77.99           C  
ATOM   1610  O   ARG A 201      21.963  87.139  24.488  1.00 76.61           O  
ATOM   1611  CB  ARG A 201      20.054  89.722  24.778  1.00 76.14           C  
ATOM   1612  CG  ARG A 201      21.247  90.225  23.955  1.00 88.36           C  
ATOM   1613  CD  ARG A 201      22.482  90.496  24.817  1.00106.30           C  
ATOM   1614  NE  ARG A 201      23.722  90.537  24.024  1.00117.52           N  
ATOM   1615  CZ  ARG A 201      24.913  90.046  24.387  1.00129.35           C  
ATOM   1616  NH1 ARG A 201      25.068  89.442  25.565  1.00112.62           N1+
ATOM   1617  NH2 ARG A 201      25.958  90.155  23.574  1.00115.76           N  
ATOM   1618  N   ASN A 202      21.163  87.230  26.593  1.00 75.69           N  
ATOM   1619  CA  ASN A 202      22.286  86.501  27.216  1.00 75.44           C  
ATOM   1620  C   ASN A 202      22.204  85.004  26.904  1.00 80.09           C  
ATOM   1621  O   ASN A 202      23.239  84.345  26.806  1.00 79.68           O  
ATOM   1622  CB  ASN A 202      22.299  86.686  28.743  1.00 74.66           C  
ATOM   1623  CG  ASN A 202      22.917  87.962  29.265  1.00 79.61           C  
ATOM   1624  ND2 ASN A 202      22.841  88.127  30.589  1.00 63.61           N  
ATOM   1625  OD1 ASN A 202      23.521  88.762  28.526  1.00 66.94           O  
ATOM   1626  N   ALA A 203      20.970  84.465  26.839  1.00 77.25           N  
ATOM   1627  CA  ALA A 203      20.670  83.069  26.512  1.00 76.50           C  
ATOM   1628  C   ALA A 203      21.090  82.741  25.094  1.00 78.96           C  
ATOM   1629  O   ALA A 203      21.654  81.670  24.866  1.00 77.69           O  
ATOM   1630  CB  ALA A 203      19.182  82.818  26.677  1.00 77.60           C  
ATOM   1631  N   ALA A 204      20.812  83.656  24.136  1.00 75.43           N  
ATOM   1632  CA  ALA A 204      21.209  83.489  22.733  1.00 75.02           C  
ATOM   1633  C   ALA A 204      22.719  83.658  22.559  1.00 80.08           C  
ATOM   1634  O   ALA A 204      23.333  82.907  21.807  1.00 80.57           O  
ATOM   1635  CB  ALA A 204      20.482  84.491  21.851  1.00 75.57           C  
ATOM   1636  N   ALA A 205      23.317  84.639  23.267  1.00 76.84           N  
ATOM   1637  CA  ALA A 205      24.750  84.948  23.213  1.00 76.01           C  
ATOM   1638  C   ALA A 205      25.583  83.777  23.705  1.00 77.68           C  
ATOM   1639  O   ALA A 205      26.617  83.477  23.115  1.00 78.54           O  
ATOM   1640  CB  ALA A 205      25.054  86.195  24.046  1.00 76.75           C  
ATOM   1641  N   GLY A 206      25.129  83.142  24.774  1.00 71.94           N  
ATOM   1642  CA  GLY A 206      25.797  81.993  25.356  1.00 71.59           C  
ATOM   1643  C   GLY A 206      25.659  80.750  24.511  1.00 76.77           C  
ATOM   1644  O   GLY A 206      26.629  80.003  24.365  1.00 76.72           O  
ATOM   1645  N   SER A 207      24.446  80.517  23.952  1.00 74.50           N  
ATOM   1646  CA  SER A 207      24.149  79.379  23.056  1.00 74.19           C  
ATOM   1647  C   SER A 207      25.038  79.400  21.804  1.00 77.77           C  
ATOM   1648  O   SER A 207      25.510  78.343  21.391  1.00 78.31           O  
ATOM   1649  CB  SER A 207      22.688  79.405  22.621  1.00 76.91           C  
ATOM   1650  OG  SER A 207      21.817  79.250  23.729  1.00 86.87           O  
ATOM   1651  N   LEU A 208      25.279  80.597  21.222  1.00 72.34           N  
ATOM   1652  CA  LEU A 208      26.133  80.753  20.037  1.00 71.43           C  
ATOM   1653  C   LEU A 208      27.629  80.588  20.347  1.00 76.53           C  
ATOM   1654  O   LEU A 208      28.398  80.338  19.427  1.00 76.35           O  
ATOM   1655  CB  LEU A 208      25.905  82.122  19.344  1.00 70.91           C  
ATOM   1656  CG  LEU A 208      24.914  82.195  18.185  1.00 74.52           C  
ATOM   1657  CD1 LEU A 208      24.869  83.610  17.639  1.00 75.11           C  
ATOM   1658  CD2 LEU A 208      25.274  81.238  17.072  1.00 74.33           C  
ATOM   1659  N   ARG A 209      28.048  80.763  21.602  1.00 74.94           N  
ATOM   1660  CA  ARG A 209      29.444  80.623  22.035  1.00 75.13           C  
ATOM   1661  C   ARG A 209      29.761  79.167  22.479  1.00 80.91           C  
ATOM   1662  O   ARG A 209      30.918  78.880  22.774  1.00 80.80           O  
ATOM   1663  CB  ARG A 209      29.789  81.700  23.108  1.00 75.44           C  
ATOM   1664  CG  ARG A 209      30.253  81.238  24.500  1.00 91.65           C  
ATOM   1665  CD  ARG A 209      29.828  82.135  25.662  1.00106.70           C  
ATOM   1666  NE  ARG A 209      29.789  83.568  25.344  1.00124.05           N  
ATOM   1667  CZ  ARG A 209      29.167  84.505  26.067  1.00142.55           C  
ATOM   1668  NH1 ARG A 209      28.499  84.175  27.171  1.00127.56           N1+
ATOM   1669  NH2 ARG A 209      29.201  85.778  25.686  1.00132.61           N  
ATOM   1670  N   GLN A 210      28.759  78.239  22.481  1.00 79.32           N  
ATOM   1671  CA  GLN A 210      28.971  76.822  22.844  1.00 79.66           C  
ATOM   1672  C   GLN A 210      29.810  76.124  21.760  1.00 85.43           C  
ATOM   1673  O   GLN A 210      29.529  76.289  20.578  1.00 85.81           O  
ATOM   1674  CB  GLN A 210      27.632  76.074  23.073  1.00 80.93           C  
ATOM   1675  CG  GLN A 210      27.443  75.557  24.505  1.00 95.54           C  
ATOM   1676  CD  GLN A 210      28.375  74.418  24.885  1.00116.49           C  
ATOM   1677  NE2 GLN A 210      28.598  74.232  26.179  1.00110.70           N  
ATOM   1678  OE1 GLN A 210      28.883  73.675  24.036  1.00110.00           O  
ATOM   1679  N   LEU A 211      30.833  75.350  22.164  1.00 82.74           N  
ATOM   1680  CA  LEU A 211      31.757  74.675  21.232  1.00 82.25           C  
ATOM   1681  C   LEU A 211      31.128  73.440  20.625  1.00 82.94           C  
ATOM   1682  O   LEU A 211      31.493  73.052  19.523  1.00 82.23           O  
ATOM   1683  CB  LEU A 211      33.046  74.252  21.941  1.00 82.93           C  
ATOM   1684  CG  LEU A 211      33.784  75.321  22.750  1.00 88.56           C  
ATOM   1685  CD1 LEU A 211      34.585  74.665  23.878  1.00 89.15           C  
ATOM   1686  CD2 LEU A 211      34.646  76.185  21.847  1.00 90.74           C  
ATOM   1687  N   ASP A 212      30.246  72.782  21.382  1.00 78.19           N  
ATOM   1688  CA  ASP A 212      29.518  71.591  20.950  1.00 77.46           C  
ATOM   1689  C   ASP A 212      28.213  72.022  20.218  1.00 80.34           C  
ATOM   1690  O   ASP A 212      27.295  72.524  20.882  1.00 79.42           O  
ATOM   1691  CB  ASP A 212      29.196  70.721  22.197  1.00 79.18           C  
ATOM   1692  CG  ASP A 212      28.602  69.342  21.934  1.00 87.74           C  
ATOM   1693  OD1 ASP A 212      28.569  68.920  20.753  1.00 89.33           O  
ATOM   1694  OD2 ASP A 212      28.235  68.653  22.920  1.00 88.62           O1-
ATOM   1695  N   PRO A 213      28.076  71.817  18.872  1.00 75.91           N  
ATOM   1696  CA  PRO A 213      26.812  72.172  18.198  1.00 75.50           C  
ATOM   1697  C   PRO A 213      25.617  71.274  18.568  1.00 79.76           C  
ATOM   1698  O   PRO A 213      24.479  71.598  18.231  1.00 79.76           O  
ATOM   1699  CB  PRO A 213      27.169  72.078  16.722  1.00 76.95           C  
ATOM   1700  CG  PRO A 213      28.209  71.063  16.674  1.00 81.34           C  
ATOM   1701  CD  PRO A 213      29.028  71.232  17.913  1.00 77.03           C  
ATOM   1702  N   ASN A 214      25.852  70.170  19.296  1.00 75.38           N  
ATOM   1703  CA  ASN A 214      24.763  69.324  19.780  1.00 74.82           C  
ATOM   1704  C   ASN A 214      24.020  70.054  20.926  1.00 76.23           C  
ATOM   1705  O   ASN A 214      22.862  69.739  21.186  1.00 75.45           O  
ATOM   1706  CB  ASN A 214      25.299  67.970  20.261  1.00 76.33           C  
ATOM   1707  CG  ASN A 214      25.890  67.115  19.170  1.00 85.22           C  
ATOM   1708  ND2 ASN A 214      27.184  67.263  18.906  1.00 71.90           N  
ATOM   1709  OD1 ASN A 214      25.208  66.263  18.599  1.00 79.65           O  
ATOM   1710  N   ILE A 215      24.687  71.024  21.595  1.00 72.12           N  
ATOM   1711  CA  ILE A 215      24.098  71.840  22.668  1.00 71.91           C  
ATOM   1712  C   ILE A 215      23.352  73.007  22.026  1.00 75.03           C  
ATOM   1713  O   ILE A 215      22.245  73.295  22.450  1.00 73.72           O  
ATOM   1714  CB  ILE A 215      25.159  72.373  23.685  1.00 75.09           C  
ATOM   1715  CG1 ILE A 215      26.064  71.257  24.261  1.00 75.33           C  
ATOM   1716  CG2 ILE A 215      24.488  73.146  24.807  1.00 76.08           C  
ATOM   1717  CD1 ILE A 215      25.424  70.319  25.171  1.00 84.15           C  
ATOM   1718  N   THR A 216      23.975  73.701  21.037  1.00 72.18           N  
ATOM   1719  CA  THR A 216      23.371  74.832  20.293  1.00 71.17           C  
ATOM   1720  C   THR A 216      22.083  74.408  19.539  1.00 73.12           C  
ATOM   1721  O   THR A 216      21.160  75.211  19.412  1.00 72.07           O  
ATOM   1722  CB  THR A 216      24.396  75.433  19.294  1.00 75.07           C  
ATOM   1723  CG2 THR A 216      23.978  76.785  18.781  1.00 70.49           C  
ATOM   1724  OG1 THR A 216      25.678  75.539  19.907  1.00 75.30           O  
ATOM   1725  N   SER A 217      22.032  73.156  19.042  1.00 69.46           N  
ATOM   1726  CA  SER A 217      20.863  72.600  18.350  1.00 69.06           C  
ATOM   1727  C   SER A 217      19.638  72.508  19.261  1.00 71.04           C  
ATOM   1728  O   SER A 217      18.516  72.679  18.795  1.00 69.65           O  
ATOM   1729  CB  SER A 217      21.194  71.220  17.790  1.00 74.01           C  
ATOM   1730  OG  SER A 217      20.103  70.646  17.090  1.00 87.22           O  
ATOM   1731  N   LYS A 218      19.859  72.242  20.554  1.00 69.04           N  
ATOM   1732  CA  LYS A 218      18.801  72.153  21.572  1.00 69.12           C  
ATOM   1733  C   LYS A 218      18.316  73.538  22.080  1.00 72.84           C  
ATOM   1734  O   LYS A 218      17.340  73.580  22.830  1.00 72.80           O  
ATOM   1735  CB  LYS A 218      19.278  71.301  22.767  1.00 71.57           C  
ATOM   1736  CG  LYS A 218      19.428  69.812  22.469  1.00 86.68           C  
ATOM   1737  CD  LYS A 218      20.241  69.114  23.568  1.00102.50           C  
ATOM   1738  CE  LYS A 218      19.654  69.223  24.973  1.00115.21           C  
ATOM   1739  NZ  LYS A 218      20.344  70.247  25.822  1.00120.99           N1+
ATOM   1740  N   ARG A 219      18.995  74.653  21.699  1.00 69.02           N  
ATOM   1741  CA  ARG A 219      18.639  76.016  22.113  1.00 68.15           C  
ATOM   1742  C   ARG A 219      17.724  76.600  21.038  1.00 72.56           C  
ATOM   1743  O   ARG A 219      18.094  76.545  19.865  1.00 71.74           O  
ATOM   1744  CB  ARG A 219      19.899  76.884  22.281  1.00 66.09           C  
ATOM   1745  CG  ARG A 219      20.890  76.322  23.300  1.00 69.96           C  
ATOM   1746  CD  ARG A 219      20.433  76.440  24.740  1.00 73.78           C  
ATOM   1747  NE  ARG A 219      21.358  75.729  25.623  1.00 77.04           N  
ATOM   1748  CZ  ARG A 219      22.422  76.258  26.223  1.00 91.58           C  
ATOM   1749  NH1 ARG A 219      22.717  77.546  26.064  1.00 76.39           N1+
ATOM   1750  NH2 ARG A 219      23.195  75.506  26.996  1.00 83.74           N  
ATOM   1751  N   PRO A 220      16.553  77.188  21.385  1.00 70.33           N  
ATOM   1752  CA  PRO A 220      15.642  77.690  20.339  1.00 69.72           C  
ATOM   1753  C   PRO A 220      16.066  79.030  19.711  1.00 73.14           C  
ATOM   1754  O   PRO A 220      15.358  80.022  19.838  1.00 73.12           O  
ATOM   1755  CB  PRO A 220      14.284  77.752  21.077  1.00 71.50           C  
ATOM   1756  CG  PRO A 220      14.510  76.992  22.391  1.00 76.22           C  
ATOM   1757  CD  PRO A 220      15.914  77.322  22.710  1.00 71.96           C  
ATOM   1758  N   LEU A 221      17.197  79.039  18.969  1.00 68.74           N  
ATOM   1759  CA  LEU A 221      17.733  80.243  18.313  1.00 67.96           C  
ATOM   1760  C   LEU A 221      17.006  80.506  17.007  1.00 71.76           C  
ATOM   1761  O   LEU A 221      16.553  79.557  16.365  1.00 71.19           O  
ATOM   1762  CB  LEU A 221      19.240  80.091  18.024  1.00 67.66           C  
ATOM   1763  CG  LEU A 221      20.183  79.968  19.223  1.00 69.80           C  
ATOM   1764  CD1 LEU A 221      21.608  79.732  18.755  1.00 68.34           C  
ATOM   1765  CD2 LEU A 221      20.101  81.182  20.081  1.00 70.73           C  
ATOM   1766  N   VAL A 222      16.899  81.804  16.613  1.00 68.40           N  
ATOM   1767  CA  VAL A 222      16.170  82.259  15.420  1.00 67.95           C  
ATOM   1768  C   VAL A 222      16.917  83.406  14.714  1.00 69.55           C  
ATOM   1769  O   VAL A 222      17.243  84.373  15.385  1.00 68.77           O  
ATOM   1770  CB  VAL A 222      14.730  82.740  15.821  1.00 71.86           C  
ATOM   1771  CG1 VAL A 222      13.983  83.328  14.625  1.00 72.02           C  
ATOM   1772  CG2 VAL A 222      13.905  81.617  16.446  1.00 71.34           C  
ATOM   1773  N   LEU A 223      17.110  83.334  13.360  1.00 65.22           N  
ATOM   1774  CA  LEU A 223      17.714  84.415  12.556  1.00 64.31           C  
ATOM   1775  C   LEU A 223      16.647  85.292  11.913  1.00 67.39           C  
ATOM   1776  O   LEU A 223      15.686  84.772  11.357  1.00 66.16           O  
ATOM   1777  CB  LEU A 223      18.590  83.868  11.401  1.00 63.81           C  
ATOM   1778  CG  LEU A 223      19.274  84.957  10.496  1.00 67.63           C  
ATOM   1779  CD1 LEU A 223      20.626  85.351  11.031  1.00 68.03           C  
ATOM   1780  CD2 LEU A 223      19.405  84.512   9.049  1.00 69.09           C  
ATOM   1781  N   ASN A 224      16.865  86.616  11.920  1.00 63.94           N  
ATOM   1782  CA  ASN A 224      16.087  87.595  11.169  1.00 63.43           C  
ATOM   1783  C   ASN A 224      17.145  88.437  10.420  1.00 69.20           C  
ATOM   1784  O   ASN A 224      17.975  89.064  11.078  1.00 69.26           O  
ATOM   1785  CB  ASN A 224      15.226  88.466  12.082  1.00 60.15           C  
ATOM   1786  CG  ASN A 224      13.814  87.983  12.375  1.00 76.87           C  
ATOM   1787  ND2 ASN A 224      13.458  86.736  12.078  1.00 64.94           N  
ATOM   1788  OD1 ASN A 224      13.004  88.733  12.934  1.00 72.74           O  
ATOM   1789  N   ALA A 225      17.173  88.384   9.069  1.00 66.28           N  
ATOM   1790  CA  ALA A 225      18.161  89.125   8.274  1.00 66.67           C  
ATOM   1791  C   ALA A 225      17.830  90.616   8.201  1.00 72.42           C  
ATOM   1792  O   ALA A 225      16.690  90.961   7.913  1.00 73.31           O  
ATOM   1793  CB  ALA A 225      18.258  88.549   6.870  1.00 67.33           C  
ATOM   1794  N   TYR A 226      18.828  91.492   8.441  1.00 68.07           N  
ATOM   1795  CA  TYR A 226      18.681  92.949   8.385  1.00 67.21           C  
ATOM   1796  C   TYR A 226      19.421  93.590   7.201  1.00 73.35           C  
ATOM   1797  O   TYR A 226      19.103  94.727   6.850  1.00 73.72           O  
ATOM   1798  CB  TYR A 226      19.087  93.609   9.715  1.00 67.47           C  
ATOM   1799  CG  TYR A 226      20.546  93.502  10.106  1.00 67.61           C  
ATOM   1800  CD1 TYR A 226      21.478  94.417   9.632  1.00 68.92           C  
ATOM   1801  CD2 TYR A 226      20.954  92.632  11.115  1.00 68.15           C  
ATOM   1802  CE1 TYR A 226      22.805  94.389  10.061  1.00 69.38           C  
ATOM   1803  CE2 TYR A 226      22.278  92.597  11.552  1.00 68.50           C  
ATOM   1804  CZ  TYR A 226      23.203  93.473  11.014  1.00 74.88           C  
ATOM   1805  OH  TYR A 226      24.531  93.412  11.360  1.00 76.32           O  
ATOM   1806  N   GLY A 227      20.375  92.874   6.593  1.00 70.35           N  
ATOM   1807  CA  GLY A 227      21.122  93.388   5.455  1.00 70.06           C  
ATOM   1808  C   GLY A 227      21.983  92.361   4.747  1.00 75.02           C  
ATOM   1809  O   GLY A 227      22.007  91.187   5.114  1.00 73.12           O  
ATOM   1810  N   ILE A 228      22.677  92.830   3.694  1.00 74.53           N  
ATOM   1811  CA  ILE A 228      23.589  92.065   2.835  1.00 74.71           C  
ATOM   1812  C   ILE A 228      25.018  92.658   2.975  1.00 79.86           C  
ATOM   1813  O   ILE A 228      25.164  93.863   3.191  1.00 78.75           O  
ATOM   1814  CB  ILE A 228      23.083  92.148   1.342  1.00 77.33           C  
ATOM   1815  CG1 ILE A 228      21.727  91.427   1.165  1.00 77.90           C  
ATOM   1816  CG2 ILE A 228      24.103  91.592   0.341  1.00 76.22           C  
ATOM   1817  CD1 ILE A 228      20.843  92.025   0.106  1.00 81.70           C  
ATOM   1818  N   GLY A 229      26.032  91.801   2.847  1.00 77.84           N  
ATOM   1819  CA  GLY A 229      27.438  92.185   2.828  1.00 78.66           C  
ATOM   1820  C   GLY A 229      27.950  92.010   1.414  1.00 85.02           C  
ATOM   1821  O   GLY A 229      27.557  92.765   0.520  1.00 84.23           O  
ATOM   1822  N   ILE A 230      28.804  90.989   1.191  1.00 84.50           N  
ATOM   1823  CA  ILE A 230      29.304  90.606  -0.141  1.00 85.71           C  
ATOM   1824  C   ILE A 230      28.098  90.285  -1.026  1.00 90.61           C  
ATOM   1825  O   ILE A 230      27.171  89.629  -0.558  1.00 91.23           O  
ATOM   1826  CB  ILE A 230      30.228  89.340  -0.074  1.00 89.82           C  
ATOM   1827  CG1 ILE A 230      31.523  89.566   0.745  1.00 91.39           C  
ATOM   1828  CG2 ILE A 230      30.595  88.840  -1.472  1.00 91.26           C  
ATOM   1829  CD1 ILE A 230      32.019  88.269   1.435  1.00103.10           C  
ATOM   1830  N   ALA A 231      28.113  90.731  -2.288  1.00 87.09           N  
ATOM   1831  CA  ALA A 231      27.053  90.446  -3.262  1.00 86.50           C  
ATOM   1832  C   ALA A 231      27.664  90.380  -4.684  1.00 91.32           C  
ATOM   1833  O   ALA A 231      27.768  91.388  -5.394  1.00 90.69           O  
ATOM   1834  CB  ALA A 231      25.961  91.495  -3.177  1.00 86.92           C  
ATOM   1835  N   GLU A 232      28.116  89.171  -5.049  1.00 88.00           N  
ATOM   1836  CA  GLU A 232      28.758  88.876  -6.322  1.00 87.87           C  
ATOM   1837  C   GLU A 232      27.872  87.953  -7.132  1.00 93.76           C  
ATOM   1838  O   GLU A 232      27.300  87.010  -6.581  1.00 93.40           O  
ATOM   1839  CB  GLU A 232      30.106  88.187  -6.079  1.00 88.89           C  
ATOM   1840  CG  GLU A 232      31.126  89.081  -5.402  1.00 94.24           C  
ATOM   1841  CD  GLU A 232      32.327  88.337  -4.865  1.00103.34           C  
ATOM   1842  OE1 GLU A 232      32.668  87.265  -5.419  1.00 91.41           O  
ATOM   1843  OE2 GLU A 232      32.899  88.801  -3.851  1.00 90.79           O1-
ATOM   1844  N   GLY A 233      27.816  88.194  -8.436  1.00 91.36           N  
ATOM   1845  CA  GLY A 233      26.994  87.411  -9.348  1.00 91.68           C  
ATOM   1846  C   GLY A 233      25.520  87.733  -9.226  1.00 96.74           C  
ATOM   1847  O   GLY A 233      24.685  86.856  -9.469  1.00 96.69           O  
ATOM   1848  N   VAL A 234      25.190  89.002  -8.851  1.00 93.62           N  
ATOM   1849  CA  VAL A 234      23.807  89.478  -8.704  1.00 93.76           C  
ATOM   1850  C   VAL A 234      23.705  91.015  -8.722  1.00 98.50           C  
ATOM   1851  O   VAL A 234      24.579  91.711  -8.189  1.00 98.47           O  
ATOM   1852  CB  VAL A 234      23.119  88.909  -7.429  1.00 97.41           C  
ATOM   1853  CG1 VAL A 234      23.782  89.424  -6.150  1.00 97.09           C  
ATOM   1854  CG2 VAL A 234      21.622  89.231  -7.420  1.00 97.21           C  
ATOM   1855  N   ASP A 235      22.592  91.520  -9.295  1.00 94.81           N  
ATOM   1856  CA  ASP A 235      22.263  92.943  -9.343  1.00 94.37           C  
ATOM   1857  C   ASP A 235      21.181  93.165  -8.290  1.00 95.39           C  
ATOM   1858  O   ASP A 235      20.016  92.839  -8.521  1.00 94.33           O  
ATOM   1859  CB  ASP A 235      21.795  93.356 -10.748  1.00 96.67           C  
ATOM   1860  CG  ASP A 235      22.941  93.426 -11.737  1.00108.88           C  
ATOM   1861  OD1 ASP A 235      23.763  94.370 -11.632  1.00109.10           O  
ATOM   1862  OD2 ASP A 235      23.044  92.515 -12.587  1.00116.44           O1-
ATOM   1863  N   LEU A 236      21.581  93.662  -7.109  1.00 90.52           N  
ATOM   1864  CA  LEU A 236      20.654  93.847  -5.991  1.00 89.03           C  
ATOM   1865  C   LEU A 236      19.722  95.034  -6.186  1.00 89.66           C  
ATOM   1866  O   LEU A 236      20.141  96.058  -6.733  1.00 89.14           O  
ATOM   1867  CB  LEU A 236      21.405  94.026  -4.670  1.00 88.82           C  
ATOM   1868  CG  LEU A 236      22.288  92.883  -4.219  1.00 93.22           C  
ATOM   1869  CD1 LEU A 236      22.968  93.243  -2.943  1.00 93.96           C  
ATOM   1870  CD2 LEU A 236      21.503  91.610  -4.042  1.00 94.72           C  
ATOM   1871  N   PRO A 237      18.483  94.947  -5.657  1.00 83.84           N  
ATOM   1872  CA  PRO A 237      17.535  96.060  -5.824  1.00 83.52           C  
ATOM   1873  C   PRO A 237      18.023  97.426  -5.344  1.00 87.36           C  
ATOM   1874  O   PRO A 237      18.881  97.534  -4.463  1.00 86.81           O  
ATOM   1875  CB  PRO A 237      16.289  95.595  -5.060  1.00 85.06           C  
ATOM   1876  CG  PRO A 237      16.407  94.155  -4.957  1.00 88.91           C  
ATOM   1877  CD  PRO A 237      17.838  93.784  -5.017  1.00 84.58           C  
ATOM   1878  N   THR A 238      17.422  98.478  -5.914  1.00 83.89           N  
ATOM   1879  CA  THR A 238      17.788  99.867  -5.643  1.00 82.93           C  
ATOM   1880  C   THR A 238      17.290 100.404  -4.287  1.00 84.87           C  
ATOM   1881  O   THR A 238      17.684 101.517  -3.938  1.00 85.74           O  
ATOM   1882  CB  THR A 238      17.336 100.773  -6.804  1.00 92.32           C  
ATOM   1883  CG2 THR A 238      17.883 100.308  -8.149  1.00 92.74           C  
ATOM   1884  OG1 THR A 238      15.914 100.810  -6.869  1.00 95.66           O  
ATOM   1885  N   THR A 239      16.435  99.660  -3.532  1.00 78.15           N  
ATOM   1886  CA  THR A 239      15.953 100.095  -2.219  1.00 76.24           C  
ATOM   1887  C   THR A 239      16.239  99.020  -1.181  1.00 78.36           C  
ATOM   1888  O   THR A 239      16.506  97.877  -1.550  1.00 77.93           O  
ATOM   1889  CB  THR A 239      14.470 100.476  -2.240  1.00 81.50           C  
ATOM   1890  CG2 THR A 239      14.170 101.611  -3.201  1.00 78.73           C  
ATOM   1891  OG1 THR A 239      13.668  99.333  -2.527  1.00 78.21           O  
ATOM   1892  N   HIS A 240      16.222  99.393   0.120  1.00 73.39           N  
ATOM   1893  CA  HIS A 240      16.476  98.463   1.222  1.00 72.34           C  
ATOM   1894  C   HIS A 240      15.333  97.444   1.388  1.00 73.71           C  
ATOM   1895  O   HIS A 240      15.597  96.255   1.553  1.00 73.38           O  
ATOM   1896  CB  HIS A 240      16.690  99.225   2.542  1.00 73.70           C  
ATOM   1897  CG  HIS A 240      17.173  98.343   3.656  1.00 77.31           C  
ATOM   1898  CD2 HIS A 240      16.482  97.788   4.680  1.00 78.74           C  
ATOM   1899  ND1 HIS A 240      18.488  97.908   3.718  1.00 79.03           N  
ATOM   1900  CE1 HIS A 240      18.560  97.122   4.778  1.00 78.49           C  
ATOM   1901  NE2 HIS A 240      17.373  97.018   5.389  1.00 78.66           N  
ATOM   1902  N   TYR A 241      14.074  97.898   1.352  1.00 68.68           N  
ATOM   1903  CA  TYR A 241      12.923  97.000   1.509  1.00 68.10           C  
ATOM   1904  C   TYR A 241      12.877  95.962   0.403  1.00 69.69           C  
ATOM   1905  O   TYR A 241      12.640  94.797   0.691  1.00 68.96           O  
ATOM   1906  CB  TYR A 241      11.609  97.798   1.579  1.00 70.16           C  
ATOM   1907  CG  TYR A 241      10.409  96.999   2.041  1.00 72.52           C  
ATOM   1908  CD1 TYR A 241      10.323  96.521   3.346  1.00 74.33           C  
ATOM   1909  CD2 TYR A 241       9.318  96.795   1.201  1.00 73.48           C  
ATOM   1910  CE1 TYR A 241       9.217  95.790   3.778  1.00 74.81           C  
ATOM   1911  CE2 TYR A 241       8.197  96.080   1.631  1.00 74.19           C  
ATOM   1912  CZ  TYR A 241       8.140  95.598   2.927  1.00 78.73           C  
ATOM   1913  OH  TYR A 241       7.037  94.908   3.377  1.00 77.02           O  
ATOM   1914  N   ALA A 242      13.161  96.358  -0.850  1.00 65.31           N  
ATOM   1915  CA  ALA A 242      13.199  95.415  -1.967  1.00 63.55           C  
ATOM   1916  C   ALA A 242      14.313  94.403  -1.814  1.00 66.69           C  
ATOM   1917  O   ALA A 242      14.148  93.286  -2.274  1.00 68.33           O  
ATOM   1918  CB  ALA A 242      13.346  96.144  -3.265  1.00 64.04           C  
ATOM   1919  N   ARG A 243      15.434  94.758  -1.183  1.00 61.65           N  
ATOM   1920  CA  ARG A 243      16.515  93.797  -0.948  1.00 61.44           C  
ATOM   1921  C   ARG A 243      16.086  92.786   0.089  1.00 66.72           C  
ATOM   1922  O   ARG A 243      16.420  91.611  -0.045  1.00 67.18           O  
ATOM   1923  CB  ARG A 243      17.800  94.483  -0.476  1.00 61.70           C  
ATOM   1924  CG  ARG A 243      18.488  95.243  -1.560  1.00 64.21           C  
ATOM   1925  CD  ARG A 243      19.683  95.983  -1.071  1.00 76.41           C  
ATOM   1926  NE  ARG A 243      20.421  96.513  -2.212  1.00 87.92           N  
ATOM   1927  CZ  ARG A 243      21.656  96.998  -2.170  1.00 98.28           C  
ATOM   1928  NH1 ARG A 243      22.325  97.035  -1.019  1.00 85.15           N1+
ATOM   1929  NH2 ARG A 243      22.235  97.453  -3.276  1.00 81.63           N  
ATOM   1930  N   LEU A 244      15.366  93.243   1.140  1.00 63.46           N  
ATOM   1931  CA  LEU A 244      14.836  92.363   2.184  1.00 63.08           C  
ATOM   1932  C   LEU A 244      13.753  91.441   1.610  1.00 68.05           C  
ATOM   1933  O   LEU A 244      13.690  90.275   1.977  1.00 67.35           O  
ATOM   1934  CB  LEU A 244      14.226  93.169   3.350  1.00 62.81           C  
ATOM   1935  CG  LEU A 244      15.166  93.933   4.267  1.00 67.02           C  
ATOM   1936  CD1 LEU A 244      14.391  94.494   5.438  1.00 66.65           C  
ATOM   1937  CD2 LEU A 244      16.306  93.058   4.773  1.00 67.92           C  
ATOM   1938  N   GLN A 245      12.884  91.968   0.741  1.00 66.10           N  
ATOM   1939  CA  GLN A 245      11.870  91.153   0.085  1.00 66.41           C  
ATOM   1940  C   GLN A 245      12.549  90.112  -0.791  1.00 71.94           C  
ATOM   1941  O   GLN A 245      12.062  88.980  -0.889  1.00 71.99           O  
ATOM   1942  CB  GLN A 245      10.947  92.009  -0.774  1.00 67.57           C  
ATOM   1943  CG  GLN A 245       9.962  92.815   0.036  1.00 77.61           C  
ATOM   1944  CD  GLN A 245       9.117  93.662  -0.879  1.00100.17           C  
ATOM   1945  NE2 GLN A 245       7.797  93.513  -0.793  1.00106.52           N  
ATOM   1946  OE1 GLN A 245       9.631  94.442  -1.694  1.00 88.95           O  
ATOM   1947  N   TRP A 246      13.679  90.503  -1.424  1.00 69.40           N  
ATOM   1948  CA  TRP A 246      14.488  89.632  -2.282  1.00 69.33           C  
ATOM   1949  C   TRP A 246      15.122  88.501  -1.461  1.00 72.99           C  
ATOM   1950  O   TRP A 246      15.066  87.357  -1.887  1.00 73.33           O  
ATOM   1951  CB  TRP A 246      15.550  90.445  -3.066  1.00 68.19           C  
ATOM   1952  CG  TRP A 246      16.424  89.600  -3.940  1.00 68.83           C  
ATOM   1953  CD1 TRP A 246      16.056  88.934  -5.070  1.00 71.59           C  
ATOM   1954  CD2 TRP A 246      17.774  89.227  -3.674  1.00 68.44           C  
ATOM   1955  CE2 TRP A 246      18.166  88.327  -4.685  1.00 72.03           C  
ATOM   1956  CE3 TRP A 246      18.677  89.522  -2.646  1.00 69.51           C  
ATOM   1957  NE1 TRP A 246      17.105  88.183  -5.537  1.00 70.72           N  
ATOM   1958  CZ2 TRP A 246      19.434  87.763  -4.726  1.00 71.17           C  
ATOM   1959  CZ3 TRP A 246      19.942  88.966  -2.697  1.00 70.68           C  
ATOM   1960  CH2 TRP A 246      20.319  88.127  -3.744  1.00 71.21           C  
ATOM   1961  N   LEU A 247      15.688  88.805  -0.277  1.00 69.14           N  
ATOM   1962  CA  LEU A 247      16.251  87.781   0.618  1.00 68.35           C  
ATOM   1963  C   LEU A 247      15.167  86.730   0.957  1.00 72.04           C  
ATOM   1964  O   LEU A 247      15.398  85.532   0.801  1.00 72.66           O  
ATOM   1965  CB  LEU A 247      16.779  88.425   1.918  1.00 68.14           C  
ATOM   1966  CG  LEU A 247      18.122  89.163   1.871  1.00 72.13           C  
ATOM   1967  CD1 LEU A 247      18.407  89.805   3.203  1.00 71.57           C  
ATOM   1968  CD2 LEU A 247      19.277  88.227   1.522  1.00 75.21           C  
ATOM   1969  N   LYS A 248      13.977  87.192   1.365  1.00 67.00           N  
ATOM   1970  CA  LYS A 248      12.831  86.330   1.677  1.00 65.89           C  
ATOM   1971  C   LYS A 248      12.474  85.425   0.510  1.00 67.87           C  
ATOM   1972  O   LYS A 248      12.222  84.250   0.735  1.00 67.41           O  
ATOM   1973  CB  LYS A 248      11.599  87.176   2.073  1.00 67.96           C  
ATOM   1974  CG  LYS A 248      10.502  86.424   2.829  1.00 75.44           C  
ATOM   1975  CD  LYS A 248       9.270  87.333   3.048  1.00 81.16           C  
ATOM   1976  CE  LYS A 248       8.164  86.692   3.861  1.00 87.95           C  
ATOM   1977  NZ  LYS A 248       7.241  87.705   4.444  1.00 93.00           N1+
ATOM   1978  N   SER A 249      12.483  85.944  -0.731  1.00 63.61           N  
ATOM   1979  CA  SER A 249      12.121  85.154  -1.912  1.00 62.45           C  
ATOM   1980  C   SER A 249      13.107  84.029  -2.264  1.00 64.76           C  
ATOM   1981  O   SER A 249      12.702  83.040  -2.878  1.00 65.10           O  
ATOM   1982  CB  SER A 249      11.885  86.069  -3.105  1.00 65.75           C  
ATOM   1983  OG  SER A 249      12.962  86.955  -3.346  1.00 70.62           O  
ATOM   1984  N   ILE A 250      14.367  84.154  -1.848  1.00 60.79           N  
ATOM   1985  CA  ILE A 250      15.389  83.115  -2.039  1.00 59.90           C  
ATOM   1986  C   ILE A 250      15.619  82.212  -0.771  1.00 62.24           C  
ATOM   1987  O   ILE A 250      16.567  81.444  -0.774  1.00 60.78           O  
ATOM   1988  CB  ILE A 250      16.715  83.727  -2.573  1.00 62.82           C  
ATOM   1989  CG1 ILE A 250      17.360  84.692  -1.554  1.00 62.67           C  
ATOM   1990  CG2 ILE A 250      16.470  84.420  -3.926  1.00 62.59           C  
ATOM   1991  CD1 ILE A 250      18.698  85.037  -1.880  1.00 71.33           C  
ATOM   1992  N   GLY A 251      14.764  82.288   0.262  1.00 59.83           N  
ATOM   1993  CA  GLY A 251      14.827  81.410   1.435  1.00 59.65           C  
ATOM   1994  C   GLY A 251      15.278  81.971   2.778  1.00 64.95           C  
ATOM   1995  O   GLY A 251      15.323  81.221   3.757  1.00 65.03           O  
ATOM   1996  N   ILE A 252      15.578  83.283   2.868  1.00 61.23           N  
ATOM   1997  CA  ILE A 252      16.119  83.896   4.087  1.00 60.36           C  
ATOM   1998  C   ILE A 252      15.033  84.522   4.978  1.00 66.17           C  
ATOM   1999  O   ILE A 252      14.255  85.360   4.517  1.00 65.86           O  
ATOM   2000  CB  ILE A 252      17.219  84.941   3.705  1.00 62.55           C  
ATOM   2001  CG1 ILE A 252      18.405  84.302   2.927  1.00 62.50           C  
ATOM   2002  CG2 ILE A 252      17.711  85.753   4.906  1.00 61.81           C  
ATOM   2003  CD1 ILE A 252      19.238  83.307   3.642  1.00 70.78           C  
ATOM   2004  N   PRO A 253      15.059  84.237   6.295  1.00 63.55           N  
ATOM   2005  CA  PRO A 253      14.059  84.826   7.183  1.00 63.28           C  
ATOM   2006  C   PRO A 253      14.305  86.303   7.497  1.00 67.64           C  
ATOM   2007  O   PRO A 253      15.436  86.658   7.836  1.00 66.92           O  
ATOM   2008  CB  PRO A 253      14.193  83.968   8.429  1.00 65.19           C  
ATOM   2009  CG  PRO A 253      15.597  83.545   8.427  1.00 69.51           C  
ATOM   2010  CD  PRO A 253      15.925  83.291   7.033  1.00 65.07           C  
ATOM   2011  N   VAL A 254      13.253  87.161   7.372  1.00 64.89           N  
ATOM   2012  CA  VAL A 254      13.317  88.604   7.700  1.00 65.11           C  
ATOM   2013  C   VAL A 254      12.173  88.885   8.676  1.00 70.73           C  
ATOM   2014  O   VAL A 254      11.314  88.020   8.861  1.00 70.82           O  
ATOM   2015  CB  VAL A 254      13.368  89.617   6.490  1.00 67.44           C  
ATOM   2016  CG1 VAL A 254      14.374  89.186   5.412  1.00 66.79           C  
ATOM   2017  CG2 VAL A 254      11.993  89.893   5.889  1.00 67.02           C  
ATOM   2018  N   ASN A 255      12.196  90.047   9.347  1.00 67.80           N  
ATOM   2019  CA  ASN A 255      11.137  90.381  10.301  1.00 67.83           C  
ATOM   2020  C   ASN A 255       9.834  90.712   9.559  1.00 71.76           C  
ATOM   2021  O   ASN A 255       9.880  91.421   8.558  1.00 70.72           O  
ATOM   2022  CB  ASN A 255      11.519  91.543  11.208  1.00 66.29           C  
ATOM   2023  CG  ASN A 255      10.750  91.540  12.510  1.00 72.14           C  
ATOM   2024  ND2 ASN A 255      11.215  90.774  13.472  1.00 62.67           N  
ATOM   2025  OD1 ASN A 255       9.693  92.155  12.649  1.00 59.46           O  
ATOM   2026  N   PRO A 256       8.668  90.219  10.023  1.00 69.56           N  
ATOM   2027  CA  PRO A 256       7.405  90.552   9.337  1.00 70.01           C  
ATOM   2028  C   PRO A 256       6.805  91.918   9.680  1.00 74.14           C  
ATOM   2029  O   PRO A 256       5.888  92.367   8.988  1.00 73.18           O  
ATOM   2030  CB  PRO A 256       6.457  89.446   9.801  1.00 71.86           C  
ATOM   2031  CG  PRO A 256       7.255  88.582  10.770  1.00 76.07           C  
ATOM   2032  CD  PRO A 256       8.414  89.363  11.193  1.00 71.32           C  
ATOM   2033  N   GLU A 257       7.298  92.563  10.752  1.00 71.08           N  
ATOM   2034  CA  GLU A 257       6.787  93.843  11.236  1.00 70.25           C  
ATOM   2035  C   GLU A 257       7.440  95.049  10.541  1.00 73.52           C  
ATOM   2036  O   GLU A 257       7.095  96.175  10.872  1.00 73.33           O  
ATOM   2037  CB  GLU A 257       6.924  93.913  12.788  1.00 71.50           C  
ATOM   2038  CG  GLU A 257       5.604  93.780  13.540  1.00 82.34           C  
ATOM   2039  CD  GLU A 257       4.913  92.428  13.462  1.00 96.43           C  
ATOM   2040  OE1 GLU A 257       5.419  91.459  14.076  1.00 80.28           O  
ATOM   2041  OE2 GLU A 257       3.842  92.348  12.816  1.00 99.64           O1-
ATOM   2042  N   ILE A 258       8.308  94.829   9.535  1.00 70.21           N  
ATOM   2043  CA  ILE A 258       8.975  95.904   8.792  1.00 70.16           C  
ATOM   2044  C   ILE A 258       7.993  96.589   7.844  1.00 76.61           C  
ATOM   2045  O   ILE A 258       7.399  95.922   6.996  1.00 77.78           O  
ATOM   2046  CB  ILE A 258      10.154  95.358   7.965  1.00 72.72           C  
ATOM   2047  CG1 ILE A 258      11.187  94.728   8.885  1.00 72.78           C  
ATOM   2048  CG2 ILE A 258      10.778  96.480   7.107  1.00 73.59           C  
ATOM   2049  CD1 ILE A 258      12.262  93.985   8.189  1.00 78.49           C  
ATOM   2050  N   ARG A 259       7.895  97.913   7.924  1.00 72.68           N  
ATOM   2051  CA  ARG A 259       6.998  98.692   7.085  1.00 72.60           C  
ATOM   2052  C   ARG A 259       7.751  99.925   6.542  1.00 80.95           C  
ATOM   2053  O   ARG A 259       8.678 100.413   7.198  1.00 81.37           O  
ATOM   2054  CB  ARG A 259       5.783  99.175   7.917  1.00 68.54           C  
ATOM   2055  CG  ARG A 259       4.986  98.109   8.680  1.00 70.80           C  
ATOM   2056  CD  ARG A 259       3.865  97.458   7.875  1.00 72.60           C  
ATOM   2057  NE  ARG A 259       3.131  96.466   8.674  1.00 66.20           N  
ATOM   2058  CZ  ARG A 259       3.531  95.219   8.915  1.00 79.63           C  
ATOM   2059  NH1 ARG A 259       4.671  94.767   8.403  1.00 70.49           N1+
ATOM   2060  NH2 ARG A 259       2.796  94.412   9.672  1.00 72.70           N  
ATOM   2061  N   LEU A 260       7.336 100.441   5.361  1.00 79.07           N  
ATOM   2062  CA  LEU A 260       7.878 101.689   4.823  1.00 79.33           C  
ATOM   2063  C   LEU A 260       7.119 102.879   5.451  1.00 86.67           C  
ATOM   2064  O   LEU A 260       5.959 102.727   5.828  1.00 85.74           O  
ATOM   2065  CB  LEU A 260       7.725 101.777   3.304  1.00 78.67           C  
ATOM   2066  CG  LEU A 260       8.545 100.824   2.483  1.00 83.04           C  
ATOM   2067  CD1 LEU A 260       8.355 101.116   1.018  1.00 83.62           C  
ATOM   2068  CD2 LEU A 260      10.004 100.914   2.826  1.00 84.72           C  
ATOM   2069  N   CYS A 261       7.772 104.056   5.541  1.00 86.39           N  
ATOM   2070  CA  CYS A 261       7.177 105.301   6.056  1.00 87.49           C  
ATOM   2071  C   CYS A 261       7.734 106.493   5.280  1.00 93.66           C  
ATOM   2072  O   CYS A 261       8.923 106.508   4.972  1.00 93.40           O  
ATOM   2073  CB  CYS A 261       7.443 105.463   7.548  1.00 88.16           C  
ATOM   2074  SG  CYS A 261       6.619 104.236   8.589  1.00 92.37           S  
ATOM   2075  N   ASN A 262       6.886 107.506   5.007  1.00 91.73           N  
ATOM   2076  CA  ASN A 262       7.256 108.723   4.271  1.00 91.80           C  
ATOM   2077  C   ASN A 262       7.275 109.961   5.179  1.00 96.36           C  
ATOM   2078  O   ASN A 262       6.230 110.563   5.448  1.00 96.13           O  
ATOM   2079  CB  ASN A 262       6.290 108.944   3.096  1.00 90.47           C  
ATOM   2080  CG  ASN A 262       6.564 108.064   1.901  1.00102.09           C  
ATOM   2081  ND2 ASN A 262       5.574 107.952   1.025  1.00 96.17           N  
ATOM   2082  OD1 ASN A 262       7.664 107.510   1.720  1.00 86.35           O  
ATOM   2083  N   GLY A 263       8.469 110.339   5.617  1.00 93.01           N  
ATOM   2084  CA  GLY A 263       8.658 111.510   6.458  1.00 93.10           C  
ATOM   2085  C   GLY A 263       8.585 111.189   7.934  1.00 95.99           C  
ATOM   2086  O   GLY A 263       7.894 110.255   8.340  1.00 94.85           O  
ATOM   2087  N   ALA A 264       9.284 111.996   8.740  1.00 92.55           N  
ATOM   2088  CA  ALA A 264       9.388 111.818  10.186  1.00 92.41           C  
ATOM   2089  C   ALA A 264       8.067 111.673  10.937  1.00 95.45           C  
ATOM   2090  O   ALA A 264       8.043 110.947  11.924  1.00 95.04           O  
ATOM   2091  CB  ALA A 264      10.198 112.946  10.799  1.00 93.35           C  
ATOM   2092  N   ASP A 265       6.982 112.335  10.497  1.00 91.39           N  
ATOM   2093  CA  ASP A 265       5.699 112.227  11.208  1.00 90.76           C  
ATOM   2094  C   ASP A 265       5.123 110.802  11.104  1.00 92.86           C  
ATOM   2095  O   ASP A 265       4.642 110.280  12.111  1.00 92.80           O  
ATOM   2096  CB  ASP A 265       4.689 113.292  10.736  1.00 92.74           C  
ATOM   2097  CG  ASP A 265       5.203 114.717  10.888  1.00103.16           C  
ATOM   2098  OD1 ASP A 265       5.942 115.180   9.989  1.00111.07           O  
ATOM   2099  OD2 ASP A 265       4.899 115.353  11.923  1.00102.39           O1-
ATOM   2100  N   GLU A 266       5.243 110.153   9.916  1.00 87.32           N  
ATOM   2101  CA  GLU A 266       4.798 108.761   9.696  1.00 85.81           C  
ATOM   2102  C   GLU A 266       5.741 107.780  10.401  1.00 86.47           C  
ATOM   2103  O   GLU A 266       5.276 106.825  11.016  1.00 85.78           O  
ATOM   2104  CB  GLU A 266       4.723 108.409   8.187  1.00 87.21           C  
ATOM   2105  CG  GLU A 266       3.549 109.040   7.447  1.00 99.38           C  
ATOM   2106  CD  GLU A 266       3.355 108.633   5.995  1.00122.34           C  
ATOM   2107  OE1 GLU A 266       3.793 107.523   5.608  1.00100.90           O  
ATOM   2108  OE2 GLU A 266       2.721 109.416   5.250  1.00121.61           O1-
ATOM   2109  N   VAL A 267       7.056 108.051  10.351  1.00 81.33           N  
ATOM   2110  CA  VAL A 267       8.099 107.234  10.996  1.00 80.32           C  
ATOM   2111  C   VAL A 267       7.917 107.198  12.534  1.00 83.99           C  
ATOM   2112  O   VAL A 267       8.306 106.218  13.183  1.00 83.53           O  
ATOM   2113  CB  VAL A 267       9.514 107.746  10.615  1.00 83.41           C  
ATOM   2114  CG1 VAL A 267      10.596 107.013  11.389  1.00 82.90           C  
ATOM   2115  CG2 VAL A 267       9.769 107.616   9.118  1.00 83.17           C  
ATOM   2116  N   LEU A 268       7.366 108.274  13.115  1.00 80.11           N  
ATOM   2117  CA  LEU A 268       7.125 108.347  14.559  1.00 79.84           C  
ATOM   2118  C   LEU A 268       5.835 107.604  14.958  1.00 82.68           C  
ATOM   2119  O   LEU A 268       5.673 107.272  16.142  1.00 82.35           O  
ATOM   2120  CB  LEU A 268       7.106 109.808  15.038  1.00 79.97           C  
ATOM   2121  CG  LEU A 268       8.456 110.550  14.982  1.00 83.58           C  
ATOM   2122  CD1 LEU A 268       8.251 112.050  14.899  1.00 83.86           C  
ATOM   2123  CD2 LEU A 268       9.321 110.208  16.160  1.00 83.13           C  
ATOM   2124  N   GLY A 269       4.943 107.359  13.982  1.00 77.50           N  
ATOM   2125  CA  GLY A 269       3.743 106.538  14.152  1.00 75.94           C  
ATOM   2126  C   GLY A 269       4.160 105.097  14.360  1.00 76.51           C  
ATOM   2127  O   GLY A 269       3.770 104.469  15.344  1.00 75.14           O  
ATOM   2128  N   PHE A 270       5.039 104.605  13.461  1.00 72.55           N  
ATOM   2129  CA  PHE A 270       5.663 103.274  13.523  1.00 71.92           C  
ATOM   2130  C   PHE A 270       6.420 103.065  14.844  1.00 76.71           C  
ATOM   2131  O   PHE A 270       6.376 101.964  15.395  1.00 76.80           O  
ATOM   2132  CB  PHE A 270       6.636 103.073  12.337  1.00 73.17           C  
ATOM   2133  CG  PHE A 270       7.385 101.751  12.318  1.00 74.51           C  
ATOM   2134  CD1 PHE A 270       8.561 101.584  13.045  1.00 77.37           C  
ATOM   2135  CD2 PHE A 270       6.946 100.696  11.531  1.00 76.03           C  
ATOM   2136  CE1 PHE A 270       9.255 100.376  13.010  1.00 77.86           C  
ATOM   2137  CE2 PHE A 270       7.644  99.490  11.500  1.00 78.37           C  
ATOM   2138  CZ  PHE A 270       8.787  99.334  12.246  1.00 76.52           C  
ATOM   2139  N   TYR A 271       7.161 104.084  15.325  1.00 73.65           N  
ATOM   2140  CA  TYR A 271       7.907 103.938  16.587  1.00 73.52           C  
ATOM   2141  C   TYR A 271       6.938 103.672  17.762  1.00 79.03           C  
ATOM   2142  O   TYR A 271       7.208 102.778  18.564  1.00 77.97           O  
ATOM   2143  CB  TYR A 271       8.831 105.155  16.857  1.00 73.39           C  
ATOM   2144  CG  TYR A 271       9.414 105.195  18.254  1.00 73.54           C  
ATOM   2145  CD1 TYR A 271      10.476 104.373  18.614  1.00 75.27           C  
ATOM   2146  CD2 TYR A 271       8.885 106.038  19.229  1.00 74.05           C  
ATOM   2147  CE1 TYR A 271      10.975 104.360  19.917  1.00 75.59           C  
ATOM   2148  CE2 TYR A 271       9.391 106.054  20.528  1.00 74.60           C  
ATOM   2149  CZ  TYR A 271      10.436 105.209  20.870  1.00 80.64           C  
ATOM   2150  OH  TYR A 271      10.995 105.240  22.128  1.00 79.95           O  
ATOM   2151  N   ARG A 272       5.793 104.393  17.816  1.00 77.16           N  
ATOM   2152  CA  ARG A 272       4.804 104.217  18.884  1.00 77.94           C  
ATOM   2153  C   ARG A 272       3.858 103.015  18.675  1.00 83.22           C  
ATOM   2154  O   ARG A 272       3.391 102.458  19.670  1.00 83.10           O  
ATOM   2155  CB  ARG A 272       4.022 105.510  19.130  1.00 79.48           C  
ATOM   2156  CG  ARG A 272       4.663 106.285  20.253  1.00 96.90           C  
ATOM   2157  CD  ARG A 272       4.043 107.647  20.456  1.00116.48           C  
ATOM   2158  NE  ARG A 272       4.452 108.613  19.441  1.00127.14           N  
ATOM   2159  CZ  ARG A 272       5.648 109.197  19.358  1.00141.08           C  
ATOM   2160  NH1 ARG A 272       6.611 108.895  20.230  1.00118.85           N1+
ATOM   2161  NH2 ARG A 272       5.894 110.078  18.399  1.00133.65           N  
ATOM   2162  N   ASP A 273       3.599 102.590  17.419  1.00 80.00           N  
ATOM   2163  CA  ASP A 273       2.789 101.392  17.160  1.00 80.17           C  
ATOM   2164  C   ASP A 273       3.585 100.179  17.641  1.00 82.08           C  
ATOM   2165  O   ASP A 273       3.050  99.326  18.344  1.00 81.29           O  
ATOM   2166  CB  ASP A 273       2.479 101.222  15.653  1.00 83.29           C  
ATOM   2167  CG  ASP A 273       1.531 102.255  15.042  1.00105.07           C  
ATOM   2168  OD1 ASP A 273       0.633 102.754  15.771  1.00106.96           O  
ATOM   2169  OD2 ASP A 273       1.659 102.534  13.819  1.00114.77           O1-
ATOM   2170  N   ILE A 274       4.879 100.129  17.283  1.00 77.83           N  
ATOM   2171  CA  ILE A 274       5.782  99.048  17.684  1.00 77.57           C  
ATOM   2172  C   ILE A 274       6.016  99.072  19.209  1.00 82.95           C  
ATOM   2173  O   ILE A 274       6.248  98.017  19.806  1.00 82.46           O  
ATOM   2174  CB  ILE A 274       7.100  99.079  16.840  1.00 80.22           C  
ATOM   2175  CG1 ILE A 274       6.805  98.798  15.347  1.00 80.17           C  
ATOM   2176  CG2 ILE A 274       8.150  98.088  17.353  1.00 80.42           C  
ATOM   2177  CD1 ILE A 274       6.544  97.338  14.939  1.00 81.83           C  
ATOM   2178  N   GLN A 275       5.926 100.265  19.835  1.00 80.72           N  
ATOM   2179  CA  GLN A 275       6.084 100.440  21.281  1.00 80.54           C  
ATOM   2180  C   GLN A 275       4.908  99.805  22.059  1.00 87.15           C  
ATOM   2181  O   GLN A 275       5.135  99.237  23.135  1.00 87.68           O  
ATOM   2182  CB  GLN A 275       6.228 101.931  21.628  1.00 81.12           C  
ATOM   2183  CG  GLN A 275       6.788 102.179  23.014  1.00 85.30           C  
ATOM   2184  CD  GLN A 275       7.013 103.644  23.287  1.00 96.98           C  
ATOM   2185  NE2 GLN A 275       7.775 103.930  24.341  1.00 90.15           N  
ATOM   2186  OE1 GLN A 275       6.470 104.528  22.608  1.00 88.08           O  
ATOM   2187  N   ASN A 276       3.662  99.892  21.519  1.00 84.29           N  
ATOM   2188  CA  ASN A 276       2.463  99.284  22.144  1.00 84.19           C  
ATOM   2189  C   ASN A 276       2.522  97.761  21.967  1.00 87.27           C  
ATOM   2190  O   ASN A 276       2.255  97.014  22.911  1.00 87.26           O  
ATOM   2191  CB  ASN A 276       1.151  99.813  21.512  1.00 85.58           C  
ATOM   2192  CG  ASN A 276       0.965 101.318  21.554  1.00107.45           C  
ATOM   2193  ND2 ASN A 276       0.126 101.840  20.660  1.00 94.47           N  
ATOM   2194  OD1 ASN A 276       1.564 102.027  22.378  1.00104.20           O  
ATOM   2195  N   LYS A 277       2.883  97.322  20.743  1.00 83.14           N  
ATOM   2196  CA  LYS A 277       3.056  95.914  20.352  1.00 82.45           C  
ATOM   2197  C   LYS A 277       4.188  95.195  21.146  1.00 86.20           C  
ATOM   2198  O   LYS A 277       4.119  93.978  21.299  1.00 84.89           O  
ATOM   2199  CB  LYS A 277       3.354  95.809  18.832  1.00 84.30           C  
ATOM   2200  CG  LYS A 277       2.191  96.216  17.917  1.00 94.16           C  
ATOM   2201  CD  LYS A 277       2.622  96.563  16.479  1.00106.00           C  
ATOM   2202  CE  LYS A 277       2.326  95.478  15.462  1.00120.80           C  
ATOM   2203  NZ  LYS A 277       2.675  95.890  14.069  1.00129.96           N1+
ATOM   2204  N   ARG A 278       5.224  95.943  21.633  1.00 83.57           N  
ATOM   2205  CA  ARG A 278       6.379  95.425  22.406  1.00 83.20           C  
ATOM   2206  C   ARG A 278       5.996  94.392  23.473  1.00 89.48           C  
ATOM   2207  O   ARG A 278       6.649  93.347  23.602  1.00 87.90           O  
ATOM   2208  CB  ARG A 278       7.139  96.595  23.093  1.00 79.05           C  
ATOM   2209  CG  ARG A 278       8.439  96.177  23.789  1.00 81.02           C  
ATOM   2210  CD  ARG A 278       9.101  97.306  24.559  1.00 83.35           C  
ATOM   2211  NE  ARG A 278      10.449  96.941  25.004  1.00 87.25           N  
ATOM   2212  CZ  ARG A 278      11.276  97.747  25.670  1.00106.64           C  
ATOM   2213  NH1 ARG A 278      10.901  98.982  25.990  1.00 95.69           N1+
ATOM   2214  NH2 ARG A 278      12.489  97.324  26.018  1.00 98.10           N  
ATOM   2215  N   SER A 279       4.924  94.713  24.231  1.00 89.21           N  
ATOM   2216  CA  SER A 279       4.385  93.929  25.357  1.00 89.66           C  
ATOM   2217  C   SER A 279       3.711  92.594  24.948  1.00 92.69           C  
ATOM   2218  O   SER A 279       3.351  91.808  25.831  1.00 92.95           O  
ATOM   2219  CB  SER A 279       3.406  94.797  26.160  1.00 93.76           C  
ATOM   2220  OG  SER A 279       2.645  95.652  25.315  1.00103.59           O  
ATOM   2221  N   SER A 280       3.544  92.336  23.630  1.00 86.87           N  
ATOM   2222  CA  SER A 280       2.903  91.129  23.129  1.00 85.27           C  
ATOM   2223  C   SER A 280       3.477  90.684  21.759  1.00 85.50           C  
ATOM   2224  O   SER A 280       2.715  90.292  20.868  1.00 85.48           O  
ATOM   2225  CB  SER A 280       1.407  91.394  23.017  1.00 88.96           C  
ATOM   2226  OG  SER A 280       1.070  92.242  21.927  1.00 97.38           O  
ATOM   2227  N   LEU A 281       4.815  90.743  21.594  1.00 78.34           N  
ATOM   2228  CA  LEU A 281       5.471  90.381  20.330  1.00 75.92           C  
ATOM   2229  C   LEU A 281       5.984  88.935  20.303  1.00 75.25           C  
ATOM   2230  O   LEU A 281       5.954  88.322  19.240  1.00 76.01           O  
ATOM   2231  CB  LEU A 281       6.612  91.366  19.993  1.00 75.82           C  
ATOM   2232  CG  LEU A 281       6.271  92.494  19.011  1.00 80.10           C  
ATOM   2233  CD1 LEU A 281       7.394  93.494  18.925  1.00 79.70           C  
ATOM   2234  CD2 LEU A 281       5.993  91.969  17.613  1.00 82.65           C  
ATOM   2235  N   GLY A 282       6.466  88.420  21.431  1.00 67.32           N  
ATOM   2236  CA  GLY A 282       6.990  87.063  21.524  1.00 66.30           C  
ATOM   2237  C   GLY A 282       8.501  86.975  21.609  1.00 68.75           C  
ATOM   2238  O   GLY A 282       9.044  85.901  21.878  1.00 66.69           O  
ATOM   2239  N   TYR A 283       9.189  88.102  21.368  1.00 66.04           N  
ATOM   2240  CA  TYR A 283      10.646  88.222  21.452  1.00 65.79           C  
ATOM   2241  C   TYR A 283      10.967  89.625  21.935  1.00 71.44           C  
ATOM   2242  O   TYR A 283      10.094  90.498  21.906  1.00 70.38           O  
ATOM   2243  CB  TYR A 283      11.321  87.948  20.089  1.00 66.49           C  
ATOM   2244  CG  TYR A 283      10.683  88.670  18.924  1.00 67.65           C  
ATOM   2245  CD1 TYR A 283      11.036  89.974  18.608  1.00 68.97           C  
ATOM   2246  CD2 TYR A 283       9.727  88.047  18.130  1.00 68.75           C  
ATOM   2247  CE1 TYR A 283      10.440  90.650  17.545  1.00 68.57           C  
ATOM   2248  CE2 TYR A 283       9.120  88.714  17.068  1.00 69.64           C  
ATOM   2249  CZ  TYR A 283       9.478  90.021  16.781  1.00 75.05           C  
ATOM   2250  OH  TYR A 283       8.919  90.700  15.722  1.00 76.56           O  
ATOM   2251  N   ASP A 284      12.206  89.840  22.390  1.00 70.62           N  
ATOM   2252  CA  ASP A 284      12.642  91.155  22.885  1.00 71.21           C  
ATOM   2253  C   ASP A 284      13.115  92.084  21.772  1.00 74.60           C  
ATOM   2254  O   ASP A 284      13.802  91.654  20.847  1.00 72.35           O  
ATOM   2255  CB  ASP A 284      13.780  91.034  23.919  1.00 73.44           C  
ATOM   2256  CG  ASP A 284      13.328  90.681  25.304  1.00 88.24           C  
ATOM   2257  OD1 ASP A 284      12.239  90.079  25.439  1.00 89.06           O  
ATOM   2258  OD2 ASP A 284      14.080  90.970  26.260  1.00 98.05           O1-
ATOM   2259  N   ILE A 285      12.749  93.370  21.906  1.00 72.40           N  
ATOM   2260  CA  ILE A 285      13.142  94.474  21.036  1.00 72.25           C  
ATOM   2261  C   ILE A 285      13.472  95.639  21.967  1.00 78.12           C  
ATOM   2262  O   ILE A 285      12.809  95.750  23.007  1.00 77.57           O  
ATOM   2263  CB  ILE A 285      12.042  94.850  19.997  1.00 74.46           C  
ATOM   2264  CG1 ILE A 285      10.710  95.274  20.639  1.00 74.10           C  
ATOM   2265  CG2 ILE A 285      11.809  93.708  19.031  1.00 74.20           C  
ATOM   2266  CD1 ILE A 285       9.807  96.066  19.685  1.00 77.17           C  
ATOM   2267  N   ASP A 286      14.503  96.472  21.654  1.00 75.42           N  
ATOM   2268  CA  ASP A 286      14.822  97.619  22.522  1.00 75.39           C  
ATOM   2269  C   ASP A 286      14.619  98.949  21.794  1.00 77.80           C  
ATOM   2270  O   ASP A 286      15.075  99.982  22.278  1.00 77.58           O  
ATOM   2271  CB  ASP A 286      16.213  97.515  23.225  1.00 77.77           C  
ATOM   2272  CG  ASP A 286      17.413  97.135  22.404  1.00 94.41           C  
ATOM   2273  OD1 ASP A 286      17.229  96.688  21.261  1.00 97.54           O  
ATOM   2274  OD2 ASP A 286      18.536  97.181  22.948  1.00101.89           O1-
ATOM   2275  N   GLY A 287      13.802  98.940  20.744  1.00 73.43           N  
ATOM   2276  CA  GLY A 287      13.494 100.140  19.973  1.00 72.60           C  
ATOM   2277  C   GLY A 287      13.192  99.805  18.539  1.00 75.30           C  
ATOM   2278  O   GLY A 287      12.743  98.695  18.240  1.00 75.02           O  
ATOM   2279  N   THR A 288      13.457 100.762  17.649  1.00 70.95           N  
ATOM   2280  CA  THR A 288      13.292 100.592  16.208  1.00 69.55           C  
ATOM   2281  C   THR A 288      14.525 101.108  15.483  1.00 69.98           C  
ATOM   2282  O   THR A 288      15.119 102.097  15.901  1.00 69.04           O  
ATOM   2283  CB  THR A 288      12.033 101.324  15.684  1.00 76.04           C  
ATOM   2284  CG2 THR A 288      10.758 100.857  16.365  1.00 76.33           C  
ATOM   2285  OG1 THR A 288      12.190 102.736  15.819  1.00 72.35           O  
ATOM   2286  N   VAL A 289      14.879 100.452  14.382  1.00 65.28           N  
ATOM   2287  CA  VAL A 289      15.945 100.876  13.499  1.00 64.84           C  
ATOM   2288  C   VAL A 289      15.218 101.492  12.308  1.00 70.50           C  
ATOM   2289  O   VAL A 289      14.431 100.810  11.646  1.00 69.19           O  
ATOM   2290  CB  VAL A 289      16.868  99.716  13.087  1.00 67.90           C  
ATOM   2291  CG1 VAL A 289      17.973 100.211  12.174  1.00 67.52           C  
ATOM   2292  CG2 VAL A 289      17.453  99.044  14.314  1.00 67.54           C  
ATOM   2293  N   LEU A 290      15.461 102.792  12.068  1.00 68.66           N  
ATOM   2294  CA  LEU A 290      14.828 103.605  11.026  1.00 68.06           C  
ATOM   2295  C   LEU A 290      15.899 103.877   9.997  1.00 71.44           C  
ATOM   2296  O   LEU A 290      16.941 104.382  10.371  1.00 72.44           O  
ATOM   2297  CB  LEU A 290      14.317 104.890  11.684  1.00 68.01           C  
ATOM   2298  CG  LEU A 290      13.562 104.625  13.006  1.00 73.88           C  
ATOM   2299  CD1 LEU A 290      13.471 105.859  13.865  1.00 74.66           C  
ATOM   2300  CD2 LEU A 290      12.203 103.976  12.743  1.00 76.61           C  
ATOM   2301  N   LYS A 291      15.708 103.451   8.740  1.00 67.82           N  
ATOM   2302  CA  LYS A 291      16.742 103.524   7.688  1.00 67.48           C  
ATOM   2303  C   LYS A 291      16.272 104.265   6.437  1.00 73.20           C  
ATOM   2304  O   LYS A 291      15.092 104.218   6.118  1.00 72.53           O  
ATOM   2305  CB  LYS A 291      17.161 102.091   7.271  1.00 68.23           C  
ATOM   2306  CG  LYS A 291      17.445 101.129   8.429  1.00 68.55           C  
ATOM   2307  CD  LYS A 291      17.809  99.744   7.946  1.00 70.79           C  
ATOM   2308  CE  LYS A 291      18.172  98.777   9.059  1.00 71.00           C  
ATOM   2309  NZ  LYS A 291      18.655  97.458   8.524  1.00 74.44           N1+
ATOM   2310  N   ILE A 292      17.201 104.909   5.697  1.00 71.07           N  
ATOM   2311  CA  ILE A 292      16.853 105.587   4.444  1.00 70.87           C  
ATOM   2312  C   ILE A 292      16.671 104.467   3.444  1.00 74.43           C  
ATOM   2313  O   ILE A 292      17.573 103.650   3.253  1.00 73.24           O  
ATOM   2314  CB  ILE A 292      17.901 106.678   4.038  1.00 74.08           C  
ATOM   2315  CG1 ILE A 292      17.699 107.957   4.874  1.00 74.44           C  
ATOM   2316  CG2 ILE A 292      17.892 107.032   2.551  1.00 74.80           C  
ATOM   2317  CD1 ILE A 292      16.296 108.741   4.642  1.00 77.18           C  
ATOM   2318  N   ASN A 293      15.463 104.374   2.889  1.00 72.43           N  
ATOM   2319  CA  ASN A 293      15.081 103.292   1.993  1.00 73.34           C  
ATOM   2320  C   ASN A 293      15.831 103.257   0.654  1.00 79.11           C  
ATOM   2321  O   ASN A 293      16.092 102.158   0.170  1.00 78.94           O  
ATOM   2322  CB  ASN A 293      13.572 103.320   1.756  1.00 74.94           C  
ATOM   2323  CG  ASN A 293      13.040 102.062   1.137  1.00 85.65           C  
ATOM   2324  ND2 ASN A 293      12.071 102.202   0.237  1.00 86.70           N  
ATOM   2325  OD1 ASN A 293      13.502 100.955   1.443  1.00 61.91           O  
ATOM   2326  N   ASP A 294      16.187 104.420   0.062  1.00 76.47           N  
ATOM   2327  CA  ASP A 294      16.907 104.448  -1.220  1.00 76.95           C  
ATOM   2328  C   ASP A 294      18.399 104.163  -1.030  1.00 81.02           C  
ATOM   2329  O   ASP A 294      19.037 104.851  -0.247  1.00 80.43           O  
ATOM   2330  CB  ASP A 294      16.721 105.812  -1.921  1.00 79.18           C  
ATOM   2331  CG  ASP A 294      16.840 105.772  -3.438  1.00 90.71           C  
ATOM   2332  OD1 ASP A 294      17.577 104.899  -3.962  1.00 91.55           O  
ATOM   2333  OD2 ASP A 294      16.203 106.612  -4.102  1.00 97.99           O1-
ATOM   2334  N   ILE A 295      18.967 103.214  -1.803  1.00 78.90           N  
ATOM   2335  CA  ILE A 295      20.399 102.852  -1.740  1.00 79.28           C  
ATOM   2336  C   ILE A 295      21.300 103.948  -2.389  1.00 84.45           C  
ATOM   2337  O   ILE A 295      22.501 104.009  -2.095  1.00 84.67           O  
ATOM   2338  CB  ILE A 295      20.669 101.445  -2.359  1.00 81.92           C  
ATOM   2339  CG1 ILE A 295      19.789 100.325  -1.720  1.00 81.98           C  
ATOM   2340  CG2 ILE A 295      22.159 101.084  -2.275  1.00 82.51           C  
ATOM   2341  CD1 ILE A 295      20.037  99.983  -0.294  1.00 84.57           C  
ATOM   2342  N   ALA A 296      20.737 104.795  -3.269  1.00 80.53           N  
ATOM   2343  CA  ALA A 296      21.484 105.897  -3.876  1.00 80.08           C  
ATOM   2344  C   ALA A 296      21.791 106.939  -2.809  1.00 83.67           C  
ATOM   2345  O   ALA A 296      22.926 107.402  -2.697  1.00 84.14           O  
ATOM   2346  CB  ALA A 296      20.658 106.537  -4.977  1.00 80.98           C  
ATOM   2347  N   LEU A 297      20.770 107.287  -2.010  1.00 78.79           N  
ATOM   2348  CA  LEU A 297      20.881 108.253  -0.920  1.00 77.78           C  
ATOM   2349  C   LEU A 297      21.722 107.730   0.253  1.00 80.29           C  
ATOM   2350  O   LEU A 297      22.200 108.534   1.043  1.00 78.90           O  
ATOM   2351  CB  LEU A 297      19.482 108.643  -0.420  1.00 77.96           C  
ATOM   2352  CG  LEU A 297      18.554 109.342  -1.425  1.00 82.43           C  
ATOM   2353  CD1 LEU A 297      17.196 109.670  -0.790  1.00 82.49           C  
ATOM   2354  CD2 LEU A 297      19.172 110.611  -1.941  1.00 85.36           C  
ATOM   2355  N   GLN A 298      21.875 106.400   0.391  1.00 77.45           N  
ATOM   2356  CA  GLN A 298      22.707 105.803   1.443  1.00 77.48           C  
ATOM   2357  C   GLN A 298      24.150 106.030   1.102  1.00 82.41           C  
ATOM   2358  O   GLN A 298      24.903 106.546   1.915  1.00 82.40           O  
ATOM   2359  CB  GLN A 298      22.484 104.283   1.562  1.00 78.79           C  
ATOM   2360  CG  GLN A 298      21.140 103.895   2.173  1.00 74.71           C  
ATOM   2361  CD  GLN A 298      20.997 102.410   2.319  1.00 75.43           C  
ATOM   2362  NE2 GLN A 298      19.772 102.004   2.624  1.00 59.18           N  
ATOM   2363  OE1 GLN A 298      21.956 101.620   2.142  1.00 64.37           O  
ATOM   2364  N   ASN A 299      24.535 105.641  -0.110  1.00 80.47           N  
ATOM   2365  CA  ASN A 299      25.891 105.835  -0.618  1.00 80.75           C  
ATOM   2366  C   ASN A 299      26.244 107.342  -0.663  1.00 83.27           C  
ATOM   2367  O   ASN A 299      27.389 107.702  -0.399  1.00 81.40           O  
ATOM   2368  CB  ASN A 299      26.029 105.180  -2.000  1.00 83.75           C  
ATOM   2369  CG  ASN A 299      25.858 103.673  -1.983  1.00105.37           C  
ATOM   2370  ND2 ASN A 299      25.378 103.113  -3.077  1.00 98.45           N  
ATOM   2371  OD1 ASN A 299      26.153 102.992  -0.994  1.00 99.62           O  
ATOM   2372  N   GLU A 300      25.242 108.210  -0.934  1.00 80.60           N  
ATOM   2373  CA  GLU A 300      25.409 109.663  -0.950  1.00 81.05           C  
ATOM   2374  C   GLU A 300      25.691 110.174   0.481  1.00 87.93           C  
ATOM   2375  O   GLU A 300      26.674 110.901   0.666  1.00 88.85           O  
ATOM   2376  CB  GLU A 300      24.155 110.357  -1.538  1.00 82.42           C  
ATOM   2377  CG  GLU A 300      24.350 111.814  -1.935  1.00 94.68           C  
ATOM   2378  CD  GLU A 300      23.086 112.579  -2.302  1.00109.92           C  
ATOM   2379  OE1 GLU A 300      22.316 112.083  -3.157  1.00 96.75           O  
ATOM   2380  OE2 GLU A 300      22.899 113.704  -1.782  1.00 97.49           O1-
ATOM   2381  N   LEU A 301      24.852 109.781   1.490  1.00 84.27           N  
ATOM   2382  CA  LEU A 301      25.019 110.221   2.894  1.00 83.31           C  
ATOM   2383  C   LEU A 301      26.234 109.588   3.542  1.00 86.54           C  
ATOM   2384  O   LEU A 301      26.948 110.258   4.285  1.00 87.02           O  
ATOM   2385  CB  LEU A 301      23.766 109.960   3.742  1.00 83.15           C  
ATOM   2386  CG  LEU A 301      22.549 110.823   3.391  1.00 87.53           C  
ATOM   2387  CD1 LEU A 301      21.264 110.196   3.896  1.00 87.19           C  
ATOM   2388  CD2 LEU A 301      22.696 112.231   3.934  1.00 89.47           C  
ATOM   2389  N   GLY A 302      26.480 108.326   3.235  1.00 81.95           N  
ATOM   2390  CA  GLY A 302      27.666 107.626   3.698  1.00 81.83           C  
ATOM   2391  C   GLY A 302      27.658 107.224   5.155  1.00 86.70           C  
ATOM   2392  O   GLY A 302      26.600 107.127   5.778  1.00 86.41           O  
ATOM   2393  N   PHE A 303      28.857 106.973   5.696  1.00 83.84           N  
ATOM   2394  CA  PHE A 303      29.033 106.499   7.054  1.00 83.96           C  
ATOM   2395  C   PHE A 303      30.081 107.286   7.837  1.00 87.42           C  
ATOM   2396  O   PHE A 303      31.029 107.803   7.256  1.00 86.44           O  
ATOM   2397  CB  PHE A 303      29.387 104.998   6.999  1.00 86.16           C  
ATOM   2398  CG  PHE A 303      30.819 104.667   6.639  1.00 88.48           C  
ATOM   2399  CD1 PHE A 303      31.204 104.521   5.314  1.00 92.37           C  
ATOM   2400  CD2 PHE A 303      31.764 104.433   7.628  1.00 91.02           C  
ATOM   2401  CE1 PHE A 303      32.517 104.165   4.983  1.00 93.57           C  
ATOM   2402  CE2 PHE A 303      33.063 104.053   7.301  1.00 94.37           C  
ATOM   2403  CZ  PHE A 303      33.436 103.930   5.979  1.00 92.86           C  
ATOM   2404  N   ILE A 304      29.913 107.327   9.170  1.00 84.98           N  
ATOM   2405  CA  ILE A 304      30.813 107.978  10.125  1.00 84.96           C  
ATOM   2406  C   ILE A 304      31.750 106.892  10.644  1.00 90.57           C  
ATOM   2407  O   ILE A 304      31.335 105.748  10.763  1.00 90.09           O  
ATOM   2408  CB  ILE A 304      30.038 108.604  11.328  1.00 87.82           C  
ATOM   2409  CG1 ILE A 304      28.780 109.379  10.884  1.00 87.72           C  
ATOM   2410  CG2 ILE A 304      30.959 109.539  12.131  1.00 89.43           C  
ATOM   2411  CD1 ILE A 304      27.890 109.847  12.007  1.00 88.42           C  
ATOM   2412  N   SER A 305      32.987 107.238  10.993  1.00 89.36           N  
ATOM   2413  CA  SER A 305      33.903 106.265  11.592  1.00 90.00           C  
ATOM   2414  C   SER A 305      33.802 106.388  13.125  1.00 93.33           C  
ATOM   2415  O   SER A 305      32.898 107.075  13.618  1.00 92.63           O  
ATOM   2416  CB  SER A 305      35.337 106.493  11.120  1.00 95.44           C  
ATOM   2417  OG  SER A 305      36.160 105.410  11.531  1.00106.09           O  
ATOM   2418  N   LYS A 306      34.715 105.727  13.882  1.00 89.47           N  
ATOM   2419  CA  LYS A 306      34.718 105.796  15.356  1.00 88.52           C  
ATOM   2420  C   LYS A 306      35.032 107.255  15.694  1.00 88.41           C  
ATOM   2421  O   LYS A 306      36.145 107.691  15.427  1.00 87.70           O  
ATOM   2422  CB  LYS A 306      35.758 104.820  15.962  1.00 91.71           C  
ATOM   2423  CG  LYS A 306      35.371 104.224  17.323  1.00110.39           C  
ATOM   2424  CD  LYS A 306      36.241 102.995  17.663  1.00124.50           C  
ATOM   2425  CE  LYS A 306      35.800 102.244  18.906  1.00134.00           C  
ATOM   2426  NZ  LYS A 306      36.593 100.999  19.128  1.00136.74           N1+
ATOM   2427  N   ALA A 307      34.020 108.033  16.137  1.00 82.49           N  
ATOM   2428  CA  ALA A 307      34.159 109.471  16.382  1.00 81.54           C  
ATOM   2429  C   ALA A 307      33.298 109.985  17.538  1.00 82.87           C  
ATOM   2430  O   ALA A 307      32.283 109.365  17.828  1.00 83.62           O  
ATOM   2431  CB  ALA A 307      33.773 110.222  15.124  1.00 82.39           C  
ATOM   2432  N   PRO A 308      33.600 111.169  18.133  1.00 75.94           N  
ATOM   2433  CA  PRO A 308      32.751 111.689  19.212  1.00 74.38           C  
ATOM   2434  C   PRO A 308      31.384 112.177  18.772  1.00 76.69           C  
ATOM   2435  O   PRO A 308      31.154 112.412  17.587  1.00 77.84           O  
ATOM   2436  CB  PRO A 308      33.558 112.867  19.765  1.00 75.88           C  
ATOM   2437  CG  PRO A 308      34.879 112.753  19.211  1.00 80.76           C  
ATOM   2438  CD  PRO A 308      34.740 112.069  17.906  1.00 76.98           C  
ATOM   2439  N   ARG A 309      30.486 112.347  19.741  1.00 71.25           N  
ATOM   2440  CA  ARG A 309      29.142 112.890  19.531  1.00 70.87           C  
ATOM   2441  C   ARG A 309      29.138 114.369  19.975  1.00 74.68           C  
ATOM   2442  O   ARG A 309      28.134 115.060  19.814  1.00 74.60           O  
ATOM   2443  CB  ARG A 309      28.099 112.076  20.348  1.00 70.71           C  
ATOM   2444  CG  ARG A 309      26.846 111.654  19.566  1.00 78.99           C  
ATOM   2445  CD  ARG A 309      25.849 110.845  20.400  1.00 81.28           C  
ATOM   2446  NE  ARG A 309      25.571 109.510  19.849  1.00 79.00           N  
ATOM   2447  CZ  ARG A 309      26.215 108.385  20.151  1.00 93.18           C  
ATOM   2448  NH1 ARG A 309      27.234 108.398  21.008  1.00 84.40           N1+
ATOM   2449  NH2 ARG A 309      25.861 107.238  19.581  1.00 82.26           N  
ATOM   2450  N   TRP A 310      30.279 114.853  20.498  1.00 71.19           N  
ATOM   2451  CA  TRP A 310      30.463 116.199  21.056  1.00 70.20           C  
ATOM   2452  C   TRP A 310      31.455 117.071  20.223  1.00 74.90           C  
ATOM   2453  O   TRP A 310      31.767 118.190  20.632  1.00 74.06           O  
ATOM   2454  CB  TRP A 310      30.908 116.072  22.542  1.00 67.50           C  
ATOM   2455  CG  TRP A 310      32.018 115.095  22.796  1.00 67.04           C  
ATOM   2456  CD1 TRP A 310      31.889 113.806  23.217  1.00 69.46           C  
ATOM   2457  CD2 TRP A 310      33.415 115.301  22.557  1.00 66.57           C  
ATOM   2458  CE2 TRP A 310      34.084 114.120  22.942  1.00 70.35           C  
ATOM   2459  CE3 TRP A 310      34.182 116.406  22.153  1.00 67.31           C  
ATOM   2460  NE1 TRP A 310      33.126 113.213  23.309  1.00 68.61           N  
ATOM   2461  CZ2 TRP A 310      35.470 113.970  22.808  1.00 69.61           C  
ATOM   2462  CZ3 TRP A 310      35.560 116.270  22.063  1.00 68.03           C  
ATOM   2463  CH2 TRP A 310      36.189 115.067  22.389  1.00 68.55           C  
ATOM   2464  N   ALA A 311      31.886 116.578  19.032  1.00 71.81           N  
ATOM   2465  CA  ALA A 311      32.813 117.269  18.142  1.00 71.13           C  
ATOM   2466  C   ALA A 311      32.391 117.128  16.666  1.00 75.35           C  
ATOM   2467  O   ALA A 311      32.131 116.003  16.196  1.00 74.56           O  
ATOM   2468  CB  ALA A 311      34.205 116.700  18.330  1.00 71.66           C  
ATOM   2469  N   ILE A 312      32.386 118.274  15.931  1.00 72.06           N  
ATOM   2470  CA  ILE A 312      32.026 118.351  14.507  1.00 71.96           C  
ATOM   2471  C   ILE A 312      33.012 119.219  13.711  1.00 75.10           C  
ATOM   2472  O   ILE A 312      33.295 120.354  14.089  1.00 74.98           O  
ATOM   2473  CB  ILE A 312      30.558 118.848  14.337  1.00 75.33           C  
ATOM   2474  CG1 ILE A 312      30.017 118.576  12.927  1.00 75.87           C  
ATOM   2475  CG2 ILE A 312      30.380 120.323  14.694  1.00 76.64           C  
ATOM   2476  CD1 ILE A 312      29.506 117.231  12.753  1.00 85.47           C  
ATOM   2477  N   ALA A 313      33.496 118.695  12.587  1.00 71.09           N  
ATOM   2478  CA  ALA A 313      34.388 119.431  11.700  1.00 70.52           C  
ATOM   2479  C   ALA A 313      33.556 120.186  10.694  1.00 74.61           C  
ATOM   2480  O   ALA A 313      33.214 119.605   9.667  1.00 75.12           O  
ATOM   2481  CB  ALA A 313      35.328 118.482  10.968  1.00 70.96           C  
ATOM   2482  N   TYR A 314      33.196 121.458  10.965  1.00 70.33           N  
ATOM   2483  CA  TYR A 314      32.446 122.213   9.975  1.00 69.96           C  
ATOM   2484  C   TYR A 314      33.485 122.521   8.884  1.00 75.42           C  
ATOM   2485  O   TYR A 314      34.302 123.427   9.040  1.00 75.12           O  
ATOM   2486  CB  TYR A 314      31.785 123.479  10.568  1.00 70.72           C  
ATOM   2487  CG  TYR A 314      30.825 124.234   9.646  1.00 71.68           C  
ATOM   2488  CD1 TYR A 314      31.000 124.236   8.264  1.00 73.52           C  
ATOM   2489  CD2 TYR A 314      29.844 125.073  10.170  1.00 72.10           C  
ATOM   2490  CE1 TYR A 314      30.177 124.983   7.427  1.00 75.39           C  
ATOM   2491  CE2 TYR A 314      29.035 125.853   9.339  1.00 72.86           C  
ATOM   2492  CZ  TYR A 314      29.224 125.824   7.965  1.00 83.66           C  
ATOM   2493  OH  TYR A 314      28.456 126.575   7.097  1.00 89.15           O  
ATOM   2494  N   LYS A 315      33.464 121.707   7.797  1.00 72.68           N  
ATOM   2495  CA  LYS A 315      34.403 121.798   6.674  1.00 72.46           C  
ATOM   2496  C   LYS A 315      34.064 122.969   5.752  1.00 77.74           C  
ATOM   2497  O   LYS A 315      32.893 123.335   5.644  1.00 78.32           O  
ATOM   2498  CB  LYS A 315      34.419 120.485   5.878  1.00 73.72           C  
ATOM   2499  CG  LYS A 315      35.012 119.307   6.646  1.00 76.24           C  
ATOM   2500  CD  LYS A 315      36.499 119.120   6.403  1.00 87.82           C  
ATOM   2501  CE  LYS A 315      36.838 118.498   5.059  1.00104.29           C  
ATOM   2502  NZ  LYS A 315      37.255 117.071   5.179  1.00117.16           N1+
ATOM   2503  N   PHE A 316      35.091 123.557   5.087  1.00 73.51           N  
ATOM   2504  CA  PHE A 316      34.900 124.686   4.167  1.00 72.37           C  
ATOM   2505  C   PHE A 316      34.417 124.177   2.808  1.00 79.23           C  
ATOM   2506  O   PHE A 316      34.802 123.077   2.405  1.00 79.48           O  
ATOM   2507  CB  PHE A 316      36.205 125.500   3.972  1.00 72.82           C  
ATOM   2508  CG  PHE A 316      36.686 126.319   5.152  1.00 72.88           C  
ATOM   2509  CD1 PHE A 316      35.818 127.138   5.853  1.00 75.24           C  
ATOM   2510  CD2 PHE A 316      38.026 126.367   5.482  1.00 73.86           C  
ATOM   2511  CE1 PHE A 316      36.267 127.914   6.917  1.00 75.32           C  
ATOM   2512  CE2 PHE A 316      38.466 127.129   6.559  1.00 76.01           C  
ATOM   2513  CZ  PHE A 316      37.583 127.893   7.269  1.00 73.82           C  
ATOM   2514  N   PRO A 317      33.614 124.978   2.064  1.00 77.23           N  
ATOM   2515  CA  PRO A 317      33.110 124.512   0.755  1.00 82.06           C  
ATOM   2516  C   PRO A 317      34.187 124.109  -0.264  1.00122.19           C  
ATOM   2517  O   PRO A 317      34.768 124.939  -0.957  1.00 95.17           O  
ATOM   2518  CB  PRO A 317      32.249 125.691   0.268  1.00 82.89           C  
ATOM   2519  CG  PRO A 317      32.649 126.863   1.101  1.00 85.50           C  
ATOM   2520  CD  PRO A 317      33.047 126.297   2.416  1.00 80.19           C  
TER   
HETATM 2521  N   D41 A1318      23.064  97.238  11.785  1.00 74.81           N  
HETATM 2522  C   D41 A1318      22.532  97.864   8.342  1.00 78.62           C  
HETATM 2523  O   D41 A1318      17.194  94.228  14.630  1.00 83.60           O  
HETATM 2524  C1  D41 A1318      22.878  98.520   9.684  1.00 75.63           C  
HETATM 2525  N1  D41 A1318      24.814  96.371  13.479  1.00 67.98           N  
HETATM 2526  C2  D41 A1318      22.327  99.955   9.649  1.00 71.22           C  
HETATM 2527  N2  D41 A1318      18.865  94.616  16.083  1.00 81.99           N  
HETATM 2528  C3  D41 A1318      24.407  98.596   9.781  1.00 77.25           C  
HETATM 2529  N3  D41 A1318      17.000  95.999  12.548  1.00 79.19           N  
HETATM 2530  C4  D41 A1318      22.240  97.711  10.847  1.00 75.98           C  
HETATM 2531  N4  D41 A1318      18.975  96.769  11.687  1.00 79.32           N  
HETATM 2532  C5  D41 A1318      22.499  96.554  12.799  1.00 73.94           C  
HETATM 2533  N5  D41 A1318      20.918  97.576  10.760  1.00 78.61           N  
HETATM 2534  C6  D41 A1318      23.503  96.068  13.755  1.00 69.59           C  
HETATM 2535  C7  D41 A1318      23.508  95.301  14.909  1.00 68.77           C  
HETATM 2536  C8  D41 A1318      24.840  95.196  15.346  1.00 67.22           C  
HETATM 2537  C9  D41 A1318      25.619  95.837  14.431  1.00 66.77           C  
HETATM 2538  C10 D41 A1318      21.081  96.329  12.851  1.00 76.11           C  
HETATM 2539  C11 D41 A1318      20.400  95.597  13.853  1.00 77.74           C  
HETATM 2540  C12 D41 A1318      19.034  95.480  13.812  1.00 79.39           C  
HETATM 2541  C13 D41 A1318      18.302  94.723  14.881  1.00 81.72           C  
HETATM 2542  C14 D41 A1318      18.332  96.092  12.632  1.00 79.27           C  
HETATM 2543  C15 D41 A1318      20.333  96.882  11.781  1.00 78.02           C  
HETATM 2544  C1  IWH A1319       8.097  66.722  15.180  1.00 67.89           C  
HETATM 2545  N1  IWH A1319       8.447  72.190  11.565  1.00 71.62           N  
HETATM 2546  O1  IWH A1319      10.690  72.540  11.806  1.00 73.78           O  
HETATM 2547  C2  IWH A1319       8.199  68.131  14.642  1.00 71.15           C  
HETATM 2548  N2  IWH A1319       5.016  71.823   9.239  1.00 75.01           N  
HETATM 2549  O2  IWH A1319       6.242  71.780   7.372  1.00 77.20           O  
HETATM 2550  C3  IWH A1319       8.662  68.374  13.361  1.00 71.97           C  
HETATM 2551  C4  IWH A1319       8.730  69.658  12.857  1.00 71.56           C  
HETATM 2552  C5  IWH A1319       8.333  70.749  13.624  1.00 71.32           C  
HETATM 2553  C6  IWH A1319       7.891  70.534  14.941  1.00 72.38           C  
HETATM 2554  C7  IWH A1319       7.824  69.223  15.413  1.00 73.46           C  
HETATM 2555  C8  IWH A1319       7.507  71.669  15.851  1.00 70.66           C  
HETATM 2556  C9  IWH A1319       8.283  72.139  13.035  1.00 71.81           C  
HETATM 2557  C10 IWH A1319       7.354  72.007  10.750  1.00 70.04           C  
HETATM 2558  C11 IWH A1319       7.451  72.028   9.392  1.00 70.83           C  
HETATM 2559  C12 IWH A1319       8.742  72.257   8.830  1.00 70.88           C  
HETATM 2560  C13 IWH A1319       9.821  72.449   9.615  1.00 72.18           C  
HETATM 2561  C14 IWH A1319       9.730  72.417  11.047  1.00 72.39           C  
HETATM 2562  C15 IWH A1319       6.188  71.874   8.610  1.00 74.60           C  
HETATM 2563  O   HOH A2001      16.175  50.647  -5.575  1.00 69.21           O  
HETATM 2564  O   HOH A2002      18.688  68.256  -3.469  1.00 70.56           O  
HETATM 2565  O   HOH A2003       3.364  68.827  -0.936  1.00 41.59           O  
HETATM 2566  O   HOH A2004      17.657  73.350   5.142  1.00 62.84           O  
HETATM 2567  O   HOH A2005      15.967  70.711   9.038  1.00 71.82           O  
HETATM 2568  O   HOH A2006      10.625  74.492  14.767  1.00 60.93           O  
HETATM 2569  O   HOH A2007       6.062  82.406  14.573  1.00 78.00           O  
HETATM 2570  O   HOH A2008      -3.090  81.200   3.391  1.00 64.84           O  
HETATM 2571  O   HOH A2009       1.504  67.620  13.849  1.00 52.18           O  
HETATM 2572  O   HOH A2010       2.514  60.689   9.554  1.00 65.54           O  
HETATM 2573  O   HOH A2011       7.352  56.716   8.892  1.00 51.76           O  
HETATM 2574  O   HOH A2012      21.845  60.842   7.326  1.00 61.82           O  
HETATM 2575  O   HOH A2013      20.831  61.734  15.344  1.00 56.63           O  
HETATM 2576  O   HOH A2014      24.012  65.112  12.604  1.00 64.95           O  
HETATM 2577  O   HOH A2015      26.302  95.966   8.038  1.00 63.19           O  
HETATM 2578  O   HOH A2016       9.464 112.291  23.258  1.00 55.74           O  
HETATM 2579  O   HOH A2017      22.142 121.393   0.965  1.00 78.42           O  
HETATM 2580  O   HOH A2018       9.010 112.994   3.302  1.00 68.67           O  
HETATM 2581  O   HOH A2019      25.691  92.702  18.399  1.00 62.53           O  
HETATM 2582  O   HOH A2020      29.739  76.142  -2.691  1.00 60.64           O  
HETATM 2583  O   HOH A2021      39.882  97.778  14.017  0.50102.68           O  
HETATM 2584  O   HOH A2022      13.961  78.400   6.569  1.00 46.76           O  
HETATM 2585  O   HOH A2023      17.355  75.064  -3.269  1.00 65.35           O  
HETATM 2586  O   HOH A2024      10.501  80.337  33.342  1.00 57.85           O  
HETATM 2587  O   HOH A2025      23.248  85.419  32.111  1.00 67.11           O  
HETATM 2588  O   HOH A2026      19.843  68.346  18.714  1.00 67.21           O  
HETATM 2589  O   HOH A2027      11.637  78.990  16.835  1.00 56.04           O  
HETATM 2590  O   HOH A2028      14.568  91.408   9.347  1.00 55.24           O  
HETATM 2591  O   HOH A2029      24.312  94.862  -7.214  1.00 67.17           O  
HETATM 2592  O   HOH A2030      20.228  95.857   2.311  1.00 62.33           O  
HETATM 2593  O   HOH A2031       5.234 112.605   3.700  1.00 79.90           O  
HETATM 2594  O   HOH A2032       5.737 113.102   7.548  1.00 75.19           O  
HETATM 2595  O   HOH A2033       8.558 118.094   9.680  1.00 71.44           O  
HETATM 2596  O   HOH A2034       6.580 107.323  22.461  1.00 63.90           O  
HETATM 2597  O   HOH A2035      18.962  97.394  26.651  1.00 69.06           O  
HETATM 2598  O   HOH A2036      24.746 108.729  -4.660  1.00 65.63           O  
HETATM 2599  O   HOH A2037      35.537 127.574  -3.954  1.00 66.20           O  
HETATM 2600  O   HOH A2038      33.074 106.278  -2.695  1.00 65.30           O  
CONECT 2521 2530 2532
CONECT 2522 2524
CONECT 2523 2541
CONECT 2524 2522 2526 2528 2530
CONECT 2525 2537 2534
CONECT 2526 2524
CONECT 2527 2541
CONECT 2528 2524
CONECT 2529 2542
CONECT 2530 2521 2524 2533
CONECT 2531 2543 2542
CONECT 2532 2521 2534 2538
CONECT 2533 2530 2543
CONECT 2534 2532 2525 2535
CONECT 2535 2534 2536
CONECT 2536 2535 2537
CONECT 2537 2525 2536
CONECT 2538 2532 2539 2543
CONECT 2539 2538 2540
CONECT 2540 2539 2542 2541
CONECT 2541 2523 2527 2540
CONECT 2542 2540 2529 2531
CONECT 2543 2531 2533 2538
CONECT 2544 2547
CONECT 2545 2556 2557 2561
CONECT 2546 2561
CONECT 2547 2544 2550 2554
CONECT 2548 2562
CONECT 2549 2562
CONECT 2550 2547 2551
CONECT 2551 2550 2552
CONECT 2552 2551 2553 2556
CONECT 2553 2552 2554 2555
CONECT 2554 2547 2553
CONECT 2555 2553
CONECT 2556 2545 2552
CONECT 2557 2545 2558
CONECT 2558 2557 2559 2562
CONECT 2559 2558 2560
CONECT 2560 2559 2561
CONECT 2561 2545 2546 2560
CONECT 2562 2548 2549 2558
END
