# Supplementary material for: Solvent-Site Prediction for Fragment Docking and Its Implication on Fragment-Based Drug Discovery
Source: J Chem Inf Model. 2025 Nov 24;65(23):12959–77. doi: 10.1021/acs.jcim.5c02352 (PMC12690578; doi:10.1021/acs.jcim.5c02352)
Supplement: Supplementary file 3 [file ci5c02352_si_003.zip › Frag2Lead_dataset/2015-14/frag.sdf]

frag.A
 OpenBabel08112212263D

 12 13  0  0  0  0  0  0  0  0999 V2000
    4.5530   12.5150   42.1750 N   0  0  0  0  0  0  0  0  0  0  0  0
    3.2610   14.1230   43.8290 C   0  0  0  0  0  0  0  0  0  0  0  0
    2.3900   15.2590   44.8090 Cl  0  0  0  0  0  0  0  0  0  0  0  0
    5.1060   10.6260   43.7360 Cl  0  0  0  0  0  0  0  0  0  0  0  0
    3.7110   12.9470   44.4260 C   0  0  0  0  0  0  0  0  0  0  0  0
    4.3810   12.1860   43.4710 C   0  0  0  0  0  0  0  0  0  0  0  0
    4.0840   13.7120   41.7190 C   0  0  0  0  0  0  0  0  0  0  0  0
    3.4160   14.5380   42.5510 N   0  0  0  0  0  0  0  0  0  0  0  0
    4.3270   14.0860   40.2810 C   0  0  0  0  0  0  0  0  0  0  0  0
    3.4380   15.0590   39.5100 C   0  0  0  0  0  0  0  0  0  0  0  0
    4.7750   15.5320   40.0870 C   0  0  0  0  0  0  0  0  0  0  0  0
    3.4570   12.6250   45.8760 C   0  0  0  0  0  0  0  0  0  0  0  0
  1  6  2  0  0  0  0
  1  7  1  0  0  0  0
  2  3  1  0  0  0  0
  2  5  2  0  0  0  0
  2  8  1  0  0  0  0
  4  6  1  0  0  0  0
  5  6  1  0  0  0  0
  5 12  1  0  0  0  0
  7  8  2  0  0  0  0
  7  9  1  0  0  0  0
  9 10  1  0  0  0  0
  9 11  1  0  0  0  0
 10 11  1  0  0  0  0
M  END
$$$$
