# Supplementary material for: Solvent-Site Prediction for Fragment Docking and Its Implication on Fragment-Based Drug Discovery
Source: J Chem Inf Model. 2025 Nov 24;65(23):12959–77. doi: 10.1021/acs.jcim.5c02352 (PMC12690578; doi:10.1021/acs.jcim.5c02352)
Supplement: Supplementary file 3 [file ci5c02352_si_003.zip › Frag2Lead_dataset/2015-14/lead.sdf]

rec-lead-dry
  PyMOL2.4          3D                             0

 31 34  0  0  0  0  0  0  0  0999 V2000
    3.1320   14.8500   42.9160 N   0  0  0  0  0  0  0  0  0  0  0  0
    3.1220   14.3980   44.1740 C   0  0  0  0  0  0  0  0  0  0  0  0
    3.7410   14.1790   40.7200 O   0  0  0  0  0  0  0  0  0  0  0  0
    2.4880   15.4940   45.3120 Cl  0  0  0  0  0  0  0  0  0  0  0  0
    3.6470   13.9470   42.0800 C   0  0  0  0  0  0  0  0  0  0  0  0
    4.1230   12.7430   42.3870 N   0  0  0  0  0  0  0  0  0  0  0  0
    4.1140   12.3540   43.6650 C   0  0  0  0  0  0  0  0  0  0  0  0
    3.5940   13.1870   44.6220 C   0  0  0  0  0  0  0  0  0  0  0  0
    4.6410   11.0990   44.0650 N   0  0  0  0  0  0  0  0  0  0  0  0
    3.5450   12.8180   46.0650 C   0  0  0  0  0  0  0  0  0  0  0  0
    5.3140   10.3760   42.9980 C   0  0  0  0  0  0  0  0  0  0  0  0
    6.7060   10.7500   42.6200 C   0  0  0  0  0  0  0  0  0  0  0  0
    8.8550   11.8160   42.2540 C   0  0  0  0  0  0  0  0  0  0  0  0
    8.8090   10.6640   41.6260 N   0  0  0  0  0  0  0  0  0  0  0  0
    7.6000   10.0580   41.8300 C   0  0  0  0  0  0  0  0  0  0  0  0
    7.3590    8.7510   41.1810 C   0  0  0  0  0  0  0  0  0  0  0  0
   10.0020   12.7440   42.2720 C   0  0  0  0  0  0  0  0  0  0  0  0
    3.1260   15.4090   40.3650 C   0  0  0  0  0  0  0  0  0  0  0  0
    3.4780   15.6210   38.9030 C   0  0  0  0  0  0  0  0  0  0  0  0
    2.2160   15.9920   38.1550 C   0  0  0  0  0  0  0  0  0  0  0  0
    2.5030   16.8390   36.9560 C   0  0  0  0  0  0  0  0  0  0  0  0
    2.0410   16.3840   35.7360 C   0  0  0  0  0  0  0  0  0  0  0  0
    2.2790   17.1440   34.6150 C   0  0  0  0  0  0  0  0  0  0  0  0
    2.9600   18.3320   34.7620 C   0  0  0  0  0  0  0  0  0  0  0  0
    3.3880   18.7340   36.0200 C   0  0  0  0  0  0  0  0  0  0  0  0
    3.1710   17.9940   37.1180 N   0  0  0  0  0  0  0  0  0  0  0  0
    3.1790   19.1000   33.6470 C   0  0  0  0  0  0  0  0  0  0  0  0
    3.8690   20.2900   33.7710 C   0  0  0  0  0  0  0  0  0  0  0  0
    4.3400   20.6870   35.0000 C   0  0  0  0  0  0  0  0  0  0  0  0
    4.0850   19.9180   36.1120 C   0  0  0  0  0  0  0  0  0  0  0  0
    7.4390   12.2180   43.1250 S   0  0  0  0  0  0  0  0  0  0  0  0
  1  2  4  0  0  0  0
  1  5  4  0  0  0  0
  2  4  1  0  0  0  0
  2  8  4  0  0  0  0
  3  5  1  0  0  0  0
  3 18  1  0  0  0  0
  5  6  4  0  0  0  0
  6  7  4  0  0  0  0
  7  8  4  0  0  0  0
  7  9  1  0  0  0  0
  8 10  1  0  0  0  0
  9 11  1  0  0  0  0
 11 12  1  0  0  0  0
 12 15  4  0  0  0  0
 12 31  4  0  0  0  0
 13 14  4  0  0  0  0
 13 17  1  0  0  0  0
 13 31  4  0  0  0  0
 14 15  4  0  0  0  0
 15 16  1  0  0  0  0
 18 19  1  0  0  0  0
 19 20  1  0  0  0  0
 20 21  1  0  0  0  0
 21 22  4  0  0  0  0
 21 26  4  0  0  0  0
 22 23  4  0  0  0  0
 23 24  4  0  0  0  0
 24 25  4  0  0  0  0
 24 27  4  0  0  0  0
 25 26  4  0  0  0  0
 25 30  4  0  0  0  0
 27 28  4  0  0  0  0
 28 29  4  0  0  0  0
 29 30  4  0  0  0  0
M  END
>  <pdb_header>


$$$$
