# Supplementary material for: Solvent-Site Prediction for Fragment Docking and Its Implication on Fragment-Based Drug Discovery
Source: J Chem Inf Model. 2025 Nov 24;65(23):12959–77. doi: 10.1021/acs.jcim.5c02352 (PMC12690578; doi:10.1021/acs.jcim.5c02352)
Supplement: Supplementary file 3 [file ci5c02352_si_003.zip › Frag2Lead_dataset/2015-14/rec-frag.pdb]

ATOM      1  N   HIS A 437      29.168  -3.126  49.185  1.00 66.58           N  
ATOM      2  CA  HIS A 437      28.689  -1.907  48.534  1.00 66.35           C  
ATOM      3  C   HIS A 437      27.917  -0.968  49.472  1.00 66.48           C  
ATOM      4  O   HIS A 437      27.891   0.242  49.221  1.00 66.08           O  
ATOM      5  CB  HIS A 437      27.872  -2.202  47.249  1.00 67.91           C  
ATOM      6  CG  HIS A 437      26.801  -3.254  47.368  1.00 71.91           C  
ATOM      7  CD2 HIS A 437      26.907  -4.588  47.585  1.00 73.94           C  
ATOM      8  ND1 HIS A 437      25.461  -2.938  47.197  1.00 73.92           N  
ATOM      9  CE1 HIS A 437      24.802  -4.077  47.339  1.00 73.37           C  
ATOM     10  NE2 HIS A 437      25.629  -5.097  47.572  1.00 73.79           N  
ATOM     11  N   MET A 438      27.300  -1.511  50.545  1.00 59.75           N  
ATOM     12  CA  MET A 438      26.538  -0.706  51.505  1.00 57.91           C  
ATOM     13  C   MET A 438      27.438   0.066  52.440  1.00 59.54           C  
ATOM     14  O   MET A 438      28.426  -0.478  52.938  1.00 59.96           O  
ATOM     15  CB  MET A 438      25.564  -1.555  52.351  1.00 59.96           C  
ATOM     16  CG  MET A 438      24.592  -2.384  51.559  1.00 63.16           C  
ATOM     17  SD  MET A 438      23.855  -1.568  50.119  1.00 67.10           S  
ATOM     18  CE  MET A 438      22.741  -0.445  50.895  1.00 63.61           C  
ATOM     19  N   SER A 439      27.083   1.336  52.697  1.00 53.13           N  
ATOM     20  CA  SER A 439      27.808   2.183  53.627  1.00 51.46           C  
ATOM     21  C   SER A 439      27.354   1.748  55.002  1.00 51.80           C  
ATOM     22  O   SER A 439      26.211   1.312  55.161  1.00 51.09           O  
ATOM     23  CB  SER A 439      27.481   3.650  53.389  1.00 54.79           C  
ATOM     24  OG  SER A 439      28.068   4.076  52.171  1.00 63.25           O  
ATOM     25  N   ILE A 440      28.265   1.797  55.979  1.00 45.95           N  
ATOM     26  CA  ILE A 440      27.970   1.370  57.344  1.00 44.75           C  
ATOM     27  C   ILE A 440      28.082   2.564  58.276  1.00 46.89           C  
ATOM     28  O   ILE A 440      28.968   3.396  58.066  1.00 46.14           O  
ATOM     29  CB  ILE A 440      28.921   0.195  57.767  1.00 47.91           C  
ATOM     30  CG1 ILE A 440      28.976  -0.921  56.699  1.00 48.74           C  
ATOM     31  CG2 ILE A 440      28.546  -0.399  59.128  1.00 48.02           C  
ATOM     32  CD1 ILE A 440      30.369  -1.115  56.077  1.00 58.03           C  
ATOM     33  N   CYS A 441      27.198   2.645  59.307  1.00 42.86           N  
ATOM     34  CA  CYS A 441      27.233   3.717  60.296  1.00 42.42           C  
ATOM     35  C   CYS A 441      28.462   3.550  61.181  1.00 47.78           C  
ATOM     36  O   CYS A 441      29.008   2.445  61.281  1.00 48.22           O  
ATOM     37  CB  CYS A 441      25.963   3.743  61.137  1.00 41.94           C  
ATOM     38  SG  CYS A 441      25.703   2.253  62.123  1.00 45.55           S  
ATOM     39  N   THR A 442      28.876   4.646  61.832  1.00 43.00           N  
ATOM     40  CA  THR A 442      30.008   4.671  62.750  1.00 42.08           C  
ATOM     41  C   THR A 442      29.462   4.273  64.114  1.00 46.86           C  
ATOM     42  O   THR A 442      28.257   4.425  64.360  1.00 45.44           O  
ATOM     43  CB  THR A 442      30.600   6.090  62.844  1.00 47.58           C  
ATOM     44  CG2 THR A 442      31.068   6.633  61.500  1.00 42.57           C  
ATOM     45  OG1 THR A 442      29.634   6.965  63.433  1.00 46.97           O  
ATOM     46  N   SER A 443      30.350   3.811  65.021  1.00 43.29           N  
ATOM     47  CA  SER A 443      29.996   3.418  66.387  1.00 42.65           C  
ATOM     48  C   SER A 443      29.304   4.556  67.126  1.00 45.63           C  
ATOM     49  O   SER A 443      28.357   4.321  67.871  1.00 45.09           O  
ATOM     50  CB  SER A 443      31.236   2.955  67.161  1.00 46.62           C  
ATOM     51  OG  SER A 443      32.456   3.589  66.788  1.00 54.70           O  
ATOM     52  N   GLU A 444      29.783   5.791  66.901  1.00 42.09           N  
ATOM     53  CA  GLU A 444      29.275   7.024  67.500  1.00 41.44           C  
ATOM     54  C   GLU A 444      27.839   7.282  67.046  1.00 41.42           C  
ATOM     55  O   GLU A 444      27.014   7.694  67.862  1.00 41.86           O  
ATOM     56  CB  GLU A 444      30.198   8.203  67.137  1.00 43.44           C  
ATOM     57  CG  GLU A 444      31.620   8.044  67.679  1.00 57.71           C  
ATOM     58  CD  GLU A 444      32.776   7.991  66.688  1.00 75.85           C  
ATOM     59  OE1 GLU A 444      33.770   8.733  66.880  1.00 71.70           O  
ATOM     60  OE2 GLU A 444      32.686   7.198  65.723  1.00 59.76           O1-
ATOM     61  N   GLU A 445      27.536   7.000  65.762  1.00 34.62           N  
ATOM     62  CA  GLU A 445      26.189   7.184  65.206  1.00 33.32           C  
ATOM     63  C   GLU A 445      25.177   6.256  65.863  1.00 35.37           C  
ATOM     64  O   GLU A 445      24.187   6.745  66.398  1.00 32.26           O  
ATOM     65  CB  GLU A 445      26.190   7.028  63.680  1.00 34.14           C  
ATOM     66  CG  GLU A 445      26.689   8.267  62.951  1.00 37.59           C  
ATOM     67  CD  GLU A 445      27.048   8.089  61.490  1.00 49.84           C  
ATOM     68  OE1 GLU A 445      27.205   9.113  60.789  1.00 56.16           O  
ATOM     69  OE2 GLU A 445      27.179   6.930  61.040  1.00 46.28           O1-
ATOM     70  N   TRP A 446      25.420   4.921  65.864  1.00 34.63           N  
ATOM     71  CA  TRP A 446      24.439   4.022  66.475  1.00 36.36           C  
ATOM     72  C   TRP A 446      24.406   4.129  68.001  1.00 39.62           C  
ATOM     73  O   TRP A 446      23.325   4.059  68.580  1.00 37.86           O  
ATOM     74  CB  TRP A 446      24.560   2.565  65.992  1.00 36.77           C  
ATOM     75  CG  TRP A 446      25.784   1.797  66.408  1.00 38.78           C  
ATOM     76  CD1 TRP A 446      26.902   1.571  65.658  1.00 41.91           C  
ATOM     77  CD2 TRP A 446      25.948   1.035  67.617  1.00 39.00           C  
ATOM     78  CE2 TRP A 446      27.218   0.417  67.554  1.00 43.05           C  
ATOM     79  CE3 TRP A 446      25.157   0.844  68.766  1.00 40.47           C  
ATOM     80  NE1 TRP A 446      27.776   0.750  66.343  1.00 41.72           N  
ATOM     81  CZ2 TRP A 446      27.716  -0.377  68.595  1.00 42.59           C  
ATOM     82  CZ3 TRP A 446      25.656   0.063  69.799  1.00 42.28           C  
ATOM     83  CH2 TRP A 446      26.918  -0.538  69.707  1.00 43.04           C  
ATOM     84  N   GLN A 447      25.568   4.330  68.660  1.00 38.16           N  
ATOM     85  CA  GLN A 447      25.577   4.471  70.118  1.00 38.47           C  
ATOM     86  C   GLN A 447      24.802   5.724  70.527  1.00 40.19           C  
ATOM     87  O   GLN A 447      24.062   5.680  71.504  1.00 39.91           O  
ATOM     88  CB  GLN A 447      27.008   4.460  70.685  1.00 40.61           C  
ATOM     89  CG  GLN A 447      27.614   3.050  70.743  1.00 58.00           C  
ATOM     90  CD  GLN A 447      29.100   3.026  71.040  1.00 73.16           C  
ATOM     91  NE2 GLN A 447      29.502   2.120  71.919  1.00 62.63           N  
ATOM     92  OE1 GLN A 447      29.900   3.798  70.490  1.00 63.32           O  
ATOM     93  N   GLY A 448      24.942   6.800  69.747  1.00 35.87           N  
ATOM     94  CA  GLY A 448      24.229   8.056  69.970  1.00 35.68           C  
ATOM     95  C   GLY A 448      22.721   7.866  69.898  1.00 38.16           C  
ATOM     96  O   GLY A 448      21.981   8.379  70.743  1.00 38.38           O  
ATOM     97  N   LEU A 449      22.257   7.089  68.903  1.00 34.42           N  
ATOM     98  CA  LEU A 449      20.837   6.798  68.723  1.00 33.55           C  
ATOM     99  C   LEU A 449      20.293   5.999  69.915  1.00 36.79           C  
ATOM    100  O   LEU A 449      19.184   6.255  70.373  1.00 35.13           O  
ATOM    101  CB  LEU A 449      20.594   6.069  67.388  1.00 33.31           C  
ATOM    102  CG  LEU A 449      19.157   5.576  67.095  1.00 37.52           C  
ATOM    103  CD1 LEU A 449      18.138   6.688  67.211  1.00 36.93           C  
ATOM    104  CD2 LEU A 449      19.076   4.933  65.730  1.00 38.17           C  
ATOM    105  N   MET A 450      21.089   5.058  70.442  1.00 36.27           N  
ATOM    106  CA  MET A 450      20.698   4.238  71.594  1.00 37.55           C  
ATOM    107  C   MET A 450      20.318   5.047  72.841  1.00 38.89           C  
ATOM    108  O   MET A 450      19.492   4.587  73.625  1.00 38.80           O  
ATOM    109  CB  MET A 450      21.818   3.259  71.962  1.00 41.20           C  
ATOM    110  CG  MET A 450      21.812   2.012  71.133  1.00 46.83           C  
ATOM    111  SD  MET A 450      22.877   0.733  71.832  1.00 53.12           S  
ATOM    112  CE  MET A 450      21.834   0.131  73.152  1.00 49.57           C  
ATOM    113  N   GLN A 451      20.903   6.249  73.006  1.00 33.11           N  
ATOM    114  CA  GLN A 451      20.676   7.117  74.166  1.00 32.89           C  
ATOM    115  C   GLN A 451      19.550   8.143  73.997  1.00 36.76           C  
ATOM    116  O   GLN A 451      19.176   8.811  74.964  1.00 36.18           O  
ATOM    117  CB  GLN A 451      21.994   7.829  74.568  1.00 34.51           C  
ATOM    118  CG  GLN A 451      23.154   6.880  74.902  1.00 55.81           C  
ATOM    119  CD  GLN A 451      24.514   7.452  74.548  1.00 87.80           C  
ATOM    120  NE2 GLN A 451      25.406   6.589  74.082  1.00 84.14           N  
ATOM    121  OE1 GLN A 451      24.789   8.656  74.689  1.00 84.41           O  
ATOM    122  N   PHE A 452      18.991   8.255  72.786  1.00 33.48           N  
ATOM    123  CA  PHE A 452      17.931   9.217  72.506  1.00 32.75           C  
ATOM    124  C   PHE A 452      16.594   8.871  73.165  1.00 34.16           C  
ATOM    125  O   PHE A 452      16.158   7.724  73.141  1.00 31.67           O  
ATOM    126  CB  PHE A 452      17.760   9.398  70.974  1.00 34.39           C  
ATOM    127  CG  PHE A 452      16.671  10.351  70.561  1.00 36.04           C  
ATOM    128  CD1 PHE A 452      16.935  11.706  70.412  1.00 39.86           C  
ATOM    129  CD2 PHE A 452      15.372   9.900  70.356  1.00 38.00           C  
ATOM    130  CE1 PHE A 452      15.921  12.589  70.038  1.00 40.11           C  
ATOM    131  CE2 PHE A 452      14.363  10.784  69.982  1.00 40.29           C  
ATOM    132  CZ  PHE A 452      14.646  12.121  69.828  1.00 38.30           C  
ATOM    133  N   THR A 453      15.953   9.891  73.724  1.00 31.77           N  
ATOM    134  CA  THR A 453      14.619   9.823  74.324  1.00 32.90           C  
ATOM    135  C   THR A 453      13.788  10.922  73.666  1.00 35.91           C  
ATOM    136  O   THR A 453      14.201  12.089  73.634  1.00 34.49           O  
ATOM    137  CB  THR A 453      14.620   9.807  75.884  1.00 42.29           C  
ATOM    138  CG2 THR A 453      14.904  11.169  76.522  1.00 40.34           C  
ATOM    139  OG1 THR A 453      13.339   9.345  76.334  1.00 50.72           O  
ATOM    140  N   LEU A 454      12.642  10.537  73.113  1.00 34.34           N  
ATOM    141  CA  LEU A 454      11.756  11.463  72.440  1.00 33.85           C  
ATOM    142  C   LEU A 454      11.154  12.469  73.454  1.00 36.54           C  
ATOM    143  O   LEU A 454      10.725  12.024  74.519  1.00 36.14           O  
ATOM    144  CB  LEU A 454      10.656  10.658  71.708  1.00 33.92           C  
ATOM    145  CG  LEU A 454       9.679  11.448  70.835  1.00 39.54           C  
ATOM    146  CD1 LEU A 454      10.243  11.714  69.466  1.00 40.81           C  
ATOM    147  CD2 LEU A 454       8.366  10.716  70.684  1.00 43.11           C  
ATOM    148  N   PRO A 455      11.132  13.803  73.178  1.00 34.76           N  
ATOM    149  CA  PRO A 455      10.497  14.741  74.126  1.00 34.31           C  
ATOM    150  C   PRO A 455       9.016  14.380  74.280  1.00 39.15           C  
ATOM    151  O   PRO A 455       8.372  13.996  73.292  1.00 37.61           O  
ATOM    152  CB  PRO A 455      10.673  16.109  73.449  1.00 35.71           C  
ATOM    153  CG  PRO A 455      11.810  15.912  72.487  1.00 40.08           C  
ATOM    154  CD  PRO A 455      11.627  14.519  71.985  1.00 36.28           C  
ATOM    155  N   VAL A 456       8.493  14.451  75.522  1.00 37.14           N  
ATOM    156  CA  VAL A 456       7.099  14.106  75.868  1.00 38.43           C  
ATOM    157  C   VAL A 456       6.045  14.851  75.052  1.00 44.00           C  
ATOM    158  O   VAL A 456       5.024  14.256  74.731  1.00 42.87           O  
ATOM    159  CB  VAL A 456       6.791  14.249  77.381  1.00 42.66           C  
ATOM    160  CG1 VAL A 456       7.447  13.145  78.198  1.00 42.49           C  
ATOM    161  CG2 VAL A 456       7.176  15.628  77.923  1.00 42.72           C  
ATOM    162  N   ARG A 457       6.282  16.132  74.734  1.00 42.50           N  
ATOM    163  CA  ARG A 457       5.391  16.982  73.944  1.00 43.04           C  
ATOM    164  C   ARG A 457       5.005  16.289  72.636  1.00 45.23           C  
ATOM    165  O   ARG A 457       3.828  16.276  72.274  1.00 45.90           O  
ATOM    166  CB  ARG A 457       6.095  18.335  73.633  1.00 45.81           C  
ATOM    167  CG  ARG A 457       5.355  19.263  72.655  1.00 58.40           C  
ATOM    168  CD  ARG A 457       6.032  20.624  72.473  1.00 70.71           C  
ATOM    169  NE  ARG A 457       7.290  20.554  71.719  1.00 73.21           N  
ATOM    170  CZ  ARG A 457       7.390  20.675  70.396  1.00 76.44           C  
ATOM    171  NH1 ARG A 457       6.305  20.860  69.654  1.00 49.62           N1+
ATOM    172  NH2 ARG A 457       8.575  20.595  69.804  1.00 58.96           N  
ATOM    173  N   LEU A 458       5.999  15.702  71.953  1.00 39.06           N  
ATOM    174  CA  LEU A 458       5.833  15.060  70.656  1.00 38.77           C  
ATOM    175  C   LEU A 458       5.077  13.731  70.659  1.00 40.69           C  
ATOM    176  O   LEU A 458       4.653  13.291  69.581  1.00 39.57           O  
ATOM    177  CB  LEU A 458       7.185  14.884  69.945  1.00 38.68           C  
ATOM    178  CG  LEU A 458       8.050  16.134  69.742  1.00 44.08           C  
ATOM    179  CD1 LEU A 458       9.224  15.815  68.883  1.00 45.28           C  
ATOM    180  CD2 LEU A 458       7.267  17.282  69.092  1.00 44.79           C  
ATOM    181  N   CYS A 459       4.914  13.087  71.833  1.00 36.98           N  
ATOM    182  CA  CYS A 459       4.215  11.806  71.929  1.00 36.73           C  
ATOM    183  C   CYS A 459       2.769  11.882  71.485  1.00 36.37           C  
ATOM    184  O   CYS A 459       2.306  11.000  70.762  1.00 36.40           O  
ATOM    185  CB  CYS A 459       4.350  11.209  73.323  1.00 38.82           C  
ATOM    186  SG  CYS A 459       6.048  10.718  73.730  1.00 43.83           S  
ATOM    187  N   LYS A 460       2.065  12.953  71.878  1.00 30.10           N  
ATOM    188  CA  LYS A 460       0.672  13.135  71.480  1.00 29.23           C  
ATOM    189  C   LYS A 460       0.660  13.411  69.951  1.00 34.25           C  
ATOM    190  O   LYS A 460      -0.130  12.818  69.215  1.00 35.15           O  
ATOM    191  CB  LYS A 460       0.061  14.325  72.252  1.00 31.13           C  
ATOM    192  CG  LYS A 460      -1.461  14.298  72.328  1.00 58.76           C  
ATOM    193  CD  LYS A 460      -2.017  15.560  72.988  1.00 72.24           C  
ATOM    194  CE  LYS A 460      -3.520  15.508  73.137  1.00 83.06           C  
ATOM    195  NZ  LYS A 460      -4.067  16.762  73.725  1.00 89.30           N1+
ATOM    196  N   GLU A 461       1.594  14.256  69.498  1.00 29.59           N  
ATOM    197  CA  GLU A 461       1.736  14.700  68.103  1.00 29.57           C  
ATOM    198  C   GLU A 461       2.034  13.590  67.081  1.00 29.43           C  
ATOM    199  O   GLU A 461       1.480  13.597  65.981  1.00 27.75           O  
ATOM    200  CB  GLU A 461       2.810  15.800  68.004  1.00 31.08           C  
ATOM    201  CG  GLU A 461       2.658  16.936  69.012  1.00 45.05           C  
ATOM    202  CD  GLU A 461       1.615  17.984  68.681  1.00 81.21           C  
ATOM    203  OE1 GLU A 461       0.454  17.834  69.127  1.00 84.07           O  
ATOM    204  OE2 GLU A 461       1.963  18.964  67.983  1.00 87.02           O1-
ATOM    205  N   ILE A 462       2.928  12.664  67.428  1.00 24.23           N  
ATOM    206  CA  ILE A 462       3.346  11.599  66.525  1.00 24.55           C  
ATOM    207  C   ILE A 462       2.206  10.625  66.154  1.00 29.74           C  
ATOM    208  O   ILE A 462       2.249  10.016  65.085  1.00 27.64           O  
ATOM    209  CB  ILE A 462       4.596  10.879  67.098  1.00 29.15           C  
ATOM    210  CG1 ILE A 462       5.290   9.999  66.061  1.00 30.51           C  
ATOM    211  CG2 ILE A 462       4.284  10.104  68.368  1.00 33.02           C  
ATOM    212  CD1 ILE A 462       6.734   9.616  66.460  1.00 42.38           C  
ATOM    213  N   GLU A 463       1.194  10.491  67.034  1.00 28.06           N  
ATOM    214  CA  GLU A 463       0.065   9.588  66.814  1.00 27.70           C  
ATOM    215  C   GLU A 463      -0.861  10.031  65.686  1.00 29.68           C  
ATOM    216  O   GLU A 463      -1.561   9.189  65.135  1.00 27.30           O  
ATOM    217  CB  GLU A 463      -0.745   9.432  68.110  1.00 29.18           C  
ATOM    218  CG  GLU A 463      -0.071   8.592  69.187  1.00 34.12           C  
ATOM    219  CD  GLU A 463       0.523   7.273  68.764  1.00 49.65           C  
ATOM    220  OE1 GLU A 463      -0.218   6.426  68.214  1.00 40.10           O  
ATOM    221  OE2 GLU A 463       1.737   7.080  68.993  1.00 38.28           O1-
ATOM    222  N   LEU A 464      -0.869  11.330  65.353  1.00 26.44           N  
ATOM    223  CA  LEU A 464      -1.751  11.963  64.354  1.00 27.01           C  
ATOM    224  C   LEU A 464      -1.338  11.799  62.909  1.00 28.37           C  
ATOM    225  O   LEU A 464      -0.149  11.891  62.601  1.00 24.43           O  
ATOM    226  CB  LEU A 464      -1.905  13.447  64.673  1.00 28.26           C  
ATOM    227  CG  LEU A 464      -2.402  13.786  66.109  1.00 34.83           C  
ATOM    228  CD1 LEU A 464      -2.186  15.232  66.428  1.00 35.70           C  
ATOM    229  CD2 LEU A 464      -3.867  13.388  66.304  1.00 40.90           C  
ATOM    230  N   PHE A 465      -2.319  11.563  62.010  1.00 25.22           N  
ATOM    231  CA  PHE A 465      -1.990  11.375  60.587  1.00 24.85           C  
ATOM    232  C   PHE A 465      -1.254  12.560  59.970  1.00 26.49           C  
ATOM    233  O   PHE A 465      -0.332  12.353  59.170  1.00 26.68           O  
ATOM    234  CB  PHE A 465      -3.254  11.072  59.719  1.00 26.66           C  
ATOM    235  CG  PHE A 465      -3.736   9.642  59.848  1.00 27.57           C  
ATOM    236  CD1 PHE A 465      -4.871   9.345  60.587  1.00 31.32           C  
ATOM    237  CD2 PHE A 465      -3.046   8.594  59.237  1.00 28.91           C  
ATOM    238  CE1 PHE A 465      -5.305   8.020  60.724  1.00 31.29           C  
ATOM    239  CE2 PHE A 465      -3.477   7.264  59.387  1.00 31.71           C  
ATOM    240  CZ  PHE A 465      -4.609   6.994  60.126  1.00 29.27           C  
ATOM    241  N   HIS A 466      -1.665  13.796  60.322  1.00 23.16           N  
ATOM    242  CA  HIS A 466      -1.090  15.004  59.727  1.00 24.84           C  
ATOM    243  C   HIS A 466       0.290  15.381  60.236  1.00 26.86           C  
ATOM    244  O   HIS A 466       0.851  16.349  59.727  1.00 25.42           O  
ATOM    245  CB  HIS A 466      -2.054  16.193  59.924  1.00 28.08           C  
ATOM    246  CG  HIS A 466      -2.127  16.618  61.359  1.00 33.30           C  
ATOM    247  CD2 HIS A 466      -1.338  17.474  62.049  1.00 36.84           C  
ATOM    248  ND1 HIS A 466      -3.066  16.086  62.219  1.00 36.28           N  
ATOM    249  CE1 HIS A 466      -2.832  16.640  63.396  1.00 36.82           C  
ATOM    250  NE2 HIS A 466      -1.789  17.468  63.346  1.00 37.11           N  
ATOM    251  N   PHE A 467       0.830  14.674  61.257  1.00 22.87           N  
ATOM    252  CA  PHE A 467       2.132  15.033  61.839  1.00 21.71           C  
ATOM    253  C   PHE A 467       3.210  15.208  60.783  1.00 23.77           C  
ATOM    254  O   PHE A 467       3.316  14.368  59.900  1.00 22.65           O  
ATOM    255  CB  PHE A 467       2.564  14.008  62.901  1.00 22.89           C  
ATOM    256  CG  PHE A 467       3.901  14.269  63.540  1.00 22.28           C  
ATOM    257  CD1 PHE A 467       4.096  15.377  64.351  1.00 23.44           C  
ATOM    258  CD2 PHE A 467       4.972  13.429  63.300  1.00 23.15           C  
ATOM    259  CE1 PHE A 467       5.344  15.615  64.946  1.00 23.95           C  
ATOM    260  CE2 PHE A 467       6.218  13.666  63.886  1.00 26.65           C  
ATOM    261  CZ  PHE A 467       6.389  14.763  64.705  1.00 24.60           C  
ATOM    262  N   ASP A 468       3.976  16.314  60.865  1.00 20.28           N  
ATOM    263  CA  ASP A 468       5.076  16.634  59.941  1.00 17.64           C  
ATOM    264  C   ASP A 468       6.386  16.538  60.697  1.00 19.01           C  
ATOM    265  O   ASP A 468       6.615  17.326  61.607  1.00 19.83           O  
ATOM    266  CB  ASP A 468       4.918  18.065  59.346  1.00 20.04           C  
ATOM    267  CG  ASP A 468       6.120  18.566  58.532  1.00 21.58           C  
ATOM    268  OD1 ASP A 468       6.363  19.792  58.527  1.00 21.07           O  
ATOM    269  OD2 ASP A 468       6.770  17.742  57.858  1.00 21.35           O1-
ATOM    270  N   ILE A 469       7.251  15.589  60.302  1.00 18.51           N  
ATOM    271  CA  ILE A 469       8.588  15.425  60.945  1.00 17.44           C  
ATOM    272  C   ILE A 469       9.533  16.594  60.613  1.00 21.26           C  
ATOM    273  O   ILE A 469      10.529  16.765  61.308  1.00 18.47           O  
ATOM    274  CB  ILE A 469       9.256  14.071  60.536  1.00 18.55           C  
ATOM    275  CG1 ILE A 469       9.649  14.054  59.011  1.00 16.12           C  
ATOM    276  CG2 ILE A 469       8.368  12.885  60.928  1.00 19.59           C  
ATOM    277  CD1 ILE A 469      10.581  12.892  58.639  1.00 22.75           C  
ATOM    278  N   GLY A 470       9.227  17.378  59.562  1.00 20.60           N  
ATOM    279  CA  GLY A 470      10.059  18.492  59.092  1.00 19.64           C  
ATOM    280  C   GLY A 470      10.887  19.262  60.110  1.00 22.11           C  
ATOM    281  O   GLY A 470      12.109  19.349  59.967  1.00 21.88           O  
ATOM    282  N   PRO A 471      10.261  19.817  61.159  1.00 20.31           N  
ATOM    283  CA  PRO A 471      11.027  20.658  62.095  1.00 21.57           C  
ATOM    284  C   PRO A 471      11.871  19.939  63.143  1.00 23.61           C  
ATOM    285  O   PRO A 471      12.422  20.602  64.015  1.00 20.94           O  
ATOM    286  CB  PRO A 471       9.975  21.554  62.748  1.00 23.62           C  
ATOM    287  CG  PRO A 471       8.610  21.025  62.302  1.00 25.76           C  
ATOM    288  CD  PRO A 471       8.803  19.845  61.422  1.00 20.78           C  
ATOM    289  N   PHE A 472      11.998  18.596  63.032  1.00 21.10           N  
ATOM    290  CA  PHE A 472      12.718  17.781  64.014  1.00 20.57           C  
ATOM    291  C   PHE A 472      13.818  16.902  63.425  1.00 22.40           C  
ATOM    292  O   PHE A 472      13.975  15.757  63.869  1.00 21.35           O  
ATOM    293  CB  PHE A 472      11.689  16.921  64.776  1.00 22.15           C  
ATOM    294  CG  PHE A 472      10.465  17.662  65.239  1.00 23.21           C  
ATOM    295  CD1 PHE A 472       9.253  17.502  64.590  1.00 26.50           C  
ATOM    296  CD2 PHE A 472      10.519  18.511  66.336  1.00 26.33           C  
ATOM    297  CE1 PHE A 472       8.110  18.173  65.036  1.00 26.11           C  
ATOM    298  CE2 PHE A 472       9.378  19.192  66.776  1.00 28.68           C  
ATOM    299  CZ  PHE A 472       8.185  19.029  66.113  1.00 26.06           C  
ATOM    300  N   GLU A 473      14.600  17.398  62.471  1.00 19.18           N  
ATOM    301  CA  GLU A 473      15.638  16.585  61.811  1.00 19.28           C  
ATOM    302  C   GLU A 473      16.513  15.722  62.728  1.00 25.11           C  
ATOM    303  O   GLU A 473      16.652  14.534  62.415  1.00 24.37           O  
ATOM    304  CB  GLU A 473      16.533  17.427  60.924  1.00 20.03           C  
ATOM    305  CG  GLU A 473      17.483  16.597  60.075  1.00 25.98           C  
ATOM    306  CD  GLU A 473      18.026  17.297  58.843  1.00 44.63           C  
ATOM    307  OE1 GLU A 473      17.683  18.476  58.605  1.00 36.19           O  
ATOM    308  OE2 GLU A 473      18.787  16.651  58.097  1.00 30.03           O1-
ATOM    309  N   ASN A 474      17.116  16.300  63.810  1.00 24.74           N  
ATOM    310  CA  ASN A 474      18.000  15.552  64.743  1.00 24.78           C  
ATOM    311  C   ASN A 474      17.293  14.348  65.343  1.00 27.44           C  
ATOM    312  O   ASN A 474      17.944  13.381  65.732  1.00 27.27           O  
ATOM    313  CB  ASN A 474      18.542  16.446  65.905  1.00 27.79           C  
ATOM    314  CG  ASN A 474      17.492  16.964  66.903  1.00 39.07           C  
ATOM    315  ND2 ASN A 474      17.716  16.771  68.221  1.00 30.55           N  
ATOM    316  OD1 ASN A 474      16.474  17.560  66.514  1.00 32.76           O  
ATOM    317  N   MET A 475      15.964  14.430  65.446  1.00 20.10           N  
ATOM    318  CA  MET A 475      15.130  13.410  66.072  1.00 20.42           C  
ATOM    319  C   MET A 475      14.625  12.325  65.109  1.00 24.50           C  
ATOM    320  O   MET A 475      14.054  11.361  65.604  1.00 22.91           O  
ATOM    321  CB  MET A 475      13.921  14.057  66.740  1.00 22.22           C  
ATOM    322  CG  MET A 475      14.255  15.248  67.656  1.00 26.13           C  
ATOM    323  SD  MET A 475      12.788  15.694  68.579  1.00 31.38           S  
ATOM    324  CE  MET A 475      13.231  17.342  69.146  1.00 28.97           C  
ATOM    325  N   TRP A 476      14.834  12.449  63.783  1.00 22.75           N  
ATOM    326  CA  TRP A 476      14.284  11.454  62.849  1.00 20.53           C  
ATOM    327  C   TRP A 476      14.674  10.006  63.159  1.00 23.05           C  
ATOM    328  O   TRP A 476      13.750   9.208  63.259  1.00 20.86           O  
ATOM    329  CB  TRP A 476      14.535  11.774  61.379  1.00 18.82           C  
ATOM    330  CG  TRP A 476      13.953  13.082  60.928  1.00 19.71           C  
ATOM    331  CD1 TRP A 476      12.969  13.806  61.530  1.00 22.61           C  
ATOM    332  CD2 TRP A 476      14.304  13.792  59.731  1.00 19.25           C  
ATOM    333  CE2 TRP A 476      13.546  14.978  59.709  1.00 21.50           C  
ATOM    334  CE3 TRP A 476      15.273  13.594  58.733  1.00 20.54           C  
ATOM    335  NE1 TRP A 476      12.726  14.957  60.808  1.00 21.80           N  
ATOM    336  CZ2 TRP A 476      13.704  15.949  58.709  1.00 20.96           C  
ATOM    337  CZ3 TRP A 476      15.413  14.541  57.736  1.00 22.06           C  
ATOM    338  CH2 TRP A 476      14.645  15.712  57.741  1.00 22.19           C  
ATOM    339  N   PRO A 477      15.962   9.630  63.331  1.00 21.49           N  
ATOM    340  CA  PRO A 477      16.262   8.212  63.646  1.00 23.21           C  
ATOM    341  C   PRO A 477      15.579   7.786  64.942  1.00 26.13           C  
ATOM    342  O   PRO A 477      15.016   6.691  65.018  1.00 25.31           O  
ATOM    343  CB  PRO A 477      17.789   8.189  63.760  1.00 25.53           C  
ATOM    344  CG  PRO A 477      18.269   9.402  63.051  1.00 29.35           C  
ATOM    345  CD  PRO A 477      17.203  10.433  63.246  1.00 24.11           C  
ATOM    346  N   GLY A 478      15.598   8.672  65.945  1.00 23.53           N  
ATOM    347  CA  GLY A 478      14.975   8.453  67.244  1.00 23.82           C  
ATOM    348  C   GLY A 478      13.483   8.257  67.144  1.00 27.26           C  
ATOM    349  O   GLY A 478      12.921   7.415  67.843  1.00 28.49           O  
ATOM    350  N   ILE A 479      12.835   9.031  66.250  1.00 22.50           N  
ATOM    351  CA  ILE A 479      11.399   8.958  65.994  1.00 22.27           C  
ATOM    352  C   ILE A 479      11.085   7.559  65.450  1.00 24.10           C  
ATOM    353  O   ILE A 479      10.108   6.969  65.897  1.00 24.51           O  
ATOM    354  CB  ILE A 479      10.918  10.124  65.065  1.00 25.45           C  
ATOM    355  CG1 ILE A 479      10.845  11.443  65.877  1.00 25.55           C  
ATOM    356  CG2 ILE A 479       9.556   9.816  64.399  1.00 26.06           C  
ATOM    357  CD1 ILE A 479      10.631  12.733  64.990  1.00 23.97           C  
ATOM    358  N   PHE A 480      11.908   7.053  64.506  1.00 21.63           N  
ATOM    359  CA  PHE A 480      11.730   5.711  63.937  1.00 21.01           C  
ATOM    360  C   PHE A 480      11.877   4.642  65.019  1.00 26.89           C  
ATOM    361  O   PHE A 480      11.024   3.756  65.097  1.00 24.61           O  
ATOM    362  CB  PHE A 480      12.655   5.443  62.750  1.00 21.94           C  
ATOM    363  CG  PHE A 480      12.294   4.130  62.100  1.00 23.83           C  
ATOM    364  CD1 PHE A 480      11.179   4.027  61.265  1.00 25.17           C  
ATOM    365  CD2 PHE A 480      13.050   2.987  62.343  1.00 25.92           C  
ATOM    366  CE1 PHE A 480      10.832   2.802  60.686  1.00 25.99           C  
ATOM    367  CE2 PHE A 480      12.712   1.767  61.752  1.00 28.60           C  
ATOM    368  CZ  PHE A 480      11.599   1.690  60.924  1.00 26.08           C  
ATOM    369  N   VAL A 481      12.917   4.741  65.882  1.00 23.03           N  
ATOM    370  CA  VAL A 481      13.086   3.774  66.997  1.00 23.29           C  
ATOM    371  C   VAL A 481      11.817   3.788  67.836  1.00 26.62           C  
ATOM    372  O   VAL A 481      11.247   2.728  68.150  1.00 26.59           O  
ATOM    373  CB  VAL A 481      14.356   4.053  67.865  1.00 24.89           C  
ATOM    374  CG1 VAL A 481      14.401   3.140  69.105  1.00 25.10           C  
ATOM    375  CG2 VAL A 481      15.622   3.905  67.045  1.00 24.40           C  
ATOM    376  N   TYR A 482      11.357   4.993  68.195  1.00 24.95           N  
ATOM    377  CA  TYR A 482      10.170   5.169  69.000  1.00 24.89           C  
ATOM    378  C   TYR A 482       8.972   4.444  68.389  1.00 29.63           C  
ATOM    379  O   TYR A 482       8.284   3.688  69.083  1.00 29.90           O  
ATOM    380  CB  TYR A 482       9.882   6.664  69.172  1.00 27.24           C  
ATOM    381  CG  TYR A 482       8.607   6.944  69.906  1.00 28.11           C  
ATOM    382  CD1 TYR A 482       8.565   6.931  71.296  1.00 30.70           C  
ATOM    383  CD2 TYR A 482       7.431   7.224  69.215  1.00 28.49           C  
ATOM    384  CE1 TYR A 482       7.381   7.156  71.976  1.00 27.01           C  
ATOM    385  CE2 TYR A 482       6.247   7.458  69.885  1.00 28.55           C  
ATOM    386  CZ  TYR A 482       6.231   7.431  71.270  1.00 32.19           C  
ATOM    387  OH  TYR A 482       5.094   7.693  71.965  1.00 33.11           O  
ATOM    388  N   MET A 483       8.708   4.695  67.087  1.00 23.69           N  
ATOM    389  CA  MET A 483       7.596   4.083  66.358  1.00 21.90           C  
ATOM    390  C   MET A 483       7.696   2.554  66.329  1.00 24.41           C  
ATOM    391  O   MET A 483       6.689   1.896  66.527  1.00 25.23           O  
ATOM    392  CB  MET A 483       7.480   4.687  64.948  1.00 22.60           C  
ATOM    393  CG  MET A 483       7.120   6.151  64.977  1.00 24.04           C  
ATOM    394  SD  MET A 483       6.713   6.856  63.344  1.00 24.60           S  
ATOM    395  CE  MET A 483       8.216   6.593  62.446  1.00 21.54           C  
ATOM    396  N   VAL A 484       8.900   2.001  66.104  1.00 24.13           N  
ATOM    397  CA  VAL A 484       9.127   0.532  66.104  1.00 25.04           C  
ATOM    398  C   VAL A 484       8.772  -0.016  67.508  1.00 34.48           C  
ATOM    399  O   VAL A 484       7.963  -0.944  67.613  1.00 34.61           O  
ATOM    400  CB  VAL A 484      10.550   0.173  65.673  1.00 29.15           C  
ATOM    401  CG1 VAL A 484      10.873  -1.275  65.971  1.00 30.14           C  
ATOM    402  CG2 VAL A 484      10.732   0.445  64.199  1.00 28.59           C  
ATOM    403  N   HIS A 485       9.313   0.614  68.579  1.00 31.49           N  
ATOM    404  CA  HIS A 485       9.012   0.202  69.951  1.00 31.44           C  
ATOM    405  C   HIS A 485       7.523   0.301  70.300  1.00 35.64           C  
ATOM    406  O   HIS A 485       6.998  -0.627  70.899  1.00 39.42           O  
ATOM    407  CB  HIS A 485       9.868   0.959  70.967  1.00 30.72           C  
ATOM    408  CG  HIS A 485      11.319   0.583  70.966  1.00 33.69           C  
ATOM    409  CD2 HIS A 485      11.973  -0.377  70.277  1.00 35.09           C  
ATOM    410  ND1 HIS A 485      12.232   1.269  71.747  1.00 35.34           N  
ATOM    411  CE1 HIS A 485      13.403   0.699  71.521  1.00 34.73           C  
ATOM    412  NE2 HIS A 485      13.298  -0.293  70.642  1.00 34.99           N  
ATOM    413  N   ARG A 486       6.832   1.365  69.912  1.00 29.67           N  
ATOM    414  CA  ARG A 486       5.406   1.523  70.214  1.00 29.16           C  
ATOM    415  C   ARG A 486       4.497   0.550  69.475  1.00 36.25           C  
ATOM    416  O   ARG A 486       3.468   0.146  70.028  1.00 36.68           O  
ATOM    417  CB  ARG A 486       4.938   2.951  69.964  1.00 32.23           C  
ATOM    418  CG  ARG A 486       5.464   3.943  70.985  1.00 43.99           C  
ATOM    419  CD  ARG A 486       4.496   4.072  72.135  1.00 56.85           C  
ATOM    420  NE  ARG A 486       3.400   4.995  71.831  1.00 66.77           N  
ATOM    421  CZ  ARG A 486       2.211   4.950  72.420  1.00 74.76           C  
ATOM    422  NH1 ARG A 486       1.951   4.026  73.333  1.00 62.64           N1+
ATOM    423  NH2 ARG A 486       1.272   5.830  72.100  1.00 56.65           N  
ATOM    424  N   SER A 487       4.855   0.194  68.229  1.00 31.44           N  
ATOM    425  CA  SER A 487       4.066  -0.727  67.399  1.00 32.40           C  
ATOM    426  C   SER A 487       4.390  -2.215  67.671  1.00 40.96           C  
ATOM    427  O   SER A 487       3.465  -3.032  67.713  1.00 42.00           O  
ATOM    428  CB  SER A 487       4.278  -0.413  65.917  1.00 34.16           C  
ATOM    429  OG  SER A 487       3.655  -1.395  65.101  1.00 35.59           O  
ATOM    430  N   CYS A 488       5.684  -2.559  67.808  1.00 40.43           N  
ATOM    431  CA  CYS A 488       6.181  -3.920  68.024  1.00 43.57           C  
ATOM    432  C   CYS A 488       6.588  -4.213  69.489  1.00 51.16           C  
ATOM    433  O   CYS A 488       6.259  -5.276  70.005  1.00 50.67           O  
ATOM    434  CB  CYS A 488       7.330  -4.219  67.066  1.00 45.24           C  
ATOM    435  SG  CYS A 488       7.083  -3.604  65.374  1.00 49.97           S  
ATOM    436  N   GLY A 489       7.329  -3.294  70.119  1.00 50.09           N  
ATOM    437  CA  GLY A 489       7.793  -3.439  71.499  1.00 50.36           C  
ATOM    438  C   GLY A 489       9.295  -3.351  71.624  1.00 56.64           C  
ATOM    439  O   GLY A 489      10.004  -3.579  70.639  1.00 56.01           O  
ATOM    440  N   THR A 490       9.804  -3.040  72.845  1.00 54.49           N  
ATOM    441  CA  THR A 490      11.255  -2.930  73.064  1.00 55.20           C  
ATOM    442  C   THR A 490      11.988  -4.270  72.904  1.00 61.13           C  
ATOM    443  O   THR A 490      13.153  -4.286  72.490  1.00 61.65           O  
ATOM    444  CB  THR A 490      11.583  -2.261  74.398  1.00 70.72           C  
ATOM    445  CG2 THR A 490      11.069  -0.826  74.486  1.00 72.32           C  
ATOM    446  OG1 THR A 490      11.056  -3.053  75.464  1.00 75.04           O  
ATOM    447  N   SER A 491      11.301  -5.388  73.205  1.00 57.72           N  
ATOM    448  CA  SER A 491      11.857  -6.738  73.103  1.00 58.10           C  
ATOM    449  C   SER A 491      11.890  -7.285  71.667  1.00 61.41           C  
ATOM    450  O   SER A 491      12.611  -8.257  71.411  1.00 61.13           O  
ATOM    451  CB  SER A 491      11.091  -7.698  74.014  1.00 62.27           C  
ATOM    452  OG  SER A 491      11.165  -7.320  75.378  1.00 72.47           O  
ATOM    453  N   CYS A 492      11.111  -6.674  70.740  1.00 56.99           N  
ATOM    454  CA  CYS A 492      11.020  -7.099  69.339  1.00 56.08           C  
ATOM    455  C   CYS A 492      12.381  -7.236  68.646  1.00 57.21           C  
ATOM    456  O   CYS A 492      12.686  -8.302  68.097  1.00 58.32           O  
ATOM    457  CB  CYS A 492      10.082  -6.204  68.545  1.00 56.51           C  
ATOM    458  SG  CYS A 492       9.960  -6.664  66.799  1.00 60.80           S  
ATOM    459  N   PHE A 493      13.189  -6.170  68.669  1.00 48.97           N  
ATOM    460  CA  PHE A 493      14.508  -6.189  68.066  1.00 47.27           C  
ATOM    461  C   PHE A 493      15.561  -5.933  69.121  1.00 51.37           C  
ATOM    462  O   PHE A 493      15.286  -5.247  70.103  1.00 52.25           O  
ATOM    463  CB  PHE A 493      14.622  -5.114  66.971  1.00 48.01           C  
ATOM    464  CG  PHE A 493      13.638  -5.232  65.829  1.00 48.46           C  
ATOM    465  CD1 PHE A 493      13.780  -6.220  64.864  1.00 50.42           C  
ATOM    466  CD2 PHE A 493      12.587  -4.339  65.701  1.00 50.05           C  
ATOM    467  CE1 PHE A 493      12.868  -6.327  63.805  1.00 51.17           C  
ATOM    468  CE2 PHE A 493      11.684  -4.439  64.630  1.00 52.49           C  
ATOM    469  CZ  PHE A 493      11.827  -5.434  63.695  1.00 50.25           C  
ATOM    470  N   GLU A 494      16.776  -6.460  68.906  1.00 48.39           N  
ATOM    471  CA  GLU A 494      17.911  -6.231  69.791  1.00 48.64           C  
ATOM    472  C   GLU A 494      18.248  -4.748  69.527  1.00 51.30           C  
ATOM    473  O   GLU A 494      18.584  -4.407  68.390  1.00 50.02           O  
ATOM    474  CB  GLU A 494      19.077  -7.132  69.358  1.00 50.40           C  
ATOM    475  CG  GLU A 494      19.895  -7.719  70.493  1.00 66.45           C  
ATOM    476  CD  GLU A 494      20.860  -8.806  70.056  1.00 99.98           C  
ATOM    477  OE1 GLU A 494      20.421  -9.755  69.363  1.00 97.56           O  
ATOM    478  OE2 GLU A 494      22.058  -8.707  70.409  1.00 99.21           O1-
ATOM    479  N   LEU A 495      18.093  -3.872  70.544  1.00 47.49           N  
ATOM    480  CA  LEU A 495      18.320  -2.425  70.421  1.00 46.61           C  
ATOM    481  C   LEU A 495      19.589  -2.032  69.647  1.00 48.46           C  
ATOM    482  O   LEU A 495      19.496  -1.202  68.739  1.00 48.67           O  
ATOM    483  CB  LEU A 495      18.278  -1.726  71.782  1.00 47.05           C  
ATOM    484  CG  LEU A 495      18.234  -0.186  71.766  1.00 52.75           C  
ATOM    485  CD1 LEU A 495      17.024   0.335  70.987  1.00 52.82           C  
ATOM    486  CD2 LEU A 495      18.196   0.365  73.175  1.00 56.47           C  
ATOM    487  N   GLU A 496      20.748  -2.625  69.975  1.00 42.31           N  
ATOM    488  CA  GLU A 496      22.025  -2.354  69.304  1.00 42.23           C  
ATOM    489  C   GLU A 496      21.946  -2.641  67.776  1.00 41.55           C  
ATOM    490  O   GLU A 496      22.390  -1.808  66.975  1.00 38.77           O  
ATOM    491  CB  GLU A 496      23.155  -3.146  70.004  1.00 44.13           C  
ATOM    492  CG  GLU A 496      24.469  -3.275  69.248  1.00 61.39           C  
ATOM    493  CD  GLU A 496      25.533  -4.109  69.944  1.00101.20           C  
ATOM    494  OE1 GLU A 496      25.178  -5.122  70.594  1.00110.15           O  
ATOM    495  OE2 GLU A 496      26.728  -3.754  69.828  1.00 98.83           O1-
ATOM    496  N   LYS A 497      21.368  -3.810  67.384  1.00 36.36           N  
ATOM    497  CA  LYS A 497      21.214  -4.190  65.972  1.00 34.25           C  
ATOM    498  C   LYS A 497      20.247  -3.218  65.262  1.00 33.60           C  
ATOM    499  O   LYS A 497      20.501  -2.842  64.129  1.00 31.74           O  
ATOM    500  CB  LYS A 497      20.656  -5.617  65.839  1.00 36.80           C  
ATOM    501  CG  LYS A 497      21.668  -6.724  66.087  1.00 56.96           C  
ATOM    502  CD  LYS A 497      21.024  -8.084  65.824  1.00 67.74           C  
ATOM    503  CE  LYS A 497      22.033  -9.198  65.781  1.00 79.78           C  
ATOM    504  NZ  LYS A 497      21.407 -10.483  65.375  1.00 89.82           N1+
ATOM    505  N   LEU A 498      19.160  -2.827  65.944  1.00 31.12           N  
ATOM    506  CA  LEU A 498      18.141  -1.911  65.411  1.00 30.65           C  
ATOM    507  C   LEU A 498      18.755  -0.542  65.133  1.00 34.35           C  
ATOM    508  O   LEU A 498      18.533   0.010  64.057  1.00 32.53           O  
ATOM    509  CB  LEU A 498      16.936  -1.799  66.365  1.00 29.82           C  
ATOM    510  CG  LEU A 498      15.789  -0.841  65.946  1.00 33.91           C  
ATOM    511  CD1 LEU A 498      15.112  -1.275  64.646  1.00 34.52           C  
ATOM    512  CD2 LEU A 498      14.786  -0.681  67.027  1.00 33.65           C  
ATOM    513  N   CYS A 499      19.533  -0.004  66.097  1.00 30.58           N  
ATOM    514  CA  CYS A 499      20.176   1.299  65.950  1.00 29.82           C  
ATOM    515  C   CYS A 499      21.216   1.286  64.856  1.00 30.94           C  
ATOM    516  O   CYS A 499      21.318   2.246  64.085  1.00 30.12           O  
ATOM    517  CB  CYS A 499      20.752   1.763  67.280  1.00 29.91           C  
ATOM    518  SG  CYS A 499      19.503   2.118  68.522  1.00 34.28           S  
ATOM    519  N   ARG A 500      21.958   0.182  64.739  1.00 27.92           N  
ATOM    520  CA  ARG A 500      22.967   0.043  63.701  1.00 27.80           C  
ATOM    521  C   ARG A 500      22.264  -0.002  62.319  1.00 30.86           C  
ATOM    522  O   ARG A 500      22.707   0.651  61.373  1.00 31.47           O  
ATOM    523  CB  ARG A 500      23.752  -1.250  63.942  1.00 31.25           C  
ATOM    524  CG  ARG A 500      25.185  -1.202  63.474  1.00 52.00           C  
ATOM    525  CD  ARG A 500      25.867  -2.541  63.695  1.00 63.74           C  
ATOM    526  NE  ARG A 500      26.607  -2.598  64.951  1.00 66.82           N  
ATOM    527  CZ  ARG A 500      26.314  -3.407  65.962  1.00 80.11           C  
ATOM    528  NH1 ARG A 500      25.283  -4.239  65.881  1.00 65.69           N1+
ATOM    529  NH2 ARG A 500      27.053  -3.394  67.062  1.00 72.12           N  
ATOM    530  N   PHE A 501      21.169  -0.779  62.232  1.00 26.23           N  
ATOM    531  CA  PHE A 501      20.377  -0.934  61.004  1.00 25.18           C  
ATOM    532  C   PHE A 501      19.875   0.450  60.549  1.00 27.60           C  
ATOM    533  O   PHE A 501      20.128   0.854  59.411  1.00 27.64           O  
ATOM    534  CB  PHE A 501      19.177  -1.861  61.251  1.00 25.97           C  
ATOM    535  CG  PHE A 501      18.340  -2.082  60.011  1.00 27.56           C  
ATOM    536  CD1 PHE A 501      18.735  -2.994  59.039  1.00 31.11           C  
ATOM    537  CD2 PHE A 501      17.169  -1.360  59.805  1.00 30.12           C  
ATOM    538  CE1 PHE A 501      17.970  -3.178  57.880  1.00 32.36           C  
ATOM    539  CE2 PHE A 501      16.408  -1.545  58.645  1.00 30.90           C  
ATOM    540  CZ  PHE A 501      16.810  -2.456  57.700  1.00 29.58           C  
ATOM    541  N   ILE A 502      19.198   1.153  61.451  1.00 24.80           N  
ATOM    542  CA  ILE A 502      18.645   2.497  61.171  1.00 24.47           C  
ATOM    543  C   ILE A 502      19.715   3.475  60.683  1.00 27.18           C  
ATOM    544  O   ILE A 502      19.533   4.112  59.651  1.00 24.53           O  
ATOM    545  CB  ILE A 502      17.873   3.046  62.395  1.00 26.95           C  
ATOM    546  CG1 ILE A 502      16.616   2.224  62.644  1.00 28.65           C  
ATOM    547  CG2 ILE A 502      17.501   4.543  62.203  1.00 25.30           C  
ATOM    548  CD1 ILE A 502      16.119   2.351  63.990  1.00 26.52           C  
ATOM    549  N   MET A 503      20.827   3.591  61.413  1.00 24.44           N  
ATOM    550  CA  MET A 503      21.863   4.547  61.030  1.00 22.86           C  
ATOM    551  C   MET A 503      22.571   4.178  59.725  1.00 25.38           C  
ATOM    552  O   MET A 503      22.961   5.085  58.988  1.00 27.32           O  
ATOM    553  CB  MET A 503      22.839   4.799  62.201  1.00 24.00           C  
ATOM    554  CG  MET A 503      22.150   5.401  63.419  1.00 26.59           C  
ATOM    555  SD  MET A 503      21.176   6.932  63.092  1.00 30.47           S  
ATOM    556  CE  MET A 503      22.478   8.122  62.826  1.00 28.48           C  
ATOM    557  N   SER A 504      22.693   2.874  59.392  1.00 22.70           N  
ATOM    558  CA  SER A 504      23.297   2.463  58.109  1.00 22.50           C  
ATOM    559  C   SER A 504      22.306   2.738  56.957  1.00 25.73           C  
ATOM    560  O   SER A 504      22.724   3.103  55.866  1.00 26.58           O  
ATOM    561  CB  SER A 504      23.691   0.989  58.126  1.00 26.33           C  
ATOM    562  OG  SER A 504      24.834   0.845  58.954  1.00 33.61           O  
ATOM    563  N   VAL A 505      21.003   2.585  57.221  1.00 22.00           N  
ATOM    564  CA  VAL A 505      19.964   2.854  56.208  1.00 20.97           C  
ATOM    565  C   VAL A 505      20.073   4.352  55.846  1.00 24.76           C  
ATOM    566  O   VAL A 505      20.191   4.683  54.673  1.00 23.25           O  
ATOM    567  CB  VAL A 505      18.546   2.454  56.675  1.00 25.22           C  
ATOM    568  CG1 VAL A 505      17.463   3.090  55.784  1.00 25.00           C  
ATOM    569  CG2 VAL A 505      18.382   0.927  56.671  1.00 25.49           C  
ATOM    570  N   LYS A 506      20.057   5.233  56.866  1.00 24.64           N  
ATOM    571  CA  LYS A 506      20.192   6.707  56.707  1.00 23.33           C  
ATOM    572  C   LYS A 506      21.396   7.016  55.812  1.00 30.50           C  
ATOM    573  O   LYS A 506      21.274   7.772  54.837  1.00 29.76           O  
ATOM    574  CB  LYS A 506      20.335   7.377  58.096  1.00 23.90           C  
ATOM    575  CG  LYS A 506      20.689   8.882  58.093  1.00 23.44           C  
ATOM    576  CD  LYS A 506      20.946   9.385  59.532  1.00 25.85           C  
ATOM    577  CE  LYS A 506      21.167  10.873  59.639  1.00 30.54           C  
ATOM    578  NZ  LYS A 506      22.342  11.325  58.837  1.00 36.45           N1+
ATOM    579  N   LYS A 507      22.556   6.378  56.116  1.00 28.66           N  
ATOM    580  CA  LYS A 507      23.793   6.528  55.353  1.00 29.66           C  
ATOM    581  C   LYS A 507      23.648   6.105  53.897  1.00 32.58           C  
ATOM    582  O   LYS A 507      24.408   6.578  53.051  1.00 32.86           O  
ATOM    583  CB  LYS A 507      24.900   5.674  56.006  1.00 33.01           C  
ATOM    584  CG  LYS A 507      26.298   6.269  55.901  1.00 52.34           C  
ATOM    585  CD  LYS A 507      26.730   6.880  57.230  1.00 66.85           C  
ATOM    586  CE  LYS A 507      28.212   7.165  57.285  1.00 83.86           C  
ATOM    587  NZ  LYS A 507      28.602   7.821  58.565  1.00 92.51           N1+
ATOM    588  N   ASN A 508      22.685   5.208  53.587  1.00 28.14           N  
ATOM    589  CA  ASN A 508      22.546   4.724  52.219  1.00 27.07           C  
ATOM    590  C   ASN A 508      21.454   5.428  51.421  1.00 28.38           C  
ATOM    591  O   ASN A 508      21.156   5.022  50.305  1.00 26.93           O  
ATOM    592  CB  ASN A 508      22.434   3.205  52.181  1.00 27.54           C  
ATOM    593  CG  ASN A 508      23.808   2.604  52.404  1.00 39.11           C  
ATOM    594  ND2 ASN A 508      24.081   2.200  53.617  1.00 33.34           N  
ATOM    595  OD1 ASN A 508      24.642   2.532  51.493  1.00 36.61           O  
ATOM    596  N   TYR A 509      20.912   6.524  51.970  1.00 24.57           N  
ATOM    597  CA  TYR A 509      19.979   7.373  51.243  1.00 23.28           C  
ATOM    598  C   TYR A 509      20.904   8.479  50.753  1.00 30.00           C  
ATOM    599  O   TYR A 509      21.808   8.895  51.498  1.00 31.54           O  
ATOM    600  CB  TYR A 509      18.896   7.947  52.148  1.00 22.77           C  
ATOM    601  CG  TYR A 509      17.657   7.083  52.126  1.00 22.33           C  
ATOM    602  CD1 TYR A 509      17.456   6.090  53.086  1.00 23.75           C  
ATOM    603  CD2 TYR A 509      16.711   7.218  51.114  1.00 23.01           C  
ATOM    604  CE1 TYR A 509      16.321   5.272  53.055  1.00 22.90           C  
ATOM    605  CE2 TYR A 509      15.570   6.417  51.078  1.00 23.04           C  
ATOM    606  CZ  TYR A 509      15.385   5.432  52.044  1.00 23.22           C  
ATOM    607  OH  TYR A 509      14.255   4.644  52.000  1.00 20.77           O  
ATOM    608  N   ARG A 510      20.710   8.925  49.520  1.00 23.60           N  
ATOM    609  CA  ARG A 510      21.538   9.939  48.885  1.00 24.57           C  
ATOM    610  C   ARG A 510      21.065  11.367  49.090  1.00 30.27           C  
ATOM    611  O   ARG A 510      19.934  11.594  49.553  1.00 28.52           O  
ATOM    612  CB  ARG A 510      21.676   9.624  47.397  1.00 25.66           C  
ATOM    613  CG  ARG A 510      22.499   8.363  47.158  1.00 28.11           C  
ATOM    614  CD  ARG A 510      22.552   8.041  45.689  1.00 38.22           C  
ATOM    615  NE  ARG A 510      23.218   6.763  45.492  1.00 51.79           N  
ATOM    616  CZ  ARG A 510      24.438   6.630  44.995  1.00 72.16           C  
ATOM    617  NH1 ARG A 510      25.125   7.698  44.608  1.00 57.32           N1+
ATOM    618  NH2 ARG A 510      24.977   5.424  44.861  1.00 60.21           N  
ATOM    619  N   ARG A 511      21.952  12.329  48.734  1.00 28.10           N  
ATOM    620  CA  ARG A 511      21.671  13.750  48.824  1.00 28.16           C  
ATOM    621  C   ARG A 511      20.940  14.201  47.556  1.00 32.22           C  
ATOM    622  O   ARG A 511      21.474  14.971  46.749  1.00 35.73           O  
ATOM    623  CB  ARG A 511      22.945  14.567  49.114  1.00 30.73           C  
ATOM    624  CG  ARG A 511      23.487  14.332  50.529  1.00 47.63           C  
ATOM    625  CD  ARG A 511      24.701  15.197  50.831  1.00 71.27           C  
ATOM    626  NE  ARG A 511      25.812  14.440  51.421  1.00 88.62           N  
ATOM    627  CZ  ARG A 511      26.141  14.454  52.711  1.00106.60           C  
ATOM    628  NH1 ARG A 511      25.446  15.185  53.575  1.00 92.88           N1+
ATOM    629  NH2 ARG A 511      27.169  13.739  53.146  1.00 95.66           N  
ATOM    630  N   VAL A 512      19.706  13.695  47.368  1.00 23.33           N  
ATOM    631  CA  VAL A 512      18.824  14.039  46.238  1.00 20.50           C  
ATOM    632  C   VAL A 512      17.704  14.926  46.814  1.00 25.19           C  
ATOM    633  O   VAL A 512      17.449  14.863  48.024  1.00 24.93           O  
ATOM    634  CB  VAL A 512      18.277  12.810  45.480  1.00 24.04           C  
ATOM    635  CG1 VAL A 512      19.394  12.055  44.768  1.00 24.12           C  
ATOM    636  CG2 VAL A 512      17.502  11.890  46.414  1.00 22.19           C  
ATOM    637  N   PRO A 513      17.024  15.769  46.002  1.00 21.37           N  
ATOM    638  CA  PRO A 513      16.056  16.704  46.601  1.00 20.98           C  
ATOM    639  C   PRO A 513      14.816  16.092  47.235  1.00 23.34           C  
ATOM    640  O   PRO A 513      14.263  16.703  48.149  1.00 22.73           O  
ATOM    641  CB  PRO A 513      15.686  17.639  45.441  1.00 21.85           C  
ATOM    642  CG  PRO A 513      16.789  17.470  44.418  1.00 24.91           C  
ATOM    643  CD  PRO A 513      17.221  16.034  44.556  1.00 21.90           C  
ATOM    644  N   TYR A 514      14.394  14.912  46.784  1.00 18.87           N  
ATOM    645  CA  TYR A 514      13.161  14.319  47.305  1.00 18.22           C  
ATOM    646  C   TYR A 514      13.290  12.894  47.813  1.00 21.32           C  
ATOM    647  O   TYR A 514      12.800  12.614  48.907  1.00 20.56           O  
ATOM    648  CB  TYR A 514      12.045  14.405  46.223  1.00 18.12           C  
ATOM    649  CG  TYR A 514      10.739  13.793  46.672  1.00 18.66           C  
ATOM    650  CD1 TYR A 514      10.068  14.281  47.793  1.00 20.09           C  
ATOM    651  CD2 TYR A 514      10.214  12.678  46.030  1.00 19.95           C  
ATOM    652  CE1 TYR A 514       8.889  13.695  48.243  1.00 19.97           C  
ATOM    653  CE2 TYR A 514       9.040  12.067  46.484  1.00 19.34           C  
ATOM    654  CZ  TYR A 514       8.382  12.585  47.589  1.00 21.93           C  
ATOM    655  OH  TYR A 514       7.189  12.015  48.000  1.00 24.31           O  
ATOM    656  N   HIS A 515      13.880  11.992  47.033  1.00 19.97           N  
ATOM    657  CA  HIS A 515      13.925  10.582  47.447  1.00 19.44           C  
ATOM    658  C   HIS A 515      15.087  10.348  48.382  1.00 21.97           C  
ATOM    659  O   HIS A 515      16.018   9.588  48.088  1.00 22.23           O  
ATOM    660  CB  HIS A 515      13.913   9.655  46.240  1.00 20.19           C  
ATOM    661  CG  HIS A 515      12.629   9.649  45.481  1.00 23.73           C  
ATOM    662  CD2 HIS A 515      11.413   9.177  45.839  1.00 25.11           C  
ATOM    663  ND1 HIS A 515      12.534  10.215  44.228  1.00 25.35           N  
ATOM    664  CE1 HIS A 515      11.283  10.039  43.840  1.00 25.47           C  
ATOM    665  NE2 HIS A 515      10.564   9.430  44.786  1.00 25.47           N  
ATOM    666  N   ASN A 516      14.992  10.986  49.548  1.00 20.30           N  
ATOM    667  CA  ASN A 516      16.018  10.997  50.559  1.00 19.44           C  
ATOM    668  C   ASN A 516      15.544  10.486  51.911  1.00 21.36           C  
ATOM    669  O   ASN A 516      14.419  10.004  52.071  1.00 20.33           O  
ATOM    670  CB  ASN A 516      16.563  12.438  50.657  1.00 23.76           C  
ATOM    671  CG  ASN A 516      15.468  13.432  50.949  1.00 28.75           C  
ATOM    672  ND2 ASN A 516      15.526  14.618  50.329  1.00 23.36           N  
ATOM    673  OD1 ASN A 516      14.530  13.135  51.702  1.00 20.66           O  
ATOM    674  N   TRP A 517      16.421  10.594  52.901  1.00 18.90           N  
ATOM    675  CA  TRP A 517      16.177  10.157  54.270  1.00 19.35           C  
ATOM    676  C   TRP A 517      14.903  10.778  54.879  1.00 21.40           C  
ATOM    677  O   TRP A 517      14.115  10.069  55.502  1.00 19.56           O  
ATOM    678  CB  TRP A 517      17.464  10.434  55.088  1.00 18.19           C  
ATOM    679  CG  TRP A 517      17.335  10.224  56.552  1.00 18.77           C  
ATOM    680  CD1 TRP A 517      17.486  11.163  57.528  1.00 21.01           C  
ATOM    681  CD2 TRP A 517      17.079   8.980  57.222  1.00 19.16           C  
ATOM    682  CE2 TRP A 517      17.050   9.254  58.610  1.00 22.94           C  
ATOM    683  CE3 TRP A 517      16.795   7.674  56.786  1.00 20.51           C  
ATOM    684  NE1 TRP A 517      17.309  10.593  58.765  1.00 21.24           N  
ATOM    685  CZ2 TRP A 517      16.845   8.251  59.568  1.00 21.86           C  
ATOM    686  CZ3 TRP A 517      16.609   6.679  57.736  1.00 21.57           C  
ATOM    687  CH2 TRP A 517      16.607   6.979  59.109  1.00 22.24           C  
ATOM    688  N   LYS A 518      14.674  12.088  54.676  1.00 16.89           N  
ATOM    689  CA  LYS A 518      13.482  12.725  55.200  1.00 16.49           C  
ATOM    690  C   LYS A 518      12.227  11.987  54.646  1.00 18.20           C  
ATOM    691  O   LYS A 518      11.305  11.696  55.401  1.00 20.28           O  
ATOM    692  CB  LYS A 518      13.452  14.217  54.742  1.00 17.45           C  
ATOM    693  CG  LYS A 518      12.196  14.933  55.237  1.00 19.77           C  
ATOM    694  CD  LYS A 518      12.189  16.376  54.767  1.00 23.57           C  
ATOM    695  CE  LYS A 518      11.147  17.177  55.503  1.00 31.63           C  
ATOM    696  NZ  LYS A 518      10.877  18.472  54.815  1.00 33.56           N1+
ATOM    697  N   HIS A 519      12.219  11.682  53.327  1.00 15.58           N  
ATOM    698  CA  HIS A 519      11.093  10.981  52.709  1.00 14.84           C  
ATOM    699  C   HIS A 519      10.895   9.619  53.390  1.00 16.68           C  
ATOM    700  O   HIS A 519       9.768   9.238  53.709  1.00 17.41           O  
ATOM    701  CB  HIS A 519      11.373  10.788  51.215  1.00 15.59           C  
ATOM    702  CG  HIS A 519      10.336  10.001  50.480  1.00 17.69           C  
ATOM    703  CD2 HIS A 519      10.468   8.872  49.750  1.00 19.48           C  
ATOM    704  ND1 HIS A 519       9.012  10.410  50.439  1.00 18.30           N  
ATOM    705  CE1 HIS A 519       8.386   9.506  49.695  1.00 18.16           C  
ATOM    706  NE2 HIS A 519       9.215   8.557  49.264  1.00 19.25           N  
ATOM    707  N   ALA A 520      11.988   8.891  53.616  1.00 16.82           N  
ATOM    708  CA  ALA A 520      11.901   7.551  54.218  1.00 17.08           C  
ATOM    709  C   ALA A 520      11.196   7.583  55.551  1.00 20.79           C  
ATOM    710  O   ALA A 520      10.291   6.778  55.800  1.00 22.55           O  
ATOM    711  CB  ALA A 520      13.306   6.992  54.378  1.00 17.71           C  
ATOM    712  N   VAL A 521      11.586   8.532  56.423  1.00 16.21           N  
ATOM    713  CA  VAL A 521      10.990   8.636  57.747  1.00 16.83           C  
ATOM    714  C   VAL A 521       9.542   9.131  57.662  1.00 17.96           C  
ATOM    715  O   VAL A 521       8.717   8.672  58.435  1.00 17.13           O  
ATOM    716  CB  VAL A 521      11.876   9.472  58.709  1.00 20.58           C  
ATOM    717  CG1 VAL A 521      11.251   9.557  60.104  1.00 21.56           C  
ATOM    718  CG2 VAL A 521      13.282   8.877  58.787  1.00 19.42           C  
ATOM    719  N   THR A 522       9.235  10.044  56.707  1.00 15.78           N  
ATOM    720  CA  THR A 522       7.863  10.557  56.500  1.00 15.76           C  
ATOM    721  C   THR A 522       6.926   9.385  56.124  1.00 18.69           C  
ATOM    722  O   THR A 522       5.830   9.260  56.688  1.00 18.56           O  
ATOM    723  CB  THR A 522       7.871  11.651  55.402  1.00 19.94           C  
ATOM    724  CG2 THR A 522       6.470  12.130  55.051  1.00 24.24           C  
ATOM    725  OG1 THR A 522       8.635  12.753  55.898  1.00 18.80           O  
ATOM    726  N   VAL A 523       7.371   8.529  55.175  1.00 16.98           N  
ATOM    727  CA  VAL A 523       6.592   7.375  54.700  1.00 16.43           C  
ATOM    728  C   VAL A 523       6.413   6.397  55.858  1.00 20.21           C  
ATOM    729  O   VAL A 523       5.294   5.947  56.113  1.00 19.27           O  
ATOM    730  CB  VAL A 523       7.238   6.770  53.423  1.00 18.30           C  
ATOM    731  CG1 VAL A 523       6.565   5.454  53.006  1.00 17.91           C  
ATOM    732  CG2 VAL A 523       7.212   7.789  52.268  1.00 17.91           C  
ATOM    733  N   ALA A 524       7.497   6.134  56.614  1.00 16.17           N  
ATOM    734  CA  ALA A 524       7.396   5.214  57.769  1.00 18.25           C  
ATOM    735  C   ALA A 524       6.438   5.742  58.833  1.00 20.60           C  
ATOM    736  O   ALA A 524       5.684   4.953  59.411  1.00 19.53           O  
ATOM    737  CB  ALA A 524       8.763   4.957  58.353  1.00 19.82           C  
ATOM    738  N   HIS A 525       6.431   7.087  59.079  1.00 16.19           N  
ATOM    739  CA  HIS A 525       5.522   7.678  60.037  1.00 16.44           C  
ATOM    740  C   HIS A 525       4.083   7.471  59.590  1.00 21.63           C  
ATOM    741  O   HIS A 525       3.249   7.167  60.421  1.00 20.88           O  
ATOM    742  CB  HIS A 525       5.774   9.179  60.319  1.00 17.14           C  
ATOM    743  CG  HIS A 525       4.598   9.779  61.021  1.00 20.35           C  
ATOM    744  CD2 HIS A 525       4.208   9.645  62.316  1.00 22.66           C  
ATOM    745  ND1 HIS A 525       3.620  10.480  60.326  1.00 22.62           N  
ATOM    746  CE1 HIS A 525       2.680  10.774  61.210  1.00 22.97           C  
ATOM    747  NE2 HIS A 525       2.996  10.310  62.424  1.00 22.78           N  
ATOM    748  N   CYS A 526       3.773   7.672  58.281  1.00 18.86           N  
ATOM    749  CA  CYS A 526       2.384   7.463  57.826  1.00 18.20           C  
ATOM    750  C   CYS A 526       1.961   6.014  58.077  1.00 21.73           C  
ATOM    751  O   CYS A 526       0.818   5.796  58.485  1.00 23.57           O  
ATOM    752  CB  CYS A 526       2.212   7.830  56.355  1.00 18.74           C  
ATOM    753  SG  CYS A 526       0.486   7.901  55.832  1.00 22.07           S  
ATOM    754  N   MET A 527       2.869   5.055  57.850  1.00 18.76           N  
ATOM    755  CA  MET A 527       2.602   3.612  58.042  1.00 18.94           C  
ATOM    756  C   MET A 527       2.327   3.382  59.525  1.00 25.42           C  
ATOM    757  O   MET A 527       1.387   2.673  59.866  1.00 23.09           O  
ATOM    758  CB  MET A 527       3.762   2.745  57.545  1.00 20.66           C  
ATOM    759  CG  MET A 527       3.551   1.222  57.764  1.00 22.86           C  
ATOM    760  SD  MET A 527       2.050   0.565  56.946  1.00 25.63           S  
ATOM    761  CE  MET A 527       2.569   0.556  55.280  1.00 22.47           C  
ATOM    762  N   TYR A 528       3.123   4.008  60.401  1.00 22.35           N  
ATOM    763  CA  TYR A 528       2.912   3.874  61.833  1.00 22.81           C  
ATOM    764  C   TYR A 528       1.509   4.343  62.205  1.00 26.78           C  
ATOM    765  O   TYR A 528       0.805   3.603  62.898  1.00 29.90           O  
ATOM    766  CB  TYR A 528       3.983   4.653  62.594  1.00 23.75           C  
ATOM    767  CG  TYR A 528       3.739   4.763  64.080  1.00 24.97           C  
ATOM    768  CD1 TYR A 528       4.041   3.701  64.937  1.00 26.79           C  
ATOM    769  CD2 TYR A 528       3.275   5.947  64.639  1.00 25.83           C  
ATOM    770  CE1 TYR A 528       3.876   3.812  66.317  1.00 28.11           C  
ATOM    771  CE2 TYR A 528       3.076   6.058  66.022  1.00 29.32           C  
ATOM    772  CZ  TYR A 528       3.388   4.987  66.853  1.00 31.63           C  
ATOM    773  OH  TYR A 528       3.214   5.069  68.209  1.00 33.51           O  
ATOM    774  N   ALA A 529       1.076   5.530  61.728  1.00 22.77           N  
ATOM    775  CA  ALA A 529      -0.258   6.090  61.988  1.00 23.38           C  
ATOM    776  C   ALA A 529      -1.349   5.172  61.432  1.00 28.80           C  
ATOM    777  O   ALA A 529      -2.393   5.026  62.064  1.00 26.49           O  
ATOM    778  CB  ALA A 529      -0.399   7.478  61.412  1.00 23.83           C  
ATOM    779  N   ILE A 530      -1.098   4.534  60.268  1.00 25.26           N  
ATOM    780  CA  ILE A 530      -2.084   3.597  59.710  1.00 25.69           C  
ATOM    781  C   ILE A 530      -2.154   2.374  60.614  1.00 30.11           C  
ATOM    782  O   ILE A 530      -3.260   1.990  60.983  1.00 31.21           O  
ATOM    783  CB  ILE A 530      -1.797   3.185  58.245  1.00 28.84           C  
ATOM    784  CG1 ILE A 530      -2.011   4.383  57.296  1.00 28.42           C  
ATOM    785  CG2 ILE A 530      -2.663   1.941  57.830  1.00 30.32           C  
ATOM    786  CD1 ILE A 530      -1.572   4.078  55.873  1.00 28.34           C  
ATOM    787  N   LEU A 531      -0.983   1.759  60.933  1.00 26.23           N  
ATOM    788  CA  LEU A 531      -0.866   0.546  61.764  1.00 25.10           C  
ATOM    789  C   LEU A 531      -1.469   0.727  63.156  1.00 34.39           C  
ATOM    790  O   LEU A 531      -2.172  -0.174  63.618  1.00 34.34           O  
ATOM    791  CB  LEU A 531       0.580   0.041  61.856  1.00 23.94           C  
ATOM    792  CG  LEU A 531       1.207  -0.522  60.581  1.00 25.88           C  
ATOM    793  CD1 LEU A 531       2.654  -0.808  60.785  1.00 25.46           C  
ATOM    794  CD2 LEU A 531       0.476  -1.814  60.093  1.00 22.31           C  
ATOM    795  N   GLN A 532      -1.213   1.888  63.810  1.00 33.20           N  
ATOM    796  CA  GLN A 532      -1.721   2.217  65.154  1.00 33.41           C  
ATOM    797  C   GLN A 532      -3.226   2.217  65.175  1.00 38.05           C  
ATOM    798  O   GLN A 532      -3.815   1.599  66.069  1.00 36.74           O  
ATOM    799  CB  GLN A 532      -1.226   3.598  65.629  1.00 34.66           C  
ATOM    800  CG  GLN A 532       0.250   3.625  65.992  1.00 30.90           C  
ATOM    801  CD  GLN A 532       0.577   2.820  67.241  1.00 43.35           C  
ATOM    802  NE2 GLN A 532       0.612   3.486  68.396  1.00 29.33           N  
ATOM    803  OE1 GLN A 532       0.809   1.605  67.179  1.00 32.27           O  
ATOM    804  N   ASN A 533      -3.838   2.918  64.193  1.00 32.70           N  
ATOM    805  CA  ASN A 533      -5.280   3.083  64.017  1.00 31.59           C  
ATOM    806  C   ASN A 533      -6.033   1.841  63.481  1.00 33.37           C  
ATOM    807  O   ASN A 533      -7.260   1.900  63.389  1.00 31.99           O  
ATOM    808  CB  ASN A 533      -5.573   4.298  63.133  1.00 35.80           C  
ATOM    809  CG  ASN A 533      -5.428   5.615  63.839  1.00 48.78           C  
ATOM    810  ND2 ASN A 533      -4.265   6.234  63.722  1.00 41.37           N  
ATOM    811  OD1 ASN A 533      -6.357   6.088  64.489  1.00 45.01           O  
ATOM    812  N   ASN A 534      -5.322   0.773  63.085  1.00 30.13           N  
ATOM    813  CA  ASN A 534      -5.889  -0.491  62.571  1.00 29.97           C  
ATOM    814  C   ASN A 534      -5.055  -1.665  63.132  1.00 33.74           C  
ATOM    815  O   ASN A 534      -4.927  -2.700  62.476  1.00 30.54           O  
ATOM    816  CB  ASN A 534      -5.803  -0.499  61.008  1.00 28.17           C  
ATOM    817  CG  ASN A 534      -6.601   0.588  60.349  1.00 42.41           C  
ATOM    818  ND2 ASN A 534      -5.951   1.714  60.049  1.00 36.32           N  
ATOM    819  OD1 ASN A 534      -7.807   0.458  60.118  1.00 33.32           O  
ATOM    820  N   HIS A 535      -4.476  -1.519  64.337  1.00 30.81           N  
ATOM    821  CA  HIS A 535      -3.511  -2.448  64.933  1.00 31.99           C  
ATOM    822  C   HIS A 535      -3.766  -3.965  64.831  1.00 36.13           C  
ATOM    823  O   HIS A 535      -2.854  -4.676  64.416  1.00 37.36           O  
ATOM    824  CB  HIS A 535      -3.214  -2.109  66.405  1.00 33.29           C  
ATOM    825  CG  HIS A 535      -2.004  -2.834  66.941  1.00 37.09           C  
ATOM    826  CD2 HIS A 535      -0.696  -2.490  66.888  1.00 38.72           C  
ATOM    827  ND1 HIS A 535      -2.112  -4.065  67.579  1.00 39.13           N  
ATOM    828  CE1 HIS A 535      -0.876  -4.419  67.892  1.00 38.00           C  
ATOM    829  NE2 HIS A 535       0.008  -3.495  67.512  1.00 38.61           N  
ATOM    830  N   THR A 536      -4.908  -4.468  65.258  1.00 36.33           N  
ATOM    831  CA  THR A 536      -5.091  -5.931  65.234  1.00 37.26           C  
ATOM    832  C   THR A 536      -5.413  -6.528  63.894  1.00 40.94           C  
ATOM    833  O   THR A 536      -5.323  -7.765  63.755  1.00 39.36           O  
ATOM    834  CB  THR A 536      -6.121  -6.400  66.232  1.00 43.61           C  
ATOM    835  CG2 THR A 536      -5.623  -6.332  67.673  1.00 44.32           C  
ATOM    836  OG1 THR A 536      -7.323  -5.666  66.016  1.00 39.30           O  
ATOM    837  N   LEU A 537      -5.762  -5.687  62.897  1.00 37.01           N  
ATOM    838  CA  LEU A 537      -6.012  -6.254  61.584  1.00 35.24           C  
ATOM    839  C   LEU A 537      -4.737  -6.878  61.137  1.00 38.75           C  
ATOM    840  O   LEU A 537      -4.782  -7.818  60.360  1.00 39.91           O  
ATOM    841  CB  LEU A 537      -6.401  -5.177  60.567  1.00 34.76           C  
ATOM    842  CG  LEU A 537      -7.878  -5.025  60.285  1.00 38.69           C  
ATOM    843  CD1 LEU A 537      -8.146  -3.867  59.377  1.00 37.49           C  
ATOM    844  CD2 LEU A 537      -8.529  -6.323  59.825  1.00 42.69           C  
ATOM    845  N   PHE A 538      -3.580  -6.383  61.669  1.00 33.07           N  
ATOM    846  CA  PHE A 538      -2.278  -6.853  61.252  1.00 31.24           C  
ATOM    847  C   PHE A 538      -1.554  -7.696  62.270  1.00 39.62           C  
ATOM    848  O   PHE A 538      -1.698  -7.474  63.470  1.00 42.32           O  
ATOM    849  CB  PHE A 538      -1.407  -5.652  60.802  1.00 32.77           C  
ATOM    850  CG  PHE A 538      -2.081  -4.866  59.703  1.00 33.03           C  
ATOM    851  CD1 PHE A 538      -2.866  -3.752  60.000  1.00 34.78           C  
ATOM    852  CD2 PHE A 538      -1.994  -5.279  58.383  1.00 35.26           C  
ATOM    853  CE1 PHE A 538      -3.532  -3.043  58.986  1.00 36.11           C  
ATOM    854  CE2 PHE A 538      -2.659  -4.578  57.376  1.00 38.19           C  
ATOM    855  CZ  PHE A 538      -3.435  -3.470  57.690  1.00 35.85           C  
ATOM    856  N   THR A 539      -0.765  -8.655  61.787  1.00 37.46           N  
ATOM    857  CA  THR A 539       0.039  -9.562  62.611  1.00 37.99           C  
ATOM    858  C   THR A 539       1.284  -8.824  63.105  1.00 44.39           C  
ATOM    859  O   THR A 539       1.642  -7.786  62.546  1.00 43.62           O  
ATOM    860  CB  THR A 539       0.447 -10.805  61.818  1.00 46.16           C  
ATOM    861  CG2 THR A 539      -0.742 -11.526  61.175  1.00 43.80           C  
ATOM    862  OG1 THR A 539       1.407 -10.445  60.828  1.00 44.99           O  
ATOM    863  N   ASP A 540       1.958  -9.367  64.140  1.00 41.12           N  
ATOM    864  CA  ASP A 540       3.178  -8.773  64.685  1.00 40.59           C  
ATOM    865  C   ASP A 540       4.249  -8.751  63.596  1.00 40.55           C  
ATOM    866  O   ASP A 540       4.965  -7.757  63.471  1.00 40.29           O  
ATOM    867  CB  ASP A 540       3.662  -9.563  65.920  1.00 42.85           C  
ATOM    868  CG  ASP A 540       4.507  -8.740  66.860  1.00 56.80           C  
ATOM    869  OD1 ASP A 540       3.969  -7.794  67.468  1.00 58.30           O  
ATOM    870  OD2 ASP A 540       5.710  -9.043  66.991  1.00 65.70           O1-
ATOM    871  N   LEU A 541       4.317  -9.822  62.772  1.00 34.92           N  
ATOM    872  CA  LEU A 541       5.272  -9.943  61.677  1.00 34.23           C  
ATOM    873  C   LEU A 541       4.987  -8.896  60.578  1.00 37.39           C  
ATOM    874  O   LEU A 541       5.930  -8.350  60.007  1.00 37.21           O  
ATOM    875  CB  LEU A 541       5.260 -11.364  61.114  1.00 34.38           C  
ATOM    876  CG  LEU A 541       6.535 -11.861  60.437  1.00 39.95           C  
ATOM    877  CD1 LEU A 541       7.693 -11.935  61.414  1.00 40.69           C  
ATOM    878  CD2 LEU A 541       6.324 -13.232  59.853  1.00 43.63           C  
ATOM    879  N   GLU A 542       3.705  -8.607  60.311  1.00 33.61           N  
ATOM    880  CA  GLU A 542       3.350  -7.613  59.297  1.00 32.85           C  
ATOM    881  C   GLU A 542       3.731  -6.217  59.769  1.00 36.52           C  
ATOM    882  O   GLU A 542       4.316  -5.465  58.988  1.00 35.81           O  
ATOM    883  CB  GLU A 542       1.852  -7.642  58.959  1.00 34.07           C  
ATOM    884  CG  GLU A 542       1.459  -8.759  58.005  1.00 37.95           C  
ATOM    885  CD  GLU A 542      -0.029  -9.059  57.975  1.00 44.35           C  
ATOM    886  OE1 GLU A 542      -0.743  -8.639  58.912  1.00 33.60           O  
ATOM    887  OE2 GLU A 542      -0.487  -9.714  57.014  1.00 34.52           O1-
ATOM    888  N   ARG A 543       3.418  -5.870  61.032  1.00 30.97           N  
ATOM    889  CA  ARG A 543       3.736  -4.536  61.537  1.00 31.01           C  
ATOM    890  C   ARG A 543       5.223  -4.235  61.492  1.00 34.01           C  
ATOM    891  O   ARG A 543       5.588  -3.145  61.038  1.00 31.85           O  
ATOM    892  CB  ARG A 543       3.141  -4.289  62.907  1.00 29.82           C  
ATOM    893  CG  ARG A 543       1.623  -4.271  62.903  1.00 31.52           C  
ATOM    894  CD  ARG A 543       1.041  -3.709  64.183  1.00 43.67           C  
ATOM    895  NE  ARG A 543       1.640  -4.351  65.359  1.00 55.72           N  
ATOM    896  CZ  ARG A 543       1.265  -5.530  65.855  1.00 73.63           C  
ATOM    897  NH1 ARG A 543       0.248  -6.195  65.316  1.00 52.22           N1+
ATOM    898  NH2 ARG A 543       1.869  -6.028  66.923  1.00 69.52           N  
ATOM    899  N   LYS A 544       6.079  -5.203  61.874  1.00 29.50           N  
ATOM    900  CA  LYS A 544       7.530  -5.014  61.844  1.00 29.99           C  
ATOM    901  C   LYS A 544       8.075  -4.972  60.421  1.00 34.77           C  
ATOM    902  O   LYS A 544       8.925  -4.131  60.122  1.00 34.51           O  
ATOM    903  CB  LYS A 544       8.280  -6.038  62.736  1.00 34.71           C  
ATOM    904  CG  LYS A 544       8.185  -7.511  62.337  1.00 56.94           C  
ATOM    905  CD  LYS A 544       8.975  -8.391  63.300  1.00 68.44           C  
ATOM    906  CE  LYS A 544       8.169  -8.837  64.497  1.00 73.25           C  
ATOM    907  NZ  LYS A 544       9.010  -9.514  65.515  1.00 76.16           N1+
ATOM    908  N   GLY A 545       7.577  -5.849  59.549  1.00 29.64           N  
ATOM    909  CA  GLY A 545       8.014  -5.882  58.166  1.00 28.71           C  
ATOM    910  C   GLY A 545       7.650  -4.607  57.432  1.00 28.23           C  
ATOM    911  O   GLY A 545       8.459  -4.083  56.687  1.00 27.29           O  
ATOM    912  N   LEU A 546       6.451  -4.086  57.680  1.00 23.54           N  
ATOM    913  CA  LEU A 546       5.980  -2.878  56.994  1.00 24.06           C  
ATOM    914  C   LEU A 546       6.688  -1.609  57.429  1.00 27.76           C  
ATOM    915  O   LEU A 546       6.965  -0.751  56.591  1.00 25.55           O  
ATOM    916  CB  LEU A 546       4.473  -2.737  57.109  1.00 24.04           C  
ATOM    917  CG  LEU A 546       3.666  -3.805  56.360  1.00 28.40           C  
ATOM    918  CD1 LEU A 546       2.186  -3.622  56.597  1.00 28.48           C  
ATOM    919  CD2 LEU A 546       4.011  -3.816  54.873  1.00 31.44           C  
ATOM    920  N   LEU A 547       6.998  -1.477  58.727  1.00 25.08           N  
ATOM    921  CA  LEU A 547       7.706  -0.272  59.191  1.00 23.38           C  
ATOM    922  C   LEU A 547       9.081  -0.262  58.610  1.00 26.46           C  
ATOM    923  O   LEU A 547       9.533   0.790  58.140  1.00 25.76           O  
ATOM    924  CB  LEU A 547       7.711  -0.150  60.718  1.00 22.90           C  
ATOM    925  CG  LEU A 547       6.367   0.218  61.322  1.00 25.41           C  
ATOM    926  CD1 LEU A 547       6.333  -0.079  62.811  1.00 27.57           C  
ATOM    927  CD2 LEU A 547       6.001   1.688  61.047  1.00 26.80           C  
ATOM    928  N   ILE A 548       9.744  -1.438  58.579  1.00 22.78           N  
ATOM    929  CA  ILE A 548      11.067  -1.572  57.975  1.00 22.21           C  
ATOM    930  C   ILE A 548      10.997  -1.328  56.463  1.00 25.23           C  
ATOM    931  O   ILE A 548      11.828  -0.584  55.941  1.00 21.88           O  
ATOM    932  CB  ILE A 548      11.760  -2.926  58.336  1.00 24.81           C  
ATOM    933  CG1 ILE A 548      12.013  -3.003  59.864  1.00 25.72           C  
ATOM    934  CG2 ILE A 548      13.051  -3.149  57.534  1.00 27.94           C  
ATOM    935  CD1 ILE A 548      13.032  -1.913  60.455  1.00 29.06           C  
ATOM    936  N   ALA A 549       9.995  -1.928  55.773  1.00 24.09           N  
ATOM    937  CA  ALA A 549       9.823  -1.758  54.326  1.00 22.98           C  
ATOM    938  C   ALA A 549       9.706  -0.269  54.026  1.00 23.43           C  
ATOM    939  O   ALA A 549      10.351   0.178  53.092  1.00 23.50           O  
ATOM    940  CB  ALA A 549       8.576  -2.484  53.834  1.00 24.40           C  
ATOM    941  N   CYS A 550       8.903   0.467  54.803  1.00 20.07           N  
ATOM    942  CA  CYS A 550       8.747   1.915  54.594  1.00 19.91           C  
ATOM    943  C   CYS A 550      10.065   2.663  54.768  1.00 23.14           C  
ATOM    944  O   CYS A 550      10.411   3.481  53.929  1.00 21.42           O  
ATOM    945  CB  CYS A 550       7.658   2.495  55.465  1.00 20.57           C  
ATOM    946  SG  CYS A 550       5.979   2.045  54.935  1.00 24.31           S  
ATOM    947  N   LEU A 551      10.822   2.373  55.826  1.00 20.48           N  
ATOM    948  CA  LEU A 551      12.086   3.087  55.979  1.00 19.49           C  
ATOM    949  C   LEU A 551      13.057   2.842  54.823  1.00 22.16           C  
ATOM    950  O   LEU A 551      13.832   3.726  54.474  1.00 23.47           O  
ATOM    951  CB  LEU A 551      12.748   2.726  57.315  1.00 19.52           C  
ATOM    952  CG  LEU A 551      13.934   3.610  57.744  1.00 23.51           C  
ATOM    953  CD1 LEU A 551      13.440   4.939  58.322  1.00 22.84           C  
ATOM    954  CD2 LEU A 551      14.781   2.898  58.819  1.00 27.93           C  
ATOM    955  N   CYS A 552      13.030   1.645  54.245  1.00 18.69           N  
ATOM    956  CA  CYS A 552      13.938   1.220  53.197  1.00 19.64           C  
ATOM    957  C   CYS A 552      13.406   1.333  51.781  1.00 21.94           C  
ATOM    958  O   CYS A 552      14.163   1.063  50.858  1.00 24.57           O  
ATOM    959  CB  CYS A 552      14.326  -0.233  53.459  1.00 20.95           C  
ATOM    960  SG  CYS A 552      15.159  -0.517  55.043  1.00 26.61           S  
ATOM    961  N   HIS A 553      12.124   1.687  51.595  1.00 20.29           N  
ATOM    962  CA  HIS A 553      11.450   1.612  50.301  1.00 18.45           C  
ATOM    963  C   HIS A 553      12.096   2.401  49.162  1.00 21.42           C  
ATOM    964  O   HIS A 553      11.831   2.065  47.999  1.00 21.12           O  
ATOM    965  CB  HIS A 553       9.956   1.943  50.445  1.00 18.00           C  
ATOM    966  CG  HIS A 553       9.667   3.384  50.279  1.00 19.74           C  
ATOM    967  CD2 HIS A 553       9.287   4.048  49.170  1.00 19.32           C  
ATOM    968  ND1 HIS A 553       9.842   4.287  51.319  1.00 20.59           N  
ATOM    969  CE1 HIS A 553       9.571   5.471  50.802  1.00 19.37           C  
ATOM    970  NE2 HIS A 553       9.204   5.363  49.518  1.00 17.85           N  
ATOM    971  N   ASP A 554      12.917   3.425  49.467  1.00 17.79           N  
ATOM    972  CA  ASP A 554      13.586   4.185  48.402  1.00 16.09           C  
ATOM    973  C   ASP A 554      15.116   4.172  48.564  1.00 23.24           C  
ATOM    974  O   ASP A 554      15.802   5.031  48.006  1.00 22.91           O  
ATOM    975  CB  ASP A 554      13.036   5.636  48.352  1.00 16.65           C  
ATOM    976  CG  ASP A 554      11.825   5.835  47.445  1.00 18.88           C  
ATOM    977  OD1 ASP A 554      11.732   5.143  46.392  1.00 18.42           O  
ATOM    978  OD2 ASP A 554      11.003   6.701  47.756  1.00 18.34           O1-
ATOM    979  N   LEU A 555      15.661   3.158  49.277  1.00 21.61           N  
ATOM    980  CA  LEU A 555      17.115   3.039  49.528  1.00 21.93           C  
ATOM    981  C   LEU A 555      17.975   3.156  48.282  1.00 24.92           C  
ATOM    982  O   LEU A 555      17.707   2.488  47.292  1.00 26.00           O  
ATOM    983  CB  LEU A 555      17.433   1.690  50.194  1.00 22.34           C  
ATOM    984  CG  LEU A 555      17.601   1.686  51.668  1.00 28.87           C  
ATOM    985  CD1 LEU A 555      17.777   0.248  52.142  1.00 28.87           C  
ATOM    986  CD2 LEU A 555      18.815   2.538  52.099  1.00 28.27           C  
ATOM    987  N   ASP A 556      19.035   4.013  48.338  1.00 22.36           N  
ATOM    988  CA  ASP A 556      19.969   4.228  47.244  1.00 23.40           C  
ATOM    989  C   ASP A 556      19.315   4.825  46.008  1.00 26.03           C  
ATOM    990  O   ASP A 556      19.810   4.653  44.891  1.00 26.15           O  
ATOM    991  CB  ASP A 556      20.750   2.936  46.909  1.00 25.07           C  
ATOM    992  CG  ASP A 556      22.003   3.180  46.096  1.00 31.06           C  
ATOM    993  OD1 ASP A 556      22.686   4.195  46.351  1.00 32.45           O  
ATOM    994  OD2 ASP A 556      22.294   2.362  45.196  1.00 34.46           O1-
ATOM    995  N   HIS A 557      18.199   5.574  46.201  1.00 22.02           N  
ATOM    996  CA  HIS A 557      17.581   6.218  45.055  1.00 20.36           C  
ATOM    997  C   HIS A 557      18.617   7.216  44.514  1.00 24.34           C  
ATOM    998  O   HIS A 557      19.282   7.879  45.311  1.00 26.12           O  
ATOM    999  CB  HIS A 557      16.297   6.951  45.482  1.00 20.63           C  
ATOM   1000  CG  HIS A 557      15.358   7.157  44.347  1.00 23.36           C  
ATOM   1001  CD2 HIS A 557      14.143   6.601  44.117  1.00 23.13           C  
ATOM   1002  ND1 HIS A 557      15.633   8.064  43.343  1.00 24.74           N  
ATOM   1003  CE1 HIS A 557      14.613   7.980  42.502  1.00 23.23           C  
ATOM   1004  NE2 HIS A 557      13.694   7.110  42.930  1.00 22.68           N  
ATOM   1005  N   ARG A 558      18.778   7.279  43.191  1.00 22.95           N  
ATOM   1006  CA  ARG A 558      19.775   8.132  42.523  1.00 24.63           C  
ATOM   1007  C   ARG A 558      19.199   9.447  41.997  1.00 29.93           C  
ATOM   1008  O   ARG A 558      19.936  10.270  41.442  1.00 30.20           O  
ATOM   1009  CB  ARG A 558      20.405   7.375  41.334  1.00 25.85           C  
ATOM   1010  CG  ARG A 558      20.722   5.896  41.592  1.00 37.11           C  
ATOM   1011  CD  ARG A 558      21.887   5.703  42.548  1.00 43.48           C  
ATOM   1012  NE  ARG A 558      22.086   4.281  42.851  1.00 54.68           N  
ATOM   1013  CZ  ARG A 558      22.905   3.475  42.178  1.00 68.64           C  
ATOM   1014  NH1 ARG A 558      23.627   3.944  41.167  1.00 56.57           N1+
ATOM   1015  NH2 ARG A 558      23.010   2.197  42.513  1.00 51.67           N  
ATOM   1016  N   GLY A 559      17.895   9.618  42.159  1.00 25.82           N  
ATOM   1017  CA  GLY A 559      17.191  10.793  41.694  1.00 25.02           C  
ATOM   1018  C   GLY A 559      16.715  10.650  40.267  1.00 27.54           C  
ATOM   1019  O   GLY A 559      16.377  11.654  39.643  1.00 29.20           O  
ATOM   1020  N   PHE A 560      16.685   9.404  39.732  1.00 24.32           N  
ATOM   1021  CA  PHE A 560      16.244   9.086  38.370  1.00 23.62           C  
ATOM   1022  C   PHE A 560      15.099   8.102  38.410  1.00 26.59           C  
ATOM   1023  O   PHE A 560      15.112   7.150  39.201  1.00 25.56           O  
ATOM   1024  CB  PHE A 560      17.393   8.527  37.497  1.00 27.11           C  
ATOM   1025  CG  PHE A 560      18.469   9.552  37.219  1.00 29.00           C  
ATOM   1026  CD1 PHE A 560      19.541   9.717  38.092  1.00 33.98           C  
ATOM   1027  CD2 PHE A 560      18.397  10.373  36.103  1.00 32.33           C  
ATOM   1028  CE1 PHE A 560      20.532  10.672  37.839  1.00 35.94           C  
ATOM   1029  CE2 PHE A 560      19.384  11.329  35.852  1.00 35.99           C  
ATOM   1030  CZ  PHE A 560      20.450  11.468  36.720  1.00 35.39           C  
ATOM   1031  N   SER A 561      14.100   8.350  37.572  1.00 23.03           N  
ATOM   1032  CA  SER A 561      12.866   7.564  37.474  1.00 22.93           C  
ATOM   1033  C   SER A 561      13.063   6.249  36.709  1.00 26.08           C  
ATOM   1034  O   SER A 561      14.058   6.116  35.976  1.00 25.59           O  
ATOM   1035  CB  SER A 561      11.823   8.406  36.739  1.00 24.54           C  
ATOM   1036  OG  SER A 561      12.132   8.545  35.358  1.00 26.23           O  
ATOM   1037  N   ASN A 562      12.091   5.315  36.810  1.00 20.60           N  
ATOM   1038  CA  ASN A 562      12.147   4.075  36.039  1.00 20.92           C  
ATOM   1039  C   ASN A 562      12.105   4.418  34.533  1.00 26.12           C  
ATOM   1040  O   ASN A 562      12.755   3.739  33.731  1.00 27.18           O  
ATOM   1041  CB  ASN A 562      10.987   3.125  36.405  1.00 23.29           C  
ATOM   1042  CG  ASN A 562      11.148   2.421  37.723  1.00 29.94           C  
ATOM   1043  ND2 ASN A 562      10.029   1.870  38.258  1.00 26.63           N  
ATOM   1044  OD1 ASN A 562      12.265   2.364  38.276  1.00 24.47           O  
ATOM   1045  N   SER A 563      11.398   5.516  34.166  1.00 24.08           N  
ATOM   1046  CA  SER A 563      11.291   5.976  32.769  1.00 24.12           C  
ATOM   1047  C   SER A 563      12.681   6.284  32.189  1.00 27.80           C  
ATOM   1048  O   SER A 563      12.985   5.843  31.070  1.00 26.91           O  
ATOM   1049  CB  SER A 563      10.376   7.201  32.665  1.00 27.49           C  
ATOM   1050  OG  SER A 563       8.995   6.863  32.771  1.00 36.08           O  
ATOM   1051  N   TYR A 564      13.517   7.005  32.964  1.00 25.87           N  
ATOM   1052  CA  TYR A 564      14.883   7.380  32.569  1.00 26.29           C  
ATOM   1053  C   TYR A 564      15.777   6.142  32.379  1.00 30.97           C  
ATOM   1054  O   TYR A 564      16.459   6.012  31.348  1.00 28.32           O  
ATOM   1055  CB  TYR A 564      15.498   8.334  33.601  1.00 28.39           C  
ATOM   1056  CG  TYR A 564      16.912   8.766  33.265  1.00 29.56           C  
ATOM   1057  CD1 TYR A 564      17.158   9.980  32.628  1.00 31.72           C  
ATOM   1058  CD2 TYR A 564      18.006   7.968  33.600  1.00 31.39           C  
ATOM   1059  CE1 TYR A 564      18.457  10.388  32.318  1.00 34.21           C  
ATOM   1060  CE2 TYR A 564      19.312   8.357  33.280  1.00 33.33           C  
ATOM   1061  CZ  TYR A 564      19.533   9.572  32.639  1.00 42.93           C  
ATOM   1062  OH  TYR A 564      20.811   9.979  32.303  1.00 43.50           O  
ATOM   1063  N   LEU A 565      15.793   5.252  33.383  1.00 27.32           N  
ATOM   1064  CA  LEU A 565      16.606   4.039  33.349  1.00 26.07           C  
ATOM   1065  C   LEU A 565      16.238   3.118  32.185  1.00 30.55           C  
ATOM   1066  O   LEU A 565      17.132   2.557  31.552  1.00 29.74           O  
ATOM   1067  CB  LEU A 565      16.591   3.303  34.688  1.00 25.90           C  
ATOM   1068  CG  LEU A 565      16.954   4.119  35.936  1.00 28.91           C  
ATOM   1069  CD1 LEU A 565      16.520   3.392  37.169  1.00 30.03           C  
ATOM   1070  CD2 LEU A 565      18.461   4.461  36.001  1.00 31.59           C  
ATOM   1071  N   GLN A 566      14.941   2.991  31.882  1.00 26.58           N  
ATOM   1072  CA  GLN A 566      14.490   2.147  30.787  1.00 28.71           C  
ATOM   1073  C   GLN A 566      14.688   2.805  29.417  1.00 36.24           C  
ATOM   1074  O   GLN A 566      15.023   2.102  28.462  1.00 37.18           O  
ATOM   1075  CB  GLN A 566      13.041   1.690  31.009  1.00 29.96           C  
ATOM   1076  CG  GLN A 566      12.936   0.756  32.221  1.00 28.94           C  
ATOM   1077  CD  GLN A 566      11.510   0.413  32.585  1.00 42.53           C  
ATOM   1078  NE2 GLN A 566      11.254   0.198  33.872  1.00 32.44           N  
ATOM   1079  OE1 GLN A 566      10.634   0.324  31.729  1.00 37.87           O  
ATOM   1080  N   LYS A 567      14.504   4.140  29.313  1.00 34.62           N  
ATOM   1081  CA  LYS A 567      14.696   4.830  28.029  1.00 34.87           C  
ATOM   1082  C   LYS A 567      16.162   4.945  27.644  1.00 39.09           C  
ATOM   1083  O   LYS A 567      16.466   4.897  26.453  1.00 40.27           O  
ATOM   1084  CB  LYS A 567      14.003   6.202  27.972  1.00 37.18           C  
ATOM   1085  N   PHE A 568      17.069   5.104  28.619  1.00 36.32           N  
ATOM   1086  CA  PHE A 568      18.495   5.217  28.297  1.00 37.16           C  
ATOM   1087  C   PHE A 568      19.255   3.908  28.449  1.00 40.54           C  
ATOM   1088  O   PHE A 568      20.480   3.931  28.482  1.00 41.94           O  
ATOM   1089  CB  PHE A 568      19.172   6.343  29.083  1.00 39.54           C  
ATOM   1090  CG  PHE A 568      18.683   7.696  28.652  1.00 41.87           C  
ATOM   1091  CD1 PHE A 568      17.742   8.385  29.406  1.00 44.68           C  
ATOM   1092  CD2 PHE A 568      19.132   8.270  27.472  1.00 44.91           C  
ATOM   1093  CE1 PHE A 568      17.274   9.633  28.997  1.00 45.66           C  
ATOM   1094  CE2 PHE A 568      18.655   9.518  27.061  1.00 47.76           C  
ATOM   1095  CZ  PHE A 568      17.738  10.195  27.833  1.00 44.99           C  
ATOM   1096  N   ASP A 569      18.533   2.778  28.532  1.00 34.84           N  
ATOM   1097  CA  ASP A 569      19.084   1.422  28.667  1.00 34.54           C  
ATOM   1098  C   ASP A 569      20.178   1.325  29.736  1.00 37.26           C  
ATOM   1099  O   ASP A 569      21.240   0.767  29.481  1.00 37.36           O  
ATOM   1100  CB  ASP A 569      19.568   0.850  27.303  1.00 36.43           C  
ATOM   1101  CG  ASP A 569      18.539   0.831  26.183  1.00 46.96           C  
ATOM   1102  OD1 ASP A 569      18.876   1.277  25.063  1.00 47.40           O  
ATOM   1103  OD2 ASP A 569      17.393   0.369  26.426  1.00 47.80           O1-
ATOM   1104  N   HIS A 570      19.922   1.877  30.936  1.00 33.47           N  
ATOM   1105  CA  HIS A 570      20.875   1.839  32.061  1.00 32.89           C  
ATOM   1106  C   HIS A 570      21.016   0.377  32.499  1.00 37.49           C  
ATOM   1107  O   HIS A 570      20.022  -0.343  32.381  1.00 34.24           O  
ATOM   1108  CB  HIS A 570      20.314   2.658  33.250  1.00 33.06           C  
ATOM   1109  CG  HIS A 570      21.270   2.831  34.384  1.00 35.80           C  
ATOM   1110  CD2 HIS A 570      22.119   3.850  34.651  1.00 37.68           C  
ATOM   1111  ND1 HIS A 570      21.405   1.871  35.365  1.00 37.69           N  
ATOM   1112  CE1 HIS A 570      22.326   2.327  36.199  1.00 37.34           C  
ATOM   1113  NE2 HIS A 570      22.790   3.515  35.807  1.00 37.79           N  
ATOM   1114  N   PRO A 571      22.193  -0.086  33.018  1.00 38.00           N  
ATOM   1115  CA  PRO A 571      22.307  -1.497  33.445  1.00 38.97           C  
ATOM   1116  C   PRO A 571      21.239  -1.963  34.434  1.00 42.86           C  
ATOM   1117  O   PRO A 571      20.885  -3.144  34.414  1.00 43.91           O  
ATOM   1118  CB  PRO A 571      23.714  -1.584  34.054  1.00 41.09           C  
ATOM   1119  CG  PRO A 571      24.152  -0.174  34.275  1.00 45.78           C  
ATOM   1120  CD  PRO A 571      23.481   0.618  33.196  1.00 40.84           C  
ATOM   1121  N   LEU A 572      20.702  -1.046  35.279  1.00 38.33           N  
ATOM   1122  CA  LEU A 572      19.662  -1.394  36.250  1.00 36.38           C  
ATOM   1123  C   LEU A 572      18.410  -1.928  35.554  1.00 38.24           C  
ATOM   1124  O   LEU A 572      17.783  -2.849  36.081  1.00 37.79           O  
ATOM   1125  CB  LEU A 572      19.319  -0.228  37.198  1.00 36.22           C  
ATOM   1126  CG  LEU A 572      20.317   0.086  38.323  1.00 41.04           C  
ATOM   1127  CD1 LEU A 572      20.055   1.462  38.922  1.00 41.32           C  
ATOM   1128  CD2 LEU A 572      20.233  -0.938  39.439  1.00 43.66           C  
ATOM   1129  N   ALA A 573      18.058  -1.353  34.377  1.00 33.94           N  
ATOM   1130  CA  ALA A 573      16.908  -1.734  33.556  1.00 34.95           C  
ATOM   1131  C   ALA A 573      17.100  -3.106  32.895  1.00 40.97           C  
ATOM   1132  O   ALA A 573      16.115  -3.805  32.665  1.00 39.04           O  
ATOM   1133  CB  ALA A 573      16.630  -0.682  32.498  1.00 35.98           C  
ATOM   1134  N   ALA A 574      18.355  -3.483  32.576  1.00 39.20           N  
ATOM   1135  CA  ALA A 574      18.652  -4.796  31.973  1.00 40.15           C  
ATOM   1136  C   ALA A 574      18.395  -5.865  33.063  1.00 44.37           C  
ATOM   1137  O   ALA A 574      17.678  -6.843  32.825  1.00 44.75           O  
ATOM   1138  CB  ALA A 574      20.109  -4.842  31.503  1.00 40.68           C  
ATOM   1139  N   LEU A 575      18.951  -5.626  34.270  1.00 40.95           N  
ATOM   1140  CA  LEU A 575      18.830  -6.444  35.472  1.00 41.02           C  
ATOM   1141  C   LEU A 575      17.360  -6.541  35.935  1.00 43.10           C  
ATOM   1142  O   LEU A 575      16.865  -7.648  36.159  1.00 42.56           O  
ATOM   1143  CB  LEU A 575      19.736  -5.832  36.566  1.00 41.89           C  
ATOM   1144  CG  LEU A 575      19.971  -6.600  37.881  1.00 48.39           C  
ATOM   1145  CD1 LEU A 575      20.534  -8.005  37.631  1.00 49.29           C  
ATOM   1146  CD2 LEU A 575      20.936  -5.835  38.773  1.00 51.20           C  
ATOM   1147  N   TYR A 576      16.660  -5.393  36.046  1.00 37.01           N  
ATOM   1148  CA  TYR A 576      15.255  -5.342  36.484  1.00 35.35           C  
ATOM   1149  C   TYR A 576      14.389  -4.662  35.423  1.00 37.73           C  
ATOM   1150  O   TYR A 576      14.248  -3.443  35.424  1.00 36.73           O  
ATOM   1151  CB  TYR A 576      15.134  -4.613  37.839  1.00 35.85           C  
ATOM   1152  CG  TYR A 576      16.160  -4.980  38.893  1.00 36.97           C  
ATOM   1153  CD1 TYR A 576      16.230  -6.274  39.410  1.00 38.45           C  
ATOM   1154  CD2 TYR A 576      17.009  -4.016  39.432  1.00 38.46           C  
ATOM   1155  CE1 TYR A 576      17.131  -6.600  40.427  1.00 39.17           C  
ATOM   1156  CE2 TYR A 576      17.918  -4.331  40.443  1.00 39.16           C  
ATOM   1157  CZ  TYR A 576      17.977  -5.625  40.936  1.00 43.58           C  
ATOM   1158  OH  TYR A 576      18.887  -5.920  41.922  1.00 42.68           O  
ATOM   1159  N   SER A 577      13.821  -5.463  34.511  1.00 33.85           N  
ATOM   1160  CA  SER A 577      12.999  -5.024  33.374  1.00 33.79           C  
ATOM   1161  C   SER A 577      11.784  -4.151  33.713  1.00 36.04           C  
ATOM   1162  O   SER A 577      11.398  -3.315  32.889  1.00 36.25           O  
ATOM   1163  CB  SER A 577      12.555  -6.226  32.542  1.00 37.95           C  
ATOM   1164  OG  SER A 577      12.507  -7.404  33.331  1.00 49.27           O  
ATOM   1165  N   THR A 578      11.157  -4.374  34.884  1.00 29.81           N  
ATOM   1166  CA  THR A 578       9.976  -3.618  35.345  1.00 28.73           C  
ATOM   1167  C   THR A 578      10.198  -3.321  36.816  1.00 28.62           C  
ATOM   1168  O   THR A 578      10.913  -4.067  37.483  1.00 27.05           O  
ATOM   1169  CB  THR A 578       8.660  -4.414  35.163  1.00 35.75           C  
ATOM   1170  CG2 THR A 578       8.257  -4.572  33.709  1.00 34.73           C  
ATOM   1171  OG1 THR A 578       8.786  -5.690  35.792  1.00 34.42           O  
ATOM   1172  N   SER A 579       9.578  -2.244  37.350  1.00 23.92           N  
ATOM   1173  CA  SER A 579       9.792  -1.874  38.758  1.00 21.53           C  
ATOM   1174  C   SER A 579      11.286  -1.861  39.051  1.00 24.23           C  
ATOM   1175  O   SER A 579      11.715  -2.364  40.083  1.00 25.30           O  
ATOM   1176  CB  SER A 579       9.063  -2.809  39.732  1.00 23.96           C  
ATOM   1177  OG  SER A 579       7.694  -2.940  39.411  1.00 26.13           O  
ATOM   1178  N   THR A 580      12.059  -1.285  38.134  1.00 21.68           N  
ATOM   1179  CA  THR A 580      13.519  -1.216  38.153  1.00 21.36           C  
ATOM   1180  C   THR A 580      14.079  -0.738  39.491  1.00 25.25           C  
ATOM   1181  O   THR A 580      14.778  -1.489  40.172  1.00 24.82           O  
ATOM   1182  CB  THR A 580      13.993  -0.380  36.959  1.00 28.81           C  
ATOM   1183  CG2 THR A 580      15.500  -0.335  36.827  1.00 31.29           C  
ATOM   1184  OG1 THR A 580      13.405  -0.885  35.758  1.00 24.33           O  
ATOM   1185  N   MET A 581      13.771   0.519  39.891  1.00 21.32           N  
ATOM   1186  CA  MET A 581      14.270   1.043  41.155  1.00 21.29           C  
ATOM   1187  C   MET A 581      13.738   0.272  42.358  1.00 24.55           C  
ATOM   1188  O   MET A 581      14.462   0.099  43.329  1.00 24.36           O  
ATOM   1189  CB  MET A 581      13.962   2.562  41.295  1.00 23.00           C  
ATOM   1190  CG  MET A 581      14.822   3.431  40.401  1.00 26.48           C  
ATOM   1191  SD  MET A 581      16.626   3.131  40.585  1.00 30.23           S  
ATOM   1192  CE  MET A 581      16.887   3.496  42.279  1.00 27.90           C  
ATOM   1193  N   GLU A 582      12.479  -0.171  42.318  1.00 21.80           N  
ATOM   1194  CA  GLU A 582      11.904  -0.885  43.466  1.00 22.27           C  
ATOM   1195  C   GLU A 582      12.601  -2.205  43.736  1.00 26.11           C  
ATOM   1196  O   GLU A 582      12.822  -2.541  44.905  1.00 25.42           O  
ATOM   1197  CB  GLU A 582      10.377  -1.049  43.341  1.00 23.20           C  
ATOM   1198  CG  GLU A 582       9.660   0.297  43.273  1.00 25.63           C  
ATOM   1199  CD  GLU A 582       9.799   1.106  41.980  1.00 38.34           C  
ATOM   1200  OE1 GLU A 582      10.111   0.516  40.922  1.00 24.40           O  
ATOM   1201  OE2 GLU A 582       9.597   2.338  42.017  1.00 32.41           O1-
ATOM   1202  N   GLN A 583      13.026  -2.900  42.674  1.00 23.77           N  
ATOM   1203  CA  GLN A 583      13.767  -4.163  42.822  1.00 22.34           C  
ATOM   1204  C   GLN A 583      15.125  -3.827  43.414  1.00 26.79           C  
ATOM   1205  O   GLN A 583      15.599  -4.534  44.291  1.00 27.61           O  
ATOM   1206  CB  GLN A 583      13.891  -4.880  41.471  1.00 22.91           C  
ATOM   1207  CG  GLN A 583      12.550  -5.399  40.989  1.00 28.87           C  
ATOM   1208  CD  GLN A 583      12.696  -6.481  39.956  1.00 42.07           C  
ATOM   1209  NE2 GLN A 583      13.170  -7.632  40.382  1.00 29.59           N  
ATOM   1210  OE1 GLN A 583      12.380  -6.306  38.776  1.00 37.57           O  
ATOM   1211  N   HIS A 584      15.708  -2.699  42.987  1.00 24.12           N  
ATOM   1212  CA  HIS A 584      16.995  -2.233  43.505  1.00 24.17           C  
ATOM   1213  C   HIS A 584      16.869  -1.907  44.984  1.00 27.06           C  
ATOM   1214  O   HIS A 584      17.686  -2.367  45.769  1.00 26.01           O  
ATOM   1215  CB  HIS A 584      17.498  -1.020  42.723  1.00 25.57           C  
ATOM   1216  CG  HIS A 584      18.827  -0.532  43.204  1.00 29.75           C  
ATOM   1217  CD2 HIS A 584      19.167   0.652  43.767  1.00 32.33           C  
ATOM   1218  ND1 HIS A 584      19.964  -1.334  43.119  1.00 31.83           N  
ATOM   1219  CE1 HIS A 584      20.950  -0.608  43.619  1.00 31.74           C  
ATOM   1220  NE2 HIS A 584      20.526   0.595  44.012  1.00 32.45           N  
ATOM   1221  N   HIS A 585      15.835  -1.126  45.383  1.00 24.49           N  
ATOM   1222  CA  HIS A 585      15.611  -0.772  46.782  1.00 22.30           C  
ATOM   1223  C   HIS A 585      15.526  -2.015  47.666  1.00 26.58           C  
ATOM   1224  O   HIS A 585      16.132  -2.029  48.733  1.00 27.56           O  
ATOM   1225  CB  HIS A 585      14.359   0.087  46.958  1.00 22.31           C  
ATOM   1226  CG  HIS A 585      14.300   1.329  46.110  1.00 24.46           C  
ATOM   1227  CD2 HIS A 585      13.264   1.840  45.401  1.00 25.07           C  
ATOM   1228  ND1 HIS A 585      15.388   2.169  45.981  1.00 25.57           N  
ATOM   1229  CE1 HIS A 585      14.992   3.160  45.199  1.00 24.03           C  
ATOM   1230  NE2 HIS A 585      13.728   2.996  44.809  1.00 24.66           N  
ATOM   1231  N   PHE A 586      14.821  -3.077  47.199  1.00 23.62           N  
ATOM   1232  CA  PHE A 586      14.717  -4.327  47.971  1.00 23.98           C  
ATOM   1233  C   PHE A 586      16.071  -5.034  48.063  1.00 30.62           C  
ATOM   1234  O   PHE A 586      16.405  -5.517  49.146  1.00 31.69           O  
ATOM   1235  CB  PHE A 586      13.646  -5.278  47.412  1.00 25.39           C  
ATOM   1236  CG  PHE A 586      13.625  -6.596  48.158  1.00 25.82           C  
ATOM   1237  CD1 PHE A 586      13.160  -6.665  49.462  1.00 28.05           C  
ATOM   1238  CD2 PHE A 586      14.111  -7.753  47.568  1.00 28.40           C  
ATOM   1239  CE1 PHE A 586      13.159  -7.877  50.163  1.00 29.16           C  
ATOM   1240  CE2 PHE A 586      14.105  -8.966  48.268  1.00 30.13           C  
ATOM   1241  CZ  PHE A 586      13.625  -9.016  49.556  1.00 27.65           C  
ATOM   1242  N   SER A 587      16.842  -5.090  46.951  1.00 29.08           N  
ATOM   1243  CA  SER A 587      18.173  -5.722  46.947  1.00 30.27           C  
ATOM   1244  C   SER A 587      19.064  -5.027  47.980  1.00 34.32           C  
ATOM   1245  O   SER A 587      19.764  -5.698  48.740  1.00 34.29           O  
ATOM   1246  CB  SER A 587      18.807  -5.667  45.564  1.00 34.71           C  
ATOM   1247  OG  SER A 587      20.146  -6.136  45.612  1.00 46.32           O  
ATOM   1248  N   GLN A 588      19.004  -3.670  48.031  1.00 28.62           N  
ATOM   1249  CA  GLN A 588      19.744  -2.842  48.989  1.00 27.75           C  
ATOM   1250  C   GLN A 588      19.350  -3.116  50.422  1.00 30.05           C  
ATOM   1251  O   GLN A 588      20.223  -3.107  51.282  1.00 30.18           O  
ATOM   1252  CB  GLN A 588      19.588  -1.349  48.683  1.00 27.88           C  
ATOM   1253  CG  GLN A 588      20.173  -0.960  47.340  1.00 31.84           C  
ATOM   1254  CD  GLN A 588      21.664  -0.756  47.386  1.00 51.02           C  
ATOM   1255  NE2 GLN A 588      22.419  -1.657  46.777  1.00 39.35           N  
ATOM   1256  OE1 GLN A 588      22.150   0.213  47.959  1.00 52.98           O  
ATOM   1257  N   THR A 589      18.048  -3.368  50.699  1.00 24.95           N  
ATOM   1258  CA  THR A 589      17.533  -3.675  52.034  1.00 24.19           C  
ATOM   1259  C   THR A 589      18.173  -4.981  52.519  1.00 29.95           C  
ATOM   1260  O   THR A 589      18.708  -5.015  53.624  1.00 30.72           O  
ATOM   1261  CB  THR A 589      16.005  -3.744  52.013  1.00 27.51           C  
ATOM   1262  CG2 THR A 589      15.396  -4.018  53.403  1.00 22.78           C  
ATOM   1263  OG1 THR A 589      15.528  -2.490  51.494  1.00 26.97           O  
ATOM   1264  N   VAL A 590      18.148  -6.020  51.671  1.00 28.23           N  
ATOM   1265  CA  VAL A 590      18.725  -7.343  51.981  1.00 29.20           C  
ATOM   1266  C   VAL A 590      20.240  -7.184  52.224  1.00 36.15           C  
ATOM   1267  O   VAL A 590      20.765  -7.760  53.178  1.00 37.60           O  
ATOM   1268  CB  VAL A 590      18.392  -8.379  50.874  1.00 33.80           C  
ATOM   1269  CG1 VAL A 590      19.144  -9.691  51.095  1.00 34.28           C  
ATOM   1270  CG2 VAL A 590      16.897  -8.640  50.802  1.00 33.42           C  
ATOM   1271  N   SER A 591      20.919  -6.370  51.392  1.00 34.09           N  
ATOM   1272  CA  SER A 591      22.352  -6.092  51.506  1.00 34.17           C  
ATOM   1273  C   SER A 591      22.686  -5.463  52.857  1.00 42.39           C  
ATOM   1274  O   SER A 591      23.703  -5.832  53.447  1.00 44.70           O  
ATOM   1275  CB  SER A 591      22.831  -5.211  50.370  1.00 36.35           C  
ATOM   1276  OG  SER A 591      22.950  -5.949  49.172  1.00 43.25           O  
ATOM   1277  N   ILE A 592      21.828  -4.544  53.375  1.00 37.62           N  
ATOM   1278  CA  ILE A 592      22.055  -3.938  54.692  1.00 37.17           C  
ATOM   1279  C   ILE A 592      21.870  -5.008  55.751  1.00 42.41           C  
ATOM   1280  O   ILE A 592      22.724  -5.129  56.625  1.00 42.18           O  
ATOM   1281  CB  ILE A 592      21.208  -2.673  54.964  1.00 39.75           C  
ATOM   1282  CG1 ILE A 592      21.732  -1.517  54.111  1.00 40.59           C  
ATOM   1283  CG2 ILE A 592      21.221  -2.293  56.456  1.00 38.39           C  
ATOM   1284  CD1 ILE A 592      20.883  -0.250  54.120  1.00 47.76           C  
ATOM   1285  N   LEU A 593      20.784  -5.800  55.658  1.00 38.64           N  
ATOM   1286  CA  LEU A 593      20.514  -6.883  56.598  1.00 39.59           C  
ATOM   1287  C   LEU A 593      21.667  -7.894  56.672  1.00 46.28           C  
ATOM   1288  O   LEU A 593      21.870  -8.504  57.717  1.00 47.25           O  
ATOM   1289  CB  LEU A 593      19.221  -7.619  56.228  1.00 39.53           C  
ATOM   1290  CG  LEU A 593      17.905  -6.955  56.591  1.00 43.80           C  
ATOM   1291  CD1 LEU A 593      16.735  -7.696  55.934  1.00 44.05           C  
ATOM   1292  CD2 LEU A 593      17.706  -6.895  58.093  1.00 44.58           C  
ATOM   1293  N   GLN A 594      22.408  -8.074  55.574  1.00 44.05           N  
ATOM   1294  CA  GLN A 594      23.521  -9.018  55.512  1.00 44.61           C  
ATOM   1295  C   GLN A 594      24.795  -8.491  56.185  1.00 51.76           C  
ATOM   1296  O   GLN A 594      25.710  -9.281  56.429  1.00 53.97           O  
ATOM   1297  CB  GLN A 594      23.770  -9.460  54.060  1.00 45.83           C  
ATOM   1298  CG  GLN A 594      22.768 -10.517  53.582  1.00 58.63           C  
ATOM   1299  CD  GLN A 594      22.770 -10.773  52.092  1.00 82.59           C  
ATOM   1300  NE2 GLN A 594      21.961 -11.736  51.662  1.00 78.20           N  
ATOM   1301  OE1 GLN A 594      23.478 -10.129  51.309  1.00 78.38           O  
ATOM   1302  N   LEU A 595      24.861  -7.163  56.497  1.00 47.22           N  
ATOM   1303  CA  LEU A 595      26.028  -6.546  57.147  1.00 46.24           C  
ATOM   1304  C   LEU A 595      26.175  -7.052  58.575  1.00 49.23           C  
ATOM   1305  O   LEU A 595      25.160  -7.295  59.240  1.00 47.52           O  
ATOM   1306  CB  LEU A 595      25.952  -5.007  57.162  1.00 46.01           C  
ATOM   1307  CG  LEU A 595      25.994  -4.240  55.835  1.00 50.19           C  
ATOM   1308  CD1 LEU A 595      25.730  -2.774  56.068  1.00 49.44           C  
ATOM   1309  CD2 LEU A 595      27.330  -4.414  55.104  1.00 52.47           C  
ATOM   1310  N   GLU A 596      27.443  -7.205  59.052  1.00 46.01           N  
ATOM   1311  CA  GLU A 596      27.720  -7.687  60.407  1.00 45.26           C  
ATOM   1312  C   GLU A 596      27.030  -6.814  61.442  1.00 44.34           C  
ATOM   1313  O   GLU A 596      27.205  -5.600  61.417  1.00 44.00           O  
ATOM   1314  CB  GLU A 596      29.243  -7.786  60.663  1.00 47.32           C  
ATOM   1315  CG  GLU A 596      29.613  -8.302  62.051  1.00 62.97           C  
ATOM   1316  CD  GLU A 596      30.840  -9.189  62.133  1.00 94.75           C  
ATOM   1317  OE1 GLU A 596      31.948  -8.713  61.792  1.00 93.72           O  
ATOM   1318  OE2 GLU A 596      30.702 -10.361  62.555  1.00 94.62           O1-
ATOM   1319  N   GLY A 597      26.243  -7.442  62.312  1.00 37.48           N  
ATOM   1320  CA  GLY A 597      25.509  -6.790  63.392  1.00 37.32           C  
ATOM   1321  C   GLY A 597      24.280  -6.005  62.974  1.00 43.38           C  
ATOM   1322  O   GLY A 597      23.722  -5.264  63.792  1.00 43.42           O  
ATOM   1323  N   HIS A 598      23.832  -6.165  61.711  1.00 40.36           N  
ATOM   1324  CA  HIS A 598      22.656  -5.445  61.192  1.00 39.91           C  
ATOM   1325  C   HIS A 598      21.422  -6.317  60.984  1.00 41.71           C  
ATOM   1326  O   HIS A 598      20.352  -5.770  60.670  1.00 39.03           O  
ATOM   1327  CB  HIS A 598      22.991  -4.780  59.852  1.00 42.03           C  
ATOM   1328  CG  HIS A 598      23.956  -3.648  59.931  1.00 46.69           C  
ATOM   1329  CD2 HIS A 598      23.763  -2.334  59.675  1.00 49.26           C  
ATOM   1330  ND1 HIS A 598      25.288  -3.850  60.260  1.00 49.02           N  
ATOM   1331  CE1 HIS A 598      25.855  -2.656  60.205  1.00 48.82           C  
ATOM   1332  NE2 HIS A 598      24.975  -1.714  59.861  1.00 49.29           N  
ATOM   1333  N   ASN A 599      21.543  -7.659  61.134  1.00 37.05           N  
ATOM   1334  CA  ASN A 599      20.378  -8.504  60.886  1.00 35.79           C  
ATOM   1335  C   ASN A 599      19.412  -8.514  62.036  1.00 38.79           C  
ATOM   1336  O   ASN A 599      19.443  -9.389  62.896  1.00 39.82           O  
ATOM   1337  CB  ASN A 599      20.734  -9.922  60.426  1.00 39.22           C  
ATOM   1338  CG  ASN A 599      19.635 -10.521  59.559  1.00 49.39           C  
ATOM   1339  ND2 ASN A 599      20.017 -11.114  58.434  1.00 43.42           N  
ATOM   1340  OD1 ASN A 599      18.437 -10.444  59.874  1.00 42.57           O  
ATOM   1341  N   ILE A 600      18.504  -7.533  62.012  1.00 32.89           N  
ATOM   1342  CA  ILE A 600      17.465  -7.321  63.008  1.00 31.88           C  
ATOM   1343  C   ILE A 600      16.414  -8.433  63.022  1.00 35.11           C  
ATOM   1344  O   ILE A 600      15.657  -8.544  63.981  1.00 33.89           O  
ATOM   1345  CB  ILE A 600      16.816  -5.927  62.800  1.00 35.25           C  
ATOM   1346  CG1 ILE A 600      16.211  -5.788  61.384  1.00 35.26           C  
ATOM   1347  CG2 ILE A 600      17.836  -4.836  63.078  1.00 36.61           C  
ATOM   1348  CD1 ILE A 600      15.140  -4.739  61.263  1.00 46.36           C  
ATOM   1349  N   PHE A 601      16.363  -9.241  61.951  1.00 32.65           N  
ATOM   1350  CA  PHE A 601      15.390 -10.315  61.840  1.00 31.19           C  
ATOM   1351  C   PHE A 601      15.940 -11.701  62.129  1.00 35.94           C  
ATOM   1352  O   PHE A 601      15.168 -12.649  62.058  1.00 34.29           O  
ATOM   1353  CB  PHE A 601      14.727 -10.302  60.456  1.00 31.78           C  
ATOM   1354  CG  PHE A 601      13.910  -9.072  60.162  1.00 30.86           C  
ATOM   1355  CD1 PHE A 601      14.247  -8.237  59.110  1.00 33.20           C  
ATOM   1356  CD2 PHE A 601      12.789  -8.760  60.925  1.00 30.65           C  
ATOM   1357  CE1 PHE A 601      13.478  -7.109  58.826  1.00 31.93           C  
ATOM   1358  CE2 PHE A 601      12.016  -7.638  60.638  1.00 32.77           C  
ATOM   1359  CZ  PHE A 601      12.374  -6.819  59.594  1.00 30.31           C  
ATOM   1360  N   SER A 602      17.249 -11.825  62.442  1.00 34.21           N  
ATOM   1361  CA  SER A 602      17.893 -13.134  62.691  1.00 33.45           C  
ATOM   1362  C   SER A 602      17.255 -13.975  63.795  1.00 35.54           C  
ATOM   1363  O   SER A 602      17.282 -15.200  63.684  1.00 34.05           O  
ATOM   1364  CB  SER A 602      19.381 -12.958  62.944  1.00 36.06           C  
ATOM   1365  OG  SER A 602      20.025 -12.916  61.689  1.00 46.98           O  
ATOM   1366  N   THR A 603      16.639 -13.343  64.801  1.00 31.18           N  
ATOM   1367  CA  THR A 603      15.999 -14.037  65.918  1.00 31.30           C  
ATOM   1368  C   THR A 603      14.608 -14.602  65.575  1.00 35.65           C  
ATOM   1369  O   THR A 603      13.982 -15.245  66.426  1.00 35.21           O  
ATOM   1370  CB  THR A 603      15.994 -13.187  67.188  1.00 38.84           C  
ATOM   1371  CG2 THR A 603      17.388 -12.907  67.698  1.00 32.65           C  
ATOM   1372  OG1 THR A 603      15.267 -11.979  67.006  1.00 42.21           O  
ATOM   1373  N   LEU A 604      14.133 -14.412  64.331  1.00 31.74           N  
ATOM   1374  CA  LEU A 604      12.858 -14.996  63.913  1.00 31.19           C  
ATOM   1375  C   LEU A 604      13.195 -16.426  63.500  1.00 32.50           C  
ATOM   1376  O   LEU A 604      14.339 -16.681  63.113  1.00 31.83           O  
ATOM   1377  CB  LEU A 604      12.304 -14.280  62.662  1.00 31.76           C  
ATOM   1378  CG  LEU A 604      11.886 -12.825  62.815  1.00 36.71           C  
ATOM   1379  CD1 LEU A 604      11.570 -12.231  61.456  1.00 36.89           C  
ATOM   1380  CD2 LEU A 604      10.683 -12.696  63.730  1.00 37.94           C  
ATOM   1381  N   SER A 605      12.215 -17.328  63.507  1.00 29.62           N  
ATOM   1382  CA  SER A 605      12.439 -18.708  63.052  1.00 30.38           C  
ATOM   1383  C   SER A 605      12.709 -18.695  61.530  1.00 36.86           C  
ATOM   1384  O   SER A 605      12.478 -17.666  60.874  1.00 36.53           O  
ATOM   1385  CB  SER A 605      11.220 -19.570  63.366  1.00 34.12           C  
ATOM   1386  OG  SER A 605      10.078 -19.110  62.664  1.00 40.18           O  
ATOM   1387  N   SER A 606      13.219 -19.817  60.968  1.00 32.20           N  
ATOM   1388  CA  SER A 606      13.511 -19.921  59.531  1.00 33.19           C  
ATOM   1389  C   SER A 606      12.272 -19.609  58.649  1.00 39.03           C  
ATOM   1390  O   SER A 606      12.425 -19.002  57.582  1.00 39.54           O  
ATOM   1391  CB  SER A 606      14.148 -21.270  59.184  1.00 38.83           C  
ATOM   1392  OG  SER A 606      13.251 -22.369  59.102  1.00 45.14           O  
ATOM   1393  N   SER A 607      11.057 -19.977  59.126  1.00 35.45           N  
ATOM   1394  CA  SER A 607       9.811 -19.746  58.402  1.00 35.58           C  
ATOM   1395  C   SER A 607       9.369 -18.287  58.492  1.00 39.05           C  
ATOM   1396  O   SER A 607       8.981 -17.714  57.472  1.00 37.51           O  
ATOM   1397  CB  SER A 607       8.705 -20.687  58.870  1.00 40.29           C  
ATOM   1398  OG  SER A 607       8.216 -20.350  60.156  1.00 55.01           O  
ATOM   1399  N   GLU A 608       9.422 -17.691  59.710  1.00 34.42           N  
ATOM   1400  CA  GLU A 608       9.048 -16.296  59.939  1.00 34.10           C  
ATOM   1401  C   GLU A 608      10.008 -15.327  59.232  1.00 40.63           C  
ATOM   1402  O   GLU A 608       9.547 -14.269  58.765  1.00 40.79           O  
ATOM   1403  CB  GLU A 608       8.945 -16.001  61.427  1.00 35.29           C  
ATOM   1404  CG  GLU A 608       7.689 -16.558  62.072  1.00 46.47           C  
ATOM   1405  CD  GLU A 608       7.587 -16.419  63.579  1.00 72.79           C  
ATOM   1406  OE1 GLU A 608       6.446 -16.249  64.064  1.00 68.00           O  
ATOM   1407  OE2 GLU A 608       8.629 -16.484  64.274  1.00 71.79           O1-
ATOM   1408  N   TYR A 609      11.326 -15.681  59.136  1.00 35.84           N  
ATOM   1409  CA  TYR A 609      12.335 -14.863  58.449  1.00 35.27           C  
ATOM   1410  C   TYR A 609      12.015 -14.782  56.961  1.00 39.53           C  
ATOM   1411  O   TYR A 609      12.060 -13.687  56.396  1.00 39.76           O  
ATOM   1412  CB  TYR A 609      13.757 -15.414  58.650  1.00 35.74           C  
ATOM   1413  CG  TYR A 609      14.839 -14.561  57.998  1.00 36.34           C  
ATOM   1414  CD1 TYR A 609      15.380 -13.455  58.656  1.00 37.69           C  
ATOM   1415  CD2 TYR A 609      15.321 -14.858  56.728  1.00 37.16           C  
ATOM   1416  CE1 TYR A 609      16.376 -12.671  58.066  1.00 37.20           C  
ATOM   1417  CE2 TYR A 609      16.317 -14.078  56.127  1.00 38.00           C  
ATOM   1418  CZ  TYR A 609      16.842 -12.984  56.802  1.00 45.77           C  
ATOM   1419  OH  TYR A 609      17.821 -12.204  56.221  1.00 50.71           O  
ATOM   1420  N   GLU A 610      11.706 -15.938  56.323  1.00 35.42           N  
ATOM   1421  CA  GLU A 610      11.374 -15.980  54.896  1.00 34.98           C  
ATOM   1422  C   GLU A 610      10.035 -15.271  54.637  1.00 38.15           C  
ATOM   1423  O   GLU A 610       9.865 -14.650  53.576  1.00 38.20           O  
ATOM   1424  CB  GLU A 610      11.428 -17.424  54.340  1.00 36.59           C  
ATOM   1425  CG  GLU A 610      10.159 -18.249  54.496  1.00 51.00           C  
ATOM   1426  CD  GLU A 610      10.335 -19.759  54.489  1.00 68.27           C  
ATOM   1427  OE1 GLU A 610       9.344 -20.464  54.791  1.00 68.71           O  
ATOM   1428  OE2 GLU A 610      11.453 -20.239  54.188  1.00 47.70           O1-
ATOM   1429  N   GLN A 611       9.109 -15.335  55.620  1.00 32.17           N  
ATOM   1430  CA  GLN A 611       7.802 -14.683  55.564  1.00 32.30           C  
ATOM   1431  C   GLN A 611       7.956 -13.158  55.631  1.00 37.05           C  
ATOM   1432  O   GLN A 611       7.292 -12.449  54.874  1.00 34.59           O  
ATOM   1433  CB  GLN A 611       6.928 -15.130  56.726  1.00 33.46           C  
ATOM   1434  CG  GLN A 611       6.091 -16.366  56.468  1.00 48.16           C  
ATOM   1435  CD  GLN A 611       5.192 -16.602  57.652  1.00 66.99           C  
ATOM   1436  NE2 GLN A 611       5.578 -17.527  58.514  1.00 62.69           N  
ATOM   1437  OE1 GLN A 611       4.157 -15.948  57.819  1.00 62.18           O  
ATOM   1438  N   VAL A 612       8.813 -12.654  56.551  1.00 34.10           N  
ATOM   1439  CA  VAL A 612       9.004 -11.206  56.696  1.00 34.12           C  
ATOM   1440  C   VAL A 612       9.717 -10.627  55.481  1.00 35.89           C  
ATOM   1441  O   VAL A 612       9.373  -9.515  55.083  1.00 35.79           O  
ATOM   1442  CB  VAL A 612       9.648 -10.779  58.049  1.00 38.25           C  
ATOM   1443  CG1 VAL A 612      11.165 -10.915  58.026  1.00 37.64           C  
ATOM   1444  CG2 VAL A 612       9.235  -9.361  58.425  1.00 38.29           C  
ATOM   1445  N   LEU A 613      10.681 -11.354  54.886  1.00 32.50           N  
ATOM   1446  CA  LEU A 613      11.379 -10.876  53.703  1.00 32.27           C  
ATOM   1447  C   LEU A 613      10.410 -10.780  52.513  1.00 35.91           C  
ATOM   1448  O   LEU A 613      10.566  -9.893  51.683  1.00 34.92           O  
ATOM   1449  CB  LEU A 613      12.597 -11.738  53.364  1.00 32.83           C  
ATOM   1450  CG  LEU A 613      13.925 -11.382  54.031  1.00 38.26           C  
ATOM   1451  CD1 LEU A 613      15.054 -12.146  53.365  1.00 38.97           C  
ATOM   1452  CD2 LEU A 613      14.262  -9.894  53.896  1.00 41.47           C  
ATOM   1453  N   GLU A 614       9.401 -11.674  52.459  1.00 32.08           N  
ATOM   1454  CA  GLU A 614       8.377 -11.651  51.400  1.00 30.94           C  
ATOM   1455  C   GLU A 614       7.435 -10.459  51.596  1.00 31.76           C  
ATOM   1456  O   GLU A 614       7.090  -9.797  50.612  1.00 30.27           O  
ATOM   1457  CB  GLU A 614       7.586 -12.969  51.344  1.00 32.14           C  
ATOM   1458  CG  GLU A 614       8.123 -13.927  50.303  1.00 45.45           C  
ATOM   1459  CD  GLU A 614       8.144 -13.362  48.895  1.00 67.33           C  
ATOM   1460  OE1 GLU A 614       9.252 -13.030  48.415  1.00 60.30           O  
ATOM   1461  OE2 GLU A 614       7.059 -13.241  48.279  1.00 59.28           O1-
ATOM   1462  N   ILE A 615       7.036 -10.179  52.858  1.00 27.61           N  
ATOM   1463  CA  ILE A 615       6.178  -9.043  53.220  1.00 26.75           C  
ATOM   1464  C   ILE A 615       6.923  -7.785  52.759  1.00 29.74           C  
ATOM   1465  O   ILE A 615       6.335  -6.957  52.059  1.00 27.10           O  
ATOM   1466  CB  ILE A 615       5.880  -9.010  54.741  1.00 28.74           C  
ATOM   1467  CG1 ILE A 615       4.899 -10.156  55.150  1.00 28.72           C  
ATOM   1468  CG2 ILE A 615       5.362  -7.625  55.200  1.00 27.73           C  
ATOM   1469  CD1 ILE A 615       4.977 -10.568  56.701  1.00 22.83           C  
ATOM   1470  N   ILE A 616       8.233  -7.680  53.101  1.00 26.01           N  
ATOM   1471  CA  ILE A 616       9.060  -6.535  52.711  1.00 23.45           C  
ATOM   1472  C   ILE A 616       9.179  -6.411  51.184  1.00 27.32           C  
ATOM   1473  O   ILE A 616       8.951  -5.311  50.669  1.00 24.73           O  
ATOM   1474  CB  ILE A 616      10.443  -6.536  53.413  1.00 26.05           C  
ATOM   1475  CG1 ILE A 616      10.296  -6.338  54.932  1.00 26.15           C  
ATOM   1476  CG2 ILE A 616      11.390  -5.466  52.815  1.00 26.41           C  
ATOM   1477  CD1 ILE A 616      11.603  -6.723  55.723  1.00 30.58           C  
ATOM   1478  N   ARG A 617       9.530  -7.506  50.468  1.00 24.12           N  
ATOM   1479  CA  ARG A 617       9.673  -7.488  49.018  1.00 24.37           C  
ATOM   1480  C   ARG A 617       8.402  -6.990  48.330  1.00 27.45           C  
ATOM   1481  O   ARG A 617       8.454  -6.045  47.527  1.00 27.43           O  
ATOM   1482  CB  ARG A 617      10.072  -8.874  48.474  1.00 24.95           C  
ATOM   1483  CG  ARG A 617      10.524  -8.849  47.015  1.00 25.44           C  
ATOM   1484  CD  ARG A 617      10.625 -10.243  46.374  1.00 30.58           C  
ATOM   1485  NE  ARG A 617       9.373 -11.006  46.507  1.00 36.82           N  
ATOM   1486  CZ  ARG A 617       8.276 -10.832  45.764  1.00 50.66           C  
ATOM   1487  NH1 ARG A 617       8.260  -9.930  44.787  1.00 34.24           N1+
ATOM   1488  NH2 ARG A 617       7.189 -11.556  45.997  1.00 42.66           N  
ATOM   1489  N   LYS A 618       7.266  -7.599  48.673  1.00 22.45           N  
ATOM   1490  CA  LYS A 618       5.967  -7.237  48.077  1.00 21.41           C  
ATOM   1491  C   LYS A 618       5.635  -5.775  48.338  1.00 25.84           C  
ATOM   1492  O   LYS A 618       5.194  -5.072  47.414  1.00 24.00           O  
ATOM   1493  CB  LYS A 618       4.832  -8.149  48.581  1.00 23.39           C  
ATOM   1494  CG  LYS A 618       4.933  -9.589  48.099  1.00 25.74           C  
ATOM   1495  CD  LYS A 618       3.864 -10.422  48.797  1.00 28.79           C  
ATOM   1496  CE  LYS A 618       3.913 -11.884  48.429  1.00 34.63           C  
ATOM   1497  NZ  LYS A 618       3.020 -12.673  49.327  1.00 36.74           N1+
ATOM   1498  N   ALA A 619       5.847  -5.322  49.600  1.00 22.78           N  
ATOM   1499  CA  ALA A 619       5.554  -3.945  50.028  1.00 22.11           C  
ATOM   1500  C   ALA A 619       6.403  -2.942  49.258  1.00 25.04           C  
ATOM   1501  O   ALA A 619       5.858  -1.941  48.793  1.00 25.21           O  
ATOM   1502  CB  ALA A 619       5.780  -3.802  51.537  1.00 22.03           C  
ATOM   1503  N   ILE A 620       7.716  -3.202  49.118  1.00 19.65           N  
ATOM   1504  CA  ILE A 620       8.615  -2.311  48.370  1.00 18.72           C  
ATOM   1505  C   ILE A 620       8.232  -2.296  46.883  1.00 24.32           C  
ATOM   1506  O   ILE A 620       8.152  -1.220  46.293  1.00 25.13           O  
ATOM   1507  CB  ILE A 620      10.093  -2.632  48.634  1.00 21.68           C  
ATOM   1508  CG1 ILE A 620      10.441  -2.289  50.116  1.00 22.47           C  
ATOM   1509  CG2 ILE A 620      11.000  -1.900  47.630  1.00 21.29           C  
ATOM   1510  CD1 ILE A 620      11.891  -2.602  50.585  1.00 27.83           C  
ATOM   1511  N   ILE A 621       7.974  -3.471  46.278  1.00 22.62           N  
ATOM   1512  CA  ILE A 621       7.591  -3.515  44.853  1.00 21.72           C  
ATOM   1513  C   ILE A 621       6.290  -2.733  44.632  1.00 22.86           C  
ATOM   1514  O   ILE A 621       6.187  -2.018  43.631  1.00 22.32           O  
ATOM   1515  CB  ILE A 621       7.530  -4.968  44.314  1.00 25.27           C  
ATOM   1516  CG1 ILE A 621       8.918  -5.651  44.331  1.00 25.26           C  
ATOM   1517  CG2 ILE A 621       6.909  -5.039  42.923  1.00 25.32           C  
ATOM   1518  CD1 ILE A 621      10.068  -4.884  43.718  1.00 27.76           C  
ATOM   1519  N   ALA A 622       5.333  -2.807  45.582  1.00 20.35           N  
ATOM   1520  CA  ALA A 622       4.041  -2.103  45.485  1.00 20.50           C  
ATOM   1521  C   ALA A 622       4.208  -0.580  45.422  1.00 22.03           C  
ATOM   1522  O   ALA A 622       3.266   0.093  45.018  1.00 21.46           O  
ATOM   1523  CB  ALA A 622       3.125  -2.485  46.646  1.00 21.77           C  
ATOM   1524  N   THR A 623       5.404  -0.032  45.775  1.00 17.93           N  
ATOM   1525  CA  THR A 623       5.620   1.423  45.728  1.00 17.81           C  
ATOM   1526  C   THR A 623       5.842   1.891  44.288  1.00 20.78           C  
ATOM   1527  O   THR A 623       5.957   3.095  44.064  1.00 21.84           O  
ATOM   1528  CB  THR A 623       6.694   1.922  46.701  1.00 20.17           C  
ATOM   1529  CG2 THR A 623       6.359   1.656  48.168  1.00 21.24           C  
ATOM   1530  OG1 THR A 623       7.947   1.378  46.325  1.00 20.60           O  
ATOM   1531  N   ASP A 624       5.890   0.949  43.307  1.00 20.14           N  
ATOM   1532  CA  ASP A 624       6.014   1.352  41.905  1.00 19.01           C  
ATOM   1533  C   ASP A 624       4.614   1.828  41.515  1.00 21.72           C  
ATOM   1534  O   ASP A 624       3.717   1.002  41.439  1.00 20.29           O  
ATOM   1535  CB  ASP A 624       6.406   0.137  41.054  1.00 21.81           C  
ATOM   1536  CG  ASP A 624       6.439   0.393  39.554  1.00 28.86           C  
ATOM   1537  OD1 ASP A 624       6.221   1.566  39.131  1.00 29.96           O  
ATOM   1538  OD2 ASP A 624       6.678  -0.574  38.796  1.00 27.27           O1-
ATOM   1539  N   LEU A 625       4.422   3.138  41.267  1.00 19.78           N  
ATOM   1540  CA  LEU A 625       3.084   3.657  40.917  1.00 21.21           C  
ATOM   1541  C   LEU A 625       2.449   3.002  39.703  1.00 22.34           C  
ATOM   1542  O   LEU A 625       1.238   2.950  39.610  1.00 20.75           O  
ATOM   1543  CB  LEU A 625       3.091   5.177  40.758  1.00 21.55           C  
ATOM   1544  CG  LEU A 625       3.119   5.998  42.040  1.00 26.37           C  
ATOM   1545  CD1 LEU A 625       3.380   7.442  41.716  1.00 25.34           C  
ATOM   1546  CD2 LEU A 625       1.812   5.871  42.836  1.00 26.88           C  
ATOM   1547  N   ALA A 626       3.249   2.460  38.792  1.00 22.10           N  
ATOM   1548  CA  ALA A 626       2.694   1.777  37.619  1.00 22.56           C  
ATOM   1549  C   ALA A 626       1.812   0.604  38.037  1.00 24.94           C  
ATOM   1550  O   ALA A 626       0.849   0.295  37.354  1.00 23.57           O  
ATOM   1551  CB  ALA A 626       3.815   1.287  36.730  1.00 23.89           C  
ATOM   1552  N   LEU A 627       2.130  -0.036  39.183  1.00 20.32           N  
ATOM   1553  CA  LEU A 627       1.364  -1.180  39.700  1.00 20.13           C  
ATOM   1554  C   LEU A 627       0.146  -0.747  40.494  1.00 22.67           C  
ATOM   1555  O   LEU A 627      -0.820  -1.501  40.640  1.00 21.63           O  
ATOM   1556  CB  LEU A 627       2.250  -2.039  40.604  1.00 20.41           C  
ATOM   1557  CG  LEU A 627       3.467  -2.641  39.922  1.00 25.07           C  
ATOM   1558  CD1 LEU A 627       4.313  -3.387  40.903  1.00 23.24           C  
ATOM   1559  CD2 LEU A 627       3.053  -3.550  38.784  1.00 24.34           C  
ATOM   1560  N   TYR A 628       0.204   0.465  41.033  1.00 20.69           N  
ATOM   1561  CA  TYR A 628      -0.891   0.978  41.827  1.00 19.60           C  
ATOM   1562  C   TYR A 628      -2.242   1.003  41.091  1.00 21.78           C  
ATOM   1563  O   TYR A 628      -3.264   0.644  41.687  1.00 21.78           O  
ATOM   1564  CB  TYR A 628      -0.525   2.375  42.398  1.00 20.66           C  
ATOM   1565  CG  TYR A 628      -1.727   3.228  42.626  1.00 21.41           C  
ATOM   1566  CD1 TYR A 628      -2.542   3.029  43.739  1.00 21.66           C  
ATOM   1567  CD2 TYR A 628      -2.115   4.171  41.685  1.00 22.73           C  
ATOM   1568  CE1 TYR A 628      -3.693   3.769  43.923  1.00 21.00           C  
ATOM   1569  CE2 TYR A 628      -3.288   4.892  41.840  1.00 23.25           C  
ATOM   1570  CZ  TYR A 628      -4.050   4.706  42.979  1.00 24.38           C  
ATOM   1571  OH  TYR A 628      -5.171   5.447  43.146  1.00 31.84           O  
ATOM   1572  N   PHE A 629      -2.264   1.463  39.823  1.00 20.22           N  
ATOM   1573  CA  PHE A 629      -3.525   1.605  39.096  1.00 19.98           C  
ATOM   1574  C   PHE A 629      -4.334   0.315  39.061  1.00 23.97           C  
ATOM   1575  O   PHE A 629      -5.509   0.345  39.426  1.00 22.06           O  
ATOM   1576  CB  PHE A 629      -3.299   2.220  37.691  1.00 21.68           C  
ATOM   1577  CG  PHE A 629      -2.602   3.559  37.748  1.00 22.42           C  
ATOM   1578  CD1 PHE A 629      -1.231   3.656  37.554  1.00 22.87           C  
ATOM   1579  CD2 PHE A 629      -3.313   4.722  38.027  1.00 24.45           C  
ATOM   1580  CE1 PHE A 629      -0.587   4.889  37.610  1.00 22.54           C  
ATOM   1581  CE2 PHE A 629      -2.667   5.953  38.072  1.00 25.78           C  
ATOM   1582  CZ  PHE A 629      -1.308   6.029  37.868  1.00 22.86           C  
ATOM   1583  N   GLY A 630      -3.696  -0.796  38.696  1.00 23.12           N  
ATOM   1584  CA  GLY A 630      -4.327  -2.110  38.649  1.00 24.04           C  
ATOM   1585  C   GLY A 630      -4.708  -2.604  40.035  1.00 26.22           C  
ATOM   1586  O   GLY A 630      -5.782  -3.179  40.235  1.00 24.91           O  
ATOM   1587  N   ASN A 631      -3.833  -2.341  41.012  1.00 21.41           N  
ATOM   1588  CA  ASN A 631      -4.081  -2.762  42.391  1.00 18.96           C  
ATOM   1589  C   ASN A 631      -5.336  -2.069  42.932  1.00 20.09           C  
ATOM   1590  O   ASN A 631      -6.187  -2.755  43.457  1.00 21.84           O  
ATOM   1591  CB  ASN A 631      -2.865  -2.471  43.296  1.00 18.45           C  
ATOM   1592  CG  ASN A 631      -2.988  -3.173  44.627  1.00 25.48           C  
ATOM   1593  ND2 ASN A 631      -2.662  -2.475  45.709  1.00 20.71           N  
ATOM   1594  OD1 ASN A 631      -3.386  -4.345  44.701  1.00 22.16           O  
ATOM   1595  N   ARG A 632      -5.448  -0.736  42.796  1.00 19.30           N  
ATOM   1596  CA  ARG A 632      -6.607  -0.001  43.272  1.00 20.62           C  
ATOM   1597  C   ARG A 632      -7.889  -0.472  42.544  1.00 25.46           C  
ATOM   1598  O   ARG A 632      -8.932  -0.614  43.184  1.00 26.19           O  
ATOM   1599  CB  ARG A 632      -6.381   1.510  43.069  1.00 22.26           C  
ATOM   1600  CG  ARG A 632      -7.404   2.386  43.749  1.00 27.50           C  
ATOM   1601  CD  ARG A 632      -8.286   3.037  42.710  1.00 38.55           C  
ATOM   1602  NE  ARG A 632      -9.402   3.715  43.353  1.00 52.77           N  
ATOM   1603  CZ  ARG A 632     -10.599   3.868  42.806  1.00 65.20           C  
ATOM   1604  NH1 ARG A 632     -10.852   3.381  41.598  1.00 50.80           N1+
ATOM   1605  NH2 ARG A 632     -11.556   4.511  43.463  1.00 53.70           N  
ATOM   1606  N   LYS A 633      -7.801  -0.722  41.212  1.00 24.33           N  
ATOM   1607  CA  LYS A 633      -8.961  -1.188  40.430  1.00 24.78           C  
ATOM   1608  C   LYS A 633      -9.435  -2.547  40.966  1.00 28.14           C  
ATOM   1609  O   LYS A 633     -10.630  -2.714  41.210  1.00 28.26           O  
ATOM   1610  CB  LYS A 633      -8.620  -1.258  38.937  1.00 26.98           C  
ATOM   1611  CG  LYS A 633      -9.858  -1.331  38.070  1.00 45.35           C  
ATOM   1612  CD  LYS A 633      -9.615  -0.745  36.677  1.00 59.73           C  
ATOM   1613  CE  LYS A 633     -10.775  -1.041  35.765  1.00 72.55           C  
ATOM   1614  NZ  LYS A 633     -10.404  -0.829  34.344  1.00 83.20           N1+
ATOM   1615  N   GLN A 634      -8.497  -3.495  41.174  1.00 23.35           N  
ATOM   1616  CA  GLN A 634      -8.814  -4.819  41.726  1.00 22.47           C  
ATOM   1617  C   GLN A 634      -9.466  -4.698  43.126  1.00 26.43           C  
ATOM   1618  O   GLN A 634     -10.504  -5.327  43.385  1.00 25.99           O  
ATOM   1619  CB  GLN A 634      -7.583  -5.717  41.755  1.00 23.76           C  
ATOM   1620  CG  GLN A 634      -7.238  -6.270  40.365  1.00 34.61           C  
ATOM   1621  CD  GLN A 634      -8.417  -7.007  39.767  1.00 57.33           C  
ATOM   1622  NE2 GLN A 634      -8.932  -6.504  38.652  1.00 56.16           N  
ATOM   1623  OE1 GLN A 634      -8.894  -8.005  40.312  1.00 53.25           O  
ATOM   1624  N   LEU A 635      -8.882  -3.860  44.003  1.00 21.89           N  
ATOM   1625  CA  LEU A 635      -9.441  -3.666  45.349  1.00 21.31           C  
ATOM   1626  C   LEU A 635     -10.818  -3.037  45.340  1.00 27.92           C  
ATOM   1627  O   LEU A 635     -11.663  -3.434  46.151  1.00 29.44           O  
ATOM   1628  CB  LEU A 635      -8.513  -2.810  46.207  1.00 21.02           C  
ATOM   1629  CG  LEU A 635      -7.331  -3.557  46.769  1.00 24.05           C  
ATOM   1630  CD1 LEU A 635      -6.331  -2.579  47.368  1.00 24.53           C  
ATOM   1631  CD2 LEU A 635      -7.755  -4.617  47.815  1.00 27.20           C  
ATOM   1632  N   GLU A 636     -11.054  -2.077  44.439  1.00 26.98           N  
ATOM   1633  CA  GLU A 636     -12.358  -1.413  44.385  1.00 28.88           C  
ATOM   1634  C   GLU A 636     -13.435  -2.437  44.000  1.00 36.82           C  
ATOM   1635  O   GLU A 636     -14.499  -2.466  44.621  1.00 37.83           O  
ATOM   1636  CB  GLU A 636     -12.345  -0.212  43.424  1.00 31.12           C  
ATOM   1637  CG  GLU A 636     -13.596   0.659  43.531  1.00 42.68           C  
ATOM   1638  CD  GLU A 636     -13.676   1.792  44.549  1.00 72.51           C  
ATOM   1639  OE1 GLU A 636     -12.717   1.991  45.330  1.00 57.78           O  
ATOM   1640  OE2 GLU A 636     -14.724   2.478  44.566  1.00 78.02           O1-
ATOM   1641  N   GLU A 637     -13.122  -3.310  43.020  1.00 32.73           N  
ATOM   1642  CA  GLU A 637     -14.029  -4.371  42.555  1.00 33.17           C  
ATOM   1643  C   GLU A 637     -14.313  -5.352  43.697  1.00 35.53           C  
ATOM   1644  O   GLU A 637     -15.479  -5.663  43.941  1.00 35.88           O  
ATOM   1645  CB  GLU A 637     -13.412  -5.085  41.338  1.00 35.20           C  
ATOM   1646  CG  GLU A 637     -14.309  -6.120  40.677  1.00 50.26           C  
ATOM   1647  CD  GLU A 637     -13.733  -6.805  39.450  1.00 91.64           C  
ATOM   1648  OE1 GLU A 637     -12.491  -6.824  39.287  1.00 96.37           O  
ATOM   1649  OE2 GLU A 637     -14.538  -7.328  38.645  1.00 96.33           O1-
ATOM   1650  N   MET A 638     -13.258  -5.814  44.420  1.00 29.04           N  
ATOM   1651  CA  MET A 638     -13.390  -6.739  45.555  1.00 28.47           C  
ATOM   1652  C   MET A 638     -14.277  -6.158  46.681  1.00 35.29           C  
ATOM   1653  O   MET A 638     -15.117  -6.875  47.243  1.00 34.00           O  
ATOM   1654  CB  MET A 638     -12.002  -7.089  46.118  1.00 30.29           C  
ATOM   1655  CG  MET A 638     -11.236  -8.061  45.269  1.00 34.56           C  
ATOM   1656  SD  MET A 638      -9.476  -8.094  45.706  1.00 40.20           S  
ATOM   1657  CE  MET A 638      -8.857  -9.262  44.482  1.00 37.45           C  
ATOM   1658  N   TYR A 639     -14.090  -4.854  46.990  1.00 33.11           N  
ATOM   1659  CA  TYR A 639     -14.857  -4.168  48.025  1.00 34.07           C  
ATOM   1660  C   TYR A 639     -16.320  -3.998  47.595  1.00 42.29           C  
ATOM   1661  O   TYR A 639     -17.219  -4.296  48.394  1.00 44.44           O  
ATOM   1662  CB  TYR A 639     -14.225  -2.798  48.365  1.00 35.20           C  
ATOM   1663  CG  TYR A 639     -15.098  -1.957  49.273  1.00 37.12           C  
ATOM   1664  CD1 TYR A 639     -15.120  -2.175  50.649  1.00 38.65           C  
ATOM   1665  CD2 TYR A 639     -15.916  -0.958  48.756  1.00 38.90           C  
ATOM   1666  CE1 TYR A 639     -15.931  -1.416  51.491  1.00 38.74           C  
ATOM   1667  CE2 TYR A 639     -16.734  -0.191  49.589  1.00 39.85           C  
ATOM   1668  CZ  TYR A 639     -16.735  -0.422  50.957  1.00 48.94           C  
ATOM   1669  OH  TYR A 639     -17.526   0.338  51.789  1.00 51.64           O  
ATOM   1670  N   GLN A 640     -16.552  -3.504  46.351  1.00 37.95           N  
ATOM   1671  CA  GLN A 640     -17.895  -3.261  45.805  1.00 37.90           C  
ATOM   1672  C   GLN A 640     -18.734  -4.530  45.666  1.00 43.88           C  
ATOM   1673  O   GLN A 640     -19.935  -4.477  45.923  1.00 44.93           O  
ATOM   1674  CB  GLN A 640     -17.860  -2.493  44.477  1.00 39.10           C  
ATOM   1675  CG  GLN A 640     -17.338  -1.043  44.553  1.00 56.07           C  
ATOM   1676  CD  GLN A 640     -18.178   0.017  45.266  1.00 78.64           C  
ATOM   1677  NE2 GLN A 640     -17.644   1.224  45.346  1.00 68.33           N  
ATOM   1678  OE1 GLN A 640     -19.283  -0.232  45.758  1.00 75.57           O  
ATOM   1679  N   THR A 641     -18.119  -5.657  45.265  1.00 39.80           N  
ATOM   1680  CA  THR A 641     -18.813  -6.945  45.099  1.00 39.37           C  
ATOM   1681  C   THR A 641     -18.949  -7.725  46.415  1.00 42.65           C  
ATOM   1682  O   THR A 641     -19.579  -8.780  46.448  1.00 42.88           O  
ATOM   1683  CB  THR A 641     -18.107  -7.814  44.039  1.00 45.74           C  
ATOM   1684  CG2 THR A 641     -18.070  -7.158  42.663  1.00 42.85           C  
ATOM   1685  OG1 THR A 641     -16.791  -8.139  44.498  1.00 46.91           O  
ATOM   1686  N   GLY A 642     -18.340  -7.211  47.478  1.00 38.89           N  
ATOM   1687  CA  GLY A 642     -18.357  -7.830  48.797  1.00 37.66           C  
ATOM   1688  C   GLY A 642     -17.519  -9.085  48.913  1.00 38.71           C  
ATOM   1689  O   GLY A 642     -17.735  -9.867  49.840  1.00 39.15           O  
ATOM   1690  N   SER A 643     -16.555  -9.294  47.988  1.00 33.23           N  
ATOM   1691  CA  SER A 643     -15.679 -10.467  47.995  1.00 31.74           C  
ATOM   1692  C   SER A 643     -14.387 -10.228  48.774  1.00 32.82           C  
ATOM   1693  O   SER A 643     -13.707 -11.190  49.133  1.00 31.41           O  
ATOM   1694  CB  SER A 643     -15.371 -10.930  46.572  1.00 36.87           C  
ATOM   1695  OG  SER A 643     -14.776  -9.897  45.804  1.00 47.61           O  
ATOM   1696  N   LEU A 644     -14.062  -8.950  49.061  1.00 31.22           N  
ATOM   1697  CA  LEU A 644     -12.850  -8.580  49.804  1.00 29.88           C  
ATOM   1698  C   LEU A 644     -12.835  -9.301  51.138  1.00 33.51           C  
ATOM   1699  O   LEU A 644     -13.782  -9.193  51.905  1.00 34.13           O  
ATOM   1700  CB  LEU A 644     -12.749  -7.057  49.989  1.00 29.20           C  
ATOM   1701  CG  LEU A 644     -11.486  -6.572  50.730  1.00 33.36           C  
ATOM   1702  CD1 LEU A 644     -10.243  -6.752  49.896  1.00 32.51           C  
ATOM   1703  CD2 LEU A 644     -11.614  -5.108  51.124  1.00 34.74           C  
ATOM   1704  N   ASN A 645     -11.771 -10.050  51.401  1.00 28.53           N  
ATOM   1705  CA  ASN A 645     -11.654 -10.840  52.608  1.00 29.18           C  
ATOM   1706  C   ASN A 645     -10.251 -10.749  53.172  1.00 35.53           C  
ATOM   1707  O   ASN A 645      -9.310 -11.292  52.596  1.00 33.20           O  
ATOM   1708  CB  ASN A 645     -12.017 -12.288  52.287  1.00 25.73           C  
ATOM   1709  CG  ASN A 645     -11.916 -13.257  53.429  1.00 48.89           C  
ATOM   1710  ND2 ASN A 645     -12.012 -14.535  53.091  1.00 37.25           N  
ATOM   1711  OD1 ASN A 645     -11.754 -12.887  54.606  1.00 43.97           O  
ATOM   1712  N   LEU A 646     -10.109 -10.103  54.330  1.00 35.48           N  
ATOM   1713  CA  LEU A 646      -8.766  -9.942  54.886  1.00 37.24           C  
ATOM   1714  C   LEU A 646      -8.143 -11.250  55.426  1.00 39.37           C  
ATOM   1715  O   LEU A 646      -6.977 -11.241  55.778  1.00 41.14           O  
ATOM   1716  CB  LEU A 646      -8.706  -8.793  55.906  1.00 38.21           C  
ATOM   1717  CG  LEU A 646      -8.796  -7.393  55.265  1.00 44.25           C  
ATOM   1718  CD1 LEU A 646      -9.113  -6.331  56.293  1.00 45.76           C  
ATOM   1719  CD2 LEU A 646      -7.517  -7.040  54.544  1.00 46.73           C  
ATOM   1720  N   ASN A 647      -8.882 -12.367  55.454  1.00 33.85           N  
ATOM   1721  CA  ASN A 647      -8.336 -13.664  55.842  1.00 32.93           C  
ATOM   1722  C   ASN A 647      -7.703 -14.352  54.608  1.00 34.71           C  
ATOM   1723  O   ASN A 647      -7.032 -15.367  54.738  1.00 35.11           O  
ATOM   1724  CB  ASN A 647      -9.410 -14.554  56.484  1.00 36.95           C  
ATOM   1725  CG  ASN A 647      -9.998 -13.964  57.742  1.00 67.77           C  
ATOM   1726  ND2 ASN A 647     -11.317 -13.991  57.847  1.00 59.99           N  
ATOM   1727  OD1 ASN A 647      -9.287 -13.475  58.626  1.00 63.67           O  
ATOM   1728  N   ASN A 648      -7.896 -13.764  53.417  1.00 29.38           N  
ATOM   1729  CA  ASN A 648      -7.378 -14.261  52.143  1.00 28.08           C  
ATOM   1730  C   ASN A 648      -6.025 -13.569  51.875  1.00 29.42           C  
ATOM   1731  O   ASN A 648      -6.021 -12.340  51.690  1.00 28.19           O  
ATOM   1732  CB  ASN A 648      -8.458 -13.950  51.084  1.00 30.31           C  
ATOM   1733  CG  ASN A 648      -8.166 -14.186  49.641  1.00 38.98           C  
ATOM   1734  ND2 ASN A 648      -9.209 -14.505  48.873  1.00 32.23           N  
ATOM   1735  OD1 ASN A 648      -7.049 -14.060  49.183  1.00 29.90           O  
ATOM   1736  N   GLN A 649      -4.892 -14.342  51.830  1.00 26.40           N  
ATOM   1737  CA  GLN A 649      -3.522 -13.799  51.635  1.00 26.05           C  
ATOM   1738  C   GLN A 649      -3.342 -12.869  50.403  1.00 29.42           C  
ATOM   1739  O   GLN A 649      -2.749 -11.793  50.533  1.00 27.20           O  
ATOM   1740  CB  GLN A 649      -2.455 -14.892  51.625  1.00 26.71           C  
ATOM   1741  CG  GLN A 649      -1.006 -14.359  51.692  1.00 30.48           C  
ATOM   1742  CD  GLN A 649      -0.715 -13.561  52.947  1.00 44.85           C  
ATOM   1743  NE2 GLN A 649      -0.225 -12.332  52.784  1.00 35.88           N  
ATOM   1744  OE1 GLN A 649      -0.941 -14.028  54.071  1.00 35.78           O  
ATOM   1745  N   SER A 650      -3.875 -13.259  49.238  1.00 26.65           N  
ATOM   1746  CA  SER A 650      -3.767 -12.410  48.044  1.00 25.47           C  
ATOM   1747  C   SER A 650      -4.496 -11.081  48.270  1.00 27.51           C  
ATOM   1748  O   SER A 650      -4.016 -10.050  47.816  1.00 24.90           O  
ATOM   1749  CB  SER A 650      -4.291 -13.142  46.809  1.00 28.56           C  
ATOM   1750  OG  SER A 650      -5.688 -13.385  46.899  1.00 34.88           O  
ATOM   1751  N   HIS A 651      -5.647 -11.096  48.995  1.00 23.28           N  
ATOM   1752  CA  HIS A 651      -6.381  -9.856  49.308  1.00 22.08           C  
ATOM   1753  C   HIS A 651      -5.557  -9.000  50.295  1.00 25.56           C  
ATOM   1754  O   HIS A 651      -5.484  -7.777  50.118  1.00 24.64           O  
ATOM   1755  CB  HIS A 651      -7.764 -10.157  49.909  1.00 23.13           C  
ATOM   1756  CG  HIS A 651      -8.747 -10.743  48.932  1.00 26.90           C  
ATOM   1757  CD2 HIS A 651      -8.555 -11.242  47.683  1.00 28.90           C  
ATOM   1758  ND1 HIS A 651     -10.093 -10.800  49.225  1.00 28.40           N  
ATOM   1759  CE1 HIS A 651     -10.675 -11.352  48.166  1.00 28.27           C  
ATOM   1760  NE2 HIS A 651      -9.795 -11.638  47.218  1.00 28.28           N  
ATOM   1761  N   ARG A 652      -4.919  -9.642  51.318  1.00 23.20           N  
ATOM   1762  CA  ARG A 652      -4.071  -8.942  52.309  1.00 23.48           C  
ATOM   1763  C   ARG A 652      -2.926  -8.234  51.609  1.00 25.19           C  
ATOM   1764  O   ARG A 652      -2.650  -7.071  51.937  1.00 22.71           O  
ATOM   1765  CB  ARG A 652      -3.472  -9.917  53.339  1.00 26.03           C  
ATOM   1766  CG  ARG A 652      -4.457 -10.308  54.395  1.00 41.26           C  
ATOM   1767  CD  ARG A 652      -3.801 -11.114  55.517  1.00 38.42           C  
ATOM   1768  NE  ARG A 652      -3.264 -10.263  56.573  1.00 31.09           N  
ATOM   1769  CZ  ARG A 652      -3.981  -9.681  57.530  1.00 52.45           C  
ATOM   1770  NH1 ARG A 652      -5.296  -9.833  57.574  1.00 34.43           N1+
ATOM   1771  NH2 ARG A 652      -3.396  -8.924  58.428  1.00 50.06           N  
ATOM   1772  N   ASP A 653      -2.271  -8.933  50.661  1.00 21.51           N  
ATOM   1773  CA  ASP A 653      -1.151  -8.422  49.855  1.00 20.04           C  
ATOM   1774  C   ASP A 653      -1.611  -7.158  49.126  1.00 24.82           C  
ATOM   1775  O   ASP A 653      -0.883  -6.166  49.123  1.00 22.04           O  
ATOM   1776  CB  ASP A 653      -0.647  -9.481  48.844  1.00 21.38           C  
ATOM   1777  CG  ASP A 653       0.066 -10.658  49.466  1.00 26.75           C  
ATOM   1778  OD1 ASP A 653       0.355 -10.606  50.686  1.00 27.35           O  
ATOM   1779  OD2 ASP A 653       0.339 -11.619  48.748  1.00 32.16           O1-
ATOM   1780  N   ARG A 654      -2.814  -7.181  48.525  1.00 19.83           N  
ATOM   1781  CA  ARG A 654      -3.308  -6.001  47.826  1.00 19.86           C  
ATOM   1782  C   ARG A 654      -3.606  -4.846  48.770  1.00 19.75           C  
ATOM   1783  O   ARG A 654      -3.287  -3.691  48.480  1.00 19.59           O  
ATOM   1784  CB  ARG A 654      -4.516  -6.322  46.956  1.00 20.78           C  
ATOM   1785  CG  ARG A 654      -4.233  -7.286  45.822  1.00 18.52           C  
ATOM   1786  CD  ARG A 654      -5.380  -7.143  44.826  1.00 20.53           C  
ATOM   1787  NE  ARG A 654      -5.183  -7.928  43.604  1.00 24.21           N  
ATOM   1788  CZ  ARG A 654      -4.473  -7.517  42.556  1.00 33.12           C  
ATOM   1789  NH1 ARG A 654      -3.863  -6.338  42.578  1.00 24.59           N1+
ATOM   1790  NH2 ARG A 654      -4.357  -8.290  41.484  1.00 26.95           N  
ATOM   1791  N   VAL A 655      -4.217  -5.145  49.915  1.00 18.38           N  
ATOM   1792  CA  VAL A 655      -4.529  -4.086  50.881  1.00 19.81           C  
ATOM   1793  C   VAL A 655      -3.215  -3.452  51.355  1.00 23.61           C  
ATOM   1794  O   VAL A 655      -3.122  -2.203  51.400  1.00 22.07           O  
ATOM   1795  CB  VAL A 655      -5.423  -4.575  52.042  1.00 22.11           C  
ATOM   1796  CG1 VAL A 655      -5.557  -3.496  53.115  1.00 23.15           C  
ATOM   1797  CG2 VAL A 655      -6.813  -4.965  51.531  1.00 21.72           C  
ATOM   1798  N   ILE A 656      -2.203  -4.301  51.653  1.00 20.57           N  
ATOM   1799  CA  ILE A 656      -0.859  -3.846  52.068  1.00 20.04           C  
ATOM   1800  C   ILE A 656      -0.236  -2.975  50.949  1.00 23.07           C  
ATOM   1801  O   ILE A 656       0.345  -1.921  51.238  1.00 20.33           O  
ATOM   1802  CB  ILE A 656       0.059  -5.028  52.483  1.00 23.50           C  
ATOM   1803  CG1 ILE A 656      -0.382  -5.639  53.842  1.00 24.73           C  
ATOM   1804  CG2 ILE A 656       1.530  -4.585  52.555  1.00 24.90           C  
ATOM   1805  CD1 ILE A 656       0.214  -7.033  54.115  1.00 28.23           C  
ATOM   1806  N   GLY A 657      -0.378  -3.402  49.694  1.00 21.17           N  
ATOM   1807  CA  GLY A 657       0.135  -2.620  48.556  1.00 20.83           C  
ATOM   1808  C   GLY A 657      -0.472  -1.227  48.507  1.00 21.79           C  
ATOM   1809  O   GLY A 657       0.242  -0.244  48.276  1.00 20.21           O  
ATOM   1810  N   LEU A 658      -1.808  -1.113  48.727  1.00 16.76           N  
ATOM   1811  CA  LEU A 658      -2.465   0.183  48.712  1.00 16.54           C  
ATOM   1812  C   LEU A 658      -1.990   1.063  49.874  1.00 19.89           C  
ATOM   1813  O   LEU A 658      -1.822   2.278  49.717  1.00 19.35           O  
ATOM   1814  CB  LEU A 658      -4.005   0.040  48.751  1.00 17.39           C  
ATOM   1815  CG  LEU A 658      -4.799   1.327  48.516  1.00 20.68           C  
ATOM   1816  CD1 LEU A 658      -4.562   1.946  47.094  1.00 19.29           C  
ATOM   1817  CD2 LEU A 658      -6.287   1.087  48.728  1.00 23.29           C  
ATOM   1818  N   MET A 659      -1.748   0.436  51.029  1.00 18.74           N  
ATOM   1819  CA  MET A 659      -1.245   1.144  52.214  1.00 17.70           C  
ATOM   1820  C   MET A 659       0.117   1.725  51.874  1.00 20.03           C  
ATOM   1821  O   MET A 659       0.385   2.862  52.250  1.00 20.04           O  
ATOM   1822  CB  MET A 659      -1.120   0.166  53.400  1.00 18.83           C  
ATOM   1823  CG  MET A 659      -2.456  -0.177  53.994  1.00 21.04           C  
ATOM   1824  SD  MET A 659      -2.381  -1.644  55.079  1.00 24.18           S  
ATOM   1825  CE  MET A 659      -1.002  -1.208  56.184  1.00 23.54           C  
ATOM   1826  N   MET A 660       0.955   0.965  51.154  1.00 16.22           N  
ATOM   1827  CA  MET A 660       2.303   1.438  50.747  1.00 16.20           C  
ATOM   1828  C   MET A 660       2.169   2.669  49.838  1.00 19.28           C  
ATOM   1829  O   MET A 660       2.847   3.662  50.078  1.00 18.23           O  
ATOM   1830  CB  MET A 660       3.102   0.332  50.068  1.00 17.26           C  
ATOM   1831  CG  MET A 660       3.515  -0.789  51.026  1.00 20.14           C  
ATOM   1832  SD  MET A 660       4.557  -0.222  52.410  1.00 22.91           S  
ATOM   1833  CE  MET A 660       6.045   0.293  51.510  1.00 20.50           C  
ATOM   1834  N   THR A 661       1.254   2.638  48.847  1.00 16.95           N  
ATOM   1835  CA  THR A 661       1.008   3.797  47.999  1.00 16.05           C  
ATOM   1836  C   THR A 661       0.576   4.974  48.861  1.00 17.86           C  
ATOM   1837  O   THR A 661       1.124   6.065  48.719  1.00 17.69           O  
ATOM   1838  CB  THR A 661      -0.096   3.519  46.937  1.00 19.10           C  
ATOM   1839  CG2 THR A 661      -0.203   4.649  45.916  1.00 21.77           C  
ATOM   1840  OG1 THR A 661       0.180   2.291  46.256  1.00 19.07           O  
ATOM   1841  N   ALA A 662      -0.420   4.768  49.751  1.00 17.38           N  
ATOM   1842  CA  ALA A 662      -0.940   5.825  50.603  1.00 18.34           C  
ATOM   1843  C   ALA A 662       0.190   6.474  51.431  1.00 19.09           C  
ATOM   1844  O   ALA A 662       0.232   7.683  51.563  1.00 18.87           O  
ATOM   1845  CB  ALA A 662      -1.994   5.256  51.546  1.00 19.64           C  
ATOM   1846  N   CYS A 663       1.100   5.668  51.950  1.00 17.78           N  
ATOM   1847  CA  CYS A 663       2.229   6.189  52.738  1.00 17.33           C  
ATOM   1848  C   CYS A 663       3.233   6.940  51.866  1.00 18.37           C  
ATOM   1849  O   CYS A 663       3.713   8.020  52.250  1.00 18.32           O  
ATOM   1850  CB  CYS A 663       2.904   5.056  53.486  1.00 18.26           C  
ATOM   1851  SG  CYS A 663       1.860   4.357  54.773  1.00 22.50           S  
ATOM   1852  N   ASP A 664       3.560   6.372  50.702  1.00 16.46           N  
ATOM   1853  CA  ASP A 664       4.515   6.959  49.769  1.00 16.32           C  
ATOM   1854  C   ASP A 664       4.056   8.344  49.298  1.00 19.19           C  
ATOM   1855  O   ASP A 664       4.872   9.237  49.124  1.00 18.81           O  
ATOM   1856  CB  ASP A 664       4.680   6.020  48.567  1.00 17.92           C  
ATOM   1857  CG  ASP A 664       5.981   6.173  47.809  1.00 25.59           C  
ATOM   1858  OD1 ASP A 664       6.885   6.872  48.311  1.00 17.29           O  
ATOM   1859  OD2 ASP A 664       6.094   5.592  46.720  1.00 29.95           O1-
ATOM   1860  N   LEU A 665       2.746   8.521  49.098  1.00 17.45           N  
ATOM   1861  CA  LEU A 665       2.192   9.789  48.617  1.00 17.37           C  
ATOM   1862  C   LEU A 665       1.749  10.718  49.753  1.00 21.40           C  
ATOM   1863  O   LEU A 665       1.166  11.753  49.441  1.00 21.16           O  
ATOM   1864  CB  LEU A 665       0.943   9.492  47.734  1.00 18.48           C  
ATOM   1865  CG  LEU A 665       1.116   8.562  46.543  1.00 22.99           C  
ATOM   1866  CD1 LEU A 665      -0.168   8.448  45.750  1.00 22.82           C  
ATOM   1867  CD2 LEU A 665       2.223   8.994  45.668  1.00 24.17           C  
ATOM   1868  N   CYS A 666       2.005  10.406  51.044  1.00 17.51           N  
ATOM   1869  CA  CYS A 666       1.424  11.167  52.164  1.00 17.54           C  
ATOM   1870  C   CYS A 666       1.794  12.639  52.247  1.00 19.07           C  
ATOM   1871  O   CYS A 666       1.165  13.356  53.029  1.00 19.51           O  
ATOM   1872  CB  CYS A 666       1.624  10.478  53.507  1.00 17.96           C  
ATOM   1873  SG  CYS A 666       3.291  10.630  54.155  1.00 21.19           S  
ATOM   1874  N   SER A 667       2.745  13.133  51.444  1.00 16.39           N  
ATOM   1875  CA  SER A 667       2.991  14.568  51.508  1.00 17.18           C  
ATOM   1876  C   SER A 667       1.706  15.293  51.070  1.00 22.53           C  
ATOM   1877  O   SER A 667       1.494  16.418  51.493  1.00 23.55           O  
ATOM   1878  CB  SER A 667       4.132  14.980  50.588  1.00 22.32           C  
ATOM   1879  OG  SER A 667       3.786  14.750  49.231  1.00 24.43           O  
ATOM   1880  N   VAL A 668       0.831  14.646  50.277  1.00 19.36           N  
ATOM   1881  CA  VAL A 668      -0.452  15.225  49.830  1.00 18.88           C  
ATOM   1882  C   VAL A 668      -1.522  15.227  50.960  1.00 23.55           C  
ATOM   1883  O   VAL A 668      -2.605  15.795  50.762  1.00 21.46           O  
ATOM   1884  CB  VAL A 668      -0.982  14.587  48.531  1.00 21.30           C  
ATOM   1885  CG1 VAL A 668       0.106  14.528  47.454  1.00 21.59           C  
ATOM   1886  CG2 VAL A 668      -1.595  13.220  48.817  1.00 19.40           C  
ATOM   1887  N   THR A 669      -1.215  14.619  52.135  1.00 20.05           N  
ATOM   1888  CA  THR A 669      -2.144  14.554  53.279  1.00 19.17           C  
ATOM   1889  C   THR A 669      -1.735  15.491  54.437  1.00 23.55           C  
ATOM   1890  O   THR A 669      -2.340  15.444  55.506  1.00 22.98           O  
ATOM   1891  CB  THR A 669      -2.321  13.125  53.754  1.00 20.18           C  
ATOM   1892  CG2 THR A 669      -2.722  12.182  52.635  1.00 21.40           C  
ATOM   1893  OG1 THR A 669      -1.112  12.676  54.361  1.00 22.32           O  
ATOM   1894  N   LYS A 670      -0.710  16.307  54.241  1.00 18.94           N  
ATOM   1895  CA  LYS A 670      -0.249  17.195  55.312  1.00 18.37           C  
ATOM   1896  C   LYS A 670      -0.971  18.527  55.236  1.00 23.36           C  
ATOM   1897  O   LYS A 670      -1.798  18.723  54.339  1.00 24.16           O  
ATOM   1898  CB  LYS A 670       1.290  17.369  55.227  1.00 19.35           C  
ATOM   1899  CG  LYS A 670       2.079  16.036  55.275  1.00 21.55           C  
ATOM   1900  CD  LYS A 670       1.692  15.111  56.504  1.00 21.24           C  
ATOM   1901  CE  LYS A 670       2.623  13.924  56.528  1.00 24.18           C  
ATOM   1902  NZ  LYS A 670       2.264  12.941  57.600  1.00 21.28           N1+
ATOM   1903  N   LEU A 671      -0.671  19.454  56.166  1.00 20.48           N  
ATOM   1904  CA  LEU A 671      -1.307  20.772  56.086  1.00 20.61           C  
ATOM   1905  C   LEU A 671      -0.737  21.432  54.828  1.00 24.73           C  
ATOM   1906  O   LEU A 671       0.404  21.136  54.447  1.00 21.84           O  
ATOM   1907  CB  LEU A 671      -1.083  21.637  57.338  1.00 20.90           C  
ATOM   1908  CG  LEU A 671      -1.679  21.097  58.640  1.00 25.87           C  
ATOM   1909  CD1 LEU A 671      -1.294  21.974  59.809  1.00 26.10           C  
ATOM   1910  CD2 LEU A 671      -3.225  20.941  58.534  1.00 28.16           C  
ATOM   1911  N   TRP A 672      -1.536  22.273  54.166  1.00 20.87           N  
ATOM   1912  CA  TRP A 672      -1.150  22.913  52.903  1.00 21.49           C  
ATOM   1913  C   TRP A 672       0.268  23.479  52.855  1.00 24.56           C  
ATOM   1914  O   TRP A 672       0.954  23.155  51.872  1.00 24.16           O  
ATOM   1915  CB  TRP A 672      -2.178  23.972  52.486  1.00 21.97           C  
ATOM   1916  CG  TRP A 672      -1.767  24.786  51.294  1.00 23.10           C  
ATOM   1917  CD1 TRP A 672      -1.628  26.141  51.248  1.00 26.51           C  
ATOM   1918  CD2 TRP A 672      -1.539  24.314  49.956  1.00 23.10           C  
ATOM   1919  CE2 TRP A 672      -1.217  25.445  49.169  1.00 27.78           C  
ATOM   1920  CE3 TRP A 672      -1.552  23.041  49.346  1.00 24.11           C  
ATOM   1921  NE1 TRP A 672      -1.288  26.541  49.980  1.00 26.56           N  
ATOM   1922  CZ2 TRP A 672      -0.966  25.358  47.800  1.00 27.65           C  
ATOM   1923  CZ3 TRP A 672      -1.242  22.954  47.987  1.00 25.87           C  
ATOM   1924  CH2 TRP A 672      -0.960  24.105  47.236  1.00 27.03           C  
ATOM   1925  N   PRO A 673       0.769  24.279  53.831  1.00 21.61           N  
ATOM   1926  CA  PRO A 673       2.154  24.799  53.705  1.00 20.96           C  
ATOM   1927  C   PRO A 673       3.199  23.706  53.589  1.00 23.61           C  
ATOM   1928  O   PRO A 673       4.163  23.871  52.855  1.00 23.64           O  
ATOM   1929  CB  PRO A 673       2.354  25.590  54.999  1.00 23.09           C  
ATOM   1930  CG  PRO A 673       1.002  25.899  55.463  1.00 27.31           C  
ATOM   1931  CD  PRO A 673       0.119  24.790  55.057  1.00 23.90           C  
ATOM   1932  N   VAL A 674       2.979  22.575  54.275  1.00 19.15           N  
ATOM   1933  CA  VAL A 674       3.890  21.423  54.271  1.00 18.00           C  
ATOM   1934  C   VAL A 674       3.806  20.727  52.914  1.00 22.75           C  
ATOM   1935  O   VAL A 674       4.835  20.456  52.313  1.00 22.07           O  
ATOM   1936  CB  VAL A 674       3.572  20.476  55.455  1.00 21.44           C  
ATOM   1937  CG1 VAL A 674       4.426  19.211  55.402  1.00 21.69           C  
ATOM   1938  CG2 VAL A 674       3.758  21.211  56.792  1.00 20.86           C  
ATOM   1939  N   THR A 675       2.586  20.448  52.440  1.00 19.29           N  
ATOM   1940  CA  THR A 675       2.345  19.817  51.134  1.00 19.98           C  
ATOM   1941  C   THR A 675       3.016  20.638  49.984  1.00 24.13           C  
ATOM   1942  O   THR A 675       3.697  20.055  49.125  1.00 23.87           O  
ATOM   1943  CB  THR A 675       0.834  19.678  50.916  1.00 21.39           C  
ATOM   1944  CG2 THR A 675       0.496  19.210  49.501  1.00 20.28           C  
ATOM   1945  OG1 THR A 675       0.327  18.792  51.916  1.00 22.22           O  
ATOM   1946  N   LYS A 676       2.859  21.969  49.996  1.00 20.94           N  
ATOM   1947  CA  LYS A 676       3.446  22.877  49.005  1.00 21.16           C  
ATOM   1948  C   LYS A 676       4.977  22.815  49.064  1.00 22.86           C  
ATOM   1949  O   LYS A 676       5.607  22.727  48.018  1.00 23.94           O  
ATOM   1950  CB  LYS A 676       2.975  24.301  49.297  1.00 25.50           C  
ATOM   1951  CG  LYS A 676       2.926  25.214  48.066  1.00 37.84           C  
ATOM   1952  CD  LYS A 676       2.299  26.571  48.410  1.00 51.15           C  
ATOM   1953  CE  LYS A 676       3.284  27.592  48.937  1.00 70.34           C  
ATOM   1954  NZ  LYS A 676       2.591  28.748  49.564  1.00 79.49           N1+
ATOM   1955  N   LEU A 677       5.570  22.858  50.260  1.00 19.41           N  
ATOM   1956  CA  LEU A 677       7.049  22.785  50.380  1.00 20.75           C  
ATOM   1957  C   LEU A 677       7.612  21.446  49.866  1.00 23.19           C  
ATOM   1958  O   LEU A 677       8.651  21.442  49.199  1.00 24.13           O  
ATOM   1959  CB  LEU A 677       7.548  23.099  51.794  1.00 22.10           C  
ATOM   1960  CG  LEU A 677       7.395  24.552  52.253  1.00 27.08           C  
ATOM   1961  CD1 LEU A 677       7.564  24.653  53.759  1.00 27.81           C  
ATOM   1962  CD2 LEU A 677       8.392  25.467  51.538  1.00 32.17           C  
ATOM   1963  N   THR A 678       6.915  20.324  50.117  1.00 19.25           N  
ATOM   1964  CA  THR A 678       7.351  19.001  49.619  1.00 17.50           C  
ATOM   1965  C   THR A 678       7.232  18.932  48.087  1.00 23.00           C  
ATOM   1966  O   THR A 678       8.092  18.355  47.424  1.00 21.10           O  
ATOM   1967  CB  THR A 678       6.632  17.855  50.341  1.00 24.08           C  
ATOM   1968  CG2 THR A 678       7.099  16.501  49.854  1.00 26.01           C  
ATOM   1969  OG1 THR A 678       6.899  17.973  51.748  1.00 22.41           O  
ATOM   1970  N   ALA A 679       6.180  19.548  47.521  1.00 21.17           N  
ATOM   1971  CA  ALA A 679       5.991  19.565  46.063  1.00 20.92           C  
ATOM   1972  C   ALA A 679       7.191  20.258  45.423  1.00 21.28           C  
ATOM   1973  O   ALA A 679       7.650  19.815  44.366  1.00 21.78           O  
ATOM   1974  CB  ALA A 679       4.697  20.309  45.719  1.00 21.17           C  
ATOM   1975  N   ASN A 680       7.746  21.307  46.089  1.00 18.20           N  
ATOM   1976  CA  ASN A 680       8.931  22.034  45.584  1.00 18.21           C  
ATOM   1977  C   ASN A 680      10.106  21.037  45.416  1.00 23.44           C  
ATOM   1978  O   ASN A 680      10.793  21.076  44.391  1.00 22.06           O  
ATOM   1979  CB  ASN A 680       9.347  23.155  46.538  1.00 20.52           C  
ATOM   1980  CG  ASN A 680       8.522  24.436  46.544  1.00 55.20           C  
ATOM   1981  ND2 ASN A 680       8.763  25.270  47.560  1.00 47.52           N  
ATOM   1982  OD1 ASN A 680       7.684  24.711  45.667  1.00 52.50           O  
ATOM   1983  N   ASP A 681      10.319  20.145  46.431  1.00 19.73           N  
ATOM   1984  CA  ASP A 681      11.371  19.104  46.419  1.00 17.65           C  
ATOM   1985  C   ASP A 681      11.109  18.067  45.327  1.00 20.26           C  
ATOM   1986  O   ASP A 681      12.043  17.667  44.614  1.00 18.95           O  
ATOM   1987  CB  ASP A 681      11.481  18.421  47.803  1.00 19.39           C  
ATOM   1988  CG  ASP A 681      11.851  19.377  48.920  1.00 30.70           C  
ATOM   1989  OD1 ASP A 681      12.480  20.423  48.628  1.00 33.38           O  
ATOM   1990  OD2 ASP A 681      11.524  19.079  50.080  1.00 37.62           O1-
ATOM   1991  N   ILE A 682       9.835  17.613  45.180  1.00 17.70           N  
ATOM   1992  CA  ILE A 682       9.434  16.652  44.141  1.00 15.96           C  
ATOM   1993  C   ILE A 682       9.845  17.187  42.782  1.00 19.47           C  
ATOM   1994  O   ILE A 682      10.520  16.498  42.017  1.00 20.93           O  
ATOM   1995  CB  ILE A 682       7.908  16.309  44.230  1.00 19.04           C  
ATOM   1996  CG1 ILE A 682       7.640  15.544  45.561  1.00 19.51           C  
ATOM   1997  CG2 ILE A 682       7.408  15.501  43.023  1.00 22.58           C  
ATOM   1998  CD1 ILE A 682       6.163  15.510  46.093  1.00 21.45           C  
ATOM   1999  N   TYR A 683       9.428  18.433  42.486  1.00 18.48           N  
ATOM   2000  CA  TYR A 683       9.757  19.041  41.204  1.00 17.53           C  
ATOM   2001  C   TYR A 683      11.258  19.341  41.050  1.00 22.06           C  
ATOM   2002  O   TYR A 683      11.764  19.100  39.949  1.00 22.41           O  
ATOM   2003  CB  TYR A 683       8.866  20.248  40.919  1.00 18.71           C  
ATOM   2004  CG  TYR A 683       7.473  19.825  40.521  1.00 19.92           C  
ATOM   2005  CD1 TYR A 683       6.454  19.750  41.458  1.00 21.25           C  
ATOM   2006  CD2 TYR A 683       7.179  19.466  39.210  1.00 20.45           C  
ATOM   2007  CE1 TYR A 683       5.160  19.373  41.096  1.00 23.55           C  
ATOM   2008  CE2 TYR A 683       5.896  19.066  38.839  1.00 21.25           C  
ATOM   2009  CZ  TYR A 683       4.876  19.074  39.777  1.00 24.79           C  
ATOM   2010  OH  TYR A 683       3.609  18.685  39.445  1.00 24.94           O  
ATOM   2011  N   ALA A 684      11.992  19.727  42.120  1.00 20.45           N  
ATOM   2012  CA  ALA A 684      13.454  19.951  42.029  1.00 19.99           C  
ATOM   2013  C   ALA A 684      14.158  18.659  41.519  1.00 26.05           C  
ATOM   2014  O   ALA A 684      15.085  18.712  40.691  1.00 25.96           O  
ATOM   2015  CB  ALA A 684      14.007  20.349  43.383  1.00 20.90           C  
ATOM   2016  N   GLU A 685      13.703  17.512  42.040  1.00 22.40           N  
ATOM   2017  CA  GLU A 685      14.288  16.239  41.626  1.00 22.24           C  
ATOM   2018  C   GLU A 685      13.951  15.936  40.180  1.00 24.25           C  
ATOM   2019  O   GLU A 685      14.850  15.641  39.394  1.00 23.20           O  
ATOM   2020  CB  GLU A 685      13.912  15.100  42.580  1.00 22.84           C  
ATOM   2021  CG  GLU A 685      14.747  13.866  42.288  1.00 24.33           C  
ATOM   2022  CD  GLU A 685      14.576  12.798  43.331  1.00 22.45           C  
ATOM   2023  OE1 GLU A 685      14.743  13.102  44.529  1.00 19.96           O  
ATOM   2024  OE2 GLU A 685      14.268  11.653  42.937  1.00 24.75           O1-
ATOM   2025  N   PHE A 686      12.671  16.032  39.803  1.00 20.03           N  
ATOM   2026  CA  PHE A 686      12.294  15.788  38.416  1.00 20.31           C  
ATOM   2027  C   PHE A 686      12.986  16.734  37.449  1.00 22.50           C  
ATOM   2028  O   PHE A 686      13.362  16.299  36.364  1.00 20.53           O  
ATOM   2029  CB  PHE A 686      10.781  15.847  38.237  1.00 21.47           C  
ATOM   2030  CG  PHE A 686      10.090  14.584  38.695  1.00 23.41           C  
ATOM   2031  CD1 PHE A 686      10.452  13.344  38.176  1.00 27.07           C  
ATOM   2032  CD2 PHE A 686       9.057  14.636  39.619  1.00 26.29           C  
ATOM   2033  CE1 PHE A 686       9.788  12.185  38.573  1.00 29.58           C  
ATOM   2034  CE2 PHE A 686       8.391  13.470  40.015  1.00 27.60           C  
ATOM   2035  CZ  PHE A 686       8.771  12.259  39.499  1.00 26.25           C  
ATOM   2036  N   TRP A 687      13.142  18.024  37.830  1.00 21.14           N  
ATOM   2037  CA  TRP A 687      13.807  19.009  36.959  1.00 21.72           C  
ATOM   2038  C   TRP A 687      15.266  18.686  36.738  1.00 26.39           C  
ATOM   2039  O   TRP A 687      15.764  18.930  35.633  1.00 26.25           O  
ATOM   2040  CB  TRP A 687      13.625  20.430  37.468  1.00 20.09           C  
ATOM   2041  CG  TRP A 687      12.209  20.904  37.412  1.00 21.42           C  
ATOM   2042  CD1 TRP A 687      11.185  20.389  36.670  1.00 24.53           C  
ATOM   2043  CD2 TRP A 687      11.660  21.984  38.156  1.00 22.18           C  
ATOM   2044  CE2 TRP A 687      10.290  22.068  37.825  1.00 24.93           C  
ATOM   2045  CE3 TRP A 687      12.185  22.869  39.102  1.00 24.55           C  
ATOM   2046  NE1 TRP A 687      10.023  21.073  36.933  1.00 23.38           N  
ATOM   2047  CZ2 TRP A 687       9.445  23.009  38.394  1.00 25.74           C  
ATOM   2048  CZ3 TRP A 687      11.332  23.803  39.684  1.00 26.40           C  
ATOM   2049  CH2 TRP A 687       9.979  23.858  39.325  1.00 26.81           C  
ATOM   2050  N   ALA A 688      15.944  18.124  37.767  1.00 24.18           N  
ATOM   2051  CA  ALA A 688      17.355  17.729  37.626  1.00 23.91           C  
ATOM   2052  C   ALA A 688      17.439  16.554  36.624  1.00 27.76           C  
ATOM   2053  O   ALA A 688      18.358  16.504  35.799  1.00 25.95           O  
ATOM   2054  CB  ALA A 688      17.947  17.344  38.975  1.00 24.77           C  
ATOM   2055  N   GLU A 689      16.428  15.635  36.643  1.00 24.82           N  
ATOM   2056  CA  GLU A 689      16.389  14.514  35.693  1.00 24.68           C  
ATOM   2057  C   GLU A 689      16.190  15.075  34.293  1.00 28.88           C  
ATOM   2058  O   GLU A 689      16.880  14.659  33.360  1.00 28.97           O  
ATOM   2059  CB  GLU A 689      15.254  13.529  36.026  1.00 26.31           C  
ATOM   2060  CG  GLU A 689      15.052  12.455  34.968  1.00 26.90           C  
ATOM   2061  CD  GLU A 689      14.117  11.326  35.354  1.00 30.52           C  
ATOM   2062  OE1 GLU A 689      14.091  10.981  36.553  1.00 25.72           O  
ATOM   2063  OE2 GLU A 689      13.430  10.772  34.463  1.00 26.90           O1-
ATOM   2064  N   GLY A 690      15.260  16.029  34.174  1.00 23.82           N  
ATOM   2065  CA  GLY A 690      14.967  16.663  32.902  1.00 24.51           C  
ATOM   2066  C   GLY A 690      16.203  17.323  32.323  1.00 27.51           C  
ATOM   2067  O   GLY A 690      16.451  17.193  31.124  1.00 28.49           O  
ATOM   2068  N   ASP A 691      17.020  17.998  33.183  1.00 25.00           N  
ATOM   2069  CA  ASP A 691      18.260  18.666  32.778  1.00 24.90           C  
ATOM   2070  C   ASP A 691      19.226  17.652  32.167  1.00 30.78           C  
ATOM   2071  O   ASP A 691      19.854  17.928  31.128  1.00 31.36           O  
ATOM   2072  CB  ASP A 691      18.930  19.331  34.003  1.00 25.62           C  
ATOM   2073  CG  ASP A 691      18.254  20.569  34.564  1.00 31.82           C  
ATOM   2074  OD1 ASP A 691      17.322  21.085  33.914  1.00 31.06           O  
ATOM   2075  OD2 ASP A 691      18.675  21.029  35.654  1.00 38.53           O1-
ATOM   2076  N   GLU A 692      19.357  16.481  32.823  1.00 26.81           N  
ATOM   2077  CA  GLU A 692      20.223  15.398  32.358  1.00 27.69           C  
ATOM   2078  C   GLU A 692      19.755  14.858  31.023  1.00 32.04           C  
ATOM   2079  O   GLU A 692      20.599  14.531  30.194  1.00 32.49           O  
ATOM   2080  CB  GLU A 692      20.338  14.252  33.375  1.00 28.74           C  
ATOM   2081  CG  GLU A 692      21.092  14.630  34.647  1.00 43.61           C  
ATOM   2082  CD  GLU A 692      22.454  15.281  34.477  1.00 66.19           C  
ATOM   2083  OE1 GLU A 692      23.350  14.639  33.884  1.00 58.69           O  
ATOM   2084  OE2 GLU A 692      22.623  16.436  34.934  1.00 59.41           O1-
ATOM   2085  N   MET A 693      18.440  14.765  30.799  1.00 28.92           N  
ATOM   2086  CA  MET A 693      17.885  14.277  29.540  1.00 28.73           C  
ATOM   2087  C   MET A 693      18.254  15.251  28.464  1.00 34.62           C  
ATOM   2088  O   MET A 693      18.746  14.820  27.421  1.00 34.44           O  
ATOM   2089  CB  MET A 693      16.367  14.117  29.619  1.00 30.42           C  
ATOM   2090  CG  MET A 693      15.958  12.968  30.474  1.00 32.65           C  
ATOM   2091  SD  MET A 693      14.180  12.914  30.645  1.00 35.14           S  
ATOM   2092  CE  MET A 693      13.718  12.368  28.982  1.00 31.59           C  
ATOM   2093  N   LYS A 694      18.049  16.569  28.719  1.00 30.72           N  
ATOM   2094  CA  LYS A 694      18.384  17.633  27.785  1.00 30.82           C  
ATOM   2095  C   LYS A 694      19.849  17.537  27.355  1.00 37.13           C  
ATOM   2096  O   LYS A 694      20.135  17.742  26.176  1.00 37.44           O  
ATOM   2097  CB  LYS A 694      18.100  19.020  28.408  1.00 31.47           C  
ATOM   2098  CG  LYS A 694      16.635  19.400  28.465  1.00 33.37           C  
ATOM   2099  CD  LYS A 694      16.445  20.806  29.086  1.00 30.79           C  
ATOM   2100  CE  LYS A 694      14.989  21.190  29.315  1.00 42.73           C  
ATOM   2101  NZ  LYS A 694      14.880  22.468  30.085  1.00 46.04           N1+
ATOM   2102  N   LYS A 695      20.764  17.204  28.301  1.00 35.40           N  
ATOM   2103  CA  LYS A 695      22.199  17.081  28.028  1.00 35.77           C  
ATOM   2104  C   LYS A 695      22.496  15.931  27.054  1.00 43.64           C  
ATOM   2105  O   LYS A 695      23.506  15.970  26.356  1.00 45.73           O  
ATOM   2106  CB  LYS A 695      22.998  16.922  29.331  1.00 38.18           C  
ATOM   2107  CG  LYS A 695      23.126  18.201  30.135  1.00 52.72           C  
ATOM   2108  CD  LYS A 695      23.837  17.960  31.466  1.00 59.82           C  
ATOM   2109  CE  LYS A 695      23.477  19.013  32.490  1.00 69.13           C  
ATOM   2110  NZ  LYS A 695      24.191  18.808  33.779  1.00 77.49           N1+
ATOM   2111  N   LEU A 696      21.612  14.920  27.002  1.00 40.85           N  
ATOM   2112  CA  LEU A 696      21.737  13.756  26.121  1.00 41.59           C  
ATOM   2113  C   LEU A 696      20.979  13.944  24.804  1.00 45.84           C  
ATOM   2114  O   LEU A 696      20.917  13.013  23.993  1.00 46.36           O  
ATOM   2115  CB  LEU A 696      21.261  12.472  26.841  1.00 41.84           C  
ATOM   2116  CG  LEU A 696      21.998  12.093  28.138  1.00 46.58           C  
ATOM   2117  CD1 LEU A 696      21.343  10.912  28.824  1.00 47.07           C  
ATOM   2118  CD2 LEU A 696      23.480  11.824  27.899  1.00 48.35           C  
ATOM   2119  N   GLY A 697      20.420  15.131  24.610  1.00 42.32           N  
ATOM   2120  CA  GLY A 697      19.666  15.466  23.411  1.00 42.08           C  
ATOM   2121  C   GLY A 697      18.232  14.965  23.377  1.00 46.65           C  
ATOM   2122  O   GLY A 697      17.600  15.020  22.312  1.00 46.85           O  
ATOM   2123  N   ILE A 698      17.687  14.458  24.511  1.00 41.09           N  
ATOM   2124  CA  ILE A 698      16.289  13.992  24.549  1.00 39.95           C  
ATOM   2125  C   ILE A 698      15.467  15.051  25.328  1.00 40.87           C  
ATOM   2126  O   ILE A 698      15.835  15.350  26.458  1.00 40.39           O  
ATOM   2127  CB  ILE A 698      16.169  12.561  25.146  1.00 43.23           C  
ATOM   2128  CG1 ILE A 698      17.140  11.541  24.457  1.00 43.87           C  
ATOM   2129  CG2 ILE A 698      14.707  12.069  25.144  1.00 43.79           C  
ATOM   2130  CD1 ILE A 698      16.720  10.939  23.034  1.00 50.40           C  
ATOM   2131  N   GLN A 699      14.405  15.644  24.716  1.00 36.98           N  
ATOM   2132  CA  GLN A 699      13.549  16.673  25.325  1.00 36.87           C  
ATOM   2133  C   GLN A 699      12.696  16.012  26.402  1.00 38.19           C  
ATOM   2134  O   GLN A 699      12.034  15.017  26.095  1.00 36.60           O  
ATOM   2135  CB  GLN A 699      12.641  17.319  24.250  1.00 38.76           C  
ATOM   2136  N   PRO A 700      12.691  16.491  27.670  1.00 32.95           N  
ATOM   2137  CA  PRO A 700      11.868  15.784  28.663  1.00 31.62           C  
ATOM   2138  C   PRO A 700      10.393  16.069  28.546  1.00 32.40           C  
ATOM   2139  O   PRO A 700       9.993  17.006  27.862  1.00 32.01           O  
ATOM   2140  CB  PRO A 700      12.406  16.282  30.000  1.00 33.53           C  
ATOM   2141  CG  PRO A 700      13.026  17.589  29.721  1.00 38.27           C  
ATOM   2142  CD  PRO A 700      13.418  17.639  28.270  1.00 34.50           C  
ATOM   2143  N   ILE A 701       9.583  15.260  29.250  1.00 27.13           N  
ATOM   2144  CA  ILE A 701       8.135  15.453  29.315  1.00 26.41           C  
ATOM   2145  C   ILE A 701       7.940  16.796  30.075  1.00 29.76           C  
ATOM   2146  O   ILE A 701       8.816  17.171  30.869  1.00 27.51           O  
ATOM   2147  CB  ILE A 701       7.416  14.266  30.022  1.00 30.62           C  
ATOM   2148  CG1 ILE A 701       7.996  13.996  31.435  1.00 31.42           C  
ATOM   2149  CG2 ILE A 701       7.433  13.009  29.151  1.00 32.64           C  
ATOM   2150  CD1 ILE A 701       7.130  13.176  32.393  1.00 33.06           C  
ATOM   2151  N   PRO A 702       6.831  17.536  29.858  1.00 26.93           N  
ATOM   2152  CA  PRO A 702       6.660  18.841  30.547  1.00 27.06           C  
ATOM   2153  C   PRO A 702       6.875  18.864  32.070  1.00 30.35           C  
ATOM   2154  O   PRO A 702       7.502  19.802  32.583  1.00 27.94           O  
ATOM   2155  CB  PRO A 702       5.230  19.243  30.167  1.00 28.75           C  
ATOM   2156  CG  PRO A 702       5.030  18.628  28.818  1.00 33.01           C  
ATOM   2157  CD  PRO A 702       5.707  17.275  28.932  1.00 29.33           C  
ATOM   2158  N   MET A 703       6.413  17.828  32.803  1.00 27.37           N  
ATOM   2159  CA  MET A 703       6.596  17.793  34.254  1.00 26.83           C  
ATOM   2160  C   MET A 703       8.082  17.805  34.675  1.00 26.57           C  
ATOM   2161  O   MET A 703       8.398  18.319  35.740  1.00 24.78           O  
ATOM   2162  CB  MET A 703       5.834  16.593  34.838  1.00 30.10           C  
ATOM   2163  CG  MET A 703       6.039  16.383  36.324  1.00 35.20           C  
ATOM   2164  SD  MET A 703       5.850  14.635  36.774  1.00 41.57           S  
ATOM   2165  CE  MET A 703       7.391  14.046  36.328  1.00 38.12           C  
ATOM   2166  N   MET A 704       8.990  17.276  33.831  1.00 23.13           N  
ATOM   2167  CA  MET A 704      10.430  17.247  34.116  1.00 20.62           C  
ATOM   2168  C   MET A 704      11.201  18.425  33.522  1.00 25.85           C  
ATOM   2169  O   MET A 704      12.431  18.515  33.641  1.00 25.80           O  
ATOM   2170  CB  MET A 704      11.053  15.907  33.681  1.00 22.78           C  
ATOM   2171  CG  MET A 704      10.464  14.725  34.404  1.00 25.49           C  
ATOM   2172  SD  MET A 704      11.464  13.250  34.055  1.00 28.69           S  
ATOM   2173  CE  MET A 704      10.349  11.962  34.656  1.00 26.24           C  
ATOM   2174  N   ASP A 705      10.480  19.354  32.901  1.00 22.62           N  
ATOM   2175  CA  ASP A 705      11.113  20.509  32.275  1.00 22.13           C  
ATOM   2176  C   ASP A 705      11.012  21.746  33.172  1.00 22.92           C  
ATOM   2177  O   ASP A 705       9.913  22.280  33.366  1.00 22.03           O  
ATOM   2178  CB  ASP A 705      10.437  20.743  30.916  1.00 23.22           C  
ATOM   2179  CG  ASP A 705      11.181  21.714  30.025  1.00 30.48           C  
ATOM   2180  OD1 ASP A 705      12.028  22.497  30.551  1.00 30.92           O  
ATOM   2181  OD2 ASP A 705      10.940  21.686  28.820  1.00 29.39           O1-
ATOM   2182  N   ARG A 706      12.164  22.207  33.716  1.00 19.37           N  
ATOM   2183  CA  ARG A 706      12.161  23.377  34.610  1.00 20.05           C  
ATOM   2184  C   ARG A 706      11.699  24.638  33.899  1.00 28.03           C  
ATOM   2185  O   ARG A 706      11.239  25.560  34.565  1.00 27.94           O  
ATOM   2186  CB  ARG A 706      13.493  23.581  35.337  1.00 25.56           C  
ATOM   2187  CG  ARG A 706      14.663  24.062  34.475  1.00 28.24           C  
ATOM   2188  CD  ARG A 706      15.874  24.410  35.333  1.00 30.94           C  
ATOM   2189  NE  ARG A 706      16.476  23.222  35.938  1.00 29.83           N  
ATOM   2190  CZ  ARG A 706      16.388  22.908  37.225  1.00 40.43           C  
ATOM   2191  NH1 ARG A 706      15.737  23.702  38.070  1.00 28.84           N1+
ATOM   2192  NH2 ARG A 706      16.955  21.807  37.681  1.00 28.25           N  
ATOM   2193  N   ASP A 707      11.790  24.667  32.547  1.00 25.79           N  
ATOM   2194  CA  ASP A 707      11.323  25.832  31.807  1.00 25.07           C  
ATOM   2195  C   ASP A 707       9.801  25.815  31.626  1.00 27.73           C  
ATOM   2196  O   ASP A 707       9.221  26.757  31.054  1.00 27.71           O  
ATOM   2197  CB  ASP A 707      12.102  25.970  30.483  1.00 26.38           C  
ATOM   2198  CG  ASP A 707      13.591  26.189  30.707  1.00 35.08           C  
ATOM   2199  OD1 ASP A 707      14.391  25.534  30.021  1.00 36.84           O  
ATOM   2200  OD2 ASP A 707      13.955  27.025  31.587  1.00 40.19           O1-
ATOM   2201  N   LYS A 708       9.140  24.761  32.145  1.00 24.18           N  
ATOM   2202  CA  LYS A 708       7.693  24.617  32.076  1.00 22.66           C  
ATOM   2203  C   LYS A 708       7.004  24.631  33.466  1.00 25.94           C  
ATOM   2204  O   LYS A 708       5.896  24.079  33.609  1.00 24.66           O  
ATOM   2205  CB  LYS A 708       7.307  23.385  31.256  1.00 25.90           C  
ATOM   2206  CG  LYS A 708       7.802  23.502  29.802  1.00 28.22           C  
ATOM   2207  CD  LYS A 708       7.198  22.508  28.861  1.00 28.30           C  
ATOM   2208  CE  LYS A 708       7.817  22.772  27.502  1.00 27.58           C  
ATOM   2209  NZ  LYS A 708       7.565  21.658  26.559  1.00 37.18           N1+
ATOM   2210  N   LYS A 709       7.632  25.312  34.457  1.00 25.59           N  
ATOM   2211  CA  LYS A 709       7.149  25.492  35.857  1.00 25.46           C  
ATOM   2212  C   LYS A 709       5.710  25.959  35.936  1.00 28.09           C  
ATOM   2213  O   LYS A 709       5.024  25.593  36.884  1.00 26.54           O  
ATOM   2214  CB  LYS A 709       7.994  26.531  36.636  1.00 28.81           C  
ATOM   2215  CG  LYS A 709       9.440  26.184  36.826  1.00 46.26           C  
ATOM   2216  CD  LYS A 709      10.180  27.179  37.729  1.00 51.68           C  
ATOM   2217  CE  LYS A 709      11.661  26.899  37.760  1.00 58.29           C  
ATOM   2218  NZ  LYS A 709      12.214  26.983  39.136  1.00 67.77           N1+
ATOM   2219  N   ASP A 710       5.237  26.801  34.960  1.00 23.29           N  
ATOM   2220  CA  ASP A 710       3.866  27.310  34.959  1.00 23.25           C  
ATOM   2221  C   ASP A 710       2.776  26.250  34.830  1.00 27.03           C  
ATOM   2222  O   ASP A 710       1.628  26.527  35.176  1.00 27.55           O  
ATOM   2223  CB  ASP A 710       3.684  28.375  33.869  1.00 25.20           C  
ATOM   2224  CG  ASP A 710       4.551  29.599  34.050  1.00 30.53           C  
ATOM   2225  OD1 ASP A 710       4.989  29.862  35.201  1.00 31.40           O  
ATOM   2226  OD2 ASP A 710       4.775  30.308  33.055  1.00 37.80           O1-
ATOM   2227  N   GLU A 711       3.125  25.037  34.344  1.00 23.03           N  
ATOM   2228  CA  GLU A 711       2.206  23.913  34.175  1.00 24.04           C  
ATOM   2229  C   GLU A 711       2.073  23.081  35.474  1.00 25.90           C  
ATOM   2230  O   GLU A 711       1.237  22.189  35.501  1.00 24.53           O  
ATOM   2231  CB  GLU A 711       2.699  22.980  33.038  1.00 25.73           C  
ATOM   2232  CG  GLU A 711       2.636  23.588  31.635  1.00 35.10           C  
ATOM   2233  CD  GLU A 711       2.919  22.645  30.473  1.00 60.40           C  
ATOM   2234  OE1 GLU A 711       2.661  21.427  30.613  1.00 53.26           O  
ATOM   2235  OE2 GLU A 711       3.386  23.126  29.414  1.00 56.64           O1-
ATOM   2236  N   VAL A 712       2.871  23.378  36.524  1.00 24.37           N  
ATOM   2237  CA  VAL A 712       2.870  22.615  37.807  1.00 23.33           C  
ATOM   2238  C   VAL A 712       1.467  22.560  38.435  1.00 26.97           C  
ATOM   2239  O   VAL A 712       0.985  21.459  38.698  1.00 25.14           O  
ATOM   2240  CB  VAL A 712       3.971  23.089  38.808  1.00 27.88           C  
ATOM   2241  CG1 VAL A 712       3.748  22.508  40.206  1.00 27.75           C  
ATOM   2242  CG2 VAL A 712       5.367  22.745  38.292  1.00 27.58           C  
ATOM   2243  N   PRO A 713       0.744  23.682  38.667  1.00 24.52           N  
ATOM   2244  CA  PRO A 713      -0.577  23.560  39.298  1.00 23.55           C  
ATOM   2245  C   PRO A 713      -1.542  22.654  38.540  1.00 26.30           C  
ATOM   2246  O   PRO A 713      -2.185  21.830  39.188  1.00 26.08           O  
ATOM   2247  CB  PRO A 713      -1.042  25.004  39.418  1.00 24.50           C  
ATOM   2248  CG  PRO A 713       0.204  25.809  39.416  1.00 29.60           C  
ATOM   2249  CD  PRO A 713       1.097  25.101  38.462  1.00 26.21           C  
ATOM   2250  N   GLN A 714      -1.625  22.748  37.164  1.00 24.44           N  
ATOM   2251  CA  GLN A 714      -2.493  21.855  36.375  1.00 24.90           C  
ATOM   2252  C   GLN A 714      -2.010  20.405  36.486  1.00 26.73           C  
ATOM   2253  O   GLN A 714      -2.825  19.491  36.519  1.00 25.16           O  
ATOM   2254  CB  GLN A 714      -2.570  22.273  34.890  1.00 26.95           C  
ATOM   2255  CG  GLN A 714      -3.694  21.595  34.083  1.00 46.65           C  
ATOM   2256  CD  GLN A 714      -5.093  21.764  34.653  1.00 72.21           C  
ATOM   2257  NE2 GLN A 714      -5.579  23.000  34.734  1.00 62.59           N  
ATOM   2258  OE1 GLN A 714      -5.755  20.786  35.022  1.00 70.20           O  
ATOM   2259  N   GLY A 715      -0.698  20.222  36.547  1.00 23.30           N  
ATOM   2260  CA  GLY A 715      -0.099  18.896  36.709  1.00 21.73           C  
ATOM   2261  C   GLY A 715      -0.468  18.270  38.043  1.00 23.24           C  
ATOM   2262  O   GLY A 715      -0.799  17.082  38.097  1.00 23.59           O  
ATOM   2263  N   GLN A 716      -0.467  19.072  39.110  1.00 20.47           N  
ATOM   2264  CA  GLN A 716      -0.864  18.637  40.444  1.00 20.52           C  
ATOM   2265  C   GLN A 716      -2.352  18.276  40.464  1.00 23.45           C  
ATOM   2266  O   GLN A 716      -2.704  17.215  40.945  1.00 21.83           O  
ATOM   2267  CB  GLN A 716      -0.473  19.675  41.488  1.00 21.43           C  
ATOM   2268  CG  GLN A 716       1.030  19.714  41.729  1.00 21.36           C  
ATOM   2269  CD  GLN A 716       1.461  18.442  42.435  1.00 29.24           C  
ATOM   2270  NE2 GLN A 716       2.283  17.640  41.773  1.00 23.67           N  
ATOM   2271  OE1 GLN A 716       1.036  18.149  43.561  1.00 22.86           O  
ATOM   2272  N   LEU A 717      -3.218  19.118  39.878  1.00 22.32           N  
ATOM   2273  CA  LEU A 717      -4.639  18.785  39.805  1.00 24.49           C  
ATOM   2274  C   LEU A 717      -4.807  17.403  39.145  1.00 25.81           C  
ATOM   2275  O   LEU A 717      -5.579  16.593  39.656  1.00 26.39           O  
ATOM   2276  CB  LEU A 717      -5.395  19.868  38.989  1.00 25.69           C  
ATOM   2277  CG  LEU A 717      -6.916  19.721  38.904  1.00 32.24           C  
ATOM   2278  CD1 LEU A 717      -7.544  19.925  40.222  1.00 33.22           C  
ATOM   2279  CD2 LEU A 717      -7.500  20.723  37.939  1.00 36.87           C  
ATOM   2280  N   GLY A 718      -4.079  17.144  38.041  1.00 20.27           N  
ATOM   2281  CA  GLY A 718      -4.129  15.873  37.312  1.00 20.77           C  
ATOM   2282  C   GLY A 718      -3.706  14.718  38.195  1.00 23.88           C  
ATOM   2283  O   GLY A 718      -4.395  13.702  38.252  1.00 24.52           O  
ATOM   2284  N   PHE A 719      -2.584  14.901  38.921  1.00 20.07           N  
ATOM   2285  CA  PHE A 719      -2.033  13.905  39.843  1.00 19.67           C  
ATOM   2286  C   PHE A 719      -3.020  13.588  40.958  1.00 20.70           C  
ATOM   2287  O   PHE A 719      -3.233  12.407  41.272  1.00 20.40           O  
ATOM   2288  CB  PHE A 719      -0.681  14.378  40.409  1.00 19.82           C  
ATOM   2289  CG  PHE A 719      -0.045  13.287  41.251  1.00 19.68           C  
ATOM   2290  CD1 PHE A 719       0.730  12.292  40.660  1.00 21.71           C  
ATOM   2291  CD2 PHE A 719      -0.243  13.238  42.636  1.00 21.59           C  
ATOM   2292  CE1 PHE A 719       1.296  11.272  41.438  1.00 21.70           C  
ATOM   2293  CE2 PHE A 719       0.306  12.198  43.409  1.00 22.53           C  
ATOM   2294  CZ  PHE A 719       1.059  11.216  42.796  1.00 20.19           C  
ATOM   2295  N   TYR A 720      -3.647  14.624  41.560  1.00 19.85           N  
ATOM   2296  CA  TYR A 720      -4.608  14.360  42.627  1.00 20.18           C  
ATOM   2297  C   TYR A 720      -5.837  13.641  42.100  1.00 24.76           C  
ATOM   2298  O   TYR A 720      -6.294  12.679  42.719  1.00 24.57           O  
ATOM   2299  CB  TYR A 720      -5.017  15.649  43.344  1.00 20.76           C  
ATOM   2300  CG  TYR A 720      -4.052  16.133  44.416  1.00 20.61           C  
ATOM   2301  CD1 TYR A 720      -2.756  16.516  44.091  1.00 21.63           C  
ATOM   2302  CD2 TYR A 720      -4.451  16.238  45.766  1.00 20.31           C  
ATOM   2303  CE1 TYR A 720      -1.862  16.945  45.077  1.00 21.95           C  
ATOM   2304  CE2 TYR A 720      -3.590  16.756  46.740  1.00 20.41           C  
ATOM   2305  CZ  TYR A 720      -2.295  17.110  46.389  1.00 22.09           C  
ATOM   2306  OH  TYR A 720      -1.426  17.651  47.307  1.00 20.15           O  
ATOM   2307  N   ASN A 721      -6.367  14.069  40.941  1.00 22.47           N  
ATOM   2308  CA  ASN A 721      -7.555  13.384  40.425  1.00 23.97           C  
ATOM   2309  C   ASN A 721      -7.313  11.965  39.928  1.00 26.84           C  
ATOM   2310  O   ASN A 721      -8.182  11.102  40.108  1.00 29.23           O  
ATOM   2311  CB  ASN A 721      -8.252  14.213  39.359  1.00 28.48           C  
ATOM   2312  CG  ASN A 721      -9.005  15.365  39.975  1.00 46.94           C  
ATOM   2313  ND2 ASN A 721      -8.713  16.544  39.495  1.00 44.47           N  
ATOM   2314  OD1 ASN A 721      -9.848  15.209  40.871  1.00 42.44           O  
ATOM   2315  N   ALA A 722      -6.160  11.712  39.334  1.00 23.22           N  
ATOM   2316  CA  ALA A 722      -5.827  10.406  38.769  1.00 21.83           C  
ATOM   2317  C   ALA A 722      -5.220   9.409  39.723  1.00 24.22           C  
ATOM   2318  O   ALA A 722      -5.431   8.206  39.557  1.00 24.21           O  
ATOM   2319  CB  ALA A 722      -4.908  10.569  37.572  1.00 22.53           C  
ATOM   2320  N   VAL A 723      -4.455   9.886  40.710  1.00 20.94           N  
ATOM   2321  CA  VAL A 723      -3.731   9.002  41.611  1.00 20.72           C  
ATOM   2322  C   VAL A 723      -4.119   9.158  43.086  1.00 22.72           C  
ATOM   2323  O   VAL A 723      -4.595   8.211  43.690  1.00 22.48           O  
ATOM   2324  CB  VAL A 723      -2.185   9.211  41.403  1.00 24.24           C  
ATOM   2325  CG1 VAL A 723      -1.363   8.258  42.261  1.00 23.28           C  
ATOM   2326  CG2 VAL A 723      -1.779   9.080  39.931  1.00 25.27           C  
ATOM   2327  N   ALA A 724      -3.881  10.322  43.657  1.00 21.00           N  
ATOM   2328  CA  ALA A 724      -4.077  10.480  45.105  1.00 19.11           C  
ATOM   2329  C   ALA A 724      -5.523  10.327  45.622  1.00 22.85           C  
ATOM   2330  O   ALA A 724      -5.744   9.561  46.577  1.00 20.88           O  
ATOM   2331  CB  ALA A 724      -3.474  11.788  45.562  1.00 19.42           C  
ATOM   2332  N   ILE A 725      -6.490  11.053  45.031  1.00 21.08           N  
ATOM   2333  CA  ILE A 725      -7.892  10.956  45.503  1.00 20.63           C  
ATOM   2334  C   ILE A 725      -8.406   9.533  45.409  1.00 23.32           C  
ATOM   2335  O   ILE A 725      -8.901   9.045  46.421  1.00 22.23           O  
ATOM   2336  CB  ILE A 725      -8.807  11.992  44.814  1.00 23.70           C  
ATOM   2337  CG1 ILE A 725      -8.431  13.378  45.311  1.00 23.36           C  
ATOM   2338  CG2 ILE A 725     -10.312  11.703  45.059  1.00 25.46           C  
ATOM   2339  CD1 ILE A 725      -8.862  13.688  46.829  1.00 25.58           C  
ATOM   2340  N   PRO A 726      -8.252   8.812  44.265  1.00 20.50           N  
ATOM   2341  CA  PRO A 726      -8.739   7.427  44.224  1.00 20.19           C  
ATOM   2342  C   PRO A 726      -8.029   6.555  45.259  1.00 24.27           C  
ATOM   2343  O   PRO A 726      -8.644   5.692  45.872  1.00 24.89           O  
ATOM   2344  CB  PRO A 726      -8.418   6.978  42.790  1.00 22.52           C  
ATOM   2345  CG  PRO A 726      -8.273   8.196  42.019  1.00 27.26           C  
ATOM   2346  CD  PRO A 726      -7.694   9.209  42.952  1.00 23.18           C  
ATOM   2347  N   CYS A 727      -6.723   6.803  45.472  1.00 20.12           N  
ATOM   2348  CA  CYS A 727      -5.954   6.013  46.429  1.00 18.72           C  
ATOM   2349  C   CYS A 727      -6.550   6.123  47.836  1.00 19.76           C  
ATOM   2350  O   CYS A 727      -6.862   5.100  48.428  1.00 21.42           O  
ATOM   2351  CB  CYS A 727      -4.487   6.424  46.414  1.00 20.07           C  
ATOM   2352  SG  CYS A 727      -3.512   5.661  47.732  1.00 24.06           S  
ATOM   2353  N   TYR A 728      -6.690   7.351  48.360  1.00 18.64           N  
ATOM   2354  CA  TYR A 728      -7.225   7.564  49.713  1.00 18.24           C  
ATOM   2355  C   TYR A 728      -8.711   7.221  49.808  1.00 23.80           C  
ATOM   2356  O   TYR A 728      -9.170   6.783  50.873  1.00 23.44           O  
ATOM   2357  CB  TYR A 728      -6.902   8.975  50.218  1.00 20.13           C  
ATOM   2358  CG  TYR A 728      -5.403   9.169  50.345  1.00 19.37           C  
ATOM   2359  CD1 TYR A 728      -4.728  10.055  49.517  1.00 21.68           C  
ATOM   2360  CD2 TYR A 728      -4.660   8.434  51.265  1.00 19.35           C  
ATOM   2361  CE1 TYR A 728      -3.343  10.202  49.594  1.00 21.59           C  
ATOM   2362  CE2 TYR A 728      -3.281   8.586  51.367  1.00 19.33           C  
ATOM   2363  CZ  TYR A 728      -2.628   9.472  50.527  1.00 24.04           C  
ATOM   2364  OH  TYR A 728      -1.270   9.625  50.623  1.00 19.58           O  
ATOM   2365  N   THR A 729      -9.437   7.334  48.684  1.00 22.39           N  
ATOM   2366  CA  THR A 729     -10.867   6.968  48.657  1.00 22.02           C  
ATOM   2367  C   THR A 729     -11.009   5.465  48.893  1.00 26.39           C  
ATOM   2368  O   THR A 729     -11.771   5.054  49.766  1.00 26.72           O  
ATOM   2369  CB  THR A 729     -11.530   7.437  47.349  1.00 26.53           C  
ATOM   2370  CG2 THR A 729     -13.025   7.084  47.290  1.00 28.61           C  
ATOM   2371  OG1 THR A 729     -11.423   8.851  47.259  1.00 27.92           O  
ATOM   2372  N   THR A 730     -10.234   4.650  48.153  1.00 22.98           N  
ATOM   2373  CA  THR A 730     -10.296   3.190  48.279  1.00 23.84           C  
ATOM   2374  C   THR A 730      -9.764   2.743  49.633  1.00 27.39           C  
ATOM   2375  O   THR A 730     -10.332   1.845  50.260  1.00 27.64           O  
ATOM   2376  CB  THR A 730      -9.628   2.510  47.070  1.00 24.53           C  
ATOM   2377  CG2 THR A 730      -9.740   1.002  47.112  1.00 24.83           C  
ATOM   2378  OG1 THR A 730     -10.277   3.000  45.887  1.00 25.01           O  
ATOM   2379  N   LEU A 731      -8.690   3.391  50.106  1.00 24.25           N  
ATOM   2380  CA  LEU A 731      -8.129   3.051  51.393  1.00 23.92           C  
ATOM   2381  C   LEU A 731      -9.125   3.321  52.533  1.00 27.04           C  
ATOM   2382  O   LEU A 731      -9.234   2.491  53.425  1.00 28.53           O  
ATOM   2383  CB  LEU A 731      -6.797   3.777  51.630  1.00 23.46           C  
ATOM   2384  CG  LEU A 731      -6.039   3.296  52.872  1.00 26.70           C  
ATOM   2385  CD1 LEU A 731      -5.478   1.894  52.712  1.00 25.51           C  
ATOM   2386  CD2 LEU A 731      -4.982   4.290  53.295  1.00 30.39           C  
ATOM   2387  N   THR A 732      -9.851   4.446  52.479  1.00 25.52           N  
ATOM   2388  CA  THR A 732     -10.864   4.812  53.482  1.00 25.31           C  
ATOM   2389  C   THR A 732     -12.009   3.793  53.474  1.00 31.29           C  
ATOM   2390  O   THR A 732     -12.525   3.466  54.542  1.00 30.74           O  
ATOM   2391  CB  THR A 732     -11.314   6.262  53.315  1.00 33.26           C  
ATOM   2392  CG2 THR A 732     -12.509   6.631  54.207  1.00 31.98           C  
ATOM   2393  OG1 THR A 732     -10.218   7.083  53.693  1.00 33.54           O  
ATOM   2394  N   GLN A 733     -12.394   3.277  52.283  1.00 28.72           N  
ATOM   2395  CA  GLN A 733     -13.466   2.268  52.189  1.00 28.03           C  
ATOM   2396  C   GLN A 733     -13.038   0.984  52.893  1.00 30.11           C  
ATOM   2397  O   GLN A 733     -13.811   0.419  53.665  1.00 30.66           O  
ATOM   2398  CB  GLN A 733     -13.799   1.947  50.722  1.00 28.74           C  
ATOM   2399  CG  GLN A 733     -14.485   3.078  49.961  1.00 43.06           C  
ATOM   2400  CD  GLN A 733     -14.630   2.787  48.476  1.00 57.44           C  
ATOM   2401  NE2 GLN A 733     -15.631   3.382  47.852  1.00 55.13           N  
ATOM   2402  OE1 GLN A 733     -13.858   2.034  47.869  1.00 48.30           O  
ATOM   2403  N   ILE A 734     -11.793   0.516  52.642  1.00 24.76           N  
ATOM   2404  CA  ILE A 734     -11.272  -0.718  53.229  1.00 23.24           C  
ATOM   2405  C   ILE A 734     -10.942  -0.562  54.731  1.00 28.52           C  
ATOM   2406  O   ILE A 734     -11.273  -1.438  55.541  1.00 27.42           O  
ATOM   2407  CB  ILE A 734     -10.065  -1.235  52.388  1.00 25.97           C  
ATOM   2408  CG1 ILE A 734     -10.512  -1.583  50.956  1.00 24.90           C  
ATOM   2409  CG2 ILE A 734      -9.304  -2.393  53.078  1.00 26.29           C  
ATOM   2410  CD1 ILE A 734      -9.387  -1.579  49.921  1.00 31.14           C  
ATOM   2411  N   LEU A 735     -10.296   0.559  55.079  1.00 25.73           N  
ATOM   2412  CA  LEU A 735      -9.876   0.884  56.438  1.00 25.54           C  
ATOM   2413  C   LEU A 735     -10.495   2.217  56.854  1.00 30.35           C  
ATOM   2414  O   LEU A 735      -9.832   3.254  56.766  1.00 28.81           O  
ATOM   2415  CB  LEU A 735      -8.332   0.949  56.533  1.00 25.11           C  
ATOM   2416  CG  LEU A 735      -7.504  -0.241  56.045  1.00 29.02           C  
ATOM   2417  CD1 LEU A 735      -6.011   0.080  56.102  1.00 28.76           C  
ATOM   2418  CD2 LEU A 735      -7.747  -1.488  56.865  1.00 31.06           C  
ATOM   2419  N   PRO A 736     -11.777   2.234  57.327  1.00 28.74           N  
ATOM   2420  CA  PRO A 736     -12.394   3.506  57.752  1.00 28.81           C  
ATOM   2421  C   PRO A 736     -11.539   4.398  58.686  1.00 31.04           C  
ATOM   2422  O   PRO A 736     -11.590   5.604  58.448  1.00 29.93           O  
ATOM   2423  CB  PRO A 736     -13.706   3.053  58.408  1.00 31.08           C  
ATOM   2424  CG  PRO A 736     -14.051   1.791  57.644  1.00 34.58           C  
ATOM   2425  CD  PRO A 736     -12.726   1.105  57.482  1.00 29.97           C  
ATOM   2426  N   PRO A 737     -10.703   3.891  59.650  1.00 31.09           N  
ATOM   2427  CA  PRO A 737      -9.888   4.818  60.475  1.00 31.03           C  
ATOM   2428  C   PRO A 737      -8.886   5.694  59.702  1.00 33.10           C  
ATOM   2429  O   PRO A 737      -8.340   6.629  60.285  1.00 32.93           O  
ATOM   2430  CB  PRO A 737      -9.153   3.878  61.439  1.00 33.45           C  
ATOM   2431  CG  PRO A 737      -9.997   2.629  61.493  1.00 38.72           C  
ATOM   2432  CD  PRO A 737     -10.491   2.492  60.091  1.00 33.96           C  
ATOM   2433  N   THR A 738      -8.649   5.410  58.402  1.00 27.10           N  
ATOM   2434  CA  THR A 738      -7.714   6.205  57.581  1.00 26.46           C  
ATOM   2435  C   THR A 738      -8.375   7.424  56.954  1.00 29.75           C  
ATOM   2436  O   THR A 738      -7.708   8.191  56.245  1.00 28.63           O  
ATOM   2437  CB  THR A 738      -7.021   5.323  56.518  1.00 26.30           C  
ATOM   2438  CG2 THR A 738      -6.244   4.146  57.126  1.00 28.53           C  
ATOM   2439  OG1 THR A 738      -8.009   4.883  55.575  1.00 27.00           O  
ATOM   2440  N   GLU A 739      -9.686   7.636  57.214  1.00 26.26           N  
ATOM   2441  CA  GLU A 739     -10.452   8.762  56.677  1.00 26.18           C  
ATOM   2442  C   GLU A 739      -9.732  10.135  56.791  1.00 28.84           C  
ATOM   2443  O   GLU A 739      -9.837  10.918  55.835  1.00 29.51           O  
ATOM   2444  CB  GLU A 739     -11.864   8.824  57.290  1.00 28.71           C  
ATOM   2445  CG  GLU A 739     -12.806   9.737  56.521  1.00 37.21           C  
ATOM   2446  CD  GLU A 739     -14.259   9.643  56.958  1.00 76.09           C  
ATOM   2447  OE1 GLU A 739     -14.832   8.530  56.896  1.00 80.55           O  
ATOM   2448  OE2 GLU A 739     -14.829  10.687  57.352  1.00 74.12           O1-
ATOM   2449  N   PRO A 740      -8.985  10.459  57.893  1.00 25.77           N  
ATOM   2450  CA  PRO A 740      -8.281  11.764  57.926  1.00 25.36           C  
ATOM   2451  C   PRO A 740      -7.342  11.988  56.720  1.00 26.12           C  
ATOM   2452  O   PRO A 740      -7.164  13.133  56.296  1.00 24.76           O  
ATOM   2453  CB  PRO A 740      -7.499  11.698  59.248  1.00 27.70           C  
ATOM   2454  CG  PRO A 740      -8.271  10.719  60.101  1.00 30.84           C  
ATOM   2455  CD  PRO A 740      -8.726   9.685  59.137  1.00 26.82           C  
ATOM   2456  N   LEU A 741      -6.767  10.910  56.161  1.00 22.82           N  
ATOM   2457  CA  LEU A 741      -5.878  11.056  54.984  1.00 20.42           C  
ATOM   2458  C   LEU A 741      -6.656  11.562  53.763  1.00 23.64           C  
ATOM   2459  O   LEU A 741      -6.197  12.478  53.052  1.00 21.91           O  
ATOM   2460  CB  LEU A 741      -5.180   9.712  54.675  1.00 19.03           C  
ATOM   2461  CG  LEU A 741      -4.154   9.150  55.708  1.00 23.15           C  
ATOM   2462  CD1 LEU A 741      -3.723   7.765  55.291  1.00 22.98           C  
ATOM   2463  CD2 LEU A 741      -2.928  10.056  55.836  1.00 23.84           C  
ATOM   2464  N   LEU A 742      -7.860  10.994  53.543  1.00 20.75           N  
ATOM   2465  CA  LEU A 742      -8.717  11.396  52.431  1.00 21.48           C  
ATOM   2466  C   LEU A 742      -9.158  12.824  52.621  1.00 25.01           C  
ATOM   2467  O   LEU A 742      -9.129  13.579  51.657  1.00 24.96           O  
ATOM   2468  CB  LEU A 742      -9.934  10.461  52.299  1.00 22.42           C  
ATOM   2469  CG  LEU A 742     -10.985  10.879  51.242  1.00 26.66           C  
ATOM   2470  CD1 LEU A 742     -10.382  10.962  49.806  1.00 27.51           C  
ATOM   2471  CD2 LEU A 742     -12.144   9.939  51.270  1.00 29.45           C  
ATOM   2472  N   LYS A 743      -9.546  13.206  53.865  1.00 23.60           N  
ATOM   2473  CA  LYS A 743      -9.982  14.578  54.141  1.00 23.10           C  
ATOM   2474  C   LYS A 743      -8.875  15.596  53.789  1.00 24.89           C  
ATOM   2475  O   LYS A 743      -9.122  16.596  53.103  1.00 23.93           O  
ATOM   2476  CB  LYS A 743     -10.412  14.712  55.624  1.00 25.67           C  
ATOM   2477  CG  LYS A 743     -11.028  16.077  55.927  1.00 46.76           C  
ATOM   2478  CD  LYS A 743     -10.743  16.520  57.340  1.00 58.99           C  
ATOM   2479  CE  LYS A 743     -11.487  17.773  57.719  1.00 62.03           C  
ATOM   2480  NZ  LYS A 743     -12.016  17.644  59.102  1.00 61.47           N1+
ATOM   2481  N   ALA A 744      -7.658  15.314  54.259  1.00 23.01           N  
ATOM   2482  CA  ALA A 744      -6.490  16.170  54.032  1.00 21.88           C  
ATOM   2483  C   ALA A 744      -6.119  16.237  52.540  1.00 24.82           C  
ATOM   2484  O   ALA A 744      -5.779  17.302  52.031  1.00 22.32           O  
ATOM   2485  CB  ALA A 744      -5.340  15.665  54.865  1.00 22.59           C  
ATOM   2486  N   CYS A 745      -6.242  15.109  51.826  1.00 21.05           N  
ATOM   2487  CA  CYS A 745      -5.956  15.087  50.397  1.00 19.72           C  
ATOM   2488  C   CYS A 745      -6.974  15.982  49.645  1.00 24.93           C  
ATOM   2489  O   CYS A 745      -6.570  16.803  48.823  1.00 22.55           O  
ATOM   2490  CB  CYS A 745      -5.958  13.672  49.858  1.00 20.33           C  
ATOM   2491  SG  CYS A 745      -5.585  13.578  48.088  1.00 24.02           S  
ATOM   2492  N   ARG A 746      -8.284  15.843  49.972  1.00 22.90           N  
ATOM   2493  CA  ARG A 746      -9.338  16.683  49.390  1.00 23.07           C  
ATOM   2494  C   ARG A 746      -9.071  18.168  49.647  1.00 26.38           C  
ATOM   2495  O   ARG A 746      -9.218  18.972  48.732  1.00 26.00           O  
ATOM   2496  CB  ARG A 746     -10.713  16.290  49.940  1.00 25.68           C  
ATOM   2497  CG  ARG A 746     -11.273  15.046  49.291  1.00 31.00           C  
ATOM   2498  CD  ARG A 746     -12.568  14.691  49.976  1.00 42.39           C  
ATOM   2499  NE  ARG A 746     -13.248  13.580  49.325  1.00 47.14           N  
ATOM   2500  CZ  ARG A 746     -14.154  12.812  49.921  1.00 60.22           C  
ATOM   2501  NH1 ARG A 746     -14.487  13.027  51.189  1.00 45.24           N1+
ATOM   2502  NH2 ARG A 746     -14.734  11.826  49.258  1.00 51.82           N  
ATOM   2503  N   ASP A 747      -8.638  18.521  50.872  1.00 23.98           N  
ATOM   2504  CA  ASP A 747      -8.311  19.890  51.241  1.00 23.76           C  
ATOM   2505  C   ASP A 747      -7.168  20.413  50.372  1.00 25.89           C  
ATOM   2506  O   ASP A 747      -7.222  21.547  49.901  1.00 24.45           O  
ATOM   2507  CB  ASP A 747      -7.964  19.998  52.735  1.00 27.17           C  
ATOM   2508  CG  ASP A 747      -9.139  19.792  53.706  1.00 44.07           C  
ATOM   2509  OD1 ASP A 747     -10.310  19.955  53.275  1.00 44.94           O  
ATOM   2510  OD2 ASP A 747      -8.883  19.475  54.896  1.00 48.43           O1-
ATOM   2511  N   ASN A 748      -6.135  19.569  50.107  1.00 21.95           N  
ATOM   2512  CA  ASN A 748      -5.012  20.034  49.277  1.00 20.05           C  
ATOM   2513  C   ASN A 748      -5.388  20.139  47.800  1.00 21.27           C  
ATOM   2514  O   ASN A 748      -4.904  21.045  47.096  1.00 20.03           O  
ATOM   2515  CB  ASN A 748      -3.774  19.198  49.512  1.00 19.71           C  
ATOM   2516  CG  ASN A 748      -3.156  19.506  50.867  1.00 21.92           C  
ATOM   2517  ND2 ASN A 748      -2.710  18.501  51.574  1.00 20.71           N  
ATOM   2518  OD1 ASN A 748      -3.082  20.666  51.287  1.00 22.92           O  
ATOM   2519  N   LEU A 749      -6.287  19.260  47.334  1.00 20.70           N  
ATOM   2520  CA  LEU A 749      -6.809  19.339  45.961  1.00 22.44           C  
ATOM   2521  C   LEU A 749      -7.477  20.692  45.810  1.00 26.09           C  
ATOM   2522  O   LEU A 749      -7.257  21.401  44.835  1.00 26.93           O  
ATOM   2523  CB  LEU A 749      -7.838  18.239  45.735  1.00 22.92           C  
ATOM   2524  CG  LEU A 749      -8.527  18.205  44.334  1.00 29.46           C  
ATOM   2525  CD1 LEU A 749      -7.594  18.157  43.159  1.00 31.24           C  
ATOM   2526  CD2 LEU A 749      -9.524  17.123  44.267  1.00 34.40           C  
ATOM   2527  N   SER A 750      -8.276  21.050  46.814  1.00 23.77           N  
ATOM   2528  CA  SER A 750      -8.964  22.336  46.852  1.00 24.16           C  
ATOM   2529  C   SER A 750      -7.989  23.505  46.763  1.00 26.97           C  
ATOM   2530  O   SER A 750      -8.271  24.470  46.052  1.00 27.37           O  
ATOM   2531  CB  SER A 750      -9.839  22.452  48.098  1.00 29.93           C  
ATOM   2532  OG  SER A 750     -10.771  23.505  47.917  1.00 47.00           O  
ATOM   2533  N   GLN A 751      -6.831  23.411  47.458  1.00 22.59           N  
ATOM   2534  CA  GLN A 751      -5.769  24.420  47.469  1.00 20.51           C  
ATOM   2535  C   GLN A 751      -5.125  24.516  46.090  1.00 25.88           C  
ATOM   2536  O   GLN A 751      -4.870  25.629  45.638  1.00 26.95           O  
ATOM   2537  CB  GLN A 751      -4.720  24.116  48.515  1.00 20.38           C  
ATOM   2538  CG  GLN A 751      -5.153  24.272  49.977  1.00 25.29           C  
ATOM   2539  CD  GLN A 751      -5.514  25.672  50.371  1.00 45.53           C  
ATOM   2540  NE2 GLN A 751      -6.623  25.810  51.063  1.00 54.92           N  
ATOM   2541  OE1 GLN A 751      -4.823  26.639  50.042  1.00 32.10           O  
ATOM   2542  N   TRP A 752      -4.905  23.371  45.396  1.00 22.44           N  
ATOM   2543  CA  TRP A 752      -4.346  23.413  44.049  1.00 21.83           C  
ATOM   2544  C   TRP A 752      -5.300  24.125  43.077  1.00 27.53           C  
ATOM   2545  O   TRP A 752      -4.826  24.894  42.236  1.00 28.38           O  
ATOM   2546  CB  TRP A 752      -3.931  22.016  43.549  1.00 21.17           C  
ATOM   2547  CG  TRP A 752      -2.646  21.548  44.181  1.00 21.74           C  
ATOM   2548  CD1 TRP A 752      -2.481  20.497  45.044  1.00 24.11           C  
ATOM   2549  CD2 TRP A 752      -1.341  22.152  44.027  1.00 21.07           C  
ATOM   2550  CE2 TRP A 752      -0.441  21.403  44.816  1.00 23.57           C  
ATOM   2551  CE3 TRP A 752      -0.850  23.246  43.286  1.00 22.05           C  
ATOM   2552  NE1 TRP A 752      -1.161  20.404  45.425  1.00 22.97           N  
ATOM   2553  CZ2 TRP A 752       0.925  21.690  44.859  1.00 23.18           C  
ATOM   2554  CZ3 TRP A 752       0.496  23.564  43.372  1.00 22.86           C  
ATOM   2555  CH2 TRP A 752       1.371  22.782  44.139  1.00 23.51           C  
ATOM   2556  N   GLU A 753      -6.629  23.927  43.249  1.00 26.92           N  
ATOM   2557  CA  GLU A 753      -7.664  24.597  42.424  1.00 27.12           C  
ATOM   2558  C   GLU A 753      -7.579  26.104  42.658  1.00 31.97           C  
ATOM   2559  O   GLU A 753      -7.657  26.875  41.702  1.00 32.87           O  
ATOM   2560  CB  GLU A 753      -9.051  24.122  42.810  1.00 28.82           C  
ATOM   2561  CG  GLU A 753      -9.408  22.769  42.252  1.00 39.13           C  
ATOM   2562  CD  GLU A 753     -10.866  22.506  42.526  1.00 68.84           C  
ATOM   2563  OE1 GLU A 753     -11.161  21.898  43.578  1.00 46.69           O  
ATOM   2564  OE2 GLU A 753     -11.713  22.928  41.707  1.00 81.23           O1-
ATOM   2565  N   LYS A 754      -7.397  26.518  43.932  1.00 28.88           N  
ATOM   2566  CA  LYS A 754      -7.246  27.930  44.295  1.00 29.18           C  
ATOM   2567  C   LYS A 754      -6.016  28.526  43.612  1.00 31.41           C  
ATOM   2568  O   LYS A 754      -6.094  29.645  43.116  1.00 31.32           O  
ATOM   2569  CB  LYS A 754      -7.162  28.110  45.808  1.00 32.64           C  
ATOM   2570  CG  LYS A 754      -8.518  28.116  46.504  1.00 46.45           C  
ATOM   2571  CD  LYS A 754      -8.376  27.941  48.009  1.00 58.87           C  
ATOM   2572  CE  LYS A 754      -8.161  29.239  48.766  1.00 72.62           C  
ATOM   2573  NZ  LYS A 754      -7.774  28.980  50.179  1.00 83.63           N1+
ATOM   2574  N   VAL A 755      -4.901  27.760  43.534  1.00 27.32           N  
ATOM   2575  CA  VAL A 755      -3.672  28.209  42.868  1.00 26.64           C  
ATOM   2576  C   VAL A 755      -3.973  28.473  41.375  1.00 33.51           C  
ATOM   2577  O   VAL A 755      -3.613  29.539  40.868  1.00 33.93           O  
ATOM   2578  CB  VAL A 755      -2.478  27.220  43.052  1.00 28.78           C  
ATOM   2579  CG1 VAL A 755      -1.311  27.600  42.157  1.00 28.50           C  
ATOM   2580  CG2 VAL A 755      -2.012  27.157  44.502  1.00 28.17           C  
ATOM   2581  N   ILE A 756      -4.652  27.514  40.699  1.00 30.55           N  
ATOM   2582  CA  ILE A 756      -5.032  27.605  39.271  1.00 31.10           C  
ATOM   2583  C   ILE A 756      -5.896  28.850  39.019  1.00 37.90           C  
ATOM   2584  O   ILE A 756      -5.692  29.547  38.021  1.00 37.76           O  
ATOM   2585  CB  ILE A 756      -5.719  26.293  38.775  1.00 33.97           C  
ATOM   2586  CG1 ILE A 756      -4.702  25.134  38.778  1.00 33.95           C  
ATOM   2587  CG2 ILE A 756      -6.352  26.455  37.367  1.00 35.44           C  
ATOM   2588  CD1 ILE A 756      -5.285  23.693  38.792  1.00 40.78           C  
ATOM   2589  N   ARG A 757      -6.846  29.122  39.937  1.00 35.48           N  
ATOM   2590  CA  ARG A 757      -7.763  30.259  39.856  1.00 35.95           C  
ATOM   2591  C   ARG A 757      -7.115  31.599  40.242  1.00 42.83           C  
ATOM   2592  O   ARG A 757      -7.769  32.640  40.131  1.00 43.24           O  
ATOM   2593  CB  ARG A 757      -9.022  29.999  40.688  1.00 34.84           C  
ATOM   2594  CG  ARG A 757      -9.907  28.877  40.149  1.00 44.11           C  
ATOM   2595  CD  ARG A 757     -11.292  28.898  40.763  1.00 55.62           C  
ATOM   2596  NE  ARG A 757     -11.263  28.995  42.224  1.00 59.35           N  
ATOM   2597  CZ  ARG A 757     -11.307  27.958  43.055  1.00 71.05           C  
ATOM   2598  NH1 ARG A 757     -11.392  26.717  42.580  1.00 59.27           N1+
ATOM   2599  NH2 ARG A 757     -11.272  28.152  44.366  1.00 52.92           N  
ATOM   2600  N   GLY A 758      -5.854  31.563  40.684  1.00 38.35           N  
ATOM   2601  CA  GLY A 758      -5.087  32.746  41.074  1.00 38.23           C  
ATOM   2602  C   GLY A 758      -5.334  33.287  42.475  1.00 43.67           C  
ATOM   2603  O   GLY A 758      -5.109  34.474  42.726  1.00 40.84           O  
ATOM   2604  N   GLU A 759      -5.770  32.421  43.412  1.00 44.50           N  
ATOM   2605  CA  GLU A 759      -6.073  32.803  44.801  1.00 45.54           C  
ATOM   2606  C   GLU A 759      -4.937  32.481  45.821  1.00 53.05           C  
ATOM   2607  O   GLU A 759      -5.092  32.787  47.005  1.00 54.08           O  
ATOM   2608  CB  GLU A 759      -7.419  32.186  45.246  1.00 46.69           C  
ATOM   2609  CG  GLU A 759      -8.617  32.609  44.408  1.00 55.70           C  
ATOM   2610  CD  GLU A 759      -9.839  31.717  44.512  1.00 80.84           C  
ATOM   2611  OE1 GLU A 759     -10.214  31.349  45.649  1.00 77.10           O  
ATOM   2612  OE2 GLU A 759     -10.430  31.389  43.457  1.00 77.55           O1-
ATOM   2613  N   GLU A 760      -3.786  31.918  45.327  1.00 50.75           N  
ATOM   2614  CA  GLU A 760      -2.515  31.500  45.992  1.00 51.60           C  
ATOM   2615  C   GLU A 760      -2.059  32.380  47.214  1.00 58.87           C  
ATOM   2616  O   GLU A 760      -2.187  33.598  47.153  1.00 59.14           O  
ATOM   2617  CB  GLU A 760      -1.411  31.436  44.902  1.00 53.00           C  
ATOM   2618  CG  GLU A 760       0.045  31.467  45.341  1.00 64.66           C  
ATOM   2619  CD  GLU A 760       0.794  30.146  45.385  1.00 87.30           C  
ATOM   2620  OE1 GLU A 760       1.590  29.884  44.454  1.00 81.42           O  
ATOM   2621  OE2 GLU A 760       0.599  29.379  46.357  1.00 77.90           O1-
ATOM   2622  N   THR A 761      -1.512  31.743  48.303  1.00 56.25           N  
ATOM   2623  CA  THR A 761      -1.034  32.341  49.583  1.00 82.49           C  
ATOM   2624  C   THR A 761      -1.668  33.719  49.899  1.00120.85           C  
ATOM   2625  O   THR A 761      -2.887  33.846  50.024  1.00 83.73           O  
ATOM   2626  CB  THR A 761       0.530  32.394  49.746  1.00 87.91           C  
ATOM   2627  CG2 THR A 761       1.305  31.812  48.583  1.00 84.71           C  
ATOM   2628  OG1 THR A 761       0.989  33.721  50.013  1.00 86.97           O  
TER   
HETATM 2629 ZN    ZN A 801       8.957   6.791  47.957  1.00 26.97          ZN2+
HETATM 2630 MG    MG A 802      10.080   4.730  45.154  1.00 20.33          MG2+
HETATM 2631  N   4XS A 803       4.553  12.515  42.175  1.00 31.21           N  
HETATM 2632  C   4XS A 803       3.261  14.123  43.829  1.00 27.55           C  
HETATM 2633 CL   4XS A 803       2.390  15.259  44.809  1.00 29.35          CL  
HETATM 2634 CL5  4XS A 803       5.106  10.626  43.736  1.00 55.37          CL  
HETATM 2635  C1  4XS A 803       3.711  12.947  44.426  1.00 28.05           C  
HETATM 2636  C2  4XS A 803       4.381  12.186  43.471  1.00 35.23           C  
HETATM 2637  C3  4XS A 803       4.084  13.712  41.719  1.00 26.21           C  
HETATM 2638  N4  4XS A 803       3.416  14.538  42.551  1.00 24.50           N  
HETATM 2639  C6  4XS A 803       4.327  14.086  40.281  1.00 29.43           C  
HETATM 2640  C7  4XS A 803       3.438  15.059  39.510  1.00 29.30           C  
HETATM 2641  C8  4XS A 803       4.775  15.532  40.087  1.00 28.03           C  
HETATM 2642  C9  4XS A 803       3.457  12.625  45.876  1.00 28.80           C  
HETATM 2643  O   HOH A 901       2.964   8.269  71.045  1.00 34.84           O  
HETATM 2644  O   HOH A 902      -1.822  35.731  45.769  1.00 38.04           O  
HETATM 2645  O   HOH A 903      -0.883  -4.004  39.916  1.00 26.83           O  
HETATM 2646  O   HOH A 904     -12.374  20.408  45.361  1.00 43.41           O  
HETATM 2647  O   HOH A 905      19.389  14.144  58.597  1.00 33.49           O  
HETATM 2648  O   HOH A 906       2.456  13.698  74.779  1.00 39.94           O  
HETATM 2649  O   HOH A 907      23.148  -0.721  28.450  1.00 34.49           O  
HETATM 2650  O   HOH A 908       4.056   4.632  45.362  1.00 23.34           O  
HETATM 2651  O   HOH A 909      -4.156   8.892  64.817  1.00 35.83           O  
HETATM 2652  O   HOH A 910       8.591   3.983  43.812  1.00 20.13           O  
HETATM 2653  O   HOH A 911      10.168   2.728  45.886  1.00 18.87           O  
HETATM 2654  O   HOH A 912      17.199  14.170  39.698  1.00 27.19           O  
HETATM 2655  O   HOH A 913      13.646  12.354  38.782  1.00 26.67           O  
HETATM 2656  O   HOH A 914       8.113  17.935  55.574  1.00 27.00           O  
HETATM 2657  O   HOH A 915      14.360  20.016  61.212  1.00 20.85           O  
HETATM 2658  O   HOH A 916      10.546  17.001  51.417  1.00 47.51           O  
HETATM 2659  O   HOH A 917      -0.213 -11.770  46.150  1.00 45.44           O  
HETATM 2660  O   HOH A 918       7.460   1.870  36.796  1.00 29.19           O  
HETATM 2661  O   HOH A 919       8.436   3.865  40.167  1.00 37.52           O  
HETATM 2662  O   HOH A 920     -16.107   0.229  55.008  1.00 49.90           O  
HETATM 2663  O   HOH A 921       6.150  -7.874  69.409  1.00 41.60           O  
HETATM 2664  O   HOH A 922      -4.559  13.979  61.546  1.00 36.92           O  
HETATM 2665  O   HOH A 923       8.750   5.477  46.437  1.00 19.31           O  
HETATM 2666  O   HOH A 924      16.659  20.855  40.388  1.00 26.50           O  
HETATM 2667  O   HOH A 925       5.039  21.362  60.250  1.00 25.22           O  
HETATM 2668  O   HOH A 926     -11.438  18.723  47.249  1.00 40.61           O  
HETATM 2669  O   HOH A 927       5.502  19.587  62.528  1.00 23.24           O  
HETATM 2670  O   HOH A 928      16.356  20.676  59.386  1.00 42.83           O  
HETATM 2671  O   HOH A 929      -1.300  -1.312  37.086  1.00 23.47           O  
HETATM 2672  O   HOH A 930      11.617   4.201  43.641  1.00 19.47           O  
HETATM 2673  O   HOH A 931     -14.076 -13.854  49.351  1.00 33.55           O  
HETATM 2674  O   HOH A 932      34.535  -8.252  61.161  1.00 50.05           O  
HETATM 2675  O   HOH A 933      15.310  -7.208  44.022  1.00 45.36           O  
HETATM 2676  O   HOH A 934       3.246  18.128  36.825  1.00 29.46           O  
HETATM 2677  O   HOH A 935      27.817   8.979  70.103  1.00 49.81           O  
HETATM 2678  O   HOH A 936      10.971  22.770  49.614  1.00 40.13           O  
HETATM 2679  O   HOH A 937      -4.718  21.541  53.256  1.00 42.21           O  
HETATM 2680  O   HOH A 938      -4.917  36.286  40.725  1.00 37.56           O  
HETATM 2681  O   HOH A 939      12.501  -3.581  69.591  1.00 47.20           O  
HETATM 2682  O   HOH A 940       0.999  -0.482  65.457  1.00 29.77           O  
HETATM 2683  O   HOH A 941      20.789  12.845  41.464  1.00 42.62           O  
HETATM 2684  O   HOH A 942      20.374  12.366  65.080  1.00 49.76           O  
HETATM 2685  O   HOH A 943     -15.748  -7.325  52.060  1.00 51.06           O  
HETATM 2686  O   HOH A 944      20.719  -3.995  42.485  1.00 41.59           O  
HETATM 2687  O   HOH A 945      13.007  10.331  31.815  1.00 35.24           O  
HETATM 2688  O   HOH A 946      14.092 -10.711  64.909  1.00 45.84           O  
HETATM 2689  O   HOH A 947       1.041  18.270  46.277  1.00 20.57           O  
HETATM 2690  O   HOH A 948      21.094  10.402  54.167  1.00 29.00           O  
HETATM 2691  O   HOH A 949      11.297 -22.497  60.990  1.00 33.03           O  
HETATM 2692  O   HOH A 950       6.421   9.809  46.602  1.00 28.77           O  
HETATM 2693  O   HOH A 951       0.136  11.556  56.608  1.00 25.97           O  
HETATM 2694  O   HOH A 952      -7.762  15.169  58.004  1.00 32.55           O  
HETATM 2695  O   HOH A 953       0.324  20.583  33.499  1.00 36.26           O  
HETATM 2696  O   HOH A 954       9.121  19.587  27.890  1.00 31.78           O  
HETATM 2697  O   HOH A 955      18.612 -10.544  65.220  1.00 49.51           O  
HETATM 2698  O   HOH A 956       1.093 -10.737  55.043  1.00 33.53           O  
HETATM 2699  O   HOH A 957       2.771  -6.427  69.503  1.00 37.87           O  
HETATM 2700  O   HOH A 958      20.710  19.855  37.042  1.00 38.99           O  
HETATM 2701  O   HOH A 959       3.679 -16.430  60.462  1.00 62.18           O  
HETATM 2702  O   HOH A 960      10.661  -7.677  35.825  1.00 48.54           O  
HETATM 2703  O   HOH A 961      12.299  11.521  41.047  1.00 26.47           O  
HETATM 2704  O   HOH A 962       8.524  15.138  54.569  1.00 28.58           O  
HETATM 2705  O   HOH A 963       4.893  25.117  28.303  1.00 32.36           O  
HETATM 2706  O   HOH A 964       4.301  29.597  44.661  1.00 53.71           O  
HETATM 2707  O   HOH A 965      15.492   1.694  24.971  1.00 43.43           O  
HETATM 2708  O   HOH A 966      14.957  27.757  34.027  1.00 55.18           O  
HETATM 2709  O   HOH A 967      23.993  -9.728  59.705  1.00 56.30           O  
HETATM 2710  O   HOH A 968      19.341  11.461  52.223  1.00 23.75           O  
HETATM 2711  O   HOH A 969      -6.105 -17.446  56.264  1.00 50.80           O  
HETATM 2712  O   HOH A 970      -3.177  -5.695  39.997  1.00 30.19           O  
HETATM 2713  O   HOH A 971     -10.665  11.450  41.231  1.00 39.28           O  
HETATM 2714  O   HOH A 972       4.579  11.412  57.857  1.00 22.14           O  
HETATM 2715  O   HOH A 973       3.699  -5.859  45.241  1.00 33.35           O  
HETATM 2716  O   HOH A 974      19.073 -13.274  54.011  1.00 58.11           O  
HETATM 2717  O   HOH A 975      18.420   8.168  47.913  1.00 26.20           O  
HETATM 2718  O   HOH A 976      16.885  23.014  31.990  1.00 38.69           O  
HETATM 2719  O   HOH A 977      -9.666   7.922  62.332  1.00 39.09           O  
HETATM 2720  O   HOH A 978      17.265   6.480  40.799  1.00 33.48           O  
HETATM 2721  O   HOH A 979       8.545   8.297  46.298  1.00 20.18           O  
HETATM 2722  O   HOH A 980      -2.466  11.704  70.200  1.00 46.71           O  
HETATM 2723  O   HOH A 981       9.932  22.423  71.390  1.00 38.98           O  
HETATM 2724  O   HOH A 982       2.392   2.673  44.488  1.00 18.76           O  
HETATM 2725  O   HOH A 983      11.266   6.927  41.595  1.00 26.61           O  
HETATM 2726  O   HOH A 984     -10.243  -0.870  59.985  1.00 31.53           O  
HETATM 2727  O   HOH A 985       6.712  -5.184  38.100  1.00 33.31           O  
HETATM 2728  O   HOH A 986      11.770  -9.730  65.760  1.00 45.63           O  
HETATM 2729  O   HOH A 987      -2.542 -10.386  45.483  1.00 24.27           O  
HETATM 2730  O   HOH A 988      27.978  11.310  54.231  1.00 47.85           O  
HETATM 2731  O   HOH A 989     -13.205  13.523  46.545  1.00 47.43           O  
HETATM 2732  O   HOH A 990       5.644  15.687  56.350  1.00 28.47           O  
HETATM 2733  O   HOH A 991       1.171  18.788  58.415  1.00 24.15           O  
HETATM 2734  O   HOH A 992       1.762  18.077  65.334  1.00 39.47           O  
HETATM 2735  O   HOH A 993      15.645  18.731  49.510  1.00 54.35           O  
HETATM 2736  O   HOH A 994      27.983   7.252  74.974  1.00 53.02           O  
HETATM 2737  O   HOH A 995       7.631  21.234  56.478  1.00 29.28           O  
HETATM 2738  O   HOH A 996      29.755  -2.753  51.906  1.00 58.36           O  
HETATM 2739  O   HOH A 997      12.041   7.795  73.021  1.00 35.63           O  
HETATM 2740  O   HOH A 998     -11.726 -15.090  49.975  1.00 42.72           O  
HETATM 2741  O   HOH A 999      14.476  20.410  33.286  1.00 21.59           O  
HETATM 2742  O   HOH A1000     -13.578  10.642  46.986  1.00 48.83           O  
HETATM 2743  O   HOH A1001      13.062  -8.318  43.106  1.00 52.17           O  
HETATM 2744  O   HOH A1002       4.030 -11.933  51.845  1.00 36.03           O  
HETATM 2745  O   HOH A1003      24.297   7.437  59.759  1.00 34.69           O  
HETATM 2746  O   HOH A1004      -4.587  18.976  54.057  1.00 30.51           O  
HETATM 2747  O   HOH A1005      22.369  14.072  59.454  1.00 48.23           O  
HETATM 2748  O   HOH A1006       2.604 -12.102  64.320  1.00 47.14           O  
HETATM 2749  O   HOH A1007      10.611  12.587  26.134  1.00 53.18           O  
HETATM 2750  O   HOH A1008       1.895  -6.482  49.462  1.00 26.05           O  
HETATM 2751  O   HOH A1009       4.842  11.999  49.676  1.00 25.11           O  
HETATM 2752  O   HOH A1010       5.611  -9.397  43.951  1.00 50.77           O  
HETATM 2753  O   HOH A1011      17.283  10.855  66.831  1.00 28.01           O  
HETATM 2754  O   HOH A1012      -3.420  13.582  57.349  1.00 33.12           O  
HETATM 2755  O   HOH A1013       8.014   9.522  32.787  1.00 36.66           O  
HETATM 2756  O   HOH A1014      27.777  -2.882  72.321  1.00 47.60           O  
HETATM 2757  O   HOH A1015      24.716  -2.731  44.458  1.00 58.63           O  
HETATM 2758  O   HOH A1016      23.335   9.458  66.627  1.00 35.63           O  
HETATM 2759  O   HOH A1017      31.760   3.241  58.643  1.00 45.59           O  
HETATM 2760  O   HOH A1018      20.491  20.663  30.609  1.00 40.26           O  
HETATM 2761  O   HOH A1019      -7.387   6.857  53.354  1.00 32.81           O  
HETATM 2762  O   HOH A1020      -6.292   5.551  40.191  1.00 40.20           O  
HETATM 2763  O   HOH A1021       0.938  -1.246  44.018  1.00 23.32           O  
HETATM 2764  O   HOH A1022      -1.117  -0.077  45.294  1.00 19.19           O  
HETATM 2765  O   HOH A1023      13.233  19.274  57.331  1.00 33.99           O  
HETATM 2766  O   HOH A1024      21.277  -8.118  47.364  1.00 60.73           O  
HETATM 2767  O   HOH A1025      -0.895  25.185  35.523  1.00 33.60           O  
HETATM 2768  O   HOH A1026       0.802   1.030  34.571  1.00 25.61           O  
HETATM 2769  O   HOH A1027      12.057  14.517  50.962  1.00 21.36           O  
HETATM 2770  O   HOH A1028      10.280  20.783  56.462  1.00 33.52           O  
HETATM 2771  O   HOH A1029     -11.006  25.275  45.514  1.00 39.54           O  
HETATM 2772  O   HOH A1030      17.393  19.168  64.185  1.00 24.12           O  
HETATM 2773  O   HOH A1031      18.122  12.731  60.674  1.00 22.86           O  
HETATM 2774  O   HOH A1032      19.010  -1.631  29.979  1.00 35.96           O  
HETATM 2775  O   HOH A1033      22.715   7.890  31.616  1.00 43.97           O  
HETATM 2776  O   HOH A1034       9.999   5.715  38.808  1.00 25.10           O  
HETATM 2777  O   HOH A1035       4.631 -13.362  54.087  1.00 40.37           O  
HETATM 2778  O   HOH A1036       2.219  -9.562  52.685  1.00 26.44           O  
HETATM 2779  O   HOH A1037      19.028  16.034  50.204  1.00 31.52           O  
HETATM 2780  O   HOH A1038       8.649  -0.174  35.465  1.00 37.72           O  
HETATM 2781  O   HOH A1039       5.953  15.777  53.488  1.00 24.62           O  
HETATM 2782  O   HOH A1040       7.614  20.049  53.740  1.00 24.84           O  
HETATM 2783  O   HOH A1041       6.013  -2.031  36.294  1.00 33.19           O  
HETATM 2784  O   HOH A1042     -11.141  -2.932  58.109  1.00 40.59           O  
HETATM 2785  O   HOH A1043      15.072 -18.613  56.283  1.00 43.00           O  
HETATM 2786  O   HOH A1044      16.316   5.683  70.941  1.00 46.57           O  
HETATM 2787  O   HOH A1045      25.163   4.877  36.988  1.00 45.06           O  
HETATM 2788  O   HOH A1046      11.042  13.065  30.644  1.00 37.51           O  
HETATM 2789  O   HOH A1047      24.023   5.317  48.772  1.00 51.98           O  
HETATM 2790  O   HOH A1048      20.688  17.315  45.059  1.00 51.44           O  
HETATM 2791  O   HOH A1049      23.300  -9.561  62.646  1.00 35.43           O  
HETATM 2792  O   HOH A1050       9.894   6.594  44.063  1.00 20.49           O  
HETATM 2793  O   HOH A1051       3.213  17.395  47.817  1.00 24.03           O  
HETATM 2794  O   HOH A1052      10.848  13.538  42.433  1.00 26.15           O  
HETATM 2795  O   HOH A1053      -6.923 -12.813  44.207  1.00 26.81           O  
HETATM 2796  O   HOH A1054      24.823  11.672  48.062  1.00 36.88           O  
HETATM 2797  O   HOH A1055      -6.912   3.022  39.413  1.00 31.15           O  
HETATM 2798  O   HOH A1056      25.844 -10.136  63.625  1.00 57.57           O  
HETATM 2799  O   HOH A1057      12.122  29.430  31.775  1.00 41.02           O  
HETATM 2800  O   HOH A1058      -3.690  17.574  57.210  1.00 40.82           O  
HETATM 2801  O   HOH A1059       7.183 -20.217  63.018  1.00 55.47           O  
HETATM 2802  O   HOH A1060       7.403  21.532  35.090  1.00 46.38           O  
HETATM 2803  O   HOH A1061       0.617 -11.344  66.034  1.00 47.63           O  
HETATM 2804  O   HOH A1062      17.262  12.628  74.028  1.00 42.83           O  
HETATM 2805  O   HOH A1063      15.967  23.380  41.103  1.00 38.02           O  
HETATM 2806  O   HOH A1064       6.555   5.330  41.417  1.00 26.46           O  
HETATM 2807  O   HOH A1065      24.375  10.283  60.908  1.00 47.28           O  
HETATM 2808  O   HOH A1066      13.597   6.324  70.630  1.00 40.09           O  
HETATM 2809  O   HOH A1067      17.584  -4.803  73.424  1.00 46.59           O  
HETATM 2810  O   HOH A1068       3.295  -7.235  51.729  1.00 24.30           O  
HETATM 2811  O   HOH A1069      17.420  -8.462  66.498  1.00 47.27           O  
HETATM 2812  O   HOH A1070      13.694  16.842  51.416  1.00 43.74           O  
HETATM 2813  O   HOH A1071       7.369  12.813  51.465  1.00 19.50           O  
HETATM 2814  O   HOH A1072     -12.699  -9.156  55.717  1.00 55.63           O  
HETATM 2815  O   HOH A1073       9.424  28.401  33.663  1.00 50.68           O  
HETATM 2816  O   HOH A1074     -11.131  18.256  40.424  1.00 66.71           O  
HETATM 2817  O   HOH A1075       5.980  13.707  58.166  1.00 23.96           O  
HETATM 2818  O   HOH A1076      -4.923 -17.460  51.782  1.00 32.03           O  
HETATM 2819  O   HOH A1077      21.335  -4.531  72.380  1.00 53.43           O  
HETATM 2820  O   HOH A1078      13.138 -10.181  38.547  1.00 57.66           O  
HETATM 2821  O   HOH A1079      -8.543  23.233  35.793  1.00 44.57           O  
HETATM 2822  O   HOH A1080      14.567  -9.397  32.002  1.00 44.85           O  
HETATM 2823  O   HOH A1081      10.923 -15.476  67.195  1.00 50.01           O  
HETATM 2824  O   HOH A1082      -4.022 -14.942  55.612  1.00 48.10           O  
HETATM 2825  O   HOH A1083     -13.627  -3.417  54.649  1.00 61.59           O  
HETATM 2826  O   HOH A1084       6.832   6.710  43.768  1.00 42.96           O  
HETATM 2827  O   HOH A1085      21.032  12.434  56.077  1.00 49.32           O  
HETATM 2828  O   HOH A1086      -1.230 -14.640  47.941  1.00 45.84           O  
HETATM 2829  O   HOH A1087      18.989  14.224  55.934  1.00 59.23           O  
HETATM 2830  O   HOH A1088      12.888   8.764  29.614  1.00 46.58           O  
HETATM 2831  O   HOH A1089      17.153  14.089  53.949  1.00 25.65           O  
HETATM 2832  O   HOH A1090      -6.263 -10.359  61.786  1.00 57.25           O  
HETATM 2833  O   HOH A1091       9.586  20.130  74.015  1.00 67.21           O  
HETATM 2834  O   HOH A1092      -5.305  12.077  63.299  1.00 31.08           O  
HETATM 2835  O   HOH A1093      18.874  19.847  66.471  1.00 46.12           O  
HETATM 2836  O   HOH A1094       7.278  -8.827  41.795  1.00 52.03           O  
HETATM 2837  O   HOH A1095       8.708  14.522  25.772  1.00 62.25           O  
HETATM 2838  O   HOH A1096      23.983   7.083  39.943  1.00 45.18           O  
HETATM 2839  O   HOH A1097       6.979  23.751  42.489  1.00 44.81           O  
HETATM 2840  O   HOH A1098       3.828  19.988  35.014  1.00 35.67           O  
HETATM 2841  O   HOH A1099      23.297 -12.081  58.000  1.00 58.05           O  
HETATM 2842  O   HOH A1100      24.458  11.075  44.374  1.00 55.71           O  
HETATM 2843  O   HOH A1101      19.401  14.133  38.123  1.00 51.58           O  
HETATM 2844  O   HOH A1102      -0.205  -5.246  45.808  1.00 40.94           O  
HETATM 2845  O   HOH A1103      -1.673  34.722  43.267  1.00 46.25           O  
HETATM 2846  O   HOH A1104       6.724 -13.768  43.299  1.00 55.15           O  
HETATM 2847  O   HOH A1105      15.838  16.500  53.314  1.00 35.50           O  
HETATM 2848  O   HOH A1106      -1.537  -8.021  39.323  1.00 46.73           O  
HETATM 2849  O   HOH A1107      -5.304  14.807  58.901  1.00 32.67           O  
HETATM 2850  O   HOH A1108       8.352  11.758  43.127  1.00 40.24           O  
HETATM 2851  O   HOH A1109      -2.242  35.382  40.622  1.00 35.93           O  
HETATM 2852  O   HOH A1110       4.908  27.595  40.013  1.00 54.93           O  
HETATM 2853  O   HOH A1111      -4.354  -5.483  37.685  1.00 38.20           O  
HETATM 2854  O   HOH A1112      19.100  -2.588  24.939  1.00 51.01           O  
HETATM 2855  O   HOH A1113      23.093  13.372  43.756  1.00 55.75           O  
HETATM 2856  O   HOH A1114      -9.372  32.748  36.701  1.00 49.56           O  
HETATM 2857  O   HOH A1115       8.143 -15.146  45.170  1.00 67.32           O  
HETATM 2858  O   HOH A1116      14.316  21.709  57.931  1.00 47.35           O  
HETATM 2859  O   HOH A1117      -6.508  34.649  50.973  1.00 56.44           O  
HETATM 2860  O   HOH A1118      -0.965  22.572  31.365  1.00 50.09           O  
HETATM 2861  O   HOH A1119      17.390  17.859  51.400  1.00 40.50           O  
HETATM 2862  O   HOH A1120      15.695  18.340  55.247  1.00 43.41           O  
HETATM 2863  O   HOH A1121      19.327  14.202  52.403  1.00 36.08           O  
HETATM 2864  O   HOH A1122      21.215   7.040  36.776  1.00 46.82           O  
HETATM 2865  O   HOH A1123       2.523 -12.964  55.720  1.00 44.68           O  
HETATM 2866  O   HOH A1124      20.048  11.342  68.898  1.00 50.46           O  
HETATM 2867  O   HOH A1125       1.904  -7.547  46.592  1.00 37.59           O  
HETATM 2868  O   HOH A1126       9.481  14.408  52.158  1.00 33.03           O  
HETATM 2869  O   HOH A1127      -7.917   9.811  64.036  1.00 45.93           O  
HETATM 2870  O   HOH A1128      23.921   7.324  36.837  1.00 58.85           O  
HETATM 2871  O   HOH A1129      20.089  12.066  62.414  1.00 44.50           O  
HETATM 2872  O   HOH A1130      20.695   9.993  66.324  1.00 37.49           O  
HETATM 2873  O   HOH A1131      22.032  -1.810  26.239  1.00 39.23           O  
HETATM 2874  O   HOH A1132       7.666  28.832  44.747  1.00 52.21           O  
HETATM 2875  O   HOH A1133      -0.837  -8.428  44.672  1.00 35.77           O  
HETATM 2876  O   HOH A1134      10.840   9.323  40.419  1.00 35.16           O  
HETATM 2877  O   HOH A1135      23.158  -3.195  30.143  1.00 59.50           O  
HETATM 2878  O   HOH A1136      19.082  19.860  41.963  1.00 41.26           O  
HETATM 2879  O   HOH A1137      25.633  14.569  45.482  1.00 62.02           O  
HETATM 2880  O   HOH A1138      27.325   4.229  38.843  1.00 62.43           O  
HETATM 2881  O   HOH A1139      -0.418  -4.040  37.075  1.00 32.16           O  
HETATM 2882  O   HOH A1140       1.439  -4.166  44.018  1.00 22.81           O  
HETATM 2883  O   HOH A1141      18.793  14.680  41.827  1.00 33.07           O  
HETATM 2884  O   HOH A1142       0.817  -5.502  41.778  1.00 25.60           O  
HETATM 2885  O   HOH A1143      -1.951  33.254  38.938  1.00 59.78           O  
HETATM 2886  O   HOH A1144      24.131  10.999  63.529  1.00 43.09           O  
HETATM 2887  O   HOH A1145       5.671 -15.868  52.228  1.00 39.64           O  
HETATM 2888  O   HOH A1146       6.873  29.519  39.482  1.00 51.51           O  
HETATM 2889  O   HOH A1147      14.006  24.444  42.663  1.00 55.23           O  
HETATM 2890  O   HOH A1148      21.870  13.973  39.217  1.00 50.72           O  
HETATM 2891  O   HOH A1149       8.117  27.925  42.044  1.00 54.41           O  
HETATM 2892  O   HOH A1150     -12.012  -5.467  58.637  1.00 52.25           O  
HETATM 2893  O   HOH A1151      20.126  17.206  42.132  1.00 40.06           O  
HETATM 2894  O   HOH A1152      18.189  -2.995  75.969  1.00 60.69           O  
HETATM 2895  O   HOH A1153      -2.882  33.645  35.611  1.00 46.75           O  
HETATM 2896  O   HOH A1154      21.014  -2.044  75.845  1.00 50.81           O  
CONECT 2631 2636 2637
CONECT 2632 2635 2633 2638
CONECT 2633 2632
CONECT 2634 2636
CONECT 2635 2632 2636 2642
CONECT 2636 2631 2634 2635
CONECT 2637 2631 2638 2639
CONECT 2638 2637 2632
CONECT 2639 2637 2641 2640
CONECT 2640 2639 2641
CONECT 2641 2639 2640
CONECT 2642 2635
END
