# Supplementary material for: Solvent-Site Prediction for Fragment Docking and Its Implication on Fragment-Based Drug Discovery
Source: J Chem Inf Model. 2025 Nov 24;65(23):12959–77. doi: 10.1021/acs.jcim.5c02352 (PMC12690578; doi:10.1021/acs.jcim.5c02352)
Supplement: Supplementary file 3 [file ci5c02352_si_003.zip › Frag2Lead_dataset/2015-14/rec-lead.pdb]

ATOM      1  N   HIS B 437      29.601  -4.852  49.657  1.00 79.07           N  
ATOM      2  CA  HIS B 437      29.721  -3.551  48.990  1.00 78.86           C  
ATOM      3  C   HIS B 437      29.015  -2.396  49.728  1.00 79.30           C  
ATOM      4  O   HIS B 437      29.467  -1.250  49.632  1.00 77.80           O  
ATOM      5  CB  HIS B 437      29.243  -3.634  47.523  1.00 80.35           C  
ATOM      6  CG  HIS B 437      27.752  -3.713  47.334  1.00 84.34           C  
ATOM      7  CD2 HIS B 437      26.828  -2.721  47.293  1.00 86.40           C  
ATOM      8  ND1 HIS B 437      27.112  -4.927  47.122  1.00 86.45           N  
ATOM      9  CE1 HIS B 437      25.826  -4.636  46.976  1.00 85.98           C  
ATOM     10  NE2 HIS B 437      25.606  -3.323  47.073  1.00 86.27           N  
ATOM     11  N   MET B 438      27.899  -2.718  50.444  1.00 73.30           N  
ATOM     12  CA  MET B 438      27.030  -1.810  51.208  1.00 71.49           C  
ATOM     13  C   MET B 438      27.740  -0.872  52.171  1.00 71.44           C  
ATOM     14  O   MET B 438      28.818  -1.190  52.684  1.00 71.39           O  
ATOM     15  CB  MET B 438      25.965  -2.591  51.996  1.00 73.85           C  
ATOM     16  CG  MET B 438      24.991  -3.360  51.142  1.00 77.72           C  
ATOM     17  SD  MET B 438      24.067  -2.451  49.867  1.00 82.00           S  
ATOM     18  CE  MET B 438      23.080  -1.421  50.852  1.00 78.50           C  
ATOM     19  N   SER B 439      27.110   0.281  52.431  1.00 64.56           N  
ATOM     20  CA  SER B 439      27.616   1.281  53.361  1.00 63.16           C  
ATOM     21  C   SER B 439      27.071   0.956  54.749  1.00 64.05           C  
ATOM     22  O   SER B 439      25.882   0.682  54.897  1.00 62.50           O  
ATOM     23  CB  SER B 439      27.210   2.680  52.926  1.00 66.37           C  
ATOM     24  OG  SER B 439      27.843   3.004  51.698  1.00 72.98           O  
ATOM     25  N   ILE B 440      27.960   0.929  55.755  1.00 59.44           N  
ATOM     26  CA  ILE B 440      27.614   0.620  57.143  1.00 58.40           C  
ATOM     27  C   ILE B 440      27.820   1.855  58.018  1.00 59.21           C  
ATOM     28  O   ILE B 440      28.682   2.675  57.701  1.00 58.40           O  
ATOM     29  CB  ILE B 440      28.395  -0.625  57.667  1.00 61.91           C  
ATOM     30  CG1 ILE B 440      29.898  -0.318  57.926  1.00 62.81           C  
ATOM     31  CG2 ILE B 440      28.239  -1.790  56.712  1.00 62.87           C  
ATOM     32  CD1 ILE B 440      30.715  -1.414  58.639  1.00 72.08           C  
ATOM     33  N   CYS B 441      27.049   1.987  59.117  1.00 53.24           N  
ATOM     34  CA  CYS B 441      27.220   3.126  60.036  1.00 52.17           C  
ATOM     35  C   CYS B 441      28.472   2.920  60.932  1.00 56.82           C  
ATOM     36  O   CYS B 441      28.972   1.795  61.051  1.00 55.16           O  
ATOM     37  CB  CYS B 441      25.966   3.344  60.877  1.00 51.56           C  
ATOM     38  SG  CYS B 441      25.609   2.005  62.048  1.00 54.93           S  
ATOM     39  N   THR B 442      28.963   4.016  61.550  1.00 55.57           N  
ATOM     40  CA  THR B 442      30.098   4.008  62.487  1.00 56.10           C  
ATOM     41  C   THR B 442      29.518   3.684  63.861  1.00 62.32           C  
ATOM     42  O   THR B 442      28.356   4.018  64.123  1.00 61.46           O  
ATOM     43  CB  THR B 442      30.834   5.366  62.530  1.00 62.59           C  
ATOM     44  CG2 THR B 442      31.240   5.887  61.136  1.00 62.89           C  
ATOM     45  OG1 THR B 442      30.039   6.332  63.217  1.00 59.70           O  
ATOM     46  N   SER B 443      30.320   3.034  64.733  1.00 60.84           N  
ATOM     47  CA  SER B 443      29.947   2.645  66.098  1.00 61.19           C  
ATOM     48  C   SER B 443      29.277   3.804  66.848  1.00 65.84           C  
ATOM     49  O   SER B 443      28.223   3.614  67.465  1.00 64.40           O  
ATOM     50  CB  SER B 443      31.162   2.122  66.864  1.00 65.19           C  
ATOM     51  OG  SER B 443      32.313   2.927  66.658  1.00 75.74           O  
ATOM     52  N   GLU B 444      29.873   5.011  66.731  1.00 63.90           N  
ATOM     53  CA  GLU B 444      29.402   6.258  67.334  1.00 64.16           C  
ATOM     54  C   GLU B 444      28.035   6.712  66.802  1.00 66.51           C  
ATOM     55  O   GLU B 444      27.284   7.343  67.547  1.00 66.03           O  
ATOM     56  CB  GLU B 444      30.466   7.359  67.191  1.00 66.26           C  
ATOM     57  CG  GLU B 444      31.524   7.347  68.293  1.00 82.23           C  
ATOM     58  CD  GLU B 444      32.455   6.149  68.388  1.00113.83           C  
ATOM     59  OE1 GLU B 444      32.421   5.454  69.429  1.00111.95           O  
ATOM     60  OE2 GLU B 444      33.223   5.908  67.427  1.00111.43           O1-
ATOM     61  N   GLU B 445      27.697   6.379  65.535  1.00 62.41           N  
ATOM     62  CA  GLU B 445      26.400   6.743  64.944  1.00 61.60           C  
ATOM     63  C   GLU B 445      25.241   5.981  65.608  1.00 66.21           C  
ATOM     64  O   GLU B 445      24.301   6.615  66.099  1.00 63.83           O  
ATOM     65  CB  GLU B 445      26.404   6.578  63.413  1.00 62.53           C  
ATOM     66  CG  GLU B 445      27.056   7.750  62.685  1.00 67.64           C  
ATOM     67  CD  GLU B 445      27.361   7.564  61.209  1.00 77.77           C  
ATOM     68  OE1 GLU B 445      27.920   8.501  60.593  1.00 76.69           O  
ATOM     69  OE2 GLU B 445      27.048   6.480  60.666  1.00 55.95           O1-
ATOM     70  N   TRP B 446      25.340   4.629  65.666  1.00 65.99           N  
ATOM     71  CA  TRP B 446      24.324   3.772  66.279  1.00 67.37           C  
ATOM     72  C   TRP B 446      24.321   3.824  67.825  1.00 72.93           C  
ATOM     73  O   TRP B 446      23.245   3.709  68.420  1.00 72.90           O  
ATOM     74  CB  TRP B 446      24.381   2.327  65.756  1.00 66.75           C  
ATOM     75  CG  TRP B 446      25.564   1.495  66.152  1.00 68.35           C  
ATOM     76  CD1 TRP B 446      26.673   1.234  65.397  1.00 71.34           C  
ATOM     77  CD2 TRP B 446      25.695   0.707  67.345  1.00 68.36           C  
ATOM     78  CE2 TRP B 446      26.934   0.031  67.267  1.00 72.52           C  
ATOM     79  CE3 TRP B 446      24.900   0.533  68.492  1.00 69.65           C  
ATOM     80  NE1 TRP B 446      27.505   0.361  66.063  1.00 70.93           N  
ATOM     81  CZ2 TRP B 446      27.397  -0.799  68.296  1.00 71.95           C  
ATOM     82  CZ3 TRP B 446      25.353  -0.299  69.503  1.00 71.18           C  
ATOM     83  CH2 TRP B 446      26.588  -0.954  69.402  1.00 71.83           C  
ATOM     84  N   GLN B 447      25.496   4.003  68.471  1.00 69.80           N  
ATOM     85  CA  GLN B 447      25.567   4.112  69.932  1.00 69.83           C  
ATOM     86  C   GLN B 447      24.905   5.433  70.382  1.00 74.14           C  
ATOM     87  O   GLN B 447      24.247   5.456  71.425  1.00 74.24           O  
ATOM     88  CB  GLN B 447      27.009   3.993  70.452  1.00 71.13           C  
ATOM     89  N   GLY B 448      25.054   6.496  69.577  1.00 69.95           N  
ATOM     90  CA  GLY B 448      24.457   7.808  69.832  1.00 69.63           C  
ATOM     91  C   GLY B 448      22.937   7.778  69.798  1.00 74.24           C  
ATOM     92  O   GLY B 448      22.282   8.377  70.656  1.00 74.01           O  
ATOM     93  N   LEU B 449      22.368   7.043  68.804  1.00 70.92           N  
ATOM     94  CA  LEU B 449      20.931   6.831  68.578  1.00 70.03           C  
ATOM     95  C   LEU B 449      20.284   6.093  69.758  1.00 75.33           C  
ATOM     96  O   LEU B 449      19.155   6.419  70.143  1.00 75.20           O  
ATOM     97  CB  LEU B 449      20.710   6.039  67.262  1.00 69.27           C  
ATOM     98  CG  LEU B 449      19.289   5.532  66.935  1.00 72.48           C  
ATOM     99  CD1 LEU B 449      18.265   6.640  66.990  1.00 72.13           C  
ATOM    100  CD2 LEU B 449      19.242   4.865  65.592  1.00 72.96           C  
ATOM    101  N   MET B 450      21.000   5.095  70.312  1.00 72.27           N  
ATOM    102  CA  MET B 450      20.581   4.263  71.446  1.00 72.16           C  
ATOM    103  C   MET B 450      20.080   5.114  72.625  1.00 76.04           C  
ATOM    104  O   MET B 450      19.046   4.797  73.221  1.00 75.51           O  
ATOM    105  CB  MET B 450      21.760   3.383  71.882  1.00 74.35           C  
ATOM    106  CG  MET B 450      21.353   2.088  72.533  1.00 77.96           C  
ATOM    107  SD  MET B 450      22.304   0.659  71.959  1.00 81.78           S  
ATOM    108  CE  MET B 450      23.951   1.050  72.627  1.00 78.74           C  
ATOM    109  N   GLN B 451      20.802   6.212  72.914  1.00 72.39           N  
ATOM    110  CA  GLN B 451      20.547   7.160  73.993  1.00 72.41           C  
ATOM    111  C   GLN B 451      19.273   7.998  73.815  1.00 75.64           C  
ATOM    112  O   GLN B 451      18.428   8.014  74.715  1.00 75.73           O  
ATOM    113  CB  GLN B 451      21.758   8.104  74.163  1.00 74.28           C  
ATOM    114  CG  GLN B 451      23.107   7.404  74.361  1.00 98.13           C  
ATOM    115  CD  GLN B 451      24.302   8.322  74.181  1.00123.89           C  
ATOM    116  NE2 GLN B 451      24.270   9.186  73.165  1.00114.60           N  
ATOM    117  OE1 GLN B 451      25.275   8.263  74.944  1.00121.45           O  
ATOM    118  N   PHE B 452      19.156   8.699  72.660  1.00 70.86           N  
ATOM    119  CA  PHE B 452      18.090   9.634  72.292  1.00 69.76           C  
ATOM    120  C   PHE B 452      16.667   9.256  72.740  1.00 72.06           C  
ATOM    121  O   PHE B 452      16.190   8.138  72.511  1.00 72.06           O  
ATOM    122  CB  PHE B 452      18.081   9.962  70.779  1.00 71.40           C  
ATOM    123  CG  PHE B 452      17.025  10.983  70.390  1.00 72.72           C  
ATOM    124  CD1 PHE B 452      17.229  12.340  70.608  1.00 76.06           C  
ATOM    125  CD2 PHE B 452      15.803  10.578  69.859  1.00 74.19           C  
ATOM    126  CE1 PHE B 452      16.240  13.272  70.279  1.00 77.01           C  
ATOM    127  CE2 PHE B 452      14.812  11.512  69.531  1.00 77.03           C  
ATOM    128  CZ  PHE B 452      15.039  12.850  69.742  1.00 75.63           C  
ATOM    129  N   THR B 453      15.992  10.250  73.349  1.00 66.52           N  
ATOM    130  CA  THR B 453      14.611  10.183  73.818  1.00 65.35           C  
ATOM    131  C   THR B 453      13.826  11.322  73.139  1.00 66.42           C  
ATOM    132  O   THR B 453      14.304  12.461  73.066  1.00 65.69           O  
ATOM    133  CB  THR B 453      14.514  10.244  75.354  1.00 74.71           C  
ATOM    134  CG2 THR B 453      15.198   9.063  76.049  1.00 71.11           C  
ATOM    135  OG1 THR B 453      15.054  11.487  75.810  1.00 79.55           O  
ATOM    136  N   LEU B 454      12.627  10.995  72.638  1.00 61.64           N  
ATOM    137  CA  LEU B 454      11.713  11.916  71.955  1.00 60.58           C  
ATOM    138  C   LEU B 454      11.137  12.997  72.909  1.00 64.53           C  
ATOM    139  O   LEU B 454      10.716  12.640  74.006  1.00 65.04           O  
ATOM    140  CB  LEU B 454      10.560  11.079  71.358  1.00 60.09           C  
ATOM    141  CG  LEU B 454       9.610  11.778  70.397  1.00 63.73           C  
ATOM    142  CD1 LEU B 454      10.063  11.583  68.998  1.00 63.22           C  
ATOM    143  CD2 LEU B 454       8.185  11.270  70.555  1.00 64.61           C  
ATOM    144  N   PRO B 455      11.083  14.302  72.525  1.00 59.92           N  
ATOM    145  CA  PRO B 455      10.467  15.314  73.417  1.00 59.86           C  
ATOM    146  C   PRO B 455       8.957  15.052  73.603  1.00 63.90           C  
ATOM    147  O   PRO B 455       8.261  14.694  72.647  1.00 63.23           O  
ATOM    148  CB  PRO B 455      10.717  16.643  72.687  1.00 61.52           C  
ATOM    149  CG  PRO B 455      11.728  16.333  71.632  1.00 65.75           C  
ATOM    150  CD  PRO B 455      11.523  14.911  71.260  1.00 61.21           C  
ATOM    151  N   VAL B 456       8.463  15.229  74.838  1.00 60.55           N  
ATOM    152  CA  VAL B 456       7.080  14.976  75.254  1.00 59.77           C  
ATOM    153  C   VAL B 456       6.002  15.809  74.502  1.00 62.70           C  
ATOM    154  O   VAL B 456       4.848  15.360  74.438  1.00 62.26           O  
ATOM    155  CB  VAL B 456       6.930  15.085  76.784  1.00 63.34           C  
ATOM    156  CG1 VAL B 456       6.866  16.531  77.264  1.00 63.03           C  
ATOM    157  CG2 VAL B 456       5.734  14.280  77.256  1.00 63.18           C  
ATOM    158  N   ARG B 457       6.373  16.974  73.929  1.00 58.10           N  
ATOM    159  CA  ARG B 457       5.451  17.819  73.153  1.00 58.02           C  
ATOM    160  C   ARG B 457       4.968  17.078  71.866  1.00 62.99           C  
ATOM    161  O   ARG B 457       3.826  17.261  71.421  1.00 62.44           O  
ATOM    162  CB  ARG B 457       6.142  19.135  72.768  1.00 56.75           C  
ATOM    163  N   LEU B 458       5.845  16.223  71.303  1.00 59.86           N  
ATOM    164  CA  LEU B 458       5.597  15.437  70.090  1.00 60.51           C  
ATOM    165  C   LEU B 458       4.806  14.154  70.316  1.00 67.50           C  
ATOM    166  O   LEU B 458       4.249  13.621  69.366  1.00 67.37           O  
ATOM    167  CB  LEU B 458       6.938  15.120  69.374  1.00 60.34           C  
ATOM    168  CG  LEU B 458       7.880  16.298  69.098  1.00 64.90           C  
ATOM    169  CD1 LEU B 458       9.105  15.838  68.338  1.00 65.16           C  
ATOM    170  CD2 LEU B 458       7.171  17.421  68.340  1.00 65.71           C  
ATOM    171  N   CYS B 459       4.758  13.654  71.556  1.00 67.07           N  
ATOM    172  CA  CYS B 459       4.055  12.421  71.944  1.00 68.12           C  
ATOM    173  C   CYS B 459       2.624  12.316  71.439  1.00 69.23           C  
ATOM    174  O   CYS B 459       2.205  11.224  71.040  1.00 68.95           O  
ATOM    175  CB  CYS B 459       4.114  12.212  73.450  1.00 69.48           C  
ATOM    176  SG  CYS B 459       5.592  11.329  73.978  1.00 73.97           S  
ATOM    177  N   LYS B 460       1.888  13.432  71.463  1.00 62.86           N  
ATOM    178  CA  LYS B 460       0.517  13.437  70.995  1.00 61.46           C  
ATOM    179  C   LYS B 460       0.421  13.715  69.489  1.00 62.35           C  
ATOM    180  O   LYS B 460      -0.430  13.096  68.839  1.00 60.89           O  
ATOM    181  CB  LYS B 460      -0.345  14.430  71.797  1.00 63.15           C  
ATOM    182  N   GLU B 461       1.235  14.660  68.931  1.00 56.50           N  
ATOM    183  CA  GLU B 461       1.091  14.975  67.506  1.00 55.18           C  
ATOM    184  C   GLU B 461       1.665  13.904  66.575  1.00 54.54           C  
ATOM    185  O   GLU B 461       1.158  13.772  65.463  1.00 53.65           O  
ATOM    186  CB  GLU B 461       1.553  16.387  67.110  1.00 57.03           C  
ATOM    187  CG  GLU B 461       2.895  16.891  67.603  1.00 73.24           C  
ATOM    188  CD  GLU B 461       3.149  18.308  67.116  1.00 98.99           C  
ATOM    189  OE1 GLU B 461       3.978  18.478  66.192  1.00 93.31           O  
ATOM    190  OE2 GLU B 461       2.504  19.247  67.639  1.00 92.69           O1-
ATOM    191  N   ILE B 462       2.625  13.092  67.032  1.00 48.84           N  
ATOM    192  CA  ILE B 462       3.210  11.989  66.234  1.00 47.48           C  
ATOM    193  C   ILE B 462       2.150  10.933  65.886  1.00 48.29           C  
ATOM    194  O   ILE B 462       2.278  10.210  64.902  1.00 47.74           O  
ATOM    195  CB  ILE B 462       4.422  11.351  66.967  1.00 50.64           C  
ATOM    196  CG1 ILE B 462       5.282  10.478  66.023  1.00 51.47           C  
ATOM    197  CG2 ILE B 462       3.997  10.587  68.235  1.00 50.01           C  
ATOM    198  CD1 ILE B 462       6.696  10.861  66.069  1.00 62.16           C  
ATOM    199  N   GLU B 463       1.118  10.835  66.715  1.00 42.76           N  
ATOM    200  CA  GLU B 463       0.007   9.902  66.558  1.00 41.59           C  
ATOM    201  C   GLU B 463      -0.921  10.321  65.430  1.00 44.28           C  
ATOM    202  O   GLU B 463      -1.626   9.474  64.864  1.00 45.09           O  
ATOM    203  CB  GLU B 463      -0.786   9.808  67.880  1.00 42.59           C  
ATOM    204  CG  GLU B 463       0.017   9.243  69.035  1.00 48.73           C  
ATOM    205  CD  GLU B 463       0.679   7.913  68.729  1.00 64.44           C  
ATOM    206  OE1 GLU B 463      -0.035   6.948  68.361  1.00 54.53           O  
ATOM    207  OE2 GLU B 463       1.921   7.848  68.846  1.00 64.36           O1-
ATOM    208  N   LEU B 464      -0.921  11.632  65.114  1.00 38.47           N  
ATOM    209  CA  LEU B 464      -1.769  12.199  64.072  1.00 37.45           C  
ATOM    210  C   LEU B 464      -1.252  11.916  62.683  1.00 40.52           C  
ATOM    211  O   LEU B 464      -0.037  11.862  62.476  1.00 39.93           O  
ATOM    212  CB  LEU B 464      -1.954  13.698  64.308  1.00 37.22           C  
ATOM    213  CG  LEU B 464      -2.446  14.104  65.710  1.00 40.91           C  
ATOM    214  CD1 LEU B 464      -2.702  15.580  65.778  1.00 41.10           C  
ATOM    215  CD2 LEU B 464      -3.740  13.367  66.112  1.00 42.54           C  
ATOM    216  N   PHE B 465      -2.176  11.715  61.732  1.00 36.63           N  
ATOM    217  CA  PHE B 465      -1.859  11.433  60.329  1.00 35.47           C  
ATOM    218  C   PHE B 465      -1.131  12.589  59.650  1.00 36.69           C  
ATOM    219  O   PHE B 465      -0.223  12.345  58.865  1.00 34.97           O  
ATOM    220  CB  PHE B 465      -3.151  11.104  59.544  1.00 36.75           C  
ATOM    221  CG  PHE B 465      -3.662   9.693  59.681  1.00 37.17           C  
ATOM    222  CD1 PHE B 465      -4.794   9.418  60.429  1.00 39.86           C  
ATOM    223  CD2 PHE B 465      -3.033   8.640  59.027  1.00 38.95           C  
ATOM    224  CE1 PHE B 465      -5.293   8.106  60.520  1.00 41.01           C  
ATOM    225  CE2 PHE B 465      -3.534   7.323  59.115  1.00 41.63           C  
ATOM    226  CZ  PHE B 465      -4.652   7.065  59.870  1.00 39.48           C  
ATOM    227  N   HIS B 466      -1.516  13.838  59.957  1.00 34.53           N  
ATOM    228  CA  HIS B 466      -0.919  15.030  59.332  1.00 36.02           C  
ATOM    229  C   HIS B 466       0.430  15.472  59.946  1.00 40.39           C  
ATOM    230  O   HIS B 466       1.004  16.469  59.498  1.00 41.29           O  
ATOM    231  CB  HIS B 466      -1.923  16.193  59.330  1.00 37.30           C  
ATOM    232  CG  HIS B 466      -2.319  16.620  60.691  1.00 42.19           C  
ATOM    233  CD2 HIS B 466      -1.703  17.474  61.542  1.00 45.97           C  
ATOM    234  ND1 HIS B 466      -3.448  16.107  61.295  1.00 44.99           N  
ATOM    235  CE1 HIS B 466      -3.502  16.676  62.487  1.00 45.51           C  
ATOM    236  NE2 HIS B 466      -2.467  17.502  62.688  1.00 46.18           N  
ATOM    237  N   PHE B 467       0.929  14.744  60.969  1.00 35.21           N  
ATOM    238  CA  PHE B 467       2.200  15.059  61.607  1.00 34.05           C  
ATOM    239  C   PHE B 467       3.349  15.188  60.584  1.00 40.22           C  
ATOM    240  O   PHE B 467       3.544  14.311  59.736  1.00 38.95           O  
ATOM    241  CB  PHE B 467       2.557  14.020  62.684  1.00 35.90           C  
ATOM    242  CG  PHE B 467       3.901  14.269  63.348  1.00 36.70           C  
ATOM    243  CD1 PHE B 467       4.076  15.342  64.227  1.00 38.75           C  
ATOM    244  CD2 PHE B 467       5.001  13.469  63.051  1.00 38.67           C  
ATOM    245  CE1 PHE B 467       5.326  15.609  64.800  1.00 39.20           C  
ATOM    246  CE2 PHE B 467       6.247  13.720  63.646  1.00 41.16           C  
ATOM    247  CZ  PHE B 467       6.398  14.789  64.517  1.00 38.54           C  
ATOM    248  N   ASP B 468       4.094  16.294  60.681  1.00 38.97           N  
ATOM    249  CA  ASP B 468       5.239  16.579  59.831  1.00 39.18           C  
ATOM    250  C   ASP B 468       6.554  16.391  60.617  1.00 43.04           C  
ATOM    251  O   ASP B 468       6.776  17.031  61.633  1.00 43.69           O  
ATOM    252  CB  ASP B 468       5.159  18.016  59.285  1.00 41.36           C  
ATOM    253  CG  ASP B 468       6.359  18.425  58.421  1.00 50.12           C  
ATOM    254  OD1 ASP B 468       6.693  19.633  58.398  1.00 48.35           O  
ATOM    255  OD2 ASP B 468       6.954  17.536  57.761  1.00 58.46           O1-
ATOM    256  N   ILE B 469       7.418  15.522  60.123  1.00 39.96           N  
ATOM    257  CA  ILE B 469       8.723  15.246  60.715  1.00 39.76           C  
ATOM    258  C   ILE B 469       9.738  16.353  60.327  1.00 46.10           C  
ATOM    259  O   ILE B 469      10.764  16.513  60.991  1.00 45.78           O  
ATOM    260  CB  ILE B 469       9.222  13.817  60.322  1.00 41.50           C  
ATOM    261  CG1 ILE B 469       9.564  13.711  58.830  1.00 40.63           C  
ATOM    262  CG2 ILE B 469       8.218  12.735  60.737  1.00 41.80           C  
ATOM    263  CD1 ILE B 469      10.777  12.903  58.490  1.00 36.64           C  
ATOM    264  N   GLY B 470       9.426  17.083  59.248  1.00 43.77           N  
ATOM    265  CA  GLY B 470      10.236  18.142  58.649  1.00 44.11           C  
ATOM    266  C   GLY B 470      11.088  18.995  59.577  1.00 51.35           C  
ATOM    267  O   GLY B 470      12.300  19.107  59.370  1.00 50.50           O  
ATOM    268  N   PRO B 471      10.493  19.615  60.617  1.00 49.37           N  
ATOM    269  CA  PRO B 471      11.305  20.471  61.502  1.00 50.26           C  
ATOM    270  C   PRO B 471      12.191  19.765  62.532  1.00 56.40           C  
ATOM    271  O   PRO B 471      12.771  20.453  63.382  1.00 57.58           O  
ATOM    272  CB  PRO B 471      10.265  21.355  62.209  1.00 52.23           C  
ATOM    273  CG  PRO B 471       8.924  20.759  61.925  1.00 56.26           C  
ATOM    274  CD  PRO B 471       9.059  19.615  60.995  1.00 51.31           C  
ATOM    275  N   PHE B 472      12.310  18.420  62.478  1.00 52.00           N  
ATOM    276  CA  PHE B 472      13.066  17.680  63.492  1.00 50.97           C  
ATOM    277  C   PHE B 472      14.149  16.779  62.950  1.00 51.81           C  
ATOM    278  O   PHE B 472      14.298  15.671  63.464  1.00 51.62           O  
ATOM    279  CB  PHE B 472      12.083  16.848  64.348  1.00 52.94           C  
ATOM    280  CG  PHE B 472      10.844  17.582  64.796  1.00 55.28           C  
ATOM    281  CD1 PHE B 472       9.640  17.435  64.109  1.00 58.95           C  
ATOM    282  CD2 PHE B 472      10.877  18.424  65.904  1.00 58.16           C  
ATOM    283  CE1 PHE B 472       8.491  18.125  64.518  1.00 59.91           C  
ATOM    284  CE2 PHE B 472       9.730  19.114  66.312  1.00 61.60           C  
ATOM    285  CZ  PHE B 472       8.545  18.963  65.609  1.00 59.55           C  
ATOM    286  N   GLU B 473      14.923  17.249  61.949  1.00 47.16           N  
ATOM    287  CA  GLU B 473      15.975  16.468  61.296  1.00 47.43           C  
ATOM    288  C   GLU B 473      16.829  15.589  62.240  1.00 50.09           C  
ATOM    289  O   GLU B 473      16.868  14.368  62.061  1.00 49.68           O  
ATOM    290  CB  GLU B 473      16.876  17.338  60.403  1.00 48.76           C  
ATOM    291  CG  GLU B 473      17.672  16.476  59.433  1.00 58.45           C  
ATOM    292  CD  GLU B 473      18.426  17.155  58.302  1.00 87.93           C  
ATOM    293  OE1 GLU B 473      18.413  18.406  58.216  1.00 74.44           O  
ATOM    294  OE2 GLU B 473      19.035  16.419  57.494  1.00 86.96           O1-
ATOM    295  N   ASN B 474      17.490  16.193  63.229  1.00 48.47           N  
ATOM    296  CA  ASN B 474      18.359  15.464  64.170  1.00 48.52           C  
ATOM    297  C   ASN B 474      17.652  14.336  64.948  1.00 51.77           C  
ATOM    298  O   ASN B 474      18.319  13.451  65.489  1.00 52.32           O  
ATOM    299  CB  ASN B 474      19.034  16.447  65.134  1.00 54.45           C  
ATOM    300  CG  ASN B 474      18.133  17.019  66.218  1.00102.07           C  
ATOM    301  ND2 ASN B 474      18.620  17.006  67.454  1.00 98.73           N  
ATOM    302  OD1 ASN B 474      17.006  17.481  65.968  1.00102.25           O  
ATOM    303  N   MET B 475      16.315  14.369  64.987  1.00 46.76           N  
ATOM    304  CA  MET B 475      15.500  13.407  65.721  1.00 47.18           C  
ATOM    305  C   MET B 475      14.973  12.237  64.890  1.00 48.08           C  
ATOM    306  O   MET B 475      14.588  11.223  65.459  1.00 46.46           O  
ATOM    307  CB  MET B 475      14.316  14.123  66.375  1.00 50.30           C  
ATOM    308  CG  MET B 475      14.700  15.323  67.188  1.00 54.91           C  
ATOM    309  SD  MET B 475      13.323  15.767  68.260  1.00 60.22           S  
ATOM    310  CE  MET B 475      13.589  17.564  68.397  1.00 57.07           C  
ATOM    311  N   TRP B 476      14.960  12.372  63.552  1.00 42.69           N  
ATOM    312  CA  TRP B 476      14.405  11.349  62.654  1.00 41.70           C  
ATOM    313  C   TRP B 476      14.795   9.895  63.010  1.00 46.87           C  
ATOM    314  O   TRP B 476      13.865   9.084  63.162  1.00 47.71           O  
ATOM    315  CB  TRP B 476      14.689  11.651  61.185  1.00 39.70           C  
ATOM    316  CG  TRP B 476      14.097  12.937  60.699  1.00 39.66           C  
ATOM    317  CD1 TRP B 476      13.106  13.674  61.285  1.00 42.05           C  
ATOM    318  CD2 TRP B 476      14.459  13.624  59.512  1.00 39.20           C  
ATOM    319  CE2 TRP B 476      13.663  14.791  59.440  1.00 42.10           C  
ATOM    320  CE3 TRP B 476      15.394  13.373  58.497  1.00 40.33           C  
ATOM    321  NE1 TRP B 476      12.861  14.805  60.551  1.00 40.86           N  
ATOM    322  CZ2 TRP B 476      13.787  15.714  58.406  1.00 41.14           C  
ATOM    323  CZ3 TRP B 476      15.515  14.286  57.463  1.00 41.34           C  
ATOM    324  CH2 TRP B 476      14.736  15.454  57.436  1.00 41.69           C  
ATOM    325  N   PRO B 477      16.093   9.526  63.202  1.00 42.22           N  
ATOM    326  CA  PRO B 477      16.392   8.142  63.596  1.00 42.47           C  
ATOM    327  C   PRO B 477      15.664   7.755  64.890  1.00 44.84           C  
ATOM    328  O   PRO B 477      15.115   6.658  64.988  1.00 45.21           O  
ATOM    329  CB  PRO B 477      17.925   8.151  63.758  1.00 44.28           C  
ATOM    330  CG  PRO B 477      18.390   9.261  62.904  1.00 47.28           C  
ATOM    331  CD  PRO B 477      17.341  10.312  63.083  1.00 42.99           C  
ATOM    332  N   GLY B 478      15.643   8.681  65.841  1.00 42.31           N  
ATOM    333  CA  GLY B 478      14.993   8.535  67.144  1.00 41.00           C  
ATOM    334  C   GLY B 478      13.486   8.414  67.061  1.00 43.47           C  
ATOM    335  O   GLY B 478      12.877   7.690  67.853  1.00 44.26           O  
ATOM    336  N   ILE B 479      12.880   9.097  66.082  1.00 36.86           N  
ATOM    337  CA  ILE B 479      11.441   9.046  65.818  1.00 35.07           C  
ATOM    338  C   ILE B 479      11.096   7.644  65.307  1.00 37.52           C  
ATOM    339  O   ILE B 479      10.100   7.075  65.730  1.00 37.70           O  
ATOM    340  CB  ILE B 479      10.996  10.179  64.853  1.00 37.37           C  
ATOM    341  CG1 ILE B 479      10.992  11.554  65.577  1.00 37.60           C  
ATOM    342  CG2 ILE B 479       9.620   9.891  64.255  1.00 37.39           C  
ATOM    343  CD1 ILE B 479      11.121  12.779  64.694  1.00 43.84           C  
ATOM    344  N   PHE B 480      11.920   7.082  64.423  1.00 32.82           N  
ATOM    345  CA  PHE B 480      11.666   5.750  63.899  1.00 31.54           C  
ATOM    346  C   PHE B 480      11.716   4.694  65.014  1.00 36.46           C  
ATOM    347  O   PHE B 480      10.857   3.805  65.053  1.00 34.59           O  
ATOM    348  CB  PHE B 480      12.613   5.405  62.730  1.00 32.70           C  
ATOM    349  CG  PHE B 480      12.227   4.089  62.090  1.00 33.44           C  
ATOM    350  CD1 PHE B 480      11.080   3.985  61.313  1.00 36.13           C  
ATOM    351  CD2 PHE B 480      12.973   2.941  62.320  1.00 33.51           C  
ATOM    352  CE1 PHE B 480      10.707   2.755  60.758  1.00 35.77           C  
ATOM    353  CE2 PHE B 480      12.590   1.719  61.769  1.00 35.29           C  
ATOM    354  CZ  PHE B 480      11.471   1.637  60.983  1.00 33.34           C  
ATOM    355  N   VAL B 481      12.714   4.815  65.930  1.00 34.85           N  
ATOM    356  CA  VAL B 481      12.888   3.902  67.076  1.00 35.40           C  
ATOM    357  C   VAL B 481      11.639   4.040  67.952  1.00 40.50           C  
ATOM    358  O   VAL B 481      11.069   3.033  68.348  1.00 39.44           O  
ATOM    359  CB  VAL B 481      14.196   4.169  67.886  1.00 38.54           C  
ATOM    360  CG1 VAL B 481      14.244   3.353  69.180  1.00 38.58           C  
ATOM    361  CG2 VAL B 481      15.433   3.862  67.062  1.00 37.83           C  
ATOM    362  N   TYR B 482      11.202   5.303  68.189  1.00 39.24           N  
ATOM    363  CA  TYR B 482      10.020   5.630  68.986  1.00 39.85           C  
ATOM    364  C   TYR B 482       8.806   4.943  68.432  1.00 40.15           C  
ATOM    365  O   TYR B 482       8.064   4.350  69.187  1.00 38.35           O  
ATOM    366  CB  TYR B 482       9.812   7.158  69.092  1.00 43.42           C  
ATOM    367  CG  TYR B 482       8.486   7.560  69.709  1.00 49.62           C  
ATOM    368  CD1 TYR B 482       8.305   7.558  71.091  1.00 51.91           C  
ATOM    369  CD2 TYR B 482       7.406   7.934  68.909  1.00 51.97           C  
ATOM    370  CE1 TYR B 482       7.079   7.915  71.662  1.00 53.62           C  
ATOM    371  CE2 TYR B 482       6.175   8.276  69.468  1.00 53.65           C  
ATOM    372  CZ  TYR B 482       6.021   8.285  70.844  1.00 63.52           C  
ATOM    373  OH  TYR B 482       4.804   8.646  71.382  1.00 70.59           O  
ATOM    374  N   MET B 483       8.614   4.991  67.107  1.00 38.14           N  
ATOM    375  CA  MET B 483       7.483   4.363  66.424  1.00 36.66           C  
ATOM    376  C   MET B 483       7.520   2.843  66.518  1.00 39.72           C  
ATOM    377  O   MET B 483       6.476   2.219  66.688  1.00 38.42           O  
ATOM    378  CB  MET B 483       7.403   4.855  64.990  1.00 38.46           C  
ATOM    379  CG  MET B 483       7.135   6.328  64.927  1.00 41.19           C  
ATOM    380  SD  MET B 483       6.782   6.960  63.281  1.00 44.72           S  
ATOM    381  CE  MET B 483       8.208   6.363  62.354  1.00 41.31           C  
ATOM    382  N   VAL B 484       8.709   2.243  66.416  1.00 37.51           N  
ATOM    383  CA  VAL B 484       8.869   0.787  66.526  1.00 38.28           C  
ATOM    384  C   VAL B 484       8.487   0.399  67.975  1.00 45.80           C  
ATOM    385  O   VAL B 484       7.699  -0.518  68.180  1.00 46.83           O  
ATOM    386  CB  VAL B 484      10.332   0.357  66.191  1.00 41.29           C  
ATOM    387  CG1 VAL B 484      10.629  -1.060  66.700  1.00 40.41           C  
ATOM    388  CG2 VAL B 484      10.628   0.489  64.693  1.00 40.60           C  
ATOM    389  N   HIS B 485       9.016   1.132  68.969  1.00 42.98           N  
ATOM    390  CA  HIS B 485       8.738   0.854  70.383  1.00 44.37           C  
ATOM    391  C   HIS B 485       7.291   1.116  70.797  1.00 49.00           C  
ATOM    392  O   HIS B 485       6.730   0.310  71.546  1.00 47.88           O  
ATOM    393  CB  HIS B 485       9.710   1.572  71.329  1.00 45.39           C  
ATOM    394  CG  HIS B 485      11.120   1.072  71.246  1.00 49.16           C  
ATOM    395  CD2 HIS B 485      11.631  -0.001  70.593  1.00 51.02           C  
ATOM    396  ND1 HIS B 485      12.149   1.737  71.883  1.00 51.36           N  
ATOM    397  CE1 HIS B 485      13.247   1.050  71.602  1.00 50.67           C  
ATOM    398  NE2 HIS B 485      12.984  -0.001  70.825  1.00 50.91           N  
ATOM    399  N   ARG B 486       6.701   2.238  70.349  1.00 45.01           N  
ATOM    400  CA  ARG B 486       5.315   2.554  70.689  1.00 45.13           C  
ATOM    401  C   ARG B 486       4.313   1.586  70.084  1.00 51.66           C  
ATOM    402  O   ARG B 486       3.330   1.228  70.735  1.00 52.99           O  
ATOM    403  CB  ARG B 486       4.976   3.996  70.328  1.00 45.76           C  
ATOM    404  CG  ARG B 486       5.038   4.909  71.533  1.00 52.42           C  
ATOM    405  CD  ARG B 486       3.664   5.033  72.144  1.00 61.24           C  
ATOM    406  NE  ARG B 486       3.295   6.423  72.388  1.00 66.86           N  
ATOM    407  CZ  ARG B 486       2.067   6.817  72.697  1.00 81.27           C  
ATOM    408  NH1 ARG B 486       1.080   5.931  72.778  1.00 62.15           N1+
ATOM    409  NH2 ARG B 486       1.808   8.103  72.910  1.00 70.66           N  
ATOM    410  N   SER B 487       4.583   1.140  68.857  1.00 49.33           N  
ATOM    411  CA  SER B 487       3.758   0.234  68.090  1.00 49.35           C  
ATOM    412  C   SER B 487       4.044  -1.206  68.485  1.00 57.22           C  
ATOM    413  O   SER B 487       3.218  -1.819  69.151  1.00 57.00           O  
ATOM    414  CB  SER B 487       3.980   0.485  66.601  1.00 52.12           C  
ATOM    415  OG  SER B 487       3.276  -0.401  65.749  1.00 62.25           O  
ATOM    416  N   CYS B 488       5.213  -1.742  68.111  1.00 58.62           N  
ATOM    417  CA  CYS B 488       5.616  -3.123  68.406  1.00 60.70           C  
ATOM    418  C   CYS B 488       5.991  -3.361  69.884  1.00 63.67           C  
ATOM    419  O   CYS B 488       5.526  -4.329  70.485  1.00 63.86           O  
ATOM    420  CB  CYS B 488       6.729  -3.571  67.464  1.00 62.72           C  
ATOM    421  SG  CYS B 488       6.246  -4.878  66.301  1.00 68.12           S  
ATOM    422  N   GLY B 489       6.827  -2.499  70.449  1.00 58.68           N  
ATOM    423  CA  GLY B 489       7.280  -2.647  71.827  1.00 58.13           C  
ATOM    424  C   GLY B 489       8.768  -2.410  71.949  1.00 61.63           C  
ATOM    425  O   GLY B 489       9.466  -2.329  70.931  1.00 61.36           O  
ATOM    426  N   THR B 490       9.268  -2.301  73.191  1.00 57.87           N  
ATOM    427  CA  THR B 490      10.695  -2.038  73.406  1.00 57.56           C  
ATOM    428  C   THR B 490      11.581  -3.252  73.168  1.00 61.50           C  
ATOM    429  O   THR B 490      12.780  -3.080  72.934  1.00 61.43           O  
ATOM    430  CB  THR B 490      10.974  -1.412  74.781  1.00 64.58           C  
ATOM    431  CG2 THR B 490      10.721   0.077  74.797  1.00 58.14           C  
ATOM    432  OG1 THR B 490      10.184  -2.065  75.768  1.00 73.46           O  
ATOM    433  N   SER B 491      11.008  -4.468  73.227  1.00 58.02           N  
ATOM    434  CA  SER B 491      11.773  -5.696  73.052  1.00 58.39           C  
ATOM    435  C   SER B 491      11.497  -6.452  71.730  1.00 62.82           C  
ATOM    436  O   SER B 491      11.804  -7.639  71.631  1.00 62.65           O  
ATOM    437  CB  SER B 491      11.598  -6.611  74.265  1.00 62.34           C  
ATOM    438  OG  SER B 491      12.198  -6.034  75.419  1.00 69.57           O  
ATOM    439  N   CYS B 492      10.973  -5.786  70.700  1.00 59.88           N  
ATOM    440  CA  CYS B 492      10.725  -6.464  69.422  1.00 60.03           C  
ATOM    441  C   CYS B 492      12.022  -6.728  68.663  1.00 59.31           C  
ATOM    442  O   CYS B 492      12.160  -7.741  67.976  1.00 56.53           O  
ATOM    443  CB  CYS B 492       9.728  -5.684  68.580  1.00 61.61           C  
ATOM    444  SG  CYS B 492       8.020  -5.905  69.118  1.00 66.54           S  
ATOM    445  N   PHE B 493      12.963  -5.800  68.808  1.00 54.06           N  
ATOM    446  CA  PHE B 493      14.273  -5.871  68.207  1.00 53.65           C  
ATOM    447  C   PHE B 493      15.298  -5.548  69.266  1.00 56.52           C  
ATOM    448  O   PHE B 493      15.036  -4.713  70.149  1.00 55.97           O  
ATOM    449  CB  PHE B 493      14.427  -4.844  67.060  1.00 55.25           C  
ATOM    450  CG  PHE B 493      13.501  -4.983  65.878  1.00 56.95           C  
ATOM    451  CD1 PHE B 493      13.486  -6.147  65.117  1.00 60.28           C  
ATOM    452  CD2 PHE B 493      12.662  -3.939  65.507  1.00 58.90           C  
ATOM    453  CE1 PHE B 493      12.635  -6.269  64.015  1.00 61.42           C  
ATOM    454  CE2 PHE B 493      11.812  -4.062  64.402  1.00 61.19           C  
ATOM    455  CZ  PHE B 493      11.806  -5.223  63.662  1.00 59.50           C  
ATOM    456  N   GLU B 494      16.478  -6.185  69.169  1.00 51.25           N  
ATOM    457  CA  GLU B 494      17.583  -5.918  70.070  1.00 50.43           C  
ATOM    458  C   GLU B 494      17.977  -4.480  69.716  1.00 53.60           C  
ATOM    459  O   GLU B 494      18.352  -4.219  68.569  1.00 52.95           O  
ATOM    460  CB  GLU B 494      18.744  -6.889  69.791  1.00 51.87           C  
ATOM    461  CG  GLU B 494      19.860  -6.793  70.822  1.00 66.49           C  
ATOM    462  CD  GLU B 494      21.187  -7.416  70.434  1.00 91.52           C  
ATOM    463  OE1 GLU B 494      21.190  -8.538  69.873  1.00 92.72           O  
ATOM    464  OE2 GLU B 494      22.229  -6.777  70.704  1.00 77.82           O1-
ATOM    465  N   LEU B 495      17.831  -3.546  70.677  1.00 49.94           N  
ATOM    466  CA  LEU B 495      18.129  -2.121  70.509  1.00 49.60           C  
ATOM    467  C   LEU B 495      19.424  -1.824  69.731  1.00 55.32           C  
ATOM    468  O   LEU B 495      19.391  -0.957  68.856  1.00 55.73           O  
ATOM    469  CB  LEU B 495      18.126  -1.393  71.854  1.00 49.10           C  
ATOM    470  CG  LEU B 495      18.100   0.144  71.805  1.00 54.21           C  
ATOM    471  CD1 LEU B 495      16.967   0.690  70.899  1.00 54.79           C  
ATOM    472  CD2 LEU B 495      18.004   0.721  73.190  1.00 56.36           C  
ATOM    473  N   GLU B 496      20.536  -2.547  70.027  1.00 51.81           N  
ATOM    474  CA  GLU B 496      21.840  -2.388  69.355  1.00 51.25           C  
ATOM    475  C   GLU B 496      21.689  -2.545  67.845  1.00 47.82           C  
ATOM    476  O   GLU B 496      21.997  -1.623  67.097  1.00 44.08           O  
ATOM    477  CB  GLU B 496      22.841  -3.450  69.851  1.00 53.72           C  
ATOM    478  CG  GLU B 496      23.583  -3.136  71.141  1.00 70.57           C  
ATOM    479  CD  GLU B 496      24.838  -3.978  71.325  1.00105.35           C  
ATOM    480  OE1 GLU B 496      25.902  -3.394  71.635  1.00103.61           O  
ATOM    481  OE2 GLU B 496      24.765  -5.217  71.148  1.00104.93           O1-
ATOM    482  N   LYS B 497      21.201  -3.732  67.422  1.00 43.93           N  
ATOM    483  CA  LYS B 497      20.965  -4.158  66.042  1.00 42.48           C  
ATOM    484  C   LYS B 497      20.024  -3.236  65.303  1.00 46.17           C  
ATOM    485  O   LYS B 497      20.250  -2.981  64.119  1.00 45.66           O  
ATOM    486  CB  LYS B 497      20.491  -5.610  65.967  1.00 43.19           C  
ATOM    487  CG  LYS B 497      21.554  -6.621  66.373  1.00 56.91           C  
ATOM    488  CD  LYS B 497      21.324  -7.970  65.685  1.00 64.88           C  
ATOM    489  CE  LYS B 497      21.792  -9.155  66.503  1.00 78.92           C  
ATOM    490  NZ  LYS B 497      23.277  -9.293  66.524  1.00 88.12           N1+
ATOM    491  N   LEU B 498      18.985  -2.720  65.997  1.00 42.50           N  
ATOM    492  CA  LEU B 498      17.999  -1.785  65.446  1.00 41.61           C  
ATOM    493  C   LEU B 498      18.654  -0.441  65.150  1.00 44.27           C  
ATOM    494  O   LEU B 498      18.455   0.094  64.061  1.00 42.44           O  
ATOM    495  CB  LEU B 498      16.791  -1.625  66.397  1.00 40.65           C  
ATOM    496  CG  LEU B 498      15.630  -0.722  65.941  1.00 43.40           C  
ATOM    497  CD1 LEU B 498      15.057  -1.198  64.604  1.00 42.51           C  
ATOM    498  CD2 LEU B 498      14.531  -0.637  67.025  1.00 39.93           C  
ATOM    499  N   CYS B 499      19.441   0.086  66.103  1.00 41.87           N  
ATOM    500  CA  CYS B 499      20.133   1.356  65.938  1.00 42.86           C  
ATOM    501  C   CYS B 499      21.200   1.287  64.849  1.00 47.50           C  
ATOM    502  O   CYS B 499      21.409   2.284  64.153  1.00 46.05           O  
ATOM    503  CB  CYS B 499      20.699   1.849  67.262  1.00 43.79           C  
ATOM    504  SG  CYS B 499      19.427   2.268  68.485  1.00 47.74           S  
ATOM    505  N   ARG B 500      21.846   0.106  64.680  1.00 45.30           N  
ATOM    506  CA  ARG B 500      22.862  -0.128  63.644  1.00 45.25           C  
ATOM    507  C   ARG B 500      22.145  -0.100  62.295  1.00 48.41           C  
ATOM    508  O   ARG B 500      22.624   0.559  61.382  1.00 47.92           O  
ATOM    509  CB  ARG B 500      23.559  -1.486  63.798  1.00 43.66           C  
ATOM    510  CG  ARG B 500      24.534  -1.588  64.945  1.00 61.41           C  
ATOM    511  CD  ARG B 500      25.449  -2.785  64.786  1.00 67.51           C  
ATOM    512  NE  ARG B 500      26.242  -3.005  65.995  1.00 65.30           N  
ATOM    513  CZ  ARG B 500      25.935  -3.875  66.954  1.00 73.37           C  
ATOM    514  NH1 ARG B 500      24.853  -4.636  66.849  1.00 54.28           N1+
ATOM    515  NH2 ARG B 500      26.712  -3.997  68.020  1.00 63.60           N  
ATOM    516  N   PHE B 501      20.996  -0.818  62.188  1.00 45.03           N  
ATOM    517  CA  PHE B 501      20.167  -0.919  60.987  1.00 45.02           C  
ATOM    518  C   PHE B 501      19.716   0.455  60.493  1.00 47.32           C  
ATOM    519  O   PHE B 501      19.987   0.802  59.344  1.00 46.76           O  
ATOM    520  CB  PHE B 501      18.967  -1.843  61.227  1.00 47.25           C  
ATOM    521  CG  PHE B 501      18.140  -2.129  59.998  1.00 49.35           C  
ATOM    522  CD1 PHE B 501      18.536  -3.107  59.082  1.00 52.35           C  
ATOM    523  CD2 PHE B 501      16.953  -1.439  59.760  1.00 51.15           C  
ATOM    524  CE1 PHE B 501      17.764  -3.384  57.947  1.00 52.93           C  
ATOM    525  CE2 PHE B 501      16.181  -1.712  58.619  1.00 53.97           C  
ATOM    526  CZ  PHE B 501      16.592  -2.685  57.721  1.00 52.22           C  
ATOM    527  N   ILE B 502      19.063   1.242  61.376  1.00 42.68           N  
ATOM    528  CA  ILE B 502      18.554   2.583  61.096  1.00 41.43           C  
ATOM    529  C   ILE B 502      19.651   3.487  60.578  1.00 43.35           C  
ATOM    530  O   ILE B 502      19.475   4.103  59.530  1.00 42.30           O  
ATOM    531  CB  ILE B 502      17.836   3.185  62.323  1.00 44.75           C  
ATOM    532  CG1 ILE B 502      16.546   2.408  62.612  1.00 45.97           C  
ATOM    533  CG2 ILE B 502      17.566   4.714  62.174  1.00 44.00           C  
ATOM    534  CD1 ILE B 502      16.088   2.521  64.015  1.00 48.55           C  
ATOM    535  N   MET B 503      20.775   3.562  61.310  1.00 39.79           N  
ATOM    536  CA  MET B 503      21.890   4.429  60.957  1.00 40.30           C  
ATOM    537  C   MET B 503      22.561   4.047  59.632  1.00 40.71           C  
ATOM    538  O   MET B 503      23.034   4.941  58.941  1.00 39.96           O  
ATOM    539  CB  MET B 503      22.891   4.557  62.104  1.00 43.23           C  
ATOM    540  CG  MET B 503      22.325   5.298  63.327  1.00 47.13           C  
ATOM    541  SD  MET B 503      21.402   6.847  62.999  1.00 50.47           S  
ATOM    542  CE  MET B 503      22.736   7.965  62.701  1.00 46.34           C  
ATOM    543  N   SER B 504      22.562   2.749  59.269  1.00 37.06           N  
ATOM    544  CA  SER B 504      23.118   2.257  58.008  1.00 37.94           C  
ATOM    545  C   SER B 504      22.142   2.540  56.845  1.00 42.27           C  
ATOM    546  O   SER B 504      22.589   2.849  55.738  1.00 40.91           O  
ATOM    547  CB  SER B 504      23.462   0.773  58.104  1.00 41.71           C  
ATOM    548  OG  SER B 504      24.599   0.611  58.942  1.00 47.79           O  
ATOM    549  N   VAL B 505      20.807   2.459  57.115  1.00 39.37           N  
ATOM    550  CA  VAL B 505      19.741   2.756  56.150  1.00 37.94           C  
ATOM    551  C   VAL B 505      19.899   4.236  55.767  1.00 42.43           C  
ATOM    552  O   VAL B 505      19.979   4.545  54.577  1.00 44.93           O  
ATOM    553  CB  VAL B 505      18.325   2.394  56.702  1.00 39.47           C  
ATOM    554  CG1 VAL B 505      17.204   3.098  55.935  1.00 38.34           C  
ATOM    555  CG2 VAL B 505      18.112   0.889  56.673  1.00 38.53           C  
ATOM    556  N   LYS B 506      20.020   5.123  56.769  1.00 37.50           N  
ATOM    557  CA  LYS B 506      20.211   6.570  56.585  1.00 37.87           C  
ATOM    558  C   LYS B 506      21.415   6.876  55.666  1.00 47.30           C  
ATOM    559  O   LYS B 506      21.330   7.749  54.789  1.00 48.99           O  
ATOM    560  CB  LYS B 506      20.388   7.244  57.942  1.00 39.41           C  
ATOM    561  CG  LYS B 506      20.736   8.728  57.896  1.00 40.34           C  
ATOM    562  CD  LYS B 506      21.313   9.165  59.239  1.00 44.00           C  
ATOM    563  CE  LYS B 506      21.264  10.660  59.462  1.00 42.46           C  
ATOM    564  NZ  LYS B 506      22.142  11.415  58.537  1.00 52.39           N1+
ATOM    565  N   LYS B 507      22.534   6.147  55.871  1.00 43.08           N  
ATOM    566  CA  LYS B 507      23.772   6.306  55.115  1.00 41.63           C  
ATOM    567  C   LYS B 507      23.607   5.908  53.656  1.00 44.72           C  
ATOM    568  O   LYS B 507      24.288   6.485  52.801  1.00 45.20           O  
ATOM    569  CB  LYS B 507      24.894   5.484  55.770  1.00 42.63           C  
ATOM    570  CG  LYS B 507      26.260   6.101  55.619  1.00 50.38           C  
ATOM    571  CD  LYS B 507      27.371   5.258  56.224  1.00 53.85           C  
ATOM    572  CE  LYS B 507      27.667   5.627  57.649  1.00 55.25           C  
ATOM    573  NZ  LYS B 507      28.141   7.027  57.812  1.00 67.87           N1+
ATOM    574  N   ASN B 508      22.737   4.903  53.371  1.00 39.65           N  
ATOM    575  CA  ASN B 508      22.487   4.427  52.012  1.00 38.75           C  
ATOM    576  C   ASN B 508      21.322   5.181  51.297  1.00 43.68           C  
ATOM    577  O   ASN B 508      20.790   4.663  50.321  1.00 43.29           O  
ATOM    578  CB  ASN B 508      22.314   2.897  51.944  1.00 35.62           C  
ATOM    579  CG  ASN B 508      23.570   2.110  52.229  1.00 51.08           C  
ATOM    580  ND2 ASN B 508      23.910   2.004  53.487  1.00 36.18           N  
ATOM    581  OD1 ASN B 508      24.238   1.580  51.332  1.00 45.21           O  
ATOM    582  N   TYR B 509      20.953   6.398  51.770  1.00 40.13           N  
ATOM    583  CA  TYR B 509      19.978   7.308  51.145  1.00 39.16           C  
ATOM    584  C   TYR B 509      20.856   8.455  50.627  1.00 46.69           C  
ATOM    585  O   TYR B 509      21.739   8.947  51.345  1.00 48.40           O  
ATOM    586  CB  TYR B 509      18.913   7.837  52.121  1.00 38.13           C  
ATOM    587  CG  TYR B 509      17.648   7.007  52.107  1.00 35.59           C  
ATOM    588  CD1 TYR B 509      17.429   6.021  53.064  1.00 36.20           C  
ATOM    589  CD2 TYR B 509      16.712   7.141  51.083  1.00 34.72           C  
ATOM    590  CE1 TYR B 509      16.284   5.215  53.033  1.00 34.27           C  
ATOM    591  CE2 TYR B 509      15.561   6.346  51.047  1.00 34.94           C  
ATOM    592  CZ  TYR B 509      15.353   5.379  52.022  1.00 38.30           C  
ATOM    593  OH  TYR B 509      14.225   4.594  52.004  1.00 37.37           O  
ATOM    594  N   ARG B 510      20.650   8.853  49.376  1.00 41.32           N  
ATOM    595  CA  ARG B 510      21.472   9.908  48.784  1.00 39.50           C  
ATOM    596  C   ARG B 510      20.945  11.292  49.048  1.00 41.55           C  
ATOM    597  O   ARG B 510      19.833  11.434  49.556  1.00 38.59           O  
ATOM    598  CB  ARG B 510      21.678   9.654  47.291  1.00 38.69           C  
ATOM    599  CG  ARG B 510      22.229   8.263  47.056  1.00 39.60           C  
ATOM    600  CD  ARG B 510      22.618   8.078  45.643  1.00 37.15           C  
ATOM    601  NE  ARG B 510      23.296   6.806  45.498  1.00 38.74           N  
ATOM    602  CZ  ARG B 510      24.278   6.598  44.641  1.00 45.27           C  
ATOM    603  NH1 ARG B 510      24.678   7.571  43.831  1.00 32.12           N1+
ATOM    604  NH2 ARG B 510      24.846   5.406  44.556  1.00 36.50           N  
ATOM    605  N   ARG B 511      21.766  12.319  48.711  1.00 39.97           N  
ATOM    606  CA  ARG B 511      21.458  13.738  48.891  1.00 40.82           C  
ATOM    607  C   ARG B 511      20.627  14.298  47.721  1.00 46.68           C  
ATOM    608  O   ARG B 511      20.879  15.418  47.249  1.00 47.32           O  
ATOM    609  CB  ARG B 511      22.739  14.558  49.122  1.00 40.63           C  
ATOM    610  CG  ARG B 511      23.209  14.611  50.570  1.00 58.81           C  
ATOM    611  CD  ARG B 511      24.602  15.228  50.702  1.00 80.24           C  
ATOM    612  NE  ARG B 511      24.679  16.630  50.262  1.00 97.11           N  
ATOM    613  CZ  ARG B 511      24.452  17.686  51.041  1.00112.70           C  
ATOM    614  NH1 ARG B 511      24.113  17.520  52.314  1.00100.23           N1+
ATOM    615  NH2 ARG B 511      24.555  18.915  50.551  1.00 98.25           N  
ATOM    616  N   VAL B 512      19.628  13.511  47.257  1.00 42.06           N  
ATOM    617  CA  VAL B 512      18.700  13.894  46.187  1.00 40.10           C  
ATOM    618  C   VAL B 512      17.629  14.828  46.750  1.00 43.44           C  
ATOM    619  O   VAL B 512      17.377  14.793  47.965  1.00 42.26           O  
ATOM    620  CB  VAL B 512      18.130  12.709  45.389  1.00 43.70           C  
ATOM    621  CG1 VAL B 512      19.202  12.099  44.500  1.00 42.78           C  
ATOM    622  CG2 VAL B 512      17.526  11.654  46.298  1.00 43.84           C  
ATOM    623  N   PRO B 513      17.007  15.708  45.927  1.00 38.52           N  
ATOM    624  CA  PRO B 513      16.025  16.650  46.490  1.00 36.77           C  
ATOM    625  C   PRO B 513      14.781  16.040  47.135  1.00 35.24           C  
ATOM    626  O   PRO B 513      14.269  16.628  48.065  1.00 33.25           O  
ATOM    627  CB  PRO B 513      15.653  17.525  45.292  1.00 38.28           C  
ATOM    628  CG  PRO B 513      16.840  17.403  44.345  1.00 42.80           C  
ATOM    629  CD  PRO B 513      17.206  15.950  44.483  1.00 39.33           C  
ATOM    630  N   TYR B 514      14.299  14.902  46.659  1.00 32.20           N  
ATOM    631  CA  TYR B 514      13.073  14.306  47.207  1.00 33.95           C  
ATOM    632  C   TYR B 514      13.212  12.892  47.747  1.00 36.98           C  
ATOM    633  O   TYR B 514      12.795  12.659  48.866  1.00 36.45           O  
ATOM    634  CB  TYR B 514      11.917  14.348  46.169  1.00 34.61           C  
ATOM    635  CG  TYR B 514      10.636  13.719  46.682  1.00 35.74           C  
ATOM    636  CD1 TYR B 514       9.862  14.356  47.654  1.00 37.89           C  
ATOM    637  CD2 TYR B 514      10.242  12.451  46.261  1.00 35.01           C  
ATOM    638  CE1 TYR B 514       8.717  13.756  48.170  1.00 36.28           C  
ATOM    639  CE2 TYR B 514       9.099  11.842  46.775  1.00 35.18           C  
ATOM    640  CZ  TYR B 514       8.338  12.503  47.724  1.00 41.11           C  
ATOM    641  OH  TYR B 514       7.186  11.923  48.206  1.00 43.59           O  
ATOM    642  N   HIS B 515      13.723  11.938  46.953  1.00 33.21           N  
ATOM    643  CA  HIS B 515      13.847  10.551  47.414  1.00 33.63           C  
ATOM    644  C   HIS B 515      15.053  10.359  48.368  1.00 38.74           C  
ATOM    645  O   HIS B 515      16.008   9.634  48.101  1.00 36.40           O  
ATOM    646  CB  HIS B 515      13.859   9.594  46.241  1.00 34.75           C  
ATOM    647  CG  HIS B 515      12.538   9.484  45.551  1.00 39.73           C  
ATOM    648  CD2 HIS B 515      11.415   8.834  45.929  1.00 42.11           C  
ATOM    649  ND1 HIS B 515      12.312  10.087  44.319  1.00 41.96           N  
ATOM    650  CE1 HIS B 515      11.065   9.779  43.994  1.00 41.63           C  
ATOM    651  NE2 HIS B 515      10.486   9.033  44.929  1.00 42.13           N  
ATOM    652  N   ASN B 516      14.987  11.044  49.488  1.00 36.67           N  
ATOM    653  CA  ASN B 516      16.057  11.048  50.457  1.00 37.34           C  
ATOM    654  C   ASN B 516      15.625  10.449  51.799  1.00 41.28           C  
ATOM    655  O   ASN B 516      14.554   9.831  51.882  1.00 42.03           O  
ATOM    656  CB  ASN B 516      16.571  12.487  50.583  1.00 38.89           C  
ATOM    657  CG  ASN B 516      15.462  13.475  50.833  1.00 48.84           C  
ATOM    658  ND2 ASN B 516      15.448  14.608  50.148  1.00 38.58           N  
ATOM    659  OD1 ASN B 516      14.603  13.240  51.654  1.00 42.10           O  
ATOM    660  N   TRP B 517      16.457  10.633  52.838  1.00 35.77           N  
ATOM    661  CA  TRP B 517      16.235  10.139  54.179  1.00 34.07           C  
ATOM    662  C   TRP B 517      14.909  10.651  54.754  1.00 35.82           C  
ATOM    663  O   TRP B 517      14.151   9.860  55.330  1.00 36.50           O  
ATOM    664  CB  TRP B 517      17.446  10.521  55.070  1.00 32.71           C  
ATOM    665  CG  TRP B 517      17.326  10.181  56.525  1.00 32.92           C  
ATOM    666  CD1 TRP B 517      17.518  11.027  57.573  1.00 35.59           C  
ATOM    667  CD2 TRP B 517      17.048   8.893  57.088  1.00 31.86           C  
ATOM    668  CE2 TRP B 517      17.063   9.041  58.481  1.00 35.45           C  
ATOM    669  CE3 TRP B 517      16.775   7.626  56.542  1.00 33.05           C  
ATOM    670  NE1 TRP B 517      17.370  10.353  58.751  1.00 34.66           N  
ATOM    671  CZ2 TRP B 517      16.811   7.973  59.345  1.00 34.94           C  
ATOM    672  CZ3 TRP B 517      16.525   6.563  57.399  1.00 34.28           C  
ATOM    673  CH2 TRP B 517      16.546   6.741  58.781  1.00 34.93           C  
ATOM    674  N   LYS B 518      14.627  11.962  54.575  1.00 28.66           N  
ATOM    675  CA  LYS B 518      13.423  12.636  55.018  1.00 29.03           C  
ATOM    676  C   LYS B 518      12.182  11.893  54.509  1.00 31.52           C  
ATOM    677  O   LYS B 518      11.238  11.687  55.266  1.00 29.45           O  
ATOM    678  CB  LYS B 518      13.422  14.091  54.532  1.00 32.70           C  
ATOM    679  CG  LYS B 518      12.248  14.930  55.048  1.00 48.14           C  
ATOM    680  CD  LYS B 518      12.328  16.346  54.500  1.00 53.58           C  
ATOM    681  CE  LYS B 518      11.202  17.227  54.971  1.00 49.63           C  
ATOM    682  NZ  LYS B 518      11.367  18.636  54.497  1.00 60.46           N1+
ATOM    683  N   HIS B 519      12.188  11.500  53.225  1.00 27.93           N  
ATOM    684  CA  HIS B 519      11.080  10.806  52.599  1.00 27.10           C  
ATOM    685  C   HIS B 519      10.869   9.430  53.225  1.00 31.46           C  
ATOM    686  O   HIS B 519       9.736   9.038  53.464  1.00 31.51           O  
ATOM    687  CB  HIS B 519      11.310  10.683  51.077  1.00 27.08           C  
ATOM    688  CG  HIS B 519      10.272   9.872  50.391  1.00 28.51           C  
ATOM    689  CD2 HIS B 519      10.402   8.714  49.716  1.00 29.29           C  
ATOM    690  ND1 HIS B 519       8.946  10.261  50.368  1.00 30.16           N  
ATOM    691  CE1 HIS B 519       8.322   9.326  49.672  1.00 29.15           C  
ATOM    692  NE2 HIS B 519       9.166   8.375  49.262  1.00 28.86           N  
ATOM    693  N   ALA B 520      11.956   8.709  53.485  1.00 31.70           N  
ATOM    694  CA  ALA B 520      11.892   7.390  54.122  1.00 32.89           C  
ATOM    695  C   ALA B 520      11.160   7.445  55.476  1.00 35.20           C  
ATOM    696  O   ALA B 520      10.277   6.635  55.715  1.00 36.14           O  
ATOM    697  CB  ALA B 520      13.301   6.865  54.330  1.00 33.98           C  
ATOM    698  N   VAL B 521      11.517   8.399  56.343  1.00 32.73           N  
ATOM    699  CA  VAL B 521      10.945   8.564  57.682  1.00 32.85           C  
ATOM    700  C   VAL B 521       9.505   9.050  57.596  1.00 36.88           C  
ATOM    701  O   VAL B 521       8.671   8.608  58.394  1.00 37.66           O  
ATOM    702  CB  VAL B 521      11.838   9.439  58.593  1.00 37.51           C  
ATOM    703  CG1 VAL B 521      11.310   9.460  60.024  1.00 37.97           C  
ATOM    704  CG2 VAL B 521      13.286   8.949  58.577  1.00 36.86           C  
ATOM    705  N   THR B 522       9.205   9.951  56.624  1.00 31.89           N  
ATOM    706  CA  THR B 522       7.852  10.465  56.383  1.00 30.65           C  
ATOM    707  C   THR B 522       6.937   9.281  55.997  1.00 31.47           C  
ATOM    708  O   THR B 522       5.847   9.146  56.539  1.00 31.20           O  
ATOM    709  CB  THR B 522       7.878  11.522  55.276  1.00 41.29           C  
ATOM    710  CG2 THR B 522       6.501  12.061  54.949  1.00 45.88           C  
ATOM    711  OG1 THR B 522       8.686  12.603  55.700  1.00 33.95           O  
ATOM    712  N   VAL B 523       7.396   8.418  55.086  1.00 27.11           N  
ATOM    713  CA  VAL B 523       6.616   7.264  54.651  1.00 26.44           C  
ATOM    714  C   VAL B 523       6.384   6.304  55.848  1.00 32.01           C  
ATOM    715  O   VAL B 523       5.228   5.930  56.085  1.00 30.37           O  
ATOM    716  CB  VAL B 523       7.212   6.600  53.389  1.00 28.49           C  
ATOM    717  CG1 VAL B 523       6.600   5.220  53.108  1.00 28.07           C  
ATOM    718  CG2 VAL B 523       7.026   7.523  52.183  1.00 27.54           C  
ATOM    719  N   ALA B 524       7.465   5.972  56.630  1.00 28.65           N  
ATOM    720  CA  ALA B 524       7.373   5.095  57.808  1.00 28.91           C  
ATOM    721  C   ALA B 524       6.414   5.671  58.848  1.00 32.86           C  
ATOM    722  O   ALA B 524       5.654   4.903  59.453  1.00 31.74           O  
ATOM    723  CB  ALA B 524       8.751   4.853  58.419  1.00 29.70           C  
ATOM    724  N   HIS B 525       6.409   7.015  59.029  1.00 29.99           N  
ATOM    725  CA  HIS B 525       5.475   7.639  59.970  1.00 29.76           C  
ATOM    726  C   HIS B 525       4.016   7.425  59.498  1.00 32.04           C  
ATOM    727  O   HIS B 525       3.154   7.134  60.302  1.00 30.51           O  
ATOM    728  CB  HIS B 525       5.757   9.130  60.194  1.00 31.37           C  
ATOM    729  CG  HIS B 525       4.618   9.775  60.903  1.00 36.22           C  
ATOM    730  CD2 HIS B 525       4.263   9.695  62.208  1.00 38.63           C  
ATOM    731  ND1 HIS B 525       3.634  10.440  60.210  1.00 38.55           N  
ATOM    732  CE1 HIS B 525       2.737  10.796  61.118  1.00 38.85           C  
ATOM    733  NE2 HIS B 525       3.086  10.383  62.336  1.00 39.04           N  
ATOM    734  N   CYS B 526       3.743   7.581  58.201  1.00 28.43           N  
ATOM    735  CA  CYS B 526       2.380   7.354  57.717  1.00 27.67           C  
ATOM    736  C   CYS B 526       1.934   5.903  57.972  1.00 28.70           C  
ATOM    737  O   CYS B 526       0.799   5.683  58.398  1.00 25.69           O  
ATOM    738  CB  CYS B 526       2.223   7.754  56.263  1.00 27.51           C  
ATOM    739  SG  CYS B 526       0.503   7.806  55.715  1.00 31.49           S  
ATOM    740  N   MET B 527       2.843   4.936  57.763  1.00 26.20           N  
ATOM    741  CA  MET B 527       2.568   3.523  58.019  1.00 27.15           C  
ATOM    742  C   MET B 527       2.280   3.331  59.524  1.00 33.72           C  
ATOM    743  O   MET B 527       1.310   2.672  59.883  1.00 34.75           O  
ATOM    744  CB  MET B 527       3.759   2.652  57.572  1.00 28.92           C  
ATOM    745  CG  MET B 527       3.511   1.155  57.712  1.00 31.60           C  
ATOM    746  SD  MET B 527       1.973   0.597  56.937  1.00 35.01           S  
ATOM    747  CE  MET B 527       2.454   0.599  55.204  1.00 32.79           C  
ATOM    748  N   TYR B 528       3.117   3.933  60.387  1.00 32.23           N  
ATOM    749  CA  TYR B 528       2.973   3.904  61.839  1.00 31.58           C  
ATOM    750  C   TYR B 528       1.555   4.367  62.174  1.00 36.63           C  
ATOM    751  O   TYR B 528       0.810   3.604  62.796  1.00 37.80           O  
ATOM    752  CB  TYR B 528       4.033   4.785  62.526  1.00 31.72           C  
ATOM    753  CG  TYR B 528       3.770   5.000  64.004  1.00 31.64           C  
ATOM    754  CD1 TYR B 528       3.966   3.971  64.925  1.00 32.70           C  
ATOM    755  CD2 TYR B 528       3.282   6.219  64.476  1.00 30.97           C  
ATOM    756  CE1 TYR B 528       3.696   4.155  66.277  1.00 30.99           C  
ATOM    757  CE2 TYR B 528       2.996   6.407  65.820  1.00 31.29           C  
ATOM    758  CZ  TYR B 528       3.209   5.370  66.717  1.00 39.07           C  
ATOM    759  OH  TYR B 528       2.935   5.536  68.048  1.00 42.37           O  
ATOM    760  N   ALA B 529       1.161   5.577  61.731  1.00 32.34           N  
ATOM    761  CA  ALA B 529      -0.196   6.090  61.967  1.00 32.31           C  
ATOM    762  C   ALA B 529      -1.306   5.096  61.480  1.00 35.75           C  
ATOM    763  O   ALA B 529      -2.267   4.872  62.206  1.00 35.55           O  
ATOM    764  CB  ALA B 529      -0.368   7.438  61.304  1.00 33.66           C  
ATOM    765  N   ILE B 530      -1.154   4.483  60.291  1.00 32.26           N  
ATOM    766  CA  ILE B 530      -2.139   3.520  59.756  1.00 31.78           C  
ATOM    767  C   ILE B 530      -2.234   2.294  60.668  1.00 39.00           C  
ATOM    768  O   ILE B 530      -3.346   1.880  61.015  1.00 40.37           O  
ATOM    769  CB  ILE B 530      -1.823   3.094  58.283  1.00 33.66           C  
ATOM    770  CG1 ILE B 530      -2.073   4.257  57.287  1.00 33.50           C  
ATOM    771  CG2 ILE B 530      -2.617   1.830  57.850  1.00 32.23           C  
ATOM    772  CD1 ILE B 530      -1.609   3.928  55.802  1.00 34.22           C  
ATOM    773  N   LEU B 531      -1.075   1.694  61.018  1.00 35.08           N  
ATOM    774  CA  LEU B 531      -1.021   0.505  61.865  1.00 35.09           C  
ATOM    775  C   LEU B 531      -1.641   0.774  63.225  1.00 38.44           C  
ATOM    776  O   LEU B 531      -2.468  -0.017  63.670  1.00 37.87           O  
ATOM    777  CB  LEU B 531       0.408  -0.060  61.997  1.00 34.98           C  
ATOM    778  CG  LEU B 531       1.071  -0.561  60.700  1.00 37.62           C  
ATOM    779  CD1 LEU B 531       2.585  -0.762  60.901  1.00 35.94           C  
ATOM    780  CD2 LEU B 531       0.370  -1.814  60.147  1.00 37.51           C  
ATOM    781  N   GLN B 532      -1.302   1.909  63.849  1.00 35.09           N  
ATOM    782  CA  GLN B 532      -1.859   2.287  65.153  1.00 35.25           C  
ATOM    783  C   GLN B 532      -3.380   2.387  65.126  1.00 38.26           C  
ATOM    784  O   GLN B 532      -4.031   1.958  66.082  1.00 36.42           O  
ATOM    785  CB  GLN B 532      -1.254   3.614  65.655  1.00 36.48           C  
ATOM    786  CG  GLN B 532       0.226   3.534  65.991  1.00 41.22           C  
ATOM    787  CD  GLN B 532       0.483   2.926  67.346  1.00 56.97           C  
ATOM    788  NE2 GLN B 532       0.549   3.768  68.375  1.00 46.73           N  
ATOM    789  OE1 GLN B 532       0.635   1.705  67.487  1.00 38.76           O  
ATOM    790  N   ASN B 533      -3.947   2.937  64.027  1.00 35.41           N  
ATOM    791  CA  ASN B 533      -5.391   3.108  63.853  1.00 36.16           C  
ATOM    792  C   ASN B 533      -6.128   1.838  63.403  1.00 42.05           C  
ATOM    793  O   ASN B 533      -7.352   1.835  63.390  1.00 42.43           O  
ATOM    794  CB  ASN B 533      -5.668   4.272  62.913  1.00 36.58           C  
ATOM    795  CG  ASN B 533      -5.534   5.588  63.638  1.00 62.75           C  
ATOM    796  ND2 ASN B 533      -4.360   6.212  63.564  1.00 53.39           N  
ATOM    797  OD1 ASN B 533      -6.471   6.056  64.289  1.00 53.41           O  
ATOM    798  N   ASN B 534      -5.399   0.774  63.039  1.00 39.83           N  
ATOM    799  CA  ASN B 534      -5.963  -0.506  62.572  1.00 41.48           C  
ATOM    800  C   ASN B 534      -5.210  -1.662  63.222  1.00 51.03           C  
ATOM    801  O   ASN B 534      -4.882  -2.684  62.586  1.00 50.02           O  
ATOM    802  CB  ASN B 534      -5.921  -0.606  61.047  1.00 40.54           C  
ATOM    803  CG  ASN B 534      -6.668   0.497  60.352  1.00 56.17           C  
ATOM    804  ND2 ASN B 534      -6.000   1.619  60.100  1.00 37.23           N  
ATOM    805  OD1 ASN B 534      -7.841   0.357  60.039  1.00 52.41           O  
ATOM    806  N   HIS B 535      -5.068  -1.486  64.552  1.00 54.25           N  
ATOM    807  CA  HIS B 535      -4.399  -2.285  65.583  1.00 57.34           C  
ATOM    808  C   HIS B 535      -4.805  -3.756  65.671  1.00 62.00           C  
ATOM    809  O   HIS B 535      -4.053  -4.547  66.231  1.00 62.83           O  
ATOM    810  CB  HIS B 535      -4.597  -1.617  66.958  1.00 59.90           C  
ATOM    811  CG  HIS B 535      -6.035  -1.513  67.391  1.00 64.90           C  
ATOM    812  CD2 HIS B 535      -7.047  -0.761  66.883  1.00 67.56           C  
ATOM    813  ND1 HIS B 535      -6.523  -2.250  68.470  1.00 67.37           N  
ATOM    814  CE1 HIS B 535      -7.804  -1.924  68.579  1.00 67.14           C  
ATOM    815  NE2 HIS B 535      -8.167  -1.036  67.646  1.00 67.56           N  
ATOM    816  N   THR B 536      -5.963  -4.129  65.143  1.00 58.02           N  
ATOM    817  CA  THR B 536      -6.413  -5.518  65.240  1.00 58.13           C  
ATOM    818  C   THR B 536      -6.475  -6.261  63.870  1.00 61.04           C  
ATOM    819  O   THR B 536      -7.014  -7.370  63.798  1.00 61.08           O  
ATOM    820  CB  THR B 536      -7.757  -5.539  66.004  1.00 66.29           C  
ATOM    821  CG2 THR B 536      -8.847  -4.719  65.323  1.00 62.71           C  
ATOM    822  OG1 THR B 536      -8.183  -6.885  66.181  1.00 71.81           O  
ATOM    823  N   LEU B 537      -5.895  -5.682  62.816  1.00 56.34           N  
ATOM    824  CA  LEU B 537      -5.976  -6.257  61.485  1.00 56.59           C  
ATOM    825  C   LEU B 537      -4.693  -6.863  60.958  1.00 56.83           C  
ATOM    826  O   LEU B 537      -4.738  -7.667  60.019  1.00 56.00           O  
ATOM    827  CB  LEU B 537      -6.489  -5.176  60.520  1.00 57.46           C  
ATOM    828  CG  LEU B 537      -7.997  -4.969  60.510  1.00 63.93           C  
ATOM    829  CD1 LEU B 537      -8.343  -3.581  60.022  1.00 64.69           C  
ATOM    830  CD2 LEU B 537      -8.706  -6.067  59.671  1.00 67.60           C  
ATOM    831  N   PHE B 538      -3.555  -6.472  61.543  1.00 49.82           N  
ATOM    832  CA  PHE B 538      -2.245  -6.945  61.099  1.00 49.05           C  
ATOM    833  C   PHE B 538      -1.519  -7.733  62.152  1.00 48.97           C  
ATOM    834  O   PHE B 538      -1.650  -7.430  63.331  1.00 46.67           O  
ATOM    835  CB  PHE B 538      -1.380  -5.768  60.598  1.00 51.22           C  
ATOM    836  CG  PHE B 538      -2.148  -4.907  59.622  1.00 53.50           C  
ATOM    837  CD1 PHE B 538      -2.844  -3.778  60.059  1.00 57.11           C  
ATOM    838  CD2 PHE B 538      -2.220  -5.250  58.272  1.00 55.46           C  
ATOM    839  CE1 PHE B 538      -3.580  -3.005  59.163  1.00 58.14           C  
ATOM    840  CE2 PHE B 538      -2.956  -4.474  57.378  1.00 58.37           C  
ATOM    841  CZ  PHE B 538      -3.637  -3.362  57.831  1.00 56.55           C  
ATOM    842  N   THR B 539      -0.738  -8.735  61.714  1.00 45.56           N  
ATOM    843  CA  THR B 539       0.037  -9.594  62.602  1.00 46.18           C  
ATOM    844  C   THR B 539       1.245  -8.818  63.085  1.00 51.84           C  
ATOM    845  O   THR B 539       1.587  -7.774  62.506  1.00 51.48           O  
ATOM    846  CB  THR B 539       0.472 -10.908  61.886  1.00 58.56           C  
ATOM    847  CG2 THR B 539      -0.688 -11.668  61.266  1.00 57.93           C  
ATOM    848  OG1 THR B 539       1.471 -10.638  60.896  1.00 61.69           O  
ATOM    849  N   ASP B 540       1.909  -9.339  64.134  1.00 48.86           N  
ATOM    850  CA  ASP B 540       3.115  -8.745  64.701  1.00 48.79           C  
ATOM    851  C   ASP B 540       4.208  -8.784  63.633  1.00 49.68           C  
ATOM    852  O   ASP B 540       5.032  -7.873  63.557  1.00 47.89           O  
ATOM    853  CB  ASP B 540       3.546  -9.523  65.958  1.00 51.18           C  
ATOM    854  N   LEU B 541       4.180  -9.824  62.779  1.00 45.81           N  
ATOM    855  CA  LEU B 541       5.136  -9.981  61.687  1.00 46.36           C  
ATOM    856  C   LEU B 541       4.926  -8.953  60.567  1.00 49.25           C  
ATOM    857  O   LEU B 541       5.893  -8.487  59.951  1.00 50.18           O  
ATOM    858  CB  LEU B 541       5.119 -11.414  61.140  1.00 46.76           C  
ATOM    859  CG  LEU B 541       6.477 -11.933  60.627  1.00 52.28           C  
ATOM    860  CD1 LEU B 541       7.623 -11.680  61.631  1.00 52.51           C  
ATOM    861  CD2 LEU B 541       6.411 -13.414  60.301  1.00 55.66           C  
ATOM    862  N   GLU B 542       3.669  -8.598  60.313  1.00 43.90           N  
ATOM    863  CA  GLU B 542       3.308  -7.618  59.294  1.00 42.26           C  
ATOM    864  C   GLU B 542       3.696  -6.232  59.763  1.00 44.16           C  
ATOM    865  O   GLU B 542       4.352  -5.503  59.018  1.00 43.91           O  
ATOM    866  CB  GLU B 542       1.817  -7.687  58.963  1.00 42.96           C  
ATOM    867  CG  GLU B 542       1.487  -8.870  58.080  1.00 46.04           C  
ATOM    868  CD  GLU B 542       0.012  -9.092  57.818  1.00 61.06           C  
ATOM    869  OE1 GLU B 542      -0.829  -8.562  58.583  1.00 47.19           O  
ATOM    870  OE2 GLU B 542      -0.304  -9.806  56.838  1.00 44.80           O1-
ATOM    871  N   ARG B 543       3.317  -5.906  61.023  1.00 40.00           N  
ATOM    872  CA  ARG B 543       3.569  -4.634  61.726  1.00 39.63           C  
ATOM    873  C   ARG B 543       5.066  -4.278  61.734  1.00 45.54           C  
ATOM    874  O   ARG B 543       5.426  -3.124  61.449  1.00 46.64           O  
ATOM    875  CB  ARG B 543       2.988  -4.683  63.165  1.00 36.02           C  
ATOM    876  CG  ARG B 543       1.475  -4.670  63.212  1.00 42.87           C  
ATOM    877  CD  ARG B 543       0.938  -4.779  64.622  1.00 55.87           C  
ATOM    878  NE  ARG B 543       0.359  -3.500  65.037  1.00 68.81           N  
ATOM    879  CZ  ARG B 543       0.971  -2.623  65.824  1.00 85.99           C  
ATOM    880  NH1 ARG B 543       2.178  -2.888  66.314  1.00 84.88           N1+
ATOM    881  NH2 ARG B 543       0.377  -1.478  66.139  1.00 59.90           N  
ATOM    882  N   LYS B 544       5.942  -5.267  62.024  1.00 41.51           N  
ATOM    883  CA  LYS B 544       7.367  -4.957  62.013  1.00 41.65           C  
ATOM    884  C   LYS B 544       7.918  -4.926  60.553  1.00 43.35           C  
ATOM    885  O   LYS B 544       8.644  -3.978  60.251  1.00 41.99           O  
ATOM    886  CB  LYS B 544       8.200  -5.802  62.987  1.00 45.00           C  
ATOM    887  CG  LYS B 544       8.118  -7.301  62.819  1.00 62.57           C  
ATOM    888  CD  LYS B 544       9.095  -8.018  63.749  1.00 70.18           C  
ATOM    889  CE  LYS B 544       8.578  -8.262  65.146  1.00 71.58           C  
ATOM    890  NZ  LYS B 544       9.548  -9.065  65.932  1.00 71.93           N1+
ATOM    891  N   GLY B 545       7.507  -5.865  59.670  1.00 38.22           N  
ATOM    892  CA  GLY B 545       7.916  -5.878  58.262  1.00 37.24           C  
ATOM    893  C   GLY B 545       7.602  -4.574  57.535  1.00 42.04           C  
ATOM    894  O   GLY B 545       8.480  -3.994  56.886  1.00 43.85           O  
ATOM    895  N   LEU B 546       6.352  -4.077  57.690  1.00 34.91           N  
ATOM    896  CA  LEU B 546       5.858  -2.855  57.052  1.00 31.75           C  
ATOM    897  C   LEU B 546       6.587  -1.593  57.496  1.00 33.95           C  
ATOM    898  O   LEU B 546       6.916  -0.753  56.651  1.00 30.35           O  
ATOM    899  CB  LEU B 546       4.350  -2.733  57.200  1.00 30.63           C  
ATOM    900  CG  LEU B 546       3.586  -3.775  56.343  1.00 33.83           C  
ATOM    901  CD1 LEU B 546       2.085  -3.705  56.583  1.00 33.42           C  
ATOM    902  CD2 LEU B 546       3.937  -3.638  54.860  1.00 34.70           C  
ATOM    903  N   LEU B 547       6.907  -1.481  58.790  1.00 34.37           N  
ATOM    904  CA  LEU B 547       7.648  -0.314  59.287  1.00 34.36           C  
ATOM    905  C   LEU B 547       9.053  -0.277  58.681  1.00 39.42           C  
ATOM    906  O   LEU B 547       9.500   0.783  58.247  1.00 38.32           O  
ATOM    907  CB  LEU B 547       7.701  -0.279  60.815  1.00 34.71           C  
ATOM    908  CG  LEU B 547       6.464   0.229  61.530  1.00 39.60           C  
ATOM    909  CD1 LEU B 547       6.661   0.148  63.075  1.00 38.35           C  
ATOM    910  CD2 LEU B 547       6.128   1.672  61.116  1.00 41.10           C  
ATOM    911  N   ILE B 548       9.713  -1.447  58.585  1.00 37.70           N  
ATOM    912  CA  ILE B 548      11.061  -1.598  58.002  1.00 37.65           C  
ATOM    913  C   ILE B 548      11.005  -1.329  56.504  1.00 42.30           C  
ATOM    914  O   ILE B 548      11.808  -0.531  56.006  1.00 43.02           O  
ATOM    915  CB  ILE B 548      11.666  -3.008  58.327  1.00 40.56           C  
ATOM    916  CG1 ILE B 548      11.862  -3.219  59.842  1.00 40.32           C  
ATOM    917  CG2 ILE B 548      12.958  -3.302  57.543  1.00 40.15           C  
ATOM    918  CD1 ILE B 548      12.554  -2.041  60.617  1.00 41.01           C  
ATOM    919  N   ALA B 549      10.063  -1.994  55.791  1.00 37.42           N  
ATOM    920  CA  ALA B 549       9.865  -1.831  54.345  1.00 35.75           C  
ATOM    921  C   ALA B 549       9.708  -0.353  53.979  1.00 37.58           C  
ATOM    922  O   ALA B 549      10.368   0.101  53.057  1.00 38.12           O  
ATOM    923  CB  ALA B 549       8.666  -2.624  53.876  1.00 36.68           C  
ATOM    924  N   CYS B 550       8.888   0.402  54.736  1.00 30.26           N  
ATOM    925  CA  CYS B 550       8.687   1.826  54.529  1.00 30.19           C  
ATOM    926  C   CYS B 550       9.972   2.624  54.705  1.00 35.12           C  
ATOM    927  O   CYS B 550      10.232   3.520  53.925  1.00 32.77           O  
ATOM    928  CB  CYS B 550       7.582   2.342  55.434  1.00 31.08           C  
ATOM    929  SG  CYS B 550       5.913   1.920  54.867  1.00 34.87           S  
ATOM    930  N   LEU B 551      10.794   2.301  55.712  1.00 34.23           N  
ATOM    931  CA  LEU B 551      12.036   3.021  55.912  1.00 34.99           C  
ATOM    932  C   LEU B 551      13.037   2.709  54.785  1.00 37.25           C  
ATOM    933  O   LEU B 551      13.840   3.571  54.433  1.00 36.42           O  
ATOM    934  CB  LEU B 551      12.647   2.648  57.271  1.00 35.36           C  
ATOM    935  CG  LEU B 551      13.794   3.502  57.779  1.00 40.13           C  
ATOM    936  CD1 LEU B 551      13.297   4.880  58.252  1.00 41.32           C  
ATOM    937  CD2 LEU B 551      14.553   2.780  58.867  1.00 39.58           C  
ATOM    938  N   CYS B 552      12.975   1.502  54.229  1.00 33.25           N  
ATOM    939  CA  CYS B 552      13.909   1.058  53.191  1.00 34.94           C  
ATOM    940  C   CYS B 552      13.396   1.167  51.754  1.00 37.33           C  
ATOM    941  O   CYS B 552      14.163   0.876  50.828  1.00 38.65           O  
ATOM    942  CB  CYS B 552      14.349  -0.376  53.485  1.00 36.41           C  
ATOM    943  SG  CYS B 552      15.003  -0.627  55.152  1.00 42.23           S  
ATOM    944  N   HIS B 553      12.118   1.528  51.560  1.00 30.32           N  
ATOM    945  CA  HIS B 553      11.455   1.517  50.256  1.00 29.31           C  
ATOM    946  C   HIS B 553      12.121   2.328  49.126  1.00 32.56           C  
ATOM    947  O   HIS B 553      11.899   1.947  47.984  1.00 34.16           O  
ATOM    948  CB  HIS B 553       9.963   1.875  50.360  1.00 28.74           C  
ATOM    949  CG  HIS B 553       9.678   3.331  50.301  1.00 30.86           C  
ATOM    950  CD2 HIS B 553       9.157   4.065  49.297  1.00 31.89           C  
ATOM    951  ND1 HIS B 553       9.975   4.157  51.348  1.00 32.20           N  
ATOM    952  CE1 HIS B 553       9.599   5.364  50.970  1.00 31.13           C  
ATOM    953  NE2 HIS B 553       9.105   5.354  49.744  1.00 31.48           N  
ATOM    954  N   ASP B 554      12.901   3.384  49.405  1.00 27.34           N  
ATOM    955  CA  ASP B 554      13.579   4.141  48.344  1.00 28.11           C  
ATOM    956  C   ASP B 554      15.117   4.124  48.475  1.00 33.91           C  
ATOM    957  O   ASP B 554      15.793   4.977  47.890  1.00 33.26           O  
ATOM    958  CB  ASP B 554      13.049   5.581  48.257  1.00 30.09           C  
ATOM    959  CG  ASP B 554      11.800   5.707  47.403  1.00 37.47           C  
ATOM    960  OD1 ASP B 554      11.695   4.983  46.378  1.00 38.00           O  
ATOM    961  OD2 ASP B 554      10.940   6.523  47.748  1.00 36.89           O1-
ATOM    962  N   LEU B 555      15.651   3.146  49.233  1.00 31.02           N  
ATOM    963  CA  LEU B 555      17.071   2.978  49.515  1.00 32.06           C  
ATOM    964  C   LEU B 555      17.963   3.130  48.299  1.00 35.19           C  
ATOM    965  O   LEU B 555      17.794   2.415  47.326  1.00 30.99           O  
ATOM    966  CB  LEU B 555      17.360   1.613  50.175  1.00 32.63           C  
ATOM    967  CG  LEU B 555      17.537   1.566  51.696  1.00 38.24           C  
ATOM    968  CD1 LEU B 555      17.887   0.160  52.136  1.00 38.91           C  
ATOM    969  CD2 LEU B 555      18.625   2.517  52.175  1.00 40.77           C  
ATOM    970  N   ASP B 556      18.940   4.038  48.392  1.00 34.79           N  
ATOM    971  CA  ASP B 556      19.929   4.286  47.355  1.00 36.99           C  
ATOM    972  C   ASP B 556      19.314   4.845  46.074  1.00 42.11           C  
ATOM    973  O   ASP B 556      19.830   4.599  44.981  1.00 42.91           O  
ATOM    974  CB  ASP B 556      20.780   3.020  47.112  1.00 39.03           C  
ATOM    975  CG  ASP B 556      22.046   3.274  46.335  1.00 43.92           C  
ATOM    976  OD1 ASP B 556      22.673   4.333  46.556  1.00 45.40           O  
ATOM    977  OD2 ASP B 556      22.387   2.440  45.487  1.00 42.86           O1-
ATOM    978  N   HIS B 557      18.226   5.617  46.212  1.00 37.37           N  
ATOM    979  CA  HIS B 557      17.559   6.246  45.074  1.00 36.03           C  
ATOM    980  C   HIS B 557      18.525   7.261  44.479  1.00 38.53           C  
ATOM    981  O   HIS B 557      19.141   8.048  45.209  1.00 36.05           O  
ATOM    982  CB  HIS B 557      16.215   6.906  45.476  1.00 35.76           C  
ATOM    983  CG  HIS B 557      15.236   7.025  44.346  1.00 38.57           C  
ATOM    984  CD2 HIS B 557      14.103   6.329  44.103  1.00 40.25           C  
ATOM    985  ND1 HIS B 557      15.421   7.945  43.323  1.00 40.66           N  
ATOM    986  CE1 HIS B 557      14.403   7.779  42.494  1.00 39.95           C  
ATOM    987  NE2 HIS B 557      13.577   6.822  42.920  1.00 40.10           N  
ATOM    988  N   ARG B 558      18.688   7.202  43.147  1.00 36.71           N  
ATOM    989  CA  ARG B 558      19.596   8.086  42.413  1.00 36.28           C  
ATOM    990  C   ARG B 558      18.927   9.388  41.961  1.00 39.50           C  
ATOM    991  O   ARG B 558      19.599  10.265  41.411  1.00 40.09           O  
ATOM    992  CB  ARG B 558      20.202   7.337  41.214  1.00 36.05           C  
ATOM    993  CG  ARG B 558      20.636   5.896  41.520  1.00 43.11           C  
ATOM    994  CD  ARG B 558      21.846   5.858  42.409  1.00 38.89           C  
ATOM    995  NE  ARG B 558      22.232   4.515  42.860  1.00 44.27           N  
ATOM    996  CZ  ARG B 558      23.073   3.716  42.208  1.00 59.56           C  
ATOM    997  NH1 ARG B 558      23.595   4.095  41.042  1.00 32.98           N1+
ATOM    998  NH2 ARG B 558      23.393   2.523  42.709  1.00 35.06           N  
ATOM    999  N   GLY B 559      17.620   9.515  42.205  1.00 35.06           N  
ATOM   1000  CA  GLY B 559      16.856  10.695  41.807  1.00 34.22           C  
ATOM   1001  C   GLY B 559      16.421  10.627  40.359  1.00 36.97           C  
ATOM   1002  O   GLY B 559      16.111  11.654  39.761  1.00 34.89           O  
ATOM   1003  N   PHE B 560      16.380   9.408  39.797  1.00 34.11           N  
ATOM   1004  CA  PHE B 560      15.975   9.166  38.432  1.00 35.28           C  
ATOM   1005  C   PHE B 560      14.843   8.150  38.356  1.00 39.62           C  
ATOM   1006  O   PHE B 560      14.840   7.172  39.097  1.00 38.19           O  
ATOM   1007  CB  PHE B 560      17.176   8.698  37.588  1.00 38.77           C  
ATOM   1008  CG  PHE B 560      18.238   9.760  37.386  1.00 42.64           C  
ATOM   1009  CD1 PHE B 560      19.385   9.779  38.166  1.00 48.54           C  
ATOM   1010  CD2 PHE B 560      18.085  10.744  36.419  1.00 46.51           C  
ATOM   1011  CE1 PHE B 560      20.369  10.769  37.985  1.00 50.05           C  
ATOM   1012  CE2 PHE B 560      19.072  11.725  36.228  1.00 50.17           C  
ATOM   1013  CZ  PHE B 560      20.202  11.738  37.018  1.00 48.74           C  
ATOM   1014  N   SER B 561      13.883   8.379  37.450  1.00 36.80           N  
ATOM   1015  CA  SER B 561      12.736   7.496  37.238  1.00 37.28           C  
ATOM   1016  C   SER B 561      13.174   6.209  36.574  1.00 44.44           C  
ATOM   1017  O   SER B 561      14.277   6.142  36.006  1.00 44.09           O  
ATOM   1018  CB  SER B 561      11.711   8.178  36.335  1.00 39.69           C  
ATOM   1019  OG  SER B 561      12.229   8.316  35.020  1.00 45.93           O  
ATOM   1020  N   ASN B 562      12.289   5.201  36.589  1.00 43.45           N  
ATOM   1021  CA  ASN B 562      12.559   3.930  35.929  1.00 44.53           C  
ATOM   1022  C   ASN B 562      12.698   4.164  34.414  1.00 49.40           C  
ATOM   1023  O   ASN B 562      13.593   3.584  33.798  1.00 50.01           O  
ATOM   1024  CB  ASN B 562      11.482   2.876  36.285  1.00 44.90           C  
ATOM   1025  CG  ASN B 562      11.627   2.338  37.709  1.00 46.27           C  
ATOM   1026  ND2 ASN B 562      10.558   1.789  38.276  1.00 36.65           N  
ATOM   1027  OD1 ASN B 562      12.704   2.399  38.321  1.00 38.26           O  
ATOM   1028  N   SER B 563      11.865   5.057  33.839  1.00 45.93           N  
ATOM   1029  CA  SER B 563      11.907   5.418  32.417  1.00 45.98           C  
ATOM   1030  C   SER B 563      13.309   5.956  32.042  1.00 47.93           C  
ATOM   1031  O   SER B 563      13.882   5.492  31.056  1.00 48.82           O  
ATOM   1032  CB  SER B 563      10.854   6.475  32.097  1.00 50.98           C  
ATOM   1033  OG  SER B 563       9.546   6.021  32.401  1.00 69.51           O  
ATOM   1034  N   TYR B 564      13.870   6.892  32.843  1.00 41.99           N  
ATOM   1035  CA  TYR B 564      15.203   7.447  32.579  1.00 41.99           C  
ATOM   1036  C   TYR B 564      16.274   6.347  32.510  1.00 45.99           C  
ATOM   1037  O   TYR B 564      17.024   6.277  31.521  1.00 43.16           O  
ATOM   1038  CB  TYR B 564      15.597   8.503  33.606  1.00 43.34           C  
ATOM   1039  CG  TYR B 564      16.927   9.170  33.314  1.00 45.56           C  
ATOM   1040  CD1 TYR B 564      16.988  10.397  32.659  1.00 47.24           C  
ATOM   1041  CD2 TYR B 564      18.128   8.583  33.709  1.00 46.83           C  
ATOM   1042  CE1 TYR B 564      18.211  11.023  32.406  1.00 47.24           C  
ATOM   1043  CE2 TYR B 564      19.355   9.196  33.451  1.00 47.67           C  
ATOM   1044  CZ  TYR B 564      19.392  10.417  32.799  1.00 54.70           C  
ATOM   1045  OH  TYR B 564      20.598  11.024  32.555  1.00 59.63           O  
ATOM   1046  N   LEU B 565      16.340   5.500  33.556  1.00 43.95           N  
ATOM   1047  CA  LEU B 565      17.309   4.398  33.668  1.00 44.95           C  
ATOM   1048  C   LEU B 565      17.220   3.425  32.507  1.00 53.63           C  
ATOM   1049  O   LEU B 565      18.253   2.987  31.992  1.00 54.54           O  
ATOM   1050  CB  LEU B 565      17.141   3.645  34.996  1.00 44.41           C  
ATOM   1051  CG  LEU B 565      17.191   4.485  36.260  1.00 47.83           C  
ATOM   1052  CD1 LEU B 565      16.665   3.712  37.397  1.00 46.93           C  
ATOM   1053  CD2 LEU B 565      18.593   4.957  36.559  1.00 50.86           C  
ATOM   1054  N   GLN B 566      15.983   3.108  32.089  1.00 51.35           N  
ATOM   1055  CA  GLN B 566      15.699   2.207  30.982  1.00 51.30           C  
ATOM   1056  C   GLN B 566      16.091   2.843  29.628  1.00 55.45           C  
ATOM   1057  O   GLN B 566      16.868   2.240  28.889  1.00 54.76           O  
ATOM   1058  CB  GLN B 566      14.228   1.750  31.043  1.00 52.96           C  
ATOM   1059  CG  GLN B 566      13.958   0.763  32.209  1.00 67.43           C  
ATOM   1060  CD  GLN B 566      12.525   0.722  32.722  1.00 84.00           C  
ATOM   1061  NE2 GLN B 566      12.324   0.157  33.927  1.00 75.76           N  
ATOM   1062  OE1 GLN B 566      11.580   1.180  32.061  1.00 75.91           O  
ATOM   1063  N   LYS B 567      15.596   4.072  29.334  1.00 52.65           N  
ATOM   1064  CA  LYS B 567      15.863   4.829  28.096  1.00 52.73           C  
ATOM   1065  C   LYS B 567      17.355   5.028  27.817  1.00 55.61           C  
ATOM   1066  O   LYS B 567      17.809   4.772  26.703  1.00 54.31           O  
ATOM   1067  CB  LYS B 567      15.141   6.192  28.130  1.00 56.00           C  
ATOM   1068  CG  LYS B 567      15.293   7.058  26.872  1.00 77.76           C  
ATOM   1069  CD  LYS B 567      14.205   6.792  25.828  1.00 90.29           C  
ATOM   1070  CE  LYS B 567      14.173   7.880  24.787  1.00 95.46           C  
ATOM   1071  NZ  LYS B 567      12.835   8.003  24.136  1.00103.77           N1+
ATOM   1072  N   PHE B 568      18.103   5.475  28.832  1.00 52.79           N  
ATOM   1073  CA  PHE B 568      19.536   5.747  28.746  1.00 52.99           C  
ATOM   1074  C   PHE B 568      20.420   4.548  29.124  1.00 57.86           C  
ATOM   1075  O   PHE B 568      21.629   4.729  29.332  1.00 57.03           O  
ATOM   1076  CB  PHE B 568      19.880   6.994  29.573  1.00 55.46           C  
ATOM   1077  CG  PHE B 568      19.172   8.229  29.079  1.00 58.64           C  
ATOM   1078  CD1 PHE B 568      17.955   8.618  29.627  1.00 62.65           C  
ATOM   1079  CD2 PHE B 568      19.719   9.004  28.057  1.00 61.90           C  
ATOM   1080  CE1 PHE B 568      17.296   9.754  29.159  1.00 64.38           C  
ATOM   1081  CE2 PHE B 568      19.068  10.151  27.601  1.00 65.24           C  
ATOM   1082  CZ  PHE B 568      17.855  10.515  28.149  1.00 63.86           C  
ATOM   1083  N   ASP B 569      19.815   3.326  29.189  1.00 55.88           N  
ATOM   1084  CA  ASP B 569      20.437   2.021  29.475  1.00 56.52           C  
ATOM   1085  C   ASP B 569      21.495   2.059  30.611  1.00 59.16           C  
ATOM   1086  O   ASP B 569      22.684   1.777  30.407  1.00 59.09           O  
ATOM   1087  CB  ASP B 569      21.004   1.398  28.179  1.00 59.68           C  
ATOM   1088  CG  ASP B 569      19.945   1.138  27.115  1.00 82.43           C  
ATOM   1089  OD1 ASP B 569      19.848   1.945  26.163  1.00 84.66           O  
ATOM   1090  OD2 ASP B 569      19.208   0.129  27.240  1.00 92.06           O1-
ATOM   1091  N   HIS B 570      21.036   2.430  31.804  1.00 54.46           N  
ATOM   1092  CA  HIS B 570      21.839   2.528  33.021  1.00 53.34           C  
ATOM   1093  C   HIS B 570      22.088   1.098  33.509  1.00 55.62           C  
ATOM   1094  O   HIS B 570      21.173   0.270  33.375  1.00 55.53           O  
ATOM   1095  CB  HIS B 570      21.029   3.313  34.081  1.00 54.36           C  
ATOM   1096  CG  HIS B 570      21.756   3.622  35.357  1.00 57.39           C  
ATOM   1097  CD2 HIS B 570      22.244   4.802  35.805  1.00 58.51           C  
ATOM   1098  ND1 HIS B 570      21.971   2.653  36.322  1.00 58.70           N  
ATOM   1099  CE1 HIS B 570      22.613   3.265  37.300  1.00 58.04           C  
ATOM   1100  NE2 HIS B 570      22.789   4.561  37.036  1.00 58.18           N  
ATOM   1101  N   PRO B 571      23.274   0.784  34.106  1.00 51.11           N  
ATOM   1102  CA  PRO B 571      23.513  -0.589  34.606  1.00 50.72           C  
ATOM   1103  C   PRO B 571      22.356  -1.215  35.397  1.00 53.78           C  
ATOM   1104  O   PRO B 571      22.111  -2.412  35.256  1.00 54.32           O  
ATOM   1105  CB  PRO B 571      24.789  -0.454  35.468  1.00 52.82           C  
ATOM   1106  CG  PRO B 571      25.088   1.030  35.549  1.00 57.63           C  
ATOM   1107  CD  PRO B 571      24.456   1.643  34.335  1.00 52.87           C  
ATOM   1108  N   LEU B 572      21.632  -0.405  36.197  1.00 49.55           N  
ATOM   1109  CA  LEU B 572      20.490  -0.846  37.009  1.00 49.62           C  
ATOM   1110  C   LEU B 572      19.314  -1.366  36.195  1.00 54.16           C  
ATOM   1111  O   LEU B 572      18.642  -2.297  36.645  1.00 53.57           O  
ATOM   1112  CB  LEU B 572      20.025   0.244  37.986  1.00 49.76           C  
ATOM   1113  CG  LEU B 572      20.994   0.598  39.107  1.00 54.76           C  
ATOM   1114  CD1 LEU B 572      20.569   1.844  39.799  1.00 55.04           C  
ATOM   1115  CD2 LEU B 572      21.153  -0.547  40.111  1.00 56.51           C  
ATOM   1116  N   ALA B 573      19.062  -0.764  35.011  1.00 52.18           N  
ATOM   1117  CA  ALA B 573      17.981  -1.194  34.118  1.00 52.77           C  
ATOM   1118  C   ALA B 573      18.354  -2.518  33.451  1.00 60.17           C  
ATOM   1119  O   ALA B 573      17.462  -3.310  33.123  1.00 59.06           O  
ATOM   1120  CB  ALA B 573      17.697  -0.132  33.066  1.00 53.30           C  
ATOM   1121  N   ALA B 574      19.680  -2.751  33.250  1.00 60.05           N  
ATOM   1122  CA  ALA B 574      20.211  -3.980  32.651  1.00 61.07           C  
ATOM   1123  C   ALA B 574      20.095  -5.129  33.664  1.00 67.04           C  
ATOM   1124  O   ALA B 574      19.930  -6.285  33.268  1.00 67.03           O  
ATOM   1125  CB  ALA B 574      21.664  -3.781  32.224  1.00 61.67           C  
ATOM   1126  N   LEU B 575      20.167  -4.787  34.971  1.00 64.75           N  
ATOM   1127  CA  LEU B 575      20.066  -5.695  36.120  1.00 64.62           C  
ATOM   1128  C   LEU B 575      18.604  -6.116  36.359  1.00 67.82           C  
ATOM   1129  O   LEU B 575      18.306  -7.311  36.401  1.00 67.49           O  
ATOM   1130  CB  LEU B 575      20.613  -4.976  37.374  1.00 64.67           C  
ATOM   1131  CG  LEU B 575      21.822  -5.570  38.110  1.00 69.67           C  
ATOM   1132  CD1 LEU B 575      23.098  -5.516  37.254  1.00 69.63           C  
ATOM   1133  CD2 LEU B 575      22.081  -4.802  39.398  1.00 71.86           C  
ATOM   1134  N   TYR B 576      17.704  -5.126  36.514  1.00 63.82           N  
ATOM   1135  CA  TYR B 576      16.274  -5.277  36.795  1.00 63.01           C  
ATOM   1136  C   TYR B 576      15.492  -4.646  35.649  1.00 68.02           C  
ATOM   1137  O   TYR B 576      15.515  -3.426  35.493  1.00 67.38           O  
ATOM   1138  CB  TYR B 576      15.918  -4.618  38.156  1.00 63.13           C  
ATOM   1139  CG  TYR B 576      16.989  -4.714  39.227  1.00 63.43           C  
ATOM   1140  CD1 TYR B 576      17.240  -5.913  39.885  1.00 65.40           C  
ATOM   1141  CD2 TYR B 576      17.712  -3.593  39.618  1.00 63.25           C  
ATOM   1142  CE1 TYR B 576      18.198  -6.000  40.895  1.00 65.62           C  
ATOM   1143  CE2 TYR B 576      18.679  -3.669  40.617  1.00 63.67           C  
ATOM   1144  CZ  TYR B 576      18.915  -4.874  41.256  1.00 68.16           C  
ATOM   1145  OH  TYR B 576      19.863  -4.950  42.242  1.00 65.70           O  
ATOM   1146  N   SER B 577      14.834  -5.488  34.829  1.00 66.02           N  
ATOM   1147  CA  SER B 577      14.071  -5.061  33.652  1.00 66.16           C  
ATOM   1148  C   SER B 577      12.805  -4.260  33.980  1.00 69.31           C  
ATOM   1149  O   SER B 577      12.576  -3.239  33.335  1.00 70.45           O  
ATOM   1150  CB  SER B 577      13.748  -6.244  32.748  1.00 71.20           C  
ATOM   1151  OG  SER B 577      13.184  -5.804  31.522  1.00 84.33           O  
ATOM   1152  N   THR B 578      11.987  -4.708  34.957  1.00 62.99           N  
ATOM   1153  CA  THR B 578      10.765  -3.985  35.355  1.00 61.49           C  
ATOM   1154  C   THR B 578      10.923  -3.565  36.799  1.00 60.74           C  
ATOM   1155  O   THR B 578      11.743  -4.170  37.509  1.00 58.84           O  
ATOM   1156  CB  THR B 578       9.466  -4.790  35.105  1.00 69.13           C  
ATOM   1157  CG2 THR B 578       9.325  -5.270  33.654  1.00 68.67           C  
ATOM   1158  OG1 THR B 578       9.349  -5.874  36.042  1.00 65.41           O  
ATOM   1159  N   SER B 579      10.161  -2.526  37.238  1.00 54.59           N  
ATOM   1160  CA  SER B 579      10.230  -1.978  38.605  1.00 52.72           C  
ATOM   1161  C   SER B 579      11.721  -1.871  38.987  1.00 53.80           C  
ATOM   1162  O   SER B 579      12.131  -2.353  40.045  1.00 53.76           O  
ATOM   1163  CB  SER B 579       9.452  -2.861  39.595  1.00 54.49           C  
ATOM   1164  OG  SER B 579       8.113  -3.069  39.179  1.00 58.85           O  
ATOM   1165  N   THR B 580      12.533  -1.270  38.074  1.00 48.11           N  
ATOM   1166  CA  THR B 580      13.997  -1.122  38.177  1.00 46.50           C  
ATOM   1167  C   THR B 580      14.486  -0.673  39.547  1.00 46.04           C  
ATOM   1168  O   THR B 580      15.219  -1.437  40.192  1.00 44.10           O  
ATOM   1169  CB  THR B 580      14.577  -0.215  37.079  1.00 49.20           C  
ATOM   1170  CG2 THR B 580      16.092  -0.078  37.173  1.00 44.60           C  
ATOM   1171  OG1 THR B 580      14.220  -0.733  35.805  1.00 53.02           O  
ATOM   1172  N   MET B 581      14.126   0.560  39.964  1.00 39.65           N  
ATOM   1173  CA  MET B 581      14.570   1.105  41.238  1.00 40.33           C  
ATOM   1174  C   MET B 581      14.065   0.293  42.418  1.00 47.02           C  
ATOM   1175  O   MET B 581      14.826   0.066  43.349  1.00 47.31           O  
ATOM   1176  CB  MET B 581      14.192   2.590  41.399  1.00 42.09           C  
ATOM   1177  CG  MET B 581      15.088   3.550  40.636  1.00 45.18           C  
ATOM   1178  SD  MET B 581      16.900   3.309  40.768  1.00 48.73           S  
ATOM   1179  CE  MET B 581      17.164   3.565  42.473  1.00 45.24           C  
ATOM   1180  N   GLU B 582      12.791  -0.153  42.366  1.00 44.43           N  
ATOM   1181  CA  GLU B 582      12.135  -0.918  43.439  1.00 44.17           C  
ATOM   1182  C   GLU B 582      12.864  -2.223  43.714  1.00 47.11           C  
ATOM   1183  O   GLU B 582      13.032  -2.585  44.878  1.00 45.36           O  
ATOM   1184  CB  GLU B 582      10.620  -1.114  43.179  1.00 45.10           C  
ATOM   1185  CG  GLU B 582       9.826   0.191  43.140  1.00 50.14           C  
ATOM   1186  CD  GLU B 582      10.022   1.060  41.898  1.00 58.27           C  
ATOM   1187  OE1 GLU B 582      10.227   0.505  40.794  1.00 42.14           O  
ATOM   1188  OE2 GLU B 582       9.982   2.305  42.030  1.00 44.87           O1-
ATOM   1189  N   GLN B 583      13.360  -2.891  42.656  1.00 44.49           N  
ATOM   1190  CA  GLN B 583      14.119  -4.142  42.824  1.00 44.58           C  
ATOM   1191  C   GLN B 583      15.432  -3.860  43.535  1.00 48.85           C  
ATOM   1192  O   GLN B 583      15.821  -4.613  44.433  1.00 48.78           O  
ATOM   1193  CB  GLN B 583      14.340  -4.850  41.494  1.00 45.65           C  
ATOM   1194  CG  GLN B 583      13.056  -5.389  40.891  1.00 56.89           C  
ATOM   1195  CD  GLN B 583      12.644  -6.673  41.513  1.00 66.25           C  
ATOM   1196  NE2 GLN B 583      11.613  -7.275  40.942  1.00 56.29           N  
ATOM   1197  OE1 GLN B 583      13.239  -7.144  42.504  1.00 56.67           O  
ATOM   1198  N   HIS B 584      16.073  -2.731  43.175  1.00 44.41           N  
ATOM   1199  CA  HIS B 584      17.314  -2.251  43.765  1.00 43.97           C  
ATOM   1200  C   HIS B 584      17.106  -1.907  45.239  1.00 45.50           C  
ATOM   1201  O   HIS B 584      17.999  -2.174  46.035  1.00 44.15           O  
ATOM   1202  CB  HIS B 584      17.857  -1.037  42.993  1.00 44.87           C  
ATOM   1203  CG  HIS B 584      19.186  -0.563  43.480  1.00 48.98           C  
ATOM   1204  CD2 HIS B 584      19.520   0.612  44.056  1.00 51.26           C  
ATOM   1205  ND1 HIS B 584      20.324  -1.360  43.395  1.00 50.93           N  
ATOM   1206  CE1 HIS B 584      21.305  -0.642  43.926  1.00 50.64           C  
ATOM   1207  NE2 HIS B 584      20.871   0.547  44.337  1.00 50.98           N  
ATOM   1208  N   HIS B 585      15.928  -1.315  45.601  1.00 40.30           N  
ATOM   1209  CA  HIS B 585      15.619  -0.947  46.984  1.00 38.06           C  
ATOM   1210  C   HIS B 585      15.511  -2.196  47.854  1.00 40.96           C  
ATOM   1211  O   HIS B 585      16.073  -2.218  48.927  1.00 38.89           O  
ATOM   1212  CB  HIS B 585      14.350  -0.069  47.089  1.00 38.44           C  
ATOM   1213  CG  HIS B 585      14.345   1.159  46.220  1.00 41.38           C  
ATOM   1214  CD2 HIS B 585      13.332   1.718  45.518  1.00 42.17           C  
ATOM   1215  ND1 HIS B 585      15.483   1.923  46.034  1.00 43.06           N  
ATOM   1216  CE1 HIS B 585      15.127   2.916  45.238  1.00 41.63           C  
ATOM   1217  NE2 HIS B 585      13.842   2.830  44.900  1.00 41.88           N  
ATOM   1218  N   PHE B 586      14.824  -3.245  47.381  1.00 41.73           N  
ATOM   1219  CA  PHE B 586      14.723  -4.481  48.153  1.00 44.29           C  
ATOM   1220  C   PHE B 586      16.099  -5.145  48.280  1.00 54.57           C  
ATOM   1221  O   PHE B 586      16.411  -5.701  49.335  1.00 55.25           O  
ATOM   1222  CB  PHE B 586      13.710  -5.455  47.548  1.00 46.07           C  
ATOM   1223  CG  PHE B 586      13.631  -6.757  48.315  1.00 48.31           C  
ATOM   1224  CD1 PHE B 586      13.181  -6.785  49.637  1.00 50.85           C  
ATOM   1225  CD2 PHE B 586      14.045  -7.949  47.733  1.00 50.91           C  
ATOM   1226  CE1 PHE B 586      13.122  -7.986  50.347  1.00 51.73           C  
ATOM   1227  CE2 PHE B 586      13.990  -9.151  48.448  1.00 53.62           C  
ATOM   1228  CZ  PHE B 586      13.518  -9.162  49.745  1.00 51.44           C  
ATOM   1229  N   SER B 587      16.923  -5.072  47.203  1.00 52.99           N  
ATOM   1230  CA  SER B 587      18.282  -5.618  47.167  1.00 52.49           C  
ATOM   1231  C   SER B 587      19.166  -4.884  48.181  1.00 54.31           C  
ATOM   1232  O   SER B 587      19.939  -5.528  48.895  1.00 55.37           O  
ATOM   1233  CB  SER B 587      18.872  -5.497  45.765  1.00 57.04           C  
ATOM   1234  OG  SER B 587      19.909  -6.439  45.551  1.00 69.13           O  
ATOM   1235  N   GLN B 588      19.033  -3.540  48.252  1.00 48.68           N  
ATOM   1236  CA  GLN B 588      19.779  -2.700  49.191  1.00 48.31           C  
ATOM   1237  C   GLN B 588      19.340  -2.997  50.646  1.00 52.53           C  
ATOM   1238  O   GLN B 588      20.187  -2.917  51.540  1.00 53.10           O  
ATOM   1239  CB  GLN B 588      19.633  -1.199  48.866  1.00 49.52           C  
ATOM   1240  CG  GLN B 588      20.272  -0.753  47.556  1.00 52.52           C  
ATOM   1241  CD  GLN B 588      21.778  -0.775  47.581  1.00 58.17           C  
ATOM   1242  NE2 GLN B 588      22.372  -1.869  47.083  1.00 48.15           N  
ATOM   1243  OE1 GLN B 588      22.420   0.185  48.030  1.00 48.22           O  
ATOM   1244  N   THR B 589      18.037  -3.372  50.868  1.00 47.03           N  
ATOM   1245  CA  THR B 589      17.455  -3.720  52.183  1.00 46.51           C  
ATOM   1246  C   THR B 589      18.054  -5.047  52.698  1.00 49.94           C  
ATOM   1247  O   THR B 589      18.450  -5.131  53.861  1.00 47.24           O  
ATOM   1248  CB  THR B 589      15.914  -3.794  52.092  1.00 48.74           C  
ATOM   1249  CG2 THR B 589      15.235  -4.070  53.455  1.00 46.34           C  
ATOM   1250  OG1 THR B 589      15.423  -2.574  51.542  1.00 42.22           O  
ATOM   1251  N   VAL B 590      18.103  -6.065  51.823  1.00 48.50           N  
ATOM   1252  CA  VAL B 590      18.636  -7.405  52.105  1.00 50.37           C  
ATOM   1253  C   VAL B 590      20.125  -7.332  52.428  1.00 57.08           C  
ATOM   1254  O   VAL B 590      20.567  -7.879  53.444  1.00 56.56           O  
ATOM   1255  CB  VAL B 590      18.335  -8.389  50.947  1.00 54.82           C  
ATOM   1256  CG1 VAL B 590      19.058  -9.722  51.139  1.00 55.14           C  
ATOM   1257  CG2 VAL B 590      16.841  -8.618  50.819  1.00 54.90           C  
ATOM   1258  N   SER B 591      20.882  -6.626  51.579  1.00 55.34           N  
ATOM   1259  CA  SER B 591      22.314  -6.454  51.757  1.00 55.77           C  
ATOM   1260  C   SER B 591      22.630  -5.772  53.092  1.00 59.55           C  
ATOM   1261  O   SER B 591      23.595  -6.182  53.746  1.00 59.03           O  
ATOM   1262  CB  SER B 591      22.914  -5.717  50.569  1.00 59.61           C  
ATOM   1263  OG  SER B 591      22.646  -6.397  49.350  1.00 67.83           O  
ATOM   1264  N   ILE B 592      21.791  -4.779  53.523  1.00 54.55           N  
ATOM   1265  CA  ILE B 592      21.969  -4.091  54.812  1.00 53.94           C  
ATOM   1266  C   ILE B 592      21.711  -5.068  55.962  1.00 58.18           C  
ATOM   1267  O   ILE B 592      22.506  -5.110  56.898  1.00 57.47           O  
ATOM   1268  CB  ILE B 592      21.192  -2.744  54.961  1.00 57.13           C  
ATOM   1269  CG1 ILE B 592      21.859  -1.632  54.110  1.00 57.07           C  
ATOM   1270  CG2 ILE B 592      21.105  -2.293  56.438  1.00 57.18           C  
ATOM   1271  CD1 ILE B 592      21.189  -0.234  54.119  1.00 53.39           C  
ATOM   1272  N   LEU B 593      20.628  -5.869  55.882  1.00 55.19           N  
ATOM   1273  CA  LEU B 593      20.309  -6.863  56.909  1.00 55.30           C  
ATOM   1274  C   LEU B 593      21.467  -7.842  57.111  1.00 61.74           C  
ATOM   1275  O   LEU B 593      21.786  -8.181  58.250  1.00 61.79           O  
ATOM   1276  CB  LEU B 593      19.030  -7.643  56.558  1.00 54.79           C  
ATOM   1277  CG  LEU B 593      17.705  -7.061  57.037  1.00 58.54           C  
ATOM   1278  CD1 LEU B 593      16.557  -7.801  56.413  1.00 58.32           C  
ATOM   1279  CD2 LEU B 593      17.588  -7.102  58.557  1.00 59.35           C  
ATOM   1280  N   GLN B 594      22.106  -8.266  55.999  1.00 58.94           N  
ATOM   1281  CA  GLN B 594      23.222  -9.207  55.969  1.00 59.32           C  
ATOM   1282  C   GLN B 594      24.576  -8.620  56.432  1.00 65.03           C  
ATOM   1283  O   GLN B 594      25.597  -9.297  56.282  1.00 65.68           O  
ATOM   1284  CB  GLN B 594      23.350  -9.849  54.576  1.00 60.85           C  
ATOM   1285  CG  GLN B 594      22.234 -10.834  54.256  1.00 73.68           C  
ATOM   1286  CD  GLN B 594      22.239 -11.310  52.822  1.00 98.58           C  
ATOM   1287  NE2 GLN B 594      21.243 -12.113  52.473  1.00 91.58           N  
ATOM   1288  OE1 GLN B 594      23.120 -10.976  52.016  1.00 95.08           O  
ATOM   1289  N   LEU B 595      24.603  -7.391  56.983  1.00 61.70           N  
ATOM   1290  CA  LEU B 595      25.852  -6.808  57.486  1.00 61.79           C  
ATOM   1291  C   LEU B 595      26.016  -7.258  58.953  1.00 68.20           C  
ATOM   1292  O   LEU B 595      25.040  -7.719  59.570  1.00 67.44           O  
ATOM   1293  CB  LEU B 595      25.868  -5.268  57.387  1.00 61.51           C  
ATOM   1294  CG  LEU B 595      25.747  -4.645  55.996  1.00 66.17           C  
ATOM   1295  CD1 LEU B 595      25.329  -3.190  56.088  1.00 65.97           C  
ATOM   1296  CD2 LEU B 595      27.037  -4.792  55.194  1.00 69.08           C  
ATOM   1297  N   GLU B 596      27.253  -7.140  59.498  1.00 65.37           N  
ATOM   1298  CA  GLU B 596      27.604  -7.529  60.869  1.00 64.89           C  
ATOM   1299  C   GLU B 596      26.797  -6.781  61.923  1.00 65.36           C  
ATOM   1300  O   GLU B 596      26.947  -5.560  62.082  1.00 64.39           O  
ATOM   1301  CB  GLU B 596      29.112  -7.365  61.117  1.00 66.79           C  
ATOM   1302  CG  GLU B 596      29.705  -8.441  62.010  1.00 82.30           C  
ATOM   1303  CD  GLU B 596      31.149  -8.771  61.683  1.00114.12           C  
ATOM   1304  OE1 GLU B 596      32.035  -7.931  61.965  1.00115.07           O  
ATOM   1305  OE2 GLU B 596      31.395  -9.873  61.140  1.00109.99           O1-
ATOM   1306  N   GLY B 597      25.946  -7.528  62.627  1.00 59.97           N  
ATOM   1307  CA  GLY B 597      25.087  -6.995  63.681  1.00 59.03           C  
ATOM   1308  C   GLY B 597      23.972  -6.096  63.186  1.00 60.62           C  
ATOM   1309  O   GLY B 597      23.541  -5.196  63.910  1.00 61.22           O  
ATOM   1310  N   HIS B 598      23.497  -6.331  61.947  1.00 53.75           N  
ATOM   1311  CA  HIS B 598      22.415  -5.548  61.334  1.00 51.79           C  
ATOM   1312  C   HIS B 598      21.155  -6.377  61.160  1.00 55.28           C  
ATOM   1313  O   HIS B 598      20.098  -5.807  60.875  1.00 53.40           O  
ATOM   1314  CB  HIS B 598      22.847  -4.960  59.978  1.00 50.96           C  
ATOM   1315  CG  HIS B 598      23.745  -3.774  60.094  1.00 52.96           C  
ATOM   1316  CD2 HIS B 598      23.483  -2.466  59.885  1.00 53.28           C  
ATOM   1317  ND1 HIS B 598      25.067  -3.910  60.463  1.00 54.21           N  
ATOM   1318  CE1 HIS B 598      25.564  -2.685  60.465  1.00 52.96           C  
ATOM   1319  NE2 HIS B 598      24.646  -1.785  60.131  1.00 52.88           N  
ATOM   1320  N   ASN B 599      21.257  -7.712  61.323  1.00 51.97           N  
ATOM   1321  CA  ASN B 599      20.092  -8.578  61.176  1.00 52.40           C  
ATOM   1322  C   ASN B 599      19.144  -8.470  62.398  1.00 56.66           C  
ATOM   1323  O   ASN B 599      19.295  -9.196  63.388  1.00 56.04           O  
ATOM   1324  CB  ASN B 599      20.492 -10.028  60.847  1.00 52.67           C  
ATOM   1325  CG  ASN B 599      19.396 -10.869  60.207  1.00 78.74           C  
ATOM   1326  ND2 ASN B 599      19.779 -12.006  59.627  1.00 68.83           N  
ATOM   1327  OD1 ASN B 599      18.205 -10.524  60.220  1.00 72.20           O  
ATOM   1328  N   ILE B 600      18.167  -7.537  62.307  1.00 52.33           N  
ATOM   1329  CA  ILE B 600      17.147  -7.288  63.334  1.00 51.06           C  
ATOM   1330  C   ILE B 600      16.138  -8.436  63.389  1.00 57.25           C  
ATOM   1331  O   ILE B 600      15.413  -8.572  64.375  1.00 57.50           O  
ATOM   1332  CB  ILE B 600      16.451  -5.926  63.118  1.00 53.05           C  
ATOM   1333  CG1 ILE B 600      15.910  -5.799  61.666  1.00 52.98           C  
ATOM   1334  CG2 ILE B 600      17.384  -4.788  63.495  1.00 52.21           C  
ATOM   1335  CD1 ILE B 600      14.952  -4.697  61.413  1.00 57.52           C  
ATOM   1336  N   PHE B 601      16.094  -9.261  62.333  1.00 55.48           N  
ATOM   1337  CA  PHE B 601      15.165 -10.385  62.250  1.00 56.71           C  
ATOM   1338  C   PHE B 601      15.818 -11.751  62.540  1.00 63.68           C  
ATOM   1339  O   PHE B 601      15.159 -12.785  62.386  1.00 63.12           O  
ATOM   1340  CB  PHE B 601      14.436 -10.383  60.896  1.00 58.69           C  
ATOM   1341  CG  PHE B 601      13.610  -9.159  60.571  1.00 60.06           C  
ATOM   1342  CD1 PHE B 601      13.925  -8.358  59.479  1.00 62.87           C  
ATOM   1343  CD2 PHE B 601      12.498  -8.822  61.342  1.00 61.92           C  
ATOM   1344  CE1 PHE B 601      13.150  -7.236  59.168  1.00 63.62           C  
ATOM   1345  CE2 PHE B 601      11.720  -7.704  61.024  1.00 64.53           C  
ATOM   1346  CZ  PHE B 601      12.055  -6.915  59.944  1.00 62.43           C  
ATOM   1347  N   SER B 602      17.104 -11.747  62.986  1.00 62.52           N  
ATOM   1348  CA  SER B 602      17.895 -12.948  63.318  1.00 63.73           C  
ATOM   1349  C   SER B 602      17.236 -13.850  64.378  1.00 72.16           C  
ATOM   1350  O   SER B 602      17.397 -15.072  64.327  1.00 71.94           O  
ATOM   1351  CB  SER B 602      19.298 -12.561  63.777  1.00 65.12           C  
ATOM   1352  OG  SER B 602      19.268 -11.786  64.964  1.00 69.07           O  
ATOM   1353  N   THR B 603      16.491 -13.242  65.324  1.00 71.36           N  
ATOM   1354  CA  THR B 603      15.787 -13.914  66.423  1.00 71.91           C  
ATOM   1355  C   THR B 603      14.489 -14.633  65.982  1.00 76.85           C  
ATOM   1356  O   THR B 603      13.870 -15.321  66.794  1.00 77.04           O  
ATOM   1357  CB  THR B 603      15.545 -12.928  67.570  1.00 81.57           C  
ATOM   1358  CG2 THR B 603      16.844 -12.503  68.255  1.00 79.41           C  
ATOM   1359  OG1 THR B 603      14.858 -11.778  67.070  1.00 83.11           O  
ATOM   1360  N   LEU B 604      14.089 -14.495  64.708  1.00 73.65           N  
ATOM   1361  CA  LEU B 604      12.889 -15.153  64.183  1.00 72.98           C  
ATOM   1362  C   LEU B 604      13.242 -16.543  63.691  1.00 75.95           C  
ATOM   1363  O   LEU B 604      14.388 -16.780  63.312  1.00 73.90           O  
ATOM   1364  CB  LEU B 604      12.306 -14.362  62.997  1.00 72.84           C  
ATOM   1365  CG  LEU B 604      11.604 -13.049  63.287  1.00 77.17           C  
ATOM   1366  CD1 LEU B 604      11.369 -12.285  62.006  1.00 77.18           C  
ATOM   1367  CD2 LEU B 604      10.279 -13.291  63.969  1.00 79.16           C  
ATOM   1368  N   SER B 605      12.251 -17.454  63.646  1.00 73.68           N  
ATOM   1369  CA  SER B 605      12.460 -18.809  63.125  1.00 74.14           C  
ATOM   1370  C   SER B 605      12.654 -18.712  61.595  1.00 80.12           C  
ATOM   1371  O   SER B 605      12.244 -17.710  61.006  1.00 80.86           O  
ATOM   1372  CB  SER B 605      11.288 -19.723  63.481  1.00 76.96           C  
ATOM   1373  OG  SER B 605      10.075 -19.368  62.840  1.00 84.40           O  
ATOM   1374  N   SER B 606      13.294 -19.718  60.957  1.00 76.39           N  
ATOM   1375  CA  SER B 606      13.547 -19.727  59.504  1.00 75.84           C  
ATOM   1376  C   SER B 606      12.296 -19.450  58.655  1.00 78.30           C  
ATOM   1377  O   SER B 606      12.384 -18.786  57.627  1.00 77.48           O  
ATOM   1378  CB  SER B 606      14.223 -21.030  59.074  1.00 79.45           C  
ATOM   1379  OG  SER B 606      13.518 -21.737  58.064  1.00 87.80           O  
ATOM   1380  N   SER B 607      11.136 -19.946  59.122  1.00 73.71           N  
ATOM   1381  CA  SER B 607       9.836 -19.779  58.495  1.00 72.66           C  
ATOM   1382  C   SER B 607       9.385 -18.305  58.623  1.00 74.38           C  
ATOM   1383  O   SER B 607       9.067 -17.683  57.609  1.00 73.62           O  
ATOM   1384  CB  SER B 607       8.828 -20.727  59.137  1.00 76.74           C  
ATOM   1385  OG  SER B 607       7.597 -20.733  58.436  1.00 88.67           O  
ATOM   1386  N   GLU B 608       9.398 -17.744  59.860  1.00 69.22           N  
ATOM   1387  CA  GLU B 608       9.027 -16.349  60.162  1.00 67.79           C  
ATOM   1388  C   GLU B 608       9.969 -15.330  59.485  1.00 68.48           C  
ATOM   1389  O   GLU B 608       9.514 -14.244  59.115  1.00 67.01           O  
ATOM   1390  CB  GLU B 608       9.004 -16.101  61.674  1.00 68.98           C  
ATOM   1391  CG  GLU B 608       7.836 -16.745  62.397  1.00 76.23           C  
ATOM   1392  CD  GLU B 608       8.082 -17.042  63.864  1.00 93.32           C  
ATOM   1393  OE1 GLU B 608       8.897 -16.335  64.501  1.00 84.17           O  
ATOM   1394  OE2 GLU B 608       7.451 -17.992  64.378  1.00 88.46           O1-
ATOM   1395  N   TYR B 609      11.275 -15.682  59.341  1.00 62.79           N  
ATOM   1396  CA  TYR B 609      12.276 -14.838  58.693  1.00 61.70           C  
ATOM   1397  C   TYR B 609      11.986 -14.745  57.188  1.00 66.46           C  
ATOM   1398  O   TYR B 609      12.041 -13.637  56.641  1.00 65.93           O  
ATOM   1399  CB  TYR B 609      13.687 -15.383  58.935  1.00 62.33           C  
ATOM   1400  CG  TYR B 609      14.790 -14.512  58.379  1.00 64.21           C  
ATOM   1401  CD1 TYR B 609      15.284 -13.432  59.103  1.00 66.14           C  
ATOM   1402  CD2 TYR B 609      15.364 -14.786  57.140  1.00 65.37           C  
ATOM   1403  CE1 TYR B 609      16.306 -12.631  58.599  1.00 66.77           C  
ATOM   1404  CE2 TYR B 609      16.386 -13.991  56.625  1.00 66.14           C  
ATOM   1405  CZ  TYR B 609      16.853 -12.917  57.359  1.00 71.92           C  
ATOM   1406  OH  TYR B 609      17.863 -12.153  56.860  1.00 72.48           O  
ATOM   1407  N   GLU B 610      11.681 -15.902  56.514  1.00 62.89           N  
ATOM   1408  CA  GLU B 610      11.354 -15.928  55.078  1.00 62.60           C  
ATOM   1409  C   GLU B 610      10.050 -15.175  54.847  1.00 64.85           C  
ATOM   1410  O   GLU B 610       9.938 -14.470  53.842  1.00 64.61           O  
ATOM   1411  CB  GLU B 610      11.203 -17.363  54.529  1.00 64.31           C  
ATOM   1412  CG  GLU B 610      12.497 -18.135  54.335  1.00 80.15           C  
ATOM   1413  CD  GLU B 610      12.411 -19.366  53.451  1.00115.33           C  
ATOM   1414  OE1 GLU B 610      13.333 -19.556  52.624  1.00118.66           O  
ATOM   1415  OE2 GLU B 610      11.433 -20.141  53.573  1.00115.30           O1-
ATOM   1416  N   GLN B 611       9.077 -15.331  55.788  1.00 58.96           N  
ATOM   1417  CA  GLN B 611       7.765 -14.680  55.787  1.00 58.11           C  
ATOM   1418  C   GLN B 611       7.894 -13.138  55.815  1.00 60.61           C  
ATOM   1419  O   GLN B 611       7.278 -12.470  54.984  1.00 60.40           O  
ATOM   1420  CB  GLN B 611       6.925 -15.158  56.987  1.00 59.25           C  
ATOM   1421  CG  GLN B 611       5.865 -16.205  56.639  1.00 74.34           C  
ATOM   1422  CD  GLN B 611       5.484 -17.067  57.825  1.00 85.19           C  
ATOM   1423  NE2 GLN B 611       5.650 -18.369  57.673  1.00 75.82           N  
ATOM   1424  OE1 GLN B 611       5.041 -16.588  58.878  1.00 75.69           O  
ATOM   1425  N   VAL B 612       8.700 -12.588  56.758  1.00 55.20           N  
ATOM   1426  CA  VAL B 612       8.905 -11.144  56.906  1.00 53.88           C  
ATOM   1427  C   VAL B 612       9.649 -10.580  55.686  1.00 57.38           C  
ATOM   1428  O   VAL B 612       9.293  -9.498  55.214  1.00 56.68           O  
ATOM   1429  CB  VAL B 612       9.540 -10.733  58.275  1.00 57.01           C  
ATOM   1430  CG1 VAL B 612      11.059 -10.905  58.295  1.00 56.98           C  
ATOM   1431  CG2 VAL B 612       9.156  -9.311  58.658  1.00 56.64           C  
ATOM   1432  N   LEU B 613      10.654 -11.319  55.164  1.00 53.58           N  
ATOM   1433  CA  LEU B 613      11.410 -10.878  53.989  1.00 52.93           C  
ATOM   1434  C   LEU B 613      10.497 -10.803  52.775  1.00 55.01           C  
ATOM   1435  O   LEU B 613      10.676  -9.910  51.955  1.00 54.36           O  
ATOM   1436  CB  LEU B 613      12.643 -11.769  53.723  1.00 52.70           C  
ATOM   1437  CG  LEU B 613      14.019 -11.320  54.283  1.00 56.41           C  
ATOM   1438  CD1 LEU B 613      14.618 -10.202  53.472  1.00 56.26           C  
ATOM   1439  CD2 LEU B 613      13.976 -10.967  55.771  1.00 58.30           C  
ATOM   1440  N   GLU B 614       9.486 -11.702  52.687  1.00 51.66           N  
ATOM   1441  CA  GLU B 614       8.497 -11.727  51.604  1.00 51.26           C  
ATOM   1442  C   GLU B 614       7.557 -10.503  51.702  1.00 53.41           C  
ATOM   1443  O   GLU B 614       7.306  -9.848  50.675  1.00 54.87           O  
ATOM   1444  CB  GLU B 614       7.701 -13.044  51.589  1.00 52.58           C  
ATOM   1445  N   ILE B 615       7.070 -10.176  52.934  1.00 43.91           N  
ATOM   1446  CA  ILE B 615       6.198  -9.016  53.198  1.00 41.12           C  
ATOM   1447  C   ILE B 615       6.941  -7.752  52.714  1.00 43.16           C  
ATOM   1448  O   ILE B 615       6.355  -6.953  51.998  1.00 42.55           O  
ATOM   1449  CB  ILE B 615       5.805  -8.905  54.719  1.00 42.96           C  
ATOM   1450  CG1 ILE B 615       4.815 -10.004  55.145  1.00 42.04           C  
ATOM   1451  CG2 ILE B 615       5.266  -7.495  55.104  1.00 42.23           C  
ATOM   1452  CD1 ILE B 615       4.943 -10.355  56.669  1.00 43.78           C  
ATOM   1453  N   ILE B 616       8.228  -7.603  53.097  1.00 38.65           N  
ATOM   1454  CA  ILE B 616       9.093  -6.476  52.733  1.00 38.85           C  
ATOM   1455  C   ILE B 616       9.237  -6.361  51.207  1.00 42.38           C  
ATOM   1456  O   ILE B 616       9.008  -5.283  50.647  1.00 42.17           O  
ATOM   1457  CB  ILE B 616      10.467  -6.560  53.472  1.00 42.13           C  
ATOM   1458  CG1 ILE B 616      10.293  -6.265  54.988  1.00 42.19           C  
ATOM   1459  CG2 ILE B 616      11.527  -5.628  52.816  1.00 43.03           C  
ATOM   1460  CD1 ILE B 616      11.547  -6.462  55.879  1.00 40.82           C  
ATOM   1461  N   ARG B 617       9.578  -7.482  50.551  1.00 38.44           N  
ATOM   1462  CA  ARG B 617       9.745  -7.542  49.108  1.00 38.61           C  
ATOM   1463  C   ARG B 617       8.534  -6.992  48.432  1.00 42.15           C  
ATOM   1464  O   ARG B 617       8.638  -5.979  47.728  1.00 42.52           O  
ATOM   1465  CB  ARG B 617      10.021  -8.988  48.623  1.00 38.92           C  
ATOM   1466  CG  ARG B 617      10.473  -9.093  47.153  1.00 47.55           C  
ATOM   1467  CD  ARG B 617      10.523 -10.533  46.639  1.00 50.67           C  
ATOM   1468  NE  ARG B 617       9.184 -11.105  46.435  1.00 63.88           N  
ATOM   1469  CZ  ARG B 617       8.598 -11.980  47.253  1.00 86.06           C  
ATOM   1470  NH1 ARG B 617       7.386 -12.441  46.982  1.00 76.10           N1+
ATOM   1471  NH2 ARG B 617       9.225 -12.404  48.345  1.00 74.62           N  
ATOM   1472  N   LYS B 618       7.382  -7.627  48.686  1.00 37.13           N  
ATOM   1473  CA  LYS B 618       6.110  -7.267  48.073  1.00 36.93           C  
ATOM   1474  C   LYS B 618       5.715  -5.829  48.335  1.00 41.69           C  
ATOM   1475  O   LYS B 618       5.209  -5.167  47.435  1.00 41.36           O  
ATOM   1476  CB  LYS B 618       4.995  -8.212  48.528  1.00 40.28           C  
ATOM   1477  CG  LYS B 618       5.098  -9.612  47.941  1.00 52.61           C  
ATOM   1478  CD  LYS B 618       4.139 -10.538  48.663  1.00 61.99           C  
ATOM   1479  CE  LYS B 618       4.113 -11.943  48.124  1.00 76.89           C  
ATOM   1480  NZ  LYS B 618       3.211 -12.810  48.931  1.00 90.31           N1+
ATOM   1481  N   ALA B 619       5.944  -5.353  49.569  1.00 38.15           N  
ATOM   1482  CA  ALA B 619       5.626  -3.991  49.996  1.00 37.82           C  
ATOM   1483  C   ALA B 619       6.466  -2.971  49.200  1.00 41.72           C  
ATOM   1484  O   ALA B 619       5.912  -2.022  48.650  1.00 42.25           O  
ATOM   1485  CB  ALA B 619       5.868  -3.851  51.494  1.00 38.38           C  
ATOM   1486  N   ILE B 620       7.788  -3.193  49.111  1.00 37.12           N  
ATOM   1487  CA  ILE B 620       8.689  -2.326  48.345  1.00 36.31           C  
ATOM   1488  C   ILE B 620       8.328  -2.320  46.833  1.00 39.36           C  
ATOM   1489  O   ILE B 620       8.308  -1.255  46.233  1.00 38.91           O  
ATOM   1490  CB  ILE B 620      10.187  -2.664  48.621  1.00 38.88           C  
ATOM   1491  CG1 ILE B 620      10.567  -2.366  50.111  1.00 38.69           C  
ATOM   1492  CG2 ILE B 620      11.126  -1.965  47.606  1.00 39.16           C  
ATOM   1493  CD1 ILE B 620      12.067  -2.649  50.517  1.00 34.15           C  
ATOM   1494  N   ILE B 621       8.031  -3.486  46.228  1.00 36.61           N  
ATOM   1495  CA  ILE B 621       7.674  -3.557  44.796  1.00 36.42           C  
ATOM   1496  C   ILE B 621       6.390  -2.749  44.542  1.00 40.42           C  
ATOM   1497  O   ILE B 621       6.320  -2.009  43.562  1.00 41.12           O  
ATOM   1498  CB  ILE B 621       7.591  -5.035  44.260  1.00 39.52           C  
ATOM   1499  CG1 ILE B 621       8.943  -5.833  44.442  1.00 39.56           C  
ATOM   1500  CG2 ILE B 621       7.105  -5.100  42.792  1.00 39.12           C  
ATOM   1501  CD1 ILE B 621      10.246  -5.268  43.665  1.00 51.95           C  
ATOM   1502  N   ALA B 622       5.404  -2.855  45.456  1.00 35.57           N  
ATOM   1503  CA  ALA B 622       4.120  -2.139  45.372  1.00 33.97           C  
ATOM   1504  C   ALA B 622       4.308  -0.610  45.274  1.00 36.59           C  
ATOM   1505  O   ALA B 622       3.455   0.062  44.711  1.00 37.44           O  
ATOM   1506  CB  ALA B 622       3.248  -2.496  46.571  1.00 34.12           C  
ATOM   1507  N   THR B 623       5.428  -0.074  45.790  1.00 32.85           N  
ATOM   1508  CA  THR B 623       5.720   1.369  45.712  1.00 33.17           C  
ATOM   1509  C   THR B 623       6.048   1.827  44.255  1.00 37.70           C  
ATOM   1510  O   THR B 623       6.206   3.033  44.033  1.00 37.80           O  
ATOM   1511  CB  THR B 623       6.789   1.801  46.726  1.00 38.79           C  
ATOM   1512  CG2 THR B 623       6.436   1.389  48.148  1.00 40.09           C  
ATOM   1513  OG1 THR B 623       8.083   1.295  46.318  1.00 32.09           O  
ATOM   1514  N   ASP B 624       6.125   0.879  43.265  1.00 34.24           N  
ATOM   1515  CA  ASP B 624       6.333   1.259  41.850  1.00 34.15           C  
ATOM   1516  C   ASP B 624       4.940   1.786  41.460  1.00 37.73           C  
ATOM   1517  O   ASP B 624       4.009   0.986  41.360  1.00 36.91           O  
ATOM   1518  CB  ASP B 624       6.750   0.051  40.968  1.00 35.15           C  
ATOM   1519  CG  ASP B 624       6.920   0.344  39.464  1.00 50.29           C  
ATOM   1520  OD1 ASP B 624       6.819   1.531  39.065  1.00 51.04           O  
ATOM   1521  OD2 ASP B 624       7.165  -0.611  38.695  1.00 59.11           O1-
ATOM   1522  N   LEU B 625       4.774   3.124  41.324  1.00 35.27           N  
ATOM   1523  CA  LEU B 625       3.453   3.722  41.034  1.00 35.69           C  
ATOM   1524  C   LEU B 625       2.725   3.112  39.818  1.00 43.80           C  
ATOM   1525  O   LEU B 625       1.492   3.030  39.817  1.00 42.89           O  
ATOM   1526  CB  LEU B 625       3.521   5.249  40.913  1.00 35.43           C  
ATOM   1527  CG  LEU B 625       2.189   6.018  41.096  1.00 38.20           C  
ATOM   1528  CD1 LEU B 625       1.678   5.919  42.552  1.00 37.10           C  
ATOM   1529  CD2 LEU B 625       2.342   7.482  40.719  1.00 39.10           C  
ATOM   1530  N   ALA B 626       3.479   2.643  38.815  1.00 43.05           N  
ATOM   1531  CA  ALA B 626       2.913   2.024  37.614  1.00 43.75           C  
ATOM   1532  C   ALA B 626       1.998   0.859  37.959  1.00 48.69           C  
ATOM   1533  O   ALA B 626       1.004   0.617  37.263  1.00 49.88           O  
ATOM   1534  CB  ALA B 626       4.033   1.541  36.702  1.00 44.54           C  
ATOM   1535  N   LEU B 627       2.339   0.151  39.049  1.00 44.20           N  
ATOM   1536  CA  LEU B 627       1.617  -1.017  39.541  1.00 43.34           C  
ATOM   1537  C   LEU B 627       0.370  -0.677  40.344  1.00 42.18           C  
ATOM   1538  O   LEU B 627      -0.542  -1.501  40.423  1.00 41.68           O  
ATOM   1539  CB  LEU B 627       2.577  -1.901  40.375  1.00 44.17           C  
ATOM   1540  CG  LEU B 627       3.872  -2.394  39.671  1.00 49.79           C  
ATOM   1541  CD1 LEU B 627       4.775  -3.156  40.641  1.00 50.55           C  
ATOM   1542  CD2 LEU B 627       3.557  -3.292  38.469  1.00 52.58           C  
ATOM   1543  N   TYR B 628       0.335   0.525  40.954  1.00 34.52           N  
ATOM   1544  CA  TYR B 628      -0.769   0.971  41.795  1.00 33.32           C  
ATOM   1545  C   TYR B 628      -2.144   0.990  41.109  1.00 38.39           C  
ATOM   1546  O   TYR B 628      -3.125   0.563  41.722  1.00 39.51           O  
ATOM   1547  CB  TYR B 628      -0.446   2.353  42.411  1.00 33.56           C  
ATOM   1548  CG  TYR B 628      -1.675   3.216  42.651  1.00 33.68           C  
ATOM   1549  CD1 TYR B 628      -2.527   2.972  43.728  1.00 35.33           C  
ATOM   1550  CD2 TYR B 628      -1.993   4.261  41.795  1.00 33.98           C  
ATOM   1551  CE1 TYR B 628      -3.670   3.745  43.934  1.00 37.52           C  
ATOM   1552  CE2 TYR B 628      -3.136   5.042  41.992  1.00 34.70           C  
ATOM   1553  CZ  TYR B 628      -3.972   4.782  43.062  1.00 38.26           C  
ATOM   1554  OH  TYR B 628      -5.088   5.556  43.269  1.00 39.64           O  
ATOM   1555  N   PHE B 629      -2.229   1.532  39.886  1.00 34.24           N  
ATOM   1556  CA  PHE B 629      -3.499   1.689  39.150  1.00 33.08           C  
ATOM   1557  C   PHE B 629      -4.271   0.369  39.047  1.00 38.38           C  
ATOM   1558  O   PHE B 629      -5.438   0.315  39.443  1.00 38.13           O  
ATOM   1559  CB  PHE B 629      -3.249   2.364  37.792  1.00 33.44           C  
ATOM   1560  CG  PHE B 629      -2.572   3.709  37.963  1.00 33.45           C  
ATOM   1561  CD1 PHE B 629      -1.193   3.832  37.849  1.00 35.96           C  
ATOM   1562  CD2 PHE B 629      -3.315   4.843  38.303  1.00 36.17           C  
ATOM   1563  CE1 PHE B 629      -0.566   5.067  38.062  1.00 38.10           C  
ATOM   1564  CE2 PHE B 629      -2.693   6.077  38.510  1.00 38.11           C  
ATOM   1565  CZ  PHE B 629      -1.323   6.180  38.385  1.00 36.78           C  
ATOM   1566  N   GLY B 630      -3.592  -0.687  38.611  1.00 36.08           N  
ATOM   1567  CA  GLY B 630      -4.186  -2.018  38.511  1.00 36.33           C  
ATOM   1568  C   GLY B 630      -4.523  -2.589  39.876  1.00 41.93           C  
ATOM   1569  O   GLY B 630      -5.615  -3.128  40.068  1.00 42.56           O  
ATOM   1570  N   ASN B 631      -3.605  -2.453  40.847  1.00 38.58           N  
ATOM   1571  CA  ASN B 631      -3.862  -2.938  42.197  1.00 39.12           C  
ATOM   1572  C   ASN B 631      -5.134  -2.302  42.805  1.00 44.62           C  
ATOM   1573  O   ASN B 631      -5.975  -3.024  43.362  1.00 43.09           O  
ATOM   1574  CB  ASN B 631      -2.658  -2.731  43.122  1.00 38.18           C  
ATOM   1575  CG  ASN B 631      -2.857  -3.329  44.509  1.00 51.97           C  
ATOM   1576  ND2 ASN B 631      -2.392  -2.662  45.542  1.00 45.33           N  
ATOM   1577  OD1 ASN B 631      -3.435  -4.393  44.671  1.00 43.17           O  
ATOM   1578  N   ARG B 632      -5.279  -0.960  42.689  1.00 42.52           N  
ATOM   1579  CA  ARG B 632      -6.440  -0.257  43.264  1.00 41.53           C  
ATOM   1580  C   ARG B 632      -7.730  -0.645  42.555  1.00 47.57           C  
ATOM   1581  O   ARG B 632      -8.792  -0.726  43.187  1.00 46.26           O  
ATOM   1582  CB  ARG B 632      -6.240   1.250  43.202  1.00 37.99           C  
ATOM   1583  CG  ARG B 632      -7.234   2.020  44.076  1.00 40.41           C  
ATOM   1584  CD  ARG B 632      -7.738   3.283  43.403  1.00 55.24           C  
ATOM   1585  NE  ARG B 632      -8.406   3.009  42.132  1.00 58.54           N  
ATOM   1586  CZ  ARG B 632      -9.706   2.772  42.002  1.00 65.97           C  
ATOM   1587  NH1 ARG B 632     -10.501   2.788  43.065  1.00 45.10           N1+
ATOM   1588  NH2 ARG B 632     -10.223   2.528  40.806  1.00 54.01           N  
ATOM   1589  N   LYS B 633      -7.637  -0.869  41.229  1.00 47.00           N  
ATOM   1590  CA  LYS B 633      -8.781  -1.261  40.424  1.00 47.39           C  
ATOM   1591  C   LYS B 633      -9.283  -2.608  40.959  1.00 51.96           C  
ATOM   1592  O   LYS B 633     -10.448  -2.710  41.341  1.00 51.17           O  
ATOM   1593  CB  LYS B 633      -8.396  -1.320  38.931  1.00 50.70           C  
ATOM   1594  N   GLN B 634      -8.377  -3.613  41.077  1.00 50.12           N  
ATOM   1595  CA  GLN B 634      -8.703  -4.952  41.589  1.00 49.55           C  
ATOM   1596  C   GLN B 634      -9.313  -4.886  42.974  1.00 55.21           C  
ATOM   1597  O   GLN B 634     -10.273  -5.605  43.243  1.00 55.73           O  
ATOM   1598  CB  GLN B 634      -7.487  -5.890  41.569  1.00 50.43           C  
ATOM   1599  CG  GLN B 634      -6.924  -6.251  40.179  1.00 71.30           C  
ATOM   1600  CD  GLN B 634      -7.959  -6.709  39.169  1.00 98.05           C  
ATOM   1601  NE2 GLN B 634      -8.334  -5.794  38.284  1.00 90.03           N  
ATOM   1602  OE1 GLN B 634      -8.430  -7.859  39.164  1.00 94.39           O  
ATOM   1603  N   LEU B 635      -8.782  -4.009  43.849  1.00 51.95           N  
ATOM   1604  CA  LEU B 635      -9.293  -3.862  45.206  1.00 51.42           C  
ATOM   1605  C   LEU B 635     -10.677  -3.235  45.228  1.00 54.64           C  
ATOM   1606  O   LEU B 635     -11.509  -3.656  46.028  1.00 53.88           O  
ATOM   1607  CB  LEU B 635      -8.321  -3.065  46.094  1.00 51.63           C  
ATOM   1608  CG  LEU B 635      -7.085  -3.800  46.597  1.00 55.61           C  
ATOM   1609  CD1 LEU B 635      -6.069  -2.824  47.118  1.00 55.74           C  
ATOM   1610  CD2 LEU B 635      -7.447  -4.786  47.681  1.00 57.33           C  
ATOM   1611  N   GLU B 636     -10.930  -2.233  44.363  1.00 52.11           N  
ATOM   1612  CA  GLU B 636     -12.240  -1.571  44.296  1.00 52.11           C  
ATOM   1613  C   GLU B 636     -13.335  -2.584  43.910  1.00 56.03           C  
ATOM   1614  O   GLU B 636     -14.423  -2.558  44.489  1.00 55.01           O  
ATOM   1615  CB  GLU B 636     -12.218  -0.382  43.319  1.00 53.31           C  
ATOM   1616  CG  GLU B 636     -13.483   0.460  43.390  1.00 66.64           C  
ATOM   1617  CD  GLU B 636     -13.430   1.824  42.733  1.00 87.80           C  
ATOM   1618  OE1 GLU B 636     -13.104   1.900  41.526  1.00 83.59           O  
ATOM   1619  OE2 GLU B 636     -13.722   2.821  43.431  1.00 80.89           O1-
ATOM   1620  N   GLU B 637     -13.012  -3.489  42.964  1.00 53.39           N  
ATOM   1621  CA  GLU B 637     -13.915  -4.527  42.490  1.00 54.20           C  
ATOM   1622  C   GLU B 637     -14.231  -5.503  43.614  1.00 60.63           C  
ATOM   1623  O   GLU B 637     -15.406  -5.773  43.860  1.00 60.37           O  
ATOM   1624  CB  GLU B 637     -13.336  -5.257  41.260  1.00 55.80           C  
ATOM   1625  CG  GLU B 637     -14.354  -6.156  40.573  1.00 70.49           C  
ATOM   1626  CD  GLU B 637     -14.220  -6.337  39.076  1.00100.95           C  
ATOM   1627  OE1 GLU B 637     -15.267  -6.325  38.387  1.00 90.03           O  
ATOM   1628  OE2 GLU B 637     -13.077  -6.493  38.590  1.00103.27           O1-
ATOM   1629  N   MET B 638     -13.186  -6.002  44.313  1.00 58.51           N  
ATOM   1630  CA  MET B 638     -13.315  -6.923  45.444  1.00 59.23           C  
ATOM   1631  C   MET B 638     -14.182  -6.332  46.560  1.00 65.63           C  
ATOM   1632  O   MET B 638     -14.981  -7.054  47.163  1.00 64.87           O  
ATOM   1633  CB  MET B 638     -11.942  -7.292  46.001  1.00 61.40           C  
ATOM   1634  CG  MET B 638     -11.153  -8.193  45.107  1.00 65.06           C  
ATOM   1635  SD  MET B 638      -9.525  -8.406  45.822  1.00 69.77           S  
ATOM   1636  CE  MET B 638      -8.690  -9.121  44.461  1.00 66.52           C  
ATOM   1637  N   TYR B 639     -14.033  -5.014  46.821  1.00 63.62           N  
ATOM   1638  CA  TYR B 639     -14.803  -4.305  47.839  1.00 63.26           C  
ATOM   1639  C   TYR B 639     -16.258  -4.174  47.420  1.00 65.04           C  
ATOM   1640  O   TYR B 639     -17.130  -4.515  48.215  1.00 63.35           O  
ATOM   1641  CB  TYR B 639     -14.184  -2.922  48.144  1.00 65.03           C  
ATOM   1642  CG  TYR B 639     -14.954  -2.104  49.164  1.00 67.04           C  
ATOM   1643  CD1 TYR B 639     -14.816  -2.345  50.529  1.00 69.02           C  
ATOM   1644  CD2 TYR B 639     -15.815  -1.086  48.765  1.00 67.61           C  
ATOM   1645  CE1 TYR B 639     -15.536  -1.611  51.469  1.00 69.36           C  
ATOM   1646  CE2 TYR B 639     -16.533  -0.341  49.697  1.00 68.45           C  
ATOM   1647  CZ  TYR B 639     -16.390  -0.607  51.050  1.00 75.16           C  
ATOM   1648  OH  TYR B 639     -17.087   0.130  51.980  1.00 75.06           O  
ATOM   1649  N   GLN B 640     -16.514  -3.674  46.190  1.00 62.82           N  
ATOM   1650  CA  GLN B 640     -17.865  -3.474  45.649  1.00 63.80           C  
ATOM   1651  C   GLN B 640     -18.664  -4.777  45.553  1.00 67.24           C  
ATOM   1652  O   GLN B 640     -19.824  -4.804  45.970  1.00 67.01           O  
ATOM   1653  CB  GLN B 640     -17.847  -2.717  44.303  1.00 65.89           C  
ATOM   1654  CG  GLN B 640     -17.435  -1.231  44.390  1.00 92.82           C  
ATOM   1655  CD  GLN B 640     -18.355  -0.342  45.208  1.00116.99           C  
ATOM   1656  NE2 GLN B 640     -19.362   0.229  44.562  1.00110.59           N  
ATOM   1657  OE1 GLN B 640     -18.166  -0.145  46.417  1.00112.55           O  
ATOM   1658  N   THR B 641     -18.036  -5.863  45.051  1.00 63.03           N  
ATOM   1659  CA  THR B 641     -18.685  -7.177  44.929  1.00 62.29           C  
ATOM   1660  C   THR B 641     -18.790  -7.914  46.288  1.00 65.55           C  
ATOM   1661  O   THR B 641     -19.417  -8.976  46.360  1.00 65.95           O  
ATOM   1662  CB  THR B 641     -18.020  -8.051  43.844  1.00 66.59           C  
ATOM   1663  CG2 THR B 641     -17.962  -7.374  42.479  1.00 61.63           C  
ATOM   1664  OG1 THR B 641     -16.716  -8.434  44.277  1.00 69.16           O  
ATOM   1665  N   GLY B 642     -18.176  -7.343  47.330  1.00 59.86           N  
ATOM   1666  CA  GLY B 642     -18.153  -7.896  48.679  1.00 58.82           C  
ATOM   1667  C   GLY B 642     -17.324  -9.160  48.806  1.00 61.17           C  
ATOM   1668  O   GLY B 642     -17.493  -9.921  49.761  1.00 60.40           O  
ATOM   1669  N   SER B 643     -16.415  -9.380  47.843  1.00 57.79           N  
ATOM   1670  CA  SER B 643     -15.525 -10.543  47.765  1.00 57.59           C  
ATOM   1671  C   SER B 643     -14.146 -10.327  48.412  1.00 59.86           C  
ATOM   1672  O   SER B 643     -13.334 -11.259  48.447  1.00 58.91           O  
ATOM   1673  CB  SER B 643     -15.372 -10.990  46.313  1.00 62.59           C  
ATOM   1674  OG  SER B 643     -14.803  -9.965  45.516  1.00 74.39           O  
ATOM   1675  N   LEU B 644     -13.881  -9.111  48.923  1.00 56.51           N  
ATOM   1676  CA  LEU B 644     -12.615  -8.789  49.587  1.00 55.93           C  
ATOM   1677  C   LEU B 644     -12.585  -9.547  50.912  1.00 58.80           C  
ATOM   1678  O   LEU B 644     -13.481  -9.368  51.745  1.00 58.12           O  
ATOM   1679  CB  LEU B 644     -12.447  -7.257  49.785  1.00 55.85           C  
ATOM   1680  CG  LEU B 644     -11.103  -6.767  50.382  1.00 59.93           C  
ATOM   1681  CD1 LEU B 644      -9.924  -7.075  49.469  1.00 59.55           C  
ATOM   1682  CD2 LEU B 644     -11.149  -5.285  50.699  1.00 61.53           C  
ATOM   1683  N   ASN B 645     -11.587 -10.442  51.063  1.00 54.85           N  
ATOM   1684  CA  ASN B 645     -11.404 -11.311  52.233  1.00 54.65           C  
ATOM   1685  C   ASN B 645     -10.003 -11.120  52.824  1.00 57.82           C  
ATOM   1686  O   ASN B 645      -9.018 -11.557  52.218  1.00 57.12           O  
ATOM   1687  CB  ASN B 645     -11.642 -12.787  51.807  1.00 55.90           C  
ATOM   1688  CG  ASN B 645     -11.612 -13.842  52.896  1.00 70.01           C  
ATOM   1689  ND2 ASN B 645     -11.683 -15.103  52.492  1.00 57.75           N  
ATOM   1690  OD1 ASN B 645     -11.536 -13.560  54.095  1.00 64.50           O  
ATOM   1691  N   LEU B 646      -9.905 -10.488  54.015  1.00 53.85           N  
ATOM   1692  CA  LEU B 646      -8.610 -10.240  54.664  1.00 53.87           C  
ATOM   1693  C   LEU B 646      -7.885 -11.530  55.066  1.00 57.41           C  
ATOM   1694  O   LEU B 646      -6.669 -11.485  55.287  1.00 57.94           O  
ATOM   1695  CB  LEU B 646      -8.709  -9.245  55.848  1.00 54.09           C  
ATOM   1696  CG  LEU B 646      -8.605  -7.722  55.535  1.00 59.09           C  
ATOM   1697  CD1 LEU B 646      -7.412  -7.376  54.649  1.00 58.65           C  
ATOM   1698  CD2 LEU B 646      -9.883  -7.178  54.939  1.00 61.55           C  
ATOM   1699  N   ASN B 647      -8.623 -12.674  55.126  1.00 52.86           N  
ATOM   1700  CA  ASN B 647      -8.080 -14.013  55.415  1.00 52.45           C  
ATOM   1701  C   ASN B 647      -7.268 -14.499  54.212  1.00 58.14           C  
ATOM   1702  O   ASN B 647      -6.239 -15.154  54.397  1.00 59.55           O  
ATOM   1703  CB  ASN B 647      -9.190 -15.033  55.700  1.00 48.35           C  
ATOM   1704  CG  ASN B 647      -9.904 -14.872  57.023  1.00 67.03           C  
ATOM   1705  ND2 ASN B 647      -9.189 -14.447  58.042  1.00 54.13           N  
ATOM   1706  OD1 ASN B 647     -11.107 -15.137  57.147  1.00 62.61           O  
ATOM   1707  N   ASN B 648      -7.735 -14.198  52.980  1.00 53.61           N  
ATOM   1708  CA  ASN B 648      -7.043 -14.586  51.741  1.00 52.64           C  
ATOM   1709  C   ASN B 648      -5.744 -13.765  51.609  1.00 56.07           C  
ATOM   1710  O   ASN B 648      -5.785 -12.528  51.552  1.00 56.96           O  
ATOM   1711  CB  ASN B 648      -7.975 -14.415  50.532  1.00 50.28           C  
ATOM   1712  CG  ASN B 648      -7.396 -14.756  49.174  1.00 62.52           C  
ATOM   1713  ND2 ASN B 648      -8.235 -15.279  48.290  1.00 50.22           N  
ATOM   1714  OD1 ASN B 648      -6.216 -14.526  48.877  1.00 54.10           O  
ATOM   1715  N   GLN B 649      -4.599 -14.469  51.587  1.00 50.71           N  
ATOM   1716  CA  GLN B 649      -3.260 -13.886  51.491  1.00 50.13           C  
ATOM   1717  C   GLN B 649      -3.043 -12.971  50.275  1.00 54.84           C  
ATOM   1718  O   GLN B 649      -2.404 -11.926  50.432  1.00 54.83           O  
ATOM   1719  CB  GLN B 649      -2.176 -14.972  51.557  1.00 50.92           C  
ATOM   1720  CG  GLN B 649      -0.757 -14.450  51.841  1.00 51.30           C  
ATOM   1721  CD  GLN B 649      -0.651 -13.534  53.046  1.00 65.58           C  
ATOM   1722  NE2 GLN B 649      -0.015 -12.390  52.864  1.00 43.76           N  
ATOM   1723  OE1 GLN B 649      -1.129 -13.838  54.148  1.00 66.25           O  
ATOM   1724  N   SER B 650      -3.563 -13.343  49.086  1.00 51.17           N  
ATOM   1725  CA  SER B 650      -3.437 -12.522  47.871  1.00 50.52           C  
ATOM   1726  C   SER B 650      -4.166 -11.172  48.075  1.00 52.32           C  
ATOM   1727  O   SER B 650      -3.631 -10.124  47.710  1.00 50.28           O  
ATOM   1728  CB  SER B 650      -3.998 -13.263  46.661  1.00 53.74           C  
ATOM   1729  OG  SER B 650      -3.095 -14.258  46.206  1.00 61.83           O  
ATOM   1730  N   HIS B 651      -5.358 -11.212  48.699  1.00 48.16           N  
ATOM   1731  CA  HIS B 651      -6.178 -10.036  49.006  1.00 48.42           C  
ATOM   1732  C   HIS B 651      -5.438  -9.126  49.993  1.00 54.35           C  
ATOM   1733  O   HIS B 651      -5.389  -7.903  49.811  1.00 55.15           O  
ATOM   1734  CB  HIS B 651      -7.539 -10.463  49.580  1.00 48.03           C  
ATOM   1735  CG  HIS B 651      -8.383 -11.265  48.637  1.00 50.43           C  
ATOM   1736  CD2 HIS B 651      -8.057 -11.856  47.463  1.00 51.16           C  
ATOM   1737  ND1 HIS B 651      -9.712 -11.507  48.902  1.00 51.93           N  
ATOM   1738  CE1 HIS B 651     -10.153 -12.240  47.894  1.00 50.98           C  
ATOM   1739  NE2 HIS B 651      -9.185 -12.481  47.009  1.00 51.07           N  
ATOM   1740  N   ARG B 652      -4.831  -9.749  51.015  1.00 50.48           N  
ATOM   1741  CA  ARG B 652      -4.045  -9.085  52.045  1.00 49.73           C  
ATOM   1742  C   ARG B 652      -2.872  -8.333  51.410  1.00 50.86           C  
ATOM   1743  O   ARG B 652      -2.679  -7.160  51.704  1.00 50.89           O  
ATOM   1744  CB  ARG B 652      -3.530 -10.141  53.021  1.00 51.02           C  
ATOM   1745  CG  ARG B 652      -3.513  -9.688  54.445  1.00 60.35           C  
ATOM   1746  CD  ARG B 652      -3.377 -10.880  55.373  1.00 58.43           C  
ATOM   1747  NE  ARG B 652      -2.963 -10.475  56.718  1.00 64.13           N  
ATOM   1748  CZ  ARG B 652      -3.765  -9.964  57.647  1.00 69.98           C  
ATOM   1749  NH1 ARG B 652      -5.059  -9.804  57.405  1.00 47.34           N1+
ATOM   1750  NH2 ARG B 652      -3.282  -9.632  58.835  1.00 63.78           N  
ATOM   1751  N   ASP B 653      -2.102  -9.006  50.521  1.00 45.62           N  
ATOM   1752  CA  ASP B 653      -0.952  -8.418  49.823  1.00 44.83           C  
ATOM   1753  C   ASP B 653      -1.354  -7.167  49.030  1.00 45.77           C  
ATOM   1754  O   ASP B 653      -0.568  -6.220  48.945  1.00 44.30           O  
ATOM   1755  CB  ASP B 653      -0.297  -9.441  48.887  1.00 46.56           C  
ATOM   1756  CG  ASP B 653       0.372 -10.641  49.557  1.00 54.74           C  
ATOM   1757  OD1 ASP B 653       0.602 -10.589  50.787  1.00 54.42           O  
ATOM   1758  OD2 ASP B 653       0.667 -11.630  48.847  1.00 55.99           O1-
ATOM   1759  N   ARG B 654      -2.575  -7.178  48.452  1.00 40.89           N  
ATOM   1760  CA  ARG B 654      -3.124  -6.066  47.676  1.00 40.02           C  
ATOM   1761  C   ARG B 654      -3.432  -4.893  48.619  1.00 42.95           C  
ATOM   1762  O   ARG B 654      -3.048  -3.772  48.320  1.00 43.71           O  
ATOM   1763  CB  ARG B 654      -4.378  -6.494  46.907  1.00 40.80           C  
ATOM   1764  CG  ARG B 654      -4.092  -7.340  45.682  1.00 45.50           C  
ATOM   1765  CD  ARG B 654      -5.293  -7.360  44.759  1.00 43.01           C  
ATOM   1766  NE  ARG B 654      -5.031  -8.152  43.560  1.00 36.93           N  
ATOM   1767  CZ  ARG B 654      -4.491  -7.673  42.449  1.00 61.24           C  
ATOM   1768  NH1 ARG B 654      -4.152  -6.391  42.367  1.00 50.92           N1+
ATOM   1769  NH2 ARG B 654      -4.292  -8.468  41.406  1.00 61.00           N  
ATOM   1770  N   VAL B 655      -4.099  -5.150  49.761  1.00 37.95           N  
ATOM   1771  CA  VAL B 655      -4.415  -4.107  50.746  1.00 37.43           C  
ATOM   1772  C   VAL B 655      -3.093  -3.479  51.223  1.00 41.79           C  
ATOM   1773  O   VAL B 655      -2.977  -2.255  51.230  1.00 42.49           O  
ATOM   1774  CB  VAL B 655      -5.282  -4.643  51.920  1.00 40.67           C  
ATOM   1775  CG1 VAL B 655      -5.457  -3.588  53.024  1.00 40.60           C  
ATOM   1776  CG2 VAL B 655      -6.631  -5.131  51.413  1.00 39.80           C  
ATOM   1777  N   ILE B 656      -2.088  -4.320  51.559  1.00 37.76           N  
ATOM   1778  CA  ILE B 656      -0.756  -3.866  51.985  1.00 37.73           C  
ATOM   1779  C   ILE B 656      -0.139  -2.998  50.876  1.00 40.59           C  
ATOM   1780  O   ILE B 656       0.465  -1.972  51.183  1.00 40.45           O  
ATOM   1781  CB  ILE B 656       0.144  -5.062  52.396  1.00 40.55           C  
ATOM   1782  CG1 ILE B 656      -0.349  -5.676  53.728  1.00 41.36           C  
ATOM   1783  CG2 ILE B 656       1.623  -4.671  52.458  1.00 40.01           C  
ATOM   1784  CD1 ILE B 656       0.205  -7.071  54.074  1.00 50.05           C  
ATOM   1785  N   GLY B 657      -0.318  -3.416  49.615  1.00 35.86           N  
ATOM   1786  CA  GLY B 657       0.159  -2.692  48.437  1.00 35.20           C  
ATOM   1787  C   GLY B 657      -0.386  -1.271  48.387  1.00 37.30           C  
ATOM   1788  O   GLY B 657       0.378  -0.305  48.240  1.00 36.82           O  
ATOM   1789  N   LEU B 658      -1.706  -1.132  48.542  1.00 32.57           N  
ATOM   1790  CA  LEU B 658      -2.391   0.160  48.574  1.00 31.84           C  
ATOM   1791  C   LEU B 658      -1.958   0.991  49.777  1.00 36.30           C  
ATOM   1792  O   LEU B 658      -1.842   2.214  49.655  1.00 37.04           O  
ATOM   1793  CB  LEU B 658      -3.917  -0.032  48.568  1.00 31.77           C  
ATOM   1794  CG  LEU B 658      -4.780   1.255  48.449  1.00 36.12           C  
ATOM   1795  CD1 LEU B 658      -4.644   1.928  47.067  1.00 35.78           C  
ATOM   1796  CD2 LEU B 658      -6.241   0.939  48.732  1.00 34.32           C  
ATOM   1797  N   MET B 659      -1.692   0.330  50.939  1.00 31.47           N  
ATOM   1798  CA  MET B 659      -1.231   1.017  52.142  1.00 31.53           C  
ATOM   1799  C   MET B 659       0.136   1.630  51.830  1.00 34.57           C  
ATOM   1800  O   MET B 659       0.379   2.769  52.187  1.00 34.11           O  
ATOM   1801  CB  MET B 659      -1.122   0.031  53.312  1.00 34.00           C  
ATOM   1802  CG  MET B 659      -2.455  -0.315  53.963  1.00 37.21           C  
ATOM   1803  SD  MET B 659      -2.353  -1.812  54.991  1.00 40.84           S  
ATOM   1804  CE  MET B 659      -1.052  -1.363  56.160  1.00 37.06           C  
ATOM   1805  N   MET B 660       1.003   0.883  51.107  1.00 29.26           N  
ATOM   1806  CA  MET B 660       2.336   1.343  50.679  1.00 27.81           C  
ATOM   1807  C   MET B 660       2.224   2.547  49.750  1.00 30.46           C  
ATOM   1808  O   MET B 660       2.970   3.497  49.930  1.00 31.21           O  
ATOM   1809  CB  MET B 660       3.138   0.211  50.024  1.00 29.81           C  
ATOM   1810  CG  MET B 660       3.502  -0.898  50.998  1.00 33.30           C  
ATOM   1811  SD  MET B 660       4.512  -0.370  52.416  1.00 36.73           S  
ATOM   1812  CE  MET B 660       6.024   0.083  51.568  1.00 34.14           C  
ATOM   1813  N   THR B 661       1.258   2.546  48.811  1.00 28.74           N  
ATOM   1814  CA  THR B 661       1.025   3.683  47.897  1.00 27.90           C  
ATOM   1815  C   THR B 661       0.547   4.868  48.722  1.00 29.30           C  
ATOM   1816  O   THR B 661       1.079   5.968  48.577  1.00 27.35           O  
ATOM   1817  CB  THR B 661      -0.038   3.373  46.846  1.00 36.95           C  
ATOM   1818  CG2 THR B 661      -0.195   4.531  45.835  1.00 30.99           C  
ATOM   1819  OG1 THR B 661       0.308   2.161  46.171  1.00 36.97           O  
ATOM   1820  N   ALA B 662      -0.443   4.633  49.598  1.00 24.90           N  
ATOM   1821  CA  ALA B 662      -0.992   5.666  50.475  1.00 25.18           C  
ATOM   1822  C   ALA B 662       0.127   6.334  51.311  1.00 30.32           C  
ATOM   1823  O   ALA B 662       0.159   7.558  51.429  1.00 32.91           O  
ATOM   1824  CB  ALA B 662      -2.034   5.049  51.401  1.00 25.62           C  
ATOM   1825  N   CYS B 663       1.059   5.547  51.849  1.00 25.68           N  
ATOM   1826  CA  CYS B 663       2.181   6.091  52.626  1.00 26.97           C  
ATOM   1827  C   CYS B 663       3.162   6.819  51.726  1.00 29.62           C  
ATOM   1828  O   CYS B 663       3.643   7.886  52.101  1.00 30.18           O  
ATOM   1829  CB  CYS B 663       2.881   4.995  53.411  1.00 28.43           C  
ATOM   1830  SG  CYS B 663       1.863   4.258  54.701  1.00 32.77           S  
ATOM   1831  N   ASP B 664       3.431   6.261  50.550  1.00 23.49           N  
ATOM   1832  CA  ASP B 664       4.363   6.851  49.599  1.00 24.13           C  
ATOM   1833  C   ASP B 664       3.952   8.254  49.136  1.00 31.59           C  
ATOM   1834  O   ASP B 664       4.803   9.112  48.884  1.00 32.14           O  
ATOM   1835  CB  ASP B 664       4.542   5.930  48.385  1.00 24.37           C  
ATOM   1836  CG  ASP B 664       5.922   6.022  47.785  1.00 26.84           C  
ATOM   1837  OD1 ASP B 664       6.752   6.802  48.310  1.00 25.22           O  
ATOM   1838  OD2 ASP B 664       6.183   5.308  46.805  1.00 31.35           O1-
ATOM   1839  N   LEU B 665       2.651   8.477  49.027  1.00 27.42           N  
ATOM   1840  CA  LEU B 665       2.092   9.743  48.564  1.00 26.25           C  
ATOM   1841  C   LEU B 665       1.654  10.685  49.667  1.00 30.69           C  
ATOM   1842  O   LEU B 665       1.172  11.767  49.331  1.00 30.67           O  
ATOM   1843  CB  LEU B 665       0.854   9.433  47.667  1.00 24.95           C  
ATOM   1844  CG  LEU B 665       1.003   8.486  46.466  1.00 28.93           C  
ATOM   1845  CD1 LEU B 665      -0.323   8.430  45.652  1.00 28.42           C  
ATOM   1846  CD2 LEU B 665       2.119   8.937  45.542  1.00 35.54           C  
ATOM   1847  N   CYS B 666       1.802  10.299  50.960  1.00 27.43           N  
ATOM   1848  CA  CYS B 666       1.313  11.031  52.130  1.00 27.67           C  
ATOM   1849  C   CYS B 666       1.700  12.503  52.206  1.00 31.46           C  
ATOM   1850  O   CYS B 666       1.063  13.216  52.978  1.00 31.08           O  
ATOM   1851  CB  CYS B 666       1.630  10.310  53.441  1.00 28.71           C  
ATOM   1852  SG  CYS B 666       3.344  10.459  53.998  1.00 33.48           S  
ATOM   1853  N   SER B 667       2.660  12.991  51.415  1.00 26.80           N  
ATOM   1854  CA  SER B 667       2.964  14.435  51.476  1.00 26.57           C  
ATOM   1855  C   SER B 667       1.740  15.270  51.067  1.00 30.31           C  
ATOM   1856  O   SER B 667       1.594  16.411  51.512  1.00 31.62           O  
ATOM   1857  CB  SER B 667       4.175  14.776  50.623  1.00 30.65           C  
ATOM   1858  OG  SER B 667       3.871  14.680  49.249  1.00 43.35           O  
ATOM   1859  N   VAL B 668       0.823  14.675  50.249  1.00 25.36           N  
ATOM   1860  CA  VAL B 668      -0.404  15.329  49.832  1.00 24.80           C  
ATOM   1861  C   VAL B 668      -1.439  15.351  50.986  1.00 31.67           C  
ATOM   1862  O   VAL B 668      -2.519  15.931  50.822  1.00 30.33           O  
ATOM   1863  CB  VAL B 668      -1.017  14.704  48.541  1.00 28.08           C  
ATOM   1864  CG1 VAL B 668      -0.017  14.693  47.380  1.00 26.19           C  
ATOM   1865  CG2 VAL B 668      -1.612  13.318  48.786  1.00 27.62           C  
ATOM   1866  N   THR B 669      -1.124  14.697  52.121  1.00 28.44           N  
ATOM   1867  CA  THR B 669      -2.043  14.624  53.262  1.00 29.32           C  
ATOM   1868  C   THR B 669      -1.598  15.465  54.444  1.00 34.57           C  
ATOM   1869  O   THR B 669      -2.243  15.412  55.478  1.00 36.33           O  
ATOM   1870  CB  THR B 669      -2.329  13.186  53.683  1.00 34.31           C  
ATOM   1871  CG2 THR B 669      -2.773  12.278  52.511  1.00 27.43           C  
ATOM   1872  OG1 THR B 669      -1.162  12.666  54.300  1.00 37.13           O  
ATOM   1873  N   LYS B 670      -0.523  16.254  54.298  1.00 30.21           N  
ATOM   1874  CA  LYS B 670      -0.032  17.128  55.368  1.00 29.26           C  
ATOM   1875  C   LYS B 670      -0.772  18.468  55.291  1.00 34.81           C  
ATOM   1876  O   LYS B 670      -1.654  18.619  54.448  1.00 35.61           O  
ATOM   1877  CB  LYS B 670       1.502  17.319  55.261  1.00 29.06           C  
ATOM   1878  CG  LYS B 670       2.308  16.022  55.140  1.00 33.58           C  
ATOM   1879  CD  LYS B 670       2.277  15.162  56.405  1.00 33.55           C  
ATOM   1880  CE  LYS B 670       2.737  13.740  56.172  1.00 30.52           C  
ATOM   1881  NZ  LYS B 670       2.370  12.880  57.335  1.00 40.24           N1+
ATOM   1882  N   LEU B 671      -0.416  19.446  56.149  1.00 32.20           N  
ATOM   1883  CA  LEU B 671      -1.042  20.763  56.120  1.00 31.73           C  
ATOM   1884  C   LEU B 671      -0.475  21.487  54.928  1.00 33.24           C  
ATOM   1885  O   LEU B 671       0.666  21.237  54.581  1.00 32.62           O  
ATOM   1886  CB  LEU B 671      -0.775  21.539  57.412  1.00 31.65           C  
ATOM   1887  CG  LEU B 671      -1.315  20.938  58.706  1.00 36.59           C  
ATOM   1888  CD1 LEU B 671      -1.065  21.909  59.871  1.00 37.21           C  
ATOM   1889  CD2 LEU B 671      -2.828  20.652  58.631  1.00 38.89           C  
ATOM   1890  N   TRP B 672      -1.278  22.346  54.284  1.00 31.92           N  
ATOM   1891  CA  TRP B 672      -0.903  23.069  53.081  1.00 32.66           C  
ATOM   1892  C   TRP B 672       0.541  23.606  53.059  1.00 39.97           C  
ATOM   1893  O   TRP B 672       1.204  23.313  52.069  1.00 40.61           O  
ATOM   1894  CB  TRP B 672      -1.900  24.184  52.744  1.00 31.47           C  
ATOM   1895  CG  TRP B 672      -1.500  24.997  51.544  1.00 32.36           C  
ATOM   1896  CD1 TRP B 672      -1.224  26.335  51.508  1.00 35.29           C  
ATOM   1897  CD2 TRP B 672      -1.305  24.508  50.207  1.00 31.84           C  
ATOM   1898  CE2 TRP B 672      -0.945  25.614  49.406  1.00 35.51           C  
ATOM   1899  CE3 TRP B 672      -1.426  23.244  49.604  1.00 32.68           C  
ATOM   1900  NE1 TRP B 672      -0.914  26.718  50.221  1.00 34.98           N  
ATOM   1901  CZ2 TRP B 672      -0.694  25.495  48.043  1.00 34.72           C  
ATOM   1902  CZ3 TRP B 672      -1.189  23.129  48.246  1.00 34.73           C  
ATOM   1903  CH2 TRP B 672      -0.818  24.241  47.482  1.00 35.39           C  
ATOM   1904  N   PRO B 673       1.074  24.353  54.072  1.00 39.18           N  
ATOM   1905  CA  PRO B 673       2.478  24.826  53.972  1.00 38.79           C  
ATOM   1906  C   PRO B 673       3.502  23.712  53.841  1.00 41.41           C  
ATOM   1907  O   PRO B 673       4.490  23.882  53.133  1.00 42.64           O  
ATOM   1908  CB  PRO B 673       2.695  25.615  55.264  1.00 40.68           C  
ATOM   1909  CG  PRO B 673       1.339  25.896  55.786  1.00 44.84           C  
ATOM   1910  CD  PRO B 673       0.450  24.807  55.338  1.00 40.93           C  
ATOM   1911  N   VAL B 674       3.275  22.573  54.509  1.00 35.69           N  
ATOM   1912  CA  VAL B 674       4.177  21.417  54.416  1.00 33.10           C  
ATOM   1913  C   VAL B 674       4.061  20.813  53.011  1.00 33.76           C  
ATOM   1914  O   VAL B 674       5.091  20.602  52.362  1.00 32.63           O  
ATOM   1915  CB  VAL B 674       3.852  20.367  55.496  1.00 35.75           C  
ATOM   1916  CG1 VAL B 674       4.711  19.114  55.305  1.00 34.72           C  
ATOM   1917  CG2 VAL B 674       4.024  20.964  56.907  1.00 35.18           C  
ATOM   1918  N   THR B 675       2.804  20.569  52.535  1.00 29.76           N  
ATOM   1919  CA  THR B 675       2.526  19.995  51.202  1.00 30.40           C  
ATOM   1920  C   THR B 675       3.223  20.791  50.088  1.00 34.44           C  
ATOM   1921  O   THR B 675       3.902  20.198  49.246  1.00 32.98           O  
ATOM   1922  CB  THR B 675       1.013  19.873  51.003  1.00 32.30           C  
ATOM   1923  CG2 THR B 675       0.628  19.441  49.610  1.00 27.36           C  
ATOM   1924  OG1 THR B 675       0.539  18.890  51.901  1.00 34.44           O  
ATOM   1925  N   LYS B 676       3.035  22.124  50.108  1.00 33.45           N  
ATOM   1926  CA  LYS B 676       3.576  23.109  49.173  1.00 34.15           C  
ATOM   1927  C   LYS B 676       5.120  23.069  49.115  1.00 40.64           C  
ATOM   1928  O   LYS B 676       5.692  23.161  48.019  1.00 43.03           O  
ATOM   1929  CB  LYS B 676       3.039  24.488  49.568  1.00 36.06           C  
ATOM   1930  CG  LYS B 676       3.527  25.663  48.734  1.00 54.10           C  
ATOM   1931  CD  LYS B 676       3.088  27.005  49.352  1.00 69.21           C  
ATOM   1932  CE  LYS B 676       4.017  27.521  50.437  1.00 83.24           C  
ATOM   1933  NZ  LYS B 676       3.565  28.830  50.983  1.00 96.11           N1+
ATOM   1934  N   LEU B 677       5.792  22.921  50.272  1.00 36.76           N  
ATOM   1935  CA  LEU B 677       7.255  22.848  50.331  1.00 38.07           C  
ATOM   1936  C   LEU B 677       7.781  21.497  49.813  1.00 39.80           C  
ATOM   1937  O   LEU B 677       8.811  21.461  49.127  1.00 39.97           O  
ATOM   1938  CB  LEU B 677       7.790  23.163  51.730  1.00 39.13           C  
ATOM   1939  CG  LEU B 677       7.580  24.600  52.259  1.00 45.86           C  
ATOM   1940  CD1 LEU B 677       7.871  24.664  53.761  1.00 47.53           C  
ATOM   1941  CD2 LEU B 677       8.434  25.635  51.521  1.00 48.54           C  
ATOM   1942  N   THR B 678       7.056  20.396  50.105  1.00 33.39           N  
ATOM   1943  CA  THR B 678       7.410  19.079  49.596  1.00 32.20           C  
ATOM   1944  C   THR B 678       7.258  19.050  48.053  1.00 36.26           C  
ATOM   1945  O   THR B 678       8.071  18.407  47.386  1.00 34.78           O  
ATOM   1946  CB  THR B 678       6.644  17.968  50.288  1.00 34.16           C  
ATOM   1947  CG2 THR B 678       7.045  16.592  49.779  1.00 29.27           C  
ATOM   1948  OG1 THR B 678       6.961  18.006  51.673  1.00 38.13           O  
ATOM   1949  N   ALA B 679       6.245  19.759  47.491  1.00 33.20           N  
ATOM   1950  CA  ALA B 679       6.050  19.805  46.034  1.00 32.89           C  
ATOM   1951  C   ALA B 679       7.297  20.429  45.388  1.00 35.79           C  
ATOM   1952  O   ALA B 679       7.745  19.924  44.373  1.00 35.99           O  
ATOM   1953  CB  ALA B 679       4.810  20.598  45.678  1.00 33.31           C  
ATOM   1954  N   ASN B 680       7.902  21.476  46.022  1.00 33.02           N  
ATOM   1955  CA  ASN B 680       9.129  22.105  45.524  1.00 34.00           C  
ATOM   1956  C   ASN B 680      10.267  21.088  45.443  1.00 38.40           C  
ATOM   1957  O   ASN B 680      11.037  21.108  44.485  1.00 38.04           O  
ATOM   1958  CB  ASN B 680       9.556  23.291  46.396  1.00 37.58           C  
ATOM   1959  CG  ASN B 680       8.628  24.483  46.344  1.00 55.97           C  
ATOM   1960  ND2 ASN B 680       8.713  25.314  47.369  1.00 49.34           N  
ATOM   1961  OD1 ASN B 680       7.836  24.677  45.409  1.00 50.16           O  
ATOM   1962  N   ASP B 681      10.362  20.186  46.440  1.00 34.16           N  
ATOM   1963  CA  ASP B 681      11.368  19.132  46.487  1.00 32.47           C  
ATOM   1964  C   ASP B 681      11.140  18.111  45.372  1.00 34.91           C  
ATOM   1965  O   ASP B 681      12.085  17.777  44.667  1.00 35.89           O  
ATOM   1966  CB  ASP B 681      11.403  18.458  47.862  1.00 35.04           C  
ATOM   1967  CG  ASP B 681      11.898  19.378  48.960  1.00 47.62           C  
ATOM   1968  OD1 ASP B 681      12.578  20.379  48.634  1.00 50.57           O  
ATOM   1969  OD2 ASP B 681      11.602  19.103  50.144  1.00 44.41           O1-
ATOM   1970  N   ILE B 682       9.886  17.670  45.171  1.00 28.27           N  
ATOM   1971  CA  ILE B 682       9.492  16.699  44.127  1.00 27.85           C  
ATOM   1972  C   ILE B 682       9.875  17.259  42.736  1.00 33.61           C  
ATOM   1973  O   ILE B 682      10.448  16.538  41.909  1.00 33.82           O  
ATOM   1974  CB  ILE B 682       7.933  16.497  44.221  1.00 30.83           C  
ATOM   1975  CG1 ILE B 682       7.526  15.681  45.483  1.00 30.83           C  
ATOM   1976  CG2 ILE B 682       7.335  15.866  42.958  1.00 29.36           C  
ATOM   1977  CD1 ILE B 682       6.010  15.724  45.838  1.00 36.26           C  
ATOM   1978  N   TYR B 683       9.539  18.535  42.491  1.00 30.65           N  
ATOM   1979  CA  TYR B 683       9.824  19.163  41.197  1.00 31.70           C  
ATOM   1980  C   TYR B 683      11.293  19.420  40.987  1.00 38.30           C  
ATOM   1981  O   TYR B 683      11.753  19.286  39.850  1.00 40.27           O  
ATOM   1982  CB  TYR B 683       8.963  20.396  40.926  1.00 32.16           C  
ATOM   1983  CG  TYR B 683       7.568  19.950  40.567  1.00 32.53           C  
ATOM   1984  CD1 TYR B 683       6.560  19.915  41.529  1.00 34.87           C  
ATOM   1985  CD2 TYR B 683       7.284  19.428  39.309  1.00 32.48           C  
ATOM   1986  CE1 TYR B 683       5.281  19.446  41.225  1.00 33.94           C  
ATOM   1987  CE2 TYR B 683       6.012  18.960  38.990  1.00 33.07           C  
ATOM   1988  CZ  TYR B 683       5.013  18.974  39.955  1.00 41.18           C  
ATOM   1989  OH  TYR B 683       3.757  18.527  39.669  1.00 38.02           O  
ATOM   1990  N   ALA B 684      12.057  19.703  42.070  1.00 32.16           N  
ATOM   1991  CA  ALA B 684      13.499  19.887  41.982  1.00 30.55           C  
ATOM   1992  C   ALA B 684      14.096  18.586  41.470  1.00 34.67           C  
ATOM   1993  O   ALA B 684      14.952  18.622  40.591  1.00 35.10           O  
ATOM   1994  CB  ALA B 684      14.082  20.255  43.341  1.00 31.01           C  
ATOM   1995  N   GLU B 685      13.600  17.425  41.946  1.00 29.66           N  
ATOM   1996  CA  GLU B 685      14.094  16.140  41.451  1.00 29.88           C  
ATOM   1997  C   GLU B 685      13.632  15.874  40.010  1.00 33.52           C  
ATOM   1998  O   GLU B 685      14.450  15.460  39.189  1.00 32.53           O  
ATOM   1999  CB  GLU B 685      13.694  15.003  42.353  1.00 31.90           C  
ATOM   2000  CG  GLU B 685      14.714  13.888  42.333  1.00 43.73           C  
ATOM   2001  CD  GLU B 685      14.386  12.816  43.343  1.00 48.42           C  
ATOM   2002  OE1 GLU B 685      14.574  13.049  44.555  1.00 34.75           O  
ATOM   2003  OE2 GLU B 685      13.936  11.732  42.917  1.00 40.17           O1-
ATOM   2004  N   PHE B 686      12.357  16.152  39.696  1.00 29.51           N  
ATOM   2005  CA  PHE B 686      11.849  15.971  38.340  1.00 30.21           C  
ATOM   2006  C   PHE B 686      12.665  16.820  37.336  1.00 34.56           C  
ATOM   2007  O   PHE B 686      13.097  16.294  36.322  1.00 36.02           O  
ATOM   2008  CB  PHE B 686      10.356  16.344  38.265  1.00 30.78           C  
ATOM   2009  CG  PHE B 686       9.364  15.322  38.755  1.00 31.09           C  
ATOM   2010  CD1 PHE B 686       9.614  13.966  38.618  1.00 33.77           C  
ATOM   2011  CD2 PHE B 686       8.142  15.718  39.282  1.00 32.56           C  
ATOM   2012  CE1 PHE B 686       8.652  13.022  38.989  1.00 35.91           C  
ATOM   2013  CE2 PHE B 686       7.195  14.773  39.684  1.00 35.63           C  
ATOM   2014  CZ  PHE B 686       7.451  13.432  39.528  1.00 33.81           C  
ATOM   2015  N   TRP B 687      12.886  18.096  37.649  1.00 31.87           N  
ATOM   2016  CA  TRP B 687      13.607  19.055  36.795  1.00 31.63           C  
ATOM   2017  C   TRP B 687      15.060  18.713  36.608  1.00 34.39           C  
ATOM   2018  O   TRP B 687      15.559  18.853  35.492  1.00 33.64           O  
ATOM   2019  CB  TRP B 687      13.431  20.496  37.278  1.00 30.01           C  
ATOM   2020  CG  TRP B 687      12.005  20.956  37.236  1.00 31.97           C  
ATOM   2021  CD1 TRP B 687      11.009  20.487  36.427  1.00 35.17           C  
ATOM   2022  CD2 TRP B 687      11.419  21.969  38.049  1.00 32.45           C  
ATOM   2023  CE2 TRP B 687      10.065  22.071  37.678  1.00 36.76           C  
ATOM   2024  CE3 TRP B 687      11.914  22.818  39.055  1.00 34.54           C  
ATOM   2025  NE1 TRP B 687       9.839  21.144  36.693  1.00 35.17           N  
ATOM   2026  CZ2 TRP B 687       9.203  22.989  38.271  1.00 36.28           C  
ATOM   2027  CZ3 TRP B 687      11.052  23.722  39.652  1.00 36.00           C  
ATOM   2028  CH2 TRP B 687       9.713  23.793  39.267  1.00 36.45           C  
ATOM   2029  N   ALA B 688      15.728  18.206  37.671  1.00 28.86           N  
ATOM   2030  CA  ALA B 688      17.113  17.751  37.587  1.00 28.96           C  
ATOM   2031  C   ALA B 688      17.179  16.576  36.631  1.00 32.09           C  
ATOM   2032  O   ALA B 688      18.130  16.509  35.851  1.00 31.22           O  
ATOM   2033  CB  ALA B 688      17.639  17.338  38.964  1.00 29.87           C  
ATOM   2034  N   GLU B 689      16.153  15.669  36.649  1.00 28.25           N  
ATOM   2035  CA  GLU B 689      16.111  14.526  35.716  1.00 28.72           C  
ATOM   2036  C   GLU B 689      15.973  15.021  34.254  1.00 33.71           C  
ATOM   2037  O   GLU B 689      16.630  14.484  33.356  1.00 33.45           O  
ATOM   2038  CB  GLU B 689      14.974  13.573  36.066  1.00 29.68           C  
ATOM   2039  CG  GLU B 689      15.024  12.294  35.257  1.00 32.67           C  
ATOM   2040  CD  GLU B 689      13.989  11.263  35.637  1.00 37.95           C  
ATOM   2041  OE1 GLU B 689      13.736  11.074  36.850  1.00 37.49           O  
ATOM   2042  OE2 GLU B 689      13.426  10.641  34.715  1.00 40.45           O1-
ATOM   2043  N   GLY B 690      15.150  16.048  34.047  1.00 30.94           N  
ATOM   2044  CA  GLY B 690      14.926  16.639  32.722  1.00 30.91           C  
ATOM   2045  C   GLY B 690      16.126  17.409  32.208  1.00 33.37           C  
ATOM   2046  O   GLY B 690      16.360  17.462  30.998  1.00 32.00           O  
ATOM   2047  N   ASP B 691      16.887  18.023  33.129  1.00 31.78           N  
ATOM   2048  CA  ASP B 691      18.123  18.750  32.802  1.00 32.22           C  
ATOM   2049  C   ASP B 691      19.138  17.774  32.246  1.00 39.49           C  
ATOM   2050  O   ASP B 691      19.864  18.135  31.323  1.00 41.53           O  
ATOM   2051  CB  ASP B 691      18.702  19.441  34.028  1.00 33.41           C  
ATOM   2052  CG  ASP B 691      17.935  20.676  34.463  1.00 40.45           C  
ATOM   2053  OD1 ASP B 691      16.939  21.044  33.769  1.00 38.01           O  
ATOM   2054  OD2 ASP B 691      18.324  21.282  35.490  1.00 40.99           O1-
ATOM   2055  N   GLU B 692      19.164  16.529  32.802  1.00 34.59           N  
ATOM   2056  CA  GLU B 692      20.040  15.455  32.372  1.00 34.00           C  
ATOM   2057  C   GLU B 692      19.705  15.012  30.969  1.00 39.46           C  
ATOM   2058  O   GLU B 692      20.612  14.795  30.180  1.00 39.86           O  
ATOM   2059  CB  GLU B 692      20.013  14.262  33.327  1.00 35.15           C  
ATOM   2060  CG  GLU B 692      20.743  14.509  34.641  1.00 44.88           C  
ATOM   2061  CD  GLU B 692      22.123  15.121  34.517  1.00 52.60           C  
ATOM   2062  OE1 GLU B 692      22.974  14.529  33.816  1.00 49.49           O  
ATOM   2063  OE2 GLU B 692      22.350  16.197  35.112  1.00 42.21           O1-
ATOM   2064  N   MET B 693      18.413  14.902  30.649  1.00 36.29           N  
ATOM   2065  CA  MET B 693      17.907  14.481  29.344  1.00 36.16           C  
ATOM   2066  C   MET B 693      18.222  15.556  28.326  1.00 43.88           C  
ATOM   2067  O   MET B 693      18.693  15.227  27.236  1.00 44.92           O  
ATOM   2068  CB  MET B 693      16.410  14.253  29.416  1.00 38.18           C  
ATOM   2069  CG  MET B 693      16.046  13.036  30.188  1.00 40.74           C  
ATOM   2070  SD  MET B 693      14.273  12.942  30.379  1.00 43.06           S  
ATOM   2071  CE  MET B 693      13.804  12.244  28.843  1.00 40.11           C  
ATOM   2072  N   LYS B 694      17.994  16.844  28.698  1.00 39.70           N  
ATOM   2073  CA  LYS B 694      18.291  18.009  27.866  1.00 40.21           C  
ATOM   2074  C   LYS B 694      19.776  18.039  27.497  1.00 44.41           C  
ATOM   2075  O   LYS B 694      20.104  18.275  26.333  1.00 45.94           O  
ATOM   2076  CB  LYS B 694      17.909  19.304  28.586  1.00 42.76           C  
ATOM   2077  CG  LYS B 694      16.422  19.626  28.473  1.00 44.48           C  
ATOM   2078  CD  LYS B 694      16.065  20.822  29.295  1.00 45.76           C  
ATOM   2079  CE  LYS B 694      14.620  21.220  29.107  1.00 49.95           C  
ATOM   2080  NZ  LYS B 694      14.379  22.548  29.717  1.00 47.47           N1+
ATOM   2081  N   LYS B 695      20.667  17.772  28.476  1.00 38.95           N  
ATOM   2082  CA  LYS B 695      22.126  17.717  28.292  1.00 38.20           C  
ATOM   2083  C   LYS B 695      22.495  16.704  27.200  1.00 42.02           C  
ATOM   2084  O   LYS B 695      23.536  16.860  26.553  1.00 43.23           O  
ATOM   2085  CB  LYS B 695      22.817  17.302  29.616  1.00 39.42           C  
ATOM   2086  CG  LYS B 695      23.096  18.437  30.590  1.00 40.80           C  
ATOM   2087  CD  LYS B 695      23.665  17.871  31.907  1.00 47.96           C  
ATOM   2088  CE  LYS B 695      23.806  18.917  32.981  1.00 63.22           C  
ATOM   2089  NZ  LYS B 695      24.194  18.315  34.289  1.00 74.96           N1+
ATOM   2090  N   LEU B 696      21.644  15.665  27.007  1.00 39.53           N  
ATOM   2091  CA  LEU B 696      21.850  14.612  26.019  1.00 41.83           C  
ATOM   2092  C   LEU B 696      21.075  14.883  24.715  1.00 46.98           C  
ATOM   2093  O   LEU B 696      21.046  14.025  23.827  1.00 48.00           O  
ATOM   2094  CB  LEU B 696      21.484  13.229  26.619  1.00 43.05           C  
ATOM   2095  CG  LEU B 696      22.442  12.714  27.689  1.00 50.27           C  
ATOM   2096  CD1 LEU B 696      21.702  12.052  28.833  1.00 51.59           C  
ATOM   2097  CD2 LEU B 696      23.452  11.770  27.096  1.00 55.12           C  
ATOM   2098  N   GLY B 697      20.462  16.063  24.616  1.00 42.56           N  
ATOM   2099  CA  GLY B 697      19.662  16.458  23.457  1.00 42.54           C  
ATOM   2100  C   GLY B 697      18.290  15.799  23.393  1.00 45.93           C  
ATOM   2101  O   GLY B 697      17.719  15.642  22.313  1.00 45.53           O  
ATOM   2102  N   ILE B 698      17.752  15.400  24.559  1.00 40.53           N  
ATOM   2103  CA  ILE B 698      16.447  14.748  24.668  1.00 40.72           C  
ATOM   2104  C   ILE B 698      15.474  15.707  25.339  1.00 44.09           C  
ATOM   2105  O   ILE B 698      15.780  16.233  26.420  1.00 41.40           O  
ATOM   2106  CB  ILE B 698      16.493  13.371  25.398  1.00 43.71           C  
ATOM   2107  CG1 ILE B 698      17.278  12.332  24.601  1.00 44.79           C  
ATOM   2108  CG2 ILE B 698      15.086  12.830  25.617  1.00 44.32           C  
ATOM   2109  CD1 ILE B 698      18.624  12.181  24.909  1.00 54.29           C  
ATOM   2110  N   GLN B 699      14.306  15.940  24.685  1.00 40.39           N  
ATOM   2111  CA  GLN B 699      13.259  16.829  25.219  1.00 38.72           C  
ATOM   2112  C   GLN B 699      12.474  16.064  26.311  1.00 37.71           C  
ATOM   2113  O   GLN B 699      11.820  15.060  25.992  1.00 34.16           O  
ATOM   2114  CB  GLN B 699      12.307  17.295  24.101  1.00 40.36           C  
ATOM   2115  CG  GLN B 699      11.008  18.005  24.559  1.00 48.34           C  
ATOM   2116  CD  GLN B 699      11.234  19.255  25.379  1.00 64.93           C  
ATOM   2117  NE2 GLN B 699      10.422  19.429  26.406  1.00 59.48           N  
ATOM   2118  OE1 GLN B 699      12.160  20.053  25.142  1.00 56.86           O  
ATOM   2119  N   PRO B 700      12.559  16.491  27.588  1.00 35.05           N  
ATOM   2120  CA  PRO B 700      11.808  15.780  28.638  1.00 35.87           C  
ATOM   2121  C   PRO B 700      10.323  16.117  28.555  1.00 41.63           C  
ATOM   2122  O   PRO B 700       9.934  17.119  27.944  1.00 40.39           O  
ATOM   2123  CB  PRO B 700      12.414  16.329  29.935  1.00 37.10           C  
ATOM   2124  CG  PRO B 700      12.880  17.692  29.589  1.00 40.46           C  
ATOM   2125  CD  PRO B 700      13.281  17.660  28.139  1.00 36.33           C  
ATOM   2126  N   ILE B 701       9.494  15.290  29.194  1.00 39.21           N  
ATOM   2127  CA  ILE B 701       8.044  15.527  29.237  1.00 37.31           C  
ATOM   2128  C   ILE B 701       7.824  16.828  30.060  1.00 40.73           C  
ATOM   2129  O   ILE B 701       8.709  17.162  30.849  1.00 40.14           O  
ATOM   2130  CB  ILE B 701       7.285  14.289  29.796  1.00 39.56           C  
ATOM   2131  CG1 ILE B 701       7.693  13.971  31.263  1.00 39.57           C  
ATOM   2132  CG2 ILE B 701       7.474  13.075  28.857  1.00 40.41           C  
ATOM   2133  CD1 ILE B 701       6.885  12.833  31.954  1.00 44.87           C  
ATOM   2134  N   PRO B 702       6.702  17.580  29.891  1.00 38.09           N  
ATOM   2135  CA  PRO B 702       6.517  18.835  30.664  1.00 37.54           C  
ATOM   2136  C   PRO B 702       6.783  18.740  32.168  1.00 38.65           C  
ATOM   2137  O   PRO B 702       7.395  19.656  32.725  1.00 36.36           O  
ATOM   2138  CB  PRO B 702       5.052  19.201  30.396  1.00 39.66           C  
ATOM   2139  CG  PRO B 702       4.791  18.628  29.053  1.00 44.67           C  
ATOM   2140  CD  PRO B 702       5.561  17.344  28.979  1.00 39.73           C  
ATOM   2141  N   MET B 703       6.328  17.612  32.808  1.00 33.69           N  
ATOM   2142  CA  MET B 703       6.500  17.310  34.250  1.00 32.65           C  
ATOM   2143  C   MET B 703       7.978  17.422  34.682  1.00 34.71           C  
ATOM   2144  O   MET B 703       8.264  17.858  35.793  1.00 32.80           O  
ATOM   2145  CB  MET B 703       5.989  15.891  34.534  1.00 34.70           C  
ATOM   2146  CG  MET B 703       5.902  15.529  36.008  1.00 37.93           C  
ATOM   2147  SD  MET B 703       5.580  13.759  36.199  1.00 41.59           S  
ATOM   2148  CE  MET B 703       7.081  13.084  35.697  1.00 39.01           C  
ATOM   2149  N   MET B 704       8.904  17.072  33.786  1.00 31.68           N  
ATOM   2150  CA  MET B 704      10.336  17.119  34.078  1.00 33.15           C  
ATOM   2151  C   MET B 704      11.051  18.303  33.434  1.00 39.38           C  
ATOM   2152  O   MET B 704      12.280  18.359  33.457  1.00 40.23           O  
ATOM   2153  CB  MET B 704      10.978  15.785  33.696  1.00 35.29           C  
ATOM   2154  CG  MET B 704      10.300  14.630  34.337  1.00 40.24           C  
ATOM   2155  SD  MET B 704      11.273  13.160  34.137  1.00 46.99           S  
ATOM   2156  CE  MET B 704      11.117  12.901  32.377  1.00 45.79           C  
ATOM   2157  N   ASP B 705      10.287  19.267  32.897  1.00 36.36           N  
ATOM   2158  CA  ASP B 705      10.862  20.444  32.233  1.00 35.96           C  
ATOM   2159  C   ASP B 705      10.688  21.675  33.088  1.00 39.47           C  
ATOM   2160  O   ASP B 705       9.559  22.121  33.291  1.00 39.18           O  
ATOM   2161  CB  ASP B 705      10.217  20.623  30.849  1.00 37.60           C  
ATOM   2162  CG  ASP B 705      10.902  21.608  29.918  1.00 41.34           C  
ATOM   2163  OD1 ASP B 705      11.678  22.464  30.411  1.00 38.70           O  
ATOM   2164  OD2 ASP B 705      10.653  21.531  28.702  1.00 51.37           O1-
ATOM   2165  N   ARG B 706      11.805  22.231  33.595  1.00 36.82           N  
ATOM   2166  CA  ARG B 706      11.764  23.417  34.439  1.00 38.25           C  
ATOM   2167  C   ARG B 706      11.226  24.642  33.705  1.00 45.24           C  
ATOM   2168  O   ARG B 706      10.748  25.566  34.354  1.00 45.29           O  
ATOM   2169  CB  ARG B 706      13.102  23.708  35.141  1.00 40.34           C  
ATOM   2170  CG  ARG B 706      14.303  23.966  34.247  1.00 54.68           C  
ATOM   2171  CD  ARG B 706      15.511  24.359  35.091  1.00 53.11           C  
ATOM   2172  NE  ARG B 706      16.168  23.216  35.750  1.00 53.77           N  
ATOM   2173  CZ  ARG B 706      16.022  22.887  37.034  1.00 60.82           C  
ATOM   2174  NH1 ARG B 706      15.223  23.591  37.821  1.00 44.32           N1+
ATOM   2175  NH2 ARG B 706      16.663  21.834  37.535  1.00 47.15           N  
ATOM   2176  N   ASP B 707      11.256  24.638  32.360  1.00 43.91           N  
ATOM   2177  CA  ASP B 707      10.722  25.749  31.559  1.00 44.59           C  
ATOM   2178  C   ASP B 707       9.188  25.694  31.496  1.00 48.50           C  
ATOM   2179  O   ASP B 707       8.560  26.663  31.075  1.00 49.15           O  
ATOM   2180  CB  ASP B 707      11.356  25.785  30.151  1.00 46.19           C  
ATOM   2181  CG  ASP B 707      12.879  25.912  30.156  1.00 57.26           C  
ATOM   2182  OD1 ASP B 707      13.513  25.426  29.201  1.00 57.62           O  
ATOM   2183  OD2 ASP B 707      13.432  26.492  31.126  1.00 66.65           O1-
ATOM   2184  N   LYS B 708       8.591  24.570  31.951  1.00 42.79           N  
ATOM   2185  CA  LYS B 708       7.149  24.367  31.986  1.00 41.75           C  
ATOM   2186  C   LYS B 708       6.592  24.424  33.434  1.00 46.61           C  
ATOM   2187  O   LYS B 708       5.572  23.796  33.745  1.00 46.05           O  
ATOM   2188  CB  LYS B 708       6.763  23.082  31.223  1.00 43.77           C  
ATOM   2189  CG  LYS B 708       7.283  23.131  29.783  1.00 52.96           C  
ATOM   2190  CD  LYS B 708       6.529  22.282  28.803  1.00 59.82           C  
ATOM   2191  CE  LYS B 708       6.922  22.673  27.397  1.00 71.61           C  
ATOM   2192  NZ  LYS B 708       7.072  21.490  26.500  1.00 86.33           N1+
ATOM   2193  N   LYS B 709       7.269  25.224  34.293  1.00 42.93           N  
ATOM   2194  CA  LYS B 709       6.961  25.491  35.709  1.00 43.19           C  
ATOM   2195  C   LYS B 709       5.523  25.961  35.939  1.00 46.04           C  
ATOM   2196  O   LYS B 709       4.898  25.573  36.929  1.00 43.64           O  
ATOM   2197  CB  LYS B 709       7.871  26.629  36.229  1.00 46.54           C  
ATOM   2198  CG  LYS B 709       9.198  26.216  36.815  1.00 61.56           C  
ATOM   2199  CD  LYS B 709      10.035  27.435  37.227  1.00 66.88           C  
ATOM   2200  CE  LYS B 709      11.341  27.060  37.882  1.00 76.66           C  
ATOM   2201  NZ  LYS B 709      12.421  26.845  36.887  1.00 83.84           N1+
ATOM   2202  N   ASP B 710       5.021  26.839  35.048  1.00 43.63           N  
ATOM   2203  CA  ASP B 710       3.677  27.426  35.141  1.00 44.29           C  
ATOM   2204  C   ASP B 710       2.565  26.402  35.081  1.00 43.70           C  
ATOM   2205  O   ASP B 710       1.449  26.694  35.502  1.00 43.23           O  
ATOM   2206  CB  ASP B 710       3.472  28.477  34.031  1.00 47.81           C  
ATOM   2207  CG  ASP B 710       4.508  29.592  33.992  1.00 63.76           C  
ATOM   2208  OD1 ASP B 710       4.998  30.005  35.087  1.00 62.26           O  
ATOM   2209  OD2 ASP B 710       4.831  30.052  32.876  1.00 74.96           O1-
ATOM   2210  N   GLU B 711       2.870  25.216  34.539  1.00 37.05           N  
ATOM   2211  CA  GLU B 711       1.906  24.138  34.405  1.00 36.11           C  
ATOM   2212  C   GLU B 711       1.773  23.287  35.698  1.00 35.46           C  
ATOM   2213  O   GLU B 711       0.864  22.461  35.780  1.00 35.39           O  
ATOM   2214  CB  GLU B 711       2.302  23.249  33.209  1.00 38.02           C  
ATOM   2215  CG  GLU B 711       2.289  23.898  31.837  1.00 48.73           C  
ATOM   2216  CD  GLU B 711       2.721  22.968  30.709  1.00 74.52           C  
ATOM   2217  OE1 GLU B 711       2.302  21.783  30.684  1.00 80.09           O  
ATOM   2218  OE2 GLU B 711       3.484  23.441  29.835  1.00 68.95           O1-
ATOM   2219  N   VAL B 712       2.670  23.480  36.688  1.00 31.58           N  
ATOM   2220  CA  VAL B 712       2.684  22.721  37.949  1.00 29.74           C  
ATOM   2221  C   VAL B 712       1.299  22.734  38.673  1.00 34.06           C  
ATOM   2222  O   VAL B 712       0.816  21.637  38.977  1.00 37.11           O  
ATOM   2223  CB  VAL B 712       3.859  23.111  38.886  1.00 31.94           C  
ATOM   2224  CG1 VAL B 712       3.690  22.512  40.290  1.00 30.44           C  
ATOM   2225  CG2 VAL B 712       5.196  22.702  38.279  1.00 31.88           C  
ATOM   2226  N   PRO B 713       0.629  23.883  38.953  1.00 28.53           N  
ATOM   2227  CA  PRO B 713      -0.691  23.809  39.629  1.00 27.83           C  
ATOM   2228  C   PRO B 713      -1.714  22.906  38.926  1.00 30.85           C  
ATOM   2229  O   PRO B 713      -2.361  22.102  39.580  1.00 28.99           O  
ATOM   2230  CB  PRO B 713      -1.133  25.266  39.681  1.00 29.14           C  
ATOM   2231  CG  PRO B 713       0.159  26.035  39.697  1.00 33.73           C  
ATOM   2232  CD  PRO B 713       0.998  25.293  38.695  1.00 29.71           C  
ATOM   2233  N   GLN B 714      -1.824  23.005  37.600  1.00 30.59           N  
ATOM   2234  CA  GLN B 714      -2.724  22.156  36.823  1.00 30.44           C  
ATOM   2235  C   GLN B 714      -2.246  20.692  36.914  1.00 31.97           C  
ATOM   2236  O   GLN B 714      -3.067  19.810  37.157  1.00 31.84           O  
ATOM   2237  CB  GLN B 714      -2.797  22.635  35.362  1.00 33.24           C  
ATOM   2238  CG  GLN B 714      -3.780  23.791  35.181  1.00 60.57           C  
ATOM   2239  CD  GLN B 714      -3.582  24.533  33.886  1.00 85.73           C  
ATOM   2240  NE2 GLN B 714      -3.943  25.809  33.884  1.00 78.08           N  
ATOM   2241  OE1 GLN B 714      -3.113  23.981  32.881  1.00 82.29           O  
ATOM   2242  N   GLY B 715      -0.925  20.469  36.780  1.00 28.11           N  
ATOM   2243  CA  GLY B 715      -0.288  19.157  36.882  1.00 28.08           C  
ATOM   2244  C   GLY B 715      -0.655  18.495  38.193  1.00 33.14           C  
ATOM   2245  O   GLY B 715      -1.081  17.338  38.218  1.00 35.55           O  
ATOM   2246  N   GLN B 716      -0.551  19.256  39.277  1.00 28.42           N  
ATOM   2247  CA  GLN B 716      -0.922  18.815  40.625  1.00 28.25           C  
ATOM   2248  C   GLN B 716      -2.424  18.477  40.715  1.00 29.60           C  
ATOM   2249  O   GLN B 716      -2.772  17.446  41.272  1.00 30.42           O  
ATOM   2250  CB  GLN B 716      -0.599  19.919  41.640  1.00 29.25           C  
ATOM   2251  CG  GLN B 716       0.898  20.036  41.928  1.00 28.08           C  
ATOM   2252  CD  GLN B 716       1.379  18.873  42.745  1.00 39.79           C  
ATOM   2253  NE2 GLN B 716       2.358  18.172  42.228  1.00 35.78           N  
ATOM   2254  OE1 GLN B 716       0.881  18.587  43.840  1.00 37.27           O  
ATOM   2255  N   LEU B 717      -3.303  19.355  40.221  1.00 26.55           N  
ATOM   2256  CA  LEU B 717      -4.751  19.090  40.267  1.00 26.93           C  
ATOM   2257  C   LEU B 717      -5.096  17.747  39.569  1.00 28.66           C  
ATOM   2258  O   LEU B 717      -5.834  16.966  40.153  1.00 29.03           O  
ATOM   2259  CB  LEU B 717      -5.574  20.263  39.705  1.00 28.16           C  
ATOM   2260  CG  LEU B 717      -7.064  20.311  40.095  1.00 33.09           C  
ATOM   2261  CD1 LEU B 717      -7.258  21.115  41.338  1.00 34.48           C  
ATOM   2262  CD2 LEU B 717      -7.902  20.978  39.022  1.00 34.43           C  
ATOM   2263  N   GLY B 718      -4.523  17.480  38.389  1.00 25.00           N  
ATOM   2264  CA  GLY B 718      -4.712  16.215  37.681  1.00 25.51           C  
ATOM   2265  C   GLY B 718      -4.202  15.039  38.498  1.00 31.62           C  
ATOM   2266  O   GLY B 718      -4.883  14.010  38.562  1.00 33.45           O  
ATOM   2267  N   PHE B 719      -2.991  15.174  39.157  1.00 27.20           N  
ATOM   2268  CA  PHE B 719      -2.413  14.112  40.008  1.00 23.63           C  
ATOM   2269  C   PHE B 719      -3.353  13.803  41.168  1.00 26.81           C  
ATOM   2270  O   PHE B 719      -3.617  12.623  41.456  1.00 25.98           O  
ATOM   2271  CB  PHE B 719      -1.011  14.473  40.525  1.00 24.26           C  
ATOM   2272  CG  PHE B 719      -0.326  13.386  41.324  1.00 24.45           C  
ATOM   2273  CD1 PHE B 719       0.264  12.299  40.689  1.00 26.89           C  
ATOM   2274  CD2 PHE B 719      -0.308  13.423  42.719  1.00 25.98           C  
ATOM   2275  CE1 PHE B 719       0.867  11.274  41.428  1.00 28.08           C  
ATOM   2276  CE2 PHE B 719       0.291  12.395  43.456  1.00 28.66           C  
ATOM   2277  CZ  PHE B 719       0.886  11.335  42.802  1.00 27.22           C  
ATOM   2278  N   TYR B 720      -3.870  14.856  41.824  1.00 23.32           N  
ATOM   2279  CA  TYR B 720      -4.797  14.669  42.948  1.00 25.21           C  
ATOM   2280  C   TYR B 720      -6.061  14.007  42.474  1.00 29.45           C  
ATOM   2281  O   TYR B 720      -6.527  13.078  43.120  1.00 28.36           O  
ATOM   2282  CB  TYR B 720      -5.153  16.009  43.606  1.00 27.07           C  
ATOM   2283  CG  TYR B 720      -4.167  16.483  44.652  1.00 28.31           C  
ATOM   2284  CD1 TYR B 720      -2.868  16.855  44.300  1.00 28.40           C  
ATOM   2285  CD2 TYR B 720      -4.538  16.582  45.985  1.00 30.37           C  
ATOM   2286  CE1 TYR B 720      -1.963  17.296  45.253  1.00 26.82           C  
ATOM   2287  CE2 TYR B 720      -3.644  17.031  46.948  1.00 31.90           C  
ATOM   2288  CZ  TYR B 720      -2.358  17.390  46.575  1.00 36.90           C  
ATOM   2289  OH  TYR B 720      -1.468  17.833  47.507  1.00 35.59           O  
ATOM   2290  N   ASN B 721      -6.585  14.439  41.313  1.00 27.75           N  
ATOM   2291  CA  ASN B 721      -7.811  13.870  40.795  1.00 28.24           C  
ATOM   2292  C   ASN B 721      -7.667  12.430  40.268  1.00 33.17           C  
ATOM   2293  O   ASN B 721      -8.541  11.597  40.548  1.00 33.14           O  
ATOM   2294  CB  ASN B 721      -8.433  14.807  39.759  1.00 24.12           C  
ATOM   2295  CG  ASN B 721      -9.270  15.885  40.426  1.00 43.19           C  
ATOM   2296  ND2 ASN B 721      -9.101  17.140  40.017  1.00 32.38           N  
ATOM   2297  OD1 ASN B 721     -10.085  15.614  41.327  1.00 32.47           O  
ATOM   2298  N   ALA B 722      -6.579  12.121  39.546  1.00 29.38           N  
ATOM   2299  CA  ALA B 722      -6.405  10.778  38.953  1.00 29.18           C  
ATOM   2300  C   ALA B 722      -5.649   9.744  39.809  1.00 32.54           C  
ATOM   2301  O   ALA B 722      -5.826   8.539  39.621  1.00 34.78           O  
ATOM   2302  CB  ALA B 722      -5.749  10.898  37.593  1.00 30.17           C  
ATOM   2303  N   VAL B 723      -4.808  10.199  40.735  1.00 28.70           N  
ATOM   2304  CA  VAL B 723      -4.022   9.274  41.559  1.00 26.37           C  
ATOM   2305  C   VAL B 723      -4.340   9.338  43.036  1.00 29.70           C  
ATOM   2306  O   VAL B 723      -4.759   8.308  43.597  1.00 28.73           O  
ATOM   2307  CB  VAL B 723      -2.482   9.472  41.332  1.00 29.70           C  
ATOM   2308  CG1 VAL B 723      -1.658   8.439  42.110  1.00 28.58           C  
ATOM   2309  CG2 VAL B 723      -2.115   9.462  39.839  1.00 29.61           C  
ATOM   2310  N   ALA B 724      -4.071  10.513  43.696  1.00 24.66           N  
ATOM   2311  CA  ALA B 724      -4.216  10.663  45.145  1.00 25.45           C  
ATOM   2312  C   ALA B 724      -5.625  10.428  45.683  1.00 33.21           C  
ATOM   2313  O   ALA B 724      -5.783   9.622  46.615  1.00 33.49           O  
ATOM   2314  CB  ALA B 724      -3.690  12.030  45.605  1.00 26.13           C  
ATOM   2315  N   ILE B 725      -6.648  11.132  45.139  1.00 29.36           N  
ATOM   2316  CA  ILE B 725      -8.032  10.959  45.605  1.00 28.52           C  
ATOM   2317  C   ILE B 725      -8.472   9.497  45.474  1.00 32.04           C  
ATOM   2318  O   ILE B 725      -8.837   8.931  46.500  1.00 30.63           O  
ATOM   2319  CB  ILE B 725      -9.045  11.963  44.993  1.00 32.74           C  
ATOM   2320  CG1 ILE B 725      -8.694  13.453  45.375  1.00 31.91           C  
ATOM   2321  CG2 ILE B 725     -10.491  11.592  45.386  1.00 35.34           C  
ATOM   2322  CD1 ILE B 725      -8.951  13.879  46.887  1.00 26.01           C  
ATOM   2323  N   PRO B 726      -8.394   8.821  44.292  1.00 28.91           N  
ATOM   2324  CA  PRO B 726      -8.817   7.408  44.250  1.00 28.22           C  
ATOM   2325  C   PRO B 726      -8.099   6.539  45.286  1.00 33.22           C  
ATOM   2326  O   PRO B 726      -8.734   5.676  45.928  1.00 33.03           O  
ATOM   2327  CB  PRO B 726      -8.501   6.992  42.803  1.00 29.59           C  
ATOM   2328  CG  PRO B 726      -8.558   8.274  42.027  1.00 32.41           C  
ATOM   2329  CD  PRO B 726      -7.975   9.295  42.945  1.00 28.72           C  
ATOM   2330  N   CYS B 727      -6.790   6.793  45.484  1.00 29.43           N  
ATOM   2331  CA  CYS B 727      -5.954   6.057  46.433  1.00 28.34           C  
ATOM   2332  C   CYS B 727      -6.550   6.075  47.840  1.00 31.49           C  
ATOM   2333  O   CYS B 727      -6.887   5.022  48.374  1.00 31.63           O  
ATOM   2334  CB  CYS B 727      -4.529   6.590  46.434  1.00 29.01           C  
ATOM   2335  SG  CYS B 727      -3.470   5.843  47.696  1.00 32.69           S  
ATOM   2336  N   TYR B 728      -6.680   7.275  48.426  1.00 27.68           N  
ATOM   2337  CA  TYR B 728      -7.228   7.466  49.772  1.00 27.03           C  
ATOM   2338  C   TYR B 728      -8.719   7.099  49.851  1.00 29.86           C  
ATOM   2339  O   TYR B 728      -9.174   6.688  50.918  1.00 25.34           O  
ATOM   2340  CB  TYR B 728      -6.929   8.891  50.294  1.00 27.48           C  
ATOM   2341  CG  TYR B 728      -5.433   9.131  50.400  1.00 27.23           C  
ATOM   2342  CD1 TYR B 728      -4.786  10.020  49.547  1.00 28.72           C  
ATOM   2343  CD2 TYR B 728      -4.649   8.399  51.296  1.00 27.71           C  
ATOM   2344  CE1 TYR B 728      -3.399  10.195  49.596  1.00 30.37           C  
ATOM   2345  CE2 TYR B 728      -3.265   8.552  51.340  1.00 28.29           C  
ATOM   2346  CZ  TYR B 728      -2.643   9.454  50.491  1.00 35.09           C  
ATOM   2347  OH  TYR B 728      -1.281   9.626  50.544  1.00 33.56           O  
ATOM   2348  N   THR B 729      -9.467   7.228  48.725  1.00 27.13           N  
ATOM   2349  CA  THR B 729     -10.887   6.869  48.702  1.00 28.98           C  
ATOM   2350  C   THR B 729     -11.005   5.355  48.917  1.00 35.77           C  
ATOM   2351  O   THR B 729     -11.719   4.927  49.811  1.00 36.38           O  
ATOM   2352  CB  THR B 729     -11.556   7.366  47.409  1.00 39.83           C  
ATOM   2353  CG2 THR B 729     -13.058   6.978  47.325  1.00 39.04           C  
ATOM   2354  OG1 THR B 729     -11.422   8.786  47.363  1.00 36.74           O  
ATOM   2355  N   THR B 730     -10.275   4.562  48.126  1.00 34.63           N  
ATOM   2356  CA  THR B 730     -10.284   3.105  48.247  1.00 35.04           C  
ATOM   2357  C   THR B 730      -9.722   2.655  49.599  1.00 40.56           C  
ATOM   2358  O   THR B 730     -10.250   1.707  50.188  1.00 42.05           O  
ATOM   2359  CB  THR B 730      -9.599   2.476  47.045  1.00 38.84           C  
ATOM   2360  CG2 THR B 730      -9.608   0.948  47.091  1.00 35.74           C  
ATOM   2361  OG1 THR B 730     -10.275   2.919  45.866  1.00 40.37           O  
ATOM   2362  N   LEU B 731      -8.662   3.326  50.085  1.00 35.92           N  
ATOM   2363  CA  LEU B 731      -8.053   2.997  51.374  1.00 35.70           C  
ATOM   2364  C   LEU B 731      -9.063   3.195  52.513  1.00 38.36           C  
ATOM   2365  O   LEU B 731      -9.185   2.308  53.351  1.00 37.62           O  
ATOM   2366  CB  LEU B 731      -6.767   3.809  51.622  1.00 35.95           C  
ATOM   2367  CG  LEU B 731      -5.926   3.371  52.839  1.00 40.45           C  
ATOM   2368  CD1 LEU B 731      -5.146   2.090  52.555  1.00 41.36           C  
ATOM   2369  CD2 LEU B 731      -4.996   4.459  53.271  1.00 40.80           C  
ATOM   2370  N   THR B 732      -9.799   4.334  52.527  1.00 34.69           N  
ATOM   2371  CA  THR B 732     -10.828   4.641  53.525  1.00 35.43           C  
ATOM   2372  C   THR B 732     -11.962   3.581  53.484  1.00 41.32           C  
ATOM   2373  O   THR B 732     -12.528   3.255  54.526  1.00 40.46           O  
ATOM   2374  CB  THR B 732     -11.352   6.051  53.303  1.00 43.26           C  
ATOM   2375  CG2 THR B 732     -12.407   6.446  54.301  1.00 42.48           C  
ATOM   2376  OG1 THR B 732     -10.262   6.971  53.388  1.00 47.28           O  
ATOM   2377  N   GLN B 733     -12.283   3.050  52.278  1.00 38.30           N  
ATOM   2378  CA  GLN B 733     -13.312   2.028  52.091  1.00 38.64           C  
ATOM   2379  C   GLN B 733     -12.871   0.752  52.791  1.00 43.63           C  
ATOM   2380  O   GLN B 733     -13.628   0.215  53.603  1.00 44.07           O  
ATOM   2381  CB  GLN B 733     -13.562   1.761  50.591  1.00 40.30           C  
ATOM   2382  CG  GLN B 733     -14.426   2.820  49.912  1.00 55.62           C  
ATOM   2383  CD  GLN B 733     -14.538   2.661  48.413  1.00 74.19           C  
ATOM   2384  NE2 GLN B 733     -15.227   3.603  47.783  1.00 62.88           N  
ATOM   2385  OE1 GLN B 733     -14.013   1.719  47.805  1.00 69.76           O  
ATOM   2386  N   ILE B 734     -11.633   0.285  52.503  1.00 38.58           N  
ATOM   2387  CA  ILE B 734     -11.089  -0.929  53.114  1.00 38.06           C  
ATOM   2388  C   ILE B 734     -10.814  -0.721  54.618  1.00 42.61           C  
ATOM   2389  O   ILE B 734     -11.224  -1.545  55.431  1.00 39.83           O  
ATOM   2390  CB  ILE B 734      -9.848  -1.449  52.340  1.00 41.26           C  
ATOM   2391  CG1 ILE B 734     -10.171  -1.638  50.836  1.00 41.41           C  
ATOM   2392  CG2 ILE B 734      -9.295  -2.756  52.964  1.00 41.88           C  
ATOM   2393  CD1 ILE B 734      -8.929  -1.919  49.906  1.00 48.09           C  
ATOM   2394  N   LEU B 735     -10.122   0.390  54.977  1.00 41.27           N  
ATOM   2395  CA  LEU B 735      -9.756   0.748  56.344  1.00 40.60           C  
ATOM   2396  C   LEU B 735     -10.375   2.099  56.753  1.00 41.16           C  
ATOM   2397  O   LEU B 735      -9.696   3.133  56.664  1.00 37.41           O  
ATOM   2398  CB  LEU B 735      -8.220   0.737  56.529  1.00 41.21           C  
ATOM   2399  CG  LEU B 735      -7.456  -0.482  56.000  1.00 46.65           C  
ATOM   2400  CD1 LEU B 735      -5.979  -0.161  55.818  1.00 47.03           C  
ATOM   2401  CD2 LEU B 735      -7.643  -1.681  56.905  1.00 49.15           C  
ATOM   2402  N   PRO B 736     -11.656   2.110  57.244  1.00 37.15           N  
ATOM   2403  CA  PRO B 736     -12.288   3.383  57.637  1.00 36.12           C  
ATOM   2404  C   PRO B 736     -11.481   4.298  58.575  1.00 38.53           C  
ATOM   2405  O   PRO B 736     -11.598   5.505  58.357  1.00 38.42           O  
ATOM   2406  CB  PRO B 736     -13.616   2.952  58.256  1.00 38.14           C  
ATOM   2407  CG  PRO B 736     -13.923   1.648  57.590  1.00 42.70           C  
ATOM   2408  CD  PRO B 736     -12.591   0.979  57.426  1.00 38.82           C  
ATOM   2409  N   PRO B 737     -10.633   3.841  59.546  1.00 33.86           N  
ATOM   2410  CA  PRO B 737      -9.896   4.811  60.387  1.00 33.46           C  
ATOM   2411  C   PRO B 737      -8.860   5.651  59.628  1.00 37.82           C  
ATOM   2412  O   PRO B 737      -8.340   6.598  60.205  1.00 39.36           O  
ATOM   2413  CB  PRO B 737      -9.196   3.924  61.424  1.00 35.18           C  
ATOM   2414  CG  PRO B 737      -9.964   2.640  61.416  1.00 39.29           C  
ATOM   2415  CD  PRO B 737     -10.326   2.463  59.979  1.00 35.17           C  
ATOM   2416  N   THR B 738      -8.577   5.332  58.348  1.00 32.87           N  
ATOM   2417  CA  THR B 738      -7.615   6.077  57.516  1.00 32.05           C  
ATOM   2418  C   THR B 738      -8.256   7.295  56.849  1.00 36.25           C  
ATOM   2419  O   THR B 738      -7.572   8.017  56.100  1.00 34.44           O  
ATOM   2420  CB  THR B 738      -6.930   5.173  56.481  1.00 32.60           C  
ATOM   2421  CG2 THR B 738      -6.207   3.983  57.106  1.00 32.61           C  
ATOM   2422  OG1 THR B 738      -7.883   4.759  55.505  1.00 27.55           O  
ATOM   2423  N   GLU B 739      -9.565   7.523  57.124  1.00 34.54           N  
ATOM   2424  CA  GLU B 739     -10.382   8.635  56.618  1.00 33.80           C  
ATOM   2425  C   GLU B 739      -9.665   9.997  56.774  1.00 35.95           C  
ATOM   2426  O   GLU B 739      -9.728  10.769  55.828  1.00 36.85           O  
ATOM   2427  CB  GLU B 739     -11.769   8.650  57.307  1.00 35.57           C  
ATOM   2428  CG  GLU B 739     -12.853   9.428  56.564  1.00 51.11           C  
ATOM   2429  CD  GLU B 739     -12.915  10.923  56.824  1.00 86.29           C  
ATOM   2430  OE1 GLU B 739     -12.831  11.329  58.008  1.00 95.56           O  
ATOM   2431  OE2 GLU B 739     -13.052  11.692  55.844  1.00 83.03           O1-
ATOM   2432  N   PRO B 740      -8.963  10.341  57.896  1.00 31.36           N  
ATOM   2433  CA  PRO B 740      -8.289  11.652  57.952  1.00 30.94           C  
ATOM   2434  C   PRO B 740      -7.332  11.931  56.768  1.00 33.56           C  
ATOM   2435  O   PRO B 740      -7.187  13.092  56.384  1.00 33.33           O  
ATOM   2436  CB  PRO B 740      -7.532  11.605  59.282  1.00 32.71           C  
ATOM   2437  CG  PRO B 740      -8.342  10.672  60.119  1.00 37.56           C  
ATOM   2438  CD  PRO B 740      -8.779   9.607  59.166  1.00 32.42           C  
ATOM   2439  N   LEU B 741      -6.718  10.872  56.172  1.00 27.68           N  
ATOM   2440  CA  LEU B 741      -5.812  11.009  55.023  1.00 26.86           C  
ATOM   2441  C   LEU B 741      -6.593  11.498  53.796  1.00 33.78           C  
ATOM   2442  O   LEU B 741      -6.090  12.338  53.053  1.00 34.11           O  
ATOM   2443  CB  LEU B 741      -5.114   9.672  54.695  1.00 26.27           C  
ATOM   2444  CG  LEU B 741      -4.066   9.135  55.674  1.00 31.58           C  
ATOM   2445  CD1 LEU B 741      -3.688   7.675  55.327  1.00 32.05           C  
ATOM   2446  CD2 LEU B 741      -2.826  10.007  55.690  1.00 36.63           C  
ATOM   2447  N   LEU B 742      -7.820  10.973  53.580  1.00 31.56           N  
ATOM   2448  CA  LEU B 742      -8.655  11.376  52.443  1.00 31.41           C  
ATOM   2449  C   LEU B 742      -9.081  12.825  52.632  1.00 31.12           C  
ATOM   2450  O   LEU B 742      -8.991  13.607  51.697  1.00 27.96           O  
ATOM   2451  CB  LEU B 742      -9.875  10.442  52.293  1.00 31.61           C  
ATOM   2452  CG  LEU B 742     -10.966  10.786  51.250  1.00 34.74           C  
ATOM   2453  CD1 LEU B 742     -10.407  10.865  49.838  1.00 33.78           C  
ATOM   2454  CD2 LEU B 742     -12.092   9.760  51.307  1.00 35.78           C  
ATOM   2455  N   LYS B 743      -9.491  13.174  53.861  1.00 26.71           N  
ATOM   2456  CA  LYS B 743      -9.923  14.515  54.252  1.00 26.19           C  
ATOM   2457  C   LYS B 743      -8.808  15.562  54.008  1.00 28.72           C  
ATOM   2458  O   LYS B 743      -9.070  16.604  53.395  1.00 29.94           O  
ATOM   2459  CB  LYS B 743     -10.358  14.500  55.731  1.00 28.08           C  
ATOM   2460  CG  LYS B 743     -11.280  15.656  56.135  1.00 52.54           C  
ATOM   2461  CD  LYS B 743     -10.534  16.793  56.788  1.00 64.11           C  
ATOM   2462  CE  LYS B 743     -11.439  17.805  57.436  1.00 77.12           C  
ATOM   2463  NZ  LYS B 743     -10.675  18.586  58.433  1.00 83.66           N1+
ATOM   2464  N   ALA B 744      -7.571  15.277  54.450  1.00 26.04           N  
ATOM   2465  CA  ALA B 744      -6.427  16.195  54.250  1.00 25.90           C  
ATOM   2466  C   ALA B 744      -6.055  16.280  52.748  1.00 27.88           C  
ATOM   2467  O   ALA B 744      -5.715  17.351  52.217  1.00 24.77           O  
ATOM   2468  CB  ALA B 744      -5.249  15.716  55.054  1.00 26.84           C  
ATOM   2469  N   CYS B 745      -6.140  15.136  52.072  1.00 27.55           N  
ATOM   2470  CA  CYS B 745      -5.846  15.101  50.629  1.00 29.67           C  
ATOM   2471  C   CYS B 745      -6.796  16.055  49.875  1.00 35.36           C  
ATOM   2472  O   CYS B 745      -6.328  16.829  49.057  1.00 35.86           O  
ATOM   2473  CB  CYS B 745      -5.923  13.685  50.076  1.00 29.46           C  
ATOM   2474  SG  CYS B 745      -5.698  13.607  48.291  1.00 33.22           S  
ATOM   2475  N   ARG B 746      -8.116  16.015  50.193  1.00 32.75           N  
ATOM   2476  CA  ARG B 746      -9.162  16.875  49.616  1.00 32.32           C  
ATOM   2477  C   ARG B 746      -8.880  18.349  49.966  1.00 32.97           C  
ATOM   2478  O   ARG B 746      -9.098  19.210  49.141  1.00 31.22           O  
ATOM   2479  CB  ARG B 746     -10.550  16.473  50.156  1.00 33.22           C  
ATOM   2480  CG  ARG B 746     -11.112  15.163  49.598  1.00 34.62           C  
ATOM   2481  CD  ARG B 746     -12.369  14.789  50.371  1.00 36.88           C  
ATOM   2482  NE  ARG B 746     -13.092  13.652  49.783  1.00 34.54           N  
ATOM   2483  CZ  ARG B 746     -13.982  12.926  50.446  1.00 39.55           C  
ATOM   2484  NH1 ARG B 746     -14.271  13.211  51.705  1.00 32.78           N1+
ATOM   2485  NH2 ARG B 746     -14.594  11.915  49.855  1.00 24.17           N  
ATOM   2486  N   ASP B 747      -8.393  18.645  51.181  1.00 30.82           N  
ATOM   2487  CA  ASP B 747      -8.078  20.033  51.584  1.00 31.13           C  
ATOM   2488  C   ASP B 747      -6.951  20.628  50.702  1.00 36.89           C  
ATOM   2489  O   ASP B 747      -7.054  21.780  50.252  1.00 36.83           O  
ATOM   2490  CB  ASP B 747      -7.712  20.099  53.089  1.00 34.02           C  
ATOM   2491  CG  ASP B 747      -8.874  20.015  54.088  1.00 51.69           C  
ATOM   2492  OD1 ASP B 747      -8.715  20.509  55.229  1.00 54.73           O  
ATOM   2493  OD2 ASP B 747      -9.936  19.467  53.728  1.00 59.53           O1-
ATOM   2494  N   ASN B 748      -5.891  19.824  50.420  1.00 32.74           N  
ATOM   2495  CA  ASN B 748      -4.790  20.269  49.563  1.00 31.79           C  
ATOM   2496  C   ASN B 748      -5.205  20.437  48.113  1.00 34.47           C  
ATOM   2497  O   ASN B 748      -4.705  21.338  47.439  1.00 30.93           O  
ATOM   2498  CB  ASN B 748      -3.575  19.373  49.708  1.00 33.58           C  
ATOM   2499  CG  ASN B 748      -2.857  19.636  50.995  1.00 41.66           C  
ATOM   2500  ND2 ASN B 748      -2.476  18.564  51.708  1.00 25.65           N  
ATOM   2501  OD1 ASN B 748      -2.644  20.804  51.365  1.00 30.88           O  
ATOM   2502  N   LEU B 749      -6.134  19.596  47.646  1.00 31.73           N  
ATOM   2503  CA  LEU B 749      -6.658  19.675  46.289  1.00 32.18           C  
ATOM   2504  C   LEU B 749      -7.347  21.044  46.084  1.00 36.87           C  
ATOM   2505  O   LEU B 749      -7.100  21.688  45.066  1.00 35.69           O  
ATOM   2506  CB  LEU B 749      -7.648  18.521  46.088  1.00 32.68           C  
ATOM   2507  CG  LEU B 749      -8.456  18.398  44.780  1.00 38.96           C  
ATOM   2508  CD1 LEU B 749      -7.649  18.728  43.594  1.00 41.50           C  
ATOM   2509  CD2 LEU B 749      -8.901  16.991  44.593  1.00 37.22           C  
ATOM   2510  N   SER B 750      -8.210  21.479  47.047  1.00 31.81           N  
ATOM   2511  CA  SER B 750      -8.903  22.770  46.932  1.00 31.27           C  
ATOM   2512  C   SER B 750      -7.891  23.915  46.977  1.00 36.41           C  
ATOM   2513  O   SER B 750      -8.095  24.934  46.325  1.00 36.98           O  
ATOM   2514  CB  SER B 750      -9.975  22.926  48.005  1.00 32.57           C  
ATOM   2515  OG  SER B 750      -9.505  22.352  49.208  1.00 40.08           O  
ATOM   2516  N   GLN B 751      -6.777  23.732  47.718  1.00 33.53           N  
ATOM   2517  CA  GLN B 751      -5.696  24.737  47.779  1.00 32.34           C  
ATOM   2518  C   GLN B 751      -5.035  24.885  46.410  1.00 37.72           C  
ATOM   2519  O   GLN B 751      -4.711  25.996  45.997  1.00 37.74           O  
ATOM   2520  CB  GLN B 751      -4.648  24.363  48.826  1.00 32.29           C  
ATOM   2521  CG  GLN B 751      -5.108  24.613  50.249  1.00 41.96           C  
ATOM   2522  CD  GLN B 751      -5.350  26.078  50.521  1.00 58.15           C  
ATOM   2523  NE2 GLN B 751      -6.612  26.458  50.661  1.00 56.46           N  
ATOM   2524  OE1 GLN B 751      -4.421  26.887  50.598  1.00 54.94           O  
ATOM   2525  N   TRP B 752      -4.863  23.762  45.692  1.00 33.34           N  
ATOM   2526  CA  TRP B 752      -4.284  23.776  44.359  1.00 33.16           C  
ATOM   2527  C   TRP B 752      -5.234  24.442  43.373  1.00 38.77           C  
ATOM   2528  O   TRP B 752      -4.773  25.162  42.489  1.00 40.32           O  
ATOM   2529  CB  TRP B 752      -3.872  22.361  43.916  1.00 31.44           C  
ATOM   2530  CG  TRP B 752      -2.554  21.921  44.489  1.00 32.16           C  
ATOM   2531  CD1 TRP B 752      -2.331  20.875  45.337  1.00 34.93           C  
ATOM   2532  CD2 TRP B 752      -1.282  22.526  44.251  1.00 31.83           C  
ATOM   2533  CE2 TRP B 752      -0.328  21.796  44.985  1.00 35.90           C  
ATOM   2534  CE3 TRP B 752      -0.846  23.617  43.468  1.00 33.28           C  
ATOM   2535  NE1 TRP B 752      -0.994  20.787  45.631  1.00 34.12           N  
ATOM   2536  CZ2 TRP B 752       1.034  22.121  44.965  1.00 35.72           C  
ATOM   2537  CZ3 TRP B 752       0.504  23.932  43.443  1.00 34.61           C  
ATOM   2538  CH2 TRP B 752       1.426  23.190  44.180  1.00 35.27           C  
ATOM   2539  N   GLU B 753      -6.551  24.230  43.525  1.00 34.99           N  
ATOM   2540  CA  GLU B 753      -7.552  24.872  42.666  1.00 35.56           C  
ATOM   2541  C   GLU B 753      -7.424  26.399  42.871  1.00 39.58           C  
ATOM   2542  O   GLU B 753      -7.418  27.157  41.902  1.00 38.01           O  
ATOM   2543  CB  GLU B 753      -8.975  24.456  43.074  1.00 37.18           C  
ATOM   2544  CG  GLU B 753      -9.342  23.013  42.834  1.00 41.69           C  
ATOM   2545  CD  GLU B 753     -10.783  22.682  43.162  1.00 73.98           C  
ATOM   2546  OE1 GLU B 753     -11.113  22.564  44.367  1.00 48.20           O  
ATOM   2547  OE2 GLU B 753     -11.585  22.535  42.210  1.00 88.05           O1-
ATOM   2548  N   LYS B 754      -7.303  26.834  44.148  1.00 37.18           N  
ATOM   2549  CA  LYS B 754      -7.169  28.247  44.521  1.00 37.46           C  
ATOM   2550  C   LYS B 754      -5.969  28.904  43.822  1.00 41.47           C  
ATOM   2551  O   LYS B 754      -6.069  30.046  43.374  1.00 41.11           O  
ATOM   2552  CB  LYS B 754      -7.061  28.378  46.047  1.00 41.90           C  
ATOM   2553  CG  LYS B 754      -8.393  28.307  46.774  1.00 56.24           C  
ATOM   2554  CD  LYS B 754      -8.190  28.497  48.269  1.00 63.51           C  
ATOM   2555  CE  LYS B 754      -9.438  28.207  49.061  1.00 77.41           C  
ATOM   2556  NZ  LYS B 754      -9.193  28.324  50.525  1.00 91.53           N1+
ATOM   2557  N   VAL B 755      -4.842  28.168  43.715  1.00 38.30           N  
ATOM   2558  CA  VAL B 755      -3.623  28.633  43.048  1.00 37.68           C  
ATOM   2559  C   VAL B 755      -3.917  28.801  41.545  1.00 41.11           C  
ATOM   2560  O   VAL B 755      -3.548  29.825  40.967  1.00 40.97           O  
ATOM   2561  CB  VAL B 755      -2.409  27.698  43.303  1.00 40.72           C  
ATOM   2562  CG1 VAL B 755      -1.193  28.118  42.482  1.00 39.90           C  
ATOM   2563  CG2 VAL B 755      -2.052  27.647  44.783  1.00 40.58           C  
ATOM   2564  N   ILE B 756      -4.562  27.803  40.923  1.00 37.75           N  
ATOM   2565  CA  ILE B 756      -4.912  27.827  39.487  1.00 38.29           C  
ATOM   2566  C   ILE B 756      -5.808  29.074  39.185  1.00 44.79           C  
ATOM   2567  O   ILE B 756      -5.602  29.758  38.168  1.00 42.09           O  
ATOM   2568  CB  ILE B 756      -5.589  26.477  39.045  1.00 40.44           C  
ATOM   2569  CG1 ILE B 756      -4.630  25.276  39.138  1.00 39.23           C  
ATOM   2570  CG2 ILE B 756      -6.217  26.551  37.636  1.00 41.79           C  
ATOM   2571  CD1 ILE B 756      -5.304  23.887  38.922  1.00 38.60           C  
ATOM   2572  N   ARG B 757      -6.791  29.356  40.083  1.00 44.46           N  
ATOM   2573  CA  ARG B 757      -7.708  30.482  39.916  1.00 45.94           C  
ATOM   2574  C   ARG B 757      -7.157  31.848  40.358  1.00 52.70           C  
ATOM   2575  O   ARG B 757      -7.770  32.847  40.001  1.00 52.96           O  
ATOM   2576  CB  ARG B 757      -9.047  30.222  40.633  1.00 45.62           C  
ATOM   2577  CG  ARG B 757      -9.787  28.963  40.200  1.00 49.81           C  
ATOM   2578  CD  ARG B 757     -11.201  28.969  40.717  1.00 58.65           C  
ATOM   2579  NE  ARG B 757     -11.277  29.105  42.176  1.00 74.48           N  
ATOM   2580  CZ  ARG B 757     -11.350  28.083  43.026  1.00 85.78           C  
ATOM   2581  NH1 ARG B 757     -11.380  26.835  42.575  1.00 63.96           N1+
ATOM   2582  NH2 ARG B 757     -11.405  28.304  44.334  1.00 70.57           N  
ATOM   2583  N   GLY B 758      -6.093  31.872  41.168  1.00 50.29           N  
ATOM   2584  CA  GLY B 758      -5.489  33.098  41.683  1.00 67.49           C  
ATOM   2585  C   GLY B 758      -6.303  33.764  42.772  1.00 85.65           C  
ATOM   2586  O   GLY B 758      -6.734  33.113  43.726  1.00 55.52           O  
TER   
HETATM 2587 ZN    ZN B 801       8.893   6.757  47.935  1.00 52.06          ZN2+
HETATM 2588 MG    MG B 802      10.288   4.560  44.971  1.00 40.87          MG2+
HETATM 2589  N   4XU B 803       3.132  14.850  42.916  1.00 38.85           N  
HETATM 2590  C   4XU B 803       3.122  14.398  44.174  1.00 39.36           C  
HETATM 2591  O   4XU B 803       3.741  14.179  40.720  1.00 41.41           O  
HETATM 2592 CL   4XU B 803       2.488  15.494  45.312  1.00 43.32          CL  
HETATM 2593  C1  4XU B 803       3.647  13.947  42.080  1.00 38.55           C  
HETATM 2594  N2  4XU B 803       4.123  12.743  42.387  1.00 37.42           N  
HETATM 2595  C3  4XU B 803       4.114  12.354  43.665  1.00 36.14           C  
HETATM 2596  C4  4XU B 803       3.594  13.187  44.622  1.00 31.56           C  
HETATM 2597  N5  4XU B 803       4.641  11.099  44.065  1.00 36.97           N  
HETATM 2598  C6  4XU B 803       3.545  12.818  46.065  1.00 27.42           C  
HETATM 2599  C7  4XU B 803       5.314  10.376  42.998  1.00 37.06           C  
HETATM 2600  C8  4XU B 803       6.706  10.750  42.620  1.00 37.42           C  
HETATM 2601  C9  4XU B 803       8.855  11.816  42.254  1.00 35.97           C  
HETATM 2602  N10 4XU B 803       8.809  10.664  41.626  1.00 33.17           N  
HETATM 2603  C11 4XU B 803       7.600  10.058  41.830  1.00 35.04           C  
HETATM 2604  C12 4XU B 803       7.359   8.751  41.181  1.00 38.68           C  
HETATM 2605  C13 4XU B 803      10.002  12.744  42.272  1.00 37.52           C  
HETATM 2606  C14 4XU B 803       3.126  15.409  40.365  1.00 38.70           C  
HETATM 2607  C15 4XU B 803       3.478  15.621  38.903  1.00 34.11           C  
HETATM 2608  C16 4XU B 803       2.216  15.992  38.155  1.00 32.67           C  
HETATM 2609  C17 4XU B 803       2.503  16.839  36.956  1.00 34.16           C  
HETATM 2610  C18 4XU B 803       2.041  16.384  35.736  1.00 33.18           C  
HETATM 2611  C19 4XU B 803       2.279  17.144  34.615  1.00 33.79           C  
HETATM 2612  C20 4XU B 803       2.960  18.332  34.762  1.00 30.41           C  
HETATM 2613  C21 4XU B 803       3.388  18.734  36.020  1.00 33.15           C  
HETATM 2614  N22 4XU B 803       3.171  17.994  37.118  1.00 34.19           N  
HETATM 2615  C23 4XU B 803       3.179  19.100  33.647  1.00 30.34           C  
HETATM 2616  C24 4XU B 803       3.869  20.290  33.771  1.00 28.40           C  
HETATM 2617  C25 4XU B 803       4.340  20.687  35.000  1.00 25.72           C  
HETATM 2618  C26 4XU B 803       4.085  19.918  36.112  1.00 30.14           C  
HETATM 2619  S   4XU B 803       7.439  12.218  43.125  1.00 35.87           S  
HETATM 2620  O   HOH B 901      16.937  14.114  39.550  1.00 36.22           O  
HETATM 2621  O   HOH B 902       2.287   2.454  44.464  1.00 31.21           O  
HETATM 2622  O   HOH B 903      10.224   2.823  46.041  1.00 33.37           O  
HETATM 2623  O   HOH B 904      12.012  14.165  50.890  1.00 36.36           O  
HETATM 2624  O   HOH B 905       8.864   3.760  43.944  1.00 38.40           O  
HETATM 2625  O   HOH B 906       6.084   9.902  46.699  1.00 45.98           O  
HETATM 2626  O   HOH B 907      16.471  20.767  40.212  1.00 37.92           O  
HETATM 2627  O   HOH B 908       4.533  11.213  57.677  1.00 35.14           O  
HETATM 2628  O   HOH B 909       1.022  18.240  46.527  1.00 28.30           O  
HETATM 2629  O   HOH B 910       8.844   5.162  46.253  1.00 34.21           O  
HETATM 2630  O   HOH B 911      14.197  20.299  33.259  1.00 38.81           O  
HETATM 2631  O   HOH B 912      -1.608  15.614  36.158  1.00 30.20           O  
HETATM 2632  O   HOH B 913      10.025   6.467  43.994  1.00 33.68           O  
HETATM 2633  O   HOH B 914      10.543   8.997  40.246  1.00 39.30           O  
HETATM 2634  O   HOH B 915       3.402  17.777  47.987  1.00 35.39           O  
HETATM 2635  O   HOH B 916      11.159   6.653  41.556  1.00 30.57           O  
HETATM 2636  O   HOH B 917      -0.996  25.333  35.846  1.00 31.06           O  
HETATM 2637  O   HOH B 918      11.689   4.027  43.491  1.00 32.71           O  
HETATM 2638  O   HOH B 919      17.108   6.734  40.790  1.00 41.82           O  
HETATM 2639  O   HOH B 920       2.255  -6.252  49.455  1.00 41.99           O  
HETATM 2640  O   HOH B 921       7.361  12.471  51.354  1.00 31.05           O  
HETATM 2641  O   HOH B 922       6.883   5.176  41.245  1.00 33.19           O  
HETATM 2642  O   HOH B 923     -11.325  12.963  41.688  1.00 50.90           O  
HETATM 2643  O   HOH B 924     -10.949 -15.853  49.387  1.00 55.88           O  
HETATM 2644  O   HOH B 925       4.032  15.748  31.600  1.00 30.00           O  
CONECT 2589 2593 2590
CONECT 2590 2589 2592 2596
CONECT 2591 2593 2606
CONECT 2592 2590
CONECT 2593 2589 2591 2594
CONECT 2594 2593 2595
CONECT 2595 2594 2596 2597
CONECT 2596 2590 2595 2598
CONECT 2597 2595 2599
CONECT 2598 2596
CONECT 2599 2597 2600
CONECT 2600 2599 2603 2619
CONECT 2601 2602 2605 2619
CONECT 2602 2601 2603
CONECT 2603 2600 2602 2604
CONECT 2604 2603
CONECT 2605 2601
CONECT 2606 2591 2607
CONECT 2607 2606 2608
CONECT 2608 2607 2609
CONECT 2609 2608 2614 2610
CONECT 2610 2609 2611
CONECT 2611 2610 2612
CONECT 2612 2611 2613 2615
CONECT 2613 2612 2614 2618
CONECT 2614 2609 2613
CONECT 2615 2612 2616
CONECT 2616 2615 2617
CONECT 2617 2616 2618
CONECT 2618 2613 2617
CONECT 2619 2601 2600
END
