# Supplementary material for: Solvent-Site Prediction for Fragment Docking and Its Implication on Fragment-Based Drug Discovery
Source: J Chem Inf Model. 2025 Nov 24;65(23):12959–77. doi: 10.1021/acs.jcim.5c02352 (PMC12690578; doi:10.1021/acs.jcim.5c02352)
Supplement: Supplementary file 3 [file ci5c02352_si_003.zip › Frag2Lead_dataset/2015-15/frag.sdf]

frag.A
 OpenBabel12052210023D

 16 17  0  0  0  0  0  0  0  0999 V2000
  -16.4560   -7.1570   62.7930 N   0  0  0  0  0  0  0  0  0  0  0  0
  -17.0280   -6.7440   61.6430 N   0  0  0  0  0  0  0  0  0  0  0  0
  -17.4580   -7.2410   63.6790 C   0  0  0  0  0  0  0  0  0  0  0  0
  -18.6640   -6.8450   63.0680 C   0  0  0  0  0  0  0  0  0  0  0  0
  -18.3620   -6.5390   61.7600 C   0  0  0  0  0  0  0  0  0  0  0  0
  -18.0190   -8.8790   65.3630 N   0  3  0  0  0  0  0  0  0  0  0  0
  -17.2340   -7.6700   65.0910 C   0  0  0  0  0  0  0  0  0  0  0  0
  -16.2380   -6.5800   60.4290 C   0  0  0  0  0  0  0  0  0  0  0  0
  -18.1460  -11.3460   68.2050 C   0  0  0  0  0  0  0  0  0  0  0  0
  -17.9130   -9.2220   66.7910 C   0  0  0  0  0  0  0  0  0  0  0  0
  -18.7990  -10.4140   67.2010 C   0  0  0  0  0  0  0  0  0  0  0  0
  -17.4820  -12.4930   67.8060 C   0  0  0  0  0  0  0  0  0  0  0  0
  -18.1880  -11.0670   69.5620 C   0  0  0  0  0  0  0  0  0  0  0  0
  -16.8970  -13.3380   68.7360 C   0  0  0  0  0  0  0  0  0  0  0  0
  -17.5810  -11.8720   70.5220 C   0  0  0  0  0  0  0  0  0  0  0  0
  -16.9500  -13.0250   70.0960 C   0  0  0  0  0  0  0  0  0  0  0  0
  1  2  1  0  0  0  0
  1  3  2  0  0  0  0
  2  5  1  0  0  0  0
  2  8  1  0  0  0  0
  3  4  1  0  0  0  0
  3  7  1  0  0  0  0
  4  5  2  0  0  0  0
  6  7  1  0  0  0  0
  6 10  1  0  0  0  0
  9 11  1  0  0  0  0
  9 12  2  0  0  0  0
  9 13  1  0  0  0  0
 10 11  1  0  0  0  0
 12 14  1  0  0  0  0
 13 15  2  0  0  0  0
 14 16  2  0  0  0  0
 15 16  1  0  0  0  0
M  CHG  1   6   1
M  END
$$$$
