# Supplementary material for: Solvent-Site Prediction for Fragment Docking and Its Implication on Fragment-Based Drug Discovery
Source: J Chem Inf Model. 2025 Nov 24;65(23):12959–77. doi: 10.1021/acs.jcim.5c02352 (PMC12690578; doi:10.1021/acs.jcim.5c02352)
Supplement: Supplementary file 3 [file ci5c02352_si_003.zip › Frag2Lead_dataset/2015-15/lead.sdf]

lead.A
 OpenBabel12052210023D

 21 24  0  0  1  0  0  0  0  0999 V2000
  -17.9060  -10.8280   68.1040 C   0  0  1  0  0  0  0  0  0  0  0  0
  -16.7690  -11.1660   70.2960 C   0  0  1  0  0  0  0  0  0  0  0  0
  -16.4850  -12.8100   68.4530 C   0  0  1  0  0  0  0  0  0  0  0  0
  -18.6350  -12.6710   69.6670 C   0  0  2  0  0  0  0  0  0  0  0  0
  -17.5730   -6.8450   63.7020 C   0  0  0  0  0  0  0  0  0  0  0  0
  -17.2660  -10.1200   69.2910 C   0  0  0  0  0  0  0  0  0  0  0  0
  -16.9730  -11.7980   67.4230 C   0  0  0  0  0  0  0  0  0  0  0  0
  -19.0840  -11.6090   68.6660 C   0  0  0  0  0  0  0  0  0  0  0  0
  -17.3920   -7.7190   62.6440 C   0  0  0  0  0  0  0  0  0  0  0  0
  -17.9090  -12.0240   70.8330 C   0  0  0  0  0  0  0  0  0  0  0  0
  -15.7820  -12.0850   69.6040 C   0  0  0  0  0  0  0  0  0  0  0  0
  -17.6730  -13.6070   68.9790 C   0  0  0  0  0  0  0  0  0  0  0  0
  -17.5820   -8.4350   65.4060 N   0  3  0  0  0  0  0  0  0  0  0  0
  -16.6930   -8.8930   62.8380 O   0  0  0  0  0  0  0  0  0  0  0  0
  -18.3700   -9.8640   67.0410 C   0  0  0  0  0  0  0  0  0  0  0  0
  -17.0440   -7.1450   65.0640 C   0  0  0  0  0  0  0  0  0  0  0  0
  -18.2720   -5.6840   63.4900 C   0  0  0  0  0  0  0  0  0  0  0  0
  -17.8780   -7.4550   61.3860 C   0  0  0  0  0  0  0  0  0  0  0  0
  -17.5310   -8.6130   66.8330 C   0  0  0  0  0  0  0  0  0  0  0  0
  -18.7630   -5.4110   62.2420 C   0  0  0  0  0  0  0  0  0  0  0  0
  -18.5690   -6.2790   61.1900 C   0  0  0  0  0  0  0  0  0  0  0  0
  1  6  1  0  0  0  0
  1  7  1  0  0  0  0
  1  8  1  0  0  0  0
  1 15  1  6  0  0  0
  2  6  1  6  0  0  0
  2 10  1  0  0  0  0
  2 11  1  0  0  0  0
  3  7  1  6  0  0  0
  3 11  1  0  0  0  0
  3 12  1  0  0  0  0
  4  8  1  6  0  0  0
  4 10  1  0  0  0  0
  4 12  1  0  0  0  0
  5  9  2  0  0  0  0
  5 16  1  0  0  0  0
  5 17  1  0  0  0  0
  9 14  1  0  0  0  0
  9 18  1  0  0  0  0
 13 16  1  0  0  0  0
 13 19  1  0  0  0  0
 15 19  1  0  0  0  0
 17 20  2  0  0  0  0
 18 21  2  0  0  0  0
 20 21  1  0  0  0  0
M  CHG  1  13   1
M  END
$$$$
