# Supplementary material for: Solvent-Site Prediction for Fragment Docking and Its Implication on Fragment-Based Drug Discovery
Source: J Chem Inf Model. 2025 Nov 24;65(23):12959–77. doi: 10.1021/acs.jcim.5c02352 (PMC12690578; doi:10.1021/acs.jcim.5c02352)
Supplement: Supplementary file 3 [file ci5c02352_si_003.zip › Frag2Lead_dataset/2015-15/rec-frag.pdb]

ATOM      1  N   THR A   2     -48.953 -11.757 103.678  1.00 46.05      A    N  
ATOM      2  CA  THR A   2     -50.380 -11.328 103.764  1.00 46.82      A    C  
ATOM      3  C   THR A   2     -50.889 -10.393 102.608  1.00 44.37      A    C  
ATOM      4  O   THR A   2     -51.782 -10.803 101.846  1.00 41.55      A    O  
ATOM      5  CB  THR A   2     -50.672 -10.731 105.147  1.00 50.61      A    C  
ATOM      6  CG2 THR A   2     -49.655  -9.649 105.514  1.00 54.52      A    C  
ATOM      7  OG1 THR A   2     -51.991 -10.186 105.146  1.00 59.20      A    O  
ATOM      8  N   LEU A   3     -50.344  -9.170 102.474  1.00 38.33      A    N  
ATOM      9  CA  LEU A   3     -50.698  -8.292 101.336  1.00 36.47      A    C  
ATOM     10  C   LEU A   3     -50.203  -8.901 100.064  1.00 35.76      A    C  
ATOM     11  O   LEU A   3     -49.088  -9.376 100.018  1.00 33.24      A    O  
ATOM     12  CB  LEU A   3     -50.166  -6.875 101.481  1.00 32.81      A    C  
ATOM     13  CG  LEU A   3     -50.840  -5.958 102.509  1.00 35.26      A    C  
ATOM     14  CD1 LEU A   3     -50.186  -4.586 102.426  1.00 39.13      A    C  
ATOM     15  CD2 LEU A   3     -52.364  -5.826 102.325  1.00 33.86      A    C  
ATOM     16  N   ARG A   4     -51.056  -8.897  99.042  1.00 34.83      A    N  
ATOM     17  CA  ARG A   4     -50.793  -9.571  97.785  1.00 34.22      A    C  
ATOM     18  C   ARG A   4     -51.197  -8.685  96.571  1.00 31.79      A    C  
ATOM     19  O   ARG A   4     -50.972  -9.025  95.416  1.00 29.79      A    O  
ATOM     20  CB  ARG A   4     -51.643 -10.833  97.784  1.00 41.88      A    C  
ATOM     21  CG  ARG A   4     -50.904 -12.124  97.604  1.00 45.51      A    C  
ATOM     22  CD  ARG A   4     -51.661 -12.937  96.570  1.00 50.25      A    C  
ATOM     23  NE  ARG A   4     -53.061 -13.212  96.912  1.00 50.14      A    N  
ATOM     24  CZ  ARG A   4     -54.039 -13.261  96.005  1.00 45.46      A    C  
ATOM     25  NH1 ARG A   4     -55.279 -13.536  96.368  1.00 43.04      A    N1+
ATOM     26  NH2 ARG A   4     -53.771 -13.013  94.731  1.00 39.98      A    N  
ATOM     27  N   ALA A   5     -51.810  -7.537  96.816  1.00 29.59      A    N  
ATOM     28  CA  ALA A   5     -52.390  -6.827  95.698  1.00 26.79      A    C  
ATOM     29  C   ALA A   5     -52.288  -5.352  95.979  1.00 26.18      A    C  
ATOM     30  O   ALA A   5     -52.448  -4.950  97.125  1.00 26.82      A    O  
ATOM     31  CB  ALA A   5     -53.845  -7.239  95.554  1.00 25.17      A    C  
ATOM     32  N   ALA A   6     -52.062  -4.525  94.957  1.00 22.76      A    N  
ATOM     33  CA  ALA A   6     -52.007  -3.097  95.235  1.00 21.75      A    C  
ATOM     34  C   ALA A   6     -52.784  -2.343  94.178  1.00 20.46      A    C  
ATOM     35  O   ALA A   6     -52.654  -2.629  92.966  1.00 20.25      A    O  
ATOM     36  CB  ALA A   6     -50.545  -2.618  95.320  1.00 22.67      A    C  
ATOM     37  N   VAL A   7     -53.580  -1.373  94.631  1.00 19.49      A    N  
ATOM     38  CA  VAL A   7     -54.528  -0.738  93.728  1.00 19.38      A    C  
ATOM     39  C   VAL A   7     -54.262   0.745  93.794  1.00 20.70      A    C  
ATOM     40  O   VAL A   7     -54.172   1.331  94.862  1.00 19.84      A    O  
ATOM     41  CB  VAL A   7     -55.991  -1.061  94.089  1.00 19.66      A    C  
ATOM     42  CG1 VAL A   7     -56.967  -0.423  93.101  1.00 19.16      A    C  
ATOM     43  CG2 VAL A   7     -56.194  -2.569  94.169  1.00 19.92      A    C  
ATOM     44  N   PHE A   8     -54.143   1.361  92.632  1.00 20.86      A    N  
ATOM     45  CA  PHE A   8     -53.746   2.744  92.560  1.00 20.63      A    C  
ATOM     46  C   PHE A   8     -54.793   3.471  91.784  1.00 22.98      A    C  
ATOM     47  O   PHE A   8     -55.357   2.931  90.813  1.00 23.94      A    O  
ATOM     48  CB  PHE A   8     -52.427   2.834  91.766  1.00 21.16      A    C  
ATOM     49  CG  PHE A   8     -51.270   2.153  92.438  1.00 19.63      A    C  
ATOM     50  CD1 PHE A   8     -51.097   0.782  92.325  1.00 20.14      A    C  
ATOM     51  CD2 PHE A   8     -50.349   2.894  93.184  1.00 19.48      A    C  
ATOM     52  CE1 PHE A   8     -50.029   0.135  93.003  1.00 18.54      A    C  
ATOM     53  CE2 PHE A   8     -49.262   2.261  93.829  1.00 19.28      A    C  
ATOM     54  CZ  PHE A   8     -49.097   0.889  93.727  1.00 18.96      A    C  
ATOM     55  N   ASP A   9     -55.090   4.681  92.225  1.00 22.58      A    N  
ATOM     56  CA  ASP A   9     -55.942   5.585  91.452  1.00 23.18      A    C  
ATOM     57  C   ASP A   9     -55.071   6.250  90.381  1.00 23.05      A    C  
ATOM     58  O   ASP A   9     -53.830   6.190  90.414  1.00 27.49      A    O  
ATOM     59  CB  ASP A   9     -56.518   6.613  92.410  1.00 26.35      A    C  
ATOM     60  CG  ASP A   9     -57.611   7.470  91.788  1.00 28.99      A    C  
ATOM     61  OD1 ASP A   9     -58.055   7.181  90.650  1.00 28.81      A    O  
ATOM     62  OD2 ASP A   9     -57.989   8.449  92.473  1.00 38.48      A    O1-
ATOM     63  N   LEU A  10     -55.695   6.844  89.387  1.00 24.75      A    N  
ATOM     64  CA  LEU A  10     -54.931   7.562  88.341  1.00 25.93      A    C  
ATOM     65  C   LEU A  10     -54.759   9.033  88.749  1.00 24.47      A    C  
ATOM     66  O   LEU A  10     -53.687   9.453  89.148  1.00 28.12      A    O  
ATOM     67  CB  LEU A  10     -55.610   7.407  86.966  1.00 25.76      A    C  
ATOM     68  CG  LEU A  10     -55.182   8.304  85.777  1.00 28.55      A    C  
ATOM     69  CD1 LEU A  10     -53.972   7.713  85.109  1.00 30.16      A    C  
ATOM     70  CD2 LEU A  10     -56.334   8.358  84.792  1.00 31.54      A    C  
ATOM     71  N   ASP A  11     -55.830   9.801  88.716  1.00 25.64      A    N  
ATOM     72  CA  ASP A  11     -55.765  11.196  89.157  1.00 27.70      A    C  
ATOM     73  C   ASP A  11     -55.269  11.402  90.598  1.00 26.83      A    C  
ATOM     74  O   ASP A  11     -55.846  10.895  91.540  1.00 29.84      A    O  
ATOM     75  CB  ASP A  11     -57.114  11.859  88.954  1.00 29.25      A    C  
ATOM     76  CG  ASP A  11     -56.987  13.291  88.572  1.00 29.28      A    C  
ATOM     77  OD1 ASP A  11     -56.165  13.666  87.710  1.00 30.70      A    O  
ATOM     78  OD2 ASP A  11     -57.746  14.059  89.118  1.00 30.32      A    O1-
ATOM     79  N   GLY A  12     -54.151  12.102  90.766  1.00 28.58      A    N  
ATOM     80  CA  GLY A  12     -53.673  12.404  92.095  1.00 26.46      A    C  
ATOM     81  C   GLY A  12     -52.820  11.300  92.699  1.00 28.15      A    C  
ATOM     82  O   GLY A  12     -52.290  11.457  93.813  1.00 32.25      A    O  
ATOM     83  N   VAL A  13     -52.671  10.176  92.003  1.00 23.63      A    N  
ATOM     84  CA  VAL A  13     -51.892   9.097  92.565  1.00 22.70      A    C  
ATOM     85  C   VAL A  13     -50.848   8.684  91.511  1.00 22.39      A    C  
ATOM     86  O   VAL A  13     -49.687   8.950  91.693  1.00 21.91      A    O  
ATOM     87  CB  VAL A  13     -52.801   7.925  93.084  1.00 22.60      A    C  
ATOM     88  CG1 VAL A  13     -51.974   6.739  93.614  1.00 19.86      A    C  
ATOM     89  CG2 VAL A  13     -53.795   8.415  94.153  1.00 22.31      A    C  
ATOM     90  N   LEU A  14     -51.251   8.033  90.429  1.00 19.92      A    N  
ATOM     91  CA  LEU A  14     -50.297   7.679  89.342  1.00 22.78      A    C  
ATOM     92  C   LEU A  14     -50.000   8.823  88.343  1.00 23.73      A    C  
ATOM     93  O   LEU A  14     -49.021   8.731  87.592  1.00 23.57      A    O  
ATOM     94  CB  LEU A  14     -50.782   6.450  88.525  1.00 19.68      A    C  
ATOM     95  CG  LEU A  14     -50.552   5.116  89.234  1.00 20.91      A    C  
ATOM     96  CD1 LEU A  14     -51.473   4.081  88.557  1.00 21.56      A    C  
ATOM     97  CD2 LEU A  14     -49.117   4.703  89.224  1.00 19.39      A    C  
ATOM     98  N   ALA A  15     -50.867   9.849  88.317  1.00 22.32      A    N  
ATOM     99  CA  ALA A  15     -50.726  10.993  87.424  1.00 24.85      A    C  
ATOM    100  C   ALA A  15     -50.944  12.304  88.174  1.00 26.80      A    C  
ATOM    101  O   ALA A  15     -51.911  12.396  88.964  1.00 27.13      A    O  
ATOM    102  CB  ALA A  15     -51.731  10.897  86.302  1.00 23.08      A    C  
ATOM    103  N   LEU A  16     -50.088  13.308  87.893  1.00 25.14      A    N  
ATOM    104  CA  LEU A  16     -50.086  14.599  88.599  1.00 27.54      A    C  
ATOM    105  C   LEU A  16     -49.783  15.732  87.642  1.00 30.02      A    C  
ATOM    106  O   LEU A  16     -49.134  15.486  86.591  1.00 32.82      A    O  
ATOM    107  CB  LEU A  16     -49.022  14.617  89.676  1.00 26.01      A    C  
ATOM    108  CG  LEU A  16     -49.228  13.779  90.929  1.00 28.35      A    C  
ATOM    109  CD1 LEU A  16     -47.966  13.872  91.822  1.00 26.41      A    C  
ATOM    110  CD2 LEU A  16     -50.470  14.291  91.659  1.00 25.55      A    C  
ATOM    111  N   PRO A  17     -50.281  16.972  87.935  1.00 29.23      A    N  
ATOM    112  CA  PRO A  17     -51.273  17.355  88.934  1.00 29.55      A    C  
ATOM    113  C   PRO A  17     -52.620  16.702  88.616  1.00 30.52      A    C  
ATOM    114  O   PRO A  17     -52.896  16.473  87.432  1.00 30.64      A    O  
ATOM    115  CB  PRO A  17     -51.406  18.906  88.759  1.00 28.22      A    C  
ATOM    116  CG  PRO A  17     -50.760  19.231  87.420  1.00 28.63      A    C  
ATOM    117  CD  PRO A  17     -49.749  18.152  87.185  1.00 29.97      A    C  
ATOM    118  N   ALA A  18     -53.448  16.459  89.649  1.00 28.06      A    N  
ATOM    119  CA  ALA A  18     -54.845  15.981  89.492  1.00 34.58      A    C  
ATOM    120  C   ALA A  18     -55.761  16.986  88.764  1.00 38.41      A    C  
ATOM    121  O   ALA A  18     -55.458  18.172  88.801  1.00 33.11      A    O  
ATOM    122  CB  ALA A  18     -55.441  15.611  90.855  1.00 27.50      A    C  
ATOM    123  N   VAL A  19     -56.875  16.570  88.131  1.00 50.96      A    N  
ATOM    124  CA  VAL A  19     -57.798  17.623  87.567  1.00 55.50      A    C  
ATOM    125  C   VAL A  19     -58.589  18.500  88.559  1.00 68.55      A    C  
ATOM    126  O   VAL A  19     -58.599  19.721  88.366  1.00 78.66      A    O  
ATOM    127  CB  VAL A  19     -58.659  17.228  86.332  1.00 59.70      A    C  
ATOM    128  CG1 VAL A  19     -57.886  16.334  85.377  1.00 48.60      A    C  
ATOM    129  CG2 VAL A  19     -60.016  16.655  86.743  1.00 64.36      A    C  
ATOM    130  N   PHE A  20     -59.206  17.938  89.614  1.00 73.91      A    N  
ATOM    131  CA  PHE A  20     -59.880  18.765  90.661  1.00 72.78      A    C  
ATOM    132  C   PHE A  20     -58.988  19.939  91.084  1.00 81.71      A    C  
ATOM    133  O   PHE A  20     -59.482  20.984  91.577  1.00 85.36      A    O  
ATOM    134  CB  PHE A  20     -60.146  17.976  91.961  1.00 83.73      A    C  
ATOM    135  CG  PHE A  20     -61.286  16.997  91.905  1.00 90.76      A    C  
ATOM    136  CD1 PHE A  20     -61.438  16.117  90.815  1.00 96.19      A    C  
ATOM    137  CD2 PHE A  20     -62.181  16.910  93.002  1.00 95.56      A    C  
ATOM    138  CE1 PHE A  20     -62.484  15.194  90.806  1.00104.00      A    C  
ATOM    139  CE2 PHE A  20     -63.227  15.992  92.999  1.00104.44      A    C  
ATOM    140  CZ  PHE A  20     -63.378  15.129  91.900  1.00106.61      A    C  
ATOM    141  N   GLY A  21     -57.673  19.729  90.946  1.00 67.00      A    N  
ATOM    142  CA  GLY A  21     -56.679  20.708  91.330  1.00 65.90      A    C  
ATOM    143  C   GLY A  21     -56.842  21.926  90.458  1.00 66.67      A    C  
ATOM    144  O   GLY A  21     -56.534  23.046  90.876  1.00 76.69      A    O  
ATOM    145  N   VAL A  22     -57.348  21.703  89.244  1.00 59.82      A    N  
ATOM    146  CA  VAL A  22     -57.536  22.776  88.281  1.00 53.84      A    C  
ATOM    147  C   VAL A  22     -58.829  23.530  88.545  1.00 42.57      A    C  
ATOM    148  O   VAL A  22     -58.948  24.683  88.213  1.00 41.97      A    O  
ATOM    149  CB  VAL A  22     -57.412  22.252  86.825  1.00 60.27      A    C  
ATOM    150  CG1 VAL A  22     -58.663  22.552  86.005  1.00 57.74      A    C  
ATOM    151  CG2 VAL A  22     -56.127  22.795  86.159  1.00 64.96      A    C  
ATOM    152  N   LEU A  23     -59.801  22.884  89.153  1.00 41.27      A    N  
ATOM    153  CA  LEU A  23     -60.935  23.639  89.664  1.00 42.55      A    C  
ATOM    154  C   LEU A  23     -60.447  24.640  90.741  1.00 39.27      A    C  
ATOM    155  O   LEU A  23     -60.704  25.846  90.614  1.00 37.74      A    O  
ATOM    156  CB  LEU A  23     -62.022  22.715  90.186  1.00 42.55      A    C  
ATOM    157  CG  LEU A  23     -62.487  21.663  89.172  1.00 46.09      A    C  
ATOM    158  CD1 LEU A  23     -63.555  20.768  89.781  1.00 47.12      A    C  
ATOM    159  CD2 LEU A  23     -63.024  22.328  87.914  1.00 45.05      A    C  
ATOM    160  N   GLY A  24     -59.678  24.150  91.726  1.00 38.89      A    N  
ATOM    161  CA  GLY A  24     -59.112  24.991  92.784  1.00 38.18      A    C  
ATOM    162  C   GLY A  24     -58.204  26.081  92.217  1.00 40.10      A    C  
ATOM    163  O   GLY A  24     -58.347  27.281  92.539  1.00 35.60      A    O  
ATOM    164  N   ARG A  25     -57.291  25.675  91.343  1.00 39.03      A    N  
ATOM    165  CA  ARG A  25     -56.319  26.610  90.789  1.00 46.21      A    C  
ATOM    166  C   ARG A  25     -57.022  27.665  89.937  1.00 41.15      A    C  
ATOM    167  O   ARG A  25     -56.762  28.872  90.051  1.00 42.22      A    O  
ATOM    168  CB  ARG A  25     -55.277  25.856  89.969  1.00 52.08      A    C  
ATOM    169  CG  ARG A  25     -53.866  26.431  90.064  1.00 73.10      A    C  
ATOM    170  CD  ARG A  25     -52.832  25.395  89.636  1.00 86.35      A    C  
ATOM    171  NE  ARG A  25     -52.963  24.118  90.368  1.00 95.60      A    N  
ATOM    172  CZ  ARG A  25     -53.569  23.006  89.917  1.00 93.26      A    C  
ATOM    173  NH1 ARG A  25     -53.612  21.923  90.688  1.00 97.87      A    N1+
ATOM    174  NH2 ARG A  25     -54.135  22.955  88.713  1.00 83.90      A    N  
ATOM    175  N   THR A  26     -57.947  27.213  89.101  1.00 36.93      A    N  
ATOM    176  CA  THR A  26     -58.708  28.154  88.257  1.00 36.14      A    C  
ATOM    177  C   THR A  26     -59.475  29.203  89.087  1.00 36.32      A    C  
ATOM    178  O   THR A  26     -59.400  30.378  88.759  1.00 38.84      A    O  
ATOM    179  CB  THR A  26     -59.651  27.402  87.343  1.00 33.67      A    C  
ATOM    180  CG2 THR A  26     -60.429  28.333  86.458  1.00 31.36      A    C  
ATOM    181  OG1 THR A  26     -58.847  26.570  86.515  1.00 38.44      A    O  
ATOM    182  N   GLU A  27     -60.168  28.779  90.156  1.00 33.32      A    N  
ATOM    183  CA  GLU A  27     -60.816  29.706  91.116  1.00 35.36      A    C  
ATOM    184  C   GLU A  27     -59.842  30.808  91.581  1.00 34.60      A    C  
ATOM    185  O   GLU A  27     -60.142  31.999  91.424  1.00 35.58      A    O  
ATOM    186  CB  GLU A  27     -61.398  28.951  92.320  1.00 32.46      A    C  
ATOM    187  CG  GLU A  27     -62.683  28.201  91.982  1.00 36.99      A    C  
ATOM    188  CD  GLU A  27     -63.018  27.074  92.951  1.00 36.48      A    C  
ATOM    189  OE1 GLU A  27     -62.260  26.848  93.907  1.00 31.63      A    O  
ATOM    190  OE2 GLU A  27     -64.074  26.429  92.774  1.00 33.71      A    O1-
ATOM    191  N   GLU A  28     -58.698  30.386  92.122  1.00 37.07      A    N  
ATOM    192  CA  GLU A  28     -57.626  31.280  92.585  1.00 41.17      A    C  
ATOM    193  C   GLU A  28     -57.141  32.215  91.501  1.00 45.77      A    C  
ATOM    194  O   GLU A  28     -57.271  33.422  91.653  1.00 40.60      A    O  
ATOM    195  CB  GLU A  28     -56.441  30.476  93.034  1.00 44.90      A    C  
ATOM    196  CG  GLU A  28     -56.668  29.686  94.296  1.00 56.89      A    C  
ATOM    197  CD  GLU A  28     -55.598  30.012  95.294  1.00 68.17      A    C  
ATOM    198  OE1 GLU A  28     -54.603  30.673  94.887  1.00 73.62      A    O  
ATOM    199  OE2 GLU A  28     -55.771  29.649  96.474  1.00 71.31      A    O1-
ATOM    200  N   ALA A  29     -56.633  31.644  90.397  1.00 46.38      A    N  
ATOM    201  CA  ALA A  29     -56.199  32.416  89.214  1.00 46.81      A    C  
ATOM    202  C   ALA A  29     -57.230  33.443  88.764  1.00 44.53      A    C  
ATOM    203  O   ALA A  29     -56.863  34.551  88.376  1.00 47.39      A    O  
ATOM    204  CB  ALA A  29     -55.824  31.493  88.048  1.00 42.88      A    C  
ATOM    205  N   LEU A  30     -58.514  33.102  88.834  1.00 41.32      A    N  
ATOM    206  CA  LEU A  30     -59.547  34.003  88.301  1.00 39.83      A    C  
ATOM    207  C   LEU A  30     -60.251  34.840  89.358  1.00 40.46      A    C  
ATOM    208  O   LEU A  30     -61.194  35.566  89.056  1.00 37.68      A    O  
ATOM    209  CB  LEU A  30     -60.560  33.232  87.447  1.00 43.84      A    C  
ATOM    210  CG  LEU A  30     -60.038  32.716  86.093  1.00 44.90      A    C  
ATOM    211  CD1 LEU A  30     -61.166  32.012  85.356  1.00 47.84      A    C  
ATOM    212  CD2 LEU A  30     -59.456  33.844  85.230  1.00 42.61      A    C  
ATOM    213  N   ALA A  31     -59.782  34.740  90.597  1.00 38.46      A    N  
ATOM    214  CA  ALA A  31     -60.462  35.368  91.744  1.00 37.36      A    C  
ATOM    215  C   ALA A  31     -61.988  35.060  91.807  1.00 35.74      A    C  
ATOM    216  O   ALA A  31     -62.803  35.932  92.021  1.00 33.37      A    O  
ATOM    217  CB  ALA A  31     -60.178  36.877  91.793  1.00 35.63      A    C  
ATOM    218  N   LEU A  32     -62.370  33.805  91.632  1.00 35.44      A    N  
ATOM    219  CA  LEU A  32     -63.773  33.438  91.787  1.00 34.20      A    C  
ATOM    220  C   LEU A  32     -63.989  33.079  93.252  1.00 28.54      A    C  
ATOM    221  O   LEU A  32     -63.004  32.845  93.947  1.00 25.51      A    O  
ATOM    222  CB  LEU A  32     -64.090  32.232  90.887  1.00 37.56      A    C  
ATOM    223  CG  LEU A  32     -63.864  32.416  89.371  1.00 38.80      A    C  
ATOM    224  CD1 LEU A  32     -63.768  31.034  88.689  1.00 35.86      A    C  
ATOM    225  CD2 LEU A  32     -65.003  33.286  88.807  1.00 35.27      A    C  
ATOM    226  N   PRO A  33     -65.270  33.029  93.713  1.00 27.49      A    N  
ATOM    227  CA  PRO A  33     -65.567  32.490  95.051  1.00 27.03      A    C  
ATOM    228  C   PRO A  33     -64.989  31.115  95.239  1.00 28.01      A    C  
ATOM    229  O   PRO A  33     -65.114  30.252  94.334  1.00 28.36      A    O  
ATOM    230  CB  PRO A  33     -67.106  32.473  95.113  1.00 27.58      A    C  
ATOM    231  CG  PRO A  33     -67.543  33.505  94.115  1.00 28.43      A    C  
ATOM    232  CD  PRO A  33     -66.515  33.435  93.004  1.00 29.15      A    C  
ATOM    233  N   ARG A  34     -64.274  30.926  96.347  1.00 28.16      A    N  
ATOM    234  CA  ARG A  34     -63.578  29.650  96.605  1.00 30.73      A    C  
ATOM    235  C   ARG A  34     -64.614  28.551  96.537  1.00 31.50      A    C  
ATOM    236  O   ARG A  34     -65.745  28.722  97.030  1.00 26.27      A    O  
ATOM    237  CB  ARG A  34     -62.846  29.618  97.971  1.00 33.59      A    C  
ATOM    238  CG  ARG A  34     -61.851  30.750  98.205  1.00 36.07      A    C  
ATOM    239  CD  ARG A  34     -60.958  30.449  99.406  1.00 43.67      A    C  
ATOM    240  NE  ARG A  34     -59.698  31.232  99.428  1.00 43.26      A    N  
ATOM    241  CZ  ARG A  34     -58.641  31.050  98.627  1.00 47.00      A    C  
ATOM    242  NH1 ARG A  34     -57.578  31.831  98.762  1.00 48.24      A    N1+
ATOM    243  NH2 ARG A  34     -58.632  30.109  97.681  1.00 46.06      A    N  
ATOM    244  N   GLY A  35     -64.265  27.478  95.820  1.00 36.31      A    N  
ATOM    245  CA  GLY A  35     -65.078  26.287  95.787  1.00 38.82      A    C  
ATOM    246  C   GLY A  35     -66.168  26.316  94.728  1.00 43.90      A    C  
ATOM    247  O   GLY A  35     -66.776  25.279  94.459  1.00 47.96      A    O  
ATOM    248  N   LEU A  36     -66.417  27.480  94.116  1.00 40.81      A    N  
ATOM    249  CA  LEU A  36     -67.482  27.637  93.103  1.00 33.79      A    C  
ATOM    250  C   LEU A  36     -67.400  26.586  91.956  1.00 33.38      A    C  
ATOM    251  O   LEU A  36     -68.392  26.024  91.546  1.00 31.07      A    O  
ATOM    252  CB  LEU A  36     -67.427  29.061  92.555  1.00 35.17      A    C  
ATOM    253  CG  LEU A  36     -68.294  29.701  91.454  1.00 37.33      A    C  
ATOM    254  CD1 LEU A  36     -68.354  28.891  90.185  1.00 40.28      A    C  
ATOM    255  CD2 LEU A  36     -69.695  29.896  91.945  1.00 37.80      A    C  
ATOM    256  N   LEU A  37     -66.204  26.350  91.441  1.00 32.05      A    N  
ATOM    257  CA  LEU A  37     -65.993  25.398  90.384  1.00 32.39      A    C  
ATOM    258  C   LEU A  37     -66.182  23.971  90.868  1.00 34.68      A    C  
ATOM    259  O   LEU A  37     -66.732  23.142  90.131  1.00 35.97      A    O  
ATOM    260  CB  LEU A  37     -64.613  25.580  89.728  1.00 31.01      A    C  
ATOM    261  CG  LEU A  37     -64.429  26.887  88.946  1.00 31.94      A    C  
ATOM    262  CD1 LEU A  37     -63.150  26.850  88.103  1.00 32.14      A    C  
ATOM    263  CD2 LEU A  37     -65.658  27.240  88.082  1.00 35.27      A    C  
ATOM    264  N   ASN A  38     -65.753  23.675  92.086  1.00 33.74      A    N  
ATOM    265  CA  ASN A  38     -66.007  22.347  92.616  1.00 41.12      A    C  
ATOM    266  C   ASN A  38     -67.483  22.125  92.881  1.00 39.12      A    C  
ATOM    267  O   ASN A  38     -67.993  21.036  92.619  1.00 42.17      A    O  
ATOM    268  CB  ASN A  38     -65.138  22.017  93.836  1.00 47.49      A    C  
ATOM    269  CG  ASN A  38     -63.681  21.783  93.457  1.00 56.74      A    C  
ATOM    270  ND2 ASN A  38     -63.426  20.758  92.626  1.00 62.35      A    N  
ATOM    271  OD1 ASN A  38     -62.792  22.535  93.879  1.00 66.56      A    O  
ATOM    272  N   ASP A  39     -68.179  23.161  93.347  1.00 34.81      A    N  
ATOM    273  CA  ASP A  39     -69.631  23.068  93.553  1.00 36.71      A    C  
ATOM    274  C   ASP A  39     -70.314  22.757  92.233  1.00 34.56      A    C  
ATOM    275  O   ASP A  39     -71.207  21.932  92.186  1.00 31.65      A    O  
ATOM    276  CB  ASP A  39     -70.261  24.357  94.102  1.00 34.43      A    C  
ATOM    277  CG  ASP A  39     -69.743  24.735  95.500  1.00 37.78      A    C  
ATOM    278  OD1 ASP A  39     -69.142  23.907  96.228  1.00 36.89      A    O  
ATOM    279  OD2 ASP A  39     -69.953  25.908  95.847  1.00 41.21      A    O1-
ATOM    280  N   ALA A  40     -69.901  23.434  91.173  1.00 32.51      A    N  
ATOM    281  CA  ALA A  40     -70.512  23.168  89.867  1.00 34.07      A    C  
ATOM    282  C   ALA A  40     -70.171  21.733  89.408  1.00 34.66      A    C  
ATOM    283  O   ALA A  40     -71.046  21.002  88.955  1.00 32.35      A    O  
ATOM    284  CB  ALA A  40     -70.071  24.208  88.858  1.00 33.03      A    C  
ATOM    285  N   PHE A  41     -68.922  21.305  89.624  1.00 35.27      A    N  
ATOM    286  CA  PHE A  41     -68.487  20.008  89.188  1.00 31.04      A    C  
ATOM    287  C   PHE A  41     -69.318  18.925  89.881  1.00 31.91      A    C  
ATOM    288  O   PHE A  41     -69.700  17.912  89.260  1.00 24.69      A    O  
ATOM    289  CB  PHE A  41     -67.000  19.846  89.512  1.00 32.00      A    C  
ATOM    290  CG  PHE A  41     -66.349  18.584  88.951  1.00 34.08      A    C  
ATOM    291  CD1 PHE A  41     -65.914  18.529  87.604  1.00 30.81      A    C  
ATOM    292  CD2 PHE A  41     -66.111  17.469  89.792  1.00 33.44      A    C  
ATOM    293  CE1 PHE A  41     -65.278  17.395  87.103  1.00 32.26      A    C  
ATOM    294  CE2 PHE A  41     -65.466  16.335  89.291  1.00 34.72      A    C  
ATOM    295  CZ  PHE A  41     -65.031  16.306  87.958  1.00 34.02      A    C  
ATOM    296  N   GLN A  42     -69.603  19.133  91.165  1.00 28.78      A    N  
ATOM    297  CA  GLN A  42     -70.257  18.097  91.944  1.00 31.22      A    C  
ATOM    298  C   GLN A  42     -71.778  18.314  91.976  1.00 30.42      A    C  
ATOM    299  O   GLN A  42     -72.531  17.489  92.465  1.00 31.42      A    O  
ATOM    300  CB  GLN A  42     -69.602  17.981  93.325  1.00 38.68      A    C  
ATOM    301  CG  GLN A  42     -68.322  17.147  93.260  1.00 49.48      A    C  
ATOM    302  CD  GLN A  42     -67.151  17.740  94.048  1.00 64.24      A    C  
ATOM    303  NE2 GLN A  42     -67.296  17.767  95.363  1.00 59.93      A    N  
ATOM    304  OE1 GLN A  42     -66.125  18.178  93.475  1.00 70.99      A    O  
ATOM    305  N   LYS A  43     -72.262  19.370  91.349  1.00 28.31      A    N  
ATOM    306  CA  LYS A  43     -73.700  19.552  91.357  1.00 32.44      A    C  
ATOM    307  C   LYS A  43     -74.573  18.306  91.053  1.00 35.77      A    C  
ATOM    308  O   LYS A  43     -74.392  17.628  90.038  1.00 32.31      A    O  
ATOM    309  CB  LYS A  43     -74.092  20.669  90.412  1.00 31.24      A    C  
ATOM    310  CG  LYS A  43     -75.436  21.303  90.724  1.00 36.10      A    C  
ATOM    311  CD  LYS A  43     -75.302  22.825  90.643  1.00 36.61      A    C  
ATOM    312  CE  LYS A  43     -76.644  23.487  90.496  1.00 41.88      A    C  
ATOM    313  NZ  LYS A  43     -77.610  22.853  91.431  1.00 43.79      A    N1+
ATOM    314  N   GLY A  44     -75.569  18.077  91.916  1.00 34.33      A    N  
ATOM    315  CA  GLY A  44     -76.567  17.083  91.693  1.00 32.30      A    C  
ATOM    316  C   GLY A  44     -76.150  15.789  92.327  1.00 34.69      A    C  
ATOM    317  O   GLY A  44     -76.936  14.842  92.357  1.00 35.16      A    O  
ATOM    318  N   GLY A  45     -74.892  15.712  92.762  1.00 34.66      A    N  
ATOM    319  CA  GLY A  45     -74.345  14.478  93.375  1.00 37.53      A    C  
ATOM    320  C   GLY A  45     -74.583  13.225  92.512  1.00 41.44      A    C  
ATOM    321  O   GLY A  45     -74.493  13.300  91.269  1.00 36.82      A    O  
ATOM    322  N   PRO A  46     -74.938  12.079  93.153  1.00 41.48      A    N  
ATOM    323  CA  PRO A  46     -75.225  10.805  92.430  1.00 40.21      A    C  
ATOM    324  C   PRO A  46     -76.058  10.949  91.141  1.00 38.75      A    C  
ATOM    325  O   PRO A  46     -75.876  10.177  90.217  1.00 41.63      A    O  
ATOM    326  CB  PRO A  46     -75.977   9.937  93.478  1.00 40.58      A    C  
ATOM    327  CG  PRO A  46     -75.992  10.748  94.776  1.00 44.42      A    C  
ATOM    328  CD  PRO A  46     -75.039  11.912  94.625  1.00 40.82      A    C  
ATOM    329  N   GLU A  47     -76.942  11.934  91.060  1.00 39.64      A    N  
ATOM    330  CA  GLU A  47     -77.695  12.168  89.811  1.00 39.91      A    C  
ATOM    331  C   GLU A  47     -77.225  13.330  88.952  1.00 35.01      A    C  
ATOM    332  O   GLU A  47     -77.868  13.669  87.970  1.00 35.95      A    O  
ATOM    333  CB  GLU A  47     -79.230  12.268  90.028  1.00 48.01      A    C  
ATOM    334  CG  GLU A  47     -79.718  12.989  91.278  1.00 54.32      A    C  
ATOM    335  CD  GLU A  47     -79.861  12.041  92.449  1.00 60.53      A    C  
ATOM    336  OE1 GLU A  47     -80.177  10.859  92.203  1.00 63.06      A    O  
ATOM    337  OE2 GLU A  47     -79.640  12.470  93.607  1.00 67.35      A    O1-
ATOM    338  N   GLY A  48     -76.114  13.964  89.288  1.00 30.14      A    N  
ATOM    339  CA  GLY A  48     -75.705  15.106  88.454  1.00 26.82      A    C  
ATOM    340  C   GLY A  48     -74.929  14.704  87.197  1.00 27.63      A    C  
ATOM    341  O   GLY A  48     -74.608  13.507  86.981  1.00 27.68      A    O  
ATOM    342  N   ALA A  49     -74.648  15.695  86.357  1.00 26.73      A    N  
ATOM    343  CA  ALA A  49     -73.979  15.424  85.103  1.00 30.69      A    C  
ATOM    344  C   ALA A  49     -72.657  14.629  85.309  1.00 30.39      A    C  
ATOM    345  O   ALA A  49     -72.288  13.743  84.493  1.00 28.12      A    O  
ATOM    346  CB  ALA A  49     -73.709  16.729  84.358  1.00 26.24      A    C  
ATOM    347  N   THR A  50     -71.958  14.933  86.404  1.00 25.79      A    N  
ATOM    348  CA  THR A  50     -70.603  14.480  86.494  1.00 24.11      A    C  
ATOM    349  C   THR A  50     -70.623  12.997  86.732  1.00 23.43      A    C  
ATOM    350  O   THR A  50     -69.815  12.285  86.135  1.00 21.79      A    O  
ATOM    351  CB  THR A  50     -69.797  15.316  87.494  1.00 23.24      A    C  
ATOM    352  CG2 THR A  50     -68.385  14.767  87.733  1.00 22.57      A    C  
ATOM    353  OG1 THR A  50     -69.655  16.623  86.899  1.00 24.10      A    O  
ATOM    354  N   THR A  51     -71.562  12.533  87.559  1.00 21.58      A    N  
ATOM    355  CA  THR A  51     -71.719  11.110  87.793  1.00 23.07      A    C  
ATOM    356  C   THR A  51     -72.122  10.346  86.533  1.00 22.79      A    C  
ATOM    357  O   THR A  51     -71.611   9.231  86.289  1.00 25.76      A    O  
ATOM    358  CB  THR A  51     -72.663  10.821  88.969  1.00 22.87      A    C  
ATOM    359  CG2 THR A  51     -72.925   9.295  89.157  1.00 21.33      A    C  
ATOM    360  OG1 THR A  51     -72.043  11.325  90.156  1.00 21.10      A    O  
ATOM    361  N   ARG A  52     -73.019  10.936  85.746  1.00 22.07      A    N  
ATOM    362  CA  ARG A  52     -73.375  10.337  84.466  1.00 22.70      A    C  
ATOM    363  C   ARG A  52     -72.161  10.201  83.515  1.00 23.36      A    C  
ATOM    364  O   ARG A  52     -71.986   9.165  82.893  1.00 23.33      A    O  
ATOM    365  CB  ARG A  52     -74.524  11.085  83.833  1.00 25.56      A    C  
ATOM    366  CG  ARG A  52     -75.700  11.087  84.789  1.00 30.49      A    C  
ATOM    367  CD  ARG A  52     -77.040  11.175  84.096  1.00 39.80      A    C  
ATOM    368  NE  ARG A  52     -77.143  12.071  82.950  1.00 41.37      A    N  
ATOM    369  CZ  ARG A  52     -77.383  11.653  81.702  1.00 46.15      A    C  
ATOM    370  NH1 ARG A  52     -77.511  12.536  80.727  1.00 45.60      A    N1+
ATOM    371  NH2 ARG A  52     -77.508  10.356  81.428  1.00 47.15      A    N  
ATOM    372  N   LEU A  53     -71.339  11.242  83.419  1.00 21.44      A    N  
ATOM    373  CA  LEU A  53     -70.031  11.136  82.784  1.00 23.35      A    C  
ATOM    374  C   LEU A  53     -69.172   9.951  83.313  1.00 21.67      A    C  
ATOM    375  O   LEU A  53     -68.709   9.074  82.570  1.00 19.32      A    O  
ATOM    376  CB  LEU A  53     -69.306  12.425  83.057  1.00 20.99      A    C  
ATOM    377  CG  LEU A  53     -68.250  13.042  82.148  1.00 22.37      A    C  
ATOM    378  CD1 LEU A  53     -67.029  13.547  82.889  1.00 19.46      A    C  
ATOM    379  CD2 LEU A  53     -68.001  12.392  80.807  1.00 21.16      A    C  
ATOM    380  N   MET A  54     -68.962   9.938  84.613  1.00 20.25      A    N  
ATOM    381  CA  MET A  54     -68.010   9.013  85.212  1.00 19.68      A    C  
ATOM    382  C   MET A  54     -68.478   7.562  85.000  1.00 19.62      A    C  
ATOM    383  O   MET A  54     -67.670   6.666  84.857  1.00 17.26      A    O  
ATOM    384  CB  MET A  54     -67.749   9.367  86.691  1.00 21.62      A    C  
ATOM    385  CG  MET A  54     -66.934  10.650  86.961  1.00 23.82      A    C  
ATOM    386  SD  MET A  54     -65.409  10.836  86.007  1.00 26.89      A    S  
ATOM    387  CE  MET A  54     -64.607  12.148  86.981  1.00 26.69      A    C  
ATOM    388  N   LYS A  55     -69.790   7.383  84.938  1.00 19.97      A    N  
ATOM    389  CA  LYS A  55     -70.446   6.113  84.623  1.00 21.36      A    C  
ATOM    390  C   LYS A  55     -70.561   5.700  83.120  1.00 21.75      A    C  
ATOM    391  O   LYS A  55     -70.993   4.586  82.856  1.00 19.84      A    O  
ATOM    392  CB  LYS A  55     -71.888   6.149  85.188  1.00 22.22      A    C  
ATOM    393  CG  LYS A  55     -71.936   5.820  86.676  1.00 24.89      A    C  
ATOM    394  CD  LYS A  55     -73.357   5.558  87.262  1.00 25.64      A    C  
ATOM    395  CE  LYS A  55     -73.111   5.285  88.771  1.00 27.11      A    C  
ATOM    396  NZ  LYS A  55     -74.289   4.947  89.614  1.00 25.87      A    N1+
ATOM    397  N   GLY A  56     -70.238   6.578  82.175  1.00 20.23      A    N  
ATOM    398  CA  GLY A  56     -70.154   6.196  80.784  1.00 20.72      A    C  
ATOM    399  C   GLY A  56     -71.504   6.447  80.135  1.00 23.56      A    C  
ATOM    400  O   GLY A  56     -71.730   6.022  78.996  1.00 23.60      A    O  
ATOM    401  N   GLU A  57     -72.420   7.130  80.834  1.00 20.30      A    N  
ATOM    402  CA  GLU A  57     -73.713   7.442  80.219  1.00 22.26      A    C  
ATOM    403  C   GLU A  57     -73.629   8.467  79.136  1.00 20.43      A    C  
ATOM    404  O   GLU A  57     -74.378   8.421  78.193  1.00 21.85      A    O  
ATOM    405  CB  GLU A  57     -74.768   7.914  81.255  1.00 25.82      A    C  
ATOM    406  CG  GLU A  57     -75.103   6.850  82.269  1.00 31.30      A    C  
ATOM    407  CD  GLU A  57     -76.011   7.380  83.366  1.00 34.52      A    C  
ATOM    408  OE1 GLU A  57     -75.888   6.902  84.516  1.00 35.48      A    O  
ATOM    409  OE2 GLU A  57     -76.803   8.295  83.061  1.00 39.72      A    O1-
ATOM    410  N   ILE A  58     -72.754   9.452  79.307  1.00 20.64      A    N  
ATOM    411  CA  ILE A  58     -72.586  10.511  78.331  1.00 19.42      A    C  
ATOM    412  C   ILE A  58     -71.089  10.657  78.167  1.00 17.49      A    C  
ATOM    413  O   ILE A  58     -70.327  10.201  79.032  1.00 17.71      A    O  
ATOM    414  CB  ILE A  58     -73.292  11.852  78.792  1.00 21.77      A    C  
ATOM    415  CG1 ILE A  58     -72.586  12.456  80.025  1.00 22.89      A    C  
ATOM    416  CG2 ILE A  58     -74.779  11.595  79.073  1.00 17.93      A    C  
ATOM    417  CD1 ILE A  58     -73.019  13.854  80.428  1.00 26.23      A    C  
ATOM    418  N   THR A  59     -70.664  11.262  77.062  1.00 17.28      A    N  
ATOM    419  CA  THR A  59     -69.271  11.472  76.790  1.00 20.91      A    C  
ATOM    420  C   THR A  59     -68.807  12.823  77.336  1.00 22.04      A    C  
ATOM    421  O   THR A  59     -69.657  13.682  77.683  1.00 20.75      A    O  
ATOM    422  CB  THR A  59     -69.002  11.513  75.276  1.00 22.55      A    C  
ATOM    423  CG2 THR A  59     -69.678  10.236  74.482  1.00 22.53      A    C  
ATOM    424  OG1 THR A  59     -69.530  12.721  74.769  1.00 23.48      A    O  
ATOM    425  N   LEU A  60     -67.476  13.025  77.319  1.00 20.05      A    N  
ATOM    426  CA  LEU A  60     -66.900  14.239  77.841  1.00 20.71      A    C  
ATOM    427  C   LEU A  60     -67.468  15.425  77.085  1.00 22.16      A    C  
ATOM    428  O   LEU A  60     -67.851  16.423  77.708  1.00 19.41      A    O  
ATOM    429  CB  LEU A  60     -65.366  14.252  77.868  1.00 21.08      A    C  
ATOM    430  CG  LEU A  60     -64.704  15.505  78.528  1.00 25.13      A    C  
ATOM    431  CD1 LEU A  60     -65.129  15.661  80.008  1.00 21.17      A    C  
ATOM    432  CD2 LEU A  60     -63.195  15.389  78.473  1.00 21.52      A    C  
ATOM    433  N   SER A  61     -67.549  15.328  75.766  1.00 20.46      A    N  
ATOM    434  CA  SER A  61     -68.035  16.448  75.001  1.00 20.94      A    C  
ATOM    435  C   SER A  61     -69.477  16.795  75.268  1.00 22.59      A    C  
ATOM    436  O   SER A  61     -69.819  17.954  75.257  1.00 23.63      A    O  
ATOM    437  CB  SER A  61     -67.776  16.285  73.510  1.00 19.82      A    C  
ATOM    438  OG  SER A  61     -66.371  16.302  73.297  1.00 20.69      A    O  
ATOM    439  N   GLN A  62     -70.321  15.805  75.526  1.00 24.48      A    N  
ATOM    440  CA  GLN A  62     -71.681  16.117  75.930  1.00 25.62      A    C  
ATOM    441  C   GLN A  62     -71.698  16.705  77.385  1.00 26.98      A    C  
ATOM    442  O   GLN A  62     -72.644  17.425  77.733  1.00 25.62      A    O  
ATOM    443  CB  GLN A  62     -72.555  14.885  75.914  1.00 23.85      A    C  
ATOM    444  CG  GLN A  62     -72.564  14.085  74.615  1.00 24.36      A    C  
ATOM    445  CD  GLN A  62     -73.317  12.781  74.804  1.00 21.64      A    C  
ATOM    446  NE2 GLN A  62     -74.639  12.809  74.587  1.00 21.85      A    N  
ATOM    447  OE1 GLN A  62     -72.751  11.791  75.263  1.00 25.62      A    O  
ATOM    448  N   TRP A  63     -70.681  16.380  78.205  1.00 23.70      A    N  
ATOM    449  CA  TRP A  63     -70.673  16.879  79.601  1.00 27.21      A    C  
ATOM    450  C   TRP A  63     -70.309  18.368  79.657  1.00 28.07      A    C  
ATOM    451  O   TRP A  63     -70.891  19.115  80.413  1.00 29.65      A    O  
ATOM    452  CB  TRP A  63     -69.736  16.060  80.480  1.00 22.65      A    C  
ATOM    453  CG  TRP A  63     -69.446  16.590  81.859  1.00 23.61      A    C  
ATOM    454  CD1 TRP A  63     -70.102  16.276  83.020  1.00 23.51      A    C  
ATOM    455  CD2 TRP A  63     -68.328  17.443  82.252  1.00 25.09      A    C  
ATOM    456  CE2 TRP A  63     -68.392  17.598  83.668  1.00 24.80      A    C  
ATOM    457  CE3 TRP A  63     -67.289  18.070  81.547  1.00 23.66      A    C  
ATOM    458  NE1 TRP A  63     -69.470  16.877  84.106  1.00 25.20      A    N  
ATOM    459  CZ2 TRP A  63     -67.471  18.373  84.390  1.00 26.55      A    C  
ATOM    460  CZ3 TRP A  63     -66.369  18.837  82.258  1.00 27.91      A    C  
ATOM    461  CH2 TRP A  63     -66.475  18.993  83.682  1.00 26.42      A    C  
ATOM    462  N   ILE A  64     -69.375  18.791  78.828  1.00 27.86      A    N  
ATOM    463  CA  ILE A  64     -68.859  20.146  78.883  1.00 30.59      A    C  
ATOM    464  C   ILE A  64     -69.983  21.211  78.996  1.00 32.10      A    C  
ATOM    465  O   ILE A  64     -69.969  21.996  79.942  1.00 29.83      A    O  
ATOM    466  CB  ILE A  64     -67.873  20.397  77.743  1.00 28.40      A    C  
ATOM    467  CG1 ILE A  64     -66.547  19.671  78.038  1.00 32.58      A    C  
ATOM    468  CG2 ILE A  64     -67.663  21.894  77.531  1.00 30.20      A    C  
ATOM    469  CD1 ILE A  64     -65.599  19.542  76.848  1.00 30.66      A    C  
ATOM    470  N   PRO A  65     -70.970  21.213  78.069  1.00 33.02      A    N  
ATOM    471  CA  PRO A  65     -72.019  22.239  78.229  1.00 32.55      A    C  
ATOM    472  C   PRO A  65     -72.922  22.037  79.457  1.00 35.61      A    C  
ATOM    473  O   PRO A  65     -73.556  23.018  79.894  1.00 32.66      A    O  
ATOM    474  CB  PRO A  65     -72.851  22.149  76.930  1.00 35.68      A    C  
ATOM    475  CG  PRO A  65     -72.433  20.916  76.235  1.00 32.64      A    C  
ATOM    476  CD  PRO A  65     -71.105  20.464  76.802  1.00 32.52      A    C  
ATOM    477  N   LEU A  66     -72.997  20.822  80.027  1.00 28.24      A    N  
ATOM    478  CA  LEU A  66     -73.703  20.688  81.310  1.00 27.43      A    C  
ATOM    479  C   LEU A  66     -72.911  21.350  82.461  1.00 28.96      A    C  
ATOM    480  O   LEU A  66     -73.506  22.007  83.323  1.00 24.96      A    O  
ATOM    481  CB  LEU A  66     -74.011  19.226  81.677  1.00 28.34      A    C  
ATOM    482  CG  LEU A  66     -75.140  18.485  80.927  1.00 31.62      A    C  
ATOM    483  CD1 LEU A  66     -75.656  19.179  79.668  1.00 30.29      A    C  
ATOM    484  CD2 LEU A  66     -74.728  17.042  80.632  1.00 28.24      A    C  
ATOM    485  N   MET A  67     -71.587  21.161  82.485  1.00 25.82      A    N  
ATOM    486  CA  MET A  67     -70.771  21.740  83.551  1.00 26.23      A    C  
ATOM    487  C   MET A  67     -70.879  23.266  83.453  1.00 27.48      A    C  
ATOM    488  O   MET A  67     -70.924  23.944  84.481  1.00 25.71      A    O  
ATOM    489  CB  MET A  67     -69.303  21.298  83.419  1.00 27.90      A    C  
ATOM    490  CG  MET A  67     -68.352  22.124  84.240  1.00 24.66      A    C  
ATOM    491  SD  MET A  67     -68.519  21.727  86.003  1.00 25.72      A    S  
ATOM    492  CE  MET A  67     -67.043  22.568  86.641  1.00 24.63      A    C  
ATOM    493  N   GLU A  68     -70.899  23.771  82.215  1.00 29.50      A    N  
ATOM    494  CA  GLU A  68     -71.131  25.175  81.875  1.00 36.86      A    C  
ATOM    495  C   GLU A  68     -72.356  25.750  82.585  1.00 40.50      A    C  
ATOM    496  O   GLU A  68     -72.293  26.798  83.276  1.00 37.15      A    O  
ATOM    497  CB  GLU A  68     -71.438  25.300  80.384  1.00 40.88      A    C  
ATOM    498  CG  GLU A  68     -70.283  25.009  79.439  1.00 51.72      A    C  
ATOM    499  CD  GLU A  68     -69.339  26.160  79.352  1.00 57.06      A    C  
ATOM    500  OE1 GLU A  68     -68.267  25.996  78.726  1.00 62.15      A    O  
ATOM    501  OE2 GLU A  68     -69.687  27.233  79.914  1.00 59.32      A    O1-
ATOM    502  N   GLU A  69     -73.476  25.060  82.367  1.00 37.30      A    N  
ATOM    503  CA  GLU A  69     -74.734  25.414  82.980  1.00 41.03      A    C  
ATOM    504  C   GLU A  69     -74.547  25.357  84.484  1.00 38.07      A    C  
ATOM    505  O   GLU A  69     -74.954  26.285  85.215  1.00 40.79      A    O  
ATOM    506  CB  GLU A  69     -75.880  24.504  82.479  1.00 38.87      A    C  
ATOM    507  CG  GLU A  69     -77.263  24.777  83.055  1.00 48.40      A    C  
ATOM    508  CD  GLU A  69     -77.644  26.274  83.144  1.00 65.31      A    C  
ATOM    509  OE1 GLU A  69     -77.110  27.159  82.373  1.00 54.52      A    O  
ATOM    510  OE2 GLU A  69     -78.511  26.563  84.017  1.00 67.06      A    O1-
ATOM    511  N   ASN A  70     -73.908  24.299  84.976  1.00 33.92      A    N  
ATOM    512  CA  ASN A  70     -73.728  24.236  86.433  1.00 32.89      A    C  
ATOM    513  C   ASN A  70     -72.975  25.453  87.018  1.00 33.72      A    C  
ATOM    514  O   ASN A  70     -73.338  25.931  88.100  1.00 33.30      A    O  
ATOM    515  CB  ASN A  70     -73.124  22.921  86.889  1.00 30.85      A    C  
ATOM    516  CG  ASN A  70     -74.047  21.755  86.629  1.00 32.92      A    C  
ATOM    517  ND2 ASN A  70     -73.583  20.550  86.889  1.00 30.82      A    N  
ATOM    518  OD1 ASN A  70     -75.164  21.948  86.188  1.00 32.27      A    O  
ATOM    519  N   CYS A  71     -71.962  25.925  86.285  1.00 33.24      A    N  
ATOM    520  CA  CYS A  71     -71.080  27.009  86.694  1.00 34.12      A    C  
ATOM    521  C   CYS A  71     -71.860  28.272  86.725  1.00 37.91      A    C  
ATOM    522  O   CYS A  71     -71.770  28.979  87.718  1.00 41.74      A    O  
ATOM    523  CB  CYS A  71     -69.911  27.168  85.746  1.00 31.26      A    C  
ATOM    524  SG  CYS A  71     -68.619  25.956  86.067  1.00 32.66      A    S  
ATOM    525  N   ARG A  72     -72.610  28.532  85.646  1.00 41.88      A    N  
ATOM    526  CA  ARG A  72     -73.614  29.605  85.572  1.00 46.92      A    C  
ATOM    527  C   ARG A  72     -74.563  29.560  86.816  1.00 47.63      A    C  
ATOM    528  O   ARG A  72     -74.586  30.514  87.622  1.00 42.03      A    O  
ATOM    529  CB  ARG A  72     -74.374  29.524  84.234  1.00 52.53      A    C  
ATOM    530  CG  ARG A  72     -75.004  30.831  83.765  1.00 65.31      A    C  
ATOM    531  CD  ARG A  72     -76.221  30.690  82.814  1.00 78.54      A    C  
ATOM    532  NE  ARG A  72     -77.441  30.065  83.389  1.00 77.84      A    N  
ATOM    533  CZ  ARG A  72     -78.175  30.539  84.413  1.00 80.56      A    C  
ATOM    534  NH1 ARG A  72     -79.253  29.872  84.841  1.00 72.25      A    N1+
ATOM    535  NH2 ARG A  72     -77.840  31.664  85.038  1.00 81.02      A    N  
ATOM    536  N   LYS A  73     -75.279  28.447  87.028  1.00 44.02      A    N  
ATOM    537  CA  LYS A  73     -76.211  28.362  88.176  1.00 46.98      A    C  
ATOM    538  C   LYS A  73     -75.550  28.625  89.565  1.00 48.13      A    C  
ATOM    539  O   LYS A  73     -76.120  29.362  90.424  1.00 40.45      A    O  
ATOM    540  CB  LYS A  73     -77.025  27.057  88.174  1.00 54.65      A    C  
ATOM    541  CG  LYS A  73     -78.119  27.002  87.099  1.00 61.46      A    C  
ATOM    542  CD  LYS A  73     -79.493  26.628  87.666  1.00 69.43      A    C  
ATOM    543  CE  LYS A  73     -79.615  25.161  88.084  1.00 69.99      A    C  
ATOM    544  NZ  LYS A  73     -80.649  24.419  87.303  1.00 66.09      A    N1+
ATOM    545  N   CYS A  74     -74.347  28.060  89.758  1.00 41.53      A    N  
ATOM    546  CA  CYS A  74     -73.542  28.282  90.983  1.00 45.24      A    C  
ATOM    547  C   CYS A  74     -73.197  29.769  91.215  1.00 46.52      A    C  
ATOM    548  O   CYS A  74     -73.406  30.279  92.327  1.00 37.90      A    O  
ATOM    549  CB  CYS A  74     -72.298  27.346  91.052  1.00 38.51      A    C  
ATOM    550  SG  CYS A  74     -72.738  25.646  91.543  1.00 41.41      A    S  
ATOM    551  N   SER A  75     -72.738  30.447  90.149  1.00 47.02      A    N  
ATOM    552  CA  SER A  75     -72.373  31.875  90.189  1.00 50.51      A    C  
ATOM    553  C   SER A  75     -73.573  32.818  90.458  1.00 55.52      A    C  
ATOM    554  O   SER A  75     -73.442  33.796  91.234  1.00 46.71      A    O  
ATOM    555  CB  SER A  75     -71.519  32.319  88.958  1.00 50.02      A    C  
ATOM    556  OG  SER A  75     -72.290  32.567  87.802  1.00 49.69      A    O  
ATOM    557  N   GLU A  76     -74.725  32.505  89.848  1.00 52.92      A    N  
ATOM    558  CA  GLU A  76     -76.009  33.196  90.123  1.00 53.57      A    C  
ATOM    559  C   GLU A  76     -76.398  33.146  91.615  1.00 49.12      A    C  
ATOM    560  O   GLU A  76     -76.718  34.173  92.216  1.00 52.36      A    O  
ATOM    561  CB  GLU A  76     -77.123  32.570  89.267  1.00 56.54      A    C  
ATOM    562  CG  GLU A  76     -78.505  33.232  89.312  1.00 63.00      A    C  
ATOM    563  CD  GLU A  76     -79.609  32.299  88.787  1.00 67.86      A    C  
ATOM    564  OE1 GLU A  76     -80.685  32.206  89.437  1.00 72.88      A    O  
ATOM    565  OE2 GLU A  76     -79.396  31.635  87.739  1.00 63.81      A    O1-
ATOM    566  N   THR A  77     -76.371  31.960  92.205  1.00 41.47      A    N  
ATOM    567  CA  THR A  77     -76.740  31.808  93.609  1.00 50.05      A    C  
ATOM    568  C   THR A  77     -75.683  32.445  94.572  1.00 52.73      A    C  
ATOM    569  O   THR A  77     -76.024  32.893  95.676  1.00 46.09      A    O  
ATOM    570  CB  THR A  77     -77.119  30.336  93.965  1.00 48.30      A    C  
ATOM    571  CG2 THR A  77     -76.195  29.336  93.313  1.00 53.24      A    C  
ATOM    572  OG1 THR A  77     -77.069  30.152  95.389  1.00 58.70      A    O  
ATOM    573  N   ALA A  78     -74.419  32.523  94.126  1.00 55.45      A    N  
ATOM    574  CA  ALA A  78     -73.339  33.212  94.871  1.00 58.94      A    C  
ATOM    575  C   ALA A  78     -73.280  34.735  94.537  1.00 62.46      A    C  
ATOM    576  O   ALA A  78     -72.368  35.450  95.017  1.00 53.65      A    O  
ATOM    577  CB  ALA A  78     -71.974  32.542  94.615  1.00 52.42      A    C  
ATOM    578  N   LYS A  79     -74.229  35.202  93.700  1.00 54.42      A    N  
ATOM    579  CA  LYS A  79     -74.293  36.598  93.239  1.00 58.66      A    C  
ATOM    580  C   LYS A  79     -72.891  37.135  92.798  1.00 57.15      A    C  
ATOM    581  O   LYS A  79     -72.396  38.167  93.274  1.00 56.82      A    O  
ATOM    582  CB  LYS A  79     -75.043  37.486  94.286  1.00 60.69      A    C  
ATOM    583  CG  LYS A  79     -76.484  37.019  94.565  1.00 58.86      A    C  
ATOM    584  CD  LYS A  79     -76.981  37.413  95.950  1.00 62.76      A    C  
ATOM    585  CE  LYS A  79     -77.954  38.586  95.921  1.00 60.51      A    C  
ATOM    586  NZ  LYS A  79     -77.982  39.314  97.237  1.00 55.86      A    N1+
ATOM    587  N   VAL A  80     -72.247  36.371  91.914  1.00 52.52      A    N  
ATOM    588  CA  VAL A  80     -71.046  36.789  91.172  1.00 51.49      A    C  
ATOM    589  C   VAL A  80     -71.211  36.565  89.648  1.00 51.04      A    C  
ATOM    590  O   VAL A  80     -72.174  35.920  89.191  1.00 50.91      A    O  
ATOM    591  CB  VAL A  80     -69.766  36.034  91.630  1.00 48.24      A    C  
ATOM    592  CG1 VAL A  80     -69.490  36.245  93.123  1.00 39.26      A    C  
ATOM    593  CG2 VAL A  80     -69.839  34.546  91.240  1.00 45.27      A    C  
ATOM    594  N   CYS A  81     -70.249  37.088  88.890  1.00 52.82      A    N  
ATOM    595  CA  CYS A  81     -70.105  36.825  87.447  1.00 59.10      A    C  
ATOM    596  C   CYS A  81     -68.885  35.959  87.085  1.00 60.08      A    C  
ATOM    597  O   CYS A  81     -67.812  36.080  87.685  1.00 55.90      A    O  
ATOM    598  CB  CYS A  81     -69.992  38.136  86.674  1.00 56.26      A    C  
ATOM    599  SG  CYS A  81     -71.494  39.100  86.798  1.00 70.57      A    S  
ATOM    600  N   LEU A  82     -69.065  35.088  86.094  1.00 61.11      A    N  
ATOM    601  CA  LEU A  82     -67.948  34.436  85.409  1.00 59.83      A    C  
ATOM    602  C   LEU A  82     -67.265  35.441  84.454  1.00 61.22      A    C  
ATOM    603  O   LEU A  82     -67.965  36.193  83.769  1.00 62.31      A    O  
ATOM    604  CB  LEU A  82     -68.463  33.211  84.634  1.00 54.24      A    C  
ATOM    605  CG  LEU A  82     -69.096  32.089  85.465  1.00 50.88      A    C  
ATOM    606  CD1 LEU A  82     -69.359  30.860  84.587  1.00 46.89      A    C  
ATOM    607  CD2 LEU A  82     -68.191  31.744  86.644  1.00 43.81      A    C  
ATOM    608  N   PRO A  83     -65.909  35.460  84.399  1.00 60.24      A    N  
ATOM    609  CA  PRO A  83     -65.189  36.361  83.477  1.00 63.24      A    C  
ATOM    610  C   PRO A  83     -65.545  36.137  82.011  1.00 63.40      A    C  
ATOM    611  O   PRO A  83     -65.913  35.033  81.630  1.00 67.11      A    O  
ATOM    612  CB  PRO A  83     -63.718  35.978  83.688  1.00 62.11      A    C  
ATOM    613  CG  PRO A  83     -63.762  34.575  84.194  1.00 63.41      A    C  
ATOM    614  CD  PRO A  83     -64.968  34.564  85.098  1.00 65.52      A    C  
ATOM    615  N   LYS A  84     -65.433  37.178  81.191  1.00 72.17      A    N  
ATOM    616  CA  LYS A  84     -65.602  37.036  79.736  1.00 71.98      A    C  
ATOM    617  C   LYS A  84     -64.581  36.019  79.231  1.00 67.68      A    C  
ATOM    618  O   LYS A  84     -63.429  35.999  79.693  1.00 63.03      A    O  
ATOM    619  CB  LYS A  84     -65.418  38.395  79.045  1.00 76.82      A    C  
ATOM    620  CG  LYS A  84     -65.986  38.505  77.631  1.00 76.93      A    C  
ATOM    621  CD  LYS A  84     -66.881  39.737  77.423  1.00 82.64      A    C  
ATOM    622  CE  LYS A  84     -66.608  40.947  78.329  1.00 80.23      A    C  
ATOM    623  NZ  LYS A  84     -65.246  41.525  78.170  1.00 87.58      A    N1+
ATOM    624  N   ASN A  85     -65.011  35.152  78.317  1.00 66.03      A    N  
ATOM    625  CA  ASN A  85     -64.139  34.085  77.806  1.00 68.92      A    C  
ATOM    626  C   ASN A  85     -63.913  32.921  78.791  1.00 66.60      A    C  
ATOM    627  O   ASN A  85     -63.058  32.062  78.545  1.00 58.76      A    O  
ATOM    628  CB  ASN A  85     -62.769  34.641  77.361  1.00 72.23      A    C  
ATOM    629  CG  ASN A  85     -62.877  35.618  76.206  1.00 85.63      A    C  
ATOM    630  ND2 ASN A  85     -61.728  36.119  75.743  1.00 80.71      A    N  
ATOM    631  OD1 ASN A  85     -63.978  35.923  75.730  1.00 89.27      A    O  
ATOM    632  N   PHE A  86     -64.644  32.895  79.908  1.00 59.05      A    N  
ATOM    633  CA  PHE A  86     -64.620  31.728  80.778  1.00 53.85      A    C  
ATOM    634  C   PHE A  86     -64.955  30.463  79.978  1.00 51.12      A    C  
ATOM    635  O   PHE A  86     -66.057  30.357  79.412  1.00 53.48      A    O  
ATOM    636  CB  PHE A  86     -65.604  31.875  81.925  1.00 56.83      A    C  
ATOM    637  CG  PHE A  86     -65.647  30.681  82.804  1.00 53.36      A    C  
ATOM    638  CD1 PHE A  86     -64.580  30.405  83.657  1.00 57.19      A    C  
ATOM    639  CD2 PHE A  86     -66.718  29.808  82.751  1.00 46.74      A    C  
ATOM    640  CE1 PHE A  86     -64.601  29.283  84.461  1.00 55.27      A    C  
ATOM    641  CE2 PHE A  86     -66.753  28.696  83.567  1.00 49.00      A    C  
ATOM    642  CZ  PHE A  86     -65.689  28.426  84.411  1.00 50.74      A    C  
ATOM    643  N   SER A  87     -64.003  29.522  79.917  1.00 41.40      A    N  
ATOM    644  CA  SER A  87     -64.174  28.325  79.081  1.00 37.73      A    C  
ATOM    645  C   SER A  87     -63.812  26.984  79.756  1.00 31.68      A    C  
ATOM    646  O   SER A  87     -62.628  26.678  79.967  1.00 28.89      A    O  
ATOM    647  CB  SER A  87     -63.407  28.457  77.760  1.00 36.29      A    C  
ATOM    648  OG  SER A  87     -63.548  27.235  77.050  1.00 44.94      A    O  
ATOM    649  N   ILE A  88     -64.842  26.194  80.047  1.00 29.38      A    N  
ATOM    650  CA  ILE A  88     -64.704  24.876  80.658  1.00 29.56      A    C  
ATOM    651  C   ILE A  88     -63.884  23.978  79.756  1.00 28.33      A    C  
ATOM    652  O   ILE A  88     -62.965  23.309  80.207  1.00 28.28      A    O  
ATOM    653  CB  ILE A  88     -66.092  24.241  80.980  1.00 29.53      A    C  
ATOM    654  CG1 ILE A  88     -66.733  24.945  82.194  1.00 27.18      A    C  
ATOM    655  CG2 ILE A  88     -65.948  22.734  81.252  1.00 29.53      A    C  
ATOM    656  CD1 ILE A  88     -65.893  24.800  83.449  1.00 29.23      A    C  
ATOM    657  N   LYS A  89     -64.185  24.007  78.469  1.00 29.93      A    N  
ATOM    658  CA  LYS A  89     -63.398  23.203  77.492  1.00 32.14      A    C  
ATOM    659  C   LYS A  89     -61.949  23.585  77.674  1.00 31.78      A    C  
ATOM    660  O   LYS A  89     -61.082  22.724  77.875  1.00 32.30      A    O  
ATOM    661  CB  LYS A  89     -63.851  23.477  76.044  1.00 32.30      A    C  
ATOM    662  CG  LYS A  89     -63.217  22.594  74.970  1.00 38.23      A    C  
ATOM    663  CD  LYS A  89     -62.583  23.409  73.834  1.00 44.62      A    C  
ATOM    664  CE  LYS A  89     -62.028  22.520  72.696  1.00 44.69      A    C  
ATOM    665  NZ  LYS A  89     -61.634  21.172  73.203  1.00 42.92      A    N1+
ATOM    666  N   GLU A  90     -61.689  24.886  77.623  1.00 30.53      A    N  
ATOM    667  CA  GLU A  90     -60.322  25.381  77.716  1.00 37.25      A    C  
ATOM    668  C   GLU A  90     -59.598  24.900  78.982  1.00 30.18      A    C  
ATOM    669  O   GLU A  90     -58.483  24.338  78.945  1.00 28.94      A    O  
ATOM    670  CB  GLU A  90     -60.357  26.916  77.662  1.00 47.43      A    C  
ATOM    671  CG  GLU A  90     -59.766  27.553  76.417  1.00 61.89      A    C  
ATOM    672  CD  GLU A  90     -58.299  27.892  76.640  1.00 74.47      A    C  
ATOM    673  OE1 GLU A  90     -57.434  27.185  76.076  1.00 84.82      A    O  
ATOM    674  OE2 GLU A  90     -58.003  28.836  77.414  1.00 73.83      A    O1-
ATOM    675  N   ILE A  91     -60.219  25.152  80.118  1.00 31.81      A    N  
ATOM    676  CA  ILE A  91     -59.695  24.710  81.438  1.00 33.32      A    C  
ATOM    677  C   ILE A  91     -59.319  23.193  81.464  1.00 34.53      A    C  
ATOM    678  O   ILE A  91     -58.210  22.778  81.928  1.00 34.44      A    O  
ATOM    679  CB  ILE A  91     -60.716  25.126  82.537  1.00 34.15      A    C  
ATOM    680  CG1 ILE A  91     -60.641  26.643  82.713  1.00 34.10      A    C  
ATOM    681  CG2 ILE A  91     -60.436  24.489  83.885  1.00 36.48      A    C  
ATOM    682  CD1 ILE A  91     -61.913  27.245  83.258  1.00 33.89      A    C  
ATOM    683  N   PHE A  92     -60.216  22.374  80.907  1.00 31.76      A    N  
ATOM    684  CA  PHE A  92     -60.039  20.943  80.947  1.00 27.95      A    C  
ATOM    685  C   PHE A  92     -58.991  20.471  79.926  1.00 27.92      A    C  
ATOM    686  O   PHE A  92     -58.239  19.575  80.239  1.00 28.67      A    O  
ATOM    687  CB  PHE A  92     -61.403  20.220  80.906  1.00 29.97      A    C  
ATOM    688  CG  PHE A  92     -62.048  20.108  82.269  1.00 32.65      A    C  
ATOM    689  CD1 PHE A  92     -62.831  21.140  82.779  1.00 32.76      A    C  
ATOM    690  CD2 PHE A  92     -61.787  19.001  83.094  1.00 35.62      A    C  
ATOM    691  CE1 PHE A  92     -63.373  21.057  84.066  1.00 35.82      A    C  
ATOM    692  CE2 PHE A  92     -62.332  18.915  84.374  1.00 35.81      A    C  
ATOM    693  CZ  PHE A  92     -63.111  19.943  84.864  1.00 35.52      A    C  
ATOM    694  N   ASP A  93     -58.894  21.099  78.752  1.00 25.62      A    N  
ATOM    695  CA  ASP A  93     -57.882  20.695  77.768  1.00 30.19      A    C  
ATOM    696  C   ASP A  93     -56.506  20.865  78.432  1.00 30.14      A    C  
ATOM    697  O   ASP A  93     -55.660  19.934  78.476  1.00 30.41      A    O  
ATOM    698  CB  ASP A  93     -57.974  21.551  76.470  1.00 31.99      A    C  
ATOM    699  CG  ASP A  93     -59.184  21.171  75.536  1.00 33.71      A    C  
ATOM    700  OD1 ASP A  93     -59.839  20.122  75.671  1.00 31.74      A    O  
ATOM    701  OD2 ASP A  93     -59.441  21.927  74.591  1.00 33.19      A    O1-
ATOM    702  N   LYS A  94     -56.324  22.055  78.997  1.00 32.44      A    N  
ATOM    703  CA  LYS A  94     -55.149  22.440  79.770  1.00 34.73      A    C  
ATOM    704  C   LYS A  94     -54.896  21.512  80.959  1.00 31.29      A    C  
ATOM    705  O   LYS A  94     -53.807  20.989  81.089  1.00 30.44      A    O  
ATOM    706  CB  LYS A  94     -55.346  23.871  80.276  1.00 42.46      A    C  
ATOM    707  CG  LYS A  94     -54.073  24.679  80.413  1.00 53.85      A    C  
ATOM    708  CD  LYS A  94     -54.239  26.121  79.893  1.00 65.72      A    C  
ATOM    709  CE  LYS A  94     -55.449  26.878  80.469  1.00 70.17      A    C  
ATOM    710  NZ  LYS A  94     -55.618  28.236  79.869  1.00 63.64      A    N1+
ATOM    711  N   ALA A  95     -55.867  21.315  81.851  1.00 29.84      A    N  
ATOM    712  CA  ALA A  95     -55.599  20.396  82.984  1.00 28.07      A    C  
ATOM    713  C   ALA A  95     -55.184  18.958  82.487  1.00 29.53      A    C  
ATOM    714  O   ALA A  95     -54.189  18.375  82.975  1.00 24.43      A    O  
ATOM    715  CB  ALA A  95     -56.792  20.310  83.906  1.00 29.19      A    C  
ATOM    716  N   ILE A  96     -55.900  18.428  81.490  1.00 28.32      A    N  
ATOM    717  CA  ILE A  96     -55.638  17.046  81.048  1.00 30.63      A    C  
ATOM    718  C   ILE A  96     -54.290  16.971  80.350  1.00 30.80      A    C  
ATOM    719  O   ILE A  96     -53.554  16.017  80.562  1.00 28.36      A    O  
ATOM    720  CB  ILE A  96     -56.763  16.542  80.113  1.00 32.95      A    C  
ATOM    721  CG1 ILE A  96     -58.080  16.392  80.910  1.00 30.21      A    C  
ATOM    722  CG2 ILE A  96     -56.318  15.276  79.360  1.00 29.33      A    C  
ATOM    723  CD1 ILE A  96     -59.321  16.325  80.005  1.00 32.47      A    C  
ATOM    724  N   SER A  97     -53.910  17.985  79.561  1.00 29.05      A    N  
ATOM    725  CA  SER A  97     -52.496  17.966  79.026  1.00 31.16      A    C  
ATOM    726  C   SER A  97     -51.405  18.179  80.094  1.00 34.48      A    C  
ATOM    727  O   SER A  97     -50.285  17.642  79.970  1.00 37.22      A    O  
ATOM    728  CB  SER A  97     -52.226  18.908  77.812  1.00 30.48      A    C  
ATOM    729  OG  SER A  97     -52.949  20.115  77.914  1.00 42.46      A    O  
ATOM    730  N   ALA A  98     -51.700  18.945  81.141  1.00 30.78      A    N  
ATOM    731  CA  ALA A  98     -50.666  19.211  82.142  1.00 30.89      A    C  
ATOM    732  C   ALA A  98     -50.367  17.934  82.933  1.00 30.90      A    C  
ATOM    733  O   ALA A  98     -49.313  17.804  83.545  1.00 31.23      A    O  
ATOM    734  CB  ALA A  98     -51.127  20.323  83.083  1.00 28.55      A    C  
ATOM    735  N   ARG A  99     -51.320  17.007  82.951  1.00 27.88      A    N  
ATOM    736  CA  ARG A  99     -51.264  15.890  83.872  1.00 31.58      A    C  
ATOM    737  C   ARG A  99     -50.258  14.794  83.358  1.00 29.83      A    C  
ATOM    738  O   ARG A  99     -50.390  14.328  82.242  1.00 30.31      A    O  
ATOM    739  CB  ARG A  99     -52.711  15.430  84.122  1.00 33.12      A    C  
ATOM    740  CG  ARG A  99     -52.864  14.037  84.713  1.00 41.17      A    C  
ATOM    741  CD  ARG A  99     -53.874  13.258  83.854  1.00 43.28      A    C  
ATOM    742  NE  ARG A  99     -55.065  13.020  84.633  1.00 34.37      A    N  
ATOM    743  CZ  ARG A  99     -56.191  12.446  84.233  1.00 31.81      A    C  
ATOM    744  NH1 ARG A  99     -57.178  12.343  85.140  1.00 29.85      A    N1+
ATOM    745  NH2 ARG A  99     -56.367  12.034  82.978  1.00 27.05      A    N  
ATOM    746  N   LYS A 100     -49.233  14.448  84.145  1.00 30.02      A    N  
ATOM    747  CA  LYS A 100     -48.118  13.580  83.684  1.00 31.25      A    C  
ATOM    748  C   LYS A 100     -48.038  12.417  84.617  1.00 31.74      A    C  
ATOM    749  O   LYS A 100     -48.511  12.504  85.757  1.00 30.29      A    O  
ATOM    750  CB  LYS A 100     -46.728  14.256  83.758  1.00 31.45      A    C  
ATOM    751  CG  LYS A 100     -46.539  15.479  82.885  1.00 35.92      A    C  
ATOM    752  CD  LYS A 100     -46.954  15.142  81.468  1.00 41.12      A    C  
ATOM    753  CE  LYS A 100     -46.427  16.122  80.440  1.00 46.20      A    C  
ATOM    754  NZ  LYS A 100     -47.201  17.377  80.579  1.00 50.89      A    N1+
ATOM    755  N   ILE A 101     -47.401  11.351  84.153  1.00 27.44      A    N  
ATOM    756  CA  ILE A 101     -47.190  10.170  84.974  1.00 28.17      A    C  
ATOM    757  C   ILE A 101     -46.352  10.583  86.182  1.00 26.74      A    C  
ATOM    758  O   ILE A 101     -45.348  11.302  86.068  1.00 23.85      A    O  
ATOM    759  CB  ILE A 101     -46.474   9.070  84.173  1.00 25.88      A    C  
ATOM    760  CG1 ILE A 101     -47.430   8.428  83.185  1.00 27.83      A    C  
ATOM    761  CG2 ILE A 101     -45.935   8.004  85.112  1.00 27.13      A    C  
ATOM    762  CD1 ILE A 101     -46.881   7.199  82.464  1.00 25.67      A    C  
ATOM    763  N   ASN A 102     -46.798  10.172  87.354  1.00 26.31      A    N  
ATOM    764  CA  ASN A 102     -46.041  10.430  88.568  1.00 21.98      A    C  
ATOM    765  C   ASN A 102     -45.009   9.337  88.678  1.00 21.24      A    C  
ATOM    766  O   ASN A 102     -45.317   8.238  89.140  1.00 24.52      A    O  
ATOM    767  CB  ASN A 102     -47.008  10.457  89.788  1.00 23.01      A    C  
ATOM    768  CG  ASN A 102     -46.278  10.565  91.126  1.00 23.80      A    C  
ATOM    769  ND2 ASN A 102     -47.031  10.426  92.206  1.00 23.52      A    N  
ATOM    770  OD1 ASN A 102     -45.040  10.758  91.185  1.00 24.57      A    O  
ATOM    771  N   ARG A 103     -43.758   9.625  88.311  1.00 22.80      A    N  
ATOM    772  CA  ARG A 103     -42.755   8.546  88.060  1.00 22.72      A    C  
ATOM    773  C   ARG A 103     -42.444   7.684  89.278  1.00 22.98      A    C  
ATOM    774  O   ARG A 103     -42.391   6.447  89.152  1.00 25.99      A    O  
ATOM    775  CB  ARG A 103     -41.463   9.065  87.354  1.00 25.03      A    C  
ATOM    776  CG  ARG A 103     -41.715   9.565  85.933  1.00 28.05      A    C  
ATOM    777  CD  ARG A 103     -42.205   8.422  85.001  1.00 30.29      A    C  
ATOM    778  NE  ARG A 103     -42.709   8.962  83.731  1.00 34.49      A    N  
ATOM    779  CZ  ARG A 103     -42.969   8.274  82.595  1.00 36.23      A    C  
ATOM    780  NH1 ARG A 103     -43.419   8.932  81.547  1.00 30.05      A    N1+
ATOM    781  NH2 ARG A 103     -42.815   6.952  82.491  1.00 32.36      A    N  
ATOM    782  N   PRO A 104     -42.232   8.306  90.469  1.00 21.88      A    N  
ATOM    783  CA  PRO A 104     -41.934   7.467  91.644  1.00 20.75      A    C  
ATOM    784  C   PRO A 104     -43.125   6.577  92.048  1.00 18.97      A    C  
ATOM    785  O   PRO A 104     -42.916   5.506  92.564  1.00 18.80      A    O  
ATOM    786  CB  PRO A 104     -41.608   8.482  92.779  1.00 22.41      A    C  
ATOM    787  CG  PRO A 104     -41.455   9.806  92.095  1.00 24.44      A    C  
ATOM    788  CD  PRO A 104     -42.164   9.753  90.763  1.00 22.46      A    C  
ATOM    789  N   MET A 105     -44.353   6.985  91.748  1.00 18.91      A    N  
ATOM    790  CA  MET A 105     -45.494   6.134  92.105  1.00 19.62      A    C  
ATOM    791  C   MET A 105     -45.520   4.935  91.154  1.00 21.59      A    C  
ATOM    792  O   MET A 105     -45.684   3.786  91.586  1.00 19.81      A    O  
ATOM    793  CB  MET A 105     -46.811   6.921  92.018  1.00 18.42      A    C  
ATOM    794  CG  MET A 105     -48.007   6.162  92.576  1.00 21.57      A    C  
ATOM    795  SD  MET A 105     -47.943   5.817  94.348  1.00 23.58      A    S  
ATOM    796  CE  MET A 105     -48.209   7.501  94.902  1.00 20.52      A    C  
ATOM    797  N   LEU A 106     -45.363   5.204  89.848  1.00 24.10      A    N  
ATOM    798  CA  LEU A 106     -45.280   4.087  88.868  1.00 23.59      A    C  
ATOM    799  C   LEU A 106     -44.149   3.150  89.246  1.00 24.06      A    C  
ATOM    800  O   LEU A 106     -44.293   1.901  89.178  1.00 22.82      A    O  
ATOM    801  CB  LEU A 106     -45.008   4.601  87.446  1.00 25.74      A    C  
ATOM    802  CG  LEU A 106     -45.529   3.878  86.197  1.00 28.80      A    C  
ATOM    803  CD1 LEU A 106     -44.650   4.204  85.009  1.00 26.76      A    C  
ATOM    804  CD2 LEU A 106     -45.747   2.395  86.323  1.00 24.58      A    C  
ATOM    805  N   GLN A 107     -42.988   3.716  89.601  1.00 23.04      A    N  
ATOM    806  CA  GLN A 107     -41.860   2.788  89.896  1.00 26.28      A    C  
ATOM    807  C   GLN A 107     -42.153   1.925  91.132  1.00 24.49      A    C  
ATOM    808  O   GLN A 107     -41.887   0.734  91.108  1.00 26.65      A    O  
ATOM    809  CB  GLN A 107     -40.439   3.423  89.891  1.00 29.26      A    C  
ATOM    810  CG  GLN A 107     -39.836   3.783  91.241  1.00 40.78      A    C  
ATOM    811  CD  GLN A 107     -38.331   4.103  91.173  1.00 47.90      A    C  
ATOM    812  NE2 GLN A 107     -37.979   5.285  90.655  1.00 49.37      A    N  
ATOM    813  OE1 GLN A 107     -37.508   3.289  91.575  1.00 47.57      A    O  
ATOM    814  N   ALA A 108     -42.744   2.504  92.180  1.00 21.70      A    N  
ATOM    815  CA  ALA A 108     -43.272   1.677  93.283  1.00 19.87      A    C  
ATOM    816  C   ALA A 108     -44.183   0.558  92.745  1.00 19.40      A    C  
ATOM    817  O   ALA A 108     -44.070  -0.600  93.150  1.00 21.60      A    O  
ATOM    818  CB  ALA A 108     -44.052   2.555  94.278  1.00 18.26      A    C  
ATOM    819  N   ALA A 109     -45.107   0.882  91.848  1.00 18.93      A    N  
ATOM    820  CA  ALA A 109     -46.084  -0.150  91.433  1.00 20.33      A    C  
ATOM    821  C   ALA A 109     -45.357  -1.274  90.687  1.00 21.11      A    C  
ATOM    822  O   ALA A 109     -45.587  -2.467  90.919  1.00 21.20      A    O  
ATOM    823  CB  ALA A 109     -47.186   0.488  90.576  1.00 19.01      A    C  
ATOM    824  N   LEU A 110     -44.402  -0.867  89.850  1.00 22.44      A    N  
ATOM    825  CA  LEU A 110     -43.521  -1.754  89.081  1.00 22.93      A    C  
ATOM    826  C   LEU A 110     -42.750  -2.686  90.027  1.00 23.60      A    C  
ATOM    827  O   LEU A 110     -42.667  -3.924  89.837  1.00 22.24      A    O  
ATOM    828  CB  LEU A 110     -42.533  -0.887  88.253  1.00 22.62      A    C  
ATOM    829  CG  LEU A 110     -42.768  -0.690  86.753  1.00 29.83      A    C  
ATOM    830  CD1 LEU A 110     -44.129  -1.160  86.258  1.00 30.01      A    C  
ATOM    831  CD2 LEU A 110     -42.335   0.633  86.136  1.00 28.25      A    C  
ATOM    832  N   MET A 111     -42.188  -2.107  91.068  1.00 23.15      A    N  
ATOM    833  CA  MET A 111     -41.378  -2.907  91.976  1.00 24.11      A    C  
ATOM    834  C   MET A 111     -42.259  -3.962  92.708  1.00 26.43      A    C  
ATOM    835  O   MET A 111     -41.838  -5.122  92.900  1.00 26.06      A    O  
ATOM    836  CB  MET A 111     -40.692  -1.956  92.980  1.00 28.25      A    C  
ATOM    837  CG  MET A 111     -40.001  -2.660  94.138  1.00 34.38      A    C  
ATOM    838  SD  MET A 111     -38.693  -3.758  93.519  1.00 52.77      A    S  
ATOM    839  CE  MET A 111     -37.506  -2.516  92.921  1.00 40.39      A    C  
ATOM    840  N   LEU A 112     -43.466  -3.543  93.118  1.00 24.12      A    N  
ATOM    841  CA  LEU A 112     -44.375  -4.388  93.899  1.00 26.33      A    C  
ATOM    842  C   LEU A 112     -44.852  -5.486  92.997  1.00 28.39      A    C  
ATOM    843  O   LEU A 112     -44.968  -6.622  93.424  1.00 28.39      A    O  
ATOM    844  CB  LEU A 112     -45.613  -3.613  94.441  1.00 23.90      A    C  
ATOM    845  CG  LEU A 112     -45.485  -2.745  95.706  1.00 23.49      A    C  
ATOM    846  CD1 LEU A 112     -46.817  -2.107  96.103  1.00 22.74      A    C  
ATOM    847  CD2 LEU A 112     -44.919  -3.567  96.862  1.00 20.74      A    C  
ATOM    848  N   ARG A 113     -45.075  -5.154  91.732  1.00 30.31      A    N  
ATOM    849  CA  ARG A 113     -45.449  -6.170  90.764  1.00 27.62      A    C  
ATOM    850  C   ARG A 113     -44.293  -7.136  90.531  1.00 29.64      A    C  
ATOM    851  O   ARG A 113     -44.507  -8.355  90.362  1.00 26.25      A    O  
ATOM    852  CB  ARG A 113     -45.877  -5.555  89.434  1.00 29.13      A    C  
ATOM    853  CG  ARG A 113     -46.202  -6.656  88.423  1.00 32.11      A    C  
ATOM    854  CD  ARG A 113     -47.518  -6.559  87.685  1.00 35.36      A    C  
ATOM    855  NE  ARG A 113     -47.260  -6.031  86.379  1.00 39.81      A    N  
ATOM    856  CZ  ARG A 113     -47.786  -6.441  85.231  1.00 35.37      A    C  
ATOM    857  NH1 ARG A 113     -47.397  -5.828  84.155  1.00 30.97      A    N1+
ATOM    858  NH2 ARG A 113     -48.668  -7.424  85.143  1.00 38.86      A    N  
ATOM    859  N   LYS A 114     -43.071  -6.609  90.510  1.00 31.27      A    N  
ATOM    860  CA  LYS A 114     -41.909  -7.482  90.478  1.00 33.79      A    C  
ATOM    861  C   LYS A 114     -41.844  -8.420  91.701  1.00 34.33      A    C  
ATOM    862  O   LYS A 114     -41.384  -9.550  91.588  1.00 29.38      A    O  
ATOM    863  CB  LYS A 114     -40.617  -6.688  90.344  1.00 40.78      A    C  
ATOM    864  CG  LYS A 114     -39.506  -7.519  89.712  1.00 48.61      A    C  
ATOM    865  CD  LYS A 114     -38.405  -6.649  89.134  1.00 51.31      A    C  
ATOM    866  CE  LYS A 114     -37.780  -5.812  90.228  1.00 52.62      A    C  
ATOM    867  NZ  LYS A 114     -36.359  -5.522  89.920  1.00 57.24      A    N1+
ATOM    868  N   LYS A 115     -42.303  -7.994  92.874  1.00 33.70      A    N  
ATOM    869  CA  LYS A 115     -42.232  -8.948  94.016  1.00 35.06      A    C  
ATOM    870  C   LYS A 115     -43.454  -9.835  94.101  1.00 37.00      A    C  
ATOM    871  O   LYS A 115     -43.784 -10.387  95.160  1.00 42.20      A    O  
ATOM    872  CB  LYS A 115     -42.049  -8.229  95.335  1.00 34.14      A    C  
ATOM    873  CG  LYS A 115     -40.908  -7.240  95.328  1.00 40.60      A    C  
ATOM    874  CD  LYS A 115     -39.562  -7.898  95.537  1.00 48.22      A    C  
ATOM    875  CE  LYS A 115     -38.644  -6.858  96.193  1.00 50.43      A    C  
ATOM    876  NZ  LYS A 115     -37.209  -7.161  95.954  1.00 51.72      A    N1+
ATOM    877  N   GLY A 116     -44.180  -9.950  93.008  1.00 36.41      A    N  
ATOM    878  CA  GLY A 116     -45.290 -10.876  93.037  1.00 35.83      A    C  
ATOM    879  C   GLY A 116     -46.650 -10.282  93.335  1.00 34.94      A    C  
ATOM    880  O   GLY A 116     -47.627 -11.005  93.275  1.00 36.68      A    O  
ATOM    881  N   PHE A 117     -46.742  -8.979  93.604  1.00 31.85      A    N  
ATOM    882  CA  PHE A 117     -48.045  -8.340  93.770  1.00 30.56      A    C  
ATOM    883  C   PHE A 117     -48.860  -8.364  92.486  1.00 29.45      A    C  
ATOM    884  O   PHE A 117     -48.321  -8.224  91.375  1.00 26.92      A    O  
ATOM    885  CB  PHE A 117     -47.928  -6.900  94.267  1.00 29.18      A    C  
ATOM    886  CG  PHE A 117     -47.762  -6.792  95.758  1.00 26.10      A    C  
ATOM    887  CD1 PHE A 117     -46.704  -7.404  96.392  1.00 26.82      A    C  
ATOM    888  CD2 PHE A 117     -48.670  -6.076  96.512  1.00 26.37      A    C  
ATOM    889  CE1 PHE A 117     -46.555  -7.328  97.786  1.00 27.13      A    C  
ATOM    890  CE2 PHE A 117     -48.548  -5.991  97.902  1.00 27.47      A    C  
ATOM    891  CZ  PHE A 117     -47.476  -6.614  98.537  1.00 26.90      A    C  
ATOM    892  N   THR A 118     -50.172  -8.515  92.652  1.00 27.48      A    N  
ATOM    893  CA  THR A 118     -51.088  -8.246  91.568  1.00 26.10      A    C  
ATOM    894  C   THR A 118     -51.366  -6.754  91.650  1.00 26.02      A    C  
ATOM    895  O   THR A 118     -51.780  -6.292  92.701  1.00 27.04      A    O  
ATOM    896  CB  THR A 118     -52.428  -9.002  91.761  1.00 26.16      A    C  
ATOM    897  CG2 THR A 118     -53.395  -8.690  90.626  1.00 22.84      A    C  
ATOM    898  OG1 THR A 118     -52.166 -10.391  91.711  1.00 28.20      A    O  
ATOM    899  N   THR A 119     -51.223  -6.023  90.542  1.00 24.18      A    N  
ATOM    900  CA  THR A 119     -51.466  -4.573  90.569  1.00 23.00      A    C  
ATOM    901  C   THR A 119     -52.641  -4.101  89.698  1.00 22.33      A    C  
ATOM    902  O   THR A 119     -52.982  -4.700  88.674  1.00 21.88      A    O  
ATOM    903  CB  THR A 119     -50.184  -3.816  90.221  1.00 22.74      A    C  
ATOM    904  CG2 THR A 119     -49.059  -4.288  91.158  1.00 19.82      A    C  
ATOM    905  OG1 THR A 119     -49.833  -4.101  88.863  1.00 20.38      A    O  
ATOM    906  N   ALA A 120     -53.298  -3.032  90.121  1.00 22.31      A    N  
ATOM    907  CA  ALA A 120     -54.442  -2.540  89.344  1.00 22.40      A    C  
ATOM    908  C   ALA A 120     -54.549  -1.056  89.433  1.00 22.68      A    C  
ATOM    909  O   ALA A 120     -54.100  -0.464  90.407  1.00 23.22      A    O  
ATOM    910  CB  ALA A 120     -55.776  -3.196  89.781  1.00 19.92      A    C  
ATOM    911  N   ILE A 121     -55.171  -0.475  88.415  1.00 20.34      A    N  
ATOM    912  CA  ILE A 121     -55.566   0.926  88.435  1.00 18.84      A    C  
ATOM    913  C   ILE A 121     -57.093   0.846  88.504  1.00 19.91      A    C  
ATOM    914  O   ILE A 121     -57.706   0.072  87.768  1.00 18.50      A    O  
ATOM    915  CB  ILE A 121     -55.184   1.669  87.120  1.00 18.82      A    C  
ATOM    916  CG1 ILE A 121     -53.651   1.627  86.934  1.00 18.15      A    C  
ATOM    917  CG2 ILE A 121     -55.757   3.093  87.135  1.00 17.10      A    C  
ATOM    918  CD1 ILE A 121     -53.184   1.803  85.527  1.00 20.96      A    C  
ATOM    919  N   LEU A 122     -57.669   1.592  89.442  1.00 20.44      A    N  
ATOM    920  CA  LEU A 122     -59.095   1.742  89.580  1.00 21.06      A    C  
ATOM    921  C   LEU A 122     -59.287   3.253  89.542  1.00 20.49      A    C  
ATOM    922  O   LEU A 122     -58.721   3.995  90.355  1.00 24.39      A    O  
ATOM    923  CB  LEU A 122     -59.585   1.163  90.904  1.00 19.26      A    C  
ATOM    924  CG  LEU A 122     -61.051   1.502  91.170  1.00 23.94      A    C  
ATOM    925  CD1 LEU A 122     -61.907   0.836  90.085  1.00 20.96      A    C  
ATOM    926  CD2 LEU A 122     -61.446   1.008  92.578  1.00 19.98      A    C  
ATOM    927  N   THR A 123     -60.077   3.711  88.585  1.00 21.35      A    N  
ATOM    928  CA  THR A 123     -60.222   5.122  88.425  1.00 19.62      A    C  
ATOM    929  C   THR A 123     -61.590   5.541  87.978  1.00 20.31      A    C  
ATOM    930  O   THR A 123     -62.222   4.878  87.130  1.00 20.85      A    O  
ATOM    931  CB  THR A 123     -59.139   5.620  87.453  1.00 21.79      A    C  
ATOM    932  CG2 THR A 123     -59.256   4.939  86.072  1.00 21.53      A    C  
ATOM    933  OG1 THR A 123     -59.282   7.022  87.270  1.00 24.97      A    O  
ATOM    934  N   ASN A 124     -62.038   6.674  88.519  1.00 18.86      A    N  
ATOM    935  CA  ASN A 124     -63.193   7.351  87.998  1.00 19.17      A    C  
ATOM    936  C   ASN A 124     -62.707   8.178  86.811  1.00 18.80      A    C  
ATOM    937  O   ASN A 124     -61.930   9.121  87.004  1.00 20.87      A    O  
ATOM    938  CB  ASN A 124     -63.864   8.281  89.057  1.00 20.19      A    C  
ATOM    939  CG  ASN A 124     -64.635   7.502  90.135  1.00 20.51      A    C  
ATOM    940  ND2 ASN A 124     -65.161   8.239  91.121  1.00 20.55      A    N  
ATOM    941  OD1 ASN A 124     -64.762   6.270  90.092  1.00 16.77      A    O  
ATOM    942  N   THR A 125     -63.096   7.798  85.599  1.00 16.65      A    N  
ATOM    943  CA  THR A 125     -62.690   8.535  84.432  1.00 18.06      A    C  
ATOM    944  C   THR A 125     -63.869   8.537  83.436  1.00 18.45      A    C  
ATOM    945  O   THR A 125     -64.949   8.038  83.767  1.00 17.90      A    O  
ATOM    946  CB  THR A 125     -61.361   8.019  83.796  1.00 20.49      A    C  
ATOM    947  CG2 THR A 125     -61.512   6.562  83.229  1.00 18.83      A    C  
ATOM    948  OG1 THR A 125     -61.064   8.859  82.669  1.00 22.94      A    O  
ATOM    949  N   TRP A 126     -63.666   9.099  82.245  1.00 19.25      A    N  
ATOM    950  CA  TRP A 126     -64.770   9.470  81.359  1.00 19.78      A    C  
ATOM    951  C   TRP A 126     -64.441   8.957  79.970  1.00 20.54      A    C  
ATOM    952  O   TRP A 126     -63.259   8.812  79.634  1.00 18.64      A    O  
ATOM    953  CB  TRP A 126     -64.877  11.011  81.251  1.00 19.13      A    C  
ATOM    954  CG  TRP A 126     -63.503  11.669  80.938  1.00 24.07      A    C  
ATOM    955  CD1 TRP A 126     -62.869  11.763  79.708  1.00 24.98      A    C  
ATOM    956  CD2 TRP A 126     -62.629  12.283  81.872  1.00 27.25      A    C  
ATOM    957  CE2 TRP A 126     -61.486  12.735  81.157  1.00 28.78      A    C  
ATOM    958  CE3 TRP A 126     -62.697  12.506  83.258  1.00 34.74      A    C  
ATOM    959  NE1 TRP A 126     -61.644  12.394  79.841  1.00 29.25      A    N  
ATOM    960  CZ2 TRP A 126     -60.419  13.370  81.788  1.00 35.13      A    C  
ATOM    961  CZ3 TRP A 126     -61.623  13.187  83.898  1.00 32.91      A    C  
ATOM    962  CH2 TRP A 126     -60.512  13.590  83.162  1.00 36.68      A    C  
ATOM    963  N   LEU A 127     -65.470   8.863  79.127  1.00 20.03      A    N  
ATOM    964  CA  LEU A 127     -65.254   8.662  77.700  1.00 20.46      A    C  
ATOM    965  C   LEU A 127     -64.850   9.964  76.962  1.00 20.16      A    C  
ATOM    966  O   LEU A 127     -65.634  10.922  76.789  1.00 21.01      A    O  
ATOM    967  CB  LEU A 127     -66.505   8.066  77.085  1.00 19.10      A    C  
ATOM    968  CG  LEU A 127     -66.947   6.719  77.655  1.00 17.55      A    C  
ATOM    969  CD1 LEU A 127     -68.404   6.476  77.247  1.00 16.21      A    C  
ATOM    970  CD2 LEU A 127     -66.016   5.569  77.207  1.00 15.34      A    C  
ATOM    971  N   ASP A 128     -63.622   9.976  76.471  1.00 18.41      A    N  
ATOM    972  CA  ASP A 128     -63.023  11.212  75.992  1.00 18.66      A    C  
ATOM    973  C   ASP A 128     -63.103  11.294  74.448  1.00 18.58      A    C  
ATOM    974  O   ASP A 128     -62.344  10.633  73.732  1.00 18.76      A    O  
ATOM    975  CB  ASP A 128     -61.564  11.303  76.517  1.00 19.31      A    C  
ATOM    976  CG  ASP A 128     -60.995  12.740  76.441  1.00 22.45      A    C  
ATOM    977  OD1 ASP A 128     -61.483  13.572  75.589  1.00 18.83      A    O  
ATOM    978  OD2 ASP A 128     -60.041  12.984  77.228  1.00 25.08      A    O1-
ATOM    979  N   ASP A 129     -64.013  12.115  73.958  1.00 18.12      A    N  
ATOM    980  CA  ASP A 129     -64.215  12.325  72.525  1.00 19.20      A    C  
ATOM    981  C   ASP A 129     -63.779  13.718  72.082  1.00 20.06      A    C  
ATOM    982  O   ASP A 129     -64.253  14.214  71.070  1.00 20.10      A    O  
ATOM    983  CB  ASP A 129     -65.725  12.086  72.155  1.00 19.31      A    C  
ATOM    984  CG  ASP A 129     -66.682  12.993  72.956  1.00 20.63      A    C  
ATOM    985  OD1 ASP A 129     -66.172  13.699  73.887  1.00 19.26      A    O  
ATOM    986  OD2 ASP A 129     -67.932  12.985  72.706  1.00 22.22      A    O1-
ATOM    987  N   ARG A 130     -62.890  14.361  72.839  1.00 23.47      A    N  
ATOM    988  CA  ARG A 130     -62.413  15.734  72.516  1.00 22.98      A    C  
ATOM    989  C   ARG A 130     -61.495  15.635  71.323  1.00 21.92      A    C  
ATOM    990  O   ARG A 130     -60.874  14.598  71.124  1.00 21.00      A    O  
ATOM    991  CB  ARG A 130     -61.612  16.318  73.707  1.00 23.55      A    C  
ATOM    992  CG  ARG A 130     -62.409  16.720  74.984  1.00 24.04      A    C  
ATOM    993  CD  ARG A 130     -61.555  16.314  76.208  1.00 26.06      A    C  
ATOM    994  NE  ARG A 130     -60.303  16.999  76.143  1.00 28.89      A    N  
ATOM    995  CZ  ARG A 130     -59.064  16.545  76.230  1.00 26.60      A    C  
ATOM    996  NH1 ARG A 130     -58.143  17.452  76.077  1.00 32.33      A    N1+
ATOM    997  NH2 ARG A 130     -58.713  15.305  76.483  1.00 25.85      A    N  
ATOM    998  N   ALA A 131     -61.376  16.714  70.535  1.00 21.36      A    N  
ATOM    999  CA  ALA A 131     -60.353  16.786  69.488  1.00 23.08      A    C  
ATOM   1000  C   ALA A 131     -58.934  16.368  70.007  1.00 23.10      A    C  
ATOM   1001  O   ALA A 131     -58.204  15.699  69.291  1.00 23.70      A    O  
ATOM   1002  CB  ALA A 131     -60.329  18.196  68.837  1.00 22.40      A    C  
ATOM   1003  N   GLU A 132     -58.599  16.711  71.241  1.00 19.94      A    N  
ATOM   1004  CA  GLU A 132     -57.291  16.472  71.856  1.00 21.36      A    C  
ATOM   1005  C   GLU A 132     -57.192  15.163  72.689  1.00 24.29      A    C  
ATOM   1006  O   GLU A 132     -56.188  14.961  73.424  1.00 22.18      A    O  
ATOM   1007  CB  GLU A 132     -56.939  17.654  72.809  1.00 26.73      A    C  
ATOM   1008  CG  GLU A 132     -57.264  19.097  72.299  1.00 33.64      A    C  
ATOM   1009  CD  GLU A 132     -58.797  19.521  72.131  1.00 39.11      A    C  
ATOM   1010  OE1 GLU A 132     -59.807  18.907  72.641  1.00 32.56      A    O  
ATOM   1011  OE2 GLU A 132     -59.020  20.560  71.419  1.00 48.47      A    O1-
ATOM   1012  N   ARG A 133     -58.200  14.276  72.571  1.00 21.60      A    N  
ATOM   1013  CA  ARG A 133     -58.243  12.985  73.289  1.00 21.78      A    C  
ATOM   1014  C   ARG A 133     -56.990  12.087  73.166  1.00 23.16      A    C  
ATOM   1015  O   ARG A 133     -56.658  11.287  74.076  1.00 21.89      A    O  
ATOM   1016  CB  ARG A 133     -59.489  12.183  72.810  1.00 19.63      A    C  
ATOM   1017  CG  ARG A 133     -59.378  11.664  71.337  1.00 17.13      A    C  
ATOM   1018  CD  ARG A 133     -60.794  11.259  70.874  1.00 17.22      A    C  
ATOM   1019  NE  ARG A 133     -60.935  10.908  69.449  1.00 17.81      A    N  
ATOM   1020  CZ  ARG A 133     -60.968  11.799  68.455  1.00 16.89      A    C  
ATOM   1021  NH1 ARG A 133     -61.146  11.400  67.201  1.00 14.35      A    N1+
ATOM   1022  NH2 ARG A 133     -60.877  13.100  68.743  1.00 15.15      A    N  
ATOM   1023  N   ASP A 134     -56.291  12.195  72.041  1.00 23.62      A    N  
ATOM   1024  CA  ASP A 134     -55.113  11.376  71.832  1.00 25.02      A    C  
ATOM   1025  C   ASP A 134     -54.108  11.493  72.996  1.00 25.68      A    C  
ATOM   1026  O   ASP A 134     -53.408  10.519  73.345  1.00 25.94      A    O  
ATOM   1027  CB  ASP A 134     -54.403  11.691  70.491  1.00 25.68      A    C  
ATOM   1028  CG  ASP A 134     -53.289  10.655  70.187  1.00 27.01      A    C  
ATOM   1029  OD1 ASP A 134     -52.173  11.083  69.905  1.00 27.80      A    O  
ATOM   1030  OD2 ASP A 134     -53.498   9.401  70.339  1.00 26.02      A    O1-
ATOM   1031  N   GLY A 135     -54.058  12.659  73.627  1.00 26.23      A    N  
ATOM   1032  CA  GLY A 135     -53.092  12.866  74.755  1.00 23.33      A    C  
ATOM   1033  C   GLY A 135     -53.455  11.971  75.925  1.00 21.77      A    C  
ATOM   1034  O   GLY A 135     -52.632  11.324  76.480  1.00 22.01      A    O  
ATOM   1035  N   LEU A 136     -54.714  11.896  76.286  1.00 24.05      A    N  
ATOM   1036  CA  LEU A 136     -55.102  10.962  77.334  1.00 25.49      A    C  
ATOM   1037  C   LEU A 136     -54.914   9.503  76.869  1.00 25.13      A    C  
ATOM   1038  O   LEU A 136     -54.516   8.653  77.670  1.00 25.00      A    O  
ATOM   1039  CB  LEU A 136     -56.570  11.180  77.693  1.00 31.08      A    C  
ATOM   1040  CG  LEU A 136     -57.177  10.329  78.829  1.00 34.23      A    C  
ATOM   1041  CD1 LEU A 136     -57.706  11.247  79.906  1.00 39.23      A    C  
ATOM   1042  CD2 LEU A 136     -58.296   9.433  78.331  1.00 36.19      A    C  
ATOM   1043  N   ALA A 137     -55.197   9.203  75.584  1.00 23.82      A    N  
ATOM   1044  CA  ALA A 137     -55.053   7.811  75.085  1.00 22.47      A    C  
ATOM   1045  C   ALA A 137     -53.575   7.383  75.270  1.00 21.93      A    C  
ATOM   1046  O   ALA A 137     -53.292   6.304  75.798  1.00 17.61      A    O  
ATOM   1047  CB  ALA A 137     -55.469   7.693  73.634  1.00 20.92      A    C  
ATOM   1048  N   GLN A 138     -52.647   8.288  74.946  1.00 23.14      A    N  
ATOM   1049  CA  GLN A 138     -51.235   7.978  75.120  1.00 27.13      A    C  
ATOM   1050  C   GLN A 138     -50.835   7.764  76.582  1.00 24.40      A    C  
ATOM   1051  O   GLN A 138     -50.084   6.888  76.887  1.00 24.86      A    O  
ATOM   1052  CB  GLN A 138     -50.388   9.107  74.548  1.00 33.45      A    C  
ATOM   1053  CG  GLN A 138     -50.377   9.136  73.046  1.00 38.35      A    C  
ATOM   1054  CD  GLN A 138     -49.433  10.185  72.509  1.00 47.28      A    C  
ATOM   1055  NE2 GLN A 138     -49.850  10.884  71.471  1.00 49.48      A    N  
ATOM   1056  OE1 GLN A 138     -48.340  10.363  73.029  1.00 61.68      A    O  
ATOM   1057  N   LEU A 139     -51.349   8.582  77.480  1.00 24.30      A    N  
ATOM   1058  CA  LEU A 139     -51.018   8.451  78.900  1.00 26.18      A    C  
ATOM   1059  C   LEU A 139     -51.527   7.096  79.353  1.00 22.68      A    C  
ATOM   1060  O   LEU A 139     -50.799   6.333  79.960  1.00 19.04      A    O  
ATOM   1061  CB  LEU A 139     -51.693   9.555  79.736  1.00 28.21      A    C  
ATOM   1062  CG  LEU A 139     -51.451   9.472  81.273  1.00 29.52      A    C  
ATOM   1063  CD1 LEU A 139     -50.099  10.103  81.477  1.00 34.46      A    C  
ATOM   1064  CD2 LEU A 139     -52.478  10.317  82.005  1.00 30.06      A    C  
ATOM   1065  N   MET A 140     -52.794   6.805  79.041  1.00 24.85      A    N  
ATOM   1066  CA  MET A 140     -53.396   5.521  79.481  1.00 23.78      A    C  
ATOM   1067  C   MET A 140     -52.630   4.366  78.911  1.00 25.18      A    C  
ATOM   1068  O   MET A 140     -52.358   3.397  79.648  1.00 26.66      A    O  
ATOM   1069  CB  MET A 140     -54.895   5.379  79.167  1.00 20.54      A    C  
ATOM   1070  CG  MET A 140     -55.771   6.314  79.975  1.00 25.35      A    C  
ATOM   1071  SD  MET A 140     -55.316   6.427  81.731  1.00 30.86      A    S  
ATOM   1072  CE  MET A 140     -55.640   4.737  82.293  1.00 23.60      A    C  
ATOM   1073  N   CYS A 141     -52.281   4.445  77.613  1.00 25.58      A    N  
ATOM   1074  CA  CYS A 141     -51.429   3.373  77.033  1.00 30.34      A    C  
ATOM   1075  C   CYS A 141     -50.171   3.169  77.775  1.00 27.78      A    C  
ATOM   1076  O   CYS A 141     -49.822   2.039  78.060  1.00 29.73      A    O  
ATOM   1077  CB  CYS A 141     -51.062   3.597  75.567  1.00 29.93      A    C  
ATOM   1078  SG  CYS A 141     -52.512   3.133  74.679  1.00 35.65      A    S  
ATOM   1079  N   GLU A 142     -49.497   4.264  78.086  1.00 26.99      A    N  
ATOM   1080  CA  GLU A 142     -48.234   4.123  78.751  1.00 31.62      A    C  
ATOM   1081  C   GLU A 142     -48.375   3.521  80.167  1.00 31.31      A    C  
ATOM   1082  O   GLU A 142     -47.572   2.655  80.549  1.00 32.60      A    O  
ATOM   1083  CB  GLU A 142     -47.414   5.426  78.793  1.00 30.23      A    C  
ATOM   1084  CG  GLU A 142     -46.060   5.103  79.455  1.00 32.55      A    C  
ATOM   1085  CD  GLU A 142     -45.125   6.286  79.585  1.00 30.37      A    C  
ATOM   1086  OE1 GLU A 142     -45.546   7.408  79.200  1.00 32.29      A    O  
ATOM   1087  OE2 GLU A 142     -43.975   6.060  80.055  1.00 32.43      A    O1-
ATOM   1088  N   LEU A 143     -49.375   3.964  80.939  1.00 27.90      A    N  
ATOM   1089  CA  LEU A 143     -49.533   3.410  82.294  1.00 27.84      A    C  
ATOM   1090  C   LEU A 143     -49.945   1.938  82.301  1.00 26.67      A    C  
ATOM   1091  O   LEU A 143     -49.401   1.115  83.055  1.00 25.13      A    O  
ATOM   1092  CB  LEU A 143     -50.573   4.216  83.080  1.00 26.92      A    C  
ATOM   1093  CG  LEU A 143     -49.986   5.429  83.767  1.00 27.82      A    C  
ATOM   1094  CD1 LEU A 143     -51.133   6.330  84.236  1.00 28.06      A    C  
ATOM   1095  CD2 LEU A 143     -49.079   4.960  84.892  1.00 24.75      A    C  
ATOM   1096  N   LYS A 144     -50.919   1.624  81.462  1.00 24.89      A    N  
ATOM   1097  CA  LYS A 144     -51.724   0.418  81.646  1.00 27.77      A    C  
ATOM   1098  C   LYS A 144     -50.922  -0.841  81.382  1.00 28.00      A    C  
ATOM   1099  O   LYS A 144     -51.203  -1.893  81.969  1.00 27.66      A    O  
ATOM   1100  CB  LYS A 144     -52.953   0.475  80.688  1.00 32.64      A    C  
ATOM   1101  CG  LYS A 144     -52.685  -0.119  79.297  1.00 33.11      A    C  
ATOM   1102  CD  LYS A 144     -53.676   0.349  78.216  1.00 38.48      A    C  
ATOM   1103  CE  LYS A 144     -55.116   0.080  78.587  1.00 37.94      A    C  
ATOM   1104  NZ  LYS A 144     -55.804  -0.412  77.360  1.00 38.92      A    N1+
ATOM   1105  N   MET A 145     -49.938  -0.765  80.475  1.00 29.41      A    N  
ATOM   1106  CA  MET A 145     -49.094  -1.956  80.158  1.00 29.40      A    C  
ATOM   1107  C   MET A 145     -48.338  -2.394  81.413  1.00 28.86      A    C  
ATOM   1108  O   MET A 145     -47.797  -3.499  81.461  1.00 25.58      A    O  
ATOM   1109  CB  MET A 145     -48.048  -1.626  79.082  1.00 35.49      A    C  
ATOM   1110  CG  MET A 145     -46.975  -0.642  79.606  1.00 40.55      A    C  
ATOM   1111  SD  MET A 145     -45.779   0.115  78.455  1.00 48.82      A    S  
ATOM   1112  CE  MET A 145     -44.728  -1.304  78.201  1.00 37.05      A    C  
ATOM   1113  N   HIS A 146     -48.276  -1.534  82.435  1.00 25.02      A    N  
ATOM   1114  CA  HIS A 146     -47.507  -1.897  83.626  1.00 25.39      A    C  
ATOM   1115  C   HIS A 146     -48.306  -2.531  84.725  1.00 23.47      A    C  
ATOM   1116  O   HIS A 146     -47.741  -2.861  85.751  1.00 20.96      A    O  
ATOM   1117  CB  HIS A 146     -46.757  -0.701  84.192  1.00 24.18      A    C  
ATOM   1118  CG  HIS A 146     -45.821  -0.081  83.219  1.00 25.28      A    C  
ATOM   1119  CD2 HIS A 146     -45.845   1.135  82.615  1.00 26.57      A    C  
ATOM   1120  ND1 HIS A 146     -44.684  -0.711  82.769  1.00 23.58      A    N  
ATOM   1121  CE1 HIS A 146     -44.033   0.096  81.954  1.00 22.58      A    C  
ATOM   1122  NE2 HIS A 146     -44.718   1.222  81.845  1.00 25.66      A    N  
ATOM   1123  N   PHE A 147     -49.602  -2.740  84.486  1.00 24.40      A    N  
ATOM   1124  CA  PHE A 147     -50.498  -3.280  85.528  1.00 23.77      A    C  
ATOM   1125  C   PHE A 147     -51.256  -4.534  85.111  1.00 23.03      A    C  
ATOM   1126  O   PHE A 147     -51.517  -4.768  83.917  1.00 21.43      A    O  
ATOM   1127  CB  PHE A 147     -51.510  -2.169  85.972  1.00 26.38      A    C  
ATOM   1128  CG  PHE A 147     -50.832  -0.990  86.647  1.00 22.86      A    C  
ATOM   1129  CD1 PHE A 147     -50.155  -0.029  85.892  1.00 21.59      A    C  
ATOM   1130  CD2 PHE A 147     -50.882  -0.841  88.015  1.00 24.03      A    C  
ATOM   1131  CE1 PHE A 147     -49.507   1.040  86.488  1.00 20.72      A    C  
ATOM   1132  CE2 PHE A 147     -50.228   0.239  88.640  1.00 22.31      A    C  
ATOM   1133  CZ  PHE A 147     -49.563   1.190  87.875  1.00 21.80      A    C  
ATOM   1134  N   ASP A 148     -51.669  -5.318  86.097  1.00 23.23      A    N  
ATOM   1135  CA  ASP A 148     -52.526  -6.485  85.802  1.00 24.47      A    C  
ATOM   1136  C   ASP A 148     -53.877  -6.116  85.313  1.00 23.46      A    C  
ATOM   1137  O   ASP A 148     -54.368  -6.771  84.432  1.00 27.52      A    O  
ATOM   1138  CB  ASP A 148     -52.526  -7.504  86.954  1.00 23.53      A    C  
ATOM   1139  CG  ASP A 148     -51.105  -7.957  87.252  1.00 26.28      A    C  
ATOM   1140  OD1 ASP A 148     -50.518  -7.548  88.257  1.00 28.92      A    O  
ATOM   1141  OD2 ASP A 148     -50.507  -8.603  86.397  1.00 25.26      A    O1-
ATOM   1142  N   PHE A 149     -54.478  -5.059  85.847  1.00 24.29      A    N  
ATOM   1143  CA  PHE A 149     -55.829  -4.675  85.458  1.00 24.41      A    C  
ATOM   1144  C   PHE A 149     -55.960  -3.175  85.491  1.00 23.56      A    C  
ATOM   1145  O   PHE A 149     -55.298  -2.474  86.285  1.00 22.81      A    O  
ATOM   1146  CB  PHE A 149     -56.883  -5.260  86.412  1.00 25.56      A    C  
ATOM   1147  CG  PHE A 149     -56.806  -6.734  86.574  1.00 27.40      A    C  
ATOM   1148  CD1 PHE A 149     -57.441  -7.577  85.662  1.00 26.33      A    C  
ATOM   1149  CD2 PHE A 149     -56.123  -7.292  87.669  1.00 26.39      A    C  
ATOM   1150  CE1 PHE A 149     -57.359  -8.962  85.826  1.00 28.22      A    C  
ATOM   1151  CE2 PHE A 149     -56.045  -8.664  87.837  1.00 31.90      A    C  
ATOM   1152  CZ  PHE A 149     -56.672  -9.508  86.921  1.00 29.45      A    C  
ATOM   1153  N   LEU A 150     -56.820  -2.693  84.627  1.00 23.69      A    N  
ATOM   1154  CA  LEU A 150     -57.224  -1.296  84.606  1.00 26.31      A    C  
ATOM   1155  C   LEU A 150     -58.747  -1.354  84.684  1.00 25.43      A    C  
ATOM   1156  O   LEU A 150     -59.364  -2.030  83.883  1.00 26.23      A    O  
ATOM   1157  CB  LEU A 150     -56.822  -0.630  83.315  1.00 26.35      A    C  
ATOM   1158  CG  LEU A 150     -57.418   0.750  83.007  1.00 26.44      A    C  
ATOM   1159  CD1 LEU A 150     -56.982   1.811  84.012  1.00 20.37      A    C  
ATOM   1160  CD2 LEU A 150     -56.888   1.131  81.629  1.00 23.43      A    C  
ATOM   1161  N   ILE A 151     -59.344  -0.728  85.693  1.00 22.18      A    N  
ATOM   1162  CA  ILE A 151     -60.772  -0.771  85.832  1.00 21.63      A    C  
ATOM   1163  C   ILE A 151     -61.166   0.689  85.768  1.00 21.60      A    C  
ATOM   1164  O   ILE A 151     -60.760   1.479  86.619  1.00 21.68      A    O  
ATOM   1165  CB  ILE A 151     -61.158  -1.403  87.182  1.00 22.92      A    C  
ATOM   1166  CG1 ILE A 151     -60.831  -2.872  87.201  1.00 23.09      A    C  
ATOM   1167  CG2 ILE A 151     -62.665  -1.440  87.377  1.00 24.53      A    C  
ATOM   1168  CD1 ILE A 151     -61.009  -3.484  88.594  1.00 22.95      A    C  
ATOM   1169  N   GLU A 152     -61.977   1.034  84.773  1.00 24.35      A    N  
ATOM   1170  CA  GLU A 152     -62.431   2.412  84.504  1.00 23.42      A    C  
ATOM   1171  C   GLU A 152     -63.880   2.598  84.810  1.00 22.60      A    C  
ATOM   1172  O   GLU A 152     -64.733   1.894  84.256  1.00 22.56      A    O  
ATOM   1173  CB  GLU A 152     -62.235   2.738  83.022  1.00 25.81      A    C  
ATOM   1174  CG  GLU A 152     -60.747   2.788  82.722  1.00 31.51      A    C  
ATOM   1175  CD  GLU A 152     -60.431   2.944  81.261  1.00 31.50      A    C  
ATOM   1176  OE1 GLU A 152     -59.607   3.761  81.011  1.00 33.46      A    O  
ATOM   1177  OE2 GLU A 152     -60.971   2.247  80.378  1.00 38.02      A    O1-
ATOM   1178  N   SER A 153     -64.203   3.590  85.639  1.00 19.66      A    N  
ATOM   1179  CA  SER A 153     -65.593   3.760  85.999  1.00 17.58      A    C  
ATOM   1180  C   SER A 153     -66.472   3.806  84.770  1.00 17.70      A    C  
ATOM   1181  O   SER A 153     -67.524   3.202  84.768  1.00 17.07      A    O  
ATOM   1182  CB  SER A 153     -65.803   5.037  86.815  1.00 16.02      A    C  
ATOM   1183  OG  SER A 153     -65.561   6.142  85.998  1.00 19.80      A    O  
ATOM   1184  N   CYS A 154     -66.090   4.564  83.737  1.00 16.37      A    N  
ATOM   1185  CA  CYS A 154     -66.976   4.727  82.624  1.00 16.83      A    C  
ATOM   1186  C   CYS A 154     -67.127   3.422  81.737  1.00 19.19      A    C  
ATOM   1187  O   CYS A 154     -68.006   3.368  80.864  1.00 15.65      A    O  
ATOM   1188  CB  CYS A 154     -66.523   5.925  81.754  1.00 17.54      A    C  
ATOM   1189  SG  CYS A 154     -64.792   5.736  81.172  1.00 20.19      A    S  
ATOM   1190  N   GLN A 155     -66.252   2.436  81.902  1.00 19.65      A    N  
ATOM   1191  CA  GLN A 155     -66.427   1.174  81.150  1.00 24.12      A    C  
ATOM   1192  C   GLN A 155     -67.265   0.205  81.979  1.00 26.11      A    C  
ATOM   1193  O   GLN A 155     -67.957  -0.614  81.415  1.00 24.81      A    O  
ATOM   1194  CB  GLN A 155     -65.084   0.511  80.770  1.00 24.20      A    C  
ATOM   1195  CG  GLN A 155     -64.250   1.238  79.671  1.00 27.95      A    C  
ATOM   1196  CD  GLN A 155     -65.013   1.589  78.371  1.00 29.76      A    C  
ATOM   1197  NE2 GLN A 155     -64.495   2.548  77.651  1.00 40.46      A    N  
ATOM   1198  OE1 GLN A 155     -66.009   0.984  78.013  1.00 32.50      A    O  
ATOM   1199  N   VAL A 156     -67.229   0.314  83.321  1.00 23.93      A    N  
ATOM   1200  CA  VAL A 156     -67.927  -0.654  84.150  1.00 24.90      A    C  
ATOM   1201  C   VAL A 156     -69.259  -0.158  84.657  1.00 24.08      A    C  
ATOM   1202  O   VAL A 156     -69.972  -0.915  85.244  1.00 29.12      A    O  
ATOM   1203  CB  VAL A 156     -67.056  -1.209  85.318  1.00 26.33      A    C  
ATOM   1204  CG1 VAL A 156     -65.870  -2.010  84.752  1.00 24.32      A    C  
ATOM   1205  CG2 VAL A 156     -66.609  -0.072  86.245  1.00 24.31      A    C  
ATOM   1206  N   GLY A 157     -69.590   1.119  84.450  1.00 22.66      A    N  
ATOM   1207  CA  GLY A 157     -70.876   1.616  84.832  1.00 20.98      A    C  
ATOM   1208  C   GLY A 157     -71.072   1.840  86.326  1.00 25.10      A    C  
ATOM   1209  O   GLY A 157     -72.202   2.013  86.768  1.00 20.83      A    O  
ATOM   1210  N   MET A 158     -69.976   1.860  87.093  1.00 26.43      A    N  
ATOM   1211  CA  MET A 158     -69.982   2.079  88.547  1.00 27.18      A    C  
ATOM   1212  C   MET A 158     -68.909   3.156  88.874  1.00 26.72      A    C  
ATOM   1213  O   MET A 158     -67.998   3.315  88.104  1.00 22.80      A    O  
ATOM   1214  CB  MET A 158     -69.571   0.806  89.210  1.00 28.78      A    C  
ATOM   1215  CG  MET A 158     -70.479  -0.356  88.859  1.00 33.40      A    C  
ATOM   1216  SD  MET A 158     -69.926  -1.809  89.754  1.00 35.75      A    S  
ATOM   1217  CE  MET A 158     -68.797  -2.577  88.617  1.00 33.44      A    C  
ATOM   1218  N   VAL A 159     -69.015   3.871  89.998  1.00 24.45      A    N  
ATOM   1219  CA  VAL A 159     -68.011   4.917  90.374  1.00 25.53      A    C  
ATOM   1220  C   VAL A 159     -67.628   4.740  91.825  1.00 25.26      A    C  
ATOM   1221  O   VAL A 159     -68.470   4.353  92.629  1.00 28.46      A    O  
ATOM   1222  CB  VAL A 159     -68.554   6.359  90.151  1.00 24.96      A    C  
ATOM   1223  CG1 VAL A 159     -68.732   6.669  88.665  1.00 21.90      A    C  
ATOM   1224  CG2 VAL A 159     -69.893   6.575  90.863  1.00 22.31      A    C  
ATOM   1225  N   LYS A 160     -66.370   4.976  92.172  1.00 25.93      A    N  
ATOM   1226  CA  LYS A 160     -66.030   5.254  93.570  1.00 23.93      A    C  
ATOM   1227  C   LYS A 160     -66.877   6.492  93.976  1.00 24.36      A    C  
ATOM   1228  O   LYS A 160     -67.082   7.411  93.157  1.00 23.09      A    O  
ATOM   1229  CB  LYS A 160     -64.538   5.549  93.706  1.00 24.13      A    C  
ATOM   1230  CG  LYS A 160     -63.593   4.402  93.247  1.00 25.46      A    C  
ATOM   1231  CD  LYS A 160     -62.115   4.666  93.614  1.00 25.77      A    C  
ATOM   1232  CE  LYS A 160     -61.621   5.948  92.964  1.00 28.06      A    C  
ATOM   1233  NZ  LYS A 160     -60.139   6.060  93.109  1.00 32.28      A    N1+
ATOM   1234  N   PRO A 161     -67.391   6.534  95.214  1.00 26.37      A    N  
ATOM   1235  CA  PRO A 161     -67.303   5.569  96.316  1.00 27.76      A    C  
ATOM   1236  C   PRO A 161     -68.426   4.518  96.420  1.00 30.10      A    C  
ATOM   1237  O   PRO A 161     -68.582   3.941  97.501  1.00 26.61      A    O  
ATOM   1238  CB  PRO A 161     -67.387   6.468  97.540  1.00 27.16      A    C  
ATOM   1239  CG  PRO A 161     -68.323   7.538  97.114  1.00 28.89      A    C  
ATOM   1240  CD  PRO A 161     -68.058   7.781  95.643  1.00 25.92      A    C  
ATOM   1241  N   GLU A 162     -69.191   4.260  95.353  1.00 27.35      A    N  
ATOM   1242  CA  GLU A 162     -70.257   3.240  95.453  1.00 30.11      A    C  
ATOM   1243  C   GLU A 162     -69.680   1.880  95.796  1.00 31.39      A    C  
ATOM   1244  O   GLU A 162     -68.619   1.512  95.287  1.00 33.94      A    O  
ATOM   1245  CB  GLU A 162     -71.101   3.111  94.190  1.00 29.90      A    C  
ATOM   1246  CG  GLU A 162     -71.580   4.408  93.572  1.00 31.34      A    C  
ATOM   1247  CD  GLU A 162     -72.152   4.185  92.147  1.00 35.17      A    C  
ATOM   1248  OE1 GLU A 162     -73.149   4.886  91.801  1.00 33.51      A    O  
ATOM   1249  OE2 GLU A 162     -71.610   3.336  91.370  1.00 32.78      A    O1-
ATOM   1250  N   PRO A 163     -70.359   1.137  96.691  1.00 31.91      A    N  
ATOM   1251  CA  PRO A 163     -69.751  -0.089  97.269  1.00 29.11      A    C  
ATOM   1252  C   PRO A 163     -69.508  -1.193  96.231  1.00 29.49      A    C  
ATOM   1253  O   PRO A 163     -68.532  -1.963  96.322  1.00 28.62      A    O  
ATOM   1254  CB  PRO A 163     -70.793  -0.513  98.308  1.00 30.09      A    C  
ATOM   1255  CG  PRO A 163     -71.435   0.779  98.722  1.00 33.11      A    C  
ATOM   1256  CD  PRO A 163     -71.571   1.564  97.435  1.00 29.59      A    C  
ATOM   1257  N   GLN A 164     -70.372  -1.228  95.216  1.00 29.37      A    N  
ATOM   1258  CA  GLN A 164     -70.356  -2.250  94.194  1.00 28.76      A    C  
ATOM   1259  C   GLN A 164     -69.028  -2.227  93.399  1.00 26.39      A    C  
ATOM   1260  O   GLN A 164     -68.502  -3.286  93.018  1.00 27.66      A    O  
ATOM   1261  CB  GLN A 164     -71.568  -2.047  93.242  1.00 34.07      A    C  
ATOM   1262  CG  GLN A 164     -71.640  -0.609  92.701  1.00 46.00      A    C  
ATOM   1263  CD  GLN A 164     -72.863  -0.242  91.848  1.00 55.73      A    C  
ATOM   1264  NE2 GLN A 164     -72.886   1.012  91.355  1.00 55.46      A    N  
ATOM   1265  OE1 GLN A 164     -73.759  -1.055  91.618  1.00 65.19      A    O  
ATOM   1266  N   ILE A 165     -68.485  -1.049  93.119  1.00 24.69      A    N  
ATOM   1267  CA  ILE A 165     -67.191  -1.036  92.396  1.00 24.57      A    C  
ATOM   1268  C   ILE A 165     -66.041  -1.721  93.185  1.00 24.17      A    C  
ATOM   1269  O   ILE A 165     -65.177  -2.309  92.550  1.00 25.89      A    O  
ATOM   1270  CB  ILE A 165     -66.784   0.374  91.861  1.00 25.73      A    C  
ATOM   1271  CG1 ILE A 165     -65.749   0.226  90.702  1.00 25.24      A    C  
ATOM   1272  CG2 ILE A 165     -66.301   1.279  92.997  1.00 20.80      A    C  
ATOM   1273  CD1 ILE A 165     -65.582   1.492  89.898  1.00 24.39      A    C  
ATOM   1274  N   TYR A 166     -66.046  -1.671  94.543  1.00 23.47      A    N  
ATOM   1275  CA  TYR A 166     -64.972  -2.289  95.353  1.00 24.74      A    C  
ATOM   1276  C   TYR A 166     -65.212  -3.779  95.324  1.00 28.66      A    C  
ATOM   1277  O   TYR A 166     -64.236  -4.559  95.316  1.00 31.21      A    O  
ATOM   1278  CB  TYR A 166     -64.864  -1.737  96.808  1.00 22.22      A    C  
ATOM   1279  CG  TYR A 166     -64.709  -0.223  96.850  1.00 21.06      A    C  
ATOM   1280  CD1 TYR A 166     -65.813   0.606  96.614  1.00 20.96      A    C  
ATOM   1281  CD2 TYR A 166     -63.469   0.383  97.043  1.00 21.44      A    C  
ATOM   1282  CE1 TYR A 166     -65.698   1.991  96.586  1.00 22.91      A    C  
ATOM   1283  CE2 TYR A 166     -63.334   1.794  97.050  1.00 21.08      A    C  
ATOM   1284  CZ  TYR A 166     -64.445   2.583  96.833  1.00 21.81      A    C  
ATOM   1285  OH  TYR A 166     -64.376   3.942  96.783  1.00 21.40      A    O  
ATOM   1286  N   LYS A 167     -66.502  -4.192  95.287  1.00 27.35      A    N  
ATOM   1287  CA  LYS A 167     -66.775  -5.646  95.197  1.00 28.46      A    C  
ATOM   1288  C   LYS A 167     -66.292  -6.112  93.856  1.00 22.51      A    C  
ATOM   1289  O   LYS A 167     -65.705  -7.188  93.750  1.00 26.89      A    O  
ATOM   1290  CB  LYS A 167     -68.269  -6.091  95.424  1.00 26.51      A    C  
ATOM   1291  CG  LYS A 167     -68.847  -5.838  96.810  1.00 29.66      A    C  
ATOM   1292  CD  LYS A 167     -68.285  -6.792  97.855  1.00 30.93      A    C  
ATOM   1293  CE  LYS A 167     -68.927  -6.552  99.226  1.00 33.46      A    C  
ATOM   1294  NZ  LYS A 167     -68.812  -7.818 100.002  1.00 33.12      A    N1+
ATOM   1295  N   PHE A 168     -66.565  -5.334  92.827  1.00 24.22      A    N  
ATOM   1296  CA  PHE A 168     -66.082  -5.692  91.468  1.00 25.91      A    C  
ATOM   1297  C   PHE A 168     -64.549  -5.783  91.432  1.00 24.69      A    C  
ATOM   1298  O   PHE A 168     -63.989  -6.769  90.935  1.00 25.92      A    O  
ATOM   1299  CB  PHE A 168     -66.625  -4.718  90.429  1.00 27.75      A    C  
ATOM   1300  CG  PHE A 168     -66.184  -5.020  89.032  1.00 32.48      A    C  
ATOM   1301  CD1 PHE A 168     -66.846  -6.005  88.264  1.00 35.51      A    C  
ATOM   1302  CD2 PHE A 168     -65.110  -4.314  88.449  1.00 30.56      A    C  
ATOM   1303  CE1 PHE A 168     -66.445  -6.282  86.942  1.00 36.11      A    C  
ATOM   1304  CE2 PHE A 168     -64.700  -4.609  87.136  1.00 32.84      A    C  
ATOM   1305  CZ  PHE A 168     -65.366  -5.584  86.380  1.00 33.50      A    C  
ATOM   1306  N   LEU A 169     -63.876  -4.801  92.030  1.00 24.56      A    N  
ATOM   1307  CA  LEU A 169     -62.410  -4.846  92.197  1.00 24.52      A    C  
ATOM   1308  C   LEU A 169     -61.964  -6.161  92.807  1.00 25.60      A    C  
ATOM   1309  O   LEU A 169     -61.074  -6.819  92.253  1.00 23.38      A    O  
ATOM   1310  CB  LEU A 169     -61.912  -3.683  93.093  1.00 25.05      A    C  
ATOM   1311  CG  LEU A 169     -60.413  -3.623  93.430  1.00 25.45      A    C  
ATOM   1312  CD1 LEU A 169     -59.549  -3.591  92.168  1.00 24.81      A    C  
ATOM   1313  CD2 LEU A 169     -60.097  -2.414  94.309  1.00 24.83      A    C  
ATOM   1314  N   LEU A 170     -62.552  -6.531  93.954  1.00 25.42      A    N  
ATOM   1315  CA  LEU A 170     -62.097  -7.728  94.696  1.00 27.02      A    C  
ATOM   1316  C   LEU A 170     -62.240  -8.957  93.833  1.00 27.65      A    C  
ATOM   1317  O   LEU A 170     -61.340  -9.824  93.758  1.00 26.01      A    O  
ATOM   1318  CB  LEU A 170     -62.884  -7.898  96.011  1.00 29.26      A    C  
ATOM   1319  CG  LEU A 170     -62.593  -6.858  97.121  1.00 31.18      A    C  
ATOM   1320  CD1 LEU A 170     -63.377  -7.157  98.398  1.00 33.61      A    C  
ATOM   1321  CD2 LEU A 170     -61.099  -6.833  97.419  1.00 33.43      A    C  
ATOM   1322  N   ASP A 171     -63.363  -8.977  93.110  1.00 26.81      A    N  
ATOM   1323  CA  ASP A 171     -63.675 -10.070  92.278  1.00 30.49      A    C  
ATOM   1324  C   ASP A 171     -62.698 -10.116  91.109  1.00 28.57      A    C  
ATOM   1325  O   ASP A 171     -62.193 -11.183  90.781  1.00 32.48      A    O  
ATOM   1326  CB  ASP A 171     -65.102  -9.958  91.755  1.00 32.37      A    C  
ATOM   1327  CG  ASP A 171     -65.508 -11.207  91.026  1.00 41.72      A    C  
ATOM   1328  OD1 ASP A 171     -65.722 -11.148  89.808  1.00 43.28      A    O  
ATOM   1329  OD2 ASP A 171     -65.538 -12.287  91.669  1.00 49.64      A    O1-
ATOM   1330  N   THR A 172     -62.448  -8.978  90.466  1.00 27.86      A    N  
ATOM   1331  CA  THR A 172     -61.340  -8.880  89.462  1.00 25.93      A    C  
ATOM   1332  C   THR A 172     -59.969  -9.325  89.990  1.00 26.28      A    C  
ATOM   1333  O   THR A 172     -59.230 -10.050  89.294  1.00 27.49      A    O  
ATOM   1334  CB  THR A 172     -61.209  -7.458  88.961  1.00 24.41      A    C  
ATOM   1335  CG2 THR A 172     -60.217  -7.342  87.751  1.00 21.87      A    C  
ATOM   1336  OG1 THR A 172     -62.481  -7.083  88.520  1.00 23.95      A    O  
ATOM   1337  N   LEU A 173     -59.619  -8.904  91.198  1.00 26.54      A    N  
ATOM   1338  CA  LEU A 173     -58.328  -9.297  91.786  1.00 29.60      A    C  
ATOM   1339  C   LEU A 173     -58.246 -10.759  92.196  1.00 33.32      A    C  
ATOM   1340  O   LEU A 173     -57.129 -11.272  92.353  1.00 34.08      A    O  
ATOM   1341  CB  LEU A 173     -57.948  -8.435  92.994  1.00 29.22      A    C  
ATOM   1342  CG  LEU A 173     -57.703  -6.947  92.679  1.00 33.11      A    C  
ATOM   1343  CD1 LEU A 173     -57.639  -6.112  93.955  1.00 29.52      A    C  
ATOM   1344  CD2 LEU A 173     -56.454  -6.774  91.846  1.00 32.67      A    C  
ATOM   1345  N   LYS A 174     -59.387 -11.433  92.389  1.00 30.44      A    N  
ATOM   1346  CA  LYS A 174     -59.351 -12.803  92.943  1.00 29.95      A    C  
ATOM   1347  C   LYS A 174     -58.640 -12.797  94.265  1.00 33.99      A    C  
ATOM   1348  O   LYS A 174     -57.772 -13.648  94.521  1.00 35.21      A    O  
ATOM   1349  CB  LYS A 174     -58.633 -13.754  92.011  1.00 32.90      A    C  
ATOM   1350  CG  LYS A 174     -59.461 -14.107  90.791  1.00 41.37      A    C  
ATOM   1351  CD  LYS A 174     -58.594 -14.806  89.768  1.00 43.00      A    C  
ATOM   1352  CE  LYS A 174     -59.457 -15.343  88.645  1.00 46.42      A    C  
ATOM   1353  NZ  LYS A 174     -58.650 -15.295  87.392  1.00 52.90      A    N1+
ATOM   1354  N   ALA A 175     -58.970 -11.805  95.100  1.00 33.79      A    N  
ATOM   1355  CA  ALA A 175     -58.282 -11.618  96.370  1.00 32.72      A    C  
ATOM   1356  C   ALA A 175     -59.275 -11.245  97.439  1.00 31.22      A    C  
ATOM   1357  O   ALA A 175     -60.296 -10.668  97.133  1.00 32.25      A    O  
ATOM   1358  CB  ALA A 175     -57.276 -10.497  96.222  1.00 33.93      A    C  
ATOM   1359  N   SER A 176     -58.968 -11.542  98.701  1.00 31.32      A    N  
ATOM   1360  CA  SER A 176     -59.824 -11.087  99.798  1.00 34.53      A    C  
ATOM   1361  C   SER A 176     -59.320  -9.708 100.199  1.00 33.20      A    C  
ATOM   1362  O   SER A 176     -58.184  -9.365  99.912  1.00 30.61      A    O  
ATOM   1363  CB  SER A 176     -59.723 -12.030 100.994  1.00 40.64      A    C  
ATOM   1364  OG  SER A 176     -58.370 -12.077 101.442  1.00 47.64      A    O  
ATOM   1365  N   PRO A 177     -60.166  -8.934 100.874  1.00 32.39      A    N  
ATOM   1366  CA  PRO A 177     -59.895  -7.520 101.084  1.00 32.91      A    C  
ATOM   1367  C   PRO A 177     -58.670  -7.248 101.957  1.00 36.91      A    C  
ATOM   1368  O   PRO A 177     -57.997  -6.241 101.769  1.00 32.97      A    O  
ATOM   1369  CB  PRO A 177     -61.192  -6.984 101.744  1.00 33.36      A    C  
ATOM   1370  CG  PRO A 177     -62.060  -8.171 102.046  1.00 30.51      A    C  
ATOM   1371  CD  PRO A 177     -61.554  -9.319 101.232  1.00 33.56      A    C  
ATOM   1372  N   SER A 178     -58.387  -8.137 102.903  1.00 35.46      A    N  
ATOM   1373  CA  SER A 178     -57.280  -7.909 103.794  1.00 34.06      A    C  
ATOM   1374  C   SER A 178     -55.974  -8.264 103.075  1.00 38.66      A    C  
ATOM   1375  O   SER A 178     -54.887  -8.018 103.620  1.00 42.94      A    O  
ATOM   1376  CB  SER A 178     -57.425  -8.781 105.030  1.00 35.32      A    C  
ATOM   1377  OG  SER A 178     -57.148 -10.115 104.664  1.00 32.98      A    O  
ATOM   1378  N   GLU A 179     -56.054  -8.850 101.880  1.00 30.69      A    N  
ATOM   1379  CA  GLU A 179     -54.839  -9.001 101.070  1.00 35.20      A    C  
ATOM   1380  C   GLU A 179     -54.453  -7.765 100.176  1.00 32.96      A    C  
ATOM   1381  O   GLU A 179     -53.496  -7.840  99.384  1.00 30.45      A    O  
ATOM   1382  CB  GLU A 179     -54.935 -10.244 100.178  1.00 34.09      A    C  
ATOM   1383  CG  GLU A 179     -54.798 -11.594 100.887  1.00 40.03      A    C  
ATOM   1384  CD  GLU A 179     -55.143 -12.740  99.932  1.00 44.49      A    C  
ATOM   1385  OE1 GLU A 179     -56.241 -12.712  99.304  1.00 44.98      A    O  
ATOM   1386  OE2 GLU A 179     -54.290 -13.633  99.753  1.00 46.19      A    O1-
ATOM   1387  N   VAL A 180     -55.233  -6.689 100.275  1.00 30.22      A    N  
ATOM   1388  CA  VAL A 180     -55.167  -5.575  99.350  1.00 28.79      A    C  
ATOM   1389  C   VAL A 180     -54.838  -4.240 100.021  1.00 28.41      A    C  
ATOM   1390  O   VAL A 180     -55.446  -3.852 101.039  1.00 27.57      A    O  
ATOM   1391  CB  VAL A 180     -56.502  -5.379  98.584  1.00 32.23      A    C  
ATOM   1392  CG1 VAL A 180     -56.409  -4.217  97.597  1.00 29.60      A    C  
ATOM   1393  CG2 VAL A 180     -56.904  -6.626  97.819  1.00 27.57      A    C  
ATOM   1394  N   VAL A 181     -53.875  -3.515  99.437  1.00 23.97      A    N  
ATOM   1395  CA  VAL A 181     -53.662  -2.115  99.807  1.00 22.09      A    C  
ATOM   1396  C   VAL A 181     -54.156  -1.236  98.686  1.00 22.20      A    C  
ATOM   1397  O   VAL A 181     -53.968  -1.531  97.515  1.00 24.00      A    O  
ATOM   1398  CB  VAL A 181     -52.192  -1.801 100.141  1.00 20.82      A    C  
ATOM   1399  CG1 VAL A 181     -51.262  -2.271  99.060  1.00 18.60      A    C  
ATOM   1400  CG2 VAL A 181     -52.049  -0.337 100.405  1.00 19.78      A    C  
ATOM   1401  N   PHE A 182     -54.852  -0.169  99.048  1.00 23.34      A    N  
ATOM   1402  CA  PHE A 182     -55.487   0.646  98.068  1.00 25.28      A    C  
ATOM   1403  C   PHE A 182     -55.034   2.086  98.300  1.00 25.41      A    C  
ATOM   1404  O   PHE A 182     -55.135   2.576  99.401  1.00 23.85      A    O  
ATOM   1405  CB  PHE A 182     -57.041   0.540  98.117  1.00 28.74      A    C  
ATOM   1406  CG  PHE A 182     -57.720   1.483  97.131  1.00 34.33      A    C  
ATOM   1407  CD1 PHE A 182     -57.119   1.740  95.860  1.00 40.78      A    C  
ATOM   1408  CD2 PHE A 182     -58.870   2.154  97.450  1.00 37.01      A    C  
ATOM   1409  CE1 PHE A 182     -57.667   2.644  94.940  1.00 36.06      A    C  
ATOM   1410  CE2 PHE A 182     -59.479   3.013  96.543  1.00 35.84      A    C  
ATOM   1411  CZ  PHE A 182     -58.883   3.258  95.300  1.00 49.29      A    C  
ATOM   1412  N   LEU A 183     -54.533   2.759  97.265  1.00 26.01      A    N  
ATOM   1413  CA  LEU A 183     -54.102   4.170  97.404  1.00 28.39      A    C  
ATOM   1414  C   LEU A 183     -54.997   5.106  96.633  1.00 28.37      A    C  
ATOM   1415  O   LEU A 183     -55.342   4.838  95.454  1.00 25.84      A    O  
ATOM   1416  CB  LEU A 183     -52.677   4.382  96.906  1.00 28.12      A    C  
ATOM   1417  CG  LEU A 183     -51.419   3.494  97.041  1.00 28.56      A    C  
ATOM   1418  CD1 LEU A 183     -50.233   4.121  97.768  1.00 28.54      A    C  
ATOM   1419  CD2 LEU A 183     -51.590   2.017  97.305  1.00 27.08      A    C  
ATOM   1420  N   ASP A 184     -55.378   6.205  97.286  1.00 25.46      A    N  
ATOM   1421  CA  ASP A 184     -56.285   7.187  96.696  1.00 26.72      A    C  
ATOM   1422  C   ASP A 184     -55.989   8.559  97.295  1.00 25.14      A    C  
ATOM   1423  O   ASP A 184     -55.543   8.665  98.453  1.00 28.95      A    O  
ATOM   1424  CB  ASP A 184     -57.739   6.812  96.998  1.00 26.20      A    C  
ATOM   1425  CG  ASP A 184     -58.753   7.419  95.995  1.00 28.27      A    C  
ATOM   1426  OD1 ASP A 184     -58.818   8.642  95.765  1.00 27.16      A    O  
ATOM   1427  OD2 ASP A 184     -59.511   6.621  95.382  1.00 36.42      A    O1-
ATOM   1428  N   ASP A 185     -56.239   9.613  96.551  1.00 21.72      A    N  
ATOM   1429  CA  ASP A 185     -56.033  10.942  97.157  1.00 25.71      A    C  
ATOM   1430  C   ASP A 185     -57.365  11.528  97.754  1.00 27.26      A    C  
ATOM   1431  O   ASP A 185     -57.366  12.632  98.297  1.00 26.44      A    O  
ATOM   1432  CB  ASP A 185     -55.397  11.918  96.149  1.00 23.42      A    C  
ATOM   1433  CG  ASP A 185     -56.305  12.214  94.983  1.00 23.77      A    C  
ATOM   1434  OD1 ASP A 185     -57.192  11.396  94.699  1.00 25.24      A    O  
ATOM   1435  OD2 ASP A 185     -56.173  13.267  94.359  1.00 27.91      A    O1-
ATOM   1436  N   ILE A 186     -58.475  10.798  97.628  1.00 25.57      A    N  
ATOM   1437  CA  ILE A 186     -59.771  11.245  98.197  1.00 29.21      A    C  
ATOM   1438  C   ILE A 186     -60.200  10.326  99.350  1.00 27.55      A    C  
ATOM   1439  O   ILE A 186     -60.407   9.116  99.181  1.00 29.66      A    O  
ATOM   1440  CB  ILE A 186     -60.815  11.443  97.061  1.00 32.55      A    C  
ATOM   1441  CG1 ILE A 186     -60.353  12.640  96.224  1.00 31.19      A    C  
ATOM   1442  CG2 ILE A 186     -62.232  11.740  97.582  1.00 29.30      A    C  
ATOM   1443  CD1 ILE A 186     -60.856  12.650  94.789  1.00 39.00      A    C  
ATOM   1444  N   GLY A 187     -60.290  10.880 100.554  1.00 28.85      A    N  
ATOM   1445  CA  GLY A 187     -60.605  10.058 101.747  1.00 26.37      A    C  
ATOM   1446  C   GLY A 187     -61.959   9.351 101.606  1.00 23.72      A    C  
ATOM   1447  O   GLY A 187     -62.136   8.173 101.981  1.00 25.32      A    O  
ATOM   1448  N   ALA A 188     -62.910  10.046 101.019  1.00 23.26      A    N  
ATOM   1449  CA  ALA A 188     -64.245   9.460 100.849  1.00 28.75      A    C  
ATOM   1450  C   ALA A 188     -64.117   8.193  99.980  1.00 32.59      A    C  
ATOM   1451  O   ALA A 188     -64.863   7.208 100.172  1.00 33.17      A    O  
ATOM   1452  CB  ALA A 188     -65.175  10.438 100.191  1.00 25.28      A    C  
ATOM   1453  N   ASN A 189     -63.146   8.191  99.062  1.00 29.19      A    N  
ATOM   1454  CA  ASN A 189     -63.009   7.036  98.178  1.00 29.04      A    C  
ATOM   1455  C   ASN A 189     -62.345   5.885  98.820  1.00 28.18      A    C  
ATOM   1456  O   ASN A 189     -62.453   4.760  98.334  1.00 29.50      A    O  
ATOM   1457  CB  ASN A 189     -62.337   7.389  96.861  1.00 31.18      A    C  
ATOM   1458  CG  ASN A 189     -63.209   8.261  96.009  1.00 32.03      A    C  
ATOM   1459  ND2 ASN A 189     -62.612   8.877  95.000  1.00 38.21      A    N  
ATOM   1460  OD1 ASN A 189     -64.409   8.415  96.283  1.00 32.89      A    O  
ATOM   1461  N   LEU A 190     -61.695   6.147  99.945  1.00 30.64      A    N  
ATOM   1462  CA  LEU A 190     -60.986   5.118 100.723  1.00 30.22      A    C  
ATOM   1463  C   LEU A 190     -61.878   4.335 101.677  1.00 30.44      A    C  
ATOM   1464  O   LEU A 190     -61.685   3.113 101.892  1.00 35.02      A    O  
ATOM   1465  CB  LEU A 190     -59.895   5.793 101.585  1.00 30.59      A    C  
ATOM   1466  CG  LEU A 190     -58.613   6.163 100.859  1.00 32.73      A    C  
ATOM   1467  CD1 LEU A 190     -57.632   6.869 101.788  1.00 30.59      A    C  
ATOM   1468  CD2 LEU A 190     -58.024   4.886 100.258  1.00 31.76      A    C  
ATOM   1469  N   LYS A 191     -62.817   5.059 102.284  1.00 32.14      A    N  
ATOM   1470  CA  LYS A 191     -63.746   4.521 103.298  1.00 31.85      A    C  
ATOM   1471  C   LYS A 191     -64.375   3.176 102.905  1.00 29.12      A    C  
ATOM   1472  O   LYS A 191     -64.239   2.182 103.640  1.00 29.69      A    O  
ATOM   1473  CB  LYS A 191     -64.852   5.563 103.622  1.00 36.86      A    C  
ATOM   1474  CG  LYS A 191     -65.754   5.132 104.777  1.00 44.18      A    C  
ATOM   1475  CD  LYS A 191     -66.823   6.154 105.194  1.00 52.55      A    C  
ATOM   1476  CE  LYS A 191     -68.198   5.915 104.539  1.00 51.49      A    C  
ATOM   1477  NZ  LYS A 191     -68.807   4.606 104.925  1.00 39.63      A    N1+
ATOM   1478  N   PRO A 192     -65.018   3.103 101.719  1.00 25.66      A    N  
ATOM   1479  CA  PRO A 192     -65.615   1.773 101.474  1.00 22.45      A    C  
ATOM   1480  C   PRO A 192     -64.557   0.684 101.400  1.00 24.58      A    C  
ATOM   1481  O   PRO A 192     -64.828  -0.460 101.816  1.00 22.84      A    O  
ATOM   1482  CB  PRO A 192     -66.381   1.950 100.142  1.00 21.31      A    C  
ATOM   1483  CG  PRO A 192     -66.389   3.409  99.888  1.00 22.11      A    C  
ATOM   1484  CD  PRO A 192     -65.154   3.975 100.540  1.00 23.36      A    C  
ATOM   1485  N   ALA A 193     -63.329   1.017 100.981  1.00 25.66      A    N  
ATOM   1486  CA  ALA A 193     -62.250  -0.005 101.001  1.00 26.23      A    C  
ATOM   1487  C   ALA A 193     -61.863  -0.377 102.413  1.00 25.61      A    C  
ATOM   1488  O   ALA A 193     -61.652  -1.553 102.736  1.00 22.46      A    O  
ATOM   1489  CB  ALA A 193     -60.990   0.470 100.251  1.00 30.22      A    C  
ATOM   1490  N   ARG A 194     -61.695   0.647 103.234  1.00 27.43      A    N  
ATOM   1491  CA  ARG A 194     -61.390   0.421 104.646  1.00 30.99      A    C  
ATOM   1492  C   ARG A 194     -62.567  -0.368 105.360  1.00 29.89      A    C  
ATOM   1493  O   ARG A 194     -62.311  -1.321 106.122  1.00 28.35      A    O  
ATOM   1494  CB  ARG A 194     -61.046   1.766 105.302  1.00 33.12      A    C  
ATOM   1495  CG  ARG A 194     -60.263   1.719 106.623  1.00 44.47      A    C  
ATOM   1496  CD  ARG A 194     -59.795   3.116 107.084  1.00 39.65      A    C  
ATOM   1497  NE  ARG A 194     -60.799   4.163 106.847  1.00 45.23      A    N  
ATOM   1498  CZ  ARG A 194     -60.721   5.086 105.888  1.00 48.48      A    C  
ATOM   1499  NH1 ARG A 194     -61.692   5.993 105.739  1.00 45.38      A    N1+
ATOM   1500  NH2 ARG A 194     -59.650   5.121 105.085  1.00 48.09      A    N  
ATOM   1501  N   ASP A 195     -63.831  -0.027 105.071  1.00 31.09      A    N  
ATOM   1502  CA  ASP A 195     -64.999  -0.867 105.566  1.00 33.40      A    C  
ATOM   1503  C   ASP A 195     -64.900  -2.353 105.247  1.00 33.45      A    C  
ATOM   1504  O   ASP A 195     -65.408  -3.159 106.006  1.00 40.23      A    O  
ATOM   1505  CB  ASP A 195     -66.384  -0.402 105.038  1.00 32.71      A    C  
ATOM   1506  CG  ASP A 195     -66.769   0.949 105.520  1.00 33.20      A    C  
ATOM   1507  OD1 ASP A 195     -66.188   1.394 106.529  1.00 33.27      A    O  
ATOM   1508  OD2 ASP A 195     -67.625   1.585 104.876  1.00 34.11      A    O1-
ATOM   1509  N   LEU A 196     -64.275  -2.730 104.133  1.00 31.31      A    N  
ATOM   1510  CA  LEU A 196     -64.180  -4.135 103.752  1.00 29.02      A    C  
ATOM   1511  C   LEU A 196     -62.952  -4.738 104.382  1.00 33.26      A    C  
ATOM   1512  O   LEU A 196     -62.668  -5.965 104.200  1.00 30.42      A    O  
ATOM   1513  CB  LEU A 196     -64.081  -4.249 102.247  1.00 31.57      A    C  
ATOM   1514  CG  LEU A 196     -65.156  -4.834 101.339  1.00 36.68      A    C  
ATOM   1515  CD1 LEU A 196     -66.549  -4.963 101.955  1.00 37.47      A    C  
ATOM   1516  CD2 LEU A 196     -65.175  -4.098 100.003  1.00 33.08      A    C  
ATOM   1517  N   GLY A 197     -62.206  -3.858 105.087  1.00 32.28      A    N  
ATOM   1518  CA  GLY A 197     -60.967  -4.210 105.751  1.00 33.56      A    C  
ATOM   1519  C   GLY A 197     -59.697  -4.119 104.926  1.00 35.36      A    C  
ATOM   1520  O   GLY A 197     -58.668  -4.668 105.310  1.00 37.23      A    O  
ATOM   1521  N   MET A 198     -59.744  -3.441 103.793  1.00 33.32      A    N  
ATOM   1522  CA  MET A 198     -58.495  -3.202 102.999  1.00 33.59      A    C  
ATOM   1523  C   MET A 198     -57.576  -2.225 103.740  1.00 30.22      A    C  
ATOM   1524  O   MET A 198     -58.061  -1.347 104.466  1.00 31.01      A    O  
ATOM   1525  CB  MET A 198     -58.840  -2.640 101.599  1.00 35.23      A    C  
ATOM   1526  CG  MET A 198     -59.541  -3.634 100.658  1.00 34.40      A    C  
ATOM   1527  SD  MET A 198     -60.061  -2.909  99.066  1.00 39.65      A    S  
ATOM   1528  CE  MET A 198     -58.624  -2.785  98.065  1.00 44.86      A    C  
ATOM   1529  N   VAL A 199     -56.256  -2.376 103.575  1.00 31.99      A    N  
ATOM   1530  CA  VAL A 199     -55.268  -1.382 104.036  1.00 26.83      A    C  
ATOM   1531  C   VAL A 199     -55.452  -0.221 103.061  1.00 27.09      A    C  
ATOM   1532  O   VAL A 199     -55.657  -0.430 101.855  1.00 27.41      A    O  
ATOM   1533  CB  VAL A 199     -53.845  -1.978 103.969  1.00 30.04      A    C  
ATOM   1534  CG1 VAL A 199     -52.780  -0.942 104.343  1.00 29.49      A    C  
ATOM   1535  CG2 VAL A 199     -53.733  -3.186 104.887  1.00 28.35      A    C  
ATOM   1536  N   THR A 200     -55.477   1.006 103.542  1.00 26.34      A    N  
ATOM   1537  CA  THR A 200     -55.691   2.081 102.620  1.00 27.18      A    C  
ATOM   1538  C   THR A 200     -54.564   3.090 102.864  1.00 27.88      A    C  
ATOM   1539  O   THR A 200     -54.029   3.186 103.966  1.00 24.56      A    O  
ATOM   1540  CB  THR A 200     -57.057   2.785 102.836  1.00 27.64      A    C  
ATOM   1541  CG2 THR A 200     -58.257   1.823 102.610  1.00 26.90      A    C  
ATOM   1542  OG1 THR A 200     -57.131   3.323 104.163  1.00 24.71      A    O  
ATOM   1543  N   ILE A 201     -54.247   3.889 101.862  1.00 24.67      A    N  
ATOM   1544  CA  ILE A 201     -53.276   4.957 102.065  1.00 22.67      A    C  
ATOM   1545  C   ILE A 201     -53.883   6.184 101.411  1.00 20.89      A    C  
ATOM   1546  O   ILE A 201     -54.272   6.155 100.231  1.00 22.23      A    O  
ATOM   1547  CB  ILE A 201     -51.908   4.549 101.424  1.00 22.46      A    C  
ATOM   1548  CG1 ILE A 201     -51.283   3.389 102.230  1.00 21.99      A    C  
ATOM   1549  CG2 ILE A 201     -50.982   5.767 101.228  1.00 20.53      A    C  
ATOM   1550  CD1 ILE A 201     -50.214   2.570 101.497  1.00 21.35      A    C  
ATOM   1551  N   LEU A 202     -53.988   7.241 102.191  1.00 21.02      A    N  
ATOM   1552  CA  LEU A 202     -54.435   8.535 101.748  1.00 24.91      A    C  
ATOM   1553  C   LEU A 202     -53.190   9.245 101.164  1.00 29.23      A    C  
ATOM   1554  O   LEU A 202     -52.262   9.622 101.918  1.00 25.00      A    O  
ATOM   1555  CB  LEU A 202     -55.019   9.347 102.946  1.00 23.44      A    C  
ATOM   1556  CG  LEU A 202     -56.068  10.471 102.752  1.00 29.08      A    C  
ATOM   1557  CD1 LEU A 202     -56.031  11.623 103.779  1.00 23.56      A    C  
ATOM   1558  CD2 LEU A 202     -56.185  11.092 101.363  1.00 24.29      A    C  
ATOM   1559  N   VAL A 203     -53.188   9.442  99.837  1.00 26.93      A    N  
ATOM   1560  CA  VAL A 203     -52.036  10.033  99.151  1.00 24.43      A    C  
ATOM   1561  C   VAL A 203     -52.149  11.573  99.116  1.00 27.04      A    C  
ATOM   1562  O   VAL A 203     -52.995  12.121  98.419  1.00 25.57      A    O  
ATOM   1563  CB  VAL A 203     -51.844   9.409  97.735  1.00 22.80      A    C  
ATOM   1564  CG1 VAL A 203     -50.721  10.083  96.942  1.00 17.95      A    C  
ATOM   1565  CG2 VAL A 203     -51.557   7.915  97.858  1.00 20.70      A    C  
ATOM   1566  N   GLN A 204     -51.309  12.284  99.874  1.00 28.20      A    N  
ATOM   1567  CA  GLN A 204     -51.166  13.733  99.622  1.00 33.08      A    C  
ATOM   1568  C   GLN A 204     -49.841  13.921  98.873  1.00 36.37      A    C  
ATOM   1569  O   GLN A 204     -49.819  13.805  97.642  1.00 39.92      A    O  
ATOM   1570  CB  GLN A 204     -51.245  14.574 100.887  1.00 38.13      A    C  
ATOM   1571  CG  GLN A 204     -52.642  14.631 101.501  1.00 46.25      A    C  
ATOM   1572  CD  GLN A 204     -52.575  15.035 102.964  1.00 53.68      A    C  
ATOM   1573  NE2 GLN A 204     -51.634  15.923 103.280  1.00 46.92      A    N  
ATOM   1574  OE1 GLN A 204     -53.321  14.518 103.813  1.00 53.62      A    O  
ATOM   1575  N   ASP A 205     -48.723  14.109  99.565  1.00 33.22      A    N  
ATOM   1576  CA  ASP A 205     -47.432  14.064  98.832  1.00 31.91      A    C  
ATOM   1577  C   ASP A 205     -47.024  12.601  98.577  1.00 27.11      A    C  
ATOM   1578  O   ASP A 205     -47.238  11.721  99.390  1.00 24.13      A    O  
ATOM   1579  CB  ASP A 205     -46.320  14.767  99.634  1.00 33.80      A    C  
ATOM   1580  CG  ASP A 205     -46.004  14.014 100.848  1.00 32.88      A    C  
ATOM   1581  OD1 ASP A 205     -44.932  13.379 100.888  1.00 34.11      A    O  
ATOM   1582  OD2 ASP A 205     -46.915  13.931 101.703  1.00 33.76      A    O1-
ATOM   1583  N   THR A 206     -46.419  12.361  97.428  1.00 24.39      A    N  
ATOM   1584  CA  THR A 206     -45.990  11.042  97.035  1.00 24.29      A    C  
ATOM   1585  C   THR A 206     -45.067  10.341  98.030  1.00 23.26      A    C  
ATOM   1586  O   THR A 206     -45.324   9.147  98.412  1.00 20.97      A    O  
ATOM   1587  CB  THR A 206     -45.352  11.139  95.633  1.00 26.53      A    C  
ATOM   1588  CG2 THR A 206     -44.728   9.841  95.187  1.00 24.42      A    C  
ATOM   1589  OG1 THR A 206     -46.381  11.570  94.723  1.00 27.53      A    O  
ATOM   1590  N   ASP A 207     -44.003  11.035  98.472  1.00 24.13      A    N  
ATOM   1591  CA  ASP A 207     -42.989  10.371  99.344  1.00 22.71      A    C  
ATOM   1592  C   ASP A 207     -43.614   9.838 100.613  1.00 19.94      A    C  
ATOM   1593  O   ASP A 207     -43.238   8.793 101.073  1.00 22.57      A    O  
ATOM   1594  CB  ASP A 207     -41.802  11.296  99.757  1.00 28.68      A    C  
ATOM   1595  CG  ASP A 207     -40.800  11.529  98.624  1.00 34.07      A    C  
ATOM   1596  OD1 ASP A 207     -40.678  10.661  97.749  1.00 38.10      A    O  
ATOM   1597  OD2 ASP A 207     -40.170  12.619  98.583  1.00 40.69      A    O1-
ATOM   1598  N   THR A 208     -44.515  10.577 101.227  1.00 21.54      A    N  
ATOM   1599  CA  THR A 208     -45.138  10.083 102.485  1.00 24.62      A    C  
ATOM   1600  C   THR A 208     -46.000   8.845 102.203  1.00 21.92      A    C  
ATOM   1601  O   THR A 208     -45.924   7.859 102.948  1.00 22.99      A    O  
ATOM   1602  CB  THR A 208     -45.973  11.168 103.165  1.00 28.77      A    C  
ATOM   1603  CG2 THR A 208     -46.399  10.758 104.572  1.00 27.34      A    C  
ATOM   1604  OG1 THR A 208     -45.200  12.371 103.196  1.00 34.52      A    O  
ATOM   1605  N   ALA A 209     -46.792   8.895 101.135  1.00 21.23      A    N  
ATOM   1606  CA  ALA A 209     -47.590   7.694 100.702  1.00 22.70      A    C  
ATOM   1607  C   ALA A 209     -46.724   6.453 100.444  1.00 23.45      A    C  
ATOM   1608  O   ALA A 209     -47.091   5.309 100.811  1.00 23.88      A    O  
ATOM   1609  CB  ALA A 209     -48.412   8.021  99.452  1.00 20.77      A    C  
ATOM   1610  N   LEU A 210     -45.568   6.643  99.786  1.00 25.84      A    N  
ATOM   1611  CA  LEU A 210     -44.662   5.506  99.544  1.00 24.53      A    C  
ATOM   1612  C   LEU A 210     -44.024   5.081 100.831  1.00 25.37      A    C  
ATOM   1613  O   LEU A 210     -43.642   3.937 100.948  1.00 24.57      A    O  
ATOM   1614  CB  LEU A 210     -43.559   5.795  98.480  1.00 24.12      A    C  
ATOM   1615  CG  LEU A 210     -44.019   6.267  97.080  1.00 25.92      A    C  
ATOM   1616  CD1 LEU A 210     -42.843   6.591  96.116  1.00 22.87      A    C  
ATOM   1617  CD2 LEU A 210     -44.975   5.215  96.485  1.00 24.51      A    C  
ATOM   1618  N   LYS A 211     -43.871   5.998 101.795  1.00 27.06      A    N  
ATOM   1619  CA  LYS A 211     -43.321   5.561 103.079  1.00 28.81      A    C  
ATOM   1620  C   LYS A 211     -44.307   4.674 103.746  1.00 26.16      A    C  
ATOM   1621  O   LYS A 211     -43.935   3.605 104.231  1.00 24.03      A    O  
ATOM   1622  CB  LYS A 211     -42.901   6.707 104.024  1.00 33.16      A    C  
ATOM   1623  CG  LYS A 211     -41.525   7.294 103.698  1.00 45.84      A    C  
ATOM   1624  CD  LYS A 211     -41.266   8.638 104.400  1.00 55.14      A    C  
ATOM   1625  CE  LYS A 211     -40.563   9.619 103.467  1.00 58.98      A    C  
ATOM   1626  NZ  LYS A 211     -40.895  11.045 103.771  1.00 64.03      A    N1+
ATOM   1627  N   GLU A 212     -45.573   5.113 103.795  1.00 24.84      A    N  
ATOM   1628  CA  GLU A 212     -46.621   4.223 104.372  1.00 23.88      A    C  
ATOM   1629  C   GLU A 212     -46.694   2.939 103.546  1.00 24.06      A    C  
ATOM   1630  O   GLU A 212     -46.820   1.864 104.090  1.00 22.91      A    O  
ATOM   1631  CB  GLU A 212     -47.986   4.905 104.410  1.00 25.41      A    C  
ATOM   1632  CG  GLU A 212     -48.107   6.099 105.373  1.00 26.14      A    C  
ATOM   1633  CD  GLU A 212     -49.437   6.832 105.237  1.00 27.22      A    C  
ATOM   1634  OE1 GLU A 212     -49.459   8.068 105.326  1.00 26.48      A    O  
ATOM   1635  OE2 GLU A 212     -50.472   6.181 104.964  1.00 27.60      A    O1-
ATOM   1636  N   LEU A 213     -46.581   3.039 102.222  1.00 23.99      A    N  
ATOM   1637  CA  LEU A 213     -46.734   1.833 101.381  1.00 25.52      A    C  
ATOM   1638  C   LEU A 213     -45.636   0.852 101.656  1.00 27.40      A    C  
ATOM   1639  O   LEU A 213     -45.824  -0.362 101.613  1.00 26.32      A    O  
ATOM   1640  CB  LEU A 213     -46.781   2.188  99.880  1.00 24.60      A    C  
ATOM   1641  CG  LEU A 213     -46.908   1.008  98.905  1.00 22.74      A    C  
ATOM   1642  CD1 LEU A 213     -48.152   0.182  99.266  1.00 24.06      A    C  
ATOM   1643  CD2 LEU A 213     -47.058   1.617  97.528  1.00 19.31      A    C  
ATOM   1644  N   GLU A 214     -44.469   1.398 101.981  1.00 30.00      A    N  
ATOM   1645  CA  GLU A 214     -43.266   0.622 102.205  1.00 30.13      A    C  
ATOM   1646  C   GLU A 214     -43.391  -0.097 103.538  1.00 28.21      A    C  
ATOM   1647  O   GLU A 214     -43.075  -1.308 103.669  1.00 26.30      A    O  
ATOM   1648  CB  GLU A 214     -42.104   1.645 102.268  1.00 34.57      A    C  
ATOM   1649  CG  GLU A 214     -40.711   1.116 102.015  1.00 43.98      A    C  
ATOM   1650  CD  GLU A 214     -39.691   2.240 101.771  1.00 40.35      A    C  
ATOM   1651  OE1 GLU A 214     -39.689   3.207 102.544  1.00 38.91      A    O  
ATOM   1652  OE2 GLU A 214     -38.913   2.159 100.799  1.00 40.61      A    O1-
ATOM   1653  N   LYS A 215     -43.783   0.675 104.552  1.00 27.74      A    N  
ATOM   1654  CA  LYS A 215     -44.018   0.117 105.884  1.00 33.42      A    C  
ATOM   1655  C   LYS A 215     -45.019  -1.025 105.810  1.00 35.41      A    C  
ATOM   1656  O   LYS A 215     -44.730  -2.110 106.238  1.00 31.94      A    O  
ATOM   1657  CB  LYS A 215     -44.497   1.179 106.895  1.00 39.75      A    C  
ATOM   1658  CG  LYS A 215     -43.355   1.939 107.577  1.00 47.45      A    C  
ATOM   1659  CD  LYS A 215     -43.840   3.225 108.250  1.00 56.11      A    C  
ATOM   1660  CE  LYS A 215     -42.825   4.361 108.111  1.00 64.93      A    C  
ATOM   1661  NZ  LYS A 215     -41.558   4.107 108.866  1.00 68.08      A    N1+
ATOM   1662  N   VAL A 216     -46.169  -0.801 105.186  1.00 32.56      A    N  
ATOM   1663  CA  VAL A 216     -47.179  -1.831 105.192  1.00 32.51      A    C  
ATOM   1664  C   VAL A 216     -46.861  -3.077 104.333  1.00 30.99      A    C  
ATOM   1665  O   VAL A 216     -47.238  -4.187 104.710  1.00 27.66      A    O  
ATOM   1666  CB  VAL A 216     -48.570  -1.196 104.976  1.00 30.54      A    C  
ATOM   1667  CG1 VAL A 216     -48.884  -0.997 103.493  1.00 28.92      A    C  
ATOM   1668  CG2 VAL A 216     -49.616  -1.991 105.744  1.00 37.28      A    C  
ATOM   1669  N   THR A 217     -46.111  -2.944 103.231  1.00 28.14      A    N  
ATOM   1670  CA  THR A 217     -45.801  -4.156 102.424  1.00 28.80      A    C  
ATOM   1671  C   THR A 217     -44.530  -4.862 102.832  1.00 28.03      A    C  
ATOM   1672  O   THR A 217     -44.266  -5.991 102.406  1.00 28.13      A    O  
ATOM   1673  CB  THR A 217     -45.597  -3.836 100.919  1.00 32.48      A    C  
ATOM   1674  CG2 THR A 217     -46.862  -3.243 100.372  1.00 29.66      A    C  
ATOM   1675  OG1 THR A 217     -44.442  -2.942 100.753  1.00 28.69      A    O  
ATOM   1676  N   GLY A 218     -43.672  -4.147 103.551  1.00 32.60      A    N  
ATOM   1677  CA  GLY A 218     -42.387  -4.698 103.965  1.00 31.65      A    C  
ATOM   1678  C   GLY A 218     -41.400  -4.677 102.811  1.00 33.37      A    C  
ATOM   1679  O   GLY A 218     -40.402  -5.316 102.907  1.00 34.02      A    O  
ATOM   1680  N   ILE A 219     -41.697  -3.982 101.708  1.00 35.77      A    N  
ATOM   1681  CA  ILE A 219     -40.791  -3.978 100.517  1.00 37.79      A    C  
ATOM   1682  C   ILE A 219     -40.162  -2.591 100.328  1.00 34.05      A    C  
ATOM   1683  O   ILE A 219     -40.854  -1.592 100.481  1.00 33.41      A    O  
ATOM   1684  CB  ILE A 219     -41.528  -4.411  99.225  1.00 35.44      A    C  
ATOM   1685  CG1 ILE A 219     -41.810  -5.921  99.257  1.00 32.99      A    C  
ATOM   1686  CG2 ILE A 219     -40.732  -4.027  97.968  1.00 31.94      A    C  
ATOM   1687  CD1 ILE A 219     -43.162  -6.301  98.683  1.00 32.12      A    C  
ATOM   1688  N   GLN A 220     -38.878  -2.512  99.985  1.00 34.14      A    N  
ATOM   1689  CA  GLN A 220     -38.315  -1.188  99.798  1.00 35.35      A    C  
ATOM   1690  C   GLN A 220     -38.755  -0.524  98.506  1.00 32.12      A    C  
ATOM   1691  O   GLN A 220     -38.612  -1.079  97.427  1.00 30.33      A    O  
ATOM   1692  CB  GLN A 220     -36.802  -1.125  99.982  1.00 41.98      A    C  
ATOM   1693  CG  GLN A 220     -36.415   0.195 100.684  1.00 56.87      A    C  
ATOM   1694  CD  GLN A 220     -35.208   0.091 101.616  1.00 63.26      A    C  
ATOM   1695  NE2 GLN A 220     -35.449  -0.251 102.880  1.00 62.41      A    N  
ATOM   1696  OE1 GLN A 220     -34.080   0.331 101.203  1.00 67.83      A    O  
ATOM   1697  N   LEU A 221     -39.271   0.691  98.626  1.00 25.48      A    N  
ATOM   1698  CA  LEU A 221     -39.852   1.344  97.459  1.00 28.16      A    C  
ATOM   1699  C   LEU A 221     -39.253   2.697  97.232  1.00 27.38      A    C  
ATOM   1700  O   LEU A 221     -39.218   3.155  96.096  1.00 27.38      A    O  
ATOM   1701  CB  LEU A 221     -41.374   1.507  97.584  1.00 24.41      A    C  
ATOM   1702  CG  LEU A 221     -42.114   0.184  97.733  1.00 25.41      A    C  
ATOM   1703  CD1 LEU A 221     -43.576   0.498  98.033  1.00 24.36      A    C  
ATOM   1704  CD2 LEU A 221     -41.951  -0.691  96.504  1.00 25.93      A    C  
ATOM   1705  N   LEU A 222     -38.801   3.322  98.317  1.00 26.60      A    N  
ATOM   1706  CA  LEU A 222     -38.170   4.654  98.266  1.00 30.35      A    C  
ATOM   1707  C   LEU A 222     -36.647   4.545  98.196  1.00 26.76      A    C  
ATOM   1708  O   LEU A 222     -36.056   3.650  98.822  1.00 30.32      A    O  
ATOM   1709  CB  LEU A 222     -38.549   5.416  99.524  1.00 33.26      A    C  
ATOM   1710  CG  LEU A 222     -39.017   6.868  99.328  1.00 38.65      A    C  
ATOM   1711  CD1 LEU A 222     -39.721   7.180  98.008  1.00 32.60      A    C  
ATOM   1712  CD2 LEU A 222     -39.950   7.160 100.485  1.00 41.21      A    C  
ATOM   1713  N   ASN A 223     -36.003   5.445  97.481  1.00 26.07      A    N  
ATOM   1714  CA  ASN A 223     -34.495   5.530  97.488  1.00 29.22      A    C  
ATOM   1715  C   ASN A 223     -33.848   4.315  96.884  1.00 26.51      A    C  
ATOM   1716  O   ASN A 223     -32.726   3.995  97.190  1.00 33.03      A    O  
ATOM   1717  CB  ASN A 223     -33.884   5.723  98.908  1.00 26.36      A    C  
ATOM   1718  CG  ASN A 223     -34.664   6.702  99.743  1.00 28.65      A    C  
ATOM   1719  ND2 ASN A 223     -35.028   7.806  99.120  1.00 23.88      A    N  
ATOM   1720  OD1 ASN A 223     -34.962   6.455 100.960  1.00 32.72      A    O  
ATOM   1721  N   THR A 224     -34.577   3.660  96.015  1.00 27.25      A    N  
ATOM   1722  CA  THR A 224     -34.232   2.375  95.451  1.00 29.72      A    C  
ATOM   1723  C   THR A 224     -33.290   2.585  94.249  1.00 30.82      A    C  
ATOM   1724  O   THR A 224     -33.306   3.653  93.648  1.00 27.19      A    O  
ATOM   1725  CB  THR A 224     -35.606   1.765  95.069  1.00 33.07      A    C  
ATOM   1726  CG2 THR A 224     -35.855   1.754  93.623  1.00 36.01      A    C  
ATOM   1727  OG1 THR A 224     -35.726   0.481  95.650  1.00 38.42      A    O  
ATOM   1728  N   PRO A 225     -32.430   1.599  93.884  1.00 30.51      A    N  
ATOM   1729  CA  PRO A 225     -31.676   2.057  92.705  1.00 33.50      A    C  
ATOM   1730  C   PRO A 225     -32.542   2.304  91.430  1.00 39.47      A    C  
ATOM   1731  O   PRO A 225     -33.700   1.808  91.334  1.00 34.15      A    O  
ATOM   1732  CB  PRO A 225     -30.618   0.967  92.489  1.00 33.84      A    C  
ATOM   1733  CG  PRO A 225     -31.092  -0.231  93.271  1.00 31.67      A    C  
ATOM   1734  CD  PRO A 225     -32.033   0.257  94.340  1.00 29.49      A    C  
ATOM   1735  N   ALA A 226     -31.986   3.129  90.528  1.00 36.69      A    N  
ATOM   1736  CA  ALA A 226     -32.426   3.312  89.119  1.00 46.11      A    C  
ATOM   1737  C   ALA A 226     -32.759   1.961  88.456  1.00 40.71      A    C  
ATOM   1738  O   ALA A 226     -31.888   1.106  88.338  1.00 36.08      A    O  
ATOM   1739  CB  ALA A 226     -31.346   4.080  88.307  1.00 41.19      A    C  
ATOM   1740  N   PRO A 227     -34.043   1.743  88.106  1.00 38.11      A    N  
ATOM   1741  CA  PRO A 227     -34.443   0.454  87.543  1.00 37.61      A    C  
ATOM   1742  C   PRO A 227     -34.036   0.419  86.040  1.00 31.70      A    C  
ATOM   1743  O   PRO A 227     -33.742   1.449  85.450  1.00 30.43      A    O  
ATOM   1744  CB  PRO A 227     -35.973   0.469  87.711  1.00 40.97      A    C  
ATOM   1745  CG  PRO A 227     -36.305   1.922  87.498  1.00 41.44      A    C  
ATOM   1746  CD  PRO A 227     -35.132   2.739  88.048  1.00 41.05      A    C  
ATOM   1747  N   LEU A 228     -33.984  -0.754  85.453  1.00 29.91      A    N  
ATOM   1748  CA  LEU A 228     -33.692  -0.882  84.018  1.00 29.80      A    C  
ATOM   1749  C   LEU A 228     -34.910  -0.336  83.230  1.00 30.34      A    C  
ATOM   1750  O   LEU A 228     -36.036  -0.410  83.720  1.00 31.97      A    O  
ATOM   1751  CB  LEU A 228     -33.440  -2.355  83.660  1.00 25.45      A    C  
ATOM   1752  CG  LEU A 228     -32.027  -2.869  84.090  1.00 29.31      A    C  
ATOM   1753  CD1 LEU A 228     -31.968  -4.387  84.082  1.00 31.43      A    C  
ATOM   1754  CD2 LEU A 228     -30.825  -2.268  83.342  1.00 27.88      A    C  
ATOM   1755  N   PRO A 229     -34.684   0.183  82.011  1.00 26.96      A    N  
ATOM   1756  CA  PRO A 229     -35.816   0.486  81.113  1.00 25.93      A    C  
ATOM   1757  C   PRO A 229     -36.743  -0.746  80.980  1.00 22.62      A    C  
ATOM   1758  O   PRO A 229     -36.298  -1.881  81.229  1.00 20.72      A    O  
ATOM   1759  CB  PRO A 229     -35.109   0.686  79.752  1.00 25.31      A    C  
ATOM   1760  CG  PRO A 229     -33.693   1.074  80.096  1.00 21.56      A    C  
ATOM   1761  CD  PRO A 229     -33.401   0.174  81.271  1.00 24.60      A    C  
ATOM   1762  N   THR A 230     -37.961  -0.526  80.500  1.00 19.80      A    N  
ATOM   1763  CA  THR A 230     -38.939  -1.599  80.211  1.00 19.98      A    C  
ATOM   1764  C   THR A 230     -38.342  -2.530  79.134  1.00 20.29      A    C  
ATOM   1765  O   THR A 230     -37.723  -2.059  78.158  1.00 19.61      A    O  
ATOM   1766  CB  THR A 230     -40.207  -0.949  79.601  1.00 20.38      A    C  
ATOM   1767  CG2 THR A 230     -41.357  -1.968  79.326  1.00 18.55      A    C  
ATOM   1768  OG1 THR A 230     -40.638   0.093  80.467  1.00 21.80      A    O  
ATOM   1769  N   SER A 231     -38.521  -3.831  79.293  1.00 17.16      A    N  
ATOM   1770  CA  SER A 231     -38.027  -4.779  78.326  1.00 18.40      A    C  
ATOM   1771  C   SER A 231     -39.250  -5.293  77.466  1.00 22.22      A    C  
ATOM   1772  O   SER A 231     -40.353  -4.767  77.562  1.00 24.23      A    O  
ATOM   1773  CB  SER A 231     -37.275  -5.904  79.055  1.00 19.08      A    C  
ATOM   1774  OG  SER A 231     -36.664  -6.770  78.127  1.00 19.10      A    O  
ATOM   1775  N   CYS A 232     -39.070  -6.279  76.609  1.00 23.67      A    N  
ATOM   1776  CA  CYS A 232     -40.192  -6.741  75.766  1.00 22.65      A    C  
ATOM   1777  C   CYS A 232     -40.504  -8.128  76.110  1.00 24.39      A    C  
ATOM   1778  O   CYS A 232     -39.594  -8.958  76.220  1.00 26.34      A    O  
ATOM   1779  CB  CYS A 232     -39.762  -6.862  74.283  1.00 20.86      A    C  
ATOM   1780  SG  CYS A 232     -39.505  -5.321  73.508  1.00 20.65      A    S  
ATOM   1781  N   ASN A 233     -41.776  -8.455  76.125  1.00 25.57      A    N  
ATOM   1782  CA  ASN A 233     -42.093  -9.840  76.224  1.00 26.20      A    C  
ATOM   1783  C   ASN A 233     -42.443 -10.419  74.814  1.00 24.52      A    C  
ATOM   1784  O   ASN A 233     -43.460 -10.004  74.241  1.00 27.26      A    O  
ATOM   1785  CB  ASN A 233     -43.217  -9.961  77.242  1.00 28.06      A    C  
ATOM   1786  CG  ASN A 233     -43.704 -11.346  77.367  1.00 36.50      A    C  
ATOM   1787  ND2 ASN A 233     -44.678 -11.546  78.237  1.00 42.84      A    N  
ATOM   1788  OD1 ASN A 233     -43.248 -12.245  76.652  1.00 42.53      A    O  
ATOM   1789  N   PRO A 234     -41.599 -11.348  74.253  1.00 22.84      A    N  
ATOM   1790  CA  PRO A 234     -41.774 -11.734  72.840  1.00 20.82      A    C  
ATOM   1791  C   PRO A 234     -43.204 -12.039  72.492  1.00 20.68      A    C  
ATOM   1792  O   PRO A 234     -43.659 -11.689  71.430  1.00 22.10      A    O  
ATOM   1793  CB  PRO A 234     -40.892 -13.000  72.697  1.00 21.11      A    C  
ATOM   1794  CG  PRO A 234     -39.755 -12.744  73.667  1.00 20.14      A    C  
ATOM   1795  CD  PRO A 234     -40.406 -12.031  74.841  1.00 21.36      A    C  
ATOM   1796  N   SER A 235     -43.958 -12.655  73.390  1.00 23.49      A    N  
ATOM   1797  CA  SER A 235     -45.289 -13.084  72.987  1.00 22.31      A    C  
ATOM   1798  C   SER A 235     -46.314 -11.966  73.128  1.00 21.07      A    C  
ATOM   1799  O   SER A 235     -47.418 -12.120  72.688  1.00 21.71      A    O  
ATOM   1800  CB  SER A 235     -45.698 -14.347  73.742  1.00 24.70      A    C  
ATOM   1801  OG  SER A 235     -45.949 -13.913  75.038  1.00 27.85      A    O  
ATOM   1802  N   ASP A 236     -45.937 -10.807  73.644  1.00 18.96      A    N  
ATOM   1803  CA  ASP A 236     -46.808  -9.647  73.549  1.00 23.22      A    C  
ATOM   1804  C   ASP A 236     -46.530  -8.721  72.367  1.00 20.08      A    C  
ATOM   1805  O   ASP A 236     -47.167  -7.668  72.256  1.00 18.20      A    O  
ATOM   1806  CB  ASP A 236     -46.745  -8.791  74.815  1.00 29.57      A    C  
ATOM   1807  CG  ASP A 236     -47.314  -9.519  76.035  1.00 34.24      A    C  
ATOM   1808  OD1 ASP A 236     -48.051 -10.534  75.860  1.00 37.16      A    O  
ATOM   1809  OD2 ASP A 236     -46.974  -9.076  77.141  1.00 36.06      A    O1-
ATOM   1810  N   MET A 237     -45.573  -9.087  71.515  1.00 17.21      A    N  
ATOM   1811  CA  MET A 237     -45.157  -8.204  70.424  1.00 17.30      A    C  
ATOM   1812  C   MET A 237     -46.024  -8.473  69.160  1.00 18.14      A    C  
ATOM   1813  O   MET A 237     -46.513  -9.630  68.913  1.00 16.21      A    O  
ATOM   1814  CB  MET A 237     -43.652  -8.457  70.106  1.00 15.93      A    C  
ATOM   1815  CG  MET A 237     -42.702  -8.298  71.316  1.00 17.74      A    C  
ATOM   1816  SD  MET A 237     -43.025  -6.805  72.341  1.00 21.57      A    S  
ATOM   1817  CE  MET A 237     -42.486  -5.432  71.330  1.00 17.67      A    C  
ATOM   1818  N   SER A 238     -46.140  -7.462  68.309  1.00 17.93      A    N  
ATOM   1819  CA  SER A 238     -46.628  -7.718  66.984  1.00 16.96      A    C  
ATOM   1820  C   SER A 238     -45.463  -8.270  66.153  1.00 16.83      A    C  
ATOM   1821  O   SER A 238     -44.425  -7.609  66.026  1.00 16.03      A    O  
ATOM   1822  CB  SER A 238     -47.104  -6.412  66.405  1.00 16.57      A    C  
ATOM   1823  OG  SER A 238     -47.473  -6.597  65.040  1.00 19.62      A    O  
ATOM   1824  N   HIS A 239     -45.673  -9.444  65.534  1.00 14.88      A    N  
ATOM   1825  CA  HIS A 239     -44.663 -10.120  64.763  1.00 14.20      A    C  
ATOM   1826  C   HIS A 239     -44.957  -9.970  63.274  1.00 13.83      A    C  
ATOM   1827  O   HIS A 239     -46.042 -10.319  62.829  1.00 14.17      A    O  
ATOM   1828  CB  HIS A 239     -44.545 -11.617  65.159  1.00 13.83      A    C  
ATOM   1829  CG  HIS A 239     -43.904 -11.819  66.483  1.00 14.93      A    C  
ATOM   1830  CD2 HIS A 239     -44.410 -11.828  67.746  1.00 15.85      A    C  
ATOM   1831  ND1 HIS A 239     -42.547 -11.992  66.613  1.00 15.19      A    N  
ATOM   1832  CE1 HIS A 239     -42.227 -12.078  67.902  1.00 14.98      A    C  
ATOM   1833  NE2 HIS A 239     -43.339 -11.983  68.614  1.00 15.18      A    N  
ATOM   1834  N   GLY A 240     -44.000  -9.444  62.505  1.00 12.85      A    N  
ATOM   1835  CA  GLY A 240     -44.239  -9.224  61.065  1.00 12.38      A    C  
ATOM   1836  C   GLY A 240     -43.287 -10.023  60.168  1.00 13.96      A    C  
ATOM   1837  O   GLY A 240     -42.204 -10.389  60.597  1.00 13.24      A    O  
ATOM   1838  N   TYR A 241     -43.753 -10.352  58.957  1.00 12.54      A    N  
ATOM   1839  CA  TYR A 241     -43.043 -11.269  58.067  1.00 14.27      A    C  
ATOM   1840  C   TYR A 241     -43.243 -10.777  56.657  1.00 13.47      A    C  
ATOM   1841  O   TYR A 241     -44.393 -10.554  56.208  1.00 12.05      A    O  
ATOM   1842  CB  TYR A 241     -43.583 -12.719  58.169  1.00 13.96      A    C  
ATOM   1843  CG  TYR A 241     -43.529 -13.266  59.570  1.00 12.91      A    C  
ATOM   1844  CD1 TYR A 241     -44.542 -12.965  60.498  1.00 13.23      A    C  
ATOM   1845  CD2 TYR A 241     -42.449 -14.034  59.979  1.00 12.82      A    C  
ATOM   1846  CE1 TYR A 241     -44.489 -13.440  61.832  1.00 13.73      A    C  
ATOM   1847  CE2 TYR A 241     -42.393 -14.565  61.291  1.00 13.15      A    C  
ATOM   1848  CZ  TYR A 241     -43.430 -14.247  62.205  1.00 13.88      A    C  
ATOM   1849  OH  TYR A 241     -43.381 -14.667  63.500  1.00 14.86      A    O  
ATOM   1850  N   VAL A 242     -42.131 -10.585  55.986  1.00 15.16      A    N  
ATOM   1851  CA  VAL A 242     -42.123 -10.057  54.618  1.00 16.00      A    C  
ATOM   1852  C   VAL A 242     -41.195 -10.920  53.767  1.00 16.80      A    C  
ATOM   1853  O   VAL A 242     -39.983 -11.073  54.100  1.00 15.93      A    O  
ATOM   1854  CB  VAL A 242     -41.476  -8.654  54.568  1.00 16.83      A    C  
ATOM   1855  CG1 VAL A 242     -41.292  -8.220  53.090  1.00 16.87      A    C  
ATOM   1856  CG2 VAL A 242     -42.305  -7.665  55.373  1.00 15.67      A    C  
ATOM   1857  N   THR A 243     -41.727 -11.412  52.648  1.00 17.53      A    N  
ATOM   1858  CA  THR A 243     -40.931 -12.165  51.667  1.00 18.62      A    C  
ATOM   1859  C   THR A 243     -40.295 -11.193  50.709  1.00 18.98      A    C  
ATOM   1860  O   THR A 243     -40.960 -10.412  50.055  1.00 21.97      A    O  
ATOM   1861  CB  THR A 243     -41.791 -13.215  50.942  1.00 18.73      A    C  
ATOM   1862  CG2 THR A 243     -40.955 -14.057  50.007  1.00 19.29      A    C  
ATOM   1863  OG1 THR A 243     -42.303 -14.093  51.926  1.00 15.84      A    O  
ATOM   1864  N   VAL A 244     -38.972 -11.187  50.699  1.00 20.03      A    N  
ATOM   1865  CA  VAL A 244     -38.257 -10.230  49.917  1.00 19.51      A    C  
ATOM   1866  C   VAL A 244     -37.803 -10.890  48.604  1.00 22.17      A    C  
ATOM   1867  O   VAL A 244     -37.482 -10.191  47.676  1.00 24.81      A    O  
ATOM   1868  CB  VAL A 244     -37.082  -9.633  50.708  1.00 18.33      A    C  
ATOM   1869  CG1 VAL A 244     -37.631  -8.769  51.834  1.00 17.59      A    C  
ATOM   1870  CG2 VAL A 244     -36.128 -10.702  51.215  1.00 17.29      A    C  
ATOM   1871  N   LYS A 245     -37.728 -12.218  48.573  1.00 21.85      A    N  
ATOM   1872  CA  LYS A 245     -37.486 -12.989  47.342  1.00 25.30      A    C  
ATOM   1873  C   LYS A 245     -37.843 -14.449  47.642  1.00 27.58      A    C  
ATOM   1874  O   LYS A 245     -38.083 -14.780  48.806  1.00 24.55      A    O  
ATOM   1875  CB  LYS A 245     -36.058 -12.805  46.772  1.00 27.81      A    C  
ATOM   1876  CG  LYS A 245     -34.864 -13.132  47.656  1.00 31.89      A    C  
ATOM   1877  CD  LYS A 245     -33.578 -12.462  47.125  1.00 32.94      A    C  
ATOM   1878  CE  LYS A 245     -32.416 -13.401  47.389  1.00 39.57      A    C  
ATOM   1879  NZ  LYS A 245     -31.195 -12.619  47.680  1.00 41.69      A    N1+
ATOM   1880  N   PRO A 246     -37.962 -15.314  46.603  1.00 31.62      A    N  
ATOM   1881  CA  PRO A 246     -38.610 -16.618  46.786  1.00 30.57      A    C  
ATOM   1882  C   PRO A 246     -38.106 -17.459  47.951  1.00 31.94      A    C  
ATOM   1883  O   PRO A 246     -38.898 -18.017  48.702  1.00 33.15      A    O  
ATOM   1884  CB  PRO A 246     -38.391 -17.320  45.433  1.00 34.37      A    C  
ATOM   1885  CG  PRO A 246     -38.400 -16.203  44.456  1.00 32.74      A    C  
ATOM   1886  CD  PRO A 246     -37.820 -14.985  45.165  1.00 32.61      A    C  
ATOM   1887  N   ARG A 247     -36.833 -17.551  48.209  1.00 32.88      A    N  
ATOM   1888  CA  ARG A 247     -36.566 -18.342  49.433  1.00 37.99      A    C  
ATOM   1889  C   ARG A 247     -36.234 -17.506  50.709  1.00 34.77      A    C  
ATOM   1890  O   ARG A 247     -35.593 -18.003  51.640  1.00 33.10      A    O  
ATOM   1891  CB  ARG A 247     -35.485 -19.390  49.131  1.00 45.12      A    C  
ATOM   1892  CG  ARG A 247     -36.049 -20.636  48.472  1.00 59.54      A    C  
ATOM   1893  CD  ARG A 247     -35.011 -21.432  47.692  1.00 73.62      A    C  
ATOM   1894  NE  ARG A 247     -35.708 -22.199  46.658  1.00 91.08      A    N  
ATOM   1895  CZ  ARG A 247     -36.245 -21.673  45.548  1.00 92.25      A    C  
ATOM   1896  NH1 ARG A 247     -36.874 -22.459  44.687  1.00 89.05      A    N1+
ATOM   1897  NH2 ARG A 247     -36.159 -20.366  45.290  1.00 93.91      A    N  
ATOM   1898  N   VAL A 248     -36.594 -16.217  50.727  1.00 26.54      A    N  
ATOM   1899  CA  VAL A 248     -36.126 -15.335  51.822  1.00 22.58      A    C  
ATOM   1900  C   VAL A 248     -37.264 -14.482  52.347  1.00 20.85      A    C  
ATOM   1901  O   VAL A 248     -37.748 -13.570  51.673  1.00 20.97      A    O  
ATOM   1902  CB  VAL A 248     -34.917 -14.446  51.421  1.00 20.39      A    C  
ATOM   1903  CG1 VAL A 248     -34.349 -13.732  52.636  1.00 17.71      A    C  
ATOM   1904  CG2 VAL A 248     -33.816 -15.260  50.739  1.00 22.31      A    C  
ATOM   1905  N   ARG A 249     -37.703 -14.814  53.536  1.00 21.76      A    N  
ATOM   1906  CA  ARG A 249     -38.659 -14.003  54.301  1.00 22.85      A    C  
ATOM   1907  C   ARG A 249     -37.895 -13.388  55.534  1.00 21.14      A    C  
ATOM   1908  O   ARG A 249     -37.089 -14.086  56.188  1.00 20.46      A    O  
ATOM   1909  CB  ARG A 249     -39.768 -14.879  54.884  1.00 24.89      A    C  
ATOM   1910  CG  ARG A 249     -39.467 -15.060  56.393  1.00 36.86      A    C  
ATOM   1911  CD  ARG A 249     -40.229 -16.114  57.192  1.00 34.69      A    C  
ATOM   1912  NE  ARG A 249     -41.650 -16.038  56.806  1.00 33.05      A    N  
ATOM   1913  CZ  ARG A 249     -42.564 -16.795  57.402  1.00 33.24      A    C  
ATOM   1914  NH1 ARG A 249     -43.855 -16.722  57.061  1.00 29.52      A    N1+
ATOM   1915  NH2 ARG A 249     -42.150 -17.629  58.342  1.00 26.25      A    N  
ATOM   1916  N   LEU A 250     -38.162 -12.125  55.867  1.00 16.92      A    N  
ATOM   1917  CA  LEU A 250     -37.522 -11.504  57.019  1.00 14.42      A    C  
ATOM   1918  C   LEU A 250     -38.610 -11.343  58.075  1.00 14.26      A    C  
ATOM   1919  O   LEU A 250     -39.734 -10.921  57.773  1.00 13.46      A    O  
ATOM   1920  CB  LEU A 250     -36.980 -10.112  56.609  1.00 14.21      A    C  
ATOM   1921  CG  LEU A 250     -35.873 -10.159  55.544  1.00 15.43      A    C  
ATOM   1922  CD1 LEU A 250     -35.330  -8.751  55.246  1.00 15.18      A    C  
ATOM   1923  CD2 LEU A 250     -34.751 -11.155  55.911  1.00 14.21      A    C  
ATOM   1924  N   HIS A 251     -38.284 -11.693  59.317  1.00 14.17      A    N  
ATOM   1925  CA  HIS A 251     -39.176 -11.489  60.426  1.00 14.34      A    C  
ATOM   1926  C   HIS A 251     -38.767 -10.209  61.155  1.00 13.91      A    C  
ATOM   1927  O   HIS A 251     -37.564  -9.907  61.192  1.00 13.46      A    O  
ATOM   1928  CB  HIS A 251     -39.024 -12.703  61.387  1.00 14.41      A    C  
ATOM   1929  CG  HIS A 251     -39.573 -12.475  62.754  1.00 13.51      A    C  
ATOM   1930  CD2 HIS A 251     -40.845 -12.241  63.182  1.00 13.91      A    C  
ATOM   1931  ND1 HIS A 251     -38.764 -12.416  63.871  1.00 12.79      A    N  
ATOM   1932  CE1 HIS A 251     -39.522 -12.204  64.940  1.00 14.34      A    C  
ATOM   1933  NE2 HIS A 251     -40.799 -12.110  64.549  1.00 14.21      A    N  
ATOM   1934  N   PHE A 252     -39.729  -9.491  61.763  1.00 11.76      A    N  
ATOM   1935  CA  PHE A 252     -39.396  -8.354  62.575  1.00 11.50      A    C  
ATOM   1936  C   PHE A 252     -40.444  -8.205  63.636  1.00 11.87      A    C  
ATOM   1937  O   PHE A 252     -41.536  -8.714  63.472  1.00 12.29      A    O  
ATOM   1938  CB  PHE A 252     -39.282  -7.005  61.788  1.00 12.31      A    C  
ATOM   1939  CG  PHE A 252     -40.566  -6.610  61.033  1.00 13.41      A    C  
ATOM   1940  CD1 PHE A 252     -41.013  -7.356  59.948  1.00 14.67      A    C  
ATOM   1941  CD2 PHE A 252     -41.385  -5.587  61.500  1.00 14.67      A    C  
ATOM   1942  CE1 PHE A 252     -42.197  -7.011  59.244  1.00 14.10      A    C  
ATOM   1943  CE2 PHE A 252     -42.576  -5.236  60.827  1.00 15.76      A    C  
ATOM   1944  CZ  PHE A 252     -42.959  -5.937  59.688  1.00 15.09      A    C  
ATOM   1945  N   VAL A 253     -40.148  -7.421  64.685  1.00 11.21      A    N  
ATOM   1946  CA  VAL A 253     -41.108  -7.110  65.708  1.00 11.72      A    C  
ATOM   1947  C   VAL A 253     -41.382  -5.635  65.514  1.00 12.70      A    C  
ATOM   1948  O   VAL A 253     -40.503  -4.875  65.108  1.00 13.56      A    O  
ATOM   1949  CB  VAL A 253     -40.493  -7.540  67.081  1.00 13.09      A    C  
ATOM   1950  CG1 VAL A 253     -40.668  -6.532  68.170  1.00 14.13      A    C  
ATOM   1951  CG2 VAL A 253     -40.947  -8.960  67.486  1.00 10.74      A    C  
ATOM   1952  N   GLU A 254     -42.596  -5.210  65.802  1.00 13.64      A    N  
ATOM   1953  CA  GLU A 254     -43.011  -3.856  65.418  1.00 14.46      A    C  
ATOM   1954  C   GLU A 254     -43.734  -3.187  66.549  1.00 13.06      A    C  
ATOM   1955  O   GLU A 254     -44.733  -3.714  67.013  1.00 12.15      A    O  
ATOM   1956  CB  GLU A 254     -43.994  -3.958  64.229  1.00 13.59      A    C  
ATOM   1957  CG  GLU A 254     -44.242  -2.586  63.666  1.00 16.10      A    C  
ATOM   1958  CD  GLU A 254     -44.887  -2.643  62.308  1.00 16.87      A    C  
ATOM   1959  OE1 GLU A 254     -45.681  -3.582  62.094  1.00 19.12      A    O  
ATOM   1960  OE2 GLU A 254     -44.613  -1.769  61.509  1.00 15.84      A    O1-
ATOM   1961  N   LEU A 255     -43.312  -1.988  66.921  1.00 13.73      A    N  
ATOM   1962  CA  LEU A 255     -43.998  -1.272  68.040  1.00 14.51      A    C  
ATOM   1963  C   LEU A 255     -43.957   0.239  67.841  1.00 14.51      A    C  
ATOM   1964  O   LEU A 255     -42.901   0.808  67.511  1.00 13.51      A    O  
ATOM   1965  CB  LEU A 255     -43.328  -1.617  69.397  1.00 13.96      A    C  
ATOM   1966  CG  LEU A 255     -44.023  -1.056  70.648  1.00 15.88      A    C  
ATOM   1967  CD1 LEU A 255     -45.317  -1.868  70.997  1.00 14.26      A    C  
ATOM   1968  CD2 LEU A 255     -43.063  -1.031  71.872  1.00 13.39      A    C  
ATOM   1969  N   GLY A 256     -45.083   0.917  68.063  1.00 13.55      A    N  
ATOM   1970  CA  GLY A 256     -44.998   2.379  67.998  1.00 15.30      A    C  
ATOM   1971  C   GLY A 256     -45.587   2.992  66.719  1.00 15.08      A    C  
ATOM   1972  O   GLY A 256     -45.863   2.297  65.727  1.00 14.43      A    O  
ATOM   1973  N   SER A 257     -45.801   4.311  66.718  1.00 16.68      A    N  
ATOM   1974  CA  SER A 257     -46.165   4.980  65.397  1.00 17.44      A    C  
ATOM   1975  C   SER A 257     -45.248   6.174  65.282  1.00 19.01      A    C  
ATOM   1976  O   SER A 257     -44.685   6.611  66.289  1.00 18.86      A    O  
ATOM   1977  CB  SER A 257     -47.617   5.488  65.388  1.00 16.89      A    C  
ATOM   1978  OG  SER A 257     -47.775   6.321  66.527  1.00 19.47      A    O  
ATOM   1979  N   GLY A 258     -45.136   6.735  64.077  1.00 18.76      A    N  
ATOM   1980  CA  GLY A 258     -44.350   7.912  63.848  1.00 18.37      A    C  
ATOM   1981  C   GLY A 258     -43.279   7.478  62.842  1.00 18.38      A    C  
ATOM   1982  O   GLY A 258     -43.470   6.475  62.168  1.00 18.69      A    O  
ATOM   1983  N   PRO A 259     -42.163   8.211  62.739  1.00 17.66      A    N  
ATOM   1984  CA  PRO A 259     -41.133   7.877  61.706  1.00 18.36      A    C  
ATOM   1985  C   PRO A 259     -40.605   6.455  61.918  1.00 17.94      A    C  
ATOM   1986  O   PRO A 259     -40.424   5.999  63.097  1.00 16.45      A    O  
ATOM   1987  CB  PRO A 259     -40.021   8.888  61.976  1.00 17.62      A    C  
ATOM   1988  CG  PRO A 259     -40.742  10.056  62.618  1.00 17.95      A    C  
ATOM   1989  CD  PRO A 259     -41.783   9.406  63.515  1.00 18.44      A    C  
ATOM   1990  N   ALA A 260     -40.418   5.760  60.799  1.00 15.86      A    N  
ATOM   1991  CA  ALA A 260     -39.987   4.375  60.804  1.00 15.99      A    C  
ATOM   1992  C   ALA A 260     -38.472   4.275  61.235  1.00 14.39      A    C  
ATOM   1993  O   ALA A 260     -37.566   4.913  60.682  1.00 12.81      A    O  
ATOM   1994  CB  ALA A 260     -40.253   3.726  59.445  1.00 13.88      A    C  
ATOM   1995  N   VAL A 261     -38.221   3.401  62.202  1.00 14.93      A    N  
ATOM   1996  CA  VAL A 261     -36.847   3.194  62.734  1.00 13.80      A    C  
ATOM   1997  C   VAL A 261     -36.533   1.680  62.735  1.00 14.85      A    C  
ATOM   1998  O   VAL A 261     -37.189   0.889  63.399  1.00 15.27      A    O  
ATOM   1999  CB  VAL A 261     -36.706   3.735  64.161  1.00 13.23      A    C  
ATOM   2000  CG1 VAL A 261     -35.325   3.398  64.678  1.00 11.60      A    C  
ATOM   2001  CG2 VAL A 261     -36.962   5.257  64.179  1.00 11.92      A    C  
ATOM   2002  N   CYS A 262     -35.541   1.296  61.942  1.00 14.76      A    N  
ATOM   2003  CA  CYS A 262     -35.250  -0.103  61.659  1.00 14.16      A    C  
ATOM   2004  C   CYS A 262     -33.965  -0.510  62.405  1.00 13.63      A    C  
ATOM   2005  O   CYS A 262     -32.882   0.005  62.140  1.00 14.34      A    O  
ATOM   2006  CB  CYS A 262     -35.144  -0.306  60.137  1.00 14.74      A    C  
ATOM   2007  SG  CYS A 262     -34.719  -2.020  59.654  1.00 15.51      A    S  
ATOM   2008  N   LEU A 263     -34.129  -1.389  63.380  1.00 11.65      A    N  
ATOM   2009  CA  LEU A 263     -33.029  -1.823  64.214  1.00 12.38      A    C  
ATOM   2010  C   LEU A 263     -32.388  -3.109  63.642  1.00 12.65      A    C  
ATOM   2011  O   LEU A 263     -33.076  -4.123  63.483  1.00 11.93      A    O  
ATOM   2012  CB  LEU A 263     -33.543  -2.054  65.659  1.00 10.79      A    C  
ATOM   2013  CG  LEU A 263     -34.272  -0.865  66.273  1.00 10.28      A    C  
ATOM   2014  CD1 LEU A 263     -34.804  -1.139  67.704  1.00 11.28      A    C  
ATOM   2015  CD2 LEU A 263     -33.437   0.439  66.242  1.00  9.04      A    C  
ATOM   2016  N   CYS A 264     -31.088  -3.041  63.394  1.00 11.25      A    N  
ATOM   2017  CA  CYS A 264     -30.332  -4.123  62.816  1.00 12.28      A    C  
ATOM   2018  C   CYS A 264     -29.255  -4.641  63.801  1.00 12.43      A    C  
ATOM   2019  O   CYS A 264     -28.211  -3.995  64.008  1.00 12.41      A    O  
ATOM   2020  CB  CYS A 264     -29.697  -3.641  61.526  1.00 11.55      A    C  
ATOM   2021  SG  CYS A 264     -30.983  -3.063  60.374  1.00 13.22      A    S  
ATOM   2022  N   HIS A 265     -29.489  -5.841  64.313  1.00 12.34      A    N  
ATOM   2023  CA  HIS A 265     -28.639  -6.464  65.352  1.00 14.06      A    C  
ATOM   2024  C   HIS A 265     -27.374  -7.091  64.769  1.00 14.62      A    C  
ATOM   2025  O   HIS A 265     -27.219  -7.204  63.527  1.00 14.77      A    O  
ATOM   2026  CB  HIS A 265     -29.432  -7.577  66.133  1.00 13.19      A    C  
ATOM   2027  CG  HIS A 265     -29.710  -8.798  65.304  1.00 14.11      A    C  
ATOM   2028  CD2 HIS A 265     -30.872  -9.273  64.756  1.00 13.07      A    C  
ATOM   2029  ND1 HIS A 265     -28.717  -9.686  64.936  1.00 14.42      A    N  
ATOM   2030  CE1 HIS A 265     -29.258 -10.677  64.232  1.00 14.23      A    C  
ATOM   2031  NE2 HIS A 265     -30.562 -10.446  64.107  1.00 12.31      A    N  
ATOM   2032  N   GLY A 266     -26.498  -7.515  65.680  1.00 13.23      A    N  
ATOM   2033  CA  GLY A 266     -25.167  -7.985  65.335  1.00 14.48      A    C  
ATOM   2034  C   GLY A 266     -25.043  -9.493  65.412  1.00 14.27      A    C  
ATOM   2035  O   GLY A 266     -26.079 -10.201  65.499  1.00 15.16      A    O  
ATOM   2036  N   PHE A 267     -23.802  -9.976  65.357  1.00 13.93      A    N  
ATOM   2037  CA  PHE A 267     -23.505 -11.413  65.462  1.00 13.50      A    C  
ATOM   2038  C   PHE A 267     -23.170 -11.795  66.927  1.00 13.88      A    C  
ATOM   2039  O   PHE A 267     -22.419 -11.088  67.606  1.00 14.31      A    O  
ATOM   2040  CB  PHE A 267     -22.264 -11.714  64.614  1.00 13.95      A    C  
ATOM   2041  CG  PHE A 267     -21.759 -13.140  64.754  1.00 13.40      A    C  
ATOM   2042  CD1 PHE A 267     -20.896 -13.500  65.822  1.00 13.92      A    C  
ATOM   2043  CD2 PHE A 267     -22.127 -14.129  63.833  1.00 13.62      A    C  
ATOM   2044  CE1 PHE A 267     -20.423 -14.841  65.963  1.00 14.46      A    C  
ATOM   2045  CE2 PHE A 267     -21.672 -15.475  63.974  1.00 14.09      A    C  
ATOM   2046  CZ  PHE A 267     -20.802 -15.830  65.047  1.00 13.70      A    C  
ATOM   2047  N   PRO A 268     -23.672 -12.935  67.411  1.00 13.19      A    N  
ATOM   2048  CA  PRO A 268     -24.696 -13.742  66.855  1.00 13.25      A    C  
ATOM   2049  C   PRO A 268     -25.944 -13.438  67.635  1.00 14.07      A    C  
ATOM   2050  O   PRO A 268     -26.134 -13.994  68.709  1.00 14.38      A    O  
ATOM   2051  CB  PRO A 268     -24.208 -15.179  67.178  1.00 14.70      A    C  
ATOM   2052  CG  PRO A 268     -23.271 -15.054  68.349  1.00 13.40      A    C  
ATOM   2053  CD  PRO A 268     -23.103 -13.547  68.631  1.00 13.63      A    C  
ATOM   2054  N   GLU A 269     -26.782 -12.523  67.161  1.00 14.09      A    N  
ATOM   2055  CA  GLU A 269     -27.809 -11.999  68.059  1.00 13.80      A    C  
ATOM   2056  C   GLU A 269     -29.282 -12.232  67.573  1.00 15.11      A    C  
ATOM   2057  O   GLU A 269     -29.570 -13.302  67.055  1.00 14.66      A    O  
ATOM   2058  CB  GLU A 269     -27.463 -10.540  68.406  1.00 13.07      A    C  
ATOM   2059  CG  GLU A 269     -26.067 -10.403  69.068  1.00 13.26      A    C  
ATOM   2060  CD  GLU A 269     -25.821  -8.969  69.540  1.00 14.42      A    C  
ATOM   2061  OE1 GLU A 269     -24.784  -8.362  69.147  1.00 14.31      A    O  
ATOM   2062  OE2 GLU A 269     -26.691  -8.398  70.254  1.00 14.37      A    O1-
ATOM   2063  N   SER A 270     -30.192 -11.254  67.757  1.00 14.69      A    N  
ATOM   2064  CA  SER A 270     -31.642 -11.464  67.569  1.00 14.15      A    C  
ATOM   2065  C   SER A 270     -32.283 -10.072  67.617  1.00 14.29      A    C  
ATOM   2066  O   SER A 270     -31.654  -9.119  68.186  1.00 14.70      A    O  
ATOM   2067  CB  SER A 270     -32.166 -12.239  68.790  1.00 13.94      A    C  
ATOM   2068  OG  SER A 270     -33.588 -12.224  68.825  1.00 14.15      A    O  
ATOM   2069  N   TRP A 271     -33.521  -9.959  67.107  1.00 14.57      A    N  
ATOM   2070  CA  TRP A 271     -34.335  -8.762  67.350  1.00 13.80      A    C  
ATOM   2071  C   TRP A 271     -34.351  -8.460  68.842  1.00 14.78      A    C  
ATOM   2072  O   TRP A 271     -34.313  -7.299  69.257  1.00 13.31      A    O  
ATOM   2073  CB  TRP A 271     -35.782  -8.936  66.898  1.00 13.55      A    C  
ATOM   2074  CG  TRP A 271     -36.653  -9.853  67.755  1.00 12.74      A    C  
ATOM   2075  CD1 TRP A 271     -36.943 -11.192  67.497  1.00 12.17      A    C  
ATOM   2076  CD2 TRP A 271     -37.404  -9.502  68.941  1.00 12.41      A    C  
ATOM   2077  CE2 TRP A 271     -38.108 -10.662  69.344  1.00 12.17      A    C  
ATOM   2078  CE3 TRP A 271     -37.564  -8.315  69.676  1.00 12.94      A    C  
ATOM   2079  NE1 TRP A 271     -37.786 -11.676  68.460  1.00 12.42      A    N  
ATOM   2080  CZ2 TRP A 271     -38.952 -10.690  70.473  1.00 11.86      A    C  
ATOM   2081  CZ3 TRP A 271     -38.414  -8.335  70.839  1.00 13.55      A    C  
ATOM   2082  CH2 TRP A 271     -39.102  -9.513  71.193  1.00 12.79      A    C  
ATOM   2083  N   TYR A 272     -34.328  -9.528  69.632  1.00 14.67      A    N  
ATOM   2084  CA  TYR A 272     -34.438  -9.419  71.107  1.00 14.17      A    C  
ATOM   2085  C   TYR A 272     -33.269  -8.701  71.770  1.00 14.38      A    C  
ATOM   2086  O   TYR A 272     -33.377  -8.201  72.956  1.00 13.90      A    O  
ATOM   2087  CB  TYR A 272     -34.576 -10.834  71.625  1.00 14.98      A    C  
ATOM   2088  CG  TYR A 272     -35.001 -11.003  73.091  1.00 16.68      A    C  
ATOM   2089  CD1 TYR A 272     -36.173 -10.446  73.554  1.00 16.28      A    C  
ATOM   2090  CD2 TYR A 272     -34.195 -11.718  73.979  1.00 15.82      A    C  
ATOM   2091  CE1 TYR A 272     -36.591 -10.614  74.860  1.00 15.94      A    C  
ATOM   2092  CE2 TYR A 272     -34.580 -11.896  75.274  1.00 17.91      A    C  
ATOM   2093  CZ  TYR A 272     -35.799 -11.373  75.712  1.00 17.54      A    C  
ATOM   2094  OH  TYR A 272     -36.177 -11.497  77.021  1.00 17.20      A    O  
ATOM   2095  N   SER A 273     -32.162  -8.599  71.042  1.00 13.63      A    N  
ATOM   2096  CA  SER A 273     -31.066  -7.795  71.560  1.00 15.22      A    C  
ATOM   2097  C   SER A 273     -31.462  -6.359  71.710  1.00 16.37      A    C  
ATOM   2098  O   SER A 273     -30.779  -5.630  72.461  1.00 19.26      A    O  
ATOM   2099  CB  SER A 273     -29.761  -7.857  70.703  1.00 16.26      A    C  
ATOM   2100  OG  SER A 273     -29.079  -9.044  70.976  1.00 17.86      A    O  
ATOM   2101  N   TRP A 274     -32.542  -5.925  71.045  1.00 13.31      A    N  
ATOM   2102  CA  TRP A 274     -33.027  -4.559  71.236  1.00 12.90      A    C  
ATOM   2103  C   TRP A 274     -34.126  -4.455  72.253  1.00 13.92      A    C  
ATOM   2104  O   TRP A 274     -34.844  -3.413  72.303  1.00 13.66      A    O  
ATOM   2105  CB  TRP A 274     -33.555  -3.983  69.894  1.00 11.49      A    C  
ATOM   2106  CG  TRP A 274     -32.468  -3.973  68.769  1.00 11.58      A    C  
ATOM   2107  CD1 TRP A 274     -32.294  -4.888  67.747  1.00 11.78      A    C  
ATOM   2108  CD2 TRP A 274     -31.441  -2.986  68.608  1.00 11.69      A    C  
ATOM   2109  CE2 TRP A 274     -30.664  -3.364  67.467  1.00 11.63      A    C  
ATOM   2110  CE3 TRP A 274     -31.115  -1.804  69.318  1.00 10.23      A    C  
ATOM   2111  NE1 TRP A 274     -31.214  -4.506  66.949  1.00 12.31      A    N  
ATOM   2112  CZ2 TRP A 274     -29.606  -2.594  66.990  1.00 12.35      A    C  
ATOM   2113  CZ3 TRP A 274     -30.075  -1.031  68.857  1.00 11.42      A    C  
ATOM   2114  CH2 TRP A 274     -29.300  -1.430  67.705  1.00 13.03      A    C  
ATOM   2115  N   ARG A 275     -34.362  -5.527  73.006  1.00 13.39      A    N  
ATOM   2116  CA  ARG A 275     -35.506  -5.518  73.940  1.00 14.10      A    C  
ATOM   2117  C   ARG A 275     -35.655  -4.281  74.832  1.00 15.69      A    C  
ATOM   2118  O   ARG A 275     -36.795  -3.869  75.109  1.00 17.12      A    O  
ATOM   2119  CB  ARG A 275     -35.444  -6.731  74.837  1.00 15.98      A    C  
ATOM   2120  CG  ARG A 275     -34.169  -6.782  75.773  1.00 15.59      A    C  
ATOM   2121  CD  ARG A 275     -34.125  -8.214  76.326  1.00 16.57      A    C  
ATOM   2122  NE  ARG A 275     -32.861  -8.492  77.036  1.00 18.50      A    N  
ATOM   2123  CZ  ARG A 275     -31.716  -8.821  76.442  1.00 18.65      A    C  
ATOM   2124  NH1 ARG A 275     -30.647  -9.070  77.214  1.00 16.30      A    N1+
ATOM   2125  NH2 ARG A 275     -31.631  -8.907  75.094  1.00 16.74      A    N  
ATOM   2126  N   TYR A 276     -34.542  -3.665  75.278  1.00 16.02      A    N  
ATOM   2127  CA  TYR A 276     -34.618  -2.440  76.082  1.00 17.66      A    C  
ATOM   2128  C   TYR A 276     -34.864  -1.149  75.237  1.00 18.27      A    C  
ATOM   2129  O   TYR A 276     -35.288  -0.091  75.757  1.00 18.30      A    O  
ATOM   2130  CB  TYR A 276     -33.330  -2.260  76.893  1.00 17.60      A    C  
ATOM   2131  CG  TYR A 276     -33.104  -3.351  77.927  1.00 19.42      A    C  
ATOM   2132  CD1 TYR A 276     -34.005  -3.504  78.985  1.00 20.48      A    C  
ATOM   2133  CD2 TYR A 276     -32.005  -4.221  77.846  1.00 18.82      A    C  
ATOM   2134  CE1 TYR A 276     -33.843  -4.474  79.959  1.00 23.02      A    C  
ATOM   2135  CE2 TYR A 276     -31.811  -5.211  78.838  1.00 20.81      A    C  
ATOM   2136  CZ  TYR A 276     -32.724  -5.302  79.892  1.00 21.18      A    C  
ATOM   2137  OH  TYR A 276     -32.641  -6.231  80.884  1.00 22.80      A    O  
ATOM   2138  N   GLN A 277     -34.542  -1.200  73.956  1.00 15.96      A    N  
ATOM   2139  CA  GLN A 277     -34.718   0.036  73.144  1.00 16.53      A    C  
ATOM   2140  C   GLN A 277     -36.129   0.109  72.567  1.00 15.47      A    C  
ATOM   2141  O   GLN A 277     -36.621   1.212  72.231  1.00 14.86      A    O  
ATOM   2142  CB  GLN A 277     -33.695   0.079  71.990  1.00 14.48      A    C  
ATOM   2143  CG  GLN A 277     -32.333   0.482  72.444  1.00 15.45      A    C  
ATOM   2144  CD  GLN A 277     -31.662  -0.538  73.366  1.00 16.99      A    C  
ATOM   2145  NE2 GLN A 277     -31.527  -1.756  72.888  1.00 15.24      A    N  
ATOM   2146  OE1 GLN A 277     -31.214  -0.195  74.497  1.00 18.29      A    O  
ATOM   2147  N   ILE A 278     -36.719  -1.051  72.309  1.00 15.13      A    N  
ATOM   2148  CA  ILE A 278     -37.969  -1.067  71.539  1.00 13.77      A    C  
ATOM   2149  C   ILE A 278     -39.084  -0.304  72.248  1.00 13.28      A    C  
ATOM   2150  O   ILE A 278     -39.634   0.607  71.657  1.00 12.54      A    O  
ATOM   2151  CB  ILE A 278     -38.375  -2.486  71.116  1.00 14.53      A    C  
ATOM   2152  CG1 ILE A 278     -37.387  -3.035  70.083  1.00 13.05      A    C  
ATOM   2153  CG2 ILE A 278     -39.829  -2.537  70.593  1.00 15.00      A    C  
ATOM   2154  CD1 ILE A 278     -37.390  -4.558  70.087  1.00 13.92      A    C  
ATOM   2155  N   PRO A 279     -39.402  -0.618  73.531  1.00 14.59      A    N  
ATOM   2156  CA  PRO A 279     -40.468   0.263  74.142  1.00 14.35      A    C  
ATOM   2157  C   PRO A 279     -40.045   1.714  74.337  1.00 15.40      A    C  
ATOM   2158  O   PRO A 279     -40.874   2.610  74.128  1.00 16.06      A    O  
ATOM   2159  CB  PRO A 279     -40.777  -0.399  75.529  1.00 14.13      A    C  
ATOM   2160  CG  PRO A 279     -40.214  -1.824  75.378  1.00 13.47      A    C  
ATOM   2161  CD  PRO A 279     -38.954  -1.632  74.504  1.00 13.12      A    C  
ATOM   2162  N   ALA A 280     -38.789   1.982  74.694  1.00 15.02      A    N  
ATOM   2163  CA  ALA A 280     -38.373   3.395  74.879  1.00 17.17      A    C  
ATOM   2164  C   ALA A 280     -38.489   4.230  73.558  1.00 16.47      A    C  
ATOM   2165  O   ALA A 280     -38.979   5.347  73.567  1.00 17.54      A    O  
ATOM   2166  CB  ALA A 280     -36.948   3.470  75.461  1.00 16.11      A    C  
ATOM   2167  N   LEU A 281     -38.009   3.703  72.441  1.00 17.14      A    N  
ATOM   2168  CA  LEU A 281     -38.113   4.438  71.157  1.00 17.47      A    C  
ATOM   2169  C   LEU A 281     -39.575   4.651  70.692  1.00 17.64      A    C  
ATOM   2170  O   LEU A 281     -39.913   5.693  70.181  1.00 18.59      A    O  
ATOM   2171  CB  LEU A 281     -37.262   3.809  70.054  1.00 16.50      A    C  
ATOM   2172  CG  LEU A 281     -35.762   3.636  70.258  1.00 21.04      A    C  
ATOM   2173  CD1 LEU A 281     -34.967   3.391  69.015  1.00 21.12      A    C  
ATOM   2174  CD2 LEU A 281     -35.078   4.685  71.081  1.00 21.62      A    C  
ATOM   2175  N   ALA A 282     -40.426   3.634  70.873  1.00 17.82      A    N  
ATOM   2176  CA  ALA A 282     -41.803   3.713  70.472  1.00 17.65      A    C  
ATOM   2177  C   ALA A 282     -42.417   4.808  71.357  1.00 19.06      A    C  
ATOM   2178  O   ALA A 282     -43.146   5.679  70.907  1.00 16.80      A    O  
ATOM   2179  CB  ALA A 282     -42.480   2.365  70.736  1.00 16.04      A    C  
ATOM   2180  N   GLN A 283     -42.069   4.780  72.642  1.00 18.65      A    N  
ATOM   2181  CA  GLN A 283     -42.644   5.750  73.586  1.00 20.54      A    C  
ATOM   2182  C   GLN A 283     -42.207   7.193  73.259  1.00 19.82      A    C  
ATOM   2183  O   GLN A 283     -42.947   8.163  73.453  1.00 16.86      A    O  
ATOM   2184  CB  GLN A 283     -42.285   5.363  75.055  1.00 23.66      A    C  
ATOM   2185  CG  GLN A 283     -43.093   6.176  76.068  1.00 32.08      A    C  
ATOM   2186  CD  GLN A 283     -44.593   5.819  75.991  1.00 33.67      A    C  
ATOM   2187  NE2 GLN A 283     -45.455   6.802  75.679  1.00 33.62      A    N  
ATOM   2188  OE1 GLN A 283     -44.958   4.658  76.193  1.00 43.23      A    O  
ATOM   2189  N   ALA A 284     -40.980   7.295  72.755  1.00 18.05      A    N  
ATOM   2190  CA  ALA A 284     -40.437   8.547  72.287  1.00 18.14      A    C  
ATOM   2191  C   ALA A 284     -41.018   9.078  70.963  1.00 19.63      A    C  
ATOM   2192  O   ALA A 284     -40.637  10.163  70.560  1.00 19.27      A    O  
ATOM   2193  CB  ALA A 284     -38.928   8.457  72.193  1.00 16.40      A    C  
ATOM   2194  N   GLY A 285     -41.954   8.352  70.325  1.00 20.54      A    N  
ATOM   2195  CA  GLY A 285     -42.677   8.879  69.140  1.00 18.79      A    C  
ATOM   2196  C   GLY A 285     -42.186   8.229  67.814  1.00 21.25      A    C  
ATOM   2197  O   GLY A 285     -42.314   8.846  66.740  1.00 19.53      A    O  
ATOM   2198  N   TYR A 286     -41.607   7.018  67.878  1.00 17.68      A    N  
ATOM   2199  CA  TYR A 286     -41.159   6.372  66.638  1.00 16.82      A    C  
ATOM   2200  C   TYR A 286     -41.858   5.026  66.367  1.00 15.34      A    C  
ATOM   2201  O   TYR A 286     -42.370   4.371  67.304  1.00 15.42      A    O  
ATOM   2202  CB  TYR A 286     -39.654   6.194  66.685  1.00 17.31      A    C  
ATOM   2203  CG  TYR A 286     -39.023   7.547  66.733  1.00 17.62      A    C  
ATOM   2204  CD1 TYR A 286     -38.735   8.164  67.970  1.00 18.39      A    C  
ATOM   2205  CD2 TYR A 286     -38.762   8.239  65.567  1.00 17.04      A    C  
ATOM   2206  CE1 TYR A 286     -38.222   9.456  68.011  1.00 17.16      A    C  
ATOM   2207  CE2 TYR A 286     -38.293   9.519  65.609  1.00 16.60      A    C  
ATOM   2208  CZ  TYR A 286     -38.011  10.091  66.827  1.00 16.14      A    C  
ATOM   2209  OH  TYR A 286     -37.509  11.314  66.814  1.00 17.74      A    O  
ATOM   2210  N   ARG A 287     -41.811   4.606  65.103  1.00 16.24      A    N  
ATOM   2211  CA  ARG A 287     -42.329   3.303  64.660  1.00 16.02      A    C  
ATOM   2212  C   ARG A 287     -41.183   2.341  64.575  1.00 14.73      A    C  
ATOM   2213  O   ARG A 287     -40.354   2.406  63.628  1.00 14.49      A    O  
ATOM   2214  CB  ARG A 287     -43.032   3.343  63.301  1.00 19.46      A    C  
ATOM   2215  CG  ARG A 287     -43.866   2.101  63.091  1.00 20.88      A    C  
ATOM   2216  CD  ARG A 287     -43.930   1.270  61.801  1.00 23.49      A    C  
ATOM   2217  NE  ARG A 287     -44.603   1.839  60.709  1.00 21.96      A    N  
ATOM   2218  CZ  ARG A 287     -45.070   1.287  59.560  1.00 19.06      A    C  
ATOM   2219  NH1 ARG A 287     -45.514   2.167  58.706  1.00 14.94      A    N1+
ATOM   2220  NH2 ARG A 287     -45.189  -0.017  59.226  1.00 18.32      A    N  
ATOM   2221  N   VAL A 288     -41.097   1.437  65.553  1.00 13.51      A    N  
ATOM   2222  CA  VAL A 288     -39.872   0.677  65.599  1.00 14.78      A    C  
ATOM   2223  C   VAL A 288     -40.025  -0.630  64.780  1.00 14.11      A    C  
ATOM   2224  O   VAL A 288     -40.936  -1.381  65.028  1.00 14.38      A    O  
ATOM   2225  CB  VAL A 288     -39.489   0.385  67.104  1.00 14.55      A    C  
ATOM   2226  CG1 VAL A 288     -38.256  -0.502  67.223  1.00 14.29      A    C  
ATOM   2227  CG2 VAL A 288     -39.186   1.692  67.836  1.00 15.16      A    C  
ATOM   2228  N   LEU A 289     -39.055  -0.986  63.948  1.00 14.14      A    N  
ATOM   2229  CA  LEU A 289     -39.105  -2.310  63.348  1.00 15.33      A    C  
ATOM   2230  C   LEU A 289     -37.795  -3.004  63.777  1.00 14.16      A    C  
ATOM   2231  O   LEU A 289     -36.706  -2.609  63.355  1.00 11.97      A    O  
ATOM   2232  CB  LEU A 289     -39.242  -2.212  61.822  1.00 17.91      A    C  
ATOM   2233  CG  LEU A 289     -40.512  -1.387  61.417  1.00 22.91      A    C  
ATOM   2234  CD1 LEU A 289     -40.171  -0.113  60.663  1.00 27.77      A    C  
ATOM   2235  CD2 LEU A 289     -41.240  -2.303  60.454  1.00 27.94      A    C  
ATOM   2236  N   ALA A 290     -37.904  -4.015  64.634  1.00 12.77      A    N  
ATOM   2237  CA  ALA A 290     -36.636  -4.617  65.156  1.00 11.85      A    C  
ATOM   2238  C   ALA A 290     -36.464  -5.897  64.400  1.00 10.68      A    C  
ATOM   2239  O   ALA A 290     -37.328  -6.756  64.510  1.00 10.54      A    O  
ATOM   2240  CB  ALA A 290     -36.764  -4.854  66.650  1.00 11.35      A    C  
ATOM   2241  N   MET A 291     -35.452  -6.004  63.562  1.00 10.27      A    N  
ATOM   2242  CA  MET A 291     -35.365  -7.163  62.650  1.00 11.74      A    C  
ATOM   2243  C   MET A 291     -34.768  -8.422  63.340  1.00 13.37      A    C  
ATOM   2244  O   MET A 291     -33.918  -8.284  64.259  1.00 12.20      A    O  
ATOM   2245  CB  MET A 291     -34.363  -6.819  61.533  1.00 12.33      A    C  
ATOM   2246  CG  MET A 291     -34.646  -5.492  60.764  1.00 12.59      A    C  
ATOM   2247  SD  MET A 291     -36.213  -5.548  59.887  1.00 14.46      A    S  
ATOM   2248  CE  MET A 291     -35.989  -7.009  58.863  1.00 14.03      A    C  
ATOM   2249  N   ASP A 292     -35.161  -9.623  62.872  1.00 14.05      A    N  
ATOM   2250  CA  ASP A 292     -34.192 -10.763  62.823  1.00 15.12      A    C  
ATOM   2251  C   ASP A 292     -33.473 -10.588  61.490  1.00 14.82      A    C  
ATOM   2252  O   ASP A 292     -34.121 -10.658  60.434  1.00 14.80      A    O  
ATOM   2253  CB  ASP A 292     -34.942 -12.137  62.836  1.00 14.43      A    C  
ATOM   2254  CG  ASP A 292     -35.326 -12.559  64.223  1.00 15.82      A    C  
ATOM   2255  OD1 ASP A 292     -34.598 -12.122  65.166  1.00 14.62      A    O  
ATOM   2256  OD2 ASP A 292     -36.331 -13.323  64.399  1.00 14.80      A    O1-
ATOM   2257  N   MET A 293     -32.172 -10.343  61.505  1.00 13.97      A    N  
ATOM   2258  CA  MET A 293     -31.462 -10.208  60.237  1.00 14.24      A    C  
ATOM   2259  C   MET A 293     -31.397 -11.594  59.564  1.00 15.11      A    C  
ATOM   2260  O   MET A 293     -31.587 -12.662  60.227  1.00 15.22      A    O  
ATOM   2261  CB  MET A 293     -30.078  -9.640  60.448  1.00 12.52      A    C  
ATOM   2262  CG  MET A 293     -30.115  -8.295  61.221  1.00 13.80      A    C  
ATOM   2263  SD  MET A 293     -30.975  -6.950  60.371  1.00 13.91      A    S  
ATOM   2264  CE  MET A 293     -29.748  -6.516  59.122  1.00 12.26      A    C  
ATOM   2265  N   LYS A 294     -31.144 -11.581  58.278  1.00 13.48      A    N  
ATOM   2266  CA  LYS A 294     -31.078 -12.805  57.481  1.00 14.77      A    C  
ATOM   2267  C   LYS A 294     -30.089 -13.747  58.142  1.00 15.06      A    C  
ATOM   2268  O   LYS A 294     -29.006 -13.333  58.542  1.00 15.37      A    O  
ATOM   2269  CB  LYS A 294     -30.590 -12.468  56.102  1.00 13.27      A    C  
ATOM   2270  CG  LYS A 294     -30.847 -13.567  55.047  1.00 15.31      A    C  
ATOM   2271  CD  LYS A 294     -30.031 -13.282  53.775  1.00 15.22      A    C  
ATOM   2272  CE  LYS A 294     -30.435 -14.249  52.673  1.00 18.28      A    C  
ATOM   2273  NZ  LYS A 294     -29.965 -13.685  51.354  1.00 18.19      A    N1+
ATOM   2274  N   GLY A 295     -30.459 -15.008  58.299  1.00 15.22      A    N  
ATOM   2275  CA  GLY A 295     -29.571 -15.895  59.045  1.00 14.67      A    C  
ATOM   2276  C   GLY A 295     -30.084 -16.205  60.452  1.00 15.67      A    C  
ATOM   2277  O   GLY A 295     -29.744 -17.221  61.041  1.00 17.42      A    O  
ATOM   2278  N   TYR A 296     -31.004 -15.408  60.962  1.00 14.74      A    N  
ATOM   2279  CA  TYR A 296     -31.337 -15.487  62.357  1.00 14.79      A    C  
ATOM   2280  C   TYR A 296     -32.811 -15.672  62.682  1.00 15.77      A    C  
ATOM   2281  O   TYR A 296     -33.702 -15.205  61.936  1.00 14.06      A    O  
ATOM   2282  CB  TYR A 296     -30.887 -14.186  63.006  1.00 14.34      A    C  
ATOM   2283  CG  TYR A 296     -29.373 -13.948  63.039  1.00 14.29      A    C  
ATOM   2284  CD1 TYR A 296     -28.731 -13.294  61.992  1.00 15.34      A    C  
ATOM   2285  CD2 TYR A 296     -28.611 -14.291  64.169  1.00 14.33      A    C  
ATOM   2286  CE1 TYR A 296     -27.362 -13.019  62.054  1.00 15.52      A    C  
ATOM   2287  CE2 TYR A 296     -27.234 -14.011  64.231  1.00 14.78      A    C  
ATOM   2288  CZ  TYR A 296     -26.640 -13.378  63.166  1.00 14.98      A    C  
ATOM   2289  OH  TYR A 296     -25.321 -13.118  63.232  1.00 18.19      A    O  
ATOM   2290  N   GLY A 297     -33.052 -16.354  63.828  1.00 16.30      A    N  
ATOM   2291  CA  GLY A 297     -34.352 -16.363  64.481  1.00 15.22      A    C  
ATOM   2292  C   GLY A 297     -35.421 -16.857  63.527  1.00 17.50      A    C  
ATOM   2293  O   GLY A 297     -35.235 -17.887  62.860  1.00 16.19      A    O  
ATOM   2294  N   GLU A 298     -36.530 -16.104  63.430  1.00 16.70      A    N  
ATOM   2295  CA  GLU A 298     -37.590 -16.490  62.509  1.00 16.46      A    C  
ATOM   2296  C   GLU A 298     -37.394 -15.943  61.057  1.00 18.00      A    C  
ATOM   2297  O   GLU A 298     -38.260 -16.143  60.232  1.00 17.16      A    O  
ATOM   2298  CB  GLU A 298     -38.917 -16.056  63.086  1.00 18.32      A    C  
ATOM   2299  CG  GLU A 298     -39.266 -16.682  64.444  1.00 19.40      A    C  
ATOM   2300  CD  GLU A 298     -40.604 -16.182  64.930  1.00 21.64      A    C  
ATOM   2301  OE1 GLU A 298     -40.665 -15.571  66.011  1.00 28.20      A    O  
ATOM   2302  OE2 GLU A 298     -41.598 -16.248  64.178  1.00 24.04      A    O1-
ATOM   2303  N   SER A 299     -36.288 -15.262  60.746  1.00 16.07      A    N  
ATOM   2304  CA  SER A 299     -35.950 -14.993  59.323  1.00 17.47      A    C  
ATOM   2305  C   SER A 299     -35.370 -16.210  58.648  1.00 18.20      A    C  
ATOM   2306  O   SER A 299     -34.795 -17.070  59.318  1.00 16.93      A    O  
ATOM   2307  CB  SER A 299     -34.918 -13.887  59.191  1.00 15.31      A    C  
ATOM   2308  OG  SER A 299     -35.519 -12.690  59.618  1.00 16.03      A    O  
ATOM   2309  N   SER A 300     -35.415 -16.222  57.321  1.00 20.11      A    N  
ATOM   2310  CA  SER A 300     -34.867 -17.336  56.540  1.00 19.74      A    C  
ATOM   2311  C   SER A 300     -33.361 -17.362  56.690  1.00 19.98      A    C  
ATOM   2312  O   SER A 300     -32.739 -16.315  56.937  1.00 18.20      A    O  
ATOM   2313  CB  SER A 300     -35.172 -17.147  55.058  1.00 19.94      A    C  
ATOM   2314  OG  SER A 300     -36.574 -16.965  54.882  1.00 19.59      A    O  
ATOM   2315  N   ALA A 301     -32.801 -18.571  56.549  1.00 17.34      A    N  
ATOM   2316  CA  ALA A 301     -31.368 -18.795  56.647  1.00 17.96      A    C  
ATOM   2317  C   ALA A 301     -30.882 -19.729  55.538  1.00 17.51      A    C  
ATOM   2318  O   ALA A 301     -30.611 -20.863  55.821  1.00 16.38      A    O  
ATOM   2319  CB  ALA A 301     -31.024 -19.380  58.024  1.00 15.25      A    C  
ATOM   2320  N   PRO A 302     -30.806 -19.270  54.275  1.00 19.25      A    N  
ATOM   2321  CA  PRO A 302     -30.290 -20.196  53.265  1.00 20.09      A    C  
ATOM   2322  C   PRO A 302     -28.832 -20.529  53.588  1.00 23.98      A    C  
ATOM   2323  O   PRO A 302     -28.160 -19.778  54.325  1.00 23.93      A    O  
ATOM   2324  CB  PRO A 302     -30.402 -19.414  51.946  1.00 20.29      A    C  
ATOM   2325  CG  PRO A 302     -30.314 -17.969  52.400  1.00 23.08      A    C  
ATOM   2326  CD  PRO A 302     -31.101 -17.945  53.704  1.00 20.50      A    C  
ATOM   2327  N   PRO A 303     -28.347 -21.671  53.066  1.00 25.17      A    N  
ATOM   2328  CA  PRO A 303     -27.012 -22.135  53.428  1.00 21.75      A    C  
ATOM   2329  C   PRO A 303     -25.890 -21.457  52.684  1.00 20.71      A    C  
ATOM   2330  O   PRO A 303     -24.780 -21.463  53.162  1.00 19.69      A    O  
ATOM   2331  CB  PRO A 303     -27.054 -23.627  53.036  1.00 25.73      A    C  
ATOM   2332  CG  PRO A 303     -28.043 -23.663  51.914  1.00 26.46      A    C  
ATOM   2333  CD  PRO A 303     -29.107 -22.666  52.268  1.00 23.38      A    C  
ATOM   2334  N   GLU A 304     -26.155 -20.853  51.545  1.00 20.18      A    N  
ATOM   2335  CA  GLU A 304     -25.041 -20.431  50.674  1.00 25.01      A    C  
ATOM   2336  C   GLU A 304     -24.348 -19.172  51.176  1.00 23.62      A    C  
ATOM   2337  O   GLU A 304     -25.020 -18.249  51.597  1.00 20.59      A    O  
ATOM   2338  CB  GLU A 304     -25.523 -20.150  49.242  1.00 27.73      A    C  
ATOM   2339  CG  GLU A 304     -26.048 -21.371  48.504  1.00 30.52      A    C  
ATOM   2340  CD  GLU A 304     -27.551 -21.583  48.727  1.00 35.82      A    C  
ATOM   2341  OE1 GLU A 304     -28.143 -20.886  49.585  1.00 32.05      A    O  
ATOM   2342  OE2 GLU A 304     -28.158 -22.444  48.025  1.00 38.58      A    O1-
ATOM   2343  N   ILE A 305     -23.024 -19.147  51.078  1.00 21.66      A    N  
ATOM   2344  CA  ILE A 305     -22.215 -18.057  51.588  1.00 20.80      A    C  
ATOM   2345  C   ILE A 305     -22.570 -16.718  50.992  1.00 20.51      A    C  
ATOM   2346  O   ILE A 305     -22.761 -15.802  51.736  1.00 20.87      A    O  
ATOM   2347  CB  ILE A 305     -20.743 -18.360  51.416  1.00 18.60      A    C  
ATOM   2348  CG1 ILE A 305     -20.384 -19.519  52.383  1.00 18.51      A    C  
ATOM   2349  CG2 ILE A 305     -19.903 -17.085  51.617  1.00 20.22      A    C  
ATOM   2350  CD1 ILE A 305     -18.996 -20.114  52.135  1.00 17.08      A    C  
ATOM   2351  N   GLU A 306     -22.738 -16.635  49.687  1.00 20.57      A    N  
ATOM   2352  CA  GLU A 306     -22.957 -15.353  48.970  1.00 26.01      A    C  
ATOM   2353  C   GLU A 306     -24.344 -14.816  49.238  1.00 23.50      A    C  
ATOM   2354  O   GLU A 306     -24.612 -13.711  48.871  1.00 22.03      A    O  
ATOM   2355  CB  GLU A 306     -22.900 -15.480  47.430  1.00 28.10      A    C  
ATOM   2356  CG  GLU A 306     -22.145 -16.674  46.899  1.00 40.75      A    C  
ATOM   2357  CD  GLU A 306     -22.752 -18.040  47.247  1.00 43.52      A    C  
ATOM   2358  OE1 GLU A 306     -23.840 -18.385  46.711  1.00 54.77      A    O  
ATOM   2359  OE2 GLU A 306     -22.079 -18.801  47.990  1.00 37.65      A    O1-
ATOM   2360  N   GLU A 307     -25.227 -15.586  49.874  1.00 22.38      A    N  
ATOM   2361  CA  GLU A 307     -26.528 -15.032  50.242  1.00 22.73      A    C  
ATOM   2362  C   GLU A 307     -26.341 -13.965  51.345  1.00 23.40      A    C  
ATOM   2363  O   GLU A 307     -27.292 -13.265  51.698  1.00 22.68      A    O  
ATOM   2364  CB  GLU A 307     -27.459 -16.148  50.730  1.00 22.11      A    C  
ATOM   2365  CG  GLU A 307     -28.056 -16.959  49.589  1.00 23.61      A    C  
ATOM   2366  CD  GLU A 307     -29.131 -16.138  48.886  1.00 24.22      A    C  
ATOM   2367  OE1 GLU A 307     -30.079 -15.630  49.498  1.00 22.83      A    O  
ATOM   2368  OE2 GLU A 307     -29.010 -15.920  47.722  1.00 29.03      A    O1-
ATOM   2369  N   TYR A 308     -25.128 -13.880  51.897  1.00 20.52      A    N  
ATOM   2370  CA  TYR A 308     -24.863 -13.088  53.085  1.00 20.17      A    C  
ATOM   2371  C   TYR A 308     -23.800 -12.027  52.842  1.00 18.54      A    C  
ATOM   2372  O   TYR A 308     -23.318 -11.433  53.797  1.00 17.48      A    O  
ATOM   2373  CB  TYR A 308     -24.436 -13.980  54.265  1.00 18.42      A    C  
ATOM   2374  CG  TYR A 308     -25.476 -14.940  54.680  1.00 19.24      A    C  
ATOM   2375  CD1 TYR A 308     -25.579 -16.214  54.055  1.00 17.69      A    C  
ATOM   2376  CD2 TYR A 308     -26.447 -14.576  55.623  1.00 17.88      A    C  
ATOM   2377  CE1 TYR A 308     -26.560 -17.112  54.431  1.00 15.79      A    C  
ATOM   2378  CE2 TYR A 308     -27.439 -15.458  55.985  1.00 16.20      A    C  
ATOM   2379  CZ  TYR A 308     -27.475 -16.725  55.380  1.00 16.97      A    C  
ATOM   2380  OH  TYR A 308     -28.435 -17.584  55.762  1.00 17.02      A    O  
ATOM   2381  N   CYS A 309     -23.441 -11.799  51.576  1.00 19.41      A    N  
ATOM   2382  CA  CYS A 309     -22.568 -10.671  51.209  1.00 19.22      A    C  
ATOM   2383  C   CYS A 309     -23.393  -9.386  51.424  1.00 18.45      A    C  
ATOM   2384  O   CYS A 309     -24.593  -9.430  51.377  1.00 17.23      A    O  
ATOM   2385  CB  CYS A 309     -22.033 -10.804  49.768  1.00 18.38      A    C  
ATOM   2386  SG  CYS A 309     -23.218 -10.468  48.410  1.00 20.53      A    S  
ATOM   2387  N   MET A 310     -22.729  -8.264  51.651  1.00 20.28      A    N  
ATOM   2388  CA  MET A 310     -23.372  -6.975  52.035  1.00 21.77      A    C  
ATOM   2389  C   MET A 310     -24.288  -6.465  50.900  1.00 20.42      A    C  
ATOM   2390  O   MET A 310     -25.397  -6.003  51.122  1.00 17.42      A    O  
ATOM   2391  CB  MET A 310     -22.230  -5.954  52.310  1.00 25.62      A    C  
ATOM   2392  CG  MET A 310     -22.482  -4.891  53.361  1.00 33.00      A    C  
ATOM   2393  SD  MET A 310     -23.423  -5.361  54.861  1.00 36.12      A    S  
ATOM   2394  CE  MET A 310     -22.133  -6.004  55.818  1.00 31.33      A    C  
ATOM   2395  N   GLU A 311     -23.822  -6.566  49.658  1.00 20.07      A    N  
ATOM   2396  CA  GLU A 311     -24.669  -6.149  48.506  1.00 20.88      A    C  
ATOM   2397  C   GLU A 311     -26.041  -6.813  48.520  1.00 18.49      A    C  
ATOM   2398  O   GLU A 311     -27.047  -6.141  48.383  1.00 19.80      A    O  
ATOM   2399  CB  GLU A 311     -23.971  -6.452  47.161  1.00 22.20      A    C  
ATOM   2400  CG  GLU A 311     -24.720  -5.883  45.963  1.00 23.59      A    C  
ATOM   2401  CD  GLU A 311     -23.971  -6.143  44.649  1.00 26.04      A    C  
ATOM   2402  OE1 GLU A 311     -22.865  -6.705  44.676  1.00 26.99      A    O  
ATOM   2403  OE2 GLU A 311     -24.492  -5.822  43.580  1.00 30.86      A    O1-
ATOM   2404  N   VAL A 312     -26.081  -8.136  48.689  1.00 17.32      A    N  
ATOM   2405  CA  VAL A 312     -27.325  -8.872  48.692  1.00 15.86      A    C  
ATOM   2406  C   VAL A 312     -28.150  -8.519  49.955  1.00 15.78      A    C  
ATOM   2407  O   VAL A 312     -29.336  -8.303  49.869  1.00 13.77      A    O  
ATOM   2408  CB  VAL A 312     -27.054 -10.376  48.661  1.00 17.35      A    C  
ATOM   2409  CG1 VAL A 312     -28.280 -11.166  49.122  1.00 17.16      A    C  
ATOM   2410  CG2 VAL A 312     -26.608 -10.808  47.241  1.00 17.44      A    C  
ATOM   2411  N   LEU A 313     -27.494  -8.445  51.115  1.00 13.98      A    N  
ATOM   2412  CA  LEU A 313     -28.201  -8.168  52.361  1.00 14.81      A    C  
ATOM   2413  C   LEU A 313     -28.885  -6.804  52.267  1.00 14.62      A    C  
ATOM   2414  O   LEU A 313     -30.061  -6.622  52.654  1.00 15.30      A    O  
ATOM   2415  CB  LEU A 313     -27.182  -8.172  53.569  1.00 14.56      A    C  
ATOM   2416  CG  LEU A 313     -26.661  -9.565  53.898  1.00 12.86      A    C  
ATOM   2417  CD1 LEU A 313     -25.523  -9.459  54.877  1.00 12.79      A    C  
ATOM   2418  CD2 LEU A 313     -27.815 -10.398  54.455  1.00 13.25      A    C  
ATOM   2419  N   CYS A 314     -28.164  -5.839  51.749  1.00 14.54      A    N  
ATOM   2420  CA  CYS A 314     -28.685  -4.468  51.626  1.00 14.52      A    C  
ATOM   2421  C   CYS A 314     -29.837  -4.362  50.584  1.00 15.04      A    C  
ATOM   2422  O   CYS A 314     -30.835  -3.706  50.862  1.00 15.44      A    O  
ATOM   2423  CB  CYS A 314     -27.549  -3.518  51.223  1.00 13.95      A    C  
ATOM   2424  SG  CYS A 314     -26.402  -3.044  52.556  1.00 14.47      A    S  
ATOM   2425  N   LYS A 315     -29.709  -5.028  49.424  1.00 15.91      A    N  
ATOM   2426  CA  LYS A 315     -30.755  -4.989  48.393  1.00 18.49      A    C  
ATOM   2427  C   LYS A 315     -31.985  -5.581  49.022  1.00 17.72      A    C  
ATOM   2428  O   LYS A 315     -33.067  -5.065  48.814  1.00 20.07      A    O  
ATOM   2429  CB  LYS A 315     -30.449  -5.840  47.138  1.00 22.20      A    C  
ATOM   2430  CG  LYS A 315     -29.217  -5.418  46.365  1.00 34.55      A    C  
ATOM   2431  CD  LYS A 315     -28.851  -6.511  45.335  1.00 41.93      A    C  
ATOM   2432  CE  LYS A 315     -28.402  -5.933  43.986  1.00 42.12      A    C  
ATOM   2433  NZ  LYS A 315     -27.319  -4.900  44.097  1.00 40.05      A    N1+
ATOM   2434  N   GLU A 316     -31.846  -6.695  49.753  1.00 16.96      A    N  
ATOM   2435  CA  GLU A 316     -33.008  -7.251  50.481  1.00 17.67      A    C  
ATOM   2436  C   GLU A 316     -33.666  -6.281  51.490  1.00 16.40      A    C  
ATOM   2437  O   GLU A 316     -34.878  -6.263  51.625  1.00 17.41      A    O  
ATOM   2438  CB  GLU A 316     -32.600  -8.539  51.199  1.00 20.10      A    C  
ATOM   2439  CG  GLU A 316     -32.410  -9.717  50.263  1.00 22.10      A    C  
ATOM   2440  CD  GLU A 316     -31.799 -10.931  50.968  1.00 25.20      A    C  
ATOM   2441  OE1 GLU A 316     -31.501 -10.855  52.192  1.00 30.84      A    O  
ATOM   2442  OE2 GLU A 316     -31.651 -11.987  50.317  1.00 25.11      A    O1-
ATOM   2443  N   MET A 317     -32.867  -5.495  52.208  1.00 14.86      A    N  
ATOM   2444  CA  MET A 317     -33.411  -4.515  53.168  1.00 14.21      A    C  
ATOM   2445  C   MET A 317     -34.199  -3.449  52.419  1.00 13.59      A    C  
ATOM   2446  O   MET A 317     -35.219  -3.024  52.889  1.00 13.83      A    O  
ATOM   2447  CB  MET A 317     -32.315  -3.866  54.047  1.00 12.94      A    C  
ATOM   2448  CG  MET A 317     -31.781  -4.813  55.127  1.00 13.18      A    C  
ATOM   2449  SD  MET A 317     -33.032  -5.703  56.059  1.00 16.60      A    S  
ATOM   2450  CE  MET A 317     -33.749  -4.335  56.941  1.00 14.00      A    C  
ATOM   2451  N   VAL A 318     -33.714  -3.038  51.243  1.00 15.45      A    N  
ATOM   2452  CA  VAL A 318     -34.467  -2.130  50.358  1.00 15.43      A    C  
ATOM   2453  C   VAL A 318     -35.797  -2.745  49.925  1.00 15.68      A    C  
ATOM   2454  O   VAL A 318     -36.807  -2.091  49.963  1.00 16.96      A    O  
ATOM   2455  CB  VAL A 318     -33.621  -1.768  49.116  1.00 15.96      A    C  
ATOM   2456  CG1 VAL A 318     -34.471  -1.003  48.058  1.00 14.53      A    C  
ATOM   2457  CG2 VAL A 318     -32.445  -0.899  49.622  1.00 18.50      A    C  
ATOM   2458  N   THR A 319     -35.779  -3.994  49.469  1.00 16.77      A    N  
ATOM   2459  CA  THR A 319     -37.050  -4.690  49.101  1.00 16.68      A    C  
ATOM   2460  C   THR A 319     -38.019  -4.781  50.314  1.00 15.62      A    C  
ATOM   2461  O   THR A 319     -39.244  -4.630  50.205  1.00 15.80      A    O  
ATOM   2462  CB  THR A 319     -36.699  -6.101  48.589  1.00 17.67      A    C  
ATOM   2463  CG2 THR A 319     -37.947  -6.925  48.183  1.00 16.87      A    C  
ATOM   2464  OG1 THR A 319     -35.797  -5.990  47.477  1.00 20.13      A    O  
ATOM   2465  N   PHE A 320     -37.454  -5.030  51.506  1.00 16.30      A    N  
ATOM   2466  CA  PHE A 320     -38.237  -5.080  52.732  1.00 14.31      A    C  
ATOM   2467  C   PHE A 320     -38.979  -3.733  52.889  1.00 14.01      A    C  
ATOM   2468  O   PHE A 320     -40.169  -3.689  53.110  1.00 14.55      A    O  
ATOM   2469  CB  PHE A 320     -37.265  -5.321  53.907  1.00 16.10      A    C  
ATOM   2470  CG  PHE A 320     -37.920  -5.249  55.284  1.00 16.64      A    C  
ATOM   2471  CD1 PHE A 320     -38.656  -6.311  55.764  1.00 16.46      A    C  
ATOM   2472  CD2 PHE A 320     -37.730  -4.141  56.090  1.00 16.68      A    C  
ATOM   2473  CE1 PHE A 320     -39.227  -6.273  57.029  1.00 17.00      A    C  
ATOM   2474  CE2 PHE A 320     -38.289  -4.062  57.360  1.00 15.88      A    C  
ATOM   2475  CZ  PHE A 320     -39.030  -5.150  57.840  1.00 17.64      A    C  
ATOM   2476  N   LEU A 321     -38.283  -2.625  52.725  1.00 12.88      A    N  
ATOM   2477  CA  LEU A 321     -38.961  -1.338  52.769  1.00 13.41      A    C  
ATOM   2478  C   LEU A 321     -40.036  -1.202  51.622  1.00 14.11      A    C  
ATOM   2479  O   LEU A 321     -41.136  -0.734  51.896  1.00 12.41      A    O  
ATOM   2480  CB  LEU A 321     -37.936  -0.188  52.585  1.00 13.68      A    C  
ATOM   2481  CG  LEU A 321     -36.895   0.020  53.680  1.00 14.08      A    C  
ATOM   2482  CD1 LEU A 321     -35.993   1.217  53.289  1.00 15.13      A    C  
ATOM   2483  CD2 LEU A 321     -37.601   0.159  55.054  1.00 14.45      A    C  
ATOM   2484  N   ASP A 322     -39.667  -1.541  50.359  1.00 13.58      A    N  
ATOM   2485  CA  ASP A 322     -40.635  -1.600  49.253  1.00 15.32      A    C  
ATOM   2486  C   ASP A 322     -41.892  -2.389  49.656  1.00 16.63      A    C  
ATOM   2487  O   ASP A 322     -42.979  -1.846  49.582  1.00 17.71      A    O  
ATOM   2488  CB  ASP A 322     -40.033  -2.226  47.955  1.00 16.49      A    C  
ATOM   2489  CG  ASP A 322     -38.859  -1.443  47.431  1.00 15.72      A    C  
ATOM   2490  OD1 ASP A 322     -38.760  -0.225  47.740  1.00 17.72      A    O  
ATOM   2491  OD2 ASP A 322     -38.002  -2.023  46.770  1.00 17.83      A    O1-
ATOM   2492  N   LYS A 323     -41.779  -3.627  50.126  1.00 14.66      A    N  
ATOM   2493  CA  LYS A 323     -43.001  -4.369  50.365  1.00 14.87      A    C  
ATOM   2494  C   LYS A 323     -43.852  -3.820  51.504  1.00 16.59      A    C  
ATOM   2495  O   LYS A 323     -45.091  -3.948  51.502  1.00 15.63      A    O  
ATOM   2496  CB  LYS A 323     -42.668  -5.846  50.568  1.00 18.79      A    C  
ATOM   2497  CG  LYS A 323     -41.895  -6.323  49.318  1.00 19.51      A    C  
ATOM   2498  CD  LYS A 323     -42.400  -7.588  48.761  1.00 23.61      A    C  
ATOM   2499  CE  LYS A 323     -41.564  -8.066  47.551  1.00 24.32      A    C  
ATOM   2500  NZ  LYS A 323     -41.859  -9.528  47.428  1.00 31.40      A    N1+
ATOM   2501  N   LEU A 324     -43.213  -3.147  52.460  1.00 14.90      A    N  
ATOM   2502  CA  LEU A 324     -43.936  -2.538  53.563  1.00 15.51      A    C  
ATOM   2503  C   LEU A 324     -44.489  -1.192  53.157  1.00 15.24      A    C  
ATOM   2504  O   LEU A 324     -45.200  -0.565  53.943  1.00 14.93      A    O  
ATOM   2505  CB  LEU A 324     -42.956  -2.310  54.744  1.00 14.72      A    C  
ATOM   2506  CG  LEU A 324     -43.021  -3.431  55.823  1.00 16.60      A    C  
ATOM   2507  CD1 LEU A 324     -41.783  -3.403  56.733  1.00 16.33      A    C  
ATOM   2508  CD2 LEU A 324     -44.314  -3.335  56.693  1.00 14.27      A    C  
ATOM   2509  N   GLY A 325     -44.103  -0.707  51.977  1.00 16.17      A    N  
ATOM   2510  CA  GLY A 325     -44.600   0.597  51.463  1.00 15.80      A    C  
ATOM   2511  C   GLY A 325     -43.873   1.766  52.224  1.00 17.98      A    C  
ATOM   2512  O   GLY A 325     -44.459   2.802  52.437  1.00 14.35      A    O  
ATOM   2513  N   LEU A 326     -42.603   1.597  52.623  1.00 15.55      A    N  
ATOM   2514  CA  LEU A 326     -41.903   2.659  53.362  1.00 15.69      A    C  
ATOM   2515  C   LEU A 326     -40.925   3.282  52.369  1.00 15.80      A    C  
ATOM   2516  O   LEU A 326     -40.054   2.582  51.840  1.00 16.66      A    O  
ATOM   2517  CB  LEU A 326     -41.134   2.019  54.551  1.00 13.70      A    C  
ATOM   2518  CG  LEU A 326     -42.017   1.353  55.638  1.00 13.59      A    C  
ATOM   2519  CD1 LEU A 326     -41.191   0.722  56.780  1.00 12.61      A    C  
ATOM   2520  CD2 LEU A 326     -42.911   2.479  56.190  1.00 14.03      A    C  
ATOM   2521  N   SER A 327     -41.030   4.583  52.098  1.00 16.40      A    N  
ATOM   2522  CA  SER A 327     -40.053   5.224  51.227  1.00 16.39      A    C  
ATOM   2523  C   SER A 327     -38.669   5.377  51.912  1.00 16.16      A    C  
ATOM   2524  O   SER A 327     -37.641   5.322  51.258  1.00 16.62      A    O  
ATOM   2525  CB  SER A 327     -40.594   6.559  50.678  1.00 17.96      A    C  
ATOM   2526  OG  SER A 327     -40.858   7.538  51.673  1.00 14.64      A    O  
ATOM   2527  N   GLN A 328     -38.662   5.522  53.234  1.00 16.71      A    N  
ATOM   2528  CA  GLN A 328     -37.430   5.603  54.036  1.00 18.04      A    C  
ATOM   2529  C   GLN A 328     -37.573   4.926  55.415  1.00 16.82      A    C  
ATOM   2530  O   GLN A 328     -38.672   4.726  55.902  1.00 15.50      A    O  
ATOM   2531  CB  GLN A 328     -37.126   7.081  54.341  1.00 17.19      A    C  
ATOM   2532  CG  GLN A 328     -36.708   7.837  53.118  1.00 18.68      A    C  
ATOM   2533  CD  GLN A 328     -36.147   9.205  53.457  1.00 19.61      A    C  
ATOM   2534  NE2 GLN A 328     -35.132   9.670  52.662  1.00 19.69      A    N  
ATOM   2535  OE1 GLN A 328     -36.578   9.825  54.438  1.00 19.99      A    O  
ATOM   2536  N   ALA A 329     -36.456   4.664  56.064  1.00 14.50      A    N  
ATOM   2537  CA  ALA A 329     -36.482   4.436  57.478  1.00 14.43      A    C  
ATOM   2538  C   ALA A 329     -35.186   5.024  57.995  1.00 13.30      A    C  
ATOM   2539  O   ALA A 329     -34.235   5.172  57.230  1.00 13.20      A    O  
ATOM   2540  CB  ALA A 329     -36.541   2.933  57.812  1.00 13.06      A    C  
ATOM   2541  N   VAL A 330     -35.181   5.333  59.283  1.00 13.21      A    N  
ATOM   2542  CA  VAL A 330     -33.931   5.515  60.040  1.00 14.64      A    C  
ATOM   2543  C   VAL A 330     -33.312   4.094  60.272  1.00 16.20      A    C  
ATOM   2544  O   VAL A 330     -34.033   3.197  60.705  1.00 18.34      A    O  
ATOM   2545  CB  VAL A 330     -34.206   6.195  61.402  1.00 13.04      A    C  
ATOM   2546  CG1 VAL A 330     -32.947   6.256  62.233  1.00 11.81      A    C  
ATOM   2547  CG2 VAL A 330     -34.732   7.643  61.174  1.00 13.88      A    C  
ATOM   2548  N   PHE A 331     -32.027   3.905  59.949  1.00 15.68      A    N  
ATOM   2549  CA  PHE A 331     -31.373   2.631  60.130  1.00 15.19      A    C  
ATOM   2550  C   PHE A 331     -30.369   2.758  61.278  1.00 14.65      A    C  
ATOM   2551  O   PHE A 331     -29.440   3.570  61.260  1.00 14.95      A    O  
ATOM   2552  CB  PHE A 331     -30.671   2.158  58.848  1.00 14.59      A    C  
ATOM   2553  CG  PHE A 331     -31.628   1.574  57.839  1.00 14.71      A    C  
ATOM   2554  CD1 PHE A 331     -32.417   2.397  57.052  1.00 14.16      A    C  
ATOM   2555  CD2 PHE A 331     -31.774   0.213  57.714  1.00 15.58      A    C  
ATOM   2556  CE1 PHE A 331     -33.338   1.859  56.138  1.00 16.28      A    C  
ATOM   2557  CE2 PHE A 331     -32.710  -0.342  56.814  1.00 16.12      A    C  
ATOM   2558  CZ  PHE A 331     -33.496   0.488  56.012  1.00 17.01      A    C  
ATOM   2559  N   ILE A 332     -30.628   1.960  62.282  1.00 13.43      A    N  
ATOM   2560  CA  ILE A 332     -29.765   1.897  63.436  1.00 15.20      A    C  
ATOM   2561  C   ILE A 332     -29.220   0.476  63.547  1.00 14.36      A    C  
ATOM   2562  O   ILE A 332     -29.969  -0.463  63.651  1.00 13.96      A    O  
ATOM   2563  CB  ILE A 332     -30.520   2.299  64.720  1.00 14.16      A    C  
ATOM   2564  CG1 ILE A 332     -31.083   3.738  64.547  1.00 13.16      A    C  
ATOM   2565  CG2 ILE A 332     -29.532   2.195  65.915  1.00 12.95      A    C  
ATOM   2566  CD1 ILE A 332     -31.818   4.278  65.804  1.00 14.14      A    C  
ATOM   2567  N   GLY A 333     -27.912   0.339  63.493  1.00 15.45      A    N  
ATOM   2568  CA  GLY A 333     -27.267  -0.981  63.538  1.00 14.52      A    C  
ATOM   2569  C   GLY A 333     -26.223  -1.127  64.656  1.00 15.57      A    C  
ATOM   2570  O   GLY A 333     -25.660  -0.149  65.121  1.00 15.32      A    O  
ATOM   2571  N   HIS A 334     -25.977  -2.369  65.076  1.00 15.27      A    N  
ATOM   2572  CA  HIS A 334     -24.942  -2.679  66.080  1.00 15.72      A    C  
ATOM   2573  C   HIS A 334     -24.089  -3.829  65.516  1.00 15.37      A    C  
ATOM   2574  O   HIS A 334     -24.630  -4.791  64.965  1.00 13.74      A    O  
ATOM   2575  CB  HIS A 334     -25.591  -3.079  67.404  1.00 14.90      A    C  
ATOM   2576  CG  HIS A 334     -24.623  -3.749  68.344  1.00 15.83      A    C  
ATOM   2577  CD2 HIS A 334     -23.574  -3.248  69.049  1.00 16.16      A    C  
ATOM   2578  ND1 HIS A 334     -24.628  -5.108  68.576  1.00 13.82      A    N  
ATOM   2579  CE1 HIS A 334     -23.690  -5.405  69.452  1.00 15.84      A    C  
ATOM   2580  NE2 HIS A 334     -23.008  -4.301  69.730  1.00 17.35      A    N  
ATOM   2581  N   ASP A 335     -22.767  -3.697  65.565  1.00 15.07      A    N  
ATOM   2582  CA  ASP A 335     -21.917  -4.794  65.179  1.00 15.05      A    C  
ATOM   2583  C   ASP A 335     -22.125  -5.070  63.657  1.00 16.39      A    C  
ATOM   2584  O   ASP A 335     -22.120  -4.103  62.865  1.00 16.79      A    O  
ATOM   2585  CB  ASP A 335     -22.143  -6.019  66.128  1.00 15.09      A    C  
ATOM   2586  CG  ASP A 335     -21.211  -7.178  65.801  1.00 16.57      A    C  
ATOM   2587  OD1 ASP A 335     -21.651  -8.109  65.050  1.00 16.74      A    O  
ATOM   2588  OD2 ASP A 335     -20.037  -7.122  66.228  1.00 15.93      A    O1-
ATOM   2589  N   TRP A 336     -22.351  -6.322  63.206  1.00 15.37      A    N  
ATOM   2590  CA  TRP A 336     -22.565  -6.531  61.746  1.00 14.36      A    C  
ATOM   2591  C   TRP A 336     -23.709  -5.693  61.229  1.00 14.60      A    C  
ATOM   2592  O   TRP A 336     -23.676  -5.251  60.089  1.00 13.55      A    O  
ATOM   2593  CB  TRP A 336     -22.838  -8.044  61.381  1.00 13.91      A    C  
ATOM   2594  CG  TRP A 336     -21.598  -8.695  60.975  1.00 13.27      A    C  
ATOM   2595  CD1 TRP A 336     -20.940  -9.673  61.645  1.00 13.59      A    C  
ATOM   2596  CD2 TRP A 336     -20.788  -8.372  59.818  1.00 13.79      A    C  
ATOM   2597  CE2 TRP A 336     -19.660  -9.248  59.847  1.00 14.06      A    C  
ATOM   2598  CE3 TRP A 336     -20.939  -7.480  58.733  1.00 12.14      A    C  
ATOM   2599  NE1 TRP A 336     -19.766 -10.000  60.987  1.00 15.74      A    N  
ATOM   2600  CZ2 TRP A 336     -18.637  -9.226  58.865  1.00 13.90      A    C  
ATOM   2601  CZ3 TRP A 336     -19.936  -7.462  57.744  1.00 13.66      A    C  
ATOM   2602  CH2 TRP A 336     -18.765  -8.338  57.831  1.00 12.14      A    C  
ATOM   2603  N   GLY A 337     -24.740  -5.496  62.052  1.00 13.19      A    N  
ATOM   2604  CA  GLY A 337     -25.874  -4.667  61.656  1.00 14.75      A    C  
ATOM   2605  C   GLY A 337     -25.424  -3.197  61.474  1.00 17.40      A    C  
ATOM   2606  O   GLY A 337     -26.002  -2.475  60.652  1.00 17.17      A    O  
ATOM   2607  N   GLY A 338     -24.432  -2.761  62.284  1.00 15.74      A    N  
ATOM   2608  CA  GLY A 338     -23.781  -1.440  62.101  1.00 16.24      A    C  
ATOM   2609  C   GLY A 338     -23.056  -1.298  60.784  1.00 16.36      A    C  
ATOM   2610  O   GLY A 338     -23.165  -0.263  60.105  1.00 17.58      A    O  
ATOM   2611  N   MET A 339     -22.304  -2.325  60.397  1.00 15.97      A    N  
ATOM   2612  CA  MET A 339     -21.686  -2.339  59.092  1.00 15.95      A    C  
ATOM   2613  C   MET A 339     -22.720  -2.207  57.995  1.00 14.69      A    C  
ATOM   2614  O   MET A 339     -22.486  -1.504  56.990  1.00 13.68      A    O  
ATOM   2615  CB  MET A 339     -20.915  -3.630  58.835  1.00 17.71      A    C  
ATOM   2616  CG  MET A 339     -20.032  -3.527  57.578  1.00 22.49      A    C  
ATOM   2617  SD  MET A 339     -18.454  -2.792  58.065  1.00 28.06      A    S  
ATOM   2618  CE  MET A 339     -18.769  -1.047  58.046  1.00 29.20      A    C  
ATOM   2619  N   LEU A 340     -23.829  -2.952  58.143  1.00 13.96      A    N  
ATOM   2620  CA  LEU A 340     -24.845  -2.934  57.127  1.00 15.22      A    C  
ATOM   2621  C   LEU A 340     -25.487  -1.514  56.923  1.00 15.13      A    C  
ATOM   2622  O   LEU A 340     -25.707  -1.119  55.797  1.00 15.82      A    O  
ATOM   2623  CB  LEU A 340     -25.913  -3.984  57.341  1.00 14.35      A    C  
ATOM   2624  CG  LEU A 340     -27.108  -3.960  56.345  1.00 16.39      A    C  
ATOM   2625  CD1 LEU A 340     -27.598  -5.349  55.840  1.00 15.36      A    C  
ATOM   2626  CD2 LEU A 340     -28.331  -3.178  56.883  1.00 14.95      A    C  
ATOM   2627  N   VAL A 341     -25.812  -0.799  58.000  1.00 13.99      A    N  
ATOM   2628  CA  VAL A 341     -26.478   0.465  57.863  1.00 15.13      A    C  
ATOM   2629  C   VAL A 341     -25.538   1.501  57.225  1.00 15.80      A    C  
ATOM   2630  O   VAL A 341     -26.014   2.323  56.432  1.00 15.34      A    O  
ATOM   2631  CB  VAL A 341     -27.152   0.991  59.183  1.00 14.81      A    C  
ATOM   2632  CG1 VAL A 341     -28.132  -0.049  59.718  1.00 13.95      A    C  
ATOM   2633  CG2 VAL A 341     -26.130   1.347  60.251  1.00 13.74      A    C  
ATOM   2634  N   TRP A 342     -24.240   1.467  57.537  1.00 16.03      A    N  
ATOM   2635  CA  TRP A 342     -23.312   2.346  56.779  1.00 16.22      A    C  
ATOM   2636  C   TRP A 342     -23.418   2.079  55.293  1.00 17.83      A    C  
ATOM   2637  O   TRP A 342     -23.437   3.038  54.544  1.00 16.76      A    O  
ATOM   2638  CB  TRP A 342     -21.850   2.203  57.172  1.00 17.93      A    C  
ATOM   2639  CG  TRP A 342     -21.531   2.663  58.603  1.00 18.20      A    C  
ATOM   2640  CD1 TRP A 342     -20.900   1.929  59.573  1.00 18.20      A    C  
ATOM   2641  CD2 TRP A 342     -21.852   3.917  59.189  1.00 18.82      A    C  
ATOM   2642  CE2 TRP A 342     -21.391   3.881  60.535  1.00 19.10      A    C  
ATOM   2643  CE3 TRP A 342     -22.454   5.091  58.709  1.00 17.04      A    C  
ATOM   2644  NE1 TRP A 342     -20.798   2.656  60.738  1.00 20.36      A    N  
ATOM   2645  CZ2 TRP A 342     -21.548   4.969  61.416  1.00 19.83      A    C  
ATOM   2646  CZ3 TRP A 342     -22.633   6.159  59.589  1.00 17.83      A    C  
ATOM   2647  CH2 TRP A 342     -22.175   6.105  60.922  1.00 18.13      A    C  
ATOM   2648  N   TYR A 343     -23.467   0.799  54.858  1.00 16.89      A    N  
ATOM   2649  CA  TYR A 343     -23.553   0.493  53.442  1.00 17.39      A    C  
ATOM   2650  C   TYR A 343     -24.947   0.910  52.872  1.00 17.68      A    C  
ATOM   2651  O   TYR A 343     -25.036   1.357  51.744  1.00 15.90      A    O  
ATOM   2652  CB  TYR A 343     -23.031  -0.932  53.066  1.00 19.46      A    C  
ATOM   2653  CG  TYR A 343     -21.512  -0.894  53.124  1.00 26.04      A    C  
ATOM   2654  CD1 TYR A 343     -20.809  -1.288  54.261  1.00 27.41      A    C  
ATOM   2655  CD2 TYR A 343     -20.774  -0.296  52.076  1.00 28.90      A    C  
ATOM   2656  CE1 TYR A 343     -19.408  -1.108  54.348  1.00 31.15      A    C  
ATOM   2657  CE2 TYR A 343     -19.379  -0.150  52.134  1.00 27.98      A    C  
ATOM   2658  CZ  TYR A 343     -18.695  -0.542  53.263  1.00 29.96      A    C  
ATOM   2659  OH  TYR A 343     -17.318  -0.343  53.268  1.00 29.66      A    O  
ATOM   2660  N   MET A 344     -26.006   0.825  53.671  1.00 15.94      A    N  
ATOM   2661  CA  MET A 344     -27.302   1.374  53.215  1.00 15.92      A    C  
ATOM   2662  C   MET A 344     -27.149   2.870  52.959  1.00 16.10      A    C  
ATOM   2663  O   MET A 344     -27.625   3.379  51.969  1.00 15.26      A    O  
ATOM   2664  CB  MET A 344     -28.396   1.158  54.239  1.00 16.46      A    C  
ATOM   2665  CG  MET A 344     -28.676  -0.293  54.535  1.00 15.80      A    C  
ATOM   2666  SD  MET A 344     -29.548  -1.094  53.162  1.00 18.44      A    S  
ATOM   2667  CE  MET A 344     -31.031  -0.145  53.075  1.00 18.74      A    C  
ATOM   2668  N   ALA A 345     -26.487   3.572  53.857  1.00 16.36      A    N  
ATOM   2669  CA  ALA A 345     -26.305   5.002  53.689  1.00 17.06      A    C  
ATOM   2670  C   ALA A 345     -25.492   5.347  52.406  1.00 16.80      A    C  
ATOM   2671  O   ALA A 345     -25.872   6.250  51.674  1.00 18.65      A    O  
ATOM   2672  CB  ALA A 345     -25.663   5.597  54.935  1.00 16.90      A    C  
ATOM   2673  N   LEU A 346     -24.489   4.549  52.084  1.00 17.23      A    N  
ATOM   2674  CA  LEU A 346     -23.637   4.789  50.884  1.00 19.21      A    C  
ATOM   2675  C   LEU A 346     -24.233   4.381  49.564  1.00 19.01      A    C  
ATOM   2676  O   LEU A 346     -23.896   4.965  48.532  1.00 22.00      A    O  
ATOM   2677  CB  LEU A 346     -22.321   4.031  51.009  1.00 16.75      A    C  
ATOM   2678  CG  LEU A 346     -21.193   4.534  51.891  1.00 19.18      A    C  
ATOM   2679  CD1 LEU A 346     -20.204   3.373  52.144  1.00 20.50      A    C  
ATOM   2680  CD2 LEU A 346     -20.504   5.731  51.241  1.00 19.34      A    C  
ATOM   2681  N   PHE A 347     -25.021   3.309  49.567  1.00 18.30      A    N  
ATOM   2682  CA  PHE A 347     -25.622   2.804  48.340  1.00 17.65      A    C  
ATOM   2683  C   PHE A 347     -27.083   3.140  48.156  1.00 17.42      A    C  
ATOM   2684  O   PHE A 347     -27.545   3.163  47.040  1.00 17.77      A    O  
ATOM   2685  CB  PHE A 347     -25.405   1.301  48.197  1.00 17.69      A    C  
ATOM   2686  CG  PHE A 347     -23.981   0.946  47.827  1.00 17.69      A    C  
ATOM   2687  CD1 PHE A 347     -23.629   0.691  46.484  1.00 18.11      A    C  
ATOM   2688  CD2 PHE A 347     -22.994   0.833  48.814  1.00 16.98      A    C  
ATOM   2689  CE1 PHE A 347     -22.310   0.396  46.130  1.00 16.97      A    C  
ATOM   2690  CE2 PHE A 347     -21.668   0.498  48.475  1.00 17.09      A    C  
ATOM   2691  CZ  PHE A 347     -21.326   0.281  47.147  1.00 17.22      A    C  
ATOM   2692  N   TYR A 348     -27.801   3.446  49.232  1.00 16.38      A    N  
ATOM   2693  CA  TYR A 348     -29.245   3.784  49.129  1.00 16.91      A    C  
ATOM   2694  C   TYR A 348     -29.610   4.986  50.001  1.00 15.94      A    C  
ATOM   2695  O   TYR A 348     -30.533   4.876  50.775  1.00 14.85      A    O  
ATOM   2696  CB  TYR A 348     -30.091   2.555  49.601  1.00 15.63      A    C  
ATOM   2697  CG  TYR A 348     -29.803   1.346  48.764  1.00 16.11      A    C  
ATOM   2698  CD1 TYR A 348     -28.923   0.327  49.226  1.00 16.65      A    C  
ATOM   2699  CD2 TYR A 348     -30.358   1.228  47.477  1.00 16.69      A    C  
ATOM   2700  CE1 TYR A 348     -28.622  -0.791  48.450  1.00 16.47      A    C  
ATOM   2701  CE2 TYR A 348     -30.057   0.115  46.667  1.00 18.56      A    C  
ATOM   2702  CZ  TYR A 348     -29.196  -0.882  47.165  1.00 18.30      A    C  
ATOM   2703  OH  TYR A 348     -28.948  -1.960  46.360  1.00 20.49      A    O  
ATOM   2704  N   PRO A 349     -28.909   6.129  49.857  1.00 18.02      A    N  
ATOM   2705  CA  PRO A 349     -29.227   7.251  50.760  1.00 17.72      A    C  
ATOM   2706  C   PRO A 349     -30.655   7.751  50.637  1.00 16.90      A    C  
ATOM   2707  O   PRO A 349     -31.203   8.188  51.653  1.00 15.56      A    O  
ATOM   2708  CB  PRO A 349     -28.259   8.357  50.336  1.00 18.42      A    C  
ATOM   2709  CG  PRO A 349     -27.874   8.000  48.932  1.00 18.78      A    C  
ATOM   2710  CD  PRO A 349     -27.849   6.497  48.878  1.00 17.81      A    C  
ATOM   2711  N   GLU A 350     -31.269   7.633  49.454  1.00 15.36      A    N  
ATOM   2712  CA  GLU A 350     -32.702   8.039  49.302  1.00 19.10      A    C  
ATOM   2713  C   GLU A 350     -33.671   7.228  50.215  1.00 17.73      A    C  
ATOM   2714  O   GLU A 350     -34.781   7.680  50.517  1.00 17.85      A    O  
ATOM   2715  CB  GLU A 350     -33.189   8.039  47.835  1.00 19.52      A    C  
ATOM   2716  CG  GLU A 350     -33.448   6.661  47.215  1.00 24.76      A    C  
ATOM   2717  CD  GLU A 350     -32.227   5.708  47.071  1.00 29.57      A    C  
ATOM   2718  OE1 GLU A 350     -32.480   4.531  46.643  1.00 36.41      A    O  
ATOM   2719  OE2 GLU A 350     -31.013   6.087  47.303  1.00 34.07      A    O1-
ATOM   2720  N   ARG A 351     -33.248   6.027  50.605  1.00 17.86      A    N  
ATOM   2721  CA  ARG A 351     -34.095   5.167  51.457  1.00 18.22      A    C  
ATOM   2722  C   ARG A 351     -33.782   5.279  52.940  1.00 15.78      A    C  
ATOM   2723  O   ARG A 351     -34.511   4.752  53.743  1.00 16.30      A    O  
ATOM   2724  CB  ARG A 351     -33.949   3.696  51.050  1.00 18.16      A    C  
ATOM   2725  CG  ARG A 351     -34.072   3.429  49.569  1.00 18.61      A    C  
ATOM   2726  CD  ARG A 351     -35.318   4.108  48.969  1.00 19.18      A    C  
ATOM   2727  NE  ARG A 351     -36.572   3.525  49.489  1.00 17.79      A    N  
ATOM   2728  CZ  ARG A 351     -37.127   2.410  49.019  1.00 17.72      A    C  
ATOM   2729  NH1 ARG A 351     -38.260   1.957  49.521  1.00 17.48      A    N1+
ATOM   2730  NH2 ARG A 351     -36.577   1.771  48.010  1.00 19.16      A    N  
ATOM   2731  N   VAL A 352     -32.726   6.013  53.294  1.00 16.20      A    N  
ATOM   2732  CA  VAL A 352     -32.284   6.092  54.685  1.00 14.87      A    C  
ATOM   2733  C   VAL A 352     -32.509   7.534  55.185  1.00 16.98      A    C  
ATOM   2734  O   VAL A 352     -31.813   8.468  54.722  1.00 15.04      A    O  
ATOM   2735  CB  VAL A 352     -30.782   5.694  54.781  1.00 15.01      A    C  
ATOM   2736  CG1 VAL A 352     -30.197   5.806  56.238  1.00 14.04      A    C  
ATOM   2737  CG2 VAL A 352     -30.552   4.319  54.142  1.00 13.58      A    C  
ATOM   2738  N   ARG A 353     -33.432   7.707  56.152  1.00 16.37      A    N  
ATOM   2739  CA  ARG A 353     -33.788   9.022  56.676  1.00 16.70      A    C  
ATOM   2740  C   ARG A 353     -32.570   9.545  57.497  1.00 17.44      A    C  
ATOM   2741  O   ARG A 353     -32.233  10.731  57.463  1.00 17.34      A    O  
ATOM   2742  CB  ARG A 353     -35.051   8.848  57.550  1.00 19.03      A    C  
ATOM   2743  CG  ARG A 353     -35.631   9.977  58.455  1.00 22.08      A    C  
ATOM   2744  CD  ARG A 353     -36.140  11.227  57.716  1.00 27.50      A    C  
ATOM   2745  NE  ARG A 353     -34.978  12.075  57.642  1.00 37.19      A    N  
ATOM   2746  CZ  ARG A 353     -34.769  13.200  58.316  1.00 43.56      A    C  
ATOM   2747  NH1 ARG A 353     -33.586  13.757  58.192  1.00 50.46      A    N1+
ATOM   2748  NH2 ARG A 353     -35.718  13.802  59.043  1.00 45.66      A    N  
ATOM   2749  N   ALA A 354     -31.907   8.638  58.211  1.00 15.98      A    N  
ATOM   2750  CA  ALA A 354     -30.743   8.934  59.056  1.00 17.03      A    C  
ATOM   2751  C   ALA A 354     -30.082   7.580  59.363  1.00 16.25      A    C  
ATOM   2752  O   ALA A 354     -30.721   6.544  59.278  1.00 16.79      A    O  
ATOM   2753  CB  ALA A 354     -31.167   9.572  60.386  1.00 15.96      A    C  
ATOM   2754  N   VAL A 355     -28.824   7.601  59.749  1.00 15.44      A    N  
ATOM   2755  CA  VAL A 355     -28.137   6.354  59.988  1.00 15.33      A    C  
ATOM   2756  C   VAL A 355     -27.369   6.422  61.301  1.00 15.53      A    C  
ATOM   2757  O   VAL A 355     -26.672   7.386  61.547  1.00 14.43      A    O  
ATOM   2758  CB  VAL A 355     -27.208   5.966  58.797  1.00 15.80      A    C  
ATOM   2759  CG1 VAL A 355     -26.216   7.087  58.438  1.00 14.87      A    C  
ATOM   2760  CG2 VAL A 355     -26.440   4.696  59.113  1.00 14.09      A    C  
ATOM   2761  N   ALA A 356     -27.497   5.388  62.129  1.00 15.27      A    N  
ATOM   2762  CA  ALA A 356     -26.679   5.330  63.328  1.00 16.29      A    C  
ATOM   2763  C   ALA A 356     -26.097   3.958  63.540  1.00 17.21      A    C  
ATOM   2764  O   ALA A 356     -26.754   2.942  63.233  1.00 17.62      A    O  
ATOM   2765  CB  ALA A 356     -27.479   5.753  64.536  1.00 15.64      A    C  
ATOM   2766  N   SER A 357     -24.874   3.933  64.069  1.00 17.76      A    N  
ATOM   2767  CA  SER A 357     -24.173   2.702  64.411  1.00 17.47      A    C  
ATOM   2768  C   SER A 357     -23.635   2.703  65.853  1.00 17.80      A    C  
ATOM   2769  O   SER A 357     -23.060   3.710  66.323  1.00 18.50      A    O  
ATOM   2770  CB  SER A 357     -23.042   2.438  63.424  1.00 16.38      A    C  
ATOM   2771  OG  SER A 357     -22.256   1.351  63.888  1.00 17.82      A    O  
ATOM   2772  N   LEU A 358     -23.862   1.586  66.549  1.00 16.88      A    N  
ATOM   2773  CA  LEU A 358     -23.327   1.323  67.885  1.00 15.87      A    C  
ATOM   2774  C   LEU A 358     -22.118   0.505  67.607  1.00 15.86      A    C  
ATOM   2775  O   LEU A 358     -22.209  -0.560  66.977  1.00 15.60      A    O  
ATOM   2776  CB  LEU A 358     -24.312   0.510  68.755  1.00 14.78      A    C  
ATOM   2777  CG  LEU A 358     -25.751   1.052  68.891  1.00 14.77      A    C  
ATOM   2778  CD1 LEU A 358     -26.481   0.249  69.920  1.00 13.80      A    C  
ATOM   2779  CD2 LEU A 358     -25.741   2.481  69.368  1.00 17.27      A    C  
ATOM   2780  N   ASN A 359     -20.956   0.985  68.041  1.00 16.00      A    N  
ATOM   2781  CA  ASN A 359     -19.695   0.155  68.042  1.00 15.43      A    C  
ATOM   2782  C   ASN A 359     -18.995   0.050  66.737  1.00 15.59      A    C  
ATOM   2783  O   ASN A 359     -17.792   0.239  66.698  1.00 17.98      A    O  
ATOM   2784  CB  ASN A 359     -19.827  -1.251  68.704  1.00 14.42      A    C  
ATOM   2785  CG  ASN A 359     -20.459  -1.192  70.080  1.00 15.76      A    C  
ATOM   2786  ND2 ASN A 359     -19.896  -1.934  71.055  1.00 15.88      A    N  
ATOM   2787  OD1 ASN A 359     -21.442  -0.499  70.276  1.00 16.48      A    O  
ATOM   2788  N   THR A 360     -19.714  -0.268  65.662  1.00 14.93      A    N  
ATOM   2789  CA  THR A 360     -19.093  -0.458  64.367  1.00 15.66      A    C  
ATOM   2790  C   THR A 360     -18.709   0.832  63.651  1.00 16.51      A    C  
ATOM   2791  O   THR A 360     -19.608   1.649  63.311  1.00 19.06      A    O  
ATOM   2792  CB  THR A 360     -20.034  -1.259  63.450  1.00 15.87      A    C  
ATOM   2793  CG2 THR A 360     -19.345  -1.674  62.159  1.00 15.35      A    C  
ATOM   2794  OG1 THR A 360     -20.469  -2.398  64.171  1.00 15.98      A    O  
ATOM   2795  N   PRO A 361     -17.417   1.007  63.370  1.00 18.46      A    N  
ATOM   2796  CA  PRO A 361     -17.041   2.240  62.730  1.00 20.13      A    C  
ATOM   2797  C   PRO A 361     -17.244   2.120  61.228  1.00 21.97      A    C  
ATOM   2798  O   PRO A 361     -17.413   1.022  60.719  1.00 19.99      A    O  
ATOM   2799  CB  PRO A 361     -15.542   2.363  63.046  1.00 20.08      A    C  
ATOM   2800  CG  PRO A 361     -15.042   0.962  63.144  1.00 21.17      A    C  
ATOM   2801  CD  PRO A 361     -16.235   0.121  63.604  1.00 20.06      A    C  
ATOM   2802  N   PHE A 362     -17.290   3.256  60.534  1.00 21.96      A    N  
ATOM   2803  CA  PHE A 362     -17.240   3.199  59.099  1.00 23.81      A    C  
ATOM   2804  C   PHE A 362     -15.771   3.396  58.686  1.00 25.46      A    C  
ATOM   2805  O   PHE A 362     -15.152   4.437  59.014  1.00 27.75      A    O  
ATOM   2806  CB  PHE A 362     -18.150   4.251  58.419  1.00 22.29      A    C  
ATOM   2807  CG  PHE A 362     -17.924   4.316  56.925  1.00 25.37      A    C  
ATOM   2808  CD1 PHE A 362     -18.231   3.179  56.100  1.00 28.08      A    C  
ATOM   2809  CD2 PHE A 362     -17.323   5.432  56.326  1.00 23.30      A    C  
ATOM   2810  CE1 PHE A 362     -17.976   3.183  54.718  1.00 26.04      A    C  
ATOM   2811  CE2 PHE A 362     -17.066   5.422  54.946  1.00 25.04      A    C  
ATOM   2812  CZ  PHE A 362     -17.390   4.310  54.146  1.00 25.60      A    C  
ATOM   2813  N   ILE A 363     -15.232   2.414  57.978  1.00 24.90      A    N  
ATOM   2814  CA  ILE A 363     -13.862   2.471  57.476  1.00 26.67      A    C  
ATOM   2815  C   ILE A 363     -13.942   2.087  56.010  1.00 25.89      A    C  
ATOM   2816  O   ILE A 363     -14.360   1.002  55.670  1.00 30.11      A    O  
ATOM   2817  CB  ILE A 363     -12.881   1.513  58.224  1.00 29.48      A    C  
ATOM   2818  CG1 ILE A 363     -12.771   1.872  59.718  1.00 29.03      A    C  
ATOM   2819  CG2 ILE A 363     -11.476   1.525  57.562  1.00 30.66      A    C  
ATOM   2820  CD1 ILE A 363     -12.008   0.851  60.554  1.00 30.61      A    C  
ATOM   2821  N   PRO A 364     -13.586   3.007  55.132  1.00 25.64      A    N  
ATOM   2822  CA  PRO A 364     -13.561   2.762  53.696  1.00 28.60      A    C  
ATOM   2823  C   PRO A 364     -12.667   1.592  53.345  1.00 30.74      A    C  
ATOM   2824  O   PRO A 364     -11.700   1.377  54.059  1.00 31.33      A    O  
ATOM   2825  CB  PRO A 364     -12.969   4.041  53.124  1.00 27.38      A    C  
ATOM   2826  CG  PRO A 364     -12.370   4.753  54.313  1.00 32.74      A    C  
ATOM   2827  CD  PRO A 364     -13.173   4.373  55.497  1.00 26.48      A    C  
ATOM   2828  N   ALA A 365     -13.016   0.809  52.310  1.00 27.13      A    N  
ATOM   2829  CA  ALA A 365     -12.180  -0.317  51.920  1.00 22.89      A    C  
ATOM   2830  C   ALA A 365     -10.847   0.251  51.463  1.00 24.98      A    C  
ATOM   2831  O   ALA A 365     -10.804   1.333  50.844  1.00 22.06      A    O  
ATOM   2832  CB  ALA A 365     -12.833  -1.086  50.786  1.00 22.26      A    C  
ATOM   2833  N   ASN A 366      -9.751  -0.455  51.742  1.00 24.89      A    N  
ATOM   2834  CA  ASN A 366      -8.449   0.004  51.230  1.00 27.17      A    C  
ATOM   2835  C   ASN A 366      -8.280  -0.636  49.856  1.00 25.31      A    C  
ATOM   2836  O   ASN A 366      -8.140  -1.834  49.801  1.00 25.81      A    O  
ATOM   2837  CB  ASN A 366      -7.318  -0.437  52.211  1.00 28.08      A    C  
ATOM   2838  CG  ASN A 366      -5.903  -0.082  51.711  1.00 31.02      A    C  
ATOM   2839  ND2 ASN A 366      -4.937  -0.223  52.607  1.00 32.04      A    N  
ATOM   2840  OD1 ASN A 366      -5.676   0.276  50.541  1.00 30.84      A    O  
ATOM   2841  N   PRO A 367      -8.328   0.140  48.732  1.00 24.86      A    N  
ATOM   2842  CA  PRO A 367      -8.306  -0.647  47.503  1.00 24.15      A    C  
ATOM   2843  C   PRO A 367      -6.901  -1.286  47.265  1.00 30.51      A    C  
ATOM   2844  O   PRO A 367      -6.743  -2.066  46.351  1.00 30.49      A    O  
ATOM   2845  CB  PRO A 367      -8.626   0.379  46.430  1.00 22.70      A    C  
ATOM   2846  CG  PRO A 367      -8.058   1.675  46.955  1.00 21.06      A    C  
ATOM   2847  CD  PRO A 367      -8.241   1.598  48.463  1.00 24.28      A    C  
ATOM   2848  N   ASN A 368      -5.919  -0.986  48.114  1.00 33.37      A    N  
ATOM   2849  CA  ASN A 368      -4.569  -1.492  47.883  1.00 40.74      A    C  
ATOM   2850  C   ASN A 368      -4.140  -2.685  48.722  1.00 43.76      A    C  
ATOM   2851  O   ASN A 368      -2.964  -3.030  48.717  1.00 40.13      A    O  
ATOM   2852  CB  ASN A 368      -3.560  -0.350  48.017  1.00 35.44      A    C  
ATOM   2853  CG  ASN A 368      -3.771   0.675  46.942  1.00 37.75      A    C  
ATOM   2854  ND2 ASN A 368      -3.964   1.911  47.332  1.00 38.39      A    N  
ATOM   2855  OD1 ASN A 368      -3.854   0.332  45.768  1.00 39.80      A    O  
ATOM   2856  N   MET A 369      -5.088  -3.305  49.426  1.00 41.20      A    N  
ATOM   2857  CA  MET A 369      -4.782  -4.386  50.355  1.00 38.18      A    C  
ATOM   2858  C   MET A 369      -5.962  -5.299  50.459  1.00 40.22      A    C  
ATOM   2859  O   MET A 369      -7.117  -4.852  50.613  1.00 34.86      A    O  
ATOM   2860  CB  MET A 369      -4.461  -3.847  51.730  1.00 40.62      A    C  
ATOM   2861  CG  MET A 369      -3.774  -4.865  52.629  1.00 47.99      A    C  
ATOM   2862  SD  MET A 369      -3.311  -4.204  54.251  1.00 53.12      A    S  
ATOM   2863  CE  MET A 369      -2.309  -2.747  53.889  1.00 47.55      A    C  
ATOM   2864  N   SER A 370      -5.680  -6.594  50.376  1.00 42.30      A    N  
ATOM   2865  CA  SER A 370      -6.754  -7.551  50.377  1.00 41.83      A    C  
ATOM   2866  C   SER A 370      -7.306  -7.556  51.788  1.00 37.58      A    C  
ATOM   2867  O   SER A 370      -6.584  -7.378  52.768  1.00 33.64      A    O  
ATOM   2868  CB  SER A 370      -6.274  -8.921  49.976  1.00 43.67      A    C  
ATOM   2869  OG  SER A 370      -5.572  -9.444  51.063  1.00 51.83      A    O  
ATOM   2870  N   PRO A 371      -8.619  -7.666  51.888  1.00 37.11      A    N  
ATOM   2871  CA  PRO A 371      -9.247  -7.621  53.205  1.00 33.97      A    C  
ATOM   2872  C   PRO A 371      -8.691  -8.678  54.195  1.00 34.28      A    C  
ATOM   2873  O   PRO A 371      -8.537  -8.369  55.374  1.00 36.49      A    O  
ATOM   2874  CB  PRO A 371     -10.729  -7.842  52.889  1.00 32.11      A    C  
ATOM   2875  CG  PRO A 371     -10.741  -8.454  51.519  1.00 34.31      A    C  
ATOM   2876  CD  PRO A 371      -9.590  -7.803  50.795  1.00 31.80      A    C  
ATOM   2877  N   LEU A 372      -8.384  -9.887  53.726  1.00 36.11      A    N  
ATOM   2878  CA  LEU A 372      -7.774 -10.939  54.562  1.00 38.07      A    C  
ATOM   2879  C   LEU A 372      -6.471 -10.501  55.194  1.00 34.75      A    C  
ATOM   2880  O   LEU A 372      -6.218 -10.766  56.347  1.00 37.19      A    O  
ATOM   2881  CB  LEU A 372      -7.523 -12.200  53.729  1.00 47.54      A    C  
ATOM   2882  CG  LEU A 372      -8.185 -13.492  54.222  1.00 60.54      A    C  
ATOM   2883  CD1 LEU A 372      -9.681 -13.252  54.463  1.00 64.99      A    C  
ATOM   2884  CD2 LEU A 372      -7.975 -14.644  53.237  1.00 65.41      A    C  
ATOM   2885  N   GLU A 373      -5.625  -9.837  54.430  1.00 36.70      A    N  
ATOM   2886  CA  GLU A 373      -4.401  -9.278  54.977  1.00 39.88      A    C  
ATOM   2887  C   GLU A 373      -4.673  -8.258  56.066  1.00 42.64      A    C  
ATOM   2888  O   GLU A 373      -4.027  -8.294  57.133  1.00 39.64      A    O  
ATOM   2889  CB  GLU A 373      -3.580  -8.608  53.876  1.00 48.31      A    C  
ATOM   2890  CG  GLU A 373      -2.202  -8.127  54.318  1.00 63.98      A    C  
ATOM   2891  CD  GLU A 373      -1.365  -7.563  53.171  1.00 81.79      A    C  
ATOM   2892  OE1 GLU A 373      -0.265  -7.026  53.459  1.00 82.01      A    O  
ATOM   2893  OE2 GLU A 373      -1.803  -7.652  51.985  1.00 88.86      A    O1-
ATOM   2894  N   SER A 374      -5.613  -7.341  55.796  1.00 39.28      A    N  
ATOM   2895  CA  SER A 374      -5.945  -6.304  56.761  1.00 40.55      A    C  
ATOM   2896  C   SER A 374      -6.352  -7.020  58.028  1.00 43.56      A    C  
ATOM   2897  O   SER A 374      -5.990  -6.579  59.117  1.00 48.91      A    O  
ATOM   2898  CB  SER A 374      -7.099  -5.415  56.299  1.00 37.09      A    C  
ATOM   2899  OG  SER A 374      -6.933  -5.011  54.971  1.00 45.06      A    O  
ATOM   2900  N   ILE A 375      -7.087  -8.125  57.891  1.00 37.68      A    N  
ATOM   2901  CA  ILE A 375      -7.611  -8.863  59.058  1.00 37.73      A    C  
ATOM   2902  C   ILE A 375      -6.467  -9.498  59.850  1.00 39.16      A    C  
ATOM   2903  O   ILE A 375      -6.465  -9.454  61.083  1.00 36.35      A    O  
ATOM   2904  CB  ILE A 375      -8.666  -9.923  58.634  1.00 37.14      A    C  
ATOM   2905  CG1 ILE A 375     -10.015  -9.238  58.377  1.00 37.31      A    C  
ATOM   2906  CG2 ILE A 375      -8.805 -11.029  59.670  1.00 37.21      A    C  
ATOM   2907  CD1 ILE A 375     -10.903  -9.940  57.348  1.00 35.72      A    C  
ATOM   2908  N   LYS A 376      -5.519 -10.101  59.123  1.00 41.46      A    N  
ATOM   2909  CA  LYS A 376      -4.298 -10.686  59.683  1.00 43.48      A    C  
ATOM   2910  C   LYS A 376      -3.421  -9.684  60.461  1.00 40.33      A    C  
ATOM   2911  O   LYS A 376      -2.731 -10.079  61.397  1.00 45.24      A    O  
ATOM   2912  CB  LYS A 376      -3.470 -11.370  58.579  1.00 43.84      A    C  
ATOM   2913  CG  LYS A 376      -3.815 -12.826  58.381  1.00 52.19      A    C  
ATOM   2914  CD  LYS A 376      -3.429 -13.328  56.995  1.00 60.46      A    C  
ATOM   2915  CE  LYS A 376      -4.255 -14.552  56.605  1.00 55.78      A    C  
ATOM   2916  NZ  LYS A 376      -3.875 -15.073  55.266  1.00 57.39      A    N1+
ATOM   2917  N   ALA A 377      -3.465  -8.408  60.079  1.00 40.21      A    N  
ATOM   2918  CA  ALA A 377      -2.719  -7.330  60.753  1.00 41.66      A    C  
ATOM   2919  C   ALA A 377      -3.229  -6.981  62.154  1.00 44.69      A    C  
ATOM   2920  O   ALA A 377      -2.553  -6.293  62.893  1.00 52.94      A    O  
ATOM   2921  CB  ALA A 377      -2.751  -6.069  59.896  1.00 38.63      A    C  
ATOM   2922  N   ASN A 378      -4.441  -7.377  62.508  1.00 40.56      A    N  
ATOM   2923  CA  ASN A 378      -4.965  -7.008  63.826  1.00 42.56      A    C  
ATOM   2924  C   ASN A 378      -5.224  -8.247  64.667  1.00 36.63      A    C  
ATOM   2925  O   ASN A 378      -6.149  -8.987  64.369  1.00 34.54      A    O  
ATOM   2926  CB  ASN A 378      -6.252  -6.214  63.659  1.00 45.73      A    C  
ATOM   2927  CG  ASN A 378      -6.842  -5.776  64.976  1.00 49.19      A    C  
ATOM   2928  ND2 ASN A 378      -6.652  -6.560  66.013  1.00 47.92      A    N  
ATOM   2929  OD1 ASN A 378      -7.480  -4.747  65.047  1.00 58.77      A    O  
ATOM   2930  N   PRO A 379      -4.405  -8.484  65.706  1.00 35.95      A    N  
ATOM   2931  CA  PRO A 379      -4.500  -9.795  66.400  1.00 34.79      A    C  
ATOM   2932  C   PRO A 379      -5.909 -10.065  66.992  1.00 33.39      A    C  
ATOM   2933  O   PRO A 379      -6.332 -11.231  67.088  1.00 27.86      A    O  
ATOM   2934  CB  PRO A 379      -3.393  -9.722  67.499  1.00 35.66      A    C  
ATOM   2935  CG  PRO A 379      -2.456  -8.641  67.029  1.00 40.66      A    C  
ATOM   2936  CD  PRO A 379      -3.302  -7.649  66.234  1.00 37.90      A    C  
ATOM   2937  N   VAL A 380      -6.651  -8.998  67.320  1.00 32.64      A    N  
ATOM   2938  CA  VAL A 380      -7.970  -9.166  67.898  1.00 30.63      A    C  
ATOM   2939  C   VAL A 380      -9.002  -9.712  66.880  1.00 31.63      A    C  
ATOM   2940  O   VAL A 380     -10.061 -10.250  67.297  1.00 29.82      A    O  
ATOM   2941  CB  VAL A 380      -8.472  -7.888  68.608  1.00 34.27      A    C  
ATOM   2942  CG1 VAL A 380      -9.170  -6.910  67.629  1.00 33.90      A    C  
ATOM   2943  CG2 VAL A 380      -9.391  -8.285  69.750  1.00 33.23      A    C  
ATOM   2944  N   PHE A 381      -8.704  -9.592  65.580  1.00 26.03      A    N  
ATOM   2945  CA  PHE A 381      -9.604 -10.176  64.599  1.00 27.70      A    C  
ATOM   2946  C   PHE A 381      -9.207 -11.583  64.218  1.00 26.76      A    C  
ATOM   2947  O   PHE A 381      -9.713 -12.109  63.220  1.00 25.94      A    O  
ATOM   2948  CB  PHE A 381      -9.684  -9.347  63.324  1.00 26.58      A    C  
ATOM   2949  CG  PHE A 381     -10.256  -7.941  63.496  1.00 30.13      A    C  
ATOM   2950  CD1 PHE A 381     -11.022  -7.580  64.617  1.00 29.11      A    C  
ATOM   2951  CD2 PHE A 381     -10.033  -6.966  62.470  1.00 28.46      A    C  
ATOM   2952  CE1 PHE A 381     -11.528  -6.273  64.725  1.00 31.02      A    C  
ATOM   2953  CE2 PHE A 381     -10.514  -5.659  62.590  1.00 31.42      A    C  
ATOM   2954  CZ  PHE A 381     -11.278  -5.323  63.705  1.00 33.09      A    C  
ATOM   2955  N   ASP A 382      -8.261 -12.194  64.952  1.00 29.03      A    N  
ATOM   2956  CA  ASP A 382      -7.875 -13.589  64.669  1.00 24.31      A    C  
ATOM   2957  C   ASP A 382      -9.093 -14.515  64.606  1.00 25.10      A    C  
ATOM   2958  O   ASP A 382      -9.166 -15.429  63.722  1.00 26.44      A    O  
ATOM   2959  CB  ASP A 382      -6.850 -14.155  65.678  1.00 26.35      A    C  
ATOM   2960  CG  ASP A 382      -6.432 -15.604  65.337  1.00 28.84      A    C  
ATOM   2961  OD1 ASP A 382      -5.694 -15.777  64.376  1.00 27.66      A    O  
ATOM   2962  OD2 ASP A 382      -6.873 -16.588  65.978  1.00 35.38      A    O1-
ATOM   2963  N   TYR A 383     -10.061 -14.286  65.502  1.00 22.69      A    N  
ATOM   2964  CA  TYR A 383     -11.236 -15.162  65.546  1.00 22.86      A    C  
ATOM   2965  C   TYR A 383     -11.947 -15.142  64.142  1.00 22.69      A    C  
ATOM   2966  O   TYR A 383     -12.640 -16.109  63.778  1.00 19.48      A    O  
ATOM   2967  CB  TYR A 383     -12.194 -14.752  66.690  1.00 21.59      A    C  
ATOM   2968  CG  TYR A 383     -13.039 -13.560  66.268  1.00 22.47      A    C  
ATOM   2969  CD1 TYR A 383     -14.250 -13.754  65.575  1.00 23.35      A    C  
ATOM   2970  CD2 TYR A 383     -12.594 -12.259  66.459  1.00 22.18      A    C  
ATOM   2971  CE1 TYR A 383     -15.002 -12.681  65.126  1.00 24.06      A    C  
ATOM   2972  CE2 TYR A 383     -13.352 -11.167  66.026  1.00 23.59      A    C  
ATOM   2973  CZ  TYR A 383     -14.560 -11.390  65.362  1.00 24.13      A    C  
ATOM   2974  OH  TYR A 383     -15.347 -10.351  64.889  1.00 26.01      A    O  
ATOM   2975  N   GLN A 384     -11.774 -14.049  63.371  1.00 20.61      A    N  
ATOM   2976  CA  GLN A 384     -12.441 -13.972  62.059  1.00 20.42      A    C  
ATOM   2977  C   GLN A 384     -11.825 -14.962  61.073  1.00 22.14      A    C  
ATOM   2978  O   GLN A 384     -12.519 -15.475  60.187  1.00 20.64      A    O  
ATOM   2979  CB  GLN A 384     -12.444 -12.543  61.490  1.00 19.59      A    C  
ATOM   2980  CG  GLN A 384     -13.034 -11.500  62.463  1.00 19.41      A    C  
ATOM   2981  CD  GLN A 384     -13.191 -10.117  61.843  1.00 21.28      A    C  
ATOM   2982  NE2 GLN A 384     -12.874 -10.007  60.597  1.00 20.94      A    N  
ATOM   2983  OE1 GLN A 384     -13.589  -9.158  62.500  1.00 24.11      A    O  
ATOM   2984  N   LEU A 385     -10.533 -15.243  61.209  1.00 23.95      A    N  
ATOM   2985  CA  LEU A 385      -9.926 -16.281  60.360  1.00 25.10      A    C  
ATOM   2986  C   LEU A 385     -10.486 -17.633  60.772  1.00 23.77      A    C  
ATOM   2987  O   LEU A 385     -10.797 -18.492  59.940  1.00 24.91      A    O  
ATOM   2988  CB  LEU A 385      -8.383 -16.269  60.440  1.00 22.87      A    C  
ATOM   2989  CG  LEU A 385      -7.763 -14.871  60.219  1.00 25.99      A    C  
ATOM   2990  CD1 LEU A 385      -6.260 -14.849  60.525  1.00 28.17      A    C  
ATOM   2991  CD2 LEU A 385      -8.061 -14.321  58.831  1.00 25.39      A    C  
ATOM   2992  N   TYR A 386     -10.590 -17.816  62.076  1.00 21.65      A    N  
ATOM   2993  CA  TYR A 386     -11.156 -19.025  62.624  1.00 22.00      A    C  
ATOM   2994  C   TYR A 386     -12.556 -19.307  62.026  1.00 22.77      A    C  
ATOM   2995  O   TYR A 386     -12.906 -20.449  61.758  1.00 24.26      A    O  
ATOM   2996  CB  TYR A 386     -11.164 -18.936  64.186  1.00 21.21      A    C  
ATOM   2997  CG  TYR A 386     -11.933 -20.080  64.837  1.00 22.96      A    C  
ATOM   2998  CD1 TYR A 386     -11.481 -21.406  64.733  1.00 22.85      A    C  
ATOM   2999  CD2 TYR A 386     -13.115 -19.839  65.542  1.00 22.94      A    C  
ATOM   3000  CE1 TYR A 386     -12.222 -22.470  65.289  1.00 23.58      A    C  
ATOM   3001  CE2 TYR A 386     -13.839 -20.868  66.141  1.00 24.74      A    C  
ATOM   3002  CZ  TYR A 386     -13.394 -22.189  65.992  1.00 24.86      A    C  
ATOM   3003  OH  TYR A 386     -14.113 -23.207  66.573  1.00 26.18      A    O  
ATOM   3004  N   PHE A 387     -13.354 -18.252  61.822  1.00 22.21      A    N  
ATOM   3005  CA  PHE A 387     -14.703 -18.341  61.258  1.00 18.75      A    C  
ATOM   3006  C   PHE A 387     -14.762 -18.682  59.761  1.00 22.52      A    C  
ATOM   3007  O   PHE A 387     -15.855 -19.002  59.248  1.00 21.30      A    O  
ATOM   3008  CB  PHE A 387     -15.396 -16.992  61.454  1.00 18.87      A    C  
ATOM   3009  CG  PHE A 387     -15.895 -16.748  62.875  1.00 19.73      A    C  
ATOM   3010  CD1 PHE A 387     -15.652 -17.660  63.905  1.00 18.39      A    C  
ATOM   3011  CD2 PHE A 387     -16.654 -15.606  63.171  1.00 20.00      A    C  
ATOM   3012  CE1 PHE A 387     -16.167 -17.449  65.178  1.00 20.23      A    C  
ATOM   3013  CE2 PHE A 387     -17.163 -15.388  64.452  1.00 19.53      A    C  
ATOM   3014  CZ  PHE A 387     -16.928 -16.298  65.461  1.00 20.82      A    C  
ATOM   3015  N   GLN A 388     -13.631 -18.620  59.041  1.00 20.27      A    N  
ATOM   3016  CA  GLN A 388     -13.698 -18.750  57.577  1.00 22.41      A    C  
ATOM   3017  C   GLN A 388     -14.123 -20.151  57.106  1.00 25.55      A    C  
ATOM   3018  O   GLN A 388     -14.973 -20.302  56.208  1.00 29.49      A    O  
ATOM   3019  CB  GLN A 388     -12.351 -18.318  56.916  1.00 20.23      A    C  
ATOM   3020  CG  GLN A 388     -11.999 -16.875  57.255  1.00 18.37      A    C  
ATOM   3021  CD  GLN A 388     -13.116 -15.918  56.783  1.00 19.73      A    C  
ATOM   3022  NE2 GLN A 388     -13.596 -15.041  57.643  1.00 20.08      A    N  
ATOM   3023  OE1 GLN A 388     -13.492 -15.957  55.653  1.00 17.67      A    O  
ATOM   3024  N   GLU A 389     -13.548 -21.176  57.722  1.00 23.16      A    N  
ATOM   3025  CA  GLU A 389     -13.673 -22.526  57.182  1.00 27.17      A    C  
ATOM   3026  C   GLU A 389     -15.072 -23.108  57.454  1.00 23.11      A    C  
ATOM   3027  O   GLU A 389     -15.449 -23.371  58.632  1.00 19.04      A    O  
ATOM   3028  CB  GLU A 389     -12.566 -23.414  57.793  1.00 30.46      A    C  
ATOM   3029  CG  GLU A 389     -12.653 -24.890  57.430  1.00 41.87      A    C  
ATOM   3030  CD  GLU A 389     -12.518 -25.144  55.944  1.00 48.76      A    C  
ATOM   3031  OE1 GLU A 389     -11.902 -24.302  55.235  1.00 55.32      A    O  
ATOM   3032  OE2 GLU A 389     -13.029 -26.191  55.484  1.00 56.65      A    O1-
ATOM   3033  N   PRO A 390     -15.875 -23.269  56.392  1.00 24.33      A    N  
ATOM   3034  CA  PRO A 390     -17.278 -23.665  56.677  1.00 24.73      A    C  
ATOM   3035  C   PRO A 390     -17.328 -24.940  57.532  1.00 30.62      A    C  
ATOM   3036  O   PRO A 390     -16.630 -25.903  57.232  1.00 31.81      A    O  
ATOM   3037  CB  PRO A 390     -17.887 -23.889  55.280  1.00 24.02      A    C  
ATOM   3038  CG  PRO A 390     -17.036 -23.078  54.357  1.00 23.49      A    C  
ATOM   3039  CD  PRO A 390     -15.643 -22.975  54.970  1.00 22.07      A    C  
ATOM   3040  N   GLY A 391     -18.083 -24.903  58.631  1.00 31.31      A    N  
ATOM   3041  CA  GLY A 391     -18.305 -26.073  59.484  1.00 25.50      A    C  
ATOM   3042  C   GLY A 391     -17.525 -26.055  60.769  1.00 24.60      A    C  
ATOM   3043  O   GLY A 391     -17.989 -26.530  61.800  1.00 26.45      A    O  
ATOM   3044  N   VAL A 392     -16.325 -25.501  60.758  1.00 24.65      A    N  
ATOM   3045  CA  VAL A 392     -15.561 -25.540  61.982  1.00 23.46      A    C  
ATOM   3046  C   VAL A 392     -16.214 -24.725  63.097  1.00 26.01      A    C  
ATOM   3047  O   VAL A 392     -16.558 -25.284  64.152  1.00 24.30      A    O  
ATOM   3048  CB  VAL A 392     -14.130 -25.109  61.742  1.00 25.64      A    C  
ATOM   3049  CG1 VAL A 392     -13.332 -25.299  63.027  1.00 21.73      A    C  
ATOM   3050  CG2 VAL A 392     -13.592 -25.944  60.596  1.00 23.71      A    C  
ATOM   3051  N   ALA A 393     -16.429 -23.415  62.892  1.00 22.80      A    N  
ATOM   3052  CA  ALA A 393     -17.030 -22.621  64.003  1.00 19.97      A    C  
ATOM   3053  C   ALA A 393     -18.464 -23.100  64.249  1.00 20.12      A    C  
ATOM   3054  O   ALA A 393     -18.948 -23.037  65.389  1.00 22.51      A    O  
ATOM   3055  CB  ALA A 393     -16.971 -21.099  63.720  1.00 19.88      A    C  
ATOM   3056  N   GLU A 394     -19.178 -23.575  63.215  1.00 18.35      A    N  
ATOM   3057  CA  GLU A 394     -20.572 -24.048  63.451  1.00 19.42      A    C  
ATOM   3058  C   GLU A 394     -20.584 -25.158  64.550  1.00 21.48      A    C  
ATOM   3059  O   GLU A 394     -21.392 -25.152  65.491  1.00 24.55      A    O  
ATOM   3060  CB  GLU A 394     -21.208 -24.656  62.177  1.00 19.87      A    C  
ATOM   3061  CG  GLU A 394     -21.766 -23.679  61.128  1.00 18.69      A    C  
ATOM   3062  CD  GLU A 394     -20.688 -23.196  60.185  1.00 17.70      A    C  
ATOM   3063  OE1 GLU A 394     -19.452 -23.217  60.542  1.00 18.76      A    O  
ATOM   3064  OE2 GLU A 394     -21.045 -22.787  59.066  1.00 17.98      A    O1-
ATOM   3065  N   ALA A 395     -19.666 -26.113  64.434  1.00 22.68      A    N  
ATOM   3066  CA  ALA A 395     -19.653 -27.250  65.369  1.00 22.22      A    C  
ATOM   3067  C   ALA A 395     -19.361 -26.738  66.761  1.00 21.65      A    C  
ATOM   3068  O   ALA A 395     -20.077 -27.092  67.693  1.00 21.03      A    O  
ATOM   3069  CB  ALA A 395     -18.634 -28.337  64.937  1.00 20.57      A    C  
ATOM   3070  N   GLU A 396     -18.379 -25.844  66.923  1.00 21.61      A    N  
ATOM   3071  CA  GLU A 396     -18.125 -25.382  68.276  1.00 22.35      A    C  
ATOM   3072  C   GLU A 396     -19.292 -24.562  68.859  1.00 22.59      A    C  
ATOM   3073  O   GLU A 396     -19.677 -24.704  70.056  1.00 21.91      A    O  
ATOM   3074  CB  GLU A 396     -16.819 -24.593  68.356  1.00 23.58      A    C  
ATOM   3075  CG  GLU A 396     -16.466 -24.177  69.777  1.00 25.57      A    C  
ATOM   3076  CD  GLU A 396     -15.305 -23.173  69.823  1.00 29.13      A    C  
ATOM   3077  OE1 GLU A 396     -15.031 -22.421  68.834  1.00 27.62      A    O  
ATOM   3078  OE2 GLU A 396     -14.653 -23.133  70.868  1.00 27.28      A    O1-
ATOM   3079  N   LEU A 397     -19.825 -23.653  68.045  1.00 21.26      A    N  
ATOM   3080  CA  LEU A 397     -20.872 -22.765  68.556  1.00 22.16      A    C  
ATOM   3081  C   LEU A 397     -22.184 -23.486  68.761  1.00 19.67      A    C  
ATOM   3082  O   LEU A 397     -22.917 -23.130  69.639  1.00 18.79      A    O  
ATOM   3083  CB  LEU A 397     -21.056 -21.525  67.659  1.00 22.82      A    C  
ATOM   3084  CG  LEU A 397     -19.836 -20.614  67.715  1.00 24.08      A    C  
ATOM   3085  CD1 LEU A 397     -19.721 -19.763  66.469  1.00 25.41      A    C  
ATOM   3086  CD2 LEU A 397     -19.954 -19.727  68.920  1.00 26.01      A    C  
ATOM   3087  N   GLU A 398     -22.475 -24.492  67.947  1.00 22.45      A    N  
ATOM   3088  CA  GLU A 398     -23.767 -25.273  68.102  1.00 24.10      A    C  
ATOM   3089  C   GLU A 398     -23.668 -26.352  69.184  1.00 24.50      A    C  
ATOM   3090  O   GLU A 398     -24.657 -26.934  69.594  1.00 21.86      A    O  
ATOM   3091  CB  GLU A 398     -24.205 -25.919  66.781  1.00 22.25      A    C  
ATOM   3092  CG  GLU A 398     -24.675 -24.829  65.809  1.00 21.76      A    C  
ATOM   3093  CD  GLU A 398     -24.820 -25.269  64.366  1.00 23.67      A    C  
ATOM   3094  OE1 GLU A 398     -24.853 -26.475  64.025  1.00 23.19      A    O  
ATOM   3095  OE2 GLU A 398     -24.919 -24.374  63.538  1.00 23.17      A    O1-
ATOM   3096  N   GLN A 399     -22.481 -26.577  69.708  1.00 24.96      A    N  
ATOM   3097  CA  GLN A 399     -22.348 -27.807  70.449  1.00 28.60      A    C  
ATOM   3098  C   GLN A 399     -23.156 -27.681  71.721  1.00 26.63      A    C  
ATOM   3099  O   GLN A 399     -23.847 -28.588  72.127  1.00 24.60      A    O  
ATOM   3100  CB  GLN A 399     -20.890 -28.132  70.659  1.00 29.15      A    C  
ATOM   3101  CG  GLN A 399     -20.721 -29.434  71.388  1.00 40.27      A    C  
ATOM   3102  CD  GLN A 399     -20.094 -29.177  72.727  1.00 44.39      A    C  
ATOM   3103  NE2 GLN A 399     -18.772 -29.325  72.794  1.00 49.66      A    N  
ATOM   3104  OE1 GLN A 399     -20.770 -28.810  73.684  1.00 54.75      A    O  
ATOM   3105  N   ASN A 400     -23.177 -26.484  72.290  1.00 27.09      A    N  
ATOM   3106  CA  ASN A 400     -23.897 -26.300  73.538  1.00 24.74      A    C  
ATOM   3107  C   ASN A 400     -24.325 -24.829  73.587  1.00 21.39      A    C  
ATOM   3108  O   ASN A 400     -23.555 -23.964  73.998  1.00 23.15      A    O  
ATOM   3109  CB  ASN A 400     -22.954 -26.714  74.726  1.00 22.74      A    C  
ATOM   3110  CG  ASN A 400     -23.584 -26.491  76.092  1.00 26.10      A    C  
ATOM   3111  ND2 ASN A 400     -23.013 -27.112  77.115  1.00 24.96      A    N  
ATOM   3112  OD1 ASN A 400     -24.564 -25.754  76.235  1.00 27.12      A    O  
ATOM   3113  N   LEU A 401     -25.556 -24.562  73.193  1.00 19.94      A    N  
ATOM   3114  CA  LEU A 401     -26.013 -23.210  72.949  1.00 19.38      A    C  
ATOM   3115  C   LEU A 401     -26.033 -22.339  74.209  1.00 21.03      A    C  
ATOM   3116  O   LEU A 401     -25.681 -21.168  74.175  1.00 23.38      A    O  
ATOM   3117  CB  LEU A 401     -27.380 -23.231  72.243  1.00 18.38      A    C  
ATOM   3118  CG  LEU A 401     -27.356 -23.872  70.825  1.00 19.96      A    C  
ATOM   3119  CD1 LEU A 401     -28.768 -24.230  70.397  1.00 18.10      A    C  
ATOM   3120  CD2 LEU A 401     -26.648 -22.960  69.820  1.00 18.25      A    C  
ATOM   3121  N   SER A 402     -26.475 -22.916  75.314  1.00 24.05      A    N  
ATOM   3122  CA  SER A 402     -26.490 -22.221  76.595  1.00 25.10      A    C  
ATOM   3123  C   SER A 402     -25.071 -21.752  76.929  1.00 23.25      A    C  
ATOM   3124  O   SER A 402     -24.835 -20.629  77.318  1.00 25.73      A    O  
ATOM   3125  CB  SER A 402     -27.013 -23.171  77.667  1.00 24.94      A    C  
ATOM   3126  OG  SER A 402     -26.990 -22.441  78.851  1.00 35.81      A    O  
ATOM   3127  N   ARG A 403     -24.105 -22.635  76.768  1.00 24.75      A    N  
ATOM   3128  CA  ARG A 403     -22.724 -22.312  77.096  1.00 22.43      A    C  
ATOM   3129  C   ARG A 403     -22.245 -21.225  76.094  1.00 20.34      A    C  
ATOM   3130  O   ARG A 403     -21.573 -20.244  76.462  1.00 18.73      A    O  
ATOM   3131  CB  ARG A 403     -21.908 -23.617  76.976  1.00 24.98      A    C  
ATOM   3132  CG  ARG A 403     -20.423 -23.373  77.006  1.00 27.52      A    C  
ATOM   3133  CD  ARG A 403     -19.579 -24.635  76.925  1.00 26.97      A    C  
ATOM   3134  NE  ARG A 403     -18.205 -24.253  77.283  1.00 32.53      A    N  
ATOM   3135  CZ  ARG A 403     -17.134 -24.479  76.536  1.00 29.65      A    C  
ATOM   3136  NH1 ARG A 403     -15.928 -24.110  76.956  1.00 26.65      A    N1+
ATOM   3137  NH2 ARG A 403     -17.275 -25.103  75.392  1.00 25.45      A    N  
ATOM   3138  N   THR A 404     -22.668 -21.348  74.831  1.00 19.22      A    N  
ATOM   3139  CA  THR A 404     -22.277 -20.328  73.817  1.00 18.94      A    C  
ATOM   3140  C   THR A 404     -22.758 -18.914  74.258  1.00 18.22      A    C  
ATOM   3141  O   THR A 404     -21.991 -18.004  74.388  1.00 18.49      A    O  
ATOM   3142  CB  THR A 404     -22.870 -20.653  72.437  1.00 19.01      A    C  
ATOM   3143  CG2 THR A 404     -22.593 -19.406  71.484  1.00 17.12      A    C  
ATOM   3144  OG1 THR A 404     -22.251 -21.855  71.878  1.00 17.14      A    O  
ATOM   3145  N   PHE A 405     -24.040 -18.747  74.536  1.00 18.28      A    N  
ATOM   3146  CA  PHE A 405     -24.516 -17.400  74.811  1.00 18.52      A    C  
ATOM   3147  C   PHE A 405     -24.079 -16.931  76.147  1.00 18.72      A    C  
ATOM   3148  O   PHE A 405     -23.771 -15.758  76.320  1.00 18.94      A    O  
ATOM   3149  CB  PHE A 405     -26.054 -17.307  74.586  1.00 17.96      A    C  
ATOM   3150  CG  PHE A 405     -26.398 -17.501  73.142  1.00 17.30      A    C  
ATOM   3151  CD1 PHE A 405     -25.983 -16.559  72.202  1.00 19.27      A    C  
ATOM   3152  CD2 PHE A 405     -26.966 -18.664  72.701  1.00 18.39      A    C  
ATOM   3153  CE1 PHE A 405     -26.155 -16.756  70.842  1.00 17.27      A    C  
ATOM   3154  CE2 PHE A 405     -27.165 -18.885  71.336  1.00 19.82      A    C  
ATOM   3155  CZ  PHE A 405     -26.759 -17.922  70.410  1.00 19.78      A    C  
ATOM   3156  N   LYS A 406     -24.058 -17.834  77.124  1.00 19.40      A    N  
ATOM   3157  CA  LYS A 406     -23.509 -17.427  78.414  1.00 19.99      A    C  
ATOM   3158  C   LYS A 406     -22.020 -17.007  78.364  1.00 19.68      A    C  
ATOM   3159  O   LYS A 406     -21.616 -16.128  79.120  1.00 19.64      A    O  
ATOM   3160  CB  LYS A 406     -23.692 -18.565  79.416  1.00 20.55      A    C  
ATOM   3161  CG  LYS A 406     -25.152 -18.759  79.827  1.00 23.51      A    C  
ATOM   3162  CD  LYS A 406     -25.278 -19.737  81.002  1.00 21.76      A    C  
ATOM   3163  CE  LYS A 406     -26.713 -19.756  81.452  1.00 22.72      A    C  
ATOM   3164  NZ  LYS A 406     -26.936 -20.869  82.440  1.00 25.75      A    N1+
ATOM   3165  N   SER A 407     -21.196 -17.672  77.534  1.00 18.85      A    N  
ATOM   3166  CA  SER A 407     -19.809 -17.265  77.314  1.00 19.75      A    C  
ATOM   3167  C   SER A 407     -19.627 -15.935  76.562  1.00 21.04      A    C  
ATOM   3168  O   SER A 407     -18.767 -15.137  76.913  1.00 20.34      A    O  
ATOM   3169  CB  SER A 407     -19.020 -18.339  76.519  1.00 19.04      A    C  
ATOM   3170  OG  SER A 407     -19.176 -19.607  77.108  1.00 19.84      A    O  
ATOM   3171  N   LEU A 408     -20.408 -15.737  75.489  1.00 20.21      A    N  
ATOM   3172  CA  LEU A 408     -20.370 -14.480  74.689  1.00 17.60      A    C  
ATOM   3173  C   LEU A 408     -20.940 -13.267  75.445  1.00 16.70      A    C  
ATOM   3174  O   LEU A 408     -20.235 -12.283  75.636  1.00 16.62      A    O  
ATOM   3175  CB  LEU A 408     -21.119 -14.711  73.348  1.00 19.38      A    C  
ATOM   3176  CG  LEU A 408     -20.422 -15.709  72.400  1.00 17.13      A    C  
ATOM   3177  CD1 LEU A 408     -21.379 -16.009  71.264  1.00 16.17      A    C  
ATOM   3178  CD2 LEU A 408     -19.135 -15.098  71.883  1.00 17.11      A    C  
ATOM   3179  N   PHE A 409     -22.187 -13.345  75.928  1.00 16.54      A    N  
ATOM   3180  CA  PHE A 409     -22.883 -12.175  76.493  1.00 17.44      A    C  
ATOM   3181  C   PHE A 409     -22.444 -11.863  77.934  1.00 19.83      A    C  
ATOM   3182  O   PHE A 409     -23.189 -12.207  78.915  1.00 17.92      A    O  
ATOM   3183  CB  PHE A 409     -24.440 -12.348  76.462  1.00 19.52      A    C  
ATOM   3184  CG  PHE A 409     -25.019 -12.581  75.064  1.00 20.81      A    C  
ATOM   3185  CD1 PHE A 409     -24.314 -12.185  73.898  1.00 18.67      A    C  
ATOM   3186  CD2 PHE A 409     -26.278 -13.156  74.916  1.00 22.02      A    C  
ATOM   3187  CE1 PHE A 409     -24.871 -12.400  72.619  1.00 21.31      A    C  
ATOM   3188  CE2 PHE A 409     -26.832 -13.371  73.623  1.00 22.81      A    C  
ATOM   3189  CZ  PHE A 409     -26.146 -12.993  72.483  1.00 19.50      A    C  
ATOM   3190  N   ARG A 410     -21.331 -11.125  78.049  1.00 21.52      A    N  
ATOM   3191  CA  ARG A 410     -20.691 -10.811  79.346  1.00 23.78      A    C  
ATOM   3192  C   ARG A 410     -20.267  -9.358  79.363  1.00 26.14      A    C  
ATOM   3193  O   ARG A 410     -19.858  -8.814  78.326  1.00 23.24      A    O  
ATOM   3194  CB  ARG A 410     -19.464 -11.764  79.567  1.00 25.72      A    C  
ATOM   3195  CG  ARG A 410     -19.899 -13.245  79.644  1.00 24.53      A    C  
ATOM   3196  CD  ARG A 410     -18.810 -14.175  80.136  1.00 28.87      A    C  
ATOM   3197  NE  ARG A 410     -18.764 -14.167  81.602  1.00 27.78      A    N  
ATOM   3198  CZ  ARG A 410     -19.573 -14.899  82.339  1.00 27.29      A    C  
ATOM   3199  NH1 ARG A 410     -19.477 -14.853  83.637  1.00 30.90      A    N1+
ATOM   3200  NH2 ARG A 410     -20.515 -15.654  81.771  1.00 29.60      A    N  
ATOM   3201  N   ALA A 411     -20.432  -8.701  80.524  1.00 29.61      A    N  
ATOM   3202  CA  ALA A 411     -19.991  -7.295  80.732  1.00 29.69      A    C  
ATOM   3203  C   ALA A 411     -18.483  -7.236  80.692  1.00 32.08      A    C  
ATOM   3204  O   ALA A 411     -17.823  -8.303  80.707  1.00 32.16      A    O  
ATOM   3205  CB  ALA A 411     -20.512  -6.732  82.056  1.00 28.17      A    C  
ATOM   3206  N   SER A 412     -17.935  -6.022  80.610  1.00 33.07      A    N  
ATOM   3207  CA  SER A 412     -16.486  -5.849  80.384  1.00 37.79      A    C  
ATOM   3208  C   SER A 412     -15.604  -6.368  81.539  1.00 40.84      A    C  
ATOM   3209  O   SER A 412     -14.495  -6.873  81.325  1.00 38.88      A    O  
ATOM   3210  CB  SER A 412     -16.142  -4.402  80.040  1.00 38.98      A    C  
ATOM   3211  OG  SER A 412     -16.464  -3.557  81.122  1.00 44.46      A    O  
ATOM   3212  N   ASP A 413     -16.113  -6.287  82.754  1.00 47.61      A    N  
ATOM   3213  CA  ASP A 413     -15.397  -6.852  83.903  1.00 47.50      A    C  
ATOM   3214  C   ASP A 413     -15.738  -8.349  84.183  1.00 46.21      A    C  
ATOM   3215  O   ASP A 413     -15.649  -8.769  85.329  1.00 46.60      A    O  
ATOM   3216  CB  ASP A 413     -15.678  -5.979  85.142  1.00 44.96      A    C  
ATOM   3217  CG  ASP A 413     -17.160  -5.927  85.499  1.00 48.62      A    C  
ATOM   3218  OD1 ASP A 413     -17.954  -6.599  84.843  1.00 49.70      A    O  
ATOM   3219  OD2 ASP A 413     -17.557  -5.197  86.434  1.00 57.96      A    O1-
ATOM   3220  N   GLU A 414     -16.135  -9.149  83.177  1.00 42.74      A    N  
ATOM   3221  CA  GLU A 414     -16.644 -10.519  83.463  1.00 36.56      A    C  
ATOM   3222  C   GLU A 414     -16.166 -11.518  82.450  1.00 40.19      A    C  
ATOM   3223  O   GLU A 414     -16.657 -12.651  82.433  1.00 38.35      A    O  
ATOM   3224  CB  GLU A 414     -18.164 -10.595  83.366  1.00 34.53      A    C  
ATOM   3225  CG  GLU A 414     -19.011  -9.765  84.297  1.00 33.95      A    C  
ATOM   3226  CD  GLU A 414     -20.501  -9.942  84.004  1.00 34.57      A    C  
ATOM   3227  OE1 GLU A 414     -21.287  -9.946  84.958  1.00 33.46      A    O  
ATOM   3228  OE2 GLU A 414     -20.914 -10.066  82.822  1.00 30.17      A    O1-
ATOM   3229  N   SER A 415     -15.299 -11.092  81.530  1.00 45.85      A    N  
ATOM   3230  CA  SER A 415     -15.077 -11.890  80.315  1.00 44.78      A    C  
ATOM   3231  C   SER A 415     -14.522 -13.258  80.672  1.00 52.80      A    C  
ATOM   3232  O   SER A 415     -13.927 -13.423  81.737  1.00 61.22      A    O  
ATOM   3233  CB  SER A 415     -14.189 -11.170  79.306  1.00 46.83      A    C  
ATOM   3234  OG  SER A 415     -13.577 -12.106  78.415  1.00 52.84      A    O  
ATOM   3235  N   VAL A 416     -14.754 -14.241  79.806  1.00 55.79      A    N  
ATOM   3236  CA  VAL A 416     -14.157 -15.590  79.951  1.00 59.12      A    C  
ATOM   3237  C   VAL A 416     -13.431 -16.055  78.663  1.00 55.31      A    C  
ATOM   3238  O   VAL A 416     -13.034 -17.199  78.541  1.00 49.41      A    O  
ATOM   3239  CB  VAL A 416     -15.172 -16.697  80.450  1.00 60.12      A    C  
ATOM   3240  CG1 VAL A 416     -15.643 -16.429  81.886  1.00 48.25      A    C  
ATOM   3241  CG2 VAL A 416     -16.352 -16.897  79.485  1.00 52.98      A    C  
ATOM   3242  N   LEU A 417     -13.276 -15.159  77.700  1.00 58.31      A    N  
ATOM   3243  CA  LEU A 417     -12.692 -15.531  76.410  1.00 60.49      A    C  
ATOM   3244  C   LEU A 417     -11.964 -14.330  75.842  1.00 57.21      A    C  
ATOM   3245  O   LEU A 417     -12.565 -13.303  75.504  1.00 61.34      A    O  
ATOM   3246  CB  LEU A 417     -13.749 -16.102  75.403  1.00 57.77      A    C  
ATOM   3247  CG  LEU A 417     -15.271 -15.851  75.364  1.00 49.55      A    C  
ATOM   3248  CD1 LEU A 417     -15.719 -14.611  76.144  1.00 62.54      A    C  
ATOM   3249  CD2 LEU A 417     -15.729 -15.698  73.937  1.00 48.19      A    C  
ATOM   3250  N   SER A 418     -10.654 -14.445  75.774  1.00 53.62      A    N  
ATOM   3251  CA  SER A 418      -9.876 -13.509  74.965  1.00 57.82      A    C  
ATOM   3252  C   SER A 418     -10.077 -13.937  73.531  1.00 53.80      A    C  
ATOM   3253  O   SER A 418     -10.307 -15.102  73.244  1.00 67.46      A    O  
ATOM   3254  CB  SER A 418      -8.401 -13.598  75.306  1.00 51.05      A    C  
ATOM   3255  OG  SER A 418      -8.021 -14.963  75.241  1.00 52.89      A    O  
ATOM   3256  N   MET A 419      -9.992 -12.982  72.631  1.00 58.94      A    N  
ATOM   3257  CA  MET A 419     -10.058 -13.244  71.216  1.00 54.45      A    C  
ATOM   3258  C   MET A 419      -8.632 -13.548  70.746  1.00 55.07      A    C  
ATOM   3259  O   MET A 419      -8.243 -13.295  69.590  1.00 58.38      A    O  
ATOM   3260  CB  MET A 419     -10.653 -12.003  70.550  1.00 58.01      A    C  
ATOM   3261  CG  MET A 419     -11.952 -11.546  71.208  1.00 57.84      A    C  
ATOM   3262  SD  MET A 419     -13.251 -12.729  70.827  1.00 51.30      A    S  
ATOM   3263  CE  MET A 419     -13.141 -13.856  72.196  1.00 55.77      A    C  
ATOM   3264  N   HIS A 420      -7.860 -14.143  71.650  1.00 53.62      A    N  
ATOM   3265  CA  HIS A 420      -6.425 -14.184  71.465  1.00 58.15      A    C  
ATOM   3266  C   HIS A 420      -5.896 -15.474  70.910  1.00 49.04      A    C  
ATOM   3267  O   HIS A 420      -6.010 -16.508  71.537  1.00 47.51      A    O  
ATOM   3268  CB  HIS A 420      -5.681 -13.845  72.749  1.00 65.74      A    C  
ATOM   3269  CG  HIS A 420      -4.322 -13.309  72.478  1.00 71.84      A    C  
ATOM   3270  CD2 HIS A 420      -3.096 -13.764  72.814  1.00 72.06      A    C  
ATOM   3271  ND1 HIS A 420      -4.121 -12.186  71.699  1.00 74.01      A    N  
ATOM   3272  CE1 HIS A 420      -2.827 -11.956  71.589  1.00 74.83      A    C  
ATOM   3273  NE2 HIS A 420      -2.183 -12.898  72.260  1.00 80.54      A    N  
ATOM   3274  N   LYS A 421      -5.291 -15.400  69.737  1.00 43.05      A    N  
ATOM   3275  CA  LYS A 421      -4.829 -16.601  69.058  1.00 45.34      A    C  
ATOM   3276  C   LYS A 421      -5.858 -17.745  69.174  1.00 42.12      A    C  
ATOM   3277  O   LYS A 421      -5.594 -18.847  69.683  1.00 38.22      A    O  
ATOM   3278  CB  LYS A 421      -3.416 -16.957  69.535  1.00 50.33      A    C  
ATOM   3279  CG  LYS A 421      -2.464 -15.758  69.368  1.00 51.29      A    C  
ATOM   3280  CD  LYS A 421      -1.026 -16.048  69.780  1.00 52.08      A    C  
ATOM   3281  CE  LYS A 421      -0.714 -15.465  71.158  1.00 57.26      A    C  
ATOM   3282  NZ  LYS A 421       0.742 -15.138  71.341  1.00 63.23      A    N1+
ATOM   3283  N   VAL A 422      -7.046 -17.446  68.658  1.00 34.97      A    N  
ATOM   3284  CA  VAL A 422      -8.158 -18.386  68.592  1.00 30.87      A    C  
ATOM   3285  C   VAL A 422      -7.900 -19.540  67.612  1.00 29.71      A    C  
ATOM   3286  O   VAL A 422      -8.234 -20.710  67.889  1.00 27.18      A    O  
ATOM   3287  CB  VAL A 422      -9.462 -17.626  68.198  1.00 30.18      A    C  
ATOM   3288  CG1 VAL A 422     -10.592 -18.628  67.939  1.00 29.98      A    C  
ATOM   3289  CG2 VAL A 422      -9.814 -16.583  69.278  1.00 27.01      A    C  
ATOM   3290  N   CYS A 423      -7.333 -19.222  66.458  1.00 27.67      A    N  
ATOM   3291  CA  CYS A 423      -6.977 -20.300  65.508  1.00 34.77      A    C  
ATOM   3292  C   CYS A 423      -6.032 -21.332  66.179  1.00 36.45      A    C  
ATOM   3293  O   CYS A 423      -6.306 -22.552  66.148  1.00 34.46      A    O  
ATOM   3294  CB  CYS A 423      -6.355 -19.743  64.217  1.00 31.50      A    C  
ATOM   3295  SG  CYS A 423      -7.540 -18.755  63.251  1.00 39.52      A    S  
ATOM   3296  N   GLU A 424      -4.956 -20.801  66.793  1.00 35.27      A    N  
ATOM   3297  CA  GLU A 424      -3.846 -21.546  67.349  1.00 37.53      A    C  
ATOM   3298  C   GLU A 424      -4.377 -22.386  68.511  1.00 36.89      A    C  
ATOM   3299  O   GLU A 424      -4.096 -23.582  68.598  1.00 35.90      A    O  
ATOM   3300  CB  GLU A 424      -2.754 -20.543  67.764  1.00 43.84      A    C  
ATOM   3301  CG  GLU A 424      -1.413 -21.103  68.226  1.00 54.23      A    C  
ATOM   3302  CD  GLU A 424      -0.566 -19.995  68.841  1.00 66.46      A    C  
ATOM   3303  OE1 GLU A 424      -0.074 -19.131  68.082  1.00 71.57      A    O  
ATOM   3304  OE2 GLU A 424      -0.423 -19.949  70.087  1.00 73.25      A    O1-
ATOM   3305  N   ALA A 425      -5.234 -21.788  69.331  1.00 37.32      A    N  
ATOM   3306  CA  ALA A 425      -5.919 -22.506  70.413  1.00 34.21      A    C  
ATOM   3307  C   ALA A 425      -6.878 -23.549  69.898  1.00 33.44      A    C  
ATOM   3308  O   ALA A 425      -7.173 -24.486  70.597  1.00 36.50      A    O  
ATOM   3309  CB  ALA A 425      -6.640 -21.508  71.314  1.00 35.72      A    C  
ATOM   3310  N   GLY A 426      -7.370 -23.410  68.670  1.00 30.17      A    N  
ATOM   3311  CA  GLY A 426      -8.293 -24.390  68.141  1.00 30.54      A    C  
ATOM   3312  C   GLY A 426      -9.783 -24.098  68.361  1.00 32.55      A    C  
ATOM   3313  O   GLY A 426     -10.645 -24.855  67.938  1.00 28.85      A    O  
ATOM   3314  N   GLY A 427     -10.114 -23.005  69.020  1.00 30.27      A    N  
ATOM   3315  CA  GLY A 427     -11.525 -22.653  69.127  1.00 30.35      A    C  
ATOM   3316  C   GLY A 427     -11.747 -21.433  69.958  1.00 28.79      A    C  
ATOM   3317  O   GLY A 427     -10.820 -20.940  70.563  1.00 26.18      A    O  
ATOM   3318  N   LEU A 428     -12.997 -20.980  70.041  1.00 29.32      A    N  
ATOM   3319  CA  LEU A 428     -13.291 -19.700  70.677  1.00 29.17      A    C  
ATOM   3320  C   LEU A 428     -13.418 -19.874  72.151  1.00 28.36      A    C  
ATOM   3321  O   LEU A 428     -13.158 -18.952  72.923  1.00 28.14      A    O  
ATOM   3322  CB  LEU A 428     -14.593 -19.125  70.089  1.00 31.29      A    C  
ATOM   3323  CG  LEU A 428     -14.978 -17.672  70.341  1.00 31.58      A    C  
ATOM   3324  CD1 LEU A 428     -13.874 -16.755  69.878  1.00 28.23      A    C  
ATOM   3325  CD2 LEU A 428     -16.254 -17.369  69.572  1.00 33.29      A    C  
ATOM   3326  N   PHE A 429     -13.842 -21.077  72.528  1.00 28.73      A    N  
ATOM   3327  CA  PHE A 429     -14.183 -21.445  73.903  1.00 31.37      A    C  
ATOM   3328  C   PHE A 429     -13.171 -22.410  74.556  1.00 32.39      A    C  
ATOM   3329  O   PHE A 429     -13.375 -22.868  75.673  1.00 33.71      A    O  
ATOM   3330  CB  PHE A 429     -15.594 -22.089  73.955  1.00 29.37      A    C  
ATOM   3331  CG  PHE A 429     -16.718 -21.198  73.425  1.00 30.11      A    C  
ATOM   3332  CD1 PHE A 429     -17.796 -21.751  72.767  1.00 28.07      A    C  
ATOM   3333  CD2 PHE A 429     -16.680 -19.825  73.599  1.00 29.77      A    C  
ATOM   3334  CE1 PHE A 429     -18.817 -20.958  72.295  1.00 29.09      A    C  
ATOM   3335  CE2 PHE A 429     -17.688 -19.017  73.142  1.00 28.84      A    C  
ATOM   3336  CZ  PHE A 429     -18.748 -19.578  72.460  1.00 28.30      A    C  
ATOM   3337  N   VAL A 430     -12.086 -22.711  73.872  1.00 37.28      A    N  
ATOM   3338  CA  VAL A 430     -11.170 -23.764  74.356  1.00 44.05      A    C  
ATOM   3339  C   VAL A 430     -10.631 -23.541  75.785  1.00 41.27      A    C  
ATOM   3340  O   VAL A 430     -10.266 -24.500  76.463  1.00 34.47      A    O  
ATOM   3341  CB  VAL A 430      -9.987 -24.021  73.395  1.00 47.45      A    C  
ATOM   3342  CG1 VAL A 430     -10.499 -24.589  72.082  1.00 50.08      A    C  
ATOM   3343  CG2 VAL A 430      -9.166 -22.739  73.203  1.00 58.27      A    C  
ATOM   3344  N   ASN A 431     -10.582 -22.296  76.242  1.00 39.29      A    N  
ATOM   3345  CA  ASN A 431     -10.195 -22.089  77.625  1.00 46.04      A    C  
ATOM   3346  C   ASN A 431     -11.264 -21.359  78.402  1.00 40.84      A    C  
ATOM   3347  O   ASN A 431     -10.949 -20.623  79.311  1.00 41.93      A    O  
ATOM   3348  CB  ASN A 431      -8.764 -21.472  77.792  1.00 52.57      A    C  
ATOM   3349  CG  ASN A 431      -7.624 -22.505  77.586  1.00 65.55      A    C  
ATOM   3350  ND2 ASN A 431      -6.662 -22.130  76.753  1.00 65.40      A    N  
ATOM   3351  OD1 ASN A 431      -7.600 -23.620  78.174  1.00 74.00      A    O  
ATOM   3352  N   SER A 432     -12.522 -21.587  78.040  1.00 35.04      A    N  
ATOM   3353  CA  SER A 432     -13.655 -21.143  78.845  1.00 33.13      A    C  
ATOM   3354  C   SER A 432     -14.402 -22.290  79.541  1.00 28.24      A    C  
ATOM   3355  O   SER A 432     -14.302 -23.423  79.114  1.00 25.45      A    O  
ATOM   3356  CB  SER A 432     -14.653 -20.266  78.060  1.00 37.41      A    C  
ATOM   3357  OG  SER A 432     -14.348 -20.185  76.691  1.00 41.54      A    O  
ATOM   3358  N   PRO A 433     -15.136 -21.984  80.626  1.00 23.09      A    N  
ATOM   3359  CA  PRO A 433     -15.730 -23.047  81.427  1.00 24.94      A    C  
ATOM   3360  C   PRO A 433     -16.876 -23.735  80.708  1.00 29.43      A    C  
ATOM   3361  O   PRO A 433     -17.432 -23.195  79.730  1.00 28.13      A    O  
ATOM   3362  CB  PRO A 433     -16.233 -22.319  82.692  1.00 23.15      A    C  
ATOM   3363  CG  PRO A 433     -16.375 -20.856  82.259  1.00 22.58      A    C  
ATOM   3364  CD  PRO A 433     -15.314 -20.637  81.218  1.00 22.39      A    C  
ATOM   3365  N   GLU A 434     -17.230 -24.911  81.219  1.00 29.33      A    N  
ATOM   3366  CA  GLU A 434     -18.255 -25.749  80.657  1.00 32.75      A    C  
ATOM   3367  C   GLU A 434     -19.531 -25.121  80.999  1.00 32.63      A    C  
ATOM   3368  O   GLU A 434     -20.428 -25.090  80.174  1.00 29.77      A    O  
ATOM   3369  CB  GLU A 434     -18.340 -27.109  81.337  1.00 37.68      A    C  
ATOM   3370  CG  GLU A 434     -18.044 -28.301  80.450  1.00 48.58      A    C  
ATOM   3371  CD  GLU A 434     -18.055 -27.968  78.964  1.00 50.36      A    C  
ATOM   3372  OE1 GLU A 434     -16.955 -27.785  78.366  1.00 51.02      A    O  
ATOM   3373  OE2 GLU A 434     -19.169 -27.916  78.402  1.00 51.41      A    O1-
ATOM   3374  N   GLU A 435     -19.640 -24.697  82.254  1.00 29.39      A    N  
ATOM   3375  CA  GLU A 435     -20.836 -24.034  82.701  1.00 30.25      A    C  
ATOM   3376  C   GLU A 435     -20.502 -22.630  83.217  1.00 28.35      A    C  
ATOM   3377  O   GLU A 435     -20.326 -22.457  84.403  1.00 27.77      A    O  
ATOM   3378  CB  GLU A 435     -21.532 -24.859  83.796  1.00 34.37      A    C  
ATOM   3379  CG  GLU A 435     -21.851 -26.308  83.431  1.00 42.63      A    C  
ATOM   3380  CD  GLU A 435     -22.658 -27.007  84.535  1.00 47.82      A    C  
ATOM   3381  OE1 GLU A 435     -22.273 -26.906  85.717  1.00 52.82      A    O  
ATOM   3382  OE2 GLU A 435     -23.692 -27.631  84.241  1.00 46.70      A    O1-
ATOM   3383  N   PRO A 436     -20.474 -21.608  82.329  1.00 28.32      A    N  
ATOM   3384  CA  PRO A 436     -20.131 -20.286  82.821  1.00 25.23      A    C  
ATOM   3385  C   PRO A 436     -21.202 -19.828  83.796  1.00 27.53      A    C  
ATOM   3386  O   PRO A 436     -22.354 -20.317  83.738  1.00 26.88      A    O  
ATOM   3387  CB  PRO A 436     -20.148 -19.402  81.570  1.00 25.09      A    C  
ATOM   3388  CG  PRO A 436     -20.243 -20.312  80.424  1.00 26.92      A    C  
ATOM   3389  CD  PRO A 436     -20.759 -21.635  80.876  1.00 27.14      A    C  
ATOM   3390  N   SER A 437     -20.846 -18.921  84.693  1.00 27.15      A    N  
ATOM   3391  CA  SER A 437     -21.840 -18.287  85.493  1.00 29.70      A    C  
ATOM   3392  C   SER A 437     -22.636 -17.341  84.555  1.00 34.08      A    C  
ATOM   3393  O   SER A 437     -22.170 -16.961  83.479  1.00 33.08      A    O  
ATOM   3394  CB  SER A 437     -21.169 -17.417  86.548  1.00 31.68      A    C  
ATOM   3395  OG  SER A 437     -20.262 -16.593  85.873  1.00 30.17      A    O  
ATOM   3396  N   LEU A 438     -23.805 -16.933  85.030  1.00 34.04      A    N  
ATOM   3397  CA  LEU A 438     -24.667 -15.974  84.393  1.00 34.58      A    C  
ATOM   3398  C   LEU A 438     -24.114 -14.520  84.472  1.00 29.63      A    C  
ATOM   3399  O   LEU A 438     -23.788 -14.008  85.522  1.00 25.51      A    O  
ATOM   3400  CB  LEU A 438     -26.007 -16.064  85.114  1.00 33.31      A    C  
ATOM   3401  CG  LEU A 438     -27.346 -16.395  84.432  1.00 37.87      A    C  
ATOM   3402  CD1 LEU A 438     -28.378 -15.675  85.309  1.00 33.91      A    C  
ATOM   3403  CD2 LEU A 438     -27.478 -15.957  82.960  1.00 30.42      A    C  
ATOM   3404  N   SER A 439     -24.003 -13.841  83.355  1.00 28.08      A    N  
ATOM   3405  CA  SER A 439     -23.614 -12.417  83.422  1.00 27.80      A    C  
ATOM   3406  C   SER A 439     -24.659 -11.566  84.188  1.00 29.87      A    C  
ATOM   3407  O   SER A 439     -25.851 -11.879  84.175  1.00 28.47      A    O  
ATOM   3408  CB  SER A 439     -23.529 -11.872  82.008  1.00 24.90      A    C  
ATOM   3409  OG  SER A 439     -23.570 -10.482  81.995  1.00 21.54      A    O  
ATOM   3410  N   ARG A 440     -24.224 -10.484  84.828  1.00 29.41      A    N  
ATOM   3411  CA  ARG A 440     -25.181  -9.532  85.413  1.00 32.94      A    C  
ATOM   3412  C   ARG A 440     -26.070  -8.965  84.334  1.00 32.13      A    C  
ATOM   3413  O   ARG A 440     -27.185  -8.488  84.607  1.00 31.27      A    O  
ATOM   3414  CB  ARG A 440     -24.480  -8.386  86.179  1.00 35.26      A    C  
ATOM   3415  CG  ARG A 440     -23.418  -7.558  85.430  1.00 37.93      A    C  
ATOM   3416  CD  ARG A 440     -24.007  -6.347  84.677  1.00 41.60      A    C  
ATOM   3417  NE  ARG A 440     -23.007  -5.319  84.270  1.00 45.67      A    N  
ATOM   3418  CZ  ARG A 440     -23.198  -4.372  83.321  1.00 47.11      A    C  
ATOM   3419  NH1 ARG A 440     -22.216  -3.501  83.034  1.00 50.51      A    N1+
ATOM   3420  NH2 ARG A 440     -24.358  -4.266  82.655  1.00 38.63      A    N  
ATOM   3421  N   MET A 441     -25.593  -9.005  83.093  1.00 29.82      A    N  
ATOM   3422  CA  MET A 441     -26.364  -8.377  82.028  1.00 29.37      A    C  
ATOM   3423  C   MET A 441     -27.601  -9.178  81.687  1.00 28.75      A    C  
ATOM   3424  O   MET A 441     -28.534  -8.589  81.180  1.00 25.41      A    O  
ATOM   3425  CB  MET A 441     -25.580  -8.188  80.722  1.00 28.27      A    C  
ATOM   3426  CG  MET A 441     -24.434  -7.204  80.822  1.00 29.09      A    C  
ATOM   3427  SD  MET A 441     -23.639  -6.858  79.244  1.00 25.39      A    S  
ATOM   3428  CE  MET A 441     -23.474  -8.534  78.537  1.00 20.98      A    C  
ATOM   3429  N   VAL A 442     -27.597 -10.497  81.896  1.00 25.75      A    N  
ATOM   3430  CA  VAL A 442     -28.692 -11.356  81.360  1.00 27.23      A    C  
ATOM   3431  C   VAL A 442     -29.327 -12.308  82.410  1.00 32.62      A    C  
ATOM   3432  O   VAL A 442     -28.652 -12.799  83.330  1.00 38.64      A    O  
ATOM   3433  CB  VAL A 442     -28.205 -12.220  80.180  1.00 25.93      A    C  
ATOM   3434  CG1 VAL A 442     -28.177 -11.426  78.913  1.00 26.29      A    C  
ATOM   3435  CG2 VAL A 442     -26.830 -12.804  80.453  1.00 23.71      A    C  
ATOM   3436  N   THR A 443     -30.605 -12.601  82.277  1.00 28.59      A    N  
ATOM   3437  CA  THR A 443     -31.190 -13.616  83.154  1.00 27.75      A    C  
ATOM   3438  C   THR A 443     -31.102 -14.958  82.442  1.00 26.98      A    C  
ATOM   3439  O   THR A 443     -30.853 -15.033  81.233  1.00 24.86      A    O  
ATOM   3440  CB  THR A 443     -32.690 -13.390  83.427  1.00 27.44      A    C  
ATOM   3441  CG2 THR A 443     -32.978 -12.012  84.156  1.00 24.56      A    C  
ATOM   3442  OG1 THR A 443     -33.394 -13.495  82.170  1.00 27.59      A    O  
ATOM   3443  N   GLU A 444     -31.335 -16.024  83.195  1.00 24.61      A    N  
ATOM   3444  CA  GLU A 444     -31.310 -17.351  82.641  1.00 25.58      A    C  
ATOM   3445  C   GLU A 444     -32.445 -17.456  81.613  1.00 24.45      A    C  
ATOM   3446  O   GLU A 444     -32.333 -18.134  80.626  1.00 26.14      A    O  
ATOM   3447  CB  GLU A 444     -31.530 -18.353  83.805  1.00 28.92      A    C  
ATOM   3448  CG  GLU A 444     -31.591 -19.823  83.414  1.00 27.04      A    C  
ATOM   3449  CD  GLU A 444     -30.299 -20.302  82.743  1.00 32.62      A    C  
ATOM   3450  OE1 GLU A 444     -29.193 -19.956  83.226  1.00 29.47      A    O  
ATOM   3451  OE2 GLU A 444     -30.395 -21.039  81.727  1.00 35.16      A    O1-
ATOM   3452  N   GLU A 445     -33.564 -16.797  81.873  1.00 26.06      A    N  
ATOM   3453  CA  GLU A 445     -34.691 -16.759  80.912  1.00 27.16      A    C  
ATOM   3454  C   GLU A 445     -34.310 -16.124  79.588  1.00 22.03      A    C  
ATOM   3455  O   GLU A 445     -34.658 -16.647  78.536  1.00 22.90      A    O  
ATOM   3456  CB  GLU A 445     -35.920 -16.005  81.479  1.00 30.68      A    C  
ATOM   3457  CG  GLU A 445     -36.670 -16.748  82.598  1.00 38.30      A    C  
ATOM   3458  CD  GLU A 445     -35.765 -17.002  83.821  1.00 46.29      A    C  
ATOM   3459  OE1 GLU A 445     -34.924 -16.107  84.186  1.00 41.70      A    O  
ATOM   3460  OE2 GLU A 445     -35.858 -18.115  84.411  1.00 50.60      A    O1-
ATOM   3461  N   GLU A 446     -33.665 -14.968  79.652  1.00 20.19      A    N  
ATOM   3462  CA  GLU A 446     -33.171 -14.332  78.431  1.00 21.61      A    C  
ATOM   3463  C   GLU A 446     -32.143 -15.168  77.626  1.00 23.27      A    C  
ATOM   3464  O   GLU A 446     -32.254 -15.249  76.384  1.00 21.01      A    O  
ATOM   3465  CB  GLU A 446     -32.684 -12.959  78.740  1.00 22.25      A    C  
ATOM   3466  CG  GLU A 446     -33.818 -12.106  79.318  1.00 22.30      A    C  
ATOM   3467  CD  GLU A 446     -33.255 -10.798  79.883  1.00 23.71      A    C  
ATOM   3468  OE1 GLU A 446     -32.115 -10.777  80.349  1.00 25.50      A    O  
ATOM   3469  OE2 GLU A 446     -33.903  -9.761  79.818  1.00 29.49      A    O1-
ATOM   3470  N   ILE A 447     -31.197 -15.826  78.314  1.00 22.14      A    N  
ATOM   3471  CA  ILE A 447     -30.298 -16.768  77.649  1.00 21.69      A    C  
ATOM   3472  C   ILE A 447     -31.123 -17.840  76.911  1.00 21.27      A    C  
ATOM   3473  O   ILE A 447     -30.854 -18.144  75.746  1.00 21.49      A    O  
ATOM   3474  CB  ILE A 447     -29.327 -17.470  78.661  1.00 23.48      A    C  
ATOM   3475  CG1 ILE A 447     -28.226 -16.506  79.186  1.00 20.43      A    C  
ATOM   3476  CG2 ILE A 447     -28.707 -18.752  78.064  1.00 23.68      A    C  
ATOM   3477  CD1 ILE A 447     -27.269 -16.020  78.098  1.00 18.76      A    C  
ATOM   3478  N   GLN A 448     -32.117 -18.410  77.580  1.00 21.18      A    N  
ATOM   3479  CA  GLN A 448     -32.923 -19.494  76.968  1.00 25.04      A    C  
ATOM   3480  C   GLN A 448     -33.757 -19.035  75.726  1.00 24.71      A    C  
ATOM   3481  O   GLN A 448     -33.970 -19.818  74.806  1.00 24.61      A    O  
ATOM   3482  CB  GLN A 448     -33.840 -20.192  77.966  1.00 24.66      A    C  
ATOM   3483  CG  GLN A 448     -33.081 -21.007  79.038  1.00 28.03      A    C  
ATOM   3484  CD  GLN A 448     -31.998 -21.927  78.449  1.00 29.63      A    C  
ATOM   3485  NE2 GLN A 448     -30.793 -21.824  78.994  1.00 32.35      A    N  
ATOM   3486  OE1 GLN A 448     -32.243 -22.724  77.539  1.00 29.76      A    O  
ATOM   3487  N   PHE A 449     -34.156 -17.773  75.682  1.00 21.85      A    N  
ATOM   3488  CA  PHE A 449     -34.731 -17.227  74.441  1.00 20.20      A    C  
ATOM   3489  C   PHE A 449     -33.741 -17.272  73.279  1.00 18.83      A    C  
ATOM   3490  O   PHE A 449     -34.026 -17.825  72.230  1.00 16.52      A    O  
ATOM   3491  CB  PHE A 449     -35.243 -15.783  74.659  1.00 22.82      A    C  
ATOM   3492  CG  PHE A 449     -35.835 -15.202  73.397  1.00 24.62      A    C  
ATOM   3493  CD1 PHE A 449     -37.184 -15.406  73.083  1.00 24.30      A    C  
ATOM   3494  CD2 PHE A 449     -35.019 -14.525  72.482  1.00 23.42      A    C  
ATOM   3495  CE1 PHE A 449     -37.730 -14.875  71.896  1.00 24.46      A    C  
ATOM   3496  CE2 PHE A 449     -35.564 -13.991  71.325  1.00 23.12      A    C  
ATOM   3497  CZ  PHE A 449     -36.909 -14.162  71.038  1.00 21.24      A    C  
ATOM   3498  N   TYR A 450     -32.518 -16.769  73.480  1.00 17.33      A    N  
ATOM   3499  CA  TYR A 450     -31.519 -16.927  72.447  1.00 17.78      A    C  
ATOM   3500  C   TYR A 450     -31.300 -18.392  72.081  1.00 18.79      A    C  
ATOM   3501  O   TYR A 450     -31.241 -18.751  70.936  1.00 19.70      A    O  
ATOM   3502  CB  TYR A 450     -30.203 -16.279  72.892  1.00 16.39      A    C  
ATOM   3503  CG  TYR A 450     -30.216 -14.784  72.841  1.00 17.98      A    C  
ATOM   3504  CD1 TYR A 450     -30.598 -14.050  73.959  1.00 17.97      A    C  
ATOM   3505  CD2 TYR A 450     -29.811 -14.074  71.678  1.00 18.68      A    C  
ATOM   3506  CE1 TYR A 450     -30.564 -12.668  73.956  1.00 19.64      A    C  
ATOM   3507  CE2 TYR A 450     -29.817 -12.660  71.674  1.00 17.97      A    C  
ATOM   3508  CZ  TYR A 450     -30.183 -11.972  72.811  1.00 17.79      A    C  
ATOM   3509  OH  TYR A 450     -30.182 -10.604  72.893  1.00 17.74      A    O  
ATOM   3510  N   VAL A 451     -31.176 -19.270  73.076  1.00 21.99      A    N  
ATOM   3511  CA  VAL A 451     -30.910 -20.671  72.778  1.00 20.29      A    C  
ATOM   3512  C   VAL A 451     -32.035 -21.167  71.866  1.00 21.15      A    C  
ATOM   3513  O   VAL A 451     -31.777 -21.831  70.836  1.00 21.02      A    O  
ATOM   3514  CB  VAL A 451     -30.893 -21.511  74.105  1.00 21.83      A    C  
ATOM   3515  CG1 VAL A 451     -31.138 -23.014  73.820  1.00 19.39      A    C  
ATOM   3516  CG2 VAL A 451     -29.628 -21.219  74.934  1.00 19.94      A    C  
ATOM   3517  N   GLN A 452     -33.285 -20.877  72.245  1.00 20.78      A    N  
ATOM   3518  CA  GLN A 452     -34.440 -21.370  71.463  1.00 23.79      A    C  
ATOM   3519  C   GLN A 452     -34.426 -20.812  70.028  1.00 21.97      A    C  
ATOM   3520  O   GLN A 452     -34.540 -21.580  69.087  1.00 22.62      A    O  
ATOM   3521  CB  GLN A 452     -35.747 -21.158  72.225  1.00 27.97      A    C  
ATOM   3522  CG  GLN A 452     -37.001 -20.895  71.405  1.00 43.73      A    C  
ATOM   3523  CD  GLN A 452     -37.837 -19.739  72.034  1.00 58.28      A    C  
ATOM   3524  NE2 GLN A 452     -37.769 -18.537  71.421  1.00 44.85      A    N  
ATOM   3525  OE1 GLN A 452     -38.484 -19.917  73.094  1.00 65.38      A    O  
ATOM   3526  N   GLN A 453     -34.207 -19.501  69.861  1.00 20.13      A    N  
ATOM   3527  CA  GLN A 453     -34.023 -18.949  68.514  1.00 19.76      A    C  
ATOM   3528  C   GLN A 453     -32.964 -19.702  67.684  1.00 19.50      A    C  
ATOM   3529  O   GLN A 453     -33.183 -19.988  66.502  1.00 20.59      A    O  
ATOM   3530  CB  GLN A 453     -33.687 -17.442  68.539  1.00 17.02      A    C  
ATOM   3531  CG  GLN A 453     -34.773 -16.635  69.239  1.00 19.07      A    C  
ATOM   3532  CD  GLN A 453     -36.058 -16.655  68.442  1.00 19.43      A    C  
ATOM   3533  NE2 GLN A 453     -37.076 -17.319  68.952  1.00 19.19      A    N  
ATOM   3534  OE1 GLN A 453     -36.117 -16.083  67.369  1.00 20.56      A    O  
ATOM   3535  N   PHE A 454     -31.816 -19.976  68.285  1.00 17.00      A    N  
ATOM   3536  CA  PHE A 454     -30.731 -20.586  67.533  1.00 17.68      A    C  
ATOM   3537  C   PHE A 454     -30.871 -22.103  67.272  1.00 19.09      A    C  
ATOM   3538  O   PHE A 454     -30.161 -22.675  66.431  1.00 17.08      A    O  
ATOM   3539  CB  PHE A 454     -29.363 -20.243  68.153  1.00 16.60      A    C  
ATOM   3540  CG  PHE A 454     -28.875 -18.854  67.761  1.00 16.10      A    C  
ATOM   3541  CD1 PHE A 454     -29.376 -17.701  68.401  1.00 15.13      A    C  
ATOM   3542  CD2 PHE A 454     -27.933 -18.707  66.738  1.00 15.57      A    C  
ATOM   3543  CE1 PHE A 454     -28.939 -16.445  68.015  1.00 14.28      A    C  
ATOM   3544  CE2 PHE A 454     -27.480 -17.437  66.350  1.00 14.18      A    C  
ATOM   3545  CZ  PHE A 454     -28.005 -16.313  66.996  1.00 14.23      A    C  
ATOM   3546  N   LYS A 455     -31.809 -22.735  67.958  1.00 22.79      A    N  
ATOM   3547  CA  LYS A 455     -32.197 -24.082  67.565  1.00 26.63      A    C  
ATOM   3548  C   LYS A 455     -32.826 -24.164  66.174  1.00 27.95      A    C  
ATOM   3549  O   LYS A 455     -32.753 -25.220  65.561  1.00 27.73      A    O  
ATOM   3550  CB  LYS A 455     -33.117 -24.740  68.592  1.00 28.98      A    C  
ATOM   3551  CG  LYS A 455     -32.360 -25.141  69.835  1.00 34.32      A    C  
ATOM   3552  CD  LYS A 455     -33.237 -25.734  70.921  1.00 35.43      A    C  
ATOM   3553  CE  LYS A 455     -32.329 -26.508  71.888  1.00 40.59      A    C  
ATOM   3554  NZ  LYS A 455     -33.119 -27.256  72.917  1.00 42.78      A    N1+
ATOM   3555  N   LYS A 456     -33.433 -23.093  65.652  1.00 27.63      A    N  
ATOM   3556  CA  LYS A 456     -34.059 -23.224  64.328  1.00 25.23      A    C  
ATOM   3557  C   LYS A 456     -32.961 -23.307  63.240  1.00 25.31      A    C  
ATOM   3558  O   LYS A 456     -33.003 -24.160  62.392  1.00 27.40      A    O  
ATOM   3559  CB  LYS A 456     -34.984 -22.034  63.984  1.00 28.63      A    C  
ATOM   3560  CG  LYS A 456     -35.827 -21.498  65.140  1.00 36.58      A    C  
ATOM   3561  CD  LYS A 456     -36.173 -19.992  64.973  1.00 35.13      A    C  
ATOM   3562  CE  LYS A 456     -37.144 -19.497  66.038  1.00 38.87      A    C  
ATOM   3563  NZ  LYS A 456     -38.427 -20.237  66.083  1.00 33.45      A    N1+
ATOM   3564  N   SER A 457     -31.984 -22.427  63.198  1.00 21.77      A    N  
ATOM   3565  CA  SER A 457     -31.102 -22.548  62.063  1.00 22.78      A    C  
ATOM   3566  C   SER A 457     -29.643 -22.711  62.428  1.00 22.65      A    C  
ATOM   3567  O   SER A 457     -28.840 -22.722  61.515  1.00 22.66      A    O  
ATOM   3568  CB  SER A 457     -31.277 -21.340  61.125  1.00 23.11      A    C  
ATOM   3569  OG  SER A 457     -32.659 -21.148  60.794  1.00 23.71      A    O  
ATOM   3570  N   GLY A 458     -29.285 -22.773  63.723  1.00 22.96      A    N  
ATOM   3571  CA  GLY A 458     -27.862 -22.731  64.107  1.00 22.03      A    C  
ATOM   3572  C   GLY A 458     -27.037 -21.567  63.489  1.00 25.21      A    C  
ATOM   3573  O   GLY A 458     -27.549 -20.416  63.276  1.00 22.48      A    O  
ATOM   3574  N   PHE A 459     -25.744 -21.831  63.269  1.00 20.72      A    N  
ATOM   3575  CA  PHE A 459     -24.778 -20.744  63.181  1.00 19.81      A    C  
ATOM   3576  C   PHE A 459     -24.264 -20.581  61.801  1.00 17.61      A    C  
ATOM   3577  O   PHE A 459     -23.433 -19.736  61.590  1.00 17.16      A    O  
ATOM   3578  CB  PHE A 459     -23.611 -20.931  64.175  1.00 18.56      A    C  
ATOM   3579  CG  PHE A 459     -23.909 -20.384  65.540  1.00 19.21      A    C  
ATOM   3580  CD1 PHE A 459     -24.744 -21.090  66.435  1.00 18.42      A    C  
ATOM   3581  CD2 PHE A 459     -23.399 -19.130  65.913  1.00 19.50      A    C  
ATOM   3582  CE1 PHE A 459     -25.026 -20.555  67.695  1.00 18.22      A    C  
ATOM   3583  CE2 PHE A 459     -23.678 -18.590  67.137  1.00 20.02      A    C  
ATOM   3584  CZ  PHE A 459     -24.483 -19.308  68.044  1.00 20.87      A    C  
ATOM   3585  N   ARG A 460     -24.797 -21.338  60.848  1.00 17.92      A    N  
ATOM   3586  CA  ARG A 460     -24.267 -21.286  59.474  1.00 19.16      A    C  
ATOM   3587  C   ARG A 460     -24.525 -19.951  58.758  1.00 19.45      A    C  
ATOM   3588  O   ARG A 460     -23.625 -19.345  58.177  1.00 17.22      A    O  
ATOM   3589  CB  ARG A 460     -24.919 -22.380  58.612  1.00 21.66      A    C  
ATOM   3590  CG  ARG A 460     -24.239 -22.505  57.255  1.00 24.51      A    C  
ATOM   3591  CD  ARG A 460     -24.961 -23.563  56.394  1.00 27.12      A    C  
ATOM   3592  NE  ARG A 460     -24.445 -23.482  55.032  1.00 34.51      A    N  
ATOM   3593  CZ  ARG A 460     -23.912 -24.500  54.339  1.00 38.48      A    C  
ATOM   3594  NH1 ARG A 460     -23.415 -24.285  53.124  1.00 36.03      A    N1+
ATOM   3595  NH2 ARG A 460     -23.855 -25.720  54.857  1.00 35.00      A    N  
ATOM   3596  N   GLY A 461     -25.795 -19.544  58.748  1.00 19.11      A    N  
ATOM   3597  CA  GLY A 461     -26.154 -18.236  58.221  1.00 20.27      A    C  
ATOM   3598  C   GLY A 461     -25.447 -17.070  58.942  1.00 18.13      A    C  
ATOM   3599  O   GLY A 461     -24.911 -16.209  58.302  1.00 19.91      A    O  
ATOM   3600  N   PRO A 462     -25.502 -17.035  60.269  1.00 18.00      A    N  
ATOM   3601  CA  PRO A 462     -24.765 -16.039  61.013  1.00 15.90      A    C  
ATOM   3602  C   PRO A 462     -23.276 -15.943  60.660  1.00 16.50      A    C  
ATOM   3603  O   PRO A 462     -22.784 -14.824  60.469  1.00 14.98      A    O  
ATOM   3604  CB  PRO A 462     -24.967 -16.519  62.470  1.00 15.27      A    C  
ATOM   3605  CG  PRO A 462     -26.401 -17.005  62.460  1.00 13.60      A    C  
ATOM   3606  CD  PRO A 462     -26.393 -17.825  61.175  1.00 16.97      A    C  
ATOM   3607  N   LEU A 463     -22.573 -17.097  60.592  1.00 16.81      A    N  
ATOM   3608  CA  LEU A 463     -21.132 -17.140  60.311  1.00 17.40      A    C  
ATOM   3609  C   LEU A 463     -20.907 -16.713  58.909  1.00 16.13      A    C  
ATOM   3610  O   LEU A 463     -19.921 -16.037  58.614  1.00 18.47      A    O  
ATOM   3611  CB  LEU A 463     -20.518 -18.567  60.572  1.00 15.57      A    C  
ATOM   3612  CG  LEU A 463     -20.388 -18.871  62.062  1.00 16.22      A    C  
ATOM   3613  CD1 LEU A 463     -20.400 -20.384  62.455  1.00 15.37      A    C  
ATOM   3614  CD2 LEU A 463     -19.185 -18.116  62.663  1.00 14.39      A    C  
ATOM   3615  N   ASN A 464     -21.808 -17.093  58.024  1.00 15.94      A    N  
ATOM   3616  CA  ASN A 464     -21.670 -16.668  56.615  1.00 16.68      A    C  
ATOM   3617  C   ASN A 464     -21.514 -15.140  56.445  1.00 16.57      A    C  
ATOM   3618  O   ASN A 464     -20.973 -14.710  55.459  1.00 16.30      A    O  
ATOM   3619  CB  ASN A 464     -22.831 -17.159  55.751  1.00 16.47      A    C  
ATOM   3620  CG  ASN A 464     -22.710 -18.625  55.358  1.00 19.77      A    C  
ATOM   3621  ND2 ASN A 464     -23.771 -19.157  54.696  1.00 20.73      A    N  
ATOM   3622  OD1 ASN A 464     -21.714 -19.295  55.682  1.00 21.26      A    O  
ATOM   3623  N   TRP A 465     -22.004 -14.337  57.400  1.00 16.77      A    N  
ATOM   3624  CA  TRP A 465     -21.782 -12.864  57.347  1.00 18.53      A    C  
ATOM   3625  C   TRP A 465     -20.298 -12.475  57.306  1.00 18.99      A    C  
ATOM   3626  O   TRP A 465     -19.917 -11.425  56.711  1.00 21.36      A    O  
ATOM   3627  CB  TRP A 465     -22.439 -12.193  58.567  1.00 17.02      A    C  
ATOM   3628  CG  TRP A 465     -23.956 -12.031  58.492  1.00 15.56      A    C  
ATOM   3629  CD1 TRP A 465     -24.913 -13.023  58.537  1.00 15.98      A    C  
ATOM   3630  CD2 TRP A 465     -24.668 -10.781  58.420  1.00 14.72      A    C  
ATOM   3631  CE2 TRP A 465     -26.054 -11.076  58.422  1.00 15.13      A    C  
ATOM   3632  CE3 TRP A 465     -24.260  -9.444  58.398  1.00 14.06      A    C  
ATOM   3633  NE1 TRP A 465     -26.197 -12.445  58.462  1.00 16.14      A    N  
ATOM   3634  CZ2 TRP A 465     -27.058 -10.060  58.372  1.00 14.46      A    C  
ATOM   3635  CZ3 TRP A 465     -25.249  -8.446  58.325  1.00 13.46      A    C  
ATOM   3636  CH2 TRP A 465     -26.628  -8.773  58.362  1.00 14.20      A    C  
ATOM   3637  N   TYR A 466     -19.464 -13.340  57.904  1.00 15.88      A    N  
ATOM   3638  CA  TYR A 466     -18.022 -13.154  57.959  1.00 14.53      A    C  
ATOM   3639  C   TYR A 466     -17.319 -13.795  56.776  1.00 14.85      A    C  
ATOM   3640  O   TYR A 466     -16.110 -13.699  56.627  1.00 14.68      A    O  
ATOM   3641  CB  TYR A 466     -17.535 -13.877  59.190  1.00 14.81      A    C  
ATOM   3642  CG  TYR A 466     -17.649 -13.087  60.514  1.00 15.10      A    C  
ATOM   3643  CD1 TYR A 466     -16.791 -12.021  60.776  1.00 14.30      A    C  
ATOM   3644  CD2 TYR A 466     -18.636 -13.408  61.487  1.00 14.51      A    C  
ATOM   3645  CE1 TYR A 466     -16.835 -11.317  62.000  1.00 14.21      A    C  
ATOM   3646  CE2 TYR A 466     -18.677 -12.733  62.715  1.00 13.54      A    C  
ATOM   3647  CZ  TYR A 466     -17.770 -11.699  62.950  1.00 14.34      A    C  
ATOM   3648  OH  TYR A 466     -17.740 -10.965  64.118  1.00 15.46      A    O  
ATOM   3649  N   ARG A 467     -18.065 -14.474  55.924  1.00 15.63      A    N  
ATOM   3650  CA  ARG A 467     -17.404 -15.261  54.878  1.00 17.59      A    C  
ATOM   3651  C   ARG A 467     -17.482 -14.568  53.514  1.00 18.13      A    C  
ATOM   3652  O   ARG A 467     -17.330 -15.182  52.459  1.00 16.56      A    O  
ATOM   3653  CB  ARG A 467     -18.019 -16.687  54.831  1.00 18.10      A    C  
ATOM   3654  CG  ARG A 467     -17.624 -17.464  56.114  1.00 17.56      A    C  
ATOM   3655  CD  ARG A 467     -18.269 -18.813  56.182  1.00 16.75      A    C  
ATOM   3656  NE  ARG A 467     -17.801 -19.404  57.419  1.00 18.08      A    N  
ATOM   3657  CZ  ARG A 467     -18.463 -20.286  58.134  1.00 19.65      A    C  
ATOM   3658  NH1 ARG A 467     -17.898 -20.778  59.217  1.00 21.33      A    N1+
ATOM   3659  NH2 ARG A 467     -19.687 -20.709  57.768  1.00 20.87      A    N  
ATOM   3660  N   ASN A 468     -17.680 -13.271  53.515  1.00 20.41      A    N  
ATOM   3661  CA  ASN A 468     -17.739 -12.569  52.202  1.00 21.15      A    C  
ATOM   3662  C   ASN A 468     -16.752 -11.402  52.156  1.00 20.90      A    C  
ATOM   3663  O   ASN A 468     -17.004 -10.362  51.526  1.00 20.59      A    O  
ATOM   3664  CB  ASN A 468     -19.168 -12.055  52.005  1.00 20.40      A    C  
ATOM   3665  CG  ASN A 468     -20.129 -13.172  51.652  1.00 20.30      A    C  
ATOM   3666  ND2 ASN A 468     -20.887 -13.662  52.643  1.00 17.72      A    N  
ATOM   3667  OD1 ASN A 468     -20.185 -13.601  50.489  1.00 20.52      A    O  
ATOM   3668  N   MET A 469     -15.642 -11.554  52.854  1.00 21.45      A    N  
ATOM   3669  CA  MET A 469     -14.677 -10.454  52.977  1.00 24.67      A    C  
ATOM   3670  C   MET A 469     -14.296  -9.862  51.618  1.00 25.15      A    C  
ATOM   3671  O   MET A 469     -14.322  -8.641  51.442  1.00 22.96      A    O  
ATOM   3672  CB  MET A 469     -13.429 -10.879  53.761  1.00 22.38      A    C  
ATOM   3673  CG  MET A 469     -13.750 -11.158  55.242  1.00 26.67      A    C  
ATOM   3674  SD  MET A 469     -14.771  -9.887  56.098  1.00 33.02      A    S  
ATOM   3675  CE  MET A 469     -14.629 -10.407  57.822  1.00 29.40      A    C  
ATOM   3676  N   GLU A 470     -13.965 -10.737  50.667  1.00 24.28      A    N  
ATOM   3677  CA  GLU A 470     -13.460 -10.310  49.360  1.00 25.78      A    C  
ATOM   3678  C   GLU A 470     -14.568  -9.649  48.534  1.00 26.52      A    C  
ATOM   3679  O   GLU A 470     -14.399  -8.568  47.915  1.00 24.71      A    O  
ATOM   3680  CB  GLU A 470     -12.782 -11.480  48.635  1.00 26.87      A    C  
ATOM   3681  CG  GLU A 470     -11.433 -11.911  49.295  1.00 30.80      A    C  
ATOM   3682  CD  GLU A 470     -10.224 -10.987  48.926  1.00 40.03      A    C  
ATOM   3683  OE1 GLU A 470     -10.244 -10.335  47.842  1.00 36.34      A    O  
ATOM   3684  OE2 GLU A 470      -9.241 -10.894  49.742  1.00 47.66      A    O1-
ATOM   3685  N   ARG A 471     -15.715 -10.293  48.580  1.00 23.44      A    N  
ATOM   3686  CA  ARG A 471     -16.850  -9.872  47.833  1.00 23.18      A    C  
ATOM   3687  C   ARG A 471     -17.355  -8.504  48.380  1.00 22.05      A    C  
ATOM   3688  O   ARG A 471     -17.712  -7.618  47.592  1.00 20.06      A    O  
ATOM   3689  CB  ARG A 471     -17.879 -10.975  47.940  1.00 25.73      A    C  
ATOM   3690  CG  ARG A 471     -18.893 -11.087  46.829  1.00 27.85      A    C  
ATOM   3691  CD  ARG A 471     -19.876 -12.164  47.239  1.00 30.15      A    C  
ATOM   3692  NE  ARG A 471     -19.612 -13.462  46.612  1.00 38.70      A    N  
ATOM   3693  CZ  ARG A 471     -19.193 -14.610  47.190  1.00 42.64      A    C  
ATOM   3694  NH1 ARG A 471     -19.034 -15.642  46.364  1.00 42.02      A    N1+
ATOM   3695  NH2 ARG A 471     -18.916 -14.772  48.526  1.00 33.61      A    N  
ATOM   3696  N   ASN A 472     -17.394  -8.341  49.709  1.00 19.43      A    N  
ATOM   3697  CA  ASN A 472     -17.725  -7.055  50.316  1.00 19.92      A    C  
ATOM   3698  C   ASN A 472     -16.700  -5.971  50.012  1.00 18.97      A    C  
ATOM   3699  O   ASN A 472     -17.112  -4.821  49.800  1.00 20.40      A    O  
ATOM   3700  CB  ASN A 472     -17.906  -7.083  51.847  1.00 17.59      A    C  
ATOM   3701  CG  ASN A 472     -19.008  -7.994  52.270  1.00 18.70      A    C  
ATOM   3702  ND2 ASN A 472     -19.008  -8.361  53.546  1.00 17.08      A    N  
ATOM   3703  OD1 ASN A 472     -19.836  -8.414  51.456  1.00 20.23      A    O  
ATOM   3704  N   TRP A 473     -15.408  -6.313  50.066  1.00 18.30      A    N  
ATOM   3705  CA  TRP A 473     -14.344  -5.383  49.686  1.00 19.78      A    C  
ATOM   3706  C   TRP A 473     -14.537  -4.870  48.238  1.00 21.89      A    C  
ATOM   3707  O   TRP A 473     -14.496  -3.629  47.991  1.00 22.32      A    O  
ATOM   3708  CB  TRP A 473     -13.001  -6.051  49.839  1.00 19.44      A    C  
ATOM   3709  CG  TRP A 473     -11.758  -5.271  49.411  1.00 22.08      A    C  
ATOM   3710  CD1 TRP A 473     -11.060  -4.301  50.156  1.00 24.51      A    C  
ATOM   3711  CD2 TRP A 473     -11.022  -5.440  48.203  1.00 23.63      A    C  
ATOM   3712  CE2 TRP A 473      -9.914  -4.552  48.244  1.00 27.18      A    C  
ATOM   3713  CE3 TRP A 473     -11.173  -6.282  47.083  1.00 32.71      A    C  
ATOM   3714  NE1 TRP A 473      -9.960  -3.867  49.435  1.00 25.01      A    N  
ATOM   3715  CZ2 TRP A 473      -8.966  -4.466  47.185  1.00 29.37      A    C  
ATOM   3716  CZ3 TRP A 473     -10.238  -6.187  46.024  1.00 37.99      A    C  
ATOM   3717  CH2 TRP A 473      -9.150  -5.273  46.094  1.00 34.63      A    C  
ATOM   3718  N   LYS A 474     -14.741  -5.781  47.269  1.00 22.42      A    N  
ATOM   3719  CA  LYS A 474     -14.941  -5.331  45.882  1.00 22.53      A    C  
ATOM   3720  C   LYS A 474     -16.146  -4.361  45.732  1.00 23.20      A    C  
ATOM   3721  O   LYS A 474     -16.073  -3.348  45.029  1.00 23.22      A    O  
ATOM   3722  CB  LYS A 474     -15.131  -6.512  44.968  1.00 27.52      A    C  
ATOM   3723  CG  LYS A 474     -13.817  -7.140  44.579  1.00 33.47      A    C  
ATOM   3724  CD  LYS A 474     -14.112  -8.487  43.965  1.00 39.55      A    C  
ATOM   3725  CE  LYS A 474     -12.894  -9.377  44.153  1.00 43.83      A    C  
ATOM   3726  NZ  LYS A 474     -12.999 -10.564  43.257  1.00 48.06      A    N1+
ATOM   3727  N   TRP A 475     -17.264  -4.667  46.380  1.00 19.63      A    N  
ATOM   3728  CA  TRP A 475     -18.432  -3.781  46.284  1.00 19.01      A    C  
ATOM   3729  C   TRP A 475     -18.133  -2.440  46.974  1.00 17.52      A    C  
ATOM   3730  O   TRP A 475     -18.436  -1.395  46.422  1.00 17.81      A    O  
ATOM   3731  CB  TRP A 475     -19.632  -4.497  46.892  1.00 18.74      A    C  
ATOM   3732  CG  TRP A 475     -20.945  -3.839  46.809  1.00 22.56      A    C  
ATOM   3733  CD1 TRP A 475     -21.673  -3.569  45.652  1.00 23.05      A    C  
ATOM   3734  CD2 TRP A 475     -21.800  -3.491  47.895  1.00 21.67      A    C  
ATOM   3735  CE2 TRP A 475     -23.004  -2.983  47.335  1.00 22.53      A    C  
ATOM   3736  CE3 TRP A 475     -21.674  -3.566  49.295  1.00 25.43      A    C  
ATOM   3737  NE1 TRP A 475     -22.879  -3.015  45.971  1.00 21.09      A    N  
ATOM   3738  CZ2 TRP A 475     -24.066  -2.521  48.118  1.00 21.62      A    C  
ATOM   3739  CZ3 TRP A 475     -22.704  -3.079  50.078  1.00 22.46      A    C  
ATOM   3740  CH2 TRP A 475     -23.899  -2.566  49.477  1.00 23.01      A    C  
ATOM   3741  N   ALA A 476     -17.507  -2.480  48.155  1.00 16.61      A    N  
ATOM   3742  CA  ALA A 476     -17.194  -1.278  48.896  1.00 17.52      A    C  
ATOM   3743  C   ALA A 476     -16.273  -0.342  48.061  1.00 19.05      A    C  
ATOM   3744  O   ALA A 476     -16.384   0.871  48.181  1.00 17.96      A    O  
ATOM   3745  CB  ALA A 476     -16.528  -1.618  50.254  1.00 17.19      A    C  
ATOM   3746  N   CYS A 477     -15.379  -0.919  47.239  1.00 19.92      A    N  
ATOM   3747  CA  CYS A 477     -14.438  -0.135  46.439  1.00 22.40      A    C  
ATOM   3748  C   CYS A 477     -15.185   0.771  45.446  1.00 25.68      A    C  
ATOM   3749  O   CYS A 477     -14.705   1.878  45.140  1.00 24.88      A    O  
ATOM   3750  CB  CYS A 477     -13.401  -1.029  45.698  1.00 20.16      A    C  
ATOM   3751  SG  CYS A 477     -12.070  -1.541  46.851  1.00 23.57      A    S  
ATOM   3752  N   LYS A 478     -16.379   0.323  45.004  1.00 25.16      A    N  
ATOM   3753  CA  LYS A 478     -17.299   1.181  44.201  1.00 26.41      A    C  
ATOM   3754  C   LYS A 478     -17.680   2.526  44.857  1.00 26.97      A    C  
ATOM   3755  O   LYS A 478     -18.041   3.506  44.165  1.00 26.20      A    O  
ATOM   3756  CB  LYS A 478     -18.560   0.397  43.849  1.00 29.87      A    C  
ATOM   3757  CG  LYS A 478     -18.244  -0.853  43.041  1.00 31.03      A    C  
ATOM   3758  CD  LYS A 478     -19.462  -1.547  42.434  1.00 32.97      A    C  
ATOM   3759  CE  LYS A 478     -18.933  -2.739  41.602  1.00 36.46      A    C  
ATOM   3760  NZ  LYS A 478     -20.033  -3.636  41.151  1.00 41.47      A    N1+
ATOM   3761  N   SER A 479     -17.556   2.603  46.179  1.00 22.63      A    N  
ATOM   3762  CA  SER A 479     -18.124   3.727  46.900  1.00 22.82      A    C  
ATOM   3763  C   SER A 479     -17.060   4.689  47.425  1.00 22.99      A    C  
ATOM   3764  O   SER A 479     -17.358   5.564  48.210  1.00 23.65      A    O  
ATOM   3765  CB  SER A 479     -18.990   3.206  48.060  1.00 20.59      A    C  
ATOM   3766  OG  SER A 479     -18.177   2.707  49.133  1.00 18.69      A    O  
ATOM   3767  N   LEU A 480     -15.829   4.536  46.958  1.00 24.84      A    N  
ATOM   3768  CA  LEU A 480     -14.689   5.205  47.588  1.00 22.85      A    C  
ATOM   3769  C   LEU A 480     -14.656   6.682  47.211  1.00 24.09      A    C  
ATOM   3770  O   LEU A 480     -14.098   7.477  47.945  1.00 23.17      A    O  
ATOM   3771  CB  LEU A 480     -13.364   4.526  47.193  1.00 21.56      A    C  
ATOM   3772  CG  LEU A 480     -13.094   3.192  47.927  1.00 22.70      A    C  
ATOM   3773  CD1 LEU A 480     -11.858   2.485  47.377  1.00 21.84      A    C  
ATOM   3774  CD2 LEU A 480     -12.930   3.321  49.429  1.00 21.75      A    C  
ATOM   3775  N   GLY A 481     -15.291   7.063  46.099  1.00 22.68      A    N  
ATOM   3776  CA  GLY A 481     -15.477   8.500  45.842  1.00 23.19      A    C  
ATOM   3777  C   GLY A 481     -16.596   9.238  46.599  1.00 23.35      A    C  
ATOM   3778  O   GLY A 481     -16.689  10.473  46.528  1.00 21.25      A    O  
ATOM   3779  N   ARG A 482     -17.433   8.518  47.348  1.00 20.37      A    N  
ATOM   3780  CA  ARG A 482     -18.567   9.177  47.956  1.00 21.81      A    C  
ATOM   3781  C   ARG A 482     -18.260   9.611  49.378  1.00 22.43      A    C  
ATOM   3782  O   ARG A 482     -17.292   9.175  49.990  1.00 22.14      A    O  
ATOM   3783  CB  ARG A 482     -19.827   8.258  47.902  1.00 24.75      A    C  
ATOM   3784  CG  ARG A 482     -19.605   7.077  46.975  1.00 26.17      A    C  
ATOM   3785  CD  ARG A 482     -20.643   6.685  45.938  1.00 28.07      A    C  
ATOM   3786  NE  ARG A 482     -21.442   5.647  46.412  1.00 22.34      A    N  
ATOM   3787  CZ  ARG A 482     -21.790   4.474  45.860  1.00 22.39      A    C  
ATOM   3788  NH1 ARG A 482     -22.521   3.676  46.661  1.00 18.66      A    N1+
ATOM   3789  NH2 ARG A 482     -21.467   4.033  44.633  1.00 20.80      A    N  
ATOM   3790  N   LYS A 483     -19.116  10.454  49.923  1.00 23.91      A    N  
ATOM   3791  CA  LYS A 483     -19.114  10.734  51.361  1.00 23.12      A    C  
ATOM   3792  C   LYS A 483     -20.537  10.406  51.799  1.00 23.52      A    C  
ATOM   3793  O   LYS A 483     -21.418  10.335  50.948  1.00 22.67      A    O  
ATOM   3794  CB  LYS A 483     -18.760  12.182  51.628  1.00 23.25      A    C  
ATOM   3795  CG  LYS A 483     -17.258  12.414  51.366  1.00 26.70      A    C  
ATOM   3796  CD  LYS A 483     -16.867  13.873  51.612  1.00 29.78      A    C  
ATOM   3797  CE  LYS A 483     -15.359  14.091  51.394  1.00 32.50      A    C  
ATOM   3798  NZ  LYS A 483     -15.021  15.420  51.988  1.00 34.11      A    N1+
ATOM   3799  N   ILE A 484     -20.715  10.154  53.095  1.00 20.92      A    N  
ATOM   3800  CA  ILE A 484     -22.006  10.058  53.756  1.00 21.16      A    C  
ATOM   3801  C   ILE A 484     -22.417  11.440  54.283  1.00 19.40      A    C  
ATOM   3802  O   ILE A 484     -21.769  12.017  55.172  1.00 21.02      A    O  
ATOM   3803  CB  ILE A 484     -21.981   8.977  54.889  1.00 20.36      A    C  
ATOM   3804  CG1 ILE A 484     -21.588   7.603  54.297  1.00 19.47      A    C  
ATOM   3805  CG2 ILE A 484     -23.327   8.945  55.624  1.00 17.44      A    C  
ATOM   3806  CD1 ILE A 484     -21.345   6.494  55.322  1.00 19.19      A    C  
ATOM   3807  N   LEU A 485     -23.469  11.988  53.685  1.00 20.02      A    N  
ATOM   3808  CA  LEU A 485     -23.843  13.378  53.864  1.00 19.49      A    C  
ATOM   3809  C   LEU A 485     -25.267  13.439  54.436  1.00 19.73      A    C  
ATOM   3810  O   LEU A 485     -25.801  14.521  54.665  1.00 17.81      A    O  
ATOM   3811  CB  LEU A 485     -23.687  14.181  52.568  1.00 18.36      A    C  
ATOM   3812  CG  LEU A 485     -22.226  14.248  52.114  1.00 21.96      A    C  
ATOM   3813  CD1 LEU A 485     -22.063  14.876  50.715  1.00 22.83      A    C  
ATOM   3814  CD2 LEU A 485     -21.343  14.990  53.108  1.00 20.69      A    C  
ATOM   3815  N   ILE A 486     -25.879  12.281  54.717  1.00 18.67      A    N  
ATOM   3816  CA  ILE A 486     -27.189  12.301  55.443  1.00 16.37      A    C  
ATOM   3817  C   ILE A 486     -26.882  12.331  56.944  1.00 16.36      A    C  
ATOM   3818  O   ILE A 486     -25.755  12.085  57.322  1.00 18.43      A    O  
ATOM   3819  CB  ILE A 486     -28.072  11.063  55.078  1.00 16.32      A    C  
ATOM   3820  CG1 ILE A 486     -27.370   9.757  55.486  1.00 15.60      A    C  
ATOM   3821  CG2 ILE A 486     -28.350  11.014  53.562  1.00 16.29      A    C  
ATOM   3822  CD1 ILE A 486     -28.174   8.526  55.144  1.00 16.00      A    C  
ATOM   3823  N   PRO A 487     -27.886  12.595  57.803  1.00 17.28      A    N  
ATOM   3824  CA  PRO A 487     -27.651  12.629  59.251  1.00 18.38      A    C  
ATOM   3825  C   PRO A 487     -27.144  11.274  59.751  1.00 17.13      A    C  
ATOM   3826  O   PRO A 487     -27.667  10.224  59.358  1.00 18.11      A    O  
ATOM   3827  CB  PRO A 487     -29.047  13.001  59.834  1.00 17.39      A    C  
ATOM   3828  CG  PRO A 487     -29.816  13.624  58.670  1.00 15.90      A    C  
ATOM   3829  CD  PRO A 487     -29.325  12.840  57.474  1.00 15.41      A    C  
ATOM   3830  N   ALA A 488     -26.114  11.311  60.588  1.00 16.65      A    N  
ATOM   3831  CA  ALA A 488     -25.316  10.133  60.931  1.00 16.97      A    C  
ATOM   3832  C   ALA A 488     -24.767  10.272  62.354  1.00 17.71      A    C  
ATOM   3833  O   ALA A 488     -24.299  11.387  62.792  1.00 19.47      A    O  
ATOM   3834  CB  ALA A 488     -24.151   9.962  59.943  1.00 15.82      A    C  
ATOM   3835  N   LEU A 489     -24.781   9.155  63.076  1.00 15.54      A    N  
ATOM   3836  CA  LEU A 489     -24.400   9.098  64.489  1.00 14.12      A    C  
ATOM   3837  C   LEU A 489     -23.526   7.893  64.682  1.00 14.81      A    C  
ATOM   3838  O   LEU A 489     -23.890   6.770  64.273  1.00 13.40      A    O  
ATOM   3839  CB  LEU A 489     -25.630   8.954  65.415  1.00 14.81      A    C  
ATOM   3840  CG  LEU A 489     -25.440   8.777  66.935  1.00 14.44      A    C  
ATOM   3841  CD1 LEU A 489     -24.958  10.067  67.591  1.00 16.70      A    C  
ATOM   3842  CD2 LEU A 489     -26.683   8.277  67.673  1.00 15.14      A    C  
ATOM   3843  N   MET A 490     -22.397   8.103  65.355  1.00 16.63      A    N  
ATOM   3844  CA  MET A 490     -21.519   7.006  65.704  1.00 17.02      A    C  
ATOM   3845  C   MET A 490     -21.460   6.892  67.206  1.00 19.05      A    C  
ATOM   3846  O   MET A 490     -21.162   7.889  67.866  1.00 20.54      A    O  
ATOM   3847  CB  MET A 490     -20.129   7.227  65.095  1.00 16.20      A    C  
ATOM   3848  CG  MET A 490     -19.085   6.216  65.561  1.00 16.70      A    C  
ATOM   3849  SD  MET A 490     -19.381   4.633  64.761  1.00 19.24      A    S  
ATOM   3850  CE  MET A 490     -18.738   3.446  65.965  1.00 17.25      A    C  
ATOM   3851  N   VAL A 491     -21.755   5.714  67.767  1.00 17.80      A    N  
ATOM   3852  CA  VAL A 491     -21.716   5.540  69.236  1.00 17.68      A    C  
ATOM   3853  C   VAL A 491     -20.612   4.561  69.557  1.00 19.26      A    C  
ATOM   3854  O   VAL A 491     -20.637   3.402  69.104  1.00 18.54      A    O  
ATOM   3855  CB  VAL A 491     -23.050   5.050  69.832  1.00 16.57      A    C  
ATOM   3856  CG1 VAL A 491     -22.950   4.905  71.331  1.00 15.78      A    C  
ATOM   3857  CG2 VAL A 491     -24.174   5.974  69.434  1.00 14.79      A    C  
ATOM   3858  N   THR A 492     -19.604   5.046  70.285  1.00 18.42      A    N  
ATOM   3859  CA  THR A 492     -18.468   4.207  70.629  1.00 17.56      A    C  
ATOM   3860  C   THR A 492     -18.704   3.649  72.048  1.00 19.88      A    C  
ATOM   3861  O   THR A 492     -19.426   4.266  72.877  1.00 17.98      A    O  
ATOM   3862  CB  THR A 492     -17.127   4.979  70.611  1.00 15.76      A    C  
ATOM   3863  CG2 THR A 492     -16.611   5.191  69.197  1.00 14.19      A    C  
ATOM   3864  OG1 THR A 492     -17.276   6.212  71.352  1.00 13.31      A    O  
ATOM   3865  N   ALA A 493     -18.123   2.472  72.291  1.00 19.11      A    N  
ATOM   3866  CA  ALA A 493     -18.241   1.755  73.587  1.00 21.98      A    C  
ATOM   3867  C   ALA A 493     -16.841   1.626  74.209  1.00 20.77      A    C  
ATOM   3868  O   ALA A 493     -15.994   0.968  73.634  1.00 19.38      A    O  
ATOM   3869  CB  ALA A 493     -18.847   0.374  73.378  1.00 17.41      A    C  
ATOM   3870  N   GLU A 494     -16.608   2.229  75.378  1.00 24.46      A    N  
ATOM   3871  CA  GLU A 494     -15.230   2.391  75.850  1.00 24.39      A    C  
ATOM   3872  C   GLU A 494     -14.484   1.076  75.936  1.00 23.18      A    C  
ATOM   3873  O   GLU A 494     -13.350   0.972  75.510  1.00 26.55      A    O  
ATOM   3874  CB  GLU A 494     -15.216   3.057  77.214  1.00 27.08      A    C  
ATOM   3875  CG  GLU A 494     -13.806   3.030  77.828  1.00 28.97      A    C  
ATOM   3876  CD  GLU A 494     -13.787   3.571  79.272  1.00 35.21      A    C  
ATOM   3877  OE1 GLU A 494     -14.735   3.353  80.051  1.00 32.02      A    O  
ATOM   3878  OE2 GLU A 494     -12.821   4.259  79.634  1.00 45.79      A    O1-
ATOM   3879  N   LYS A 495     -15.147   0.053  76.438  1.00 21.22      A    N  
ATOM   3880  CA  LYS A 495     -14.510  -1.217  76.701  1.00 23.91      A    C  
ATOM   3881  C   LYS A 495     -14.925  -2.323  75.767  1.00 24.12      A    C  
ATOM   3882  O   LYS A 495     -14.829  -3.519  76.111  1.00 25.64      A    O  
ATOM   3883  CB  LYS A 495     -14.787  -1.629  78.160  1.00 27.25      A    C  
ATOM   3884  CG  LYS A 495     -14.028  -0.723  79.126  1.00 30.98      A    C  
ATOM   3885  CD  LYS A 495     -14.168  -1.144  80.568  1.00 35.26      A    C  
ATOM   3886  CE  LYS A 495     -13.302  -0.174  81.350  1.00 39.46      A    C  
ATOM   3887  NZ  LYS A 495     -13.897   0.056  82.691  1.00 48.81      A    N1+
ATOM   3888  N   ASP A 496     -15.409  -1.953  74.582  1.00 21.98      A    N  
ATOM   3889  CA  ASP A 496     -15.503  -2.981  73.524  1.00 22.90      A    C  
ATOM   3890  C   ASP A 496     -14.073  -3.222  72.987  1.00 22.08      A    C  
ATOM   3891  O   ASP A 496     -13.435  -2.337  72.344  1.00 19.36      A    O  
ATOM   3892  CB  ASP A 496     -16.512  -2.591  72.423  1.00 21.50      A    C  
ATOM   3893  CG  ASP A 496     -16.677  -3.657  71.350  1.00 21.02      A    C  
ATOM   3894  OD1 ASP A 496     -15.751  -4.455  71.215  1.00 20.66      A    O  
ATOM   3895  OD2 ASP A 496     -17.748  -3.695  70.632  1.00 19.24      A    O1-
ATOM   3896  N   PHE A 497     -13.575  -4.427  73.248  1.00 24.06      A    N  
ATOM   3897  CA  PHE A 497     -12.194  -4.757  72.900  1.00 27.61      A    C  
ATOM   3898  C   PHE A 497     -12.000  -5.304  71.513  1.00 26.74      A    C  
ATOM   3899  O   PHE A 497     -10.870  -5.518  71.090  1.00 29.32      A    O  
ATOM   3900  CB  PHE A 497     -11.612  -5.690  73.972  1.00 31.19      A    C  
ATOM   3901  CG  PHE A 497     -11.512  -5.021  75.310  1.00 35.23      A    C  
ATOM   3902  CD1 PHE A 497     -12.018  -5.628  76.470  1.00 38.24      A    C  
ATOM   3903  CD2 PHE A 497     -10.970  -3.728  75.410  1.00 40.74      A    C  
ATOM   3904  CE1 PHE A 497     -11.946  -4.974  77.715  1.00 38.32      A    C  
ATOM   3905  CE2 PHE A 497     -10.899  -3.061  76.653  1.00 40.82      A    C  
ATOM   3906  CZ  PHE A 497     -11.373  -3.695  77.802  1.00 40.19      A    C  
ATOM   3907  N   VAL A 498     -13.093  -5.551  70.800  1.00 23.80      A    N  
ATOM   3908  CA  VAL A 498     -13.040  -5.986  69.395  1.00 21.74      A    C  
ATOM   3909  C   VAL A 498     -13.249  -4.768  68.476  1.00 23.33      A    C  
ATOM   3910  O   VAL A 498     -12.427  -4.483  67.549  1.00 24.20      A    O  
ATOM   3911  CB  VAL A 498     -14.109  -7.064  69.111  1.00 23.66      A    C  
ATOM   3912  CG1 VAL A 498     -13.927  -7.650  67.728  1.00 23.30      A    C  
ATOM   3913  CG2 VAL A 498     -14.036  -8.147  70.167  1.00 22.96      A    C  
ATOM   3914  N   LEU A 499     -14.350  -4.053  68.723  1.00 20.22      A    N  
ATOM   3915  CA  LEU A 499     -14.657  -2.836  67.960  1.00 20.66      A    C  
ATOM   3916  C   LEU A 499     -14.303  -1.625  68.846  1.00 20.05      A    C  
ATOM   3917  O   LEU A 499     -15.182  -1.054  69.497  1.00 20.07      A    O  
ATOM   3918  CB  LEU A 499     -16.139  -2.806  67.549  1.00 18.25      A    C  
ATOM   3919  CG  LEU A 499     -16.622  -3.979  66.668  1.00 21.36      A    C  
ATOM   3920  CD1 LEU A 499     -18.125  -3.867  66.309  1.00 18.80      A    C  
ATOM   3921  CD2 LEU A 499     -15.734  -4.129  65.403  1.00 20.90      A    C  
ATOM   3922  N   VAL A 500     -13.019  -1.276  68.917  1.00 21.03      A    N  
ATOM   3923  CA  VAL A 500     -12.574  -0.284  69.905  1.00 21.62      A    C  
ATOM   3924  C   VAL A 500     -12.889   1.131  69.445  1.00 21.08      A    C  
ATOM   3925  O   VAL A 500     -12.877   1.380  68.247  1.00 23.90      A    O  
ATOM   3926  CB  VAL A 500     -11.055  -0.461  70.249  1.00 22.66      A    C  
ATOM   3927  CG1 VAL A 500     -10.796  -1.901  70.668  1.00 24.43      A    C  
ATOM   3928  CG2 VAL A 500     -10.184  -0.160  69.036  1.00 22.78      A    C  
ATOM   3929  N   PRO A 501     -13.120   2.085  70.383  1.00 21.19      A    N  
ATOM   3930  CA  PRO A 501     -13.448   3.495  70.018  1.00 20.92      A    C  
ATOM   3931  C   PRO A 501     -12.516   4.133  69.018  1.00 23.67      A    C  
ATOM   3932  O   PRO A 501     -12.985   4.857  68.108  1.00 23.47      A    O  
ATOM   3933  CB  PRO A 501     -13.371   4.251  71.365  1.00 20.38      A    C  
ATOM   3934  CG  PRO A 501     -13.711   3.197  72.364  1.00 20.54      A    C  
ATOM   3935  CD  PRO A 501     -13.236   1.858  71.829  1.00 18.53      A    C  
ATOM   3936  N   GLN A 502     -11.213   3.869  69.164  1.00 26.74      A    N  
ATOM   3937  CA  GLN A 502     -10.176   4.543  68.347  1.00 28.47      A    C  
ATOM   3938  C   GLN A 502     -10.210   4.110  66.881  1.00 27.16      A    C  
ATOM   3939  O   GLN A 502      -9.779   4.853  65.996  1.00 31.17      A    O  
ATOM   3940  CB  GLN A 502      -8.760   4.419  68.962  1.00 33.08      A    C  
ATOM   3941  CG  GLN A 502      -7.851   3.397  68.319  1.00 47.45      A    C  
ATOM   3942  CD  GLN A 502      -6.400   3.382  68.874  1.00 59.85      A    C  
ATOM   3943  NE2 GLN A 502      -5.681   2.277  68.621  1.00 56.93      A    N  
ATOM   3944  OE1 GLN A 502      -5.936   4.341  69.515  1.00 62.99      A    O  
ATOM   3945  N   MET A 503     -10.764   2.943  66.601  1.00 26.91      A    N  
ATOM   3946  CA  MET A 503     -10.980   2.519  65.195  1.00 26.64      A    C  
ATOM   3947  C   MET A 503     -11.934   3.488  64.472  1.00 23.80      A    C  
ATOM   3948  O   MET A 503     -11.931   3.516  63.283  1.00 20.58      A    O  
ATOM   3949  CB  MET A 503     -11.612   1.138  65.114  1.00 29.64      A    C  
ATOM   3950  CG  MET A 503     -10.719  -0.094  65.201  1.00 35.99      A    C  
ATOM   3951  SD  MET A 503     -11.764  -1.609  65.213  1.00 46.66      A    S  
ATOM   3952  CE  MET A 503     -12.054  -1.901  63.464  1.00 39.12      A    C  
ATOM   3953  N   SER A 504     -12.737   4.277  65.198  1.00 22.30      A    N  
ATOM   3954  CA  SER A 504     -13.645   5.235  64.554  1.00 21.17      A    C  
ATOM   3955  C   SER A 504     -13.066   6.637  64.306  1.00 23.61      A    C  
ATOM   3956  O   SER A 504     -13.776   7.507  63.770  1.00 25.21      A    O  
ATOM   3957  CB  SER A 504     -14.900   5.400  65.379  1.00 20.22      A    C  
ATOM   3958  OG  SER A 504     -14.693   6.307  66.453  1.00 22.09      A    O  
ATOM   3959  N   GLN A 505     -11.799   6.843  64.672  1.00 23.38      A    N  
ATOM   3960  CA  GLN A 505     -11.211   8.185  64.837  1.00 26.66      A    C  
ATOM   3961  C   GLN A 505     -11.097   8.985  63.569  1.00 27.54      A    C  
ATOM   3962  O   GLN A 505     -10.970  10.206  63.650  1.00 27.12      A    O  
ATOM   3963  CB  GLN A 505      -9.795   8.110  65.443  1.00 27.59      A    C  
ATOM   3964  CG  GLN A 505      -8.752   7.486  64.518  1.00 27.62      A    C  
ATOM   3965  CD  GLN A 505      -7.424   7.308  65.236  1.00 39.30      A    C  
ATOM   3966  NE2 GLN A 505      -6.758   6.176  65.020  1.00 36.47      A    N  
ATOM   3967  OE1 GLN A 505      -7.002   8.187  65.978  1.00 45.42      A    O  
ATOM   3968  N   HIS A 506     -11.119   8.327  62.411  1.00 25.05      A    N  
ATOM   3969  CA  HIS A 506     -11.038   9.081  61.156  1.00 28.60      A    C  
ATOM   3970  C   HIS A 506     -12.364   9.292  60.453  1.00 25.98      A    C  
ATOM   3971  O   HIS A 506     -12.408   9.806  59.306  1.00 24.49      A    O  
ATOM   3972  CB  HIS A 506     -10.027   8.424  60.202  1.00 33.07      A    C  
ATOM   3973  CG  HIS A 506      -8.643   8.405  60.767  1.00 41.41      A    C  
ATOM   3974  CD2 HIS A 506      -7.848   7.381  61.169  1.00 44.23      A    C  
ATOM   3975  ND1 HIS A 506      -7.954   9.567  61.059  1.00 41.25      A    N  
ATOM   3976  CE1 HIS A 506      -6.785   9.257  61.594  1.00 42.05      A    C  
ATOM   3977  NE2 HIS A 506      -6.701   7.942  61.679  1.00 38.41      A    N  
ATOM   3978  N   MET A 507     -13.450   8.860  61.082  1.00 21.47      A    N  
ATOM   3979  CA  MET A 507     -14.725   8.838  60.355  1.00 22.52      A    C  
ATOM   3980  C   MET A 507     -15.163  10.195  59.777  1.00 22.66      A    C  
ATOM   3981  O   MET A 507     -15.824  10.216  58.725  1.00 24.37      A    O  
ATOM   3982  CB  MET A 507     -15.838   8.201  61.211  1.00 20.69      A    C  
ATOM   3983  CG  MET A 507     -15.652   6.672  61.398  1.00 18.93      A    C  
ATOM   3984  SD  MET A 507     -16.954   6.044  62.474  1.00 19.53      A    S  
ATOM   3985  CE  MET A 507     -18.452   6.510  61.609  1.00 16.83      A    C  
ATOM   3986  N   GLU A 508     -14.825  11.309  60.459  1.00 20.82      A    N  
ATOM   3987  CA  GLU A 508     -15.175  12.654  59.936  1.00 22.73      A    C  
ATOM   3988  C   GLU A 508     -14.608  12.948  58.550  1.00 22.93      A    C  
ATOM   3989  O   GLU A 508     -15.118  13.843  57.902  1.00 22.77      A    O  
ATOM   3990  CB  GLU A 508     -14.861  13.814  60.920  1.00 20.41      A    C  
ATOM   3991  CG  GLU A 508     -15.804  13.840  62.115  1.00 20.63      A    C  
ATOM   3992  CD  GLU A 508     -15.432  12.824  63.201  1.00 21.31      A    C  
ATOM   3993  OE1 GLU A 508     -14.546  11.981  62.969  1.00 21.05      A    O  
ATOM   3994  OE2 GLU A 508     -16.052  12.831  64.277  1.00 21.05      A    O1-
ATOM   3995  N   ASP A 509     -13.574  12.228  58.097  1.00 22.23      A    N  
ATOM   3996  CA  ASP A 509     -13.062  12.399  56.708  1.00 25.56      A    C  
ATOM   3997  C   ASP A 509     -14.118  11.972  55.639  1.00 28.90      A    C  
ATOM   3998  O   ASP A 509     -14.168  12.544  54.550  1.00 26.48      A    O  
ATOM   3999  CB  ASP A 509     -11.743  11.596  56.500  1.00 26.96      A    C  
ATOM   4000  CG  ASP A 509     -10.593  12.103  57.424  1.00 29.89      A    C  
ATOM   4001  OD1 ASP A 509      -9.565  11.439  57.585  1.00 29.12      A    O  
ATOM   4002  OD2 ASP A 509     -10.728  13.169  58.041  1.00 30.82      A    O1-
ATOM   4003  N   TRP A 510     -14.979  11.010  55.994  1.00 25.67      A    N  
ATOM   4004  CA  TRP A 510     -15.941  10.431  55.069  1.00 24.47      A    C  
ATOM   4005  C   TRP A 510     -17.339  10.887  55.394  1.00 23.06      A    C  
ATOM   4006  O   TRP A 510     -18.275  10.763  54.582  1.00 23.80      A    O  
ATOM   4007  CB  TRP A 510     -15.869   8.896  55.215  1.00 31.14      A    C  
ATOM   4008  CG  TRP A 510     -14.612   8.411  54.651  1.00 37.97      A    C  
ATOM   4009  CD1 TRP A 510     -13.353   8.447  55.233  1.00 39.63      A    C  
ATOM   4010  CD2 TRP A 510     -14.439   7.918  53.322  1.00 48.42      A    C  
ATOM   4011  CE2 TRP A 510     -13.046   7.652  53.156  1.00 51.74      A    C  
ATOM   4012  CE3 TRP A 510     -15.336   7.629  52.253  1.00 42.51      A    C  
ATOM   4013  NE1 TRP A 510     -12.413   7.998  54.337  1.00 46.97      A    N  
ATOM   4014  CZ2 TRP A 510     -12.517   7.112  51.936  1.00 50.95      A    C  
ATOM   4015  CZ3 TRP A 510     -14.825   7.100  51.055  1.00 45.24      A    C  
ATOM   4016  CH2 TRP A 510     -13.415   6.857  50.896  1.00 39.19      A    C  
ATOM   4017  N   ILE A 511     -17.505  11.366  56.616  1.00 19.96      A    N  
ATOM   4018  CA  ILE A 511     -18.835  11.729  57.096  1.00 21.04      A    C  
ATOM   4019  C   ILE A 511     -18.664  13.061  57.832  1.00 20.45      A    C  
ATOM   4020  O   ILE A 511     -18.695  13.075  59.080  1.00 20.48      A    O  
ATOM   4021  CB  ILE A 511     -19.389  10.663  58.099  1.00 19.69      A    C  
ATOM   4022  CG1 ILE A 511     -19.132   9.218  57.585  1.00 21.14      A    C  
ATOM   4023  CG2 ILE A 511     -20.852  11.005  58.430  1.00 18.33      A    C  
ATOM   4024  CD1 ILE A 511     -19.754   8.095  58.417  1.00 21.80      A    C  
ATOM   4025  N   PRO A 512     -18.415  14.167  57.093  1.00 21.64      A    N  
ATOM   4026  CA  PRO A 512     -17.989  15.437  57.786  1.00 21.16      A    C  
ATOM   4027  C   PRO A 512     -18.964  15.944  58.857  1.00 24.35      A    C  
ATOM   4028  O   PRO A 512     -18.533  16.591  59.825  1.00 26.20      A    O  
ATOM   4029  CB  PRO A 512     -17.873  16.462  56.621  1.00 21.01      A    C  
ATOM   4030  CG  PRO A 512     -18.597  15.829  55.445  1.00 20.29      A    C  
ATOM   4031  CD  PRO A 512     -18.362  14.324  55.621  1.00 21.77      A    C  
ATOM   4032  N   HIS A 513     -20.264  15.687  58.727  1.00 22.69      A    N  
ATOM   4033  CA  HIS A 513     -21.147  16.195  59.807  1.00 26.31      A    C  
ATOM   4034  C   HIS A 513     -21.596  15.146  60.829  1.00 22.69      A    C  
ATOM   4035  O   HIS A 513     -22.586  15.353  61.534  1.00 22.50      A    O  
ATOM   4036  CB  HIS A 513     -22.340  16.930  59.188  1.00 31.15      A    C  
ATOM   4037  CG  HIS A 513     -21.891  18.061  58.327  1.00 41.22      A    C  
ATOM   4038  CD2 HIS A 513     -21.887  18.202  56.982  1.00 42.43      A    C  
ATOM   4039  ND1 HIS A 513     -21.282  19.196  58.849  1.00 38.89      A    N  
ATOM   4040  CE1 HIS A 513     -20.957  19.998  57.854  1.00 44.49      A    C  
ATOM   4041  NE2 HIS A 513     -21.316  19.421  56.714  1.00 45.50      A    N  
ATOM   4042  N   LEU A 514     -20.901  14.010  60.841  1.00 21.09      A    N  
ATOM   4043  CA  LEU A 514     -21.082  12.943  61.867  1.00 19.89      A    C  
ATOM   4044  C   LEU A 514     -21.315  13.521  63.266  1.00 20.76      A    C  
ATOM   4045  O   LEU A 514     -20.552  14.347  63.709  1.00 21.37      A    O  
ATOM   4046  CB  LEU A 514     -19.822  12.057  61.896  1.00 16.64      A    C  
ATOM   4047  CG  LEU A 514     -19.897  10.841  62.848  1.00 17.89      A    C  
ATOM   4048  CD1 LEU A 514     -20.928   9.807  62.403  1.00 13.94      A    C  
ATOM   4049  CD2 LEU A 514     -18.529  10.158  62.997  1.00 16.46      A    C  
ATOM   4050  N   LYS A 515     -22.362  13.087  63.961  1.00 20.94      A    N  
ATOM   4051  CA  LYS A 515     -22.476  13.269  65.382  1.00 19.33      A    C  
ATOM   4052  C   LYS A 515     -22.052  11.995  66.150  1.00 21.17      A    C  
ATOM   4053  O   LYS A 515     -22.059  10.881  65.587  1.00 20.21      A    O  
ATOM   4054  CB  LYS A 515     -23.933  13.594  65.696  1.00 20.21      A    C  
ATOM   4055  CG  LYS A 515     -24.410  14.833  64.934  1.00 20.07      A    C  
ATOM   4056  CD  LYS A 515     -25.571  15.499  65.636  1.00 25.08      A    C  
ATOM   4057  CE  LYS A 515     -25.702  16.952  65.139  1.00 26.01      A    C  
ATOM   4058  NZ  LYS A 515     -27.113  17.253  65.510  1.00 30.18      A    N1+
ATOM   4059  N   ARG A 516     -21.738  12.153  67.438  1.00 18.24      A    N  
ATOM   4060  CA  ARG A 516     -21.128  11.092  68.240  1.00 17.17      A    C  
ATOM   4061  C   ARG A 516     -21.835  10.926  69.589  1.00 17.98      A    C  
ATOM   4062  O   ARG A 516     -22.377  11.869  70.147  1.00 19.09      A    O  
ATOM   4063  CB  ARG A 516     -19.632  11.360  68.432  1.00 18.08      A    C  
ATOM   4064  CG  ARG A 516     -18.803  11.041  67.179  1.00 20.33      A    C  
ATOM   4065  CD  ARG A 516     -17.330  11.339  67.366  1.00 21.11      A    C  
ATOM   4066  NE  ARG A 516     -16.494  10.984  66.211  1.00 21.44      A    N  
ATOM   4067  CZ  ARG A 516     -15.995   9.762  65.988  1.00 22.21      A    C  
ATOM   4068  NH1 ARG A 516     -15.192   9.538  64.962  1.00 19.29      A    N1+
ATOM   4069  NH2 ARG A 516     -16.319   8.751  66.799  1.00 21.19      A    N  
ATOM   4070  N   GLY A 517     -21.860   9.728  70.110  1.00 17.58      A    N  
ATOM   4071  CA  GLY A 517     -22.054   9.573  71.552  1.00 18.57      A    C  
ATOM   4072  C   GLY A 517     -20.975   8.575  71.961  1.00 18.65      A    C  
ATOM   4073  O   GLY A 517     -20.319   7.925  71.117  1.00 19.67      A    O  
ATOM   4074  N   HIS A 518     -20.787   8.403  73.243  1.00 21.16      A    N  
ATOM   4075  CA  HIS A 518     -19.692   7.516  73.703  1.00 23.12      A    C  
ATOM   4076  C   HIS A 518     -20.193   6.979  75.029  1.00 22.92      A    C  
ATOM   4077  O   HIS A 518     -20.723   7.732  75.852  1.00 20.51      A    O  
ATOM   4078  CB  HIS A 518     -18.353   8.305  73.887  1.00 23.37      A    C  
ATOM   4079  CG  HIS A 518     -17.233   7.475  74.458  1.00 24.94      A    C  
ATOM   4080  CD2 HIS A 518     -16.605   7.534  75.658  1.00 23.07      A    C  
ATOM   4081  ND1 HIS A 518     -16.682   6.392  73.788  1.00 25.68      A    N  
ATOM   4082  CE1 HIS A 518     -15.760   5.825  74.553  1.00 22.36      A    C  
ATOM   4083  NE2 HIS A 518     -15.681   6.516  75.679  1.00 22.26      A    N  
ATOM   4084  N   ILE A 519     -20.089   5.674  75.231  1.00 19.61      A    N  
ATOM   4085  CA  ILE A 519     -20.561   5.143  76.497  1.00 19.34      A    C  
ATOM   4086  C   ILE A 519     -19.378   4.521  77.268  1.00 19.30      A    C  
ATOM   4087  O   ILE A 519     -18.690   3.627  76.787  1.00 21.00      A    O  
ATOM   4088  CB  ILE A 519     -21.670   4.106  76.254  1.00 16.53      A    C  
ATOM   4089  CG1 ILE A 519     -22.796   4.789  75.423  1.00 16.05      A    C  
ATOM   4090  CG2 ILE A 519     -22.186   3.631  77.620  1.00 19.26      A    C  
ATOM   4091  CD1 ILE A 519     -23.892   3.813  75.007  1.00 15.44      A    C  
ATOM   4092  N   GLU A 520     -19.115   5.043  78.431  1.00 21.08      A    N  
ATOM   4093  CA  GLU A 520     -17.987   4.578  79.229  1.00 25.26      A    C  
ATOM   4094  C   GLU A 520     -18.400   3.332  79.961  1.00 23.20      A    C  
ATOM   4095  O   GLU A 520     -19.585   3.187  80.248  1.00 24.22      A    O  
ATOM   4096  CB  GLU A 520     -17.652   5.652  80.256  1.00 29.62      A    C  
ATOM   4097  CG  GLU A 520     -16.863   6.791  79.659  1.00 37.45      A    C  
ATOM   4098  CD  GLU A 520     -16.548   7.854  80.674  1.00 42.81      A    C  
ATOM   4099  OE1 GLU A 520     -15.425   8.375  80.667  1.00 59.04      A    O  
ATOM   4100  OE2 GLU A 520     -17.414   8.149  81.497  1.00 49.17      A    O1-
ATOM   4101  N   ASP A 521     -17.438   2.453  80.259  1.00 25.32      A    N  
ATOM   4102  CA  ASP A 521     -17.635   1.232  81.057  1.00 26.83      A    C  
ATOM   4103  C   ASP A 521     -18.649   0.297  80.355  1.00 29.58      A    C  
ATOM   4104  O   ASP A 521     -19.452  -0.393  81.025  1.00 27.99      A    O  
ATOM   4105  CB  ASP A 521     -18.134   1.585  82.466  1.00 35.36      A    C  
ATOM   4106  CG  ASP A 521     -17.898   0.447  83.487  1.00 51.06      A    C  
ATOM   4107  OD1 ASP A 521     -18.633   0.397  84.497  1.00 59.13      A    O  
ATOM   4108  OD2 ASP A 521     -16.989  -0.410  83.289  1.00 56.30      A    O1-
ATOM   4109  N   CYS A 522     -18.629   0.301  79.016  1.00 24.01      A    N  
ATOM   4110  CA  CYS A 522     -19.591  -0.446  78.223  1.00 21.46      A    C  
ATOM   4111  C   CYS A 522     -18.825  -1.380  77.340  1.00 19.83      A    C  
ATOM   4112  O   CYS A 522     -17.964  -0.951  76.558  1.00 19.27      A    O  
ATOM   4113  CB  CYS A 522     -20.345   0.520  77.319  1.00 21.93      A    C  
ATOM   4114  SG  CYS A 522     -21.664  -0.253  76.389  1.00 23.93      A    S  
ATOM   4115  N   GLY A 523     -19.126  -2.660  77.425  1.00 17.50      A    N  
ATOM   4116  CA  GLY A 523     -18.396  -3.615  76.620  1.00 19.03      A    C  
ATOM   4117  C   GLY A 523     -19.054  -3.729  75.237  1.00 21.48      A    C  
ATOM   4118  O   GLY A 523     -19.716  -2.779  74.771  1.00 21.98      A    O  
ATOM   4119  N   HIS A 524     -18.829  -4.866  74.565  1.00 19.82      A    N  
ATOM   4120  CA  HIS A 524     -19.318  -5.113  73.213  1.00 19.70      A    C  
ATOM   4121  C   HIS A 524     -20.869  -5.219  73.060  1.00 20.00      A    C  
ATOM   4122  O   HIS A 524     -21.386  -4.831  72.021  1.00 19.63      A    O  
ATOM   4123  CB  HIS A 524     -18.709  -6.411  72.610  1.00 19.25      A    C  
ATOM   4124  CG  HIS A 524     -19.233  -6.698  71.230  1.00 20.04      A    C  
ATOM   4125  CD2 HIS A 524     -20.207  -7.537  70.799  1.00 19.94      A    C  
ATOM   4126  ND1 HIS A 524     -18.848  -5.955  70.130  1.00 18.32      A    N  
ATOM   4127  CE1 HIS A 524     -19.532  -6.367  69.075  1.00 19.35      A    C  
ATOM   4128  NE2 HIS A 524     -20.349  -7.338  69.450  1.00 17.69      A    N  
ATOM   4129  N   TRP A 525     -21.593  -5.734  74.068  1.00 17.65      A    N  
ATOM   4130  CA  TRP A 525     -23.064  -5.984  73.951  1.00 17.86      A    C  
ATOM   4131  C   TRP A 525     -23.825  -4.737  74.390  1.00 17.27      A    C  
ATOM   4132  O   TRP A 525     -24.527  -4.757  75.382  1.00 16.10      A    O  
ATOM   4133  CB  TRP A 525     -23.430  -7.202  74.789  1.00 19.15      A    C  
ATOM   4134  CG  TRP A 525     -22.432  -8.265  74.479  1.00 18.30      A    C  
ATOM   4135  CD1 TRP A 525     -21.344  -8.628  75.254  1.00 17.59      A    C  
ATOM   4136  CD2 TRP A 525     -22.339  -9.037  73.258  1.00 18.46      A    C  
ATOM   4137  CE2 TRP A 525     -21.188  -9.897  73.397  1.00 17.90      A    C  
ATOM   4138  CE3 TRP A 525     -23.141  -9.145  72.098  1.00 16.17      A    C  
ATOM   4139  NE1 TRP A 525     -20.612  -9.602  74.605  1.00 18.01      A    N  
ATOM   4140  CZ2 TRP A 525     -20.787 -10.798  72.391  1.00 17.18      A    C  
ATOM   4141  CZ3 TRP A 525     -22.768 -10.075  71.112  1.00 15.68      A    C  
ATOM   4142  CH2 TRP A 525     -21.588 -10.893  71.270  1.00 15.72      A    C  
ATOM   4143  N   THR A 526     -23.651  -3.660  73.624  1.00 16.70      A    N  
ATOM   4144  CA  THR A 526     -23.933  -2.308  74.058  1.00 19.05      A    C  
ATOM   4145  C   THR A 526     -25.351  -2.129  74.602  1.00 19.58      A    C  
ATOM   4146  O   THR A 526     -25.528  -1.510  75.662  1.00 18.90      A    O  
ATOM   4147  CB  THR A 526     -23.706  -1.364  72.856  1.00 20.26      A    C  
ATOM   4148  CG2 THR A 526     -23.914   0.066  73.212  1.00 22.02      A    C  
ATOM   4149  OG1 THR A 526     -22.363  -1.515  72.397  1.00 21.89      A    O  
ATOM   4150  N   GLN A 527     -26.338  -2.691  73.897  1.00 16.89      A    N  
ATOM   4151  CA  GLN A 527     -27.755  -2.392  74.149  1.00 18.33      A    C  
ATOM   4152  C   GLN A 527     -28.181  -2.995  75.481  1.00 19.86      A    C  
ATOM   4153  O   GLN A 527     -29.029  -2.445  76.165  1.00 19.40      A    O  
ATOM   4154  CB  GLN A 527     -28.673  -3.004  73.057  1.00 17.43      A    C  
ATOM   4155  CG  GLN A 527     -28.325  -2.518  71.664  1.00 18.64      A    C  
ATOM   4156  CD  GLN A 527     -27.533  -3.576  70.920  1.00 19.85      A    C  
ATOM   4157  NE2 GLN A 527     -28.097  -4.113  69.802  1.00 15.99      A    N  
ATOM   4158  OE1 GLN A 527     -26.441  -3.955  71.374  1.00 19.44      A    O  
ATOM   4159  N   MET A 528     -27.628  -4.148  75.823  1.00 19.66      A    N  
ATOM   4160  CA  MET A 528     -28.003  -4.795  77.084  1.00 20.40      A    C  
ATOM   4161  C   MET A 528     -27.024  -4.488  78.210  1.00 20.10      A    C  
ATOM   4162  O   MET A 528     -27.349  -4.712  79.376  1.00 22.66      A    O  
ATOM   4163  CB  MET A 528     -28.127  -6.301  76.904  1.00 20.03      A    C  
ATOM   4164  CG  MET A 528     -26.877  -6.995  76.454  1.00 22.75      A    C  
ATOM   4165  SD  MET A 528     -27.191  -8.788  76.643  1.00 31.91      A    S  
ATOM   4166  CE  MET A 528     -26.733  -9.279  74.993  1.00 22.57      A    C  
ATOM   4167  N   ASP A 529     -25.814  -4.010  77.857  1.00 19.28      A    N  
ATOM   4168  CA  ASP A 529     -24.809  -3.585  78.841  1.00 17.69      A    C  
ATOM   4169  C   ASP A 529     -25.238  -2.263  79.454  1.00 19.94      A    C  
ATOM   4170  O   ASP A 529     -25.346  -2.148  80.674  1.00 21.71      A    O  
ATOM   4171  CB  ASP A 529     -23.454  -3.454  78.121  1.00 17.27      A    C  
ATOM   4172  CG  ASP A 529     -22.256  -3.321  79.117  1.00 18.51      A    C  
ATOM   4173  OD1 ASP A 529     -22.495  -2.732  80.218  1.00 17.29      A    O  
ATOM   4174  OD2 ASP A 529     -21.126  -3.797  78.762  1.00 16.70      A    O1-
ATOM   4175  N   LYS A 530     -25.498  -1.238  78.621  1.00 18.03      A    N  
ATOM   4176  CA  LYS A 530     -25.871   0.110  79.116  1.00 17.10      A    C  
ATOM   4177  C   LYS A 530     -27.198   0.603  78.495  1.00 15.97      A    C  
ATOM   4178  O   LYS A 530     -27.214   1.613  77.753  1.00 16.81      A    O  
ATOM   4179  CB  LYS A 530     -24.712   1.082  78.770  1.00 17.16      A    C  
ATOM   4180  CG  LYS A 530     -23.463   0.770  79.647  1.00 20.00      A    C  
ATOM   4181  CD  LYS A 530     -23.744   1.209  81.085  1.00 19.06      A    C  
ATOM   4182  CE  LYS A 530     -22.491   1.132  81.932  1.00 20.02      A    C  
ATOM   4183  NZ  LYS A 530     -22.269  -0.313  82.056  1.00 21.00      A    N1+
ATOM   4184  N   PRO A 531     -28.297  -0.127  78.733  1.00 15.94      A    N  
ATOM   4185  CA  PRO A 531     -29.547   0.136  77.951  1.00 16.95      A    C  
ATOM   4186  C   PRO A 531     -30.007   1.555  78.169  1.00 16.30      A    C  
ATOM   4187  O   PRO A 531     -30.402   2.238  77.216  1.00 15.25      A    O  
ATOM   4188  CB  PRO A 531     -30.583  -0.877  78.536  1.00 15.40      A    C  
ATOM   4189  CG  PRO A 531     -29.918  -1.374  79.802  1.00 16.06      A    C  
ATOM   4190  CD  PRO A 531     -28.452  -1.287  79.626  1.00 14.61      A    C  
ATOM   4191  N   THR A 532     -29.965   1.993  79.425  1.00 17.00      A    N  
ATOM   4192  CA  THR A 532     -30.364   3.389  79.764  1.00 21.87      A    C  
ATOM   4193  C   THR A 532     -29.603   4.451  78.968  1.00 20.34      A    C  
ATOM   4194  O   THR A 532     -30.194   5.410  78.454  1.00 21.97      A    O  
ATOM   4195  CB  THR A 532     -30.225   3.678  81.276  1.00 20.73      A    C  
ATOM   4196  CG2 THR A 532     -30.771   5.108  81.635  1.00 20.79      A    C  
ATOM   4197  OG1 THR A 532     -31.070   2.755  81.912  1.00 23.54      A    O  
ATOM   4198  N   GLU A 533     -28.295   4.302  78.891  1.00 20.87      A    N  
ATOM   4199  CA  GLU A 533     -27.499   5.326  78.192  1.00 23.69      A    C  
ATOM   4200  C   GLU A 533     -27.745   5.261  76.668  1.00 19.38      A    C  
ATOM   4201  O   GLU A 533     -27.795   6.255  75.988  1.00 18.77      A    O  
ATOM   4202  CB  GLU A 533     -26.012   5.183  78.531  1.00 22.56      A    C  
ATOM   4203  CG  GLU A 533     -25.661   5.362  80.040  1.00 33.55      A    C  
ATOM   4204  CD  GLU A 533     -26.010   4.158  80.998  1.00 37.79      A    C  
ATOM   4205  OE1 GLU A 533     -26.537   3.050  80.599  1.00 35.46      A    O  
ATOM   4206  OE2 GLU A 533     -25.751   4.321  82.218  1.00 39.88      A    O1-
ATOM   4207  N   VAL A 534     -27.787   4.057  76.139  1.00 20.76      A    N  
ATOM   4208  CA  VAL A 534     -28.132   3.867  74.724  1.00 20.23      A    C  
ATOM   4209  C   VAL A 534     -29.446   4.546  74.427  1.00 19.55      A    C  
ATOM   4210  O   VAL A 534     -29.557   5.333  73.470  1.00 19.02      A    O  
ATOM   4211  CB  VAL A 534     -28.273   2.378  74.318  1.00 20.01      A    C  
ATOM   4212  CG1 VAL A 534     -28.619   2.335  72.828  1.00 22.89      A    C  
ATOM   4213  CG2 VAL A 534     -26.992   1.613  74.513  1.00 18.82      A    C  
ATOM   4214  N   ASN A 535     -30.467   4.247  75.240  1.00 20.78      A    N  
ATOM   4215  CA  ASN A 535     -31.776   4.893  75.016  1.00 19.77      A    C  
ATOM   4216  C   ASN A 535     -31.711   6.396  74.931  1.00 21.59      A    C  
ATOM   4217  O   ASN A 535     -32.235   6.976  73.963  1.00 22.55      A    O  
ATOM   4218  CB  ASN A 535     -32.791   4.445  76.060  1.00 19.31      A    C  
ATOM   4219  CG  ASN A 535     -33.209   2.969  75.844  1.00 19.11      A    C  
ATOM   4220  ND2 ASN A 535     -32.700   2.361  74.811  1.00 19.06      A    N  
ATOM   4221  OD1 ASN A 535     -33.939   2.408  76.612  1.00 19.56      A    O  
ATOM   4222  N   GLN A 536     -31.059   7.033  75.917  1.00 21.36      A    N  
ATOM   4223  CA  GLN A 536     -30.964   8.504  75.971  1.00 23.72      A    C  
ATOM   4224  C   GLN A 536     -30.202   9.039  74.742  1.00 20.32      A    C  
ATOM   4225  O   GLN A 536     -30.619  10.004  74.126  1.00 18.73      A    O  
ATOM   4226  CB  GLN A 536     -30.279   8.945  77.300  1.00 27.45      A    C  
ATOM   4227  CG  GLN A 536     -29.837  10.407  77.387  1.00 39.51      A    C  
ATOM   4228  CD  GLN A 536     -28.323  10.657  77.110  1.00 52.99      A    C  
ATOM   4229  NE2 GLN A 536     -28.028  11.652  76.242  1.00 53.13      A    N  
ATOM   4230  OE1 GLN A 536     -27.432   9.983  77.685  1.00 56.30      A    O  
ATOM   4231  N   ILE A 537     -29.058   8.424  74.408  1.00 17.92      A    N  
ATOM   4232  CA  ILE A 537     -28.305   8.881  73.263  1.00 17.55      A    C  
ATOM   4233  C   ILE A 537     -29.091   8.736  71.925  1.00 17.80      A    C  
ATOM   4234  O   ILE A 537     -29.077   9.662  71.096  1.00 17.40      A    O  
ATOM   4235  CB  ILE A 537     -27.023   8.099  73.122  1.00 17.59      A    C  
ATOM   4236  CG1 ILE A 537     -25.969   8.626  74.153  1.00 18.55      A    C  
ATOM   4237  CG2 ILE A 537     -26.511   8.247  71.717  1.00 15.51      A    C  
ATOM   4238  CD1 ILE A 537     -24.907   7.563  74.516  1.00 14.98      A    C  
ATOM   4239  N   LEU A 538     -29.813   7.614  71.728  1.00 15.26      A    N  
ATOM   4240  CA  LEU A 538     -30.564   7.496  70.461  1.00 15.58      A    C  
ATOM   4241  C   LEU A 538     -31.777   8.429  70.330  1.00 14.43      A    C  
ATOM   4242  O   LEU A 538     -32.052   8.983  69.246  1.00 13.53      A    O  
ATOM   4243  CB  LEU A 538     -30.993   6.071  70.200  1.00 14.64      A    C  
ATOM   4244  CG  LEU A 538     -29.847   5.099  70.015  1.00 15.32      A    C  
ATOM   4245  CD1 LEU A 538     -30.497   3.682  69.973  1.00 14.77      A    C  
ATOM   4246  CD2 LEU A 538     -29.028   5.367  68.763  1.00 14.09      A    C  
ATOM   4247  N   ILE A 539     -32.517   8.573  71.421  1.00 15.41      A    N  
ATOM   4248  CA  ILE A 539     -33.717   9.390  71.390  1.00 16.54      A    C  
ATOM   4249  C   ILE A 539     -33.317  10.867  71.186  1.00 19.09      A    C  
ATOM   4250  O   ILE A 539     -33.937  11.595  70.386  1.00 17.94      A    O  
ATOM   4251  CB  ILE A 539     -34.519   9.230  72.682  1.00 17.32      A    C  
ATOM   4252  CG1 ILE A 539     -35.209   7.876  72.694  1.00 15.73      A    C  
ATOM   4253  CG2 ILE A 539     -35.561  10.353  72.768  1.00 19.48      A    C  
ATOM   4254  CD1 ILE A 539     -35.594   7.385  74.055  1.00 15.12      A    C  
ATOM   4255  N   LYS A 540     -32.275  11.319  71.910  1.00 20.95      A    N  
ATOM   4256  CA  LYS A 540     -31.835  12.713  71.723  1.00 21.09      A    C  
ATOM   4257  C   LYS A 540     -31.409  12.947  70.242  1.00 20.32      A    C  
ATOM   4258  O   LYS A 540     -31.833  13.938  69.589  1.00 21.16      A    O  
ATOM   4259  CB  LYS A 540     -30.720  12.995  72.733  1.00 26.02      A    C  
ATOM   4260  CG  LYS A 540     -29.828  14.220  72.519  1.00 36.36      A    C  
ATOM   4261  CD  LYS A 540     -28.644  14.118  73.499  1.00 41.95      A    C  
ATOM   4262  CE  LYS A 540     -27.300  14.358  72.815  1.00 49.85      A    C  
ATOM   4263  NZ  LYS A 540     -27.116  15.819  72.562  1.00 51.20      A    N1+
ATOM   4264  N   TRP A 541     -30.625  12.028  69.685  1.00 17.26      A    N  
ATOM   4265  CA  TRP A 541     -30.212  12.167  68.287  1.00 18.67      A    C  
ATOM   4266  C   TRP A 541     -31.414  12.003  67.318  1.00 17.60      A    C  
ATOM   4267  O   TRP A 541     -31.542  12.774  66.368  1.00 14.76      A    O  
ATOM   4268  CB  TRP A 541     -29.100  11.215  67.920  1.00 16.52      A    C  
ATOM   4269  CG  TRP A 541     -28.816  11.117  66.464  1.00 19.12      A    C  
ATOM   4270  CD1 TRP A 541     -28.008  11.954  65.731  1.00 18.61      A    C  
ATOM   4271  CD2 TRP A 541     -29.264  10.075  65.531  1.00 18.79      A    C  
ATOM   4272  CE2 TRP A 541     -28.697  10.377  64.267  1.00 18.04      A    C  
ATOM   4273  CE3 TRP A 541     -30.079   8.945  65.655  1.00 17.74      A    C  
ATOM   4274  NE1 TRP A 541     -27.939  11.504  64.426  1.00 19.56      A    N  
ATOM   4275  CZ2 TRP A 541     -28.884   9.566  63.132  1.00 17.09      A    C  
ATOM   4276  CZ3 TRP A 541     -30.315   8.175  64.533  1.00 17.72      A    C  
ATOM   4277  CH2 TRP A 541     -29.718   8.488  63.280  1.00 17.15      A    C  
ATOM   4278  N   LEU A 542     -32.304  11.040  67.567  1.00 17.54      A    N  
ATOM   4279  CA  LEU A 542     -33.539  10.959  66.712  1.00 18.53      A    C  
ATOM   4280  C   LEU A 542     -34.365  12.309  66.655  1.00 20.77      A    C  
ATOM   4281  O   LEU A 542     -34.742  12.806  65.543  1.00 22.78      A    O  
ATOM   4282  CB  LEU A 542     -34.464   9.803  67.170  1.00 17.74      A    C  
ATOM   4283  CG  LEU A 542     -33.934   8.369  66.979  1.00 17.48      A    C  
ATOM   4284  CD1 LEU A 542     -34.829   7.408  67.750  1.00 16.19      A    C  
ATOM   4285  CD2 LEU A 542     -33.899   8.016  65.487  1.00 16.52      A    C  
ATOM   4286  N   ASP A 543     -34.645  12.868  67.832  1.00 19.39      A    N  
ATOM   4287  CA  ASP A 543     -35.464  14.051  67.955  1.00 22.70      A    C  
ATOM   4288  C   ASP A 543     -34.783  15.254  67.305  1.00 24.35      A    C  
ATOM   4289  O   ASP A 543     -35.447  16.103  66.756  1.00 27.18      A    O  
ATOM   4290  CB  ASP A 543     -35.826  14.360  69.423  1.00 24.49      A    C  
ATOM   4291  CG  ASP A 543     -36.814  13.341  70.008  1.00 27.92      A    C  
ATOM   4292  OD1 ASP A 543     -37.477  12.633  69.223  1.00 28.72      A    O  
ATOM   4293  OD2 ASP A 543     -36.948  13.229  71.233  1.00 31.06      A    O1-
ATOM   4294  N   SER A 544     -33.468  15.304  67.295  1.00 25.29      A    N  
ATOM   4295  CA  SER A 544     -32.822  16.447  66.656  1.00 26.12      A    C  
ATOM   4296  C   SER A 544     -32.506  16.241  65.185  1.00 27.55      A    C  
ATOM   4297  O   SER A 544     -32.532  17.196  64.446  1.00 28.84      A    O  
ATOM   4298  CB  SER A 544     -31.536  16.809  67.373  1.00 25.57      A    C  
ATOM   4299  OG  SER A 544     -30.611  15.747  67.193  1.00 32.59      A    O  
ATOM   4300  N   ASP A 545     -32.235  15.012  64.757  1.00 26.67      A    N  
ATOM   4301  CA  ASP A 545     -31.723  14.754  63.391  1.00 29.50      A    C  
ATOM   4302  C   ASP A 545     -32.571  13.921  62.449  1.00 29.51      A    C  
ATOM   4303  O   ASP A 545     -32.213  13.785  61.267  1.00 28.91      A    O  
ATOM   4304  CB  ASP A 545     -30.322  14.112  63.460  1.00 28.02      A    C  
ATOM   4305  CG  ASP A 545     -29.221  15.129  63.748  1.00 33.64      A    C  
ATOM   4306  OD1 ASP A 545     -28.199  15.186  63.031  1.00 42.79      A    O  
ATOM   4307  OD2 ASP A 545     -29.353  15.871  64.720  1.00 36.61      A    O1-
ATOM   4308  N   ALA A 546     -33.626  13.292  62.955  1.00 29.78      A    N  
ATOM   4309  CA  ALA A 546     -34.336  12.299  62.163  1.00 37.00      A    C  
ATOM   4310  C   ALA A 546     -35.820  12.607  62.073  1.00 42.06      A    C  
ATOM   4311  O   ALA A 546     -36.622  11.801  61.614  1.00 48.52      A    O  
ATOM   4312  CB  ALA A 546     -34.107  10.914  62.758  1.00 36.21      A    C  
ATOM   4313  N   ARG A 547     -36.169  13.804  62.490  1.00 47.62      A    N  
ATOM   4314  CA  ARG A 547     -37.521  14.112  62.874  1.00 53.76      A    C  
ATOM   4315  C   ARG A 547     -37.813  15.575  62.514  1.00 52.42      A    C  
ATOM   4316  O   ARG A 547     -38.401  15.842  61.474  1.00 56.44      A    O  
ATOM   4317  CB  ARG A 547     -37.631  13.830  64.376  1.00 49.74      A    C  
ATOM   4318  CG  ARG A 547     -38.546  14.733  65.140  1.00 52.72      A    C  
ATOM   4319  CD  ARG A 547     -39.941  14.313  64.761  1.00 54.61      A    C  
ATOM   4320  NE  ARG A 547     -40.277  13.114  65.485  1.00 47.83      A    N  
ATOM   4321  CZ  ARG A 547     -41.442  12.488  65.397  1.00 45.73      A    C  
ATOM   4322  NH1 ARG A 547     -41.612  11.416  66.167  1.00 37.99      A    N1+
ATOM   4323  NH2 ARG A 547     -42.410  12.917  64.548  1.00 34.48      A    N  
TER   
HETATM 4324 MG    MG A 601     -58.368  10.992  92.617  1.00 39.69      B   MG  
HETATM 4325  N1  49G A 602     -16.456  -7.157  62.793  1.00 25.40      C    N  
HETATM 4326  N2  49G A 602     -17.028  -6.744  61.643  1.00 27.53      C    N  
HETATM 4327  C3  49G A 602     -17.458  -7.241  63.679  1.00 23.97      C    C  
HETATM 4328  C4  49G A 602     -18.664  -6.845  63.068  1.00 24.63      C    C  
HETATM 4329  C5  49G A 602     -18.362  -6.539  61.760  1.00 28.39      C    C  
HETATM 4330  N6  49G A 602     -18.019  -8.879  65.363  1.00 21.53      C    N  
HETATM 4331  C7  49G A 602     -17.234  -7.670  65.091  1.00 21.97      C    C  
HETATM 4332  C8  49G A 602     -16.238  -6.580  60.429  1.00 27.07      C    C  
HETATM 4333  C9  49G A 602     -18.146 -11.346  68.205  1.00 27.20      C    C  
HETATM 4334  C10 49G A 602     -17.913  -9.222  66.791  1.00 24.83      C    C  
HETATM 4335  C11 49G A 602     -18.799 -10.414  67.201  1.00 24.17      C    C  
HETATM 4336  C12 49G A 602     -17.482 -12.493  67.806  1.00 27.62      C    C  
HETATM 4337  C13 49G A 602     -18.188 -11.067  69.562  1.00 27.89      C    C  
HETATM 4338  C14 49G A 602     -16.897 -13.338  68.736  1.00 27.26      C    C  
HETATM 4339  C15 49G A 602     -17.581 -11.872  70.522  1.00 27.33      C    C  
HETATM 4340  C16 49G A 602     -16.950 -13.025  70.096  1.00 28.10      C    C  
HETATM 4341  O   HOH A 701     -48.204 -11.068  70.093  1.00 20.80      D    O  
HETATM 4342  O   HOH A 702     -26.088 -27.391  61.993  1.00 30.36      D    O  
HETATM 4343  O   HOH A 703     -46.247  -0.480  56.334  1.00 14.27      D    O  
HETATM 4344  O   HOH A 704     -17.220   5.985  44.306  1.00 25.94      D    O  
HETATM 4345  O   HOH A 705     -62.011   7.903  76.797  1.00 21.58      D    O  
HETATM 4346  O   HOH A 706     -44.942   5.691  68.821  1.00 17.46      D    O  
HETATM 4347  O   HOH A 707     -49.222  11.516 101.334  1.00 23.27      D    O  
HETATM 4348  O   HOH A 708     -18.068  14.395  65.048  1.00 28.57      D    O  
HETATM 4349  O   HOH A 709     -47.699   8.957 107.158  1.00 31.25      D    O  
HETATM 4350  O   HOH A 710     -45.465  -4.996  69.278  1.00 16.26      D    O  
HETATM 4351  O   HOH A 711     -55.761   5.572 104.966  1.00 29.49      D    O  
HETATM 4352  O   HOH A 712     -46.084  -6.247  62.681  1.00 13.69      D    O  
HETATM 4353  O   HOH A 713     -21.453  14.821  68.198  1.00 25.86      D    O  
HETATM 4354  O   HOH A 714     -14.969  11.935  44.862  1.00 30.83      D    O  
HETATM 4355  O   HOH A 715     -34.251   2.266  46.496  1.00 20.64      D    O  
HETATM 4356  O   HOH A 716     -53.216   6.862 104.894  1.00 28.27      D    O  
HETATM 4357  O   HOH A 717     -21.320 -21.909  54.633  1.00 23.08      D    O  
HETATM 4358  O   HOH A 718     -33.376  -4.217  46.076  1.00 34.73      D    O  
HETATM 4359  O   HOH A 719     -25.354   8.890  52.737  1.00 17.23      D    O  
HETATM 4360  O   HOH A 720     -23.952  14.223  69.394  1.00 30.55      D    O  
HETATM 4361  O   HOH A 721     -20.528 -28.042  61.665  1.00 28.23      D    O  
HETATM 4362  O   HOH A 722     -21.802 -21.711  50.134  1.00 26.33      D    O  
HETATM 4363  O   HOH A 723     -66.453  -9.739  95.180  1.00 31.27      D    O  
HETATM 4364  O   HOH A 724     -47.965  -7.781 103.794  1.00 39.04      D    O  
HETATM 4365  O   HOH A 725     -24.463 -11.166  61.721  1.00 11.95      D    O  
HETATM 4366  O   HOH A 726     -34.198 -14.076  67.066  1.00 14.77      D    O  
HETATM 4367  O   HOH A 727     -21.173  -9.879  54.786  1.00 15.74      D    O  
HETATM 4368  O   HOH A 728     -39.038   6.845  75.881  1.00 15.50      D    O  
HETATM 4369  O   HOH A 729     -31.186 -17.501  65.549  1.00 16.35      D    O  
HETATM 4370  O   HOH A 730     -27.059  -6.314  68.298  1.00 12.64      D    O  
HETATM 4371  O   HOH A 731     -25.880  -6.453  72.171  1.00 17.18      D    O  
HETATM 4372  O   HOH A 732     -37.493   0.432  76.913  1.00 18.93      D    O  
HETATM 4373  O   HOH A 733     -29.767 -18.668  63.456  1.00 15.53      D    O  
HETATM 4374  O   HOH A 734     -32.033 -20.047  64.157  1.00 17.84      D    O  
HETATM 4375  O   HOH A 735     -15.711   1.441  51.484  1.00 23.31      D    O  
HETATM 4376  O   HOH A 736     -22.338  -8.542  68.227  1.00 11.73      D    O  
HETATM 4377  O   HOH A 737     -31.210  -8.911  56.976  1.00 17.51      D    O  
HETATM 4378  O   HOH A 738     -15.404 -21.788  60.763  1.00 21.75      D    O  
HETATM 4379  O   HOH A 739     -36.980 -18.128  77.797  1.00 28.49      D    O  
HETATM 4380  O   HOH A 740     -20.814  -5.798  77.089  1.00 20.27      D    O  
HETATM 4381  O   HOH A 741     -27.251  11.828  71.043  1.00 22.03      D    O  
HETATM 4382  O   HOH A 742     -16.535   1.361  70.107  1.00 21.86      D    O  
HETATM 4383  O   HOH A 743     -31.064  -8.789  54.279  1.00 13.86      D    O  
HETATM 4384  O   HOH A 744     -32.319  -6.198  64.749  1.00 15.07      D    O  
HETATM 4385  O   HOH A 745     -21.362 -24.551  72.227  1.00 23.44      D    O  
HETATM 4386  O   HOH A 746     -38.478 -14.402  67.270  1.00 21.29      D    O  
HETATM 4387  O   HOH A 747     -18.234   8.108  68.674  1.00 29.31      D    O  
HETATM 4388  O   HOH A 748     -34.631  -8.394  47.419  1.00 28.49      D    O  
HETATM 4389  O   HOH A 749     -33.365 -18.496  61.211  1.00 16.69      D    O  
HETATM 4390  O   HOH A 750     -31.842  -4.005  74.450  1.00 19.88      D    O  
HETATM 4391  O   HOH A 751     -31.666 -15.628  85.906  1.00 25.42      D    O  
HETATM 4392  O   HOH A 752     -24.595  -1.168  83.820  1.00 31.36      D    O  
HETATM 4393  O   HOH A 753     -14.613  -6.886  53.476  1.00 26.82      D    O  
HETATM 4394  O   HOH A 754     -39.220  12.002  72.006  1.00 22.54      D    O  
HETATM 4395  O   HOH A 755     -39.756 -17.777  67.895  1.00 31.85      D    O  
HETATM 4396  O   HOH A 756     -72.461  17.177  88.262  1.00 21.28      D    O  
HETATM 4397  O   HOH A 757     -28.120 -20.756  59.806  1.00 26.00      D    O  
HETATM 4398  O   HOH A 758     -62.623  -0.893  82.740  1.00 30.48      D    O  
HETATM 4399  O   HOH A 759     -34.466  16.921  61.976  1.00 41.20      D    O  
HETATM 4400  O   HOH A 760     -24.870  14.160  61.076  1.00 25.29      D    O  
HETATM 4401  O   HOH A 761     -15.732   1.921  67.460  1.00 19.98      D    O  
HETATM 4402  O   HOH A 762     -23.811  13.440  58.631  1.00 27.55      D    O  
HETATM 4403  O   HOH A 763     -12.884   6.078  58.853  1.00 26.82      D    O  
HETATM 4404  O   HOH A 764     -43.295 -15.666  67.124  1.00 33.03      D    O  
HETATM 4405  O   HOH A 765     -11.461 -22.700  61.338  1.00 26.36      D    O  
HETATM 4406  O   HOH A 766     -34.441 -21.080  56.683  1.00 28.57      D    O  
HETATM 4407  O   HOH A 767     -20.984  -8.064  46.214  1.00 29.05      D    O  
HETATM 4408  O   HOH A 768     -68.086   9.092  79.924  1.00 21.48      D    O  
HETATM 4409  O   HOH A 769     -21.030  -7.635  48.986  1.00 22.60      D    O  
HETATM 4410  O   HOH A 770     -43.948  -6.453  75.896  1.00 26.10      D    O  
HETATM 4411  O   HOH A 771     -21.923  14.171  56.926  1.00 22.52      D    O  
HETATM 4412  O   HOH A 772     -51.742  13.517  95.469  1.00 24.34      D    O  
HETATM 4413  O   HOH A 773     -46.375  11.452  81.392  1.00 45.78      D    O  
HETATM 4414  O   HOH A 774     -15.073  15.425  54.748  1.00 37.68      D    O  
HETATM 4415  O   HOH A 775     -14.060   6.636  78.021  1.00 37.36      D    O  
HETATM 4416  O   HOH A 776     -30.649 -25.037  77.058  1.00 34.76      D    O  
HETATM 4417  O   HOH A 777     -21.529   4.394  81.285  1.00 28.60      D    O  
HETATM 4418  O   HOH A 778     -67.326   7.415 101.374  1.00 29.29      D    O  
HETATM 4419  O   HOH A 779     -16.772  -7.357  54.974  1.00 25.51      D    O  
HETATM 4420  O   HOH A 780     -68.561   9.609  92.714  1.00 27.31      D    O  
HETATM 4421  O   HOH A 781     -17.702  -6.928  76.100  1.00 31.46      D    O  
HETATM 4422  O   HOH A 782     -14.882  -3.228  42.710  1.00 32.87      D    O  
HETATM 4423  O   HOH A 783     -39.656  -4.470  81.780  1.00 20.23      D    O  
HETATM 4424  O   HOH A 784     -75.474  18.293  87.192  1.00 28.89      D    O  
HETATM 4425  O   HOH A 785      -8.441  -4.867  71.408  1.00 34.45      D    O  
HETATM 4426  O   HOH A 786     -14.146  -3.887  52.744  1.00 34.63      D    O  
HETATM 4427  O   HOH A 787      -6.063 -11.346  63.056  1.00 31.31      D    O  
HETATM 4428  O   HOH A 788     -35.116   4.352  78.409  1.00 38.95      D    O  
HETATM 4429  O   HOH A 789     -66.274  25.296  76.885  1.00 28.09      D    O  
HETATM 4430  O   HOH A 790     -11.890  -0.521  73.881  1.00 24.94      D    O  
HETATM 4431  O   HOH A 791     -43.151  -4.901  87.430  1.00 29.96      D    O  
HETATM 4432  O   HOH A 792     -42.844 -14.186  75.906  1.00 37.90      D    O  
HETATM 4433  O   HOH A 793     -36.479   6.802  77.509  1.00 38.87      D    O  
HETATM 4434  O   HOH A 794     -63.165  18.839  70.933  1.00 31.60      D    O  
HETATM 4435  O   HOH A 795     -16.378   3.950  50.777  1.00 25.07      D    O  
HETATM 4436  O   HOH A 796     -18.672  -7.747  44.983  1.00 29.62      D    O  
HETATM 4437  O   HOH A 797     -12.205  10.072  52.159  1.00 41.63      D    O  
HETATM 4438  O   HOH A 798     -67.458  -1.271 101.308  1.00 31.74      D    O  
HETATM 4439  O   HOH A 799     -60.034 -11.090  86.815  1.00 36.86      D    O  
HETATM 4440  O   HOH A 800     -45.049   9.997  66.455  1.00 34.00      D    O  
HETATM 4441  O   HOH A 801     -72.731   7.640  92.967  1.00 39.67      D    O  
HETATM 4442  O   HOH A 802     -28.319 -25.603  75.691  1.00 32.59      D    O  
HETATM 4443  O   HOH A 803     -17.902 -11.012  55.256  1.00 17.20      D    O  
HETATM 4444  O   HOH A 804     -26.065  -9.114  61.889  1.00 17.89      D    O  
CONECT 4325 4326 4327
CONECT 4326 4325 4329 4332
CONECT 4327 4325 4331 4328
CONECT 4328 4327 4329
CONECT 4329 4328 4326
CONECT 4330 4331 4334
CONECT 4331 4327 4330
CONECT 4332 4326
CONECT 4333 4335 4336 4337
CONECT 4334 4330 4335
CONECT 4335 4333 4334
CONECT 4336 4333 4338
CONECT 4337 4333 4339
CONECT 4338 4336 4340
CONECT 4339 4337 4340
CONECT 4340 4338 4339
END
