# Supplementary material for: Solvent-Site Prediction for Fragment Docking and Its Implication on Fragment-Based Drug Discovery
Source: J Chem Inf Model. 2025 Nov 24;65(23):12959–77. doi: 10.1021/acs.jcim.5c02352 (PMC12690578; doi:10.1021/acs.jcim.5c02352)
Supplement: Supplementary file 3 [file ci5c02352_si_003.zip › Frag2Lead_dataset/2015-15/rec-lead.pdb]

ATOM      1  N   THR A   2     -49.076 -11.788 103.587  1.00 42.50      A    N  
ATOM      2  CA  THR A   2     -50.511 -11.411 103.801  1.00 48.78      A    C  
ATOM      3  C   THR A   2     -51.082 -10.521 102.679  1.00 47.73      A    C  
ATOM      4  O   THR A   2     -52.063 -10.914 102.028  1.00 45.16      A    O  
ATOM      5  CB  THR A   2     -50.742 -10.763 105.184  1.00 52.33      A    C  
ATOM      6  CG2 THR A   2     -49.550  -9.865 105.575  1.00 58.43      A    C  
ATOM      7  OG1 THR A   2     -51.946  -9.981 105.153  1.00 51.84      A    O  
ATOM      8  N   LEU A   3     -50.471  -9.344 102.473  1.00 43.13      A    N  
ATOM      9  CA  LEU A   3     -50.754  -8.469 101.325  1.00 42.29      A    C  
ATOM     10  C   LEU A   3     -50.251  -9.068 100.023  1.00 43.83      A    C  
ATOM     11  O   LEU A   3     -49.118  -9.546  99.971  1.00 41.02      A    O  
ATOM     12  CB  LEU A   3     -50.094  -7.104 101.494  1.00 39.36      A    C  
ATOM     13  CG  LEU A   3     -50.739  -6.129 102.466  1.00 40.46      A    C  
ATOM     14  CD1 LEU A   3     -50.149  -4.750 102.215  1.00 41.60      A    C  
ATOM     15  CD2 LEU A   3     -52.256  -6.094 102.309  1.00 38.99      A    C  
ATOM     16  N   ARG A   4     -51.079  -9.015  98.973  1.00 43.86      A    N  
ATOM     17  CA  ARG A   4     -50.757  -9.660  97.694  1.00 42.51      A    C  
ATOM     18  C   ARG A   4     -51.142  -8.814  96.464  1.00 40.19      A    C  
ATOM     19  O   ARG A   4     -50.791  -9.150  95.337  1.00 40.09      A    O  
ATOM     20  CB  ARG A   4     -51.417 -11.048  97.620  1.00 46.83      A    C  
ATOM     21  CG  ARG A   4     -50.528 -12.129  97.000  1.00 54.29      A    C  
ATOM     22  CD  ARG A   4     -51.296 -13.049  96.060  1.00 57.34      A    C  
ATOM     23  NE  ARG A   4     -52.630 -13.337  96.579  1.00 59.97      A    N  
ATOM     24  CZ  ARG A   4     -53.724 -13.404  95.828  1.00 58.13      A    C  
ATOM     25  NH1 ARG A   4     -54.900 -13.662  96.386  1.00 57.51      A    N1+
ATOM     26  NH2 ARG A   4     -53.644 -13.196  94.521  1.00 56.96      A    N  
ATOM     27  N   ALA A   5     -51.850  -7.714  96.688  1.00 36.66      A    N  
ATOM     28  CA  ALA A   5     -52.362  -6.887  95.611  1.00 35.05      A    C  
ATOM     29  C   ALA A   5     -52.272  -5.407  95.971  1.00 35.92      A    C  
ATOM     30  O   ALA A   5     -52.491  -5.008  97.123  1.00 35.27      A    O  
ATOM     31  CB  ALA A   5     -53.801  -7.253  95.300  1.00 33.43      A    C  
ATOM     32  N   ALA A   6     -51.973  -4.595  94.971  1.00 33.79      A    N  
ATOM     33  CA  ALA A   6     -51.854  -3.159  95.162  1.00 33.29      A    C  
ATOM     34  C   ALA A   6     -52.697  -2.431  94.127  1.00 31.37      A    C  
ATOM     35  O   ALA A   6     -52.622  -2.736  92.920  1.00 29.14      A    O  
ATOM     36  CB  ALA A   6     -50.395  -2.741  95.039  1.00 35.20      A    C  
ATOM     37  N   VAL A   7     -53.489  -1.468  94.591  1.00 30.21      A    N  
ATOM     38  CA  VAL A   7     -54.429  -0.783  93.701  1.00 30.09      A    C  
ATOM     39  C   VAL A   7     -54.140   0.691  93.761  1.00 29.53      A    C  
ATOM     40  O   VAL A   7     -53.994   1.251  94.834  1.00 32.64      A    O  
ATOM     41  CB  VAL A   7     -55.896  -0.997  94.085  1.00 30.27      A    C  
ATOM     42  CG1 VAL A   7     -56.792  -0.585  92.924  1.00 29.70      A    C  
ATOM     43  CG2 VAL A   7     -56.165  -2.438  94.528  1.00 29.44      A    C  
ATOM     44  N   PHE A   8     -54.059   1.309  92.595  1.00 28.40      A    N  
ATOM     45  CA  PHE A   8     -53.678   2.696  92.472  1.00 27.40      A    C  
ATOM     46  C   PHE A   8     -54.753   3.412  91.724  1.00 27.57      A    C  
ATOM     47  O   PHE A   8     -55.253   2.903  90.726  1.00 28.16      A    O  
ATOM     48  CB  PHE A   8     -52.396   2.811  91.660  1.00 25.76      A    C  
ATOM     49  CG  PHE A   8     -51.189   2.251  92.350  1.00 25.66      A    C  
ATOM     50  CD1 PHE A   8     -50.855   0.905  92.212  1.00 24.68      A    C  
ATOM     51  CD2 PHE A   8     -50.374   3.072  93.136  1.00 24.13      A    C  
ATOM     52  CE1 PHE A   8     -49.731   0.388  92.847  1.00 25.55      A    C  
ATOM     53  CE2 PHE A   8     -49.259   2.557  93.772  1.00 24.50      A    C  
ATOM     54  CZ  PHE A   8     -48.933   1.216  93.634  1.00 24.94      A    C  
ATOM     55  N   ASP A   9     -55.105   4.593  92.199  1.00 27.77      A    N  
ATOM     56  CA  ASP A   9     -55.929   5.481  91.407  1.00 28.84      A    C  
ATOM     57  C   ASP A   9     -55.039   6.158  90.382  1.00 30.11      A    C  
ATOM     58  O   ASP A   9     -53.828   6.127  90.513  1.00 33.37      A    O  
ATOM     59  CB  ASP A   9     -56.577   6.506  92.314  1.00 30.48      A    C  
ATOM     60  CG  ASP A   9     -57.583   7.383  91.596  1.00 32.75      A    C  
ATOM     61  OD1 ASP A   9     -58.030   7.061  90.449  1.00 30.34      A    O  
ATOM     62  OD2 ASP A   9     -57.926   8.414  92.227  1.00 36.31      A    O1-
ATOM     63  N   LEU A  10     -55.629   6.737  89.343  1.00 33.77      A    N  
ATOM     64  CA  LEU A  10     -54.878   7.498  88.324  1.00 31.23      A    C  
ATOM     65  C   LEU A  10     -54.631   8.942  88.787  1.00 31.74      A    C  
ATOM     66  O   LEU A  10     -53.498   9.349  89.085  1.00 34.69      A    O  
ATOM     67  CB  LEU A  10     -55.618   7.478  86.986  1.00 28.86      A    C  
ATOM     68  CG  LEU A  10     -55.037   8.243  85.797  1.00 30.68      A    C  
ATOM     69  CD1 LEU A  10     -53.921   7.484  85.115  1.00 29.67      A    C  
ATOM     70  CD2 LEU A  10     -56.134   8.500  84.796  1.00 33.03      A    C  
ATOM     71  N   ASP A  11     -55.704   9.706  88.882  1.00 32.49      A    N  
ATOM     72  CA  ASP A  11     -55.613  11.140  89.148  1.00 33.71      A    C  
ATOM     73  C   ASP A  11     -55.134  11.388  90.589  1.00 34.58      A    C  
ATOM     74  O   ASP A  11     -55.831  11.057  91.571  1.00 32.87      A    O  
ATOM     75  CB  ASP A  11     -56.986  11.777  88.896  1.00 33.61      A    C  
ATOM     76  CG  ASP A  11     -56.921  13.247  88.591  1.00 32.80      A    C  
ATOM     77  OD1 ASP A  11     -56.191  13.646  87.685  1.00 33.02      A    O  
ATOM     78  OD2 ASP A  11     -57.654  14.006  89.238  1.00 36.47      A    O1-
ATOM     79  N   GLY A  12     -53.933  11.950  90.705  1.00 33.27      A    N  
ATOM     80  CA  GLY A  12     -53.431  12.391  91.994  1.00 33.74      A    C  
ATOM     81  C   GLY A  12     -52.521  11.317  92.551  1.00 36.32      A    C  
ATOM     82  O   GLY A  12     -51.768  11.553  93.502  1.00 39.46      A    O  
ATOM     83  N   VAL A  13     -52.569  10.135  91.950  1.00 32.42      A    N  
ATOM     84  CA  VAL A  13     -51.798   9.033  92.468  1.00 30.27      A    C  
ATOM     85  C   VAL A  13     -50.813   8.533  91.418  1.00 29.89      A    C  
ATOM     86  O   VAL A  13     -49.613   8.584  91.655  1.00 31.35      A    O  
ATOM     87  CB  VAL A  13     -52.689   7.899  93.024  1.00 28.65      A    C  
ATOM     88  CG1 VAL A  13     -51.833   6.838  93.693  1.00 26.53      A    C  
ATOM     89  CG2 VAL A  13     -53.698   8.459  94.001  1.00 27.29      A    C  
ATOM     90  N   LEU A  14     -51.284   8.049  90.271  1.00 28.33      A    N  
ATOM     91  CA  LEU A  14     -50.325   7.661  89.191  1.00 29.15      A    C  
ATOM     92  C   LEU A  14     -50.021   8.769  88.146  1.00 28.85      A    C  
ATOM     93  O   LEU A  14     -49.071   8.647  87.376  1.00 27.76      A    O  
ATOM     94  CB  LEU A  14     -50.735   6.358  88.488  1.00 27.01      A    C  
ATOM     95  CG  LEU A  14     -50.424   5.054  89.214  1.00 25.85      A    C  
ATOM     96  CD1 LEU A  14     -51.246   3.941  88.592  1.00 25.86      A    C  
ATOM     97  CD2 LEU A  14     -48.957   4.736  89.145  1.00 25.13      A    C  
ATOM     98  N   ALA A  15     -50.823   9.835  88.153  1.00 28.77      A    N  
ATOM     99  CA  ALA A  15     -50.633  10.984  87.308  1.00 31.24      A    C  
ATOM    100  C   ALA A  15     -50.804  12.278  88.119  1.00 35.79      A    C  
ATOM    101  O   ALA A  15     -51.760  12.388  88.894  1.00 38.71      A    O  
ATOM    102  CB  ALA A  15     -51.642  10.952  86.192  1.00 30.87      A    C  
ATOM    103  N   LEU A  16     -49.892  13.240  87.925  1.00 33.91      A    N  
ATOM    104  CA  LEU A  16     -49.976  14.571  88.534  1.00 34.78      A    C  
ATOM    105  C   LEU A  16     -49.731  15.714  87.520  1.00 38.45      A    C  
ATOM    106  O   LEU A  16     -49.059  15.502  86.504  1.00 38.57      A    O  
ATOM    107  CB  LEU A  16     -48.944  14.690  89.631  1.00 31.80      A    C  
ATOM    108  CG  LEU A  16     -49.153  13.920  90.917  1.00 32.62      A    C  
ATOM    109  CD1 LEU A  16     -47.806  13.958  91.638  1.00 30.13      A    C  
ATOM    110  CD2 LEU A  16     -50.300  14.500  91.740  1.00 27.97      A    C  
ATOM    111  N   PRO A  17     -50.269  16.930  87.785  1.00 38.83      A    N  
ATOM    112  CA  PRO A  17     -51.189  17.302  88.874  1.00 39.78      A    C  
ATOM    113  C   PRO A  17     -52.575  16.704  88.639  1.00 40.24      A    C  
ATOM    114  O   PRO A  17     -52.930  16.467  87.486  1.00 42.60      A    O  
ATOM    115  CB  PRO A  17     -51.253  18.840  88.774  1.00 38.94      A    C  
ATOM    116  CG  PRO A  17     -50.891  19.154  87.351  1.00 38.13      A    C  
ATOM    117  CD  PRO A  17     -49.913  18.089  86.934  1.00 37.69      A    C  
ATOM    118  N   ALA A  18     -53.343  16.460  89.705  1.00 40.70      A    N  
ATOM    119  CA  ALA A  18     -54.733  15.980  89.558  1.00 47.07      A    C  
ATOM    120  C   ALA A  18     -55.606  17.035  88.876  1.00 47.93      A    C  
ATOM    121  O   ALA A  18     -55.391  18.214  89.110  1.00 46.18      A    O  
ATOM    122  CB  ALA A  18     -55.321  15.608  90.915  1.00 43.93      A    C  
ATOM    123  N   VAL A  19     -56.583  16.638  88.052  1.00 55.61      A    N  
ATOM    124  CA  VAL A  19     -57.421  17.659  87.371  1.00 64.40      A    C  
ATOM    125  C   VAL A  19     -58.443  18.398  88.270  1.00 72.58      A    C  
ATOM    126  O   VAL A  19     -58.858  19.510  87.928  1.00 75.41      A    O  
ATOM    127  CB  VAL A  19     -58.071  17.187  86.049  1.00 63.47      A    C  
ATOM    128  CG1 VAL A  19     -57.156  16.220  85.302  1.00 62.91      A    C  
ATOM    129  CG2 VAL A  19     -59.455  16.612  86.294  1.00 65.94      A    C  
ATOM    130  N   PHE A  20     -58.826  17.801  89.404  1.00 75.25      A    N  
ATOM    131  CA  PHE A  20     -59.504  18.545  90.477  1.00 79.08      A    C  
ATOM    132  C   PHE A  20     -58.712  19.811  90.852  1.00 79.61      A    C  
ATOM    133  O   PHE A  20     -59.294  20.870  91.117  1.00 87.09      A    O  
ATOM    134  CB  PHE A  20     -59.659  17.679  91.732  1.00 86.05      A    C  
ATOM    135  CG  PHE A  20     -60.982  16.974  91.844  1.00 94.61      A    C  
ATOM    136  CD1 PHE A  20     -62.169  17.693  92.014  1.00101.58      A    C  
ATOM    137  CD2 PHE A  20     -61.041  15.582  91.825  1.00102.54      A    C  
ATOM    138  CE1 PHE A  20     -63.389  17.036  92.132  1.00104.68      A    C  
ATOM    139  CE2 PHE A  20     -62.259  14.916  91.943  1.00107.84      A    C  
ATOM    140  CZ  PHE A  20     -63.434  15.646  92.096  1.00110.94      A    C  
ATOM    141  N   GLY A  21     -57.385  19.687  90.881  1.00 68.48      A    N  
ATOM    142  CA  GLY A  21     -56.492  20.783  91.253  1.00 69.14      A    C  
ATOM    143  C   GLY A  21     -56.368  21.845  90.181  1.00 68.93      A    C  
ATOM    144  O   GLY A  21     -55.496  22.723  90.255  1.00 75.53      A    O  
ATOM    145  N   VAL A  22     -57.223  21.747  89.167  1.00 63.41      A    N  
ATOM    146  CA  VAL A  22     -57.359  22.810  88.192  1.00 58.69      A    C  
ATOM    147  C   VAL A  22     -58.615  23.603  88.537  1.00 56.70      A    C  
ATOM    148  O   VAL A  22     -58.705  24.797  88.261  1.00 53.78      A    O  
ATOM    149  CB  VAL A  22     -57.351  22.296  86.735  1.00 54.57      A    C  
ATOM    150  CG1 VAL A  22     -58.759  22.264  86.154  1.00 51.78      A    C  
ATOM    151  CG2 VAL A  22     -56.482  23.216  85.883  1.00 57.56      A    C  
ATOM    152  N   LEU A  23     -59.573  22.936  89.169  1.00 54.91      A    N  
ATOM    153  CA  LEU A  23     -60.758  23.628  89.645  1.00 55.00      A    C  
ATOM    154  C   LEU A  23     -60.356  24.582  90.754  1.00 57.28      A    C  
ATOM    155  O   LEU A  23     -60.816  25.721  90.778  1.00 64.63      A    O  
ATOM    156  CB  LEU A  23     -61.847  22.650  90.106  1.00 55.11      A    C  
ATOM    157  CG  LEU A  23     -62.337  21.619  89.081  1.00 53.05      A    C  
ATOM    158  CD1 LEU A  23     -63.725  21.120  89.433  1.00 53.85      A    C  
ATOM    159  CD2 LEU A  23     -62.362  22.210  87.684  1.00 55.52      A    C  
ATOM    160  N   GLY A  24     -59.475  24.125  91.644  1.00 54.74      A    N  
ATOM    161  CA  GLY A  24     -58.886  24.981  92.668  1.00 54.05      A    C  
ATOM    162  C   GLY A  24     -58.095  26.151  92.104  1.00 56.25      A    C  
ATOM    163  O   GLY A  24     -58.328  27.297  92.480  1.00 55.61      A    O  
ATOM    164  N   ARG A  25     -57.168  25.876  91.189  1.00 61.73      A    N  
ATOM    165  CA  ARG A  25     -56.282  26.935  90.685  1.00 64.02      A    C  
ATOM    166  C   ARG A  25     -56.970  27.949  89.756  1.00 57.59      A    C  
ATOM    167  O   ARG A  25     -56.712  29.159  89.831  1.00 53.27      A    O  
ATOM    168  CB  ARG A  25     -54.991  26.367  90.075  1.00 73.37      A    C  
ATOM    169  CG  ARG A  25     -53.733  26.831  90.822  1.00 88.11      A    C  
ATOM    170  CD  ARG A  25     -52.434  26.576  90.052  1.00 92.18      A    C  
ATOM    171  NE  ARG A  25     -51.600  25.509  90.630  1.00 92.58      A    N  
ATOM    172  CZ  ARG A  25     -51.823  24.195  90.511  1.00 96.01      A    C  
ATOM    173  NH1 ARG A  25     -50.979  23.326  91.075  1.00 87.39      A    N1+
ATOM    174  NH2 ARG A  25     -52.887  23.741  89.841  1.00 92.43      A    N  
ATOM    175  N   THR A  26     -57.854  27.452  88.896  1.00 53.36      A    N  
ATOM    176  CA  THR A  26     -58.674  28.310  88.046  1.00 45.94      A    C  
ATOM    177  C   THR A  26     -59.441  29.311  88.897  1.00 45.58      A    C  
ATOM    178  O   THR A  26     -59.377  30.508  88.603  1.00 42.47      A    O  
ATOM    179  CB  THR A  26     -59.655  27.495  87.195  1.00 44.15      A    C  
ATOM    180  CG2 THR A  26     -60.437  28.390  86.251  1.00 41.81      A    C  
ATOM    181  OG1 THR A  26     -58.910  26.552  86.426  1.00 44.64      A    O  
ATOM    182  N   GLU A  27     -60.132  28.828  89.947  1.00 41.87      A    N  
ATOM    183  CA  GLU A  27     -60.832  29.702  90.910  1.00 42.63      A    C  
ATOM    184  C   GLU A  27     -59.931  30.862  91.416  1.00 46.39      A    C  
ATOM    185  O   GLU A  27     -60.289  32.041  91.262  1.00 43.23      A    O  
ATOM    186  CB  GLU A  27     -61.390  28.914  92.100  1.00 40.88      A    C  
ATOM    187  CG  GLU A  27     -62.676  28.140  91.863  1.00 42.08      A    C  
ATOM    188  CD  GLU A  27     -62.952  27.076  92.942  1.00 43.24      A    C  
ATOM    189  OE1 GLU A  27     -62.253  27.057  93.990  1.00 42.16      A    O  
ATOM    190  OE2 GLU A  27     -63.883  26.253  92.746  1.00 39.65      A    O1-
ATOM    191  N   GLU A  28     -58.776  30.526  92.008  1.00 47.83      A    N  
ATOM    192  CA  GLU A  28     -57.792  31.544  92.409  1.00 49.61      A    C  
ATOM    193  C   GLU A  28     -57.422  32.405  91.212  1.00 49.66      A    C  
ATOM    194  O   GLU A  28     -57.684  33.609  91.211  1.00 48.33      A    O  
ATOM    195  CB  GLU A  28     -56.508  30.920  92.946  1.00 49.32      A    C  
ATOM    196  CG  GLU A  28     -56.606  30.279  94.311  1.00 52.93      A    C  
ATOM    197  CD  GLU A  28     -55.234  30.063  94.905  1.00 56.87      A    C  
ATOM    198  OE1 GLU A  28     -54.250  30.525  94.278  1.00 55.63      A    O  
ATOM    199  OE2 GLU A  28     -55.137  29.445  95.988  1.00 58.53      A    O1-
ATOM    200  N   ALA A  29     -56.836  31.770  90.192  1.00 46.50      A    N  
ATOM    201  CA  ALA A  29     -56.342  32.465  89.005  1.00 49.77      A    C  
ATOM    202  C   ALA A  29     -57.346  33.484  88.413  1.00 50.56      A    C  
ATOM    203  O   ALA A  29     -56.947  34.536  87.916  1.00 53.31      A    O  
ATOM    204  CB  ALA A  29     -55.874  31.466  87.949  1.00 46.90      A    C  
ATOM    205  N   LEU A  30     -58.637  33.172  88.500  1.00 50.52      A    N  
ATOM    206  CA  LEU A  30     -59.703  34.033  87.964  1.00 48.39      A    C  
ATOM    207  C   LEU A  30     -60.467  34.800  89.045  1.00 46.22      A    C  
ATOM    208  O   LEU A  30     -61.502  35.414  88.760  1.00 42.38      A    O  
ATOM    209  CB  LEU A  30     -60.673  33.224  87.091  1.00 44.63      A    C  
ATOM    210  CG  LEU A  30     -60.183  32.837  85.693  1.00 46.53      A    C  
ATOM    211  CD1 LEU A  30     -61.369  32.808  84.746  1.00 48.59      A    C  
ATOM    212  CD2 LEU A  30     -59.115  33.777  85.136  1.00 46.73      A    C  
ATOM    213  N   ALA A  31     -59.923  34.771  90.264  1.00 45.39      A    N  
ATOM    214  CA  ALA A  31     -60.495  35.421  91.462  1.00 49.80      A    C  
ATOM    215  C   ALA A  31     -62.019  35.168  91.719  1.00 48.51      A    C  
ATOM    216  O   ALA A  31     -62.759  36.067  92.128  1.00 51.53      A    O  
ATOM    217  CB  ALA A  31     -60.133  36.915  91.498  1.00 44.77      A    C  
ATOM    218  N   LEU A  32     -62.463  33.932  91.487  1.00 47.04      A    N  
ATOM    219  CA  LEU A  32     -63.854  33.535  91.736  1.00 45.45      A    C  
ATOM    220  C   LEU A  32     -63.963  32.927  93.115  1.00 42.58      A    C  
ATOM    221  O   LEU A  32     -62.966  32.405  93.625  1.00 37.14      A    O  
ATOM    222  CB  LEU A  32     -64.315  32.468  90.744  1.00 45.35      A    C  
ATOM    223  CG  LEU A  32     -64.401  32.711  89.240  1.00 48.38      A    C  
ATOM    224  CD1 LEU A  32     -64.384  31.354  88.533  1.00 45.28      A    C  
ATOM    225  CD2 LEU A  32     -65.632  33.545  88.893  1.00 44.95      A    C  
ATOM    226  N   PRO A  33     -65.185  32.959  93.702  1.00 42.01      A    N  
ATOM    227  CA  PRO A  33     -65.516  32.293  94.969  1.00 39.99      A    C  
ATOM    228  C   PRO A  33     -64.849  30.935  95.125  1.00 38.04      A    C  
ATOM    229  O   PRO A  33     -65.046  30.035  94.298  1.00 39.06      A    O  
ATOM    230  CB  PRO A  33     -67.030  32.145  94.893  1.00 38.59      A    C  
ATOM    231  CG  PRO A  33     -67.457  33.367  94.140  1.00 40.02      A    C  
ATOM    232  CD  PRO A  33     -66.346  33.707  93.178  1.00 41.44      A    C  
ATOM    233  N   ARG A  34     -64.037  30.829  96.172  1.00 36.57      A    N  
ATOM    234  CA  ARG A  34     -63.371  29.603  96.544  1.00 36.69      A    C  
ATOM    235  C   ARG A  34     -64.438  28.508  96.551  1.00 38.40      A    C  
ATOM    236  O   ARG A  34     -65.519  28.669  97.169  1.00 34.44      A    O  
ATOM    237  CB  ARG A  34     -62.725  29.749  97.926  1.00 39.65      A    C  
ATOM    238  CG  ARG A  34     -61.619  30.791  98.013  1.00 46.65      A    C  
ATOM    239  CD  ARG A  34     -60.917  30.758  99.373  1.00 55.40      A    C  
ATOM    240  NE  ARG A  34     -59.446  30.928  99.368  1.00 61.03      A    N  
ATOM    241  CZ  ARG A  34     -58.624  30.850  98.307  1.00 63.67      A    C  
ATOM    242  NH1 ARG A  34     -57.323  31.025  98.491  1.00 63.96      A    N1+
ATOM    243  NH2 ARG A  34     -59.063  30.613  97.070  1.00 60.27      A    N  
ATOM    244  N   GLY A  35     -64.165  27.434  95.807  1.00 36.53      A    N  
ATOM    245  CA  GLY A  35     -65.041  26.278  95.787  1.00 38.56      A    C  
ATOM    246  C   GLY A  35     -66.204  26.308  94.802  1.00 40.51      A    C  
ATOM    247  O   GLY A  35     -66.909  25.310  94.669  1.00 42.89      A    O  
ATOM    248  N   LEU A  36     -66.408  27.430  94.109  1.00 41.19      A    N  
ATOM    249  CA  LEU A  36     -67.519  27.585  93.145  1.00 39.67      A    C  
ATOM    250  C   LEU A  36     -67.490  26.510  92.052  1.00 41.46      A    C  
ATOM    251  O   LEU A  36     -68.530  25.899  91.737  1.00 36.99      A    O  
ATOM    252  CB  LEU A  36     -67.439  28.974  92.521  1.00 40.65      A    C  
ATOM    253  CG  LEU A  36     -68.436  29.665  91.578  1.00 42.22      A    C  
ATOM    254  CD1 LEU A  36     -68.564  28.984  90.224  1.00 43.68      A    C  
ATOM    255  CD2 LEU A  36     -69.792  29.877  92.234  1.00 42.43      A    C  
ATOM    256  N   LEU A  37     -66.298  26.281  91.489  1.00 40.33      A    N  
ATOM    257  CA  LEU A  37     -66.121  25.292  90.448  1.00 40.05      A    C  
ATOM    258  C   LEU A  37     -66.282  23.881  90.969  1.00 44.70      A    C  
ATOM    259  O   LEU A  37     -66.884  23.050  90.287  1.00 45.90      A    O  
ATOM    260  CB  LEU A  37     -64.784  25.450  89.731  1.00 40.98      A    C  
ATOM    261  CG  LEU A  37     -64.483  26.749  88.943  1.00 44.11      A    C  
ATOM    262  CD1 LEU A  37     -63.225  26.624  88.077  1.00 39.53      A    C  
ATOM    263  CD2 LEU A  37     -65.673  27.238  88.109  1.00 44.71      A    C  
ATOM    264  N   ASN A  38     -65.780  23.588  92.166  1.00 47.92      A    N  
ATOM    265  CA  ASN A  38     -65.970  22.233  92.688  1.00 53.00      A    C  
ATOM    266  C   ASN A  38     -67.439  21.899  92.909  1.00 54.53      A    C  
ATOM    267  O   ASN A  38     -67.879  20.810  92.549  1.00 58.44      A    O  
ATOM    268  CB  ASN A  38     -65.126  21.944  93.934  1.00 57.91      A    C  
ATOM    269  CG  ASN A  38     -63.669  21.645  93.593  1.00 65.68      A    C  
ATOM    270  ND2 ASN A  38     -63.445  20.823  92.555  1.00 66.47      A    N  
ATOM    271  OD1 ASN A  38     -62.751  22.161  94.244  1.00 65.96      A    O  
ATOM    272  N   ASP A  39     -68.196  22.846  93.461  1.00 52.93      A    N  
ATOM    273  CA  ASP A  39     -69.642  22.676  93.635  1.00 54.12      A    C  
ATOM    274  C   ASP A  39     -70.353  22.390  92.316  1.00 49.39      A    C  
ATOM    275  O   ASP A  39     -71.172  21.486  92.248  1.00 48.83      A    O  
ATOM    276  CB  ASP A  39     -70.279  23.893  94.320  1.00 57.69      A    C  
ATOM    277  CG  ASP A  39     -69.555  24.292  95.590  1.00 64.95      A    C  
ATOM    278  OD1 ASP A  39     -68.799  23.458  96.156  1.00 67.78      A    O  
ATOM    279  OD2 ASP A  39     -69.740  25.451  96.020  1.00 69.08      A    O1-
ATOM    280  N   ALA A  40     -70.042  23.151  91.272  1.00 48.08      A    N  
ATOM    281  CA  ALA A  40     -70.678  22.928  89.970  1.00 45.59      A    C  
ATOM    282  C   ALA A  40     -70.291  21.556  89.427  1.00 42.26      A    C  
ATOM    283  O   ALA A  40     -71.143  20.803  89.002  1.00 39.70      A    O  
ATOM    284  CB  ALA A  40     -70.335  24.032  88.989  1.00 47.19      A    C  
ATOM    285  N   PHE A  41     -69.011  21.215  89.499  1.00 43.23      A    N  
ATOM    286  CA  PHE A  41     -68.551  19.867  89.163  1.00 39.58      A    C  
ATOM    287  C   PHE A  41     -69.372  18.807  89.894  1.00 36.50      A    C  
ATOM    288  O   PHE A  41     -69.799  17.829  89.285  1.00 33.90      A    O  
ATOM    289  CB  PHE A  41     -67.065  19.727  89.500  1.00 39.96      A    C  
ATOM    290  CG  PHE A  41     -66.390  18.541  88.872  1.00 40.78      A    C  
ATOM    291  CD1 PHE A  41     -66.109  18.522  87.506  1.00 41.89      A    C  
ATOM    292  CD2 PHE A  41     -65.988  17.462  89.655  1.00 42.48      A    C  
ATOM    293  CE1 PHE A  41     -65.464  17.441  86.931  1.00 40.61      A    C  
ATOM    294  CE2 PHE A  41     -65.337  16.374  89.093  1.00 41.76      A    C  
ATOM    295  CZ  PHE A  41     -65.077  16.368  87.727  1.00 43.29      A    C  
ATOM    296  N   GLN A  42     -69.607  19.007  91.187  1.00 35.94      A    N  
ATOM    297  CA  GLN A  42     -70.328  18.004  91.986  1.00 37.13      A    C  
ATOM    298  C   GLN A  42     -71.850  18.149  91.976  1.00 36.43      A    C  
ATOM    299  O   GLN A  42     -72.540  17.332  92.556  1.00 37.90      A    O  
ATOM    300  CB  GLN A  42     -69.788  17.942  93.415  1.00 39.59      A    C  
ATOM    301  CG  GLN A  42     -68.411  17.299  93.498  1.00 44.46      A    C  
ATOM    302  CD  GLN A  42     -67.540  17.896  94.597  1.00 52.49      A    C  
ATOM    303  NE2 GLN A  42     -68.102  18.005  95.799  1.00 52.25      A    N  
ATOM    304  OE1 GLN A  42     -66.371  18.257  94.369  1.00 58.13      A    O  
ATOM    305  N   LYS A  43     -72.374  19.149  91.273  1.00 36.03      A    N  
ATOM    306  CA  LYS A  43     -73.808  19.429  91.296  1.00 38.73      A    C  
ATOM    307  C   LYS A  43     -74.674  18.185  91.065  1.00 41.75      A    C  
ATOM    308  O   LYS A  43     -74.455  17.444  90.096  1.00 38.88      A    O  
ATOM    309  CB  LYS A  43     -74.175  20.493  90.253  1.00 38.52      A    C  
ATOM    310  CG  LYS A  43     -75.482  21.244  90.502  1.00 35.95      A    C  
ATOM    311  CD  LYS A  43     -75.207  22.496  91.325  1.00 38.45      A    C  
ATOM    312  CE  LYS A  43     -76.314  23.540  91.244  1.00 39.52      A    C  
ATOM    313  NZ  LYS A  43     -77.517  23.185  92.060  1.00 39.14      A    N1+
ATOM    314  N   GLY A  44     -75.660  17.988  91.946  1.00 39.76      A    N  
ATOM    315  CA  GLY A  44     -76.676  16.967  91.768  1.00 40.66      A    C  
ATOM    316  C   GLY A  44     -76.292  15.625  92.374  1.00 44.64      A    C  
ATOM    317  O   GLY A  44     -77.102  14.678  92.368  1.00 39.38      A    O  
ATOM    318  N   GLY A  45     -75.056  15.535  92.879  1.00 43.99      A    N  
ATOM    319  CA  GLY A  45     -74.564  14.302  93.499  1.00 49.50      A    C  
ATOM    320  C   GLY A  45     -74.712  13.090  92.578  1.00 55.26      A    C  
ATOM    321  O   GLY A  45     -74.322  13.150  91.405  1.00 53.17      A    O  
ATOM    322  N   PRO A  46     -75.307  11.989  93.085  1.00 58.31      A    N  
ATOM    323  CA  PRO A  46     -75.358  10.752  92.296  1.00 56.61      A    C  
ATOM    324  C   PRO A  46     -76.157  10.876  91.006  1.00 56.32      A    C  
ATOM    325  O   PRO A  46     -75.930  10.094  90.086  1.00 55.80      A    O  
ATOM    326  CB  PRO A  46     -76.005   9.748  93.252  1.00 54.98      A    C  
ATOM    327  CG  PRO A  46     -75.747  10.306  94.620  1.00 58.77      A    C  
ATOM    328  CD  PRO A  46     -75.874  11.790  94.434  1.00 61.09      A    C  
ATOM    329  N   GLU A  47     -77.054  11.861  90.929  1.00 58.21      A    N  
ATOM    330  CA  GLU A  47     -77.814  12.121  89.693  1.00 55.51      A    C  
ATOM    331  C   GLU A  47     -77.386  13.310  88.843  1.00 49.47      A    C  
ATOM    332  O   GLU A  47     -78.006  13.570  87.814  1.00 52.36      A    O  
ATOM    333  CB  GLU A  47     -79.332  12.201  89.943  1.00 62.75      A    C  
ATOM    334  CG  GLU A  47     -79.807  13.189  90.998  1.00 60.82      A    C  
ATOM    335  CD  GLU A  47     -80.053  12.494  92.319  1.00 63.79      A    C  
ATOM    336  OE1 GLU A  47     -80.724  11.429  92.301  1.00 61.03      A    O  
ATOM    337  OE2 GLU A  47     -79.561  12.999  93.362  1.00 63.55      A    O1-
ATOM    338  N   GLY A  48     -76.351  14.038  89.254  1.00 46.00      A    N  
ATOM    339  CA  GLY A  48     -75.876  15.204  88.465  1.00 40.52      A    C  
ATOM    340  C   GLY A  48     -75.027  14.870  87.240  1.00 35.32      A    C  
ATOM    341  O   GLY A  48     -74.598  13.723  87.068  1.00 33.93      A    O  
ATOM    342  N   ALA A  49     -74.768  15.874  86.402  1.00 34.18      A    N  
ATOM    343  CA  ALA A  49     -74.053  15.673  85.129  1.00 36.51      A    C  
ATOM    344  C   ALA A  49     -72.748  14.859  85.235  1.00 37.45      A    C  
ATOM    345  O   ALA A  49     -72.481  13.980  84.411  1.00 39.46      A    O  
ATOM    346  CB  ALA A  49     -73.783  17.003  84.447  1.00 36.56      A    C  
ATOM    347  N   THR A  50     -71.948  15.139  86.253  1.00 35.36      A    N  
ATOM    348  CA  THR A  50     -70.661  14.483  86.400  1.00 31.39      A    C  
ATOM    349  C   THR A  50     -70.733  12.983  86.686  1.00 32.21      A    C  
ATOM    350  O   THR A  50     -69.952  12.211  86.112  1.00 32.46      A    O  
ATOM    351  CB  THR A  50     -69.834  15.234  87.428  1.00 31.41      A    C  
ATOM    352  CG2 THR A  50     -68.491  14.575  87.702  1.00 31.43      A    C  
ATOM    353  OG1 THR A  50     -69.611  16.537  86.915  1.00 31.46      A    O  
ATOM    354  N   THR A  51     -71.649  12.541  87.544  1.00 32.82      A    N  
ATOM    355  CA  THR A  51     -71.736  11.091  87.807  1.00 33.00      A    C  
ATOM    356  C   THR A  51     -72.118  10.273  86.583  1.00 33.51      A    C  
ATOM    357  O   THR A  51     -71.622   9.165  86.401  1.00 36.81      A    O  
ATOM    358  CB  THR A  51     -72.668  10.762  88.975  1.00 32.07      A    C  
ATOM    359  CG2 THR A  51     -72.823   9.237  89.160  1.00 32.98      A    C  
ATOM    360  OG1 THR A  51     -72.086  11.284  90.150  1.00 30.18      A    O  
ATOM    361  N   ARG A  52     -72.994  10.827  85.745  1.00 34.62      A    N  
ATOM    362  CA  ARG A  52     -73.419  10.149  84.505  1.00 34.73      A    C  
ATOM    363  C   ARG A  52     -72.256  10.083  83.519  1.00 35.30      A    C  
ATOM    364  O   ARG A  52     -72.135   9.131  82.748  1.00 36.13      A    O  
ATOM    365  CB  ARG A  52     -74.586  10.873  83.869  1.00 33.41      A    C  
ATOM    366  CG  ARG A  52     -75.663  11.249  84.847  1.00 33.65      A    C  
ATOM    367  CD  ARG A  52     -77.008  11.197  84.172  1.00 37.21      A    C  
ATOM    368  NE  ARG A  52     -77.199  12.222  83.142  1.00 37.66      A    N  
ATOM    369  CZ  ARG A  52     -77.531  11.978  81.873  1.00 40.62      A    C  
ATOM    370  NH1 ARG A  52     -77.705  12.993  81.040  1.00 36.15      A    N1+
ATOM    371  NH2 ARG A  52     -77.689  10.725  81.430  1.00 43.99      A    N  
ATOM    372  N   LEU A  53     -71.414  11.112  83.562  1.00 32.08      A    N  
ATOM    373  CA  LEU A  53     -70.174  11.132  82.850  1.00 30.98      A    C  
ATOM    374  C   LEU A  53     -69.285   9.995  83.325  1.00 30.83      A    C  
ATOM    375  O   LEU A  53     -68.776   9.239  82.502  1.00 31.71      A    O  
ATOM    376  CB  LEU A  53     -69.499  12.477  83.072  1.00 29.93      A    C  
ATOM    377  CG  LEU A  53     -68.388  13.035  82.170  1.00 28.77      A    C  
ATOM    378  CD1 LEU A  53     -67.128  13.406  82.967  1.00 25.92      A    C  
ATOM    379  CD2 LEU A  53     -68.129  12.211  80.907  1.00 27.47      A    C  
ATOM    380  N   MET A  54     -69.131   9.850  84.645  1.00 32.23      A    N  
ATOM    381  CA  MET A  54     -68.183   8.864  85.216  1.00 29.95      A    C  
ATOM    382  C   MET A  54     -68.674   7.442  85.012  1.00 29.12      A    C  
ATOM    383  O   MET A  54     -67.860   6.513  84.956  1.00 28.44      A    O  
ATOM    384  CB  MET A  54     -67.872   9.102  86.712  1.00 31.20      A    C  
ATOM    385  CG  MET A  54     -67.226  10.435  87.108  1.00 30.73      A    C  
ATOM    386  SD  MET A  54     -65.748  10.821  86.171  1.00 32.32      A    S  
ATOM    387  CE  MET A  54     -65.063  12.140  87.193  1.00 32.72      A    C  
ATOM    388  N   LYS A  55     -70.002   7.292  84.910  1.00 28.57      A    N  
ATOM    389  CA  LYS A  55     -70.665   6.007  84.629  1.00 27.79      A    C  
ATOM    390  C   LYS A  55     -70.739   5.600  83.132  1.00 27.57      A    C  
ATOM    391  O   LYS A  55     -71.178   4.489  82.805  1.00 25.43      A    O  
ATOM    392  CB  LYS A  55     -72.065   5.996  85.231  1.00 29.65      A    C  
ATOM    393  CG  LYS A  55     -72.077   6.059  86.743  1.00 31.58      A    C  
ATOM    394  CD  LYS A  55     -73.339   5.453  87.310  1.00 32.94      A    C  
ATOM    395  CE  LYS A  55     -73.062   5.141  88.771  1.00 36.15      A    C  
ATOM    396  NZ  LYS A  55     -74.258   4.881  89.607  1.00 37.05      A    N1+
ATOM    397  N   GLY A  56     -70.301   6.481  82.236  1.00 24.92      A    N  
ATOM    398  CA  GLY A  56     -70.322   6.162  80.828  1.00 27.36      A    C  
ATOM    399  C   GLY A  56     -71.674   6.378  80.164  1.00 30.18      A    C  
ATOM    400  O   GLY A  56     -71.925   5.820  79.103  1.00 30.92      A    O  
ATOM    401  N   GLU A  57     -72.548   7.181  80.781  1.00 31.15      A    N  
ATOM    402  CA  GLU A  57     -73.871   7.477  80.203  1.00 30.32      A    C  
ATOM    403  C   GLU A  57     -73.723   8.476  79.109  1.00 29.84      A    C  
ATOM    404  O   GLU A  57     -74.453   8.428  78.107  1.00 34.17      A    O  
ATOM    405  CB  GLU A  57     -74.871   8.002  81.258  1.00 32.32      A    C  
ATOM    406  CG  GLU A  57     -75.216   6.935  82.293  1.00 37.13      A    C  
ATOM    407  CD  GLU A  57     -76.252   7.338  83.329  1.00 40.69      A    C  
ATOM    408  OE1 GLU A  57     -76.415   6.556  84.299  1.00 41.29      A    O  
ATOM    409  OE2 GLU A  57     -76.912   8.398  83.174  1.00 43.21      A    O1-
ATOM    410  N   ILE A  58     -72.789   9.396  79.317  1.00 27.88      A    N  
ATOM    411  CA  ILE A  58     -72.552  10.508  78.415  1.00 27.09      A    C  
ATOM    412  C   ILE A  58     -71.048  10.678  78.154  1.00 27.24      A    C  
ATOM    413  O   ILE A  58     -70.209  10.291  78.979  1.00 30.96      A    O  
ATOM    414  CB  ILE A  58     -73.212  11.816  78.935  1.00 26.69      A    C  
ATOM    415  CG1 ILE A  58     -72.660  12.261  80.306  1.00 26.15      A    C  
ATOM    416  CG2 ILE A  58     -74.732  11.684  78.983  1.00 25.49      A    C  
ATOM    417  CD1 ILE A  58     -72.995  13.706  80.651  1.00 23.69      A    C  
ATOM    418  N   THR A  59     -70.704  11.236  77.007  1.00 26.85      A    N  
ATOM    419  CA  THR A  59     -69.295  11.458  76.649  1.00 28.97      A    C  
ATOM    420  C   THR A  59     -68.809  12.786  77.220  1.00 31.41      A    C  
ATOM    421  O   THR A  59     -69.636  13.643  77.561  1.00 31.87      A    O  
ATOM    422  CB  THR A  59     -69.090  11.517  75.114  1.00 27.24      A    C  
ATOM    423  CG2 THR A  59     -69.771  10.355  74.398  1.00 28.20      A    C  
ATOM    424  OG1 THR A  59     -69.630  12.737  74.609  1.00 27.00      A    O  
ATOM    425  N   LEU A  60     -67.486  12.993  77.259  1.00 32.79      A    N  
ATOM    426  CA  LEU A  60     -66.948  14.255  77.773  1.00 33.84      A    C  
ATOM    427  C   LEU A  60     -67.585  15.460  77.075  1.00 35.69      A    C  
ATOM    428  O   LEU A  60     -68.022  16.391  77.757  1.00 35.70      A    O  
ATOM    429  CB  LEU A  60     -65.414  14.321  77.703  1.00 33.20      A    C  
ATOM    430  CG  LEU A  60     -64.668  15.431  78.489  1.00 32.83      A    C  
ATOM    431  CD1 LEU A  60     -65.242  15.685  79.876  1.00 30.98      A    C  
ATOM    432  CD2 LEU A  60     -63.190  15.130  78.642  1.00 30.77      A    C  
ATOM    433  N   SER A  61     -67.679  15.423  75.737  1.00 34.33      A    N  
ATOM    434  CA  SER A  61     -68.142  16.593  74.976  1.00 33.09      A    C  
ATOM    435  C   SER A  61     -69.608  16.877  75.247  1.00 32.10      A    C  
ATOM    436  O   SER A  61     -70.017  18.037  75.223  1.00 31.34      A    O  
ATOM    437  CB  SER A  61     -67.863  16.474  73.473  1.00 32.33      A    C  
ATOM    438  OG  SER A  61     -66.469  16.330  73.189  1.00 31.11      A    O  
ATOM    439  N   GLN A  62     -70.380  15.822  75.505  1.00 32.36      A    N  
ATOM    440  CA  GLN A  62     -71.751  15.956  76.013  1.00 35.22      A    C  
ATOM    441  C   GLN A  62     -71.814  16.624  77.412  1.00 35.10      A    C  
ATOM    442  O   GLN A  62     -72.781  17.318  77.733  1.00 35.54      A    O  
ATOM    443  CB  GLN A  62     -72.431  14.593  76.113  1.00 36.10      A    C  
ATOM    444  CG  GLN A  62     -72.802  13.910  74.799  1.00 35.68      A    C  
ATOM    445  CD  GLN A  62     -73.551  12.601  75.038  1.00 34.02      A    C  
ATOM    446  NE2 GLN A  62     -74.828  12.573  74.685  1.00 33.43      A    N  
ATOM    447  OE1 GLN A  62     -72.988  11.634  75.554  1.00 34.79      A    O  
ATOM    448  N   TRP A  63     -70.794  16.402  78.240  1.00 32.08      A    N  
ATOM    449  CA  TRP A  63     -70.802  16.921  79.608  1.00 32.19      A    C  
ATOM    450  C   TRP A  63     -70.439  18.403  79.662  1.00 33.70      A    C  
ATOM    451  O   TRP A  63     -70.974  19.156  80.483  1.00 36.61      A    O  
ATOM    452  CB  TRP A  63     -69.869  16.085  80.478  1.00 28.77      A    C  
ATOM    453  CG  TRP A  63     -69.613  16.592  81.864  1.00 30.73      A    C  
ATOM    454  CD1 TRP A  63     -70.319  16.292  83.002  1.00 29.75      A    C  
ATOM    455  CD2 TRP A  63     -68.535  17.459  82.286  1.00 30.05      A    C  
ATOM    456  CE2 TRP A  63     -68.658  17.638  83.678  1.00 28.08      A    C  
ATOM    457  CE3 TRP A  63     -67.486  18.098  81.613  1.00 29.00      A    C  
ATOM    458  NE1 TRP A  63     -69.747  16.923  84.091  1.00 28.60      A    N  
ATOM    459  CZ2 TRP A  63     -67.783  18.422  84.404  1.00 30.44      A    C  
ATOM    460  CZ3 TRP A  63     -66.618  18.880  82.337  1.00 30.17      A    C  
ATOM    461  CH2 TRP A  63     -66.770  19.038  83.721  1.00 31.11      A    C  
ATOM    462  N   ILE A  64     -69.535  18.823  78.783  1.00 34.97      A    N  
ATOM    463  CA  ILE A  64     -68.949  20.152  78.848  1.00 33.61      A    C  
ATOM    464  C   ILE A  64     -70.025  21.232  79.016  1.00 35.09      A    C  
ATOM    465  O   ILE A  64     -69.939  22.023  79.959  1.00 32.92      A    O  
ATOM    466  CB  ILE A  64     -67.974  20.413  77.684  1.00 32.60      A    C  
ATOM    467  CG1 ILE A  64     -66.598  19.856  78.038  1.00 34.78      A    C  
ATOM    468  CG2 ILE A  64     -67.815  21.894  77.406  1.00 32.38      A    C  
ATOM    469  CD1 ILE A  64     -65.726  19.560  76.824  1.00 33.03      A    C  
ATOM    470  N   PRO A  65     -71.045  21.253  78.127  1.00 34.45      A    N  
ATOM    471  CA  PRO A  65     -72.117  22.231  78.305  1.00 33.72      A    C  
ATOM    472  C   PRO A  65     -72.931  22.062  79.602  1.00 35.37      A    C  
ATOM    473  O   PRO A  65     -73.296  23.063  80.229  1.00 35.22      A    O  
ATOM    474  CB  PRO A  65     -72.996  22.041  77.058  1.00 33.64      A    C  
ATOM    475  CG  PRO A  65     -72.570  20.774  76.433  1.00 35.42      A    C  
ATOM    476  CD  PRO A  65     -71.134  20.580  76.821  1.00 34.88      A    C  
ATOM    477  N   LEU A  66     -73.202  20.821  80.016  1.00 36.61      A    N  
ATOM    478  CA  LEU A  66     -73.908  20.587  81.282  1.00 36.79      A    C  
ATOM    479  C   LEU A  66     -73.144  21.198  82.475  1.00 38.12      A    C  
ATOM    480  O   LEU A  66     -73.751  21.811  83.358  1.00 37.88      A    O  
ATOM    481  CB  LEU A  66     -74.178  19.097  81.504  1.00 35.83      A    C  
ATOM    482  CG  LEU A  66     -75.448  18.364  81.029  1.00 39.02      A    C  
ATOM    483  CD1 LEU A  66     -76.089  18.924  79.765  1.00 38.61      A    C  
ATOM    484  CD2 LEU A  66     -75.172  16.866  80.851  1.00 35.63      A    C  
ATOM    485  N   MET A  67     -71.818  21.048  82.493  1.00 36.89      A    N  
ATOM    486  CA  MET A  67     -71.007  21.643  83.561  1.00 36.70      A    C  
ATOM    487  C   MET A  67     -71.097  23.157  83.495  1.00 38.67      A    C  
ATOM    488  O   MET A  67     -71.089  23.830  84.539  1.00 38.52      A    O  
ATOM    489  CB  MET A  67     -69.542  21.230  83.436  1.00 34.30      A    C  
ATOM    490  CG  MET A  67     -68.615  22.044  84.315  1.00 32.54      A    C  
ATOM    491  SD  MET A  67     -68.722  21.635  86.075  1.00 30.66      A    S  
ATOM    492  CE  MET A  67     -67.127  22.265  86.623  1.00 33.04      A    C  
ATOM    493  N   GLU A  68     -71.156  23.665  82.256  1.00 40.61      A    N  
ATOM    494  CA  GLU A  68     -71.294  25.083  81.961  1.00 42.75      A    C  
ATOM    495  C   GLU A  68     -72.534  25.636  82.649  1.00 44.42      A    C  
ATOM    496  O   GLU A  68     -72.471  26.679  83.314  1.00 44.96      A    O  
ATOM    497  CB  GLU A  68     -71.437  25.306  80.462  1.00 45.14      A    C  
ATOM    498  CG  GLU A  68     -70.163  25.176  79.645  1.00 50.09      A    C  
ATOM    499  CD  GLU A  68     -69.434  26.490  79.490  1.00 49.73      A    C  
ATOM    500  OE1 GLU A  68     -68.365  26.485  78.816  1.00 46.92      A    O  
ATOM    501  OE2 GLU A  68     -69.934  27.512  80.043  1.00 47.49      A    O1-
ATOM    502  N   GLU A  69     -73.655  24.933  82.472  1.00 42.90      A    N  
ATOM    503  CA  GLU A  69     -74.928  25.340  83.054  1.00 45.32      A    C  
ATOM    504  C   GLU A  69     -74.854  25.350  84.585  1.00 45.48      A    C  
ATOM    505  O   GLU A  69     -75.361  26.259  85.234  1.00 48.86      A    O  
ATOM    506  CB  GLU A  69     -76.068  24.454  82.519  1.00 46.71      A    C  
ATOM    507  CG  GLU A  69     -77.435  24.591  83.185  1.00 51.57      A    C  
ATOM    508  CD  GLU A  69     -77.955  26.028  83.264  1.00 60.52      A    C  
ATOM    509  OE1 GLU A  69     -77.557  26.913  82.448  1.00 63.47      A    O  
ATOM    510  OE2 GLU A  69     -78.787  26.270  84.172  1.00 67.41      A    O1-
ATOM    511  N   ASN A  70     -74.192  24.352  85.156  1.00 45.23      A    N  
ATOM    512  CA  ASN A  70     -73.976  24.294  86.592  1.00 43.03      A    C  
ATOM    513  C   ASN A  70     -73.138  25.462  87.142  1.00 45.35      A    C  
ATOM    514  O   ASN A  70     -73.425  25.974  88.228  1.00 47.18      A    O  
ATOM    515  CB  ASN A  70     -73.326  22.963  86.939  1.00 42.82      A    C  
ATOM    516  CG  ASN A  70     -74.289  21.798  86.826  1.00 43.06      A    C  
ATOM    517  ND2 ASN A  70     -73.748  20.584  86.870  1.00 41.69      A    N  
ATOM    518  OD1 ASN A  70     -75.504  21.983  86.711  1.00 42.70      A    O  
ATOM    519  N   CYS A  71     -72.100  25.860  86.398  1.00 44.99      A    N  
ATOM    520  CA  CYS A  71     -71.258  27.010  86.754  1.00 41.50      A    C  
ATOM    521  C   CYS A  71     -72.040  28.308  86.703  1.00 40.60      A    C  
ATOM    522  O   CYS A  71     -71.827  29.175  87.530  1.00 41.06      A    O  
ATOM    523  CB  CYS A  71     -70.030  27.093  85.844  1.00 40.67      A    C  
ATOM    524  SG  CYS A  71     -68.738  25.882  86.238  1.00 41.08      A    S  
ATOM    525  N   ARG A  72     -72.946  28.430  85.733  1.00 43.41      A    N  
ATOM    526  CA  ARG A  72     -73.930  29.517  85.686  1.00 47.37      A    C  
ATOM    527  C   ARG A  72     -74.866  29.559  86.947  1.00 49.85      A    C  
ATOM    528  O   ARG A  72     -74.915  30.593  87.641  1.00 51.08      A    O  
ATOM    529  CB  ARG A  72     -74.709  29.446  84.369  1.00 53.49      A    C  
ATOM    530  CG  ARG A  72     -75.427  30.720  83.950  1.00 61.66      A    C  
ATOM    531  CD  ARG A  72     -76.666  30.419  83.087  1.00 71.69      A    C  
ATOM    532  NE  ARG A  72     -77.738  29.730  83.827  1.00 72.89      A    N  
ATOM    533  CZ  ARG A  72     -78.514  30.299  84.757  1.00 75.95      A    C  
ATOM    534  NH1 ARG A  72     -79.454  29.590  85.377  1.00 73.42      A    N1+
ATOM    535  NH2 ARG A  72     -78.355  31.579  85.083  1.00 77.11      A    N  
ATOM    536  N   LYS A  73     -75.564  28.453  87.258  1.00 44.37      A    N  
ATOM    537  CA  LYS A  73     -76.398  28.350  88.474  1.00 46.87      A    C  
ATOM    538  C   LYS A  73     -75.655  28.802  89.744  1.00 49.46      A    C  
ATOM    539  O   LYS A  73     -76.170  29.598  90.535  1.00 45.90      A    O  
ATOM    540  CB  LYS A  73     -76.869  26.904  88.709  1.00 49.14      A    C  
ATOM    541  CG  LYS A  73     -77.877  26.313  87.723  1.00 53.03      A    C  
ATOM    542  CD  LYS A  73     -78.109  24.842  88.094  1.00 59.81      A    C  
ATOM    543  CE  LYS A  73     -78.983  24.084  87.102  1.00 60.40      A    C  
ATOM    544  NZ  LYS A  73     -80.434  24.347  87.321  1.00 56.25      A    N1+
ATOM    545  N   CYS A  74     -74.443  28.266  89.920  1.00 52.25      A    N  
ATOM    546  CA  CYS A  74     -73.613  28.473  91.110  1.00 50.95      A    C  
ATOM    547  C   CYS A  74     -73.226  29.927  91.308  1.00 51.27      A    C  
ATOM    548  O   CYS A  74     -73.173  30.401  92.453  1.00 51.28      A    O  
ATOM    549  CB  CYS A  74     -72.334  27.635  91.026  1.00 44.84      A    C  
ATOM    550  SG  CYS A  74     -72.554  25.920  91.467  1.00 43.13      A    S  
ATOM    551  N   SER A  75     -72.927  30.607  90.197  1.00 49.63      A    N  
ATOM    552  CA  SER A  75     -72.548  32.026  90.220  1.00 51.94      A    C  
ATOM    553  C   SER A  75     -73.754  32.956  90.430  1.00 49.67      A    C  
ATOM    554  O   SER A  75     -73.637  33.947  91.143  1.00 47.45      A    O  
ATOM    555  CB  SER A  75     -71.726  32.430  88.977  1.00 49.23      A    C  
ATOM    556  OG  SER A  75     -72.536  32.484  87.836  1.00 48.94      A    O  
ATOM    557  N   GLU A  76     -74.897  32.620  89.829  1.00 50.03      A    N  
ATOM    558  CA  GLU A  76     -76.163  33.315  90.094  1.00 50.50      A    C  
ATOM    559  C   GLU A  76     -76.536  33.335  91.577  1.00 52.33      A    C  
ATOM    560  O   GLU A  76     -77.010  34.352  92.076  1.00 55.45      A    O  
ATOM    561  CB  GLU A  76     -77.306  32.705  89.282  1.00 56.27      A    C  
ATOM    562  CG  GLU A  76     -78.693  33.271  89.604  1.00 63.52      A    C  
ATOM    563  CD  GLU A  76     -79.801  32.807  88.648  1.00 69.09      A    C  
ATOM    564  OE1 GLU A  76     -80.993  32.992  88.998  1.00 70.93      A    O  
ATOM    565  OE2 GLU A  76     -79.505  32.269  87.552  1.00 64.83      A    O1-
ATOM    566  N   THR A  77     -76.327  32.225  92.281  1.00 51.62      A    N  
ATOM    567  CA  THR A  77     -76.693  32.141  93.717  1.00 50.86      A    C  
ATOM    568  C   THR A  77     -75.581  32.664  94.682  1.00 54.34      A    C  
ATOM    569  O   THR A  77     -75.839  32.979  95.858  1.00 53.56      A    O  
ATOM    570  CB  THR A  77     -77.281  30.735  94.095  1.00 48.61      A    C  
ATOM    571  CG2 THR A  77     -76.941  29.691  93.068  1.00 49.58      A    C  
ATOM    572  OG1 THR A  77     -76.768  30.276  95.350  1.00 49.58      A    O  
ATOM    573  N   ALA A  78     -74.354  32.777  94.172  1.00 54.92      A    N  
ATOM    574  CA  ALA A  78     -73.240  33.348  94.936  1.00 53.61      A    C  
ATOM    575  C   ALA A  78     -73.099  34.830  94.552  1.00 55.90      A    C  
ATOM    576  O   ALA A  78     -72.202  35.541  95.050  1.00 51.75      A    O  
ATOM    577  CB  ALA A  78     -71.950  32.578  94.662  1.00 51.31      A    C  
ATOM    578  N   LYS A  79     -74.006  35.261  93.660  1.00 52.82      A    N  
ATOM    579  CA  LYS A  79     -74.114  36.635  93.166  1.00 53.96      A    C  
ATOM    580  C   LYS A  79     -72.761  37.190  92.693  1.00 52.66      A    C  
ATOM    581  O   LYS A  79     -72.309  38.248  93.151  1.00 56.65      A    O  
ATOM    582  CB  LYS A  79     -74.826  37.545  94.201  1.00 56.77      A    C  
ATOM    583  CG  LYS A  79     -76.320  37.248  94.343  1.00 58.86      A    C  
ATOM    584  CD  LYS A  79     -76.899  37.591  95.711  1.00 63.42      A    C  
ATOM    585  CE  LYS A  79     -77.482  38.999  95.788  1.00 62.91      A    C  
ATOM    586  NZ  LYS A  79     -76.551  39.957  96.453  1.00 65.65      A    N1+
ATOM    587  N   VAL A  80     -72.121  36.442  91.789  1.00 50.65      A    N  
ATOM    588  CA  VAL A  80     -70.885  36.865  91.084  1.00 47.95      A    C  
ATOM    589  C   VAL A  80     -71.063  36.676  89.579  1.00 44.70      A    C  
ATOM    590  O   VAL A  80     -71.991  35.984  89.139  1.00 41.91      A    O  
ATOM    591  CB  VAL A  80     -69.617  36.079  91.537  1.00 46.15      A    C  
ATOM    592  CG1 VAL A  80     -69.114  36.569  92.890  1.00 43.16      A    C  
ATOM    593  CG2 VAL A  80     -69.878  34.576  91.546  1.00 41.30      A    C  
ATOM    594  N   CYS A  81     -70.182  37.295  88.799  1.00 46.97      A    N  
ATOM    595  CA  CYS A  81     -70.207  37.141  87.338  1.00 51.66      A    C  
ATOM    596  C   CYS A  81     -69.076  36.216  86.920  1.00 52.23      A    C  
ATOM    597  O   CYS A  81     -67.931  36.369  87.365  1.00 49.95      A    O  
ATOM    598  CB  CYS A  81     -70.064  38.485  86.603  1.00 55.81      A    C  
ATOM    599  SG  CYS A  81     -71.360  39.726  86.869  1.00 65.15      A    S  
ATOM    600  N   LEU A  82     -69.390  35.229  86.092  1.00 51.59      A    N  
ATOM    601  CA  LEU A  82     -68.319  34.503  85.439  1.00 54.02      A    C  
ATOM    602  C   LEU A  82     -67.692  35.459  84.406  1.00 57.50      A    C  
ATOM    603  O   LEU A  82     -68.434  36.171  83.717  1.00 56.30      A    O  
ATOM    604  CB  LEU A  82     -68.847  33.234  84.774  1.00 49.15      A    C  
ATOM    605  CG  LEU A  82     -69.320  32.058  85.631  1.00 46.45      A    C  
ATOM    606  CD1 LEU A  82     -69.866  30.995  84.690  1.00 45.72      A    C  
ATOM    607  CD2 LEU A  82     -68.217  31.471  86.499  1.00 44.67      A    C  
ATOM    608  N   PRO A  83     -66.335  35.492  84.305  1.00 60.17      A    N  
ATOM    609  CA  PRO A  83     -65.665  36.395  83.356  1.00 63.26      A    C  
ATOM    610  C   PRO A  83     -66.058  36.171  81.891  1.00 69.38      A    C  
ATOM    611  O   PRO A  83     -66.738  35.189  81.551  1.00 69.96      A    O  
ATOM    612  CB  PRO A  83     -64.174  36.074  83.538  1.00 58.97      A    C  
ATOM    613  CG  PRO A  83     -64.146  34.699  84.101  1.00 60.33      A    C  
ATOM    614  CD  PRO A  83     -65.359  34.615  84.985  1.00 60.10      A    C  
ATOM    615  N   LYS A  84     -65.632  37.104  81.045  1.00 74.64      A    N  
ATOM    616  CA  LYS A  84     -65.843  37.033  79.610  1.00 76.86      A    C  
ATOM    617  C   LYS A  84     -64.818  36.048  79.051  1.00 76.21      A    C  
ATOM    618  O   LYS A  84     -63.668  36.011  79.510  1.00 73.94      A    O  
ATOM    619  CB  LYS A  84     -65.647  38.429  79.021  1.00 77.03      A    C  
ATOM    620  CG  LYS A  84     -66.622  38.822  77.926  1.00 74.60      A    C  
ATOM    621  CD  LYS A  84     -67.022  40.296  78.014  1.00 73.10      A    C  
ATOM    622  CE  LYS A  84     -65.839  41.237  78.178  1.00 72.71      A    C  
ATOM    623  NZ  LYS A  84     -64.762  41.008  77.173  1.00 71.12      A    N1+
ATOM    624  N   ASN A  85     -65.248  35.230  78.086  1.00 77.91      A    N  
ATOM    625  CA  ASN A  85     -64.390  34.201  77.454  1.00 80.08      A    C  
ATOM    626  C   ASN A  85     -64.069  33.011  78.386  1.00 74.80      A    C  
ATOM    627  O   ASN A  85     -63.119  32.246  78.152  1.00 69.94      A    O  
ATOM    628  CB  ASN A  85     -63.109  34.820  76.849  1.00 91.55      A    C  
ATOM    629  CG  ASN A  85     -63.390  36.087  76.037  1.00103.16      A    C  
ATOM    630  ND2 ASN A  85     -62.930  37.232  76.546  1.00100.01      A    N  
ATOM    631  OD1 ASN A  85     -64.015  36.038  74.971  1.00105.29      A    O  
ATOM    632  N   PHE A  86     -64.888  32.873  79.434  1.00 66.67      A    N  
ATOM    633  CA  PHE A  86     -64.852  31.739  80.358  1.00 57.90      A    C  
ATOM    634  C   PHE A  86     -65.264  30.449  79.640  1.00 56.62      A    C  
ATOM    635  O   PHE A  86     -66.368  30.367  79.077  1.00 53.74      A    O  
ATOM    636  CB  PHE A  86     -65.773  32.007  81.563  1.00 56.18      A    C  
ATOM    637  CG  PHE A  86     -65.849  30.866  82.548  1.00 48.96      A    C  
ATOM    638  CD1 PHE A  86     -64.838  30.658  83.469  1.00 44.64      A    C  
ATOM    639  CD2 PHE A  86     -66.941  30.001  82.550  1.00 47.79      A    C  
ATOM    640  CE1 PHE A  86     -64.914  29.618  84.375  1.00 44.58      A    C  
ATOM    641  CE2 PHE A  86     -67.012  28.953  83.448  1.00 43.94      A    C  
ATOM    642  CZ  PHE A  86     -65.994  28.762  84.359  1.00 42.79      A    C  
ATOM    643  N   SER A  87     -64.377  29.447  79.702  1.00 54.79      A    N  
ATOM    644  CA  SER A  87     -64.447  28.245  78.859  1.00 49.65      A    C  
ATOM    645  C   SER A  87     -64.056  26.940  79.576  1.00 46.83      A    C  
ATOM    646  O   SER A  87     -62.870  26.706  79.866  1.00 46.48      A    O  
ATOM    647  CB  SER A  87     -63.568  28.447  77.612  1.00 50.82      A    C  
ATOM    648  OG  SER A  87     -63.568  27.302  76.776  1.00 54.61      A    O  
ATOM    649  N   ILE A  88     -65.047  26.088  79.842  1.00 42.68      A    N  
ATOM    650  CA  ILE A  88     -64.784  24.783  80.458  1.00 40.25      A    C  
ATOM    651  C   ILE A  88     -63.964  23.838  79.543  1.00 39.91      A    C  
ATOM    652  O   ILE A  88     -63.082  23.104  80.019  1.00 38.41      A    O  
ATOM    653  CB  ILE A  88     -66.076  24.125  81.010  1.00 38.53      A    C  
ATOM    654  CG1 ILE A  88     -66.662  24.969  82.154  1.00 37.35      A    C  
ATOM    655  CG2 ILE A  88     -65.812  22.706  81.507  1.00 35.12      A    C  
ATOM    656  CD1 ILE A  88     -65.901  24.881  83.458  1.00 35.98      A    C  
ATOM    657  N   LYS A  89     -64.237  23.866  78.240  1.00 41.32      A    N  
ATOM    658  CA  LYS A  89     -63.391  23.144  77.278  1.00 44.13      A    C  
ATOM    659  C   LYS A  89     -61.933  23.565  77.474  1.00 44.95      A    C  
ATOM    660  O   LYS A  89     -61.063  22.711  77.614  1.00 44.27      A    O  
ATOM    661  CB  LYS A  89     -63.859  23.362  75.823  1.00 45.17      A    C  
ATOM    662  CG  LYS A  89     -63.071  22.605  74.757  1.00 46.16      A    C  
ATOM    663  CD  LYS A  89     -63.478  23.066  73.360  1.00 50.13      A    C  
ATOM    664  CE  LYS A  89     -62.274  23.415  72.477  1.00 50.73      A    C  
ATOM    665  NZ  LYS A  89     -61.346  22.247  72.356  1.00 52.45      A    N1+
ATOM    666  N   GLU A  90     -61.687  24.876  77.515  1.00 46.63      A    N  
ATOM    667  CA  GLU A  90     -60.346  25.425  77.748  1.00 50.22      A    C  
ATOM    668  C   GLU A  90     -59.673  24.973  79.062  1.00 45.05      A    C  
ATOM    669  O   GLU A  90     -58.574  24.416  79.045  1.00 41.91      A    O  
ATOM    670  CB  GLU A  90     -60.375  26.954  77.649  1.00 59.71      A    C  
ATOM    671  CG  GLU A  90     -59.688  27.516  76.415  1.00 71.25      A    C  
ATOM    672  CD  GLU A  90     -58.171  27.479  76.548  1.00 77.83      A    C  
ATOM    673  OE1 GLU A  90     -57.565  26.408  76.300  1.00 75.54      A    O  
ATOM    674  OE2 GLU A  90     -57.582  28.525  76.905  1.00 84.15      A    O1-
ATOM    675  N   ILE A  91     -60.331  25.228  80.191  1.00 44.62      A    N  
ATOM    676  CA  ILE A  91     -59.830  24.815  81.506  1.00 41.18      A    C  
ATOM    677  C   ILE A  91     -59.497  23.314  81.533  1.00 41.41      A    C  
ATOM    678  O   ILE A  91     -58.422  22.908  82.013  1.00 37.90      A    O  
ATOM    679  CB  ILE A  91     -60.843  25.191  82.599  1.00 40.54      A    C  
ATOM    680  CG1 ILE A  91     -60.864  26.711  82.781  1.00 37.95      A    C  
ATOM    681  CG2 ILE A  91     -60.541  24.484  83.912  1.00 39.82      A    C  
ATOM    682  CD1 ILE A  91     -62.181  27.215  83.334  1.00 34.89      A    C  
ATOM    683  N   PHE A  92     -60.405  22.502  80.980  1.00 42.03      A    N  
ATOM    684  CA  PHE A  92     -60.221  21.046  80.957  1.00 39.00      A    C  
ATOM    685  C   PHE A  92     -59.194  20.521  79.960  1.00 38.12      A    C  
ATOM    686  O   PHE A  92     -58.481  19.566  80.266  1.00 42.04      A    O  
ATOM    687  CB  PHE A  92     -61.558  20.295  80.931  1.00 38.71      A    C  
ATOM    688  CG  PHE A  92     -62.188  20.169  82.302  1.00 42.57      A    C  
ATOM    689  CD1 PHE A  92     -63.063  21.151  82.783  1.00 42.89      A    C  
ATOM    690  CD2 PHE A  92     -61.863  19.103  83.145  1.00 42.56      A    C  
ATOM    691  CE1 PHE A  92     -63.609  21.067  84.058  1.00 41.19      A    C  
ATOM    692  CE2 PHE A  92     -62.417  19.012  84.414  1.00 42.05      A    C  
ATOM    693  CZ  PHE A  92     -63.283  19.999  84.873  1.00 40.70      A    C  
ATOM    694  N   ASP A  93     -59.082  21.153  78.798  1.00 38.12      A    N  
ATOM    695  CA  ASP A  93     -58.042  20.795  77.827  1.00 39.96      A    C  
ATOM    696  C   ASP A  93     -56.670  20.952  78.471  1.00 41.37      A    C  
ATOM    697  O   ASP A  93     -55.855  20.022  78.468  1.00 44.69      A    O  
ATOM    698  CB  ASP A  93     -58.136  21.664  76.552  1.00 38.74      A    C  
ATOM    699  CG  ASP A  93     -59.184  21.152  75.538  1.00 38.24      A    C  
ATOM    700  OD1 ASP A  93     -59.744  20.049  75.720  1.00 37.22      A    O  
ATOM    701  OD2 ASP A  93     -59.433  21.862  74.541  1.00 36.36      A    O1-
ATOM    702  N   LYS A  94     -56.456  22.132  79.051  1.00 43.86      A    N  
ATOM    703  CA  LYS A  94     -55.197  22.536  79.668  1.00 44.44      A    C  
ATOM    704  C   LYS A  94     -54.862  21.610  80.839  1.00 45.43      A    C  
ATOM    705  O   LYS A  94     -53.746  21.090  80.918  1.00 43.87      A    O  
ATOM    706  CB  LYS A  94     -55.321  23.997  80.126  1.00 50.65      A    C  
ATOM    707  CG  LYS A  94     -54.061  24.850  80.026  1.00 57.63      A    C  
ATOM    708  CD  LYS A  94     -54.335  26.221  79.395  1.00 62.24      A    C  
ATOM    709  CE  LYS A  94     -55.327  27.070  80.203  1.00 66.24      A    C  
ATOM    710  NZ  LYS A  94     -55.254  28.528  79.883  1.00 64.76      A    N1+
ATOM    711  N   ALA A  95     -55.833  21.392  81.735  1.00 45.24      A    N  
ATOM    712  CA  ALA A  95     -55.644  20.498  82.894  1.00 44.91      A    C  
ATOM    713  C   ALA A  95     -55.228  19.091  82.464  1.00 46.82      A    C  
ATOM    714  O   ALA A  95     -54.224  18.547  82.974  1.00 44.59      A    O  
ATOM    715  CB  ALA A  95     -56.905  20.428  83.735  1.00 43.29      A    C  
ATOM    716  N   ILE A  96     -55.995  18.528  81.515  1.00 45.80      A    N  
ATOM    717  CA  ILE A  96     -55.777  17.169  81.008  1.00 46.20      A    C  
ATOM    718  C   ILE A  96     -54.426  16.972  80.306  1.00 46.89      A    C  
ATOM    719  O   ILE A  96     -53.772  15.951  80.529  1.00 49.60      A    O  
ATOM    720  CB  ILE A  96     -56.947  16.688  80.121  1.00 47.52      A    C  
ATOM    721  CG1 ILE A  96     -58.147  16.316  81.000  1.00 46.35      A    C  
ATOM    722  CG2 ILE A  96     -56.525  15.524  79.221  1.00 44.72      A    C  
ATOM    723  CD1 ILE A  96     -59.471  16.355  80.263  1.00 47.21      A    C  
ATOM    724  N   SER A  97     -53.988  17.934  79.493  1.00 45.94      A    N  
ATOM    725  CA  SER A  97     -52.640  17.816  78.911  1.00 47.04      A    C  
ATOM    726  C   SER A  97     -51.475  18.162  79.857  1.00 47.11      A    C  
ATOM    727  O   SER A  97     -50.318  17.893  79.514  1.00 49.73      A    O  
ATOM    728  CB  SER A  97     -52.505  18.548  77.567  1.00 48.19      A    C  
ATOM    729  OG  SER A  97     -52.491  19.950  77.716  1.00 49.50      A    O  
ATOM    730  N   ALA A  98     -51.767  18.724  81.036  1.00 43.60      A    N  
ATOM    731  CA  ALA A  98     -50.717  19.026  82.014  1.00 41.41      A    C  
ATOM    732  C   ALA A  98     -50.456  17.873  82.954  1.00 42.98      A    C  
ATOM    733  O   ALA A  98     -49.454  17.874  83.662  1.00 48.31      A    O  
ATOM    734  CB  ALA A  98     -51.029  20.287  82.808  1.00 38.96      A    C  
ATOM    735  N   ARG A  99     -51.347  16.893  82.989  1.00 44.17      A    N  
ATOM    736  CA  ARG A  99     -51.116  15.737  83.865  1.00 47.25      A    C  
ATOM    737  C   ARG A  99     -50.049  14.813  83.239  1.00 44.92      A    C  
ATOM    738  O   ARG A  99     -50.124  14.487  82.056  1.00 45.71      A    O  
ATOM    739  CB  ARG A  99     -52.426  14.991  84.138  1.00 50.06      A    C  
ATOM    740  CG  ARG A  99     -52.689  13.883  83.119  1.00 61.47      A    C  
ATOM    741  CD  ARG A  99     -54.142  13.453  82.941  1.00 60.10      A    C  
ATOM    742  NE  ARG A  99     -54.840  13.161  84.195  1.00 53.11      A    N  
ATOM    743  CZ  ARG A  99     -55.994  12.509  84.250  1.00 51.20      A    C  
ATOM    744  NH1 ARG A  99     -56.580  12.320  85.423  1.00 53.32      A    N1+
ATOM    745  NH2 ARG A  99     -56.560  12.050  83.135  1.00 46.43      A    N  
ATOM    746  N   LYS A 100     -49.037  14.441  84.020  1.00 42.76      A    N  
ATOM    747  CA  LYS A 100     -47.972  13.535  83.574  1.00 40.30      A    C  
ATOM    748  C   LYS A 100     -47.957  12.390  84.553  1.00 38.84      A    C  
ATOM    749  O   LYS A 100     -48.483  12.518  85.656  1.00 42.24      A    O  
ATOM    750  CB  LYS A 100     -46.593  14.211  83.623  1.00 40.24      A    C  
ATOM    751  CG  LYS A 100     -46.416  15.424  82.731  1.00 43.51      A    C  
ATOM    752  CD  LYS A 100     -46.104  15.037  81.292  1.00 48.74      A    C  
ATOM    753  CE  LYS A 100     -46.131  16.239  80.354  1.00 52.67      A    C  
ATOM    754  NZ  LYS A 100     -47.488  16.861  80.308  1.00 51.53      A    N1+
ATOM    755  N   ILE A 101     -47.363  11.272  84.154  1.00 36.30      A    N  
ATOM    756  CA  ILE A 101     -47.105  10.160  85.065  1.00 33.99      A    C  
ATOM    757  C   ILE A 101     -46.284  10.666  86.263  1.00 34.57      A    C  
ATOM    758  O   ILE A 101     -45.300  11.371  86.100  1.00 32.90      A    O  
ATOM    759  CB  ILE A 101     -46.367   9.003  84.322  1.00 33.67      A    C  
ATOM    760  CG1 ILE A 101     -47.291   8.388  83.268  1.00 30.33      A    C  
ATOM    761  CG2 ILE A 101     -45.812   7.951  85.298  1.00 33.03      A    C  
ATOM    762  CD1 ILE A 101     -46.585   7.564  82.236  1.00 31.84      A    C  
ATOM    763  N   ASN A 102     -46.735  10.345  87.467  1.00 35.58      A    N  
ATOM    764  CA  ASN A 102     -45.938  10.531  88.661  1.00 34.71      A    C  
ATOM    765  C   ASN A 102     -44.906   9.407  88.607  1.00 35.69      A    C  
ATOM    766  O   ASN A 102     -45.236   8.294  89.015  1.00 36.71      A    O  
ATOM    767  CB  ASN A 102     -46.861  10.361  89.878  1.00 33.71      A    C  
ATOM    768  CG  ASN A 102     -46.204  10.705  91.210  1.00 33.99      A    C  
ATOM    769  ND2 ASN A 102     -47.023  10.709  92.257  1.00 32.12      A    N  
ATOM    770  OD1 ASN A 102     -44.993  10.970  91.312  1.00 35.35      A    O  
ATOM    771  N   ARG A 103     -43.693   9.664  88.084  1.00 35.34      A    N  
ATOM    772  CA  ARG A 103     -42.680   8.596  87.950  1.00 35.41      A    C  
ATOM    773  C   ARG A 103     -42.441   7.832  89.257  1.00 35.19      A    C  
ATOM    774  O   ARG A 103     -42.425   6.606  89.233  1.00 39.27      A    O  
ATOM    775  CB  ARG A 103     -41.326   9.086  87.392  1.00 38.84      A    C  
ATOM    776  CG  ARG A 103     -41.309   9.599  85.958  1.00 42.68      A    C  
ATOM    777  CD  ARG A 103     -41.560   8.508  84.924  1.00 44.54      A    C  
ATOM    778  NE  ARG A 103     -42.320   9.050  83.795  1.00 47.30      A    N  
ATOM    779  CZ  ARG A 103     -42.729   8.354  82.733  1.00 50.06      A    C  
ATOM    780  NH1 ARG A 103     -43.421   8.958  81.774  1.00 47.91      A    N1+
ATOM    781  NH2 ARG A 103     -42.459   7.054  82.617  1.00 53.43      A    N  
ATOM    782  N   PRO A 104     -42.244   8.528  90.406  1.00 35.46      A    N  
ATOM    783  CA  PRO A 104     -41.906   7.643  91.563  1.00 35.00      A    C  
ATOM    784  C   PRO A 104     -43.005   6.632  91.923  1.00 34.93      A    C  
ATOM    785  O   PRO A 104     -42.697   5.513  92.354  1.00 35.57      A    O  
ATOM    786  CB  PRO A 104     -41.621   8.635  92.719  1.00 32.60      A    C  
ATOM    787  CG  PRO A 104     -41.234   9.904  92.018  1.00 31.81      A    C  
ATOM    788  CD  PRO A 104     -41.994   9.958  90.711  1.00 32.08      A    C  
ATOM    789  N   MET A 105     -44.263   7.019  91.704  1.00 33.06      A    N  
ATOM    790  CA  MET A 105     -45.415   6.159  91.951  1.00 33.29      A    C  
ATOM    791  C   MET A 105     -45.482   4.938  90.998  1.00 37.78      A    C  
ATOM    792  O   MET A 105     -45.679   3.782  91.459  1.00 35.61      A    O  
ATOM    793  CB  MET A 105     -46.709   6.977  91.888  1.00 30.63      A    C  
ATOM    794  CG  MET A 105     -47.924   6.251  92.435  1.00 30.13      A    C  
ATOM    795  SD  MET A 105     -47.854   5.901  94.209  1.00 29.96      A    S  
ATOM    796  CE  MET A 105     -48.220   7.530  94.846  1.00 27.76      A    C  
ATOM    797  N   LEU A 106     -45.322   5.184  89.685  1.00 37.33      A    N  
ATOM    798  CA  LEU A 106     -45.191   4.088  88.722  1.00 36.62      A    C  
ATOM    799  C   LEU A 106     -44.077   3.167  89.190  1.00 37.14      A    C  
ATOM    800  O   LEU A 106     -44.299   1.958  89.340  1.00 36.22      A    O  
ATOM    801  CB  LEU A 106     -44.919   4.569  87.291  1.00 38.18      A    C  
ATOM    802  CG  LEU A 106     -45.582   3.823  86.100  1.00 40.48      A    C  
ATOM    803  CD1 LEU A 106     -44.772   3.940  84.801  1.00 38.88      A    C  
ATOM    804  CD2 LEU A 106     -45.918   2.364  86.378  1.00 37.87      A    C  
ATOM    805  N   GLN A 107     -42.895   3.734  89.469  1.00 38.64      A    N  
ATOM    806  CA  GLN A 107     -41.737   2.896  89.855  1.00 39.89      A    C  
ATOM    807  C   GLN A 107     -42.065   1.963  91.045  1.00 34.24      A    C  
ATOM    808  O   GLN A 107     -41.851   0.773  90.961  1.00 29.91      A    O  
ATOM    809  CB  GLN A 107     -40.425   3.712  89.997  1.00 45.72      A    C  
ATOM    810  CG  GLN A 107     -39.845   3.883  91.404  1.00 57.20      A    C  
ATOM    811  CD  GLN A 107     -38.389   4.378  91.420  1.00 60.63      A    C  
ATOM    812  NE2 GLN A 107     -37.943   4.992  90.318  1.00 57.06      A    N  
ATOM    813  OE1 GLN A 107     -37.680   4.205  92.419  1.00 63.43      A    O  
ATOM    814  N   ALA A 108     -42.669   2.496  92.105  1.00 34.06      A    N  
ATOM    815  CA  ALA A 108     -43.165   1.656  93.207  1.00 32.41      A    C  
ATOM    816  C   ALA A 108     -44.156   0.572  92.760  1.00 32.38      A    C  
ATOM    817  O   ALA A 108     -44.083  -0.560  93.231  1.00 32.05      A    O  
ATOM    818  CB  ALA A 108     -43.771   2.514  94.311  1.00 31.61      A    C  
ATOM    819  N   ALA A 109     -45.081   0.911  91.859  1.00 32.78      A    N  
ATOM    820  CA  ALA A 109     -46.009  -0.091  91.348  1.00 31.56      A    C  
ATOM    821  C   ALA A 109     -45.224  -1.195  90.675  1.00 31.15      A    C  
ATOM    822  O   ALA A 109     -45.431  -2.385  90.977  1.00 30.47      A    O  
ATOM    823  CB  ALA A 109     -47.016   0.522  90.387  1.00 32.72      A    C  
ATOM    824  N   LEU A 110     -44.310  -0.794  89.783  1.00 31.06      A    N  
ATOM    825  CA  LEU A 110     -43.413  -1.730  89.092  1.00 30.62      A    C  
ATOM    826  C   LEU A 110     -42.733  -2.680  90.055  1.00 32.77      A    C  
ATOM    827  O   LEU A 110     -42.852  -3.904  89.924  1.00 36.90      A    O  
ATOM    828  CB  LEU A 110     -42.367  -0.979  88.261  1.00 30.38      A    C  
ATOM    829  CG  LEU A 110     -42.460  -0.922  86.725  1.00 30.63      A    C  
ATOM    830  CD1 LEU A 110     -43.811  -1.304  86.147  1.00 30.34      A    C  
ATOM    831  CD2 LEU A 110     -42.038   0.449  86.243  1.00 32.73      A    C  
ATOM    832  N   MET A 111     -42.032  -2.115  91.034  1.00 34.86      A    N  
ATOM    833  CA  MET A 111     -41.295  -2.906  92.019  1.00 36.60      A    C  
ATOM    834  C   MET A 111     -42.147  -3.990  92.710  1.00 35.42      A    C  
ATOM    835  O   MET A 111     -41.717  -5.137  92.789  1.00 36.90      A    O  
ATOM    836  CB  MET A 111     -40.618  -1.996  93.058  1.00 39.23      A    C  
ATOM    837  CG  MET A 111     -39.802  -2.758  94.102  1.00 43.98      A    C  
ATOM    838  SD  MET A 111     -38.408  -3.605  93.321  1.00 50.51      A    S  
ATOM    839  CE  MET A 111     -37.469  -2.162  92.789  1.00 50.08      A    C  
ATOM    840  N   LEU A 112     -43.333  -3.621  93.203  1.00 33.32      A    N  
ATOM    841  CA  LEU A 112     -44.244  -4.569  93.856  1.00 34.06      A    C  
ATOM    842  C   LEU A 112     -44.729  -5.626  92.857  1.00 35.35      A    C  
ATOM    843  O   LEU A 112     -44.997  -6.779  93.216  1.00 35.63      A    O  
ATOM    844  CB  LEU A 112     -45.456  -3.843  94.488  1.00 33.79      A    C  
ATOM    845  CG  LEU A 112     -45.280  -2.890  95.689  1.00 31.33      A    C  
ATOM    846  CD1 LEU A 112     -46.538  -2.080  95.878  1.00 32.34      A    C  
ATOM    847  CD2 LEU A 112     -44.959  -3.614  96.983  1.00 28.27      A    C  
ATOM    848  N   ARG A 113     -44.855  -5.238  91.596  1.00 35.38      A    N  
ATOM    849  CA  ARG A 113     -45.240  -6.221  90.616  1.00 35.55      A    C  
ATOM    850  C   ARG A 113     -44.081  -7.168  90.439  1.00 36.94      A    C  
ATOM    851  O   ARG A 113     -44.289  -8.358  90.192  1.00 38.38      A    O  
ATOM    852  CB  ARG A 113     -45.656  -5.610  89.279  1.00 35.38      A    C  
ATOM    853  CG  ARG A 113     -46.104  -6.694  88.312  1.00 37.50      A    C  
ATOM    854  CD  ARG A 113     -47.334  -6.348  87.490  1.00 38.53      A    C  
ATOM    855  NE  ARG A 113     -46.976  -6.201  86.089  1.00 42.81      A    N  
ATOM    856  CZ  ARG A 113     -47.680  -6.685  85.070  1.00 44.82      A    C  
ATOM    857  NH1 ARG A 113     -47.252  -6.492  83.837  1.00 44.02      A    N1+
ATOM    858  NH2 ARG A 113     -48.807  -7.358  85.277  1.00 46.65      A    N  
ATOM    859  N   LYS A 114     -42.865  -6.646  90.590  1.00 36.68      A    N  
ATOM    860  CA  LYS A 114     -41.689  -7.472  90.414  1.00 39.98      A    C  
ATOM    861  C   LYS A 114     -41.534  -8.477  91.558  1.00 40.59      A    C  
ATOM    862  O   LYS A 114     -41.138  -9.621  91.340  1.00 40.46      A    O  
ATOM    863  CB  LYS A 114     -40.437  -6.628  90.239  1.00 43.39      A    C  
ATOM    864  CG  LYS A 114     -39.471  -7.281  89.268  1.00 50.65      A    C  
ATOM    865  CD  LYS A 114     -38.196  -6.481  89.087  1.00 53.35      A    C  
ATOM    866  CE  LYS A 114     -37.168  -6.835  90.142  1.00 54.61      A    C  
ATOM    867  NZ  LYS A 114     -36.072  -5.834  90.086  1.00 56.56      A    N1+
ATOM    868  N   LYS A 115     -41.876  -8.075  92.770  1.00 38.74      A    N  
ATOM    869  CA  LYS A 115     -41.821  -9.019  93.881  1.00 40.79      A    C  
ATOM    870  C   LYS A 115     -43.121  -9.818  94.036  1.00 39.38      A    C  
ATOM    871  O   LYS A 115     -43.354 -10.413  95.076  1.00 38.87      A    O  
ATOM    872  CB  LYS A 115     -41.454  -8.310  95.191  1.00 43.02      A    C  
ATOM    873  CG  LYS A 115     -40.069  -7.653  95.225  1.00 43.83      A    C  
ATOM    874  CD  LYS A 115     -38.923  -8.658  95.372  1.00 46.79      A    C  
ATOM    875  CE  LYS A 115     -37.814  -8.112  96.279  1.00 46.10      A    C  
ATOM    876  NZ  LYS A 115     -37.085  -6.969  95.666  1.00 41.56      A    N1+
ATOM    877  N   GLY A 116     -43.966  -9.814  93.006  1.00 37.89      A    N  
ATOM    878  CA  GLY A 116     -45.108 -10.715  92.960  1.00 37.04      A    C  
ATOM    879  C   GLY A 116     -46.520 -10.198  93.248  1.00 38.80      A    C  
ATOM    880  O   GLY A 116     -47.465 -10.995  93.263  1.00 35.59      A    O  
ATOM    881  N   PHE A 117     -46.690  -8.892  93.477  1.00 36.89      A    N  
ATOM    882  CA  PHE A 117     -48.041  -8.331  93.679  1.00 34.15      A    C  
ATOM    883  C   PHE A 117     -48.850  -8.270  92.387  1.00 33.25      A    C  
ATOM    884  O   PHE A 117     -48.287  -8.067  91.297  1.00 32.18      A    O  
ATOM    885  CB  PHE A 117     -47.969  -6.919  94.246  1.00 32.86      A    C  
ATOM    886  CG  PHE A 117     -47.828  -6.862  95.733  1.00 31.92      A    C  
ATOM    887  CD1 PHE A 117     -46.696  -7.368  96.362  1.00 31.91      A    C  
ATOM    888  CD2 PHE A 117     -48.813  -6.262  96.507  1.00 32.44      A    C  
ATOM    889  CE1 PHE A 117     -46.556  -7.314  97.735  1.00 30.32      A    C  
ATOM    890  CE2 PHE A 117     -48.672  -6.176  97.883  1.00 33.14      A    C  
ATOM    891  CZ  PHE A 117     -47.541  -6.712  98.497  1.00 32.65      A    C  
ATOM    892  N   THR A 118     -50.169  -8.423  92.517  1.00 31.98      A    N  
ATOM    893  CA  THR A 118     -51.089  -8.161  91.421  1.00 33.21      A    C  
ATOM    894  C   THR A 118     -51.380  -6.679  91.531  1.00 35.51      A    C  
ATOM    895  O   THR A 118     -51.871  -6.231  92.567  1.00 40.58      A    O  
ATOM    896  CB  THR A 118     -52.425  -8.914  91.575  1.00 33.63      A    C  
ATOM    897  CG2 THR A 118     -53.390  -8.548  90.465  1.00 32.48      A    C  
ATOM    898  OG1 THR A 118     -52.201 -10.320  91.500  1.00 36.70      A    O  
ATOM    899  N   THR A 119     -51.079  -5.916  90.488  1.00 31.24      A    N  
ATOM    900  CA  THR A 119     -51.324  -4.494  90.542  1.00 32.33      A    C  
ATOM    901  C   THR A 119     -52.485  -4.091  89.621  1.00 32.15      A    C  
ATOM    902  O   THR A 119     -52.682  -4.689  88.536  1.00 31.28      A    O  
ATOM    903  CB  THR A 119     -50.053  -3.707  90.175  1.00 35.57      A    C  
ATOM    904  CG2 THR A 119     -48.891  -4.017  91.180  1.00 33.11      A    C  
ATOM    905  OG1 THR A 119     -49.658  -4.012  88.819  1.00 33.90      A    O  
ATOM    906  N   ALA A 120     -53.247  -3.094  90.067  1.00 28.33      A    N  
ATOM    907  CA  ALA A 120     -54.404  -2.597  89.333  1.00 30.20      A    C  
ATOM    908  C   ALA A 120     -54.579  -1.084  89.452  1.00 31.18      A    C  
ATOM    909  O   ALA A 120     -54.225  -0.476  90.473  1.00 33.39      A    O  
ATOM    910  CB  ALA A 120     -55.677  -3.300  89.801  1.00 31.38      A    C  
ATOM    911  N   ILE A 121     -55.130  -0.491  88.401  1.00 28.75      A    N  
ATOM    912  CA  ILE A 121     -55.529   0.899  88.404  1.00 28.94      A    C  
ATOM    913  C   ILE A 121     -57.036   0.854  88.479  1.00 29.66      A    C  
ATOM    914  O   ILE A 121     -57.690   0.206  87.646  1.00 29.53      A    O  
ATOM    915  CB  ILE A 121     -55.156   1.613  87.081  1.00 30.53      A    C  
ATOM    916  CG1 ILE A 121     -53.635   1.641  86.867  1.00 29.58      A    C  
ATOM    917  CG2 ILE A 121     -55.757   3.016  86.993  1.00 28.63      A    C  
ATOM    918  CD1 ILE A 121     -53.283   1.846  85.421  1.00 29.74      A    C  
ATOM    919  N   LEU A 122     -57.588   1.533  89.483  1.00 29.47      A    N  
ATOM    920  CA  LEU A 122     -59.018   1.731  89.563  1.00 28.26      A    C  
ATOM    921  C   LEU A 122     -59.293   3.219  89.563  1.00 29.00      A    C  
ATOM    922  O   LEU A 122     -58.886   3.926  90.491  1.00 28.93      A    O  
ATOM    923  CB  LEU A 122     -59.550   1.088  90.822  1.00 27.47      A    C  
ATOM    924  CG  LEU A 122     -60.985   1.407  91.144  1.00 28.65      A    C  
ATOM    925  CD1 LEU A 122     -61.861   0.912  90.006  1.00 30.76      A    C  
ATOM    926  CD2 LEU A 122     -61.359   0.759  92.474  1.00 28.36      A    C  
ATOM    927  N   THR A 123     -60.019   3.676  88.541  1.00 29.02      A    N  
ATOM    928  CA  THR A 123     -60.155   5.099  88.274  1.00 29.90      A    C  
ATOM    929  C   THR A 123     -61.555   5.552  87.849  1.00 31.52      A    C  
ATOM    930  O   THR A 123     -62.200   4.921  87.008  1.00 35.50      A    O  
ATOM    931  CB  THR A 123     -59.177   5.511  87.170  1.00 30.57      A    C  
ATOM    932  CG2 THR A 123     -59.238   4.522  86.000  1.00 31.11      A    C  
ATOM    933  OG1 THR A 123     -59.538   6.793  86.684  1.00 29.89      A    O  
ATOM    934  N   ASN A 124     -62.025   6.660  88.411  1.00 31.36      A    N  
ATOM    935  CA  ASN A 124     -63.221   7.298  87.885  1.00 31.20      A    C  
ATOM    936  C   ASN A 124     -62.815   8.096  86.670  1.00 31.37      A    C  
ATOM    937  O   ASN A 124     -62.224   9.157  86.794  1.00 31.93      A    O  
ATOM    938  CB  ASN A 124     -63.896   8.188  88.937  1.00 32.39      A    C  
ATOM    939  CG  ASN A 124     -64.479   7.379  90.093  1.00 34.47      A    C  
ATOM    940  ND2 ASN A 124     -64.875   8.053  91.176  1.00 32.82      A    N  
ATOM    941  OD1 ASN A 124     -64.558   6.156  90.015  1.00 34.49      A    O  
ATOM    942  N   THR A 125     -63.083   7.572  85.482  1.00 30.93      A    N  
ATOM    943  CA  THR A 125     -62.755   8.331  84.273  1.00 29.85      A    C  
ATOM    944  C   THR A 125     -63.970   8.490  83.341  1.00 28.40      A    C  
ATOM    945  O   THR A 125     -65.086   8.101  83.687  1.00 26.78      A    O  
ATOM    946  CB  THR A 125     -61.429   7.859  83.569  1.00 30.86      A    C  
ATOM    947  CG2 THR A 125     -61.503   6.418  83.063  1.00 29.47      A    C  
ATOM    948  OG1 THR A 125     -61.153   8.699  82.442  1.00 32.70      A    O  
ATOM    949  N   TRP A 126     -63.746   9.066  82.167  1.00 28.44      A    N  
ATOM    950  CA  TRP A 126     -64.821   9.483  81.282  1.00 27.92      A    C  
ATOM    951  C   TRP A 126     -64.497   9.054  79.858  1.00 28.77      A    C  
ATOM    952  O   TRP A 126     -63.300   8.956  79.502  1.00 29.28      A    O  
ATOM    953  CB  TRP A 126     -64.909  11.006  81.302  1.00 29.29      A    C  
ATOM    954  CG  TRP A 126     -63.555  11.713  81.091  1.00 33.25      A    C  
ATOM    955  CD1 TRP A 126     -62.908  11.938  79.894  1.00 35.69      A    C  
ATOM    956  CD2 TRP A 126     -62.703  12.258  82.102  1.00 36.04      A    C  
ATOM    957  CE2 TRP A 126     -61.568  12.800  81.455  1.00 37.38      A    C  
ATOM    958  CE3 TRP A 126     -62.795  12.357  83.499  1.00 39.83      A    C  
ATOM    959  NE1 TRP A 126     -61.716  12.595  80.108  1.00 36.76      A    N  
ATOM    960  CZ2 TRP A 126     -60.540  13.424  82.156  1.00 40.02      A    C  
ATOM    961  CZ3 TRP A 126     -61.764  12.967  84.195  1.00 40.65      A    C  
ATOM    962  CH2 TRP A 126     -60.655  13.499  83.520  1.00 41.36      A    C  
ATOM    963  N   LEU A 127     -65.540   8.835  79.046  1.00 26.82      A    N  
ATOM    964  CA  LEU A 127     -65.388   8.659  77.593  1.00 25.74      A    C  
ATOM    965  C   LEU A 127     -64.951   9.946  76.865  1.00 26.90      A    C  
ATOM    966  O   LEU A 127     -65.740  10.870  76.658  1.00 29.26      A    O  
ATOM    967  CB  LEU A 127     -66.648   8.031  76.966  1.00 23.49      A    C  
ATOM    968  CG  LEU A 127     -66.909   6.655  77.609  1.00 24.03      A    C  
ATOM    969  CD1 LEU A 127     -68.319   6.143  77.380  1.00 21.66      A    C  
ATOM    970  CD2 LEU A 127     -65.862   5.625  77.210  1.00 22.54      A    C  
ATOM    971  N   ASP A 128     -63.688   9.986  76.445  1.00 28.21      A    N  
ATOM    972  CA  ASP A 128     -63.100  11.224  75.958  1.00 28.62      A    C  
ATOM    973  C   ASP A 128     -63.204  11.402  74.436  1.00 30.53      A    C  
ATOM    974  O   ASP A 128     -62.464  10.761  73.675  1.00 29.10      A    O  
ATOM    975  CB  ASP A 128     -61.651  11.322  76.443  1.00 28.05      A    C  
ATOM    976  CG  ASP A 128     -61.143  12.761  76.497  1.00 29.69      A    C  
ATOM    977  OD1 ASP A 128     -61.652  13.625  75.704  1.00 27.13      A    O  
ATOM    978  OD2 ASP A 128     -60.226  13.011  77.333  1.00 27.81      A    O1-
ATOM    979  N   ASP A 129     -64.117  12.281  73.999  1.00 31.50      A    N  
ATOM    980  CA  ASP A 129     -64.336  12.539  72.550  1.00 33.01      A    C  
ATOM    981  C   ASP A 129     -63.925  13.962  72.134  1.00 34.03      A    C  
ATOM    982  O   ASP A 129     -64.383  14.484  71.126  1.00 34.40      A    O  
ATOM    983  CB  ASP A 129     -65.794  12.212  72.100  1.00 30.94      A    C  
ATOM    984  CG  ASP A 129     -66.857  12.981  72.900  1.00 31.76      A    C  
ATOM    985  OD1 ASP A 129     -66.468  13.646  73.885  1.00 31.45      A    O  
ATOM    986  OD2 ASP A 129     -68.076  12.930  72.553  1.00 29.95      A    O1-
ATOM    987  N   ARG A 130     -63.052  14.583  72.921  1.00 35.27      A    N  
ATOM    988  CA  ARG A 130     -62.527  15.895  72.599  1.00 33.76      A    C  
ATOM    989  C   ARG A 130     -61.695  15.799  71.329  1.00 34.43      A    C  
ATOM    990  O   ARG A 130     -61.138  14.736  71.007  1.00 32.75      A    O  
ATOM    991  CB  ARG A 130     -61.638  16.399  73.735  1.00 34.44      A    C  
ATOM    992  CG  ARG A 130     -62.355  16.853  74.995  1.00 33.61      A    C  
ATOM    993  CD  ARG A 130     -61.468  16.658  76.238  1.00 35.25      A    C  
ATOM    994  NE  ARG A 130     -60.116  17.210  76.111  1.00 34.55      A    N  
ATOM    995  CZ  ARG A 130     -58.995  16.506  76.183  1.00 33.81      A    C  
ATOM    996  NH1 ARG A 130     -57.820  17.118  76.046  1.00 37.11      A    N1+
ATOM    997  NH2 ARG A 130     -59.038  15.208  76.430  1.00 32.94      A    N  
ATOM    998  N   ALA A 131     -61.584  16.921  70.614  1.00 35.47      A    N  
ATOM    999  CA  ALA A 131     -60.649  16.994  69.494  1.00 31.65      A    C  
ATOM   1000  C   ALA A 131     -59.224  16.587  69.934  1.00 31.19      A    C  
ATOM   1001  O   ALA A 131     -58.487  15.977  69.160  1.00 33.35      A    O  
ATOM   1002  CB  ALA A 131     -60.679  18.373  68.861  1.00 29.37      A    C  
ATOM   1003  N   GLU A 132     -58.877  16.855  71.188  1.00 28.31      A    N  
ATOM   1004  CA  GLU A 132     -57.493  16.682  71.678  1.00 30.93      A    C  
ATOM   1005  C   GLU A 132     -57.284  15.389  72.512  1.00 30.74      A    C  
ATOM   1006  O   GLU A 132     -56.285  15.261  73.249  1.00 29.09      A    O  
ATOM   1007  CB  GLU A 132     -57.031  17.932  72.490  1.00 30.79      A    C  
ATOM   1008  CG  GLU A 132     -57.410  19.334  71.952  1.00 31.47      A    C  
ATOM   1009  CD  GLU A 132     -58.932  19.704  71.961  1.00 35.79      A    C  
ATOM   1010  OE1 GLU A 132     -59.795  19.042  72.639  1.00 30.56      A    O  
ATOM   1011  OE2 GLU A 132     -59.274  20.717  71.266  1.00 36.50      A    O1-
ATOM   1012  N   ARG A 133     -58.236  14.456  72.379  1.00 29.61      A    N  
ATOM   1013  CA  ARG A 133     -58.339  13.216  73.180  1.00 28.86      A    C  
ATOM   1014  C   ARG A 133     -57.125  12.238  73.154  1.00 30.50      A    C  
ATOM   1015  O   ARG A 133     -56.916  11.441  74.101  1.00 30.27      A    O  
ATOM   1016  CB  ARG A 133     -59.587  12.447  72.744  1.00 27.18      A    C  
ATOM   1017  CG  ARG A 133     -59.484  11.760  71.374  1.00 24.20      A    C  
ATOM   1018  CD  ARG A 133     -60.891  11.336  70.954  1.00 24.43      A    C  
ATOM   1019  NE  ARG A 133     -61.083  10.946  69.554  1.00 23.67      A    N  
ATOM   1020  CZ  ARG A 133     -61.093  11.781  68.505  1.00 23.57      A    C  
ATOM   1021  NH1 ARG A 133     -61.291  11.316  67.273  1.00 22.19      A    N1+
ATOM   1022  NH2 ARG A 133     -60.928  13.077  68.677  1.00 22.48      A    N  
ATOM   1023  N   ASP A 134     -56.363  12.288  72.064  1.00 30.42      A    N  
ATOM   1024  CA  ASP A 134     -55.204  11.435  71.846  1.00 32.58      A    C  
ATOM   1025  C   ASP A 134     -54.130  11.540  72.946  1.00 32.18      A    C  
ATOM   1026  O   ASP A 134     -53.482  10.549  73.290  1.00 30.68      A    O  
ATOM   1027  CB  ASP A 134     -54.593  11.729  70.472  1.00 32.21      A    C  
ATOM   1028  CG  ASP A 134     -53.439  10.806  70.153  1.00 34.29      A    C  
ATOM   1029  OD1 ASP A 134     -53.573   9.561  70.284  1.00 34.94      A    O  
ATOM   1030  OD2 ASP A 134     -52.366  11.328  69.830  1.00 34.64      A    O1-
ATOM   1031  N   GLY A 135     -53.975  12.746  73.499  1.00 34.01      A    N  
ATOM   1032  CA  GLY A 135     -53.092  12.999  74.631  1.00 29.48      A    C  
ATOM   1033  C   GLY A 135     -53.395  12.050  75.761  1.00 31.68      A    C  
ATOM   1034  O   GLY A 135     -52.517  11.316  76.191  1.00 32.73      A    O  
ATOM   1035  N   LEU A 136     -54.640  12.049  76.239  1.00 32.19      A    N  
ATOM   1036  CA  LEU A 136     -55.055  11.076  77.236  1.00 32.91      A    C  
ATOM   1037  C   LEU A 136     -54.973   9.618  76.753  1.00 36.40      A    C  
ATOM   1038  O   LEU A 136     -54.668   8.727  77.565  1.00 39.97      A    O  
ATOM   1039  CB  LEU A 136     -56.468  11.356  77.738  1.00 35.13      A    C  
ATOM   1040  CG  LEU A 136     -57.021  10.351  78.769  1.00 36.54      A    C  
ATOM   1041  CD1 LEU A 136     -57.793  11.051  79.885  1.00 38.35      A    C  
ATOM   1042  CD2 LEU A 136     -57.860   9.283  78.079  1.00 36.66      A    C  
ATOM   1043  N   ALA A 137     -55.256   9.350  75.469  1.00 31.98      A    N  
ATOM   1044  CA  ALA A 137     -55.087   7.994  74.972  1.00 29.71      A    C  
ATOM   1045  C   ALA A 137     -53.632   7.534  75.165  1.00 32.06      A    C  
ATOM   1046  O   ALA A 137     -53.396   6.393  75.646  1.00 30.63      A    O  
ATOM   1047  CB  ALA A 137     -55.520   7.880  73.531  1.00 30.00      A    C  
ATOM   1048  N   GLN A 138     -52.684   8.435  74.845  1.00 30.38      A    N  
ATOM   1049  CA  GLN A 138     -51.261   8.175  75.002  1.00 33.47      A    C  
ATOM   1050  C   GLN A 138     -50.857   7.915  76.476  1.00 33.95      A    C  
ATOM   1051  O   GLN A 138     -50.198   6.902  76.784  1.00 32.79      A    O  
ATOM   1052  CB  GLN A 138     -50.412   9.297  74.400  1.00 36.82      A    C  
ATOM   1053  CG  GLN A 138     -50.255   9.243  72.877  1.00 45.02      A    C  
ATOM   1054  CD  GLN A 138     -49.578  10.488  72.284  1.00 45.26      A    C  
ATOM   1055  NE2 GLN A 138     -50.347  11.314  71.588  1.00 42.64      A    N  
ATOM   1056  OE1 GLN A 138     -48.379  10.690  72.446  1.00 49.52      A    O  
ATOM   1057  N   LEU A 139     -51.231   8.808  77.389  1.00 31.37      A    N  
ATOM   1058  CA  LEU A 139     -50.882   8.594  78.790  1.00 31.39      A    C  
ATOM   1059  C   LEU A 139     -51.393   7.211  79.234  1.00 32.50      A    C  
ATOM   1060  O   LEU A 139     -50.595   6.409  79.718  1.00 31.53      A    O  
ATOM   1061  CB  LEU A 139     -51.395   9.726  79.701  1.00 31.27      A    C  
ATOM   1062  CG  LEU A 139     -51.214   9.619  81.218  1.00 31.38      A    C  
ATOM   1063  CD1 LEU A 139     -49.897  10.251  81.626  1.00 32.46      A    C  
ATOM   1064  CD2 LEU A 139     -52.345  10.348  81.922  1.00 33.74      A    C  
ATOM   1065  N   MET A 140     -52.688   6.922  79.016  1.00 31.89      A    N  
ATOM   1066  CA  MET A 140     -53.293   5.636  79.446  1.00 32.59      A    C  
ATOM   1067  C   MET A 140     -52.587   4.395  78.898  1.00 33.27      A    C  
ATOM   1068  O   MET A 140     -52.448   3.377  79.612  1.00 34.77      A    O  
ATOM   1069  CB  MET A 140     -54.804   5.560  79.178  1.00 30.15      A    C  
ATOM   1070  CG  MET A 140     -55.645   6.539  79.981  1.00 33.16      A    C  
ATOM   1071  SD  MET A 140     -55.315   6.576  81.758  1.00 37.42      A    S  
ATOM   1072  CE  MET A 140     -56.021   4.977  82.149  1.00 36.44      A    C  
ATOM   1073  N   CYS A 141     -52.137   4.480  77.650  1.00 32.26      A    N  
ATOM   1074  CA  CYS A 141     -51.276   3.444  77.088  1.00 34.32      A    C  
ATOM   1075  C   CYS A 141     -49.959   3.306  77.851  1.00 33.94      A    C  
ATOM   1076  O   CYS A 141     -49.572   2.206  78.217  1.00 36.44      A    O  
ATOM   1077  CB  CYS A 141     -50.994   3.721  75.620  1.00 34.87      A    C  
ATOM   1078  SG  CYS A 141     -52.357   3.205  74.576  1.00 38.09      A    S  
ATOM   1079  N   GLU A 142     -49.288   4.423  78.110  1.00 33.66      A    N  
ATOM   1080  CA  GLU A 142     -48.021   4.376  78.791  1.00 36.71      A    C  
ATOM   1081  C   GLU A 142     -48.159   3.802  80.206  1.00 35.45      A    C  
ATOM   1082  O   GLU A 142     -47.211   3.218  80.749  1.00 34.64      A    O  
ATOM   1083  CB  GLU A 142     -47.328   5.748  78.811  1.00 41.16      A    C  
ATOM   1084  CG  GLU A 142     -45.843   5.601  79.110  1.00 48.19      A    C  
ATOM   1085  CD  GLU A 142     -45.123   6.891  79.439  1.00 54.75      A    C  
ATOM   1086  OE1 GLU A 142     -45.582   7.980  79.022  1.00 52.12      A    O  
ATOM   1087  OE2 GLU A 142     -44.071   6.788  80.122  1.00 60.09      A    O1-
ATOM   1088  N   LEU A 143     -49.347   3.948  80.785  1.00 34.36      A    N  
ATOM   1089  CA  LEU A 143     -49.581   3.524  82.154  1.00 31.52      A    C  
ATOM   1090  C   LEU A 143     -50.044   2.097  82.239  1.00 32.09      A    C  
ATOM   1091  O   LEU A 143     -49.424   1.310  82.944  1.00 31.06      A    O  
ATOM   1092  CB  LEU A 143     -50.570   4.441  82.842  1.00 29.54      A    C  
ATOM   1093  CG  LEU A 143     -49.974   5.550  83.675  1.00 29.69      A    C  
ATOM   1094  CD1 LEU A 143     -51.046   6.034  84.630  1.00 29.99      A    C  
ATOM   1095  CD2 LEU A 143     -48.763   5.050  84.444  1.00 31.33      A    C  
ATOM   1096  N   LYS A 144     -51.092   1.748  81.492  1.00 31.78      A    N  
ATOM   1097  CA  LYS A 144     -51.718   0.423  81.639  1.00 32.83      A    C  
ATOM   1098  C   LYS A 144     -50.814  -0.790  81.382  1.00 34.64      A    C  
ATOM   1099  O   LYS A 144     -51.000  -1.817  82.042  1.00 35.64      A    O  
ATOM   1100  CB  LYS A 144     -53.009   0.317  80.820  1.00 33.76      A    C  
ATOM   1101  CG  LYS A 144     -52.828  -0.064  79.367  1.00 32.37      A    C  
ATOM   1102  CD  LYS A 144     -53.951   0.508  78.535  1.00 32.88      A    C  
ATOM   1103  CE  LYS A 144     -55.022  -0.504  78.190  1.00 34.22      A    C  
ATOM   1104  NZ  LYS A 144     -55.945   0.043  77.147  1.00 33.86      A    N1+
ATOM   1105  N   MET A 145     -49.836  -0.680  80.468  1.00 34.48      A    N  
ATOM   1106  CA  MET A 145     -48.957  -1.828  80.128  1.00 34.59      A    C  
ATOM   1107  C   MET A 145     -48.228  -2.403  81.351  1.00 34.12      A    C  
ATOM   1108  O   MET A 145     -47.789  -3.559  81.338  1.00 33.35      A    O  
ATOM   1109  CB  MET A 145     -47.943  -1.480  79.027  1.00 37.10      A    C  
ATOM   1110  CG  MET A 145     -46.933  -0.387  79.420  1.00 46.15      A    C  
ATOM   1111  SD  MET A 145     -45.657   0.095  78.212  1.00 50.02      A    S  
ATOM   1112  CE  MET A 145     -45.021  -1.537  77.755  1.00 45.34      A    C  
ATOM   1113  N   HIS A 146     -48.122  -1.606  82.414  1.00 31.93      A    N  
ATOM   1114  CA  HIS A 146     -47.369  -2.012  83.606  1.00 31.28      A    C  
ATOM   1115  C   HIS A 146     -48.220  -2.681  84.665  1.00 32.59      A    C  
ATOM   1116  O   HIS A 146     -47.663  -3.138  85.671  1.00 37.00      A    O  
ATOM   1117  CB  HIS A 146     -46.600  -0.832  84.230  1.00 28.94      A    C  
ATOM   1118  CG  HIS A 146     -45.753  -0.070  83.247  1.00 29.02      A    C  
ATOM   1119  CD2 HIS A 146     -45.831   1.211  82.811  1.00 27.41      A    C  
ATOM   1120  ND1 HIS A 146     -44.680  -0.635  82.587  1.00 28.43      A    N  
ATOM   1121  CE1 HIS A 146     -44.129   0.268  81.795  1.00 28.37      A    C  
ATOM   1122  NE2 HIS A 146     -44.813   1.396  81.910  1.00 28.53      A    N  
ATOM   1123  N   PHE A 147     -49.543  -2.755  84.450  1.00 30.73      A    N  
ATOM   1124  CA  PHE A 147     -50.481  -3.272  85.476  1.00 29.67      A    C  
ATOM   1125  C   PHE A 147     -51.271  -4.520  85.027  1.00 30.52      A    C  
ATOM   1126  O   PHE A 147     -51.483  -4.726  83.841  1.00 28.14      A    O  
ATOM   1127  CB  PHE A 147     -51.440  -2.153  85.936  1.00 28.88      A    C  
ATOM   1128  CG  PHE A 147     -50.742  -0.975  86.566  1.00 28.74      A    C  
ATOM   1129  CD1 PHE A 147     -50.032  -0.056  85.789  1.00 28.29      A    C  
ATOM   1130  CD2 PHE A 147     -50.784  -0.786  87.943  1.00 28.44      A    C  
ATOM   1131  CE1 PHE A 147     -49.381   1.022  86.375  1.00 27.95      A    C  
ATOM   1132  CE2 PHE A 147     -50.129   0.281  88.538  1.00 26.74      A    C  
ATOM   1133  CZ  PHE A 147     -49.430   1.186  87.757  1.00 28.20      A    C  
ATOM   1134  N   ASP A 148     -51.723  -5.347  85.976  1.00 32.23      A    N  
ATOM   1135  CA  ASP A 148     -52.505  -6.547  85.621  1.00 32.76      A    C  
ATOM   1136  C   ASP A 148     -53.908  -6.175  85.166  1.00 33.53      A    C  
ATOM   1137  O   ASP A 148     -54.463  -6.820  84.282  1.00 36.00      A    O  
ATOM   1138  CB  ASP A 148     -52.550  -7.579  86.759  1.00 31.39      A    C  
ATOM   1139  CG  ASP A 148     -51.167  -8.035  87.175  1.00 31.77      A    C  
ATOM   1140  OD1 ASP A 148     -50.570  -8.863  86.476  1.00 32.77      A    O  
ATOM   1141  OD2 ASP A 148     -50.640  -7.535  88.176  1.00 32.71      A    O1-
ATOM   1142  N   PHE A 149     -54.478  -5.131  85.773  1.00 33.90      A    N  
ATOM   1143  CA  PHE A 149     -55.833  -4.693  85.432  1.00 30.61      A    C  
ATOM   1144  C   PHE A 149     -55.959  -3.191  85.412  1.00 30.34      A    C  
ATOM   1145  O   PHE A 149     -55.245  -2.496  86.126  1.00 34.06      A    O  
ATOM   1146  CB  PHE A 149     -56.859  -5.290  86.391  1.00 28.30      A    C  
ATOM   1147  CG  PHE A 149     -56.768  -6.777  86.503  1.00 28.96      A    C  
ATOM   1148  CD1 PHE A 149     -57.308  -7.593  85.510  1.00 26.94      A    C  
ATOM   1149  CD2 PHE A 149     -56.095  -7.378  87.592  1.00 29.58      A    C  
ATOM   1150  CE1 PHE A 149     -57.205  -8.973  85.599  1.00 26.40      A    C  
ATOM   1151  CE2 PHE A 149     -55.991  -8.763  87.677  1.00 28.56      A    C  
ATOM   1152  CZ  PHE A 149     -56.558  -9.559  86.684  1.00 27.80      A    C  
ATOM   1153  N   LEU A 150     -56.864  -2.712  84.576  1.00 28.93      A    N  
ATOM   1154  CA  LEU A 150     -57.253  -1.321  84.518  1.00 29.39      A    C  
ATOM   1155  C   LEU A 150     -58.778  -1.307  84.574  1.00 29.65      A    C  
ATOM   1156  O   LEU A 150     -59.440  -1.779  83.649  1.00 29.33      A    O  
ATOM   1157  CB  LEU A 150     -56.761  -0.670  83.214  1.00 27.19      A    C  
ATOM   1158  CG  LEU A 150     -57.359   0.705  82.855  1.00 26.24      A    C  
ATOM   1159  CD1 LEU A 150     -56.961   1.750  83.874  1.00 24.20      A    C  
ATOM   1160  CD2 LEU A 150     -56.956   1.151  81.457  1.00 25.90      A    C  
ATOM   1161  N   ILE A 151     -59.338  -0.775  85.656  1.00 30.85      A    N  
ATOM   1162  CA  ILE A 151     -60.801  -0.753  85.796  1.00 30.84      A    C  
ATOM   1163  C   ILE A 151     -61.264   0.691  85.693  1.00 33.47      A    C  
ATOM   1164  O   ILE A 151     -60.845   1.558  86.488  1.00 36.28      A    O  
ATOM   1165  CB  ILE A 151     -61.271  -1.410  87.116  1.00 28.19      A    C  
ATOM   1166  CG1 ILE A 151     -60.820  -2.858  87.180  1.00 26.86      A    C  
ATOM   1167  CG2 ILE A 151     -62.778  -1.420  87.211  1.00 28.88      A    C  
ATOM   1168  CD1 ILE A 151     -60.995  -3.508  88.535  1.00 28.82      A    C  
ATOM   1169  N   GLU A 152     -62.097   0.964  84.696  1.00 32.60      A    N  
ATOM   1170  CA  GLU A 152     -62.492   2.333  84.425  1.00 31.78      A    C  
ATOM   1171  C   GLU A 152     -63.940   2.506  84.743  1.00 33.34      A    C  
ATOM   1172  O   GLU A 152     -64.779   1.738  84.250  1.00 34.64      A    O  
ATOM   1173  CB  GLU A 152     -62.227   2.695  82.969  1.00 30.97      A    C  
ATOM   1174  CG  GLU A 152     -60.846   3.261  82.776  1.00 33.23      A    C  
ATOM   1175  CD  GLU A 152     -60.399   3.215  81.338  1.00 33.80      A    C  
ATOM   1176  OE1 GLU A 152     -59.775   4.185  80.875  1.00 34.28      A    O  
ATOM   1177  OE2 GLU A 152     -60.666   2.203  80.678  1.00 37.34      A    O1-
ATOM   1178  N   SER A 153     -64.247   3.518  85.560  1.00 31.66      A    N  
ATOM   1179  CA  SER A 153     -65.621   3.735  85.975  1.00 28.92      A    C  
ATOM   1180  C   SER A 153     -66.511   3.692  84.749  1.00 28.05      A    C  
ATOM   1181  O   SER A 153     -67.495   2.950  84.718  1.00 27.18      A    O  
ATOM   1182  CB  SER A 153     -65.779   5.065  86.696  1.00 30.78      A    C  
ATOM   1183  OG  SER A 153     -65.404   6.138  85.849  1.00 36.32      A    O  
ATOM   1184  N   CYS A 154     -66.146   4.458  83.722  1.00 26.10      A    N  
ATOM   1185  CA  CYS A 154     -67.035   4.639  82.601  1.00 26.16      A    C  
ATOM   1186  C   CYS A 154     -67.120   3.370  81.727  1.00 27.24      A    C  
ATOM   1187  O   CYS A 154     -67.908   3.322  80.788  1.00 27.35      A    O  
ATOM   1188  CB  CYS A 154     -66.657   5.888  81.799  1.00 25.59      A    C  
ATOM   1189  SG  CYS A 154     -64.993   5.809  81.096  1.00 27.28      A    S  
ATOM   1190  N   GLN A 155     -66.328   2.343  82.026  1.00 26.62      A    N  
ATOM   1191  CA  GLN A 155     -66.471   1.092  81.282  1.00 29.25      A    C  
ATOM   1192  C   GLN A 155     -67.369   0.081  82.024  1.00 29.40      A    C  
ATOM   1193  O   GLN A 155     -68.052  -0.750  81.398  1.00 28.22      A    O  
ATOM   1194  CB  GLN A 155     -65.118   0.457  80.928  1.00 30.55      A    C  
ATOM   1195  CG  GLN A 155     -64.229   1.219  79.936  1.00 34.69      A    C  
ATOM   1196  CD  GLN A 155     -64.912   1.581  78.619  1.00 36.37      A    C  
ATOM   1197  NE2 GLN A 155     -64.274   2.469  77.868  1.00 38.03      A    N  
ATOM   1198  OE1 GLN A 155     -66.001   1.087  78.286  1.00 36.86      A    O  
ATOM   1199  N   VAL A 156     -67.360   0.153  83.354  1.00 28.41      A    N  
ATOM   1200  CA  VAL A 156     -68.013  -0.863  84.167  1.00 27.76      A    C  
ATOM   1201  C   VAL A 156     -69.313  -0.351  84.745  1.00 29.30      A    C  
ATOM   1202  O   VAL A 156     -70.051  -1.104  85.361  1.00 30.95      A    O  
ATOM   1203  CB  VAL A 156     -67.103  -1.403  85.274  1.00 27.25      A    C  
ATOM   1204  CG1 VAL A 156     -65.853  -2.031  84.657  1.00 26.15      A    C  
ATOM   1205  CG2 VAL A 156     -66.763  -0.293  86.276  1.00 29.47      A    C  
ATOM   1206  N   GLY A 157     -69.591   0.933  84.530  1.00 30.25      A    N  
ATOM   1207  CA  GLY A 157     -70.871   1.525  84.894  1.00 30.87      A    C  
ATOM   1208  C   GLY A 157     -71.053   1.795  86.379  1.00 31.85      A    C  
ATOM   1209  O   GLY A 157     -72.167   2.028  86.841  1.00 28.04      A    O  
ATOM   1210  N   MET A 158     -69.952   1.768  87.121  1.00 34.32      A    N  
ATOM   1211  CA  MET A 158     -69.987   2.038  88.543  1.00 36.60      A    C  
ATOM   1212  C   MET A 158     -68.943   3.113  88.796  1.00 36.91      A    C  
ATOM   1213  O   MET A 158     -68.174   3.420  87.900  1.00 37.50      A    O  
ATOM   1214  CB  MET A 158     -69.677   0.760  89.297  1.00 38.83      A    C  
ATOM   1215  CG  MET A 158     -70.421  -0.432  88.715  1.00 39.20      A    C  
ATOM   1216  SD  MET A 158     -69.972  -1.967  89.523  1.00 39.36      A    S  
ATOM   1217  CE  MET A 158     -68.529  -2.409  88.581  1.00 42.60      A    C  
ATOM   1218  N   VAL A 159     -68.943   3.707  89.986  1.00 34.96      A    N  
ATOM   1219  CA  VAL A 159     -67.959   4.726  90.336  1.00 32.56      A    C  
ATOM   1220  C   VAL A 159     -67.565   4.606  91.795  1.00 33.44      A    C  
ATOM   1221  O   VAL A 159     -68.363   4.128  92.610  1.00 35.45      A    O  
ATOM   1222  CB  VAL A 159     -68.471   6.168  90.078  1.00 32.14      A    C  
ATOM   1223  CG1 VAL A 159     -68.709   6.388  88.599  1.00 28.97      A    C  
ATOM   1224  CG2 VAL A 159     -69.724   6.504  90.910  1.00 30.40      A    C  
ATOM   1225  N   LYS A 160     -66.335   5.007  92.117  1.00 33.49      A    N  
ATOM   1226  CA  LYS A 160     -65.971   5.299  93.501  1.00 37.38      A    C  
ATOM   1227  C   LYS A 160     -66.901   6.459  93.877  1.00 34.87      A    C  
ATOM   1228  O   LYS A 160     -67.129   7.304  93.031  1.00 37.31      A    O  
ATOM   1229  CB  LYS A 160     -64.495   5.733  93.610  1.00 38.48      A    C  
ATOM   1230  CG  LYS A 160     -63.458   4.640  93.338  1.00 37.09      A    C  
ATOM   1231  CD  LYS A 160     -62.058   5.043  93.783  1.00 34.72      A    C  
ATOM   1232  CE  LYS A 160     -61.308   5.794  92.701  1.00 35.22      A    C  
ATOM   1233  NZ  LYS A 160     -59.842   5.838  92.949  1.00 35.29      A    N1+
ATOM   1234  N   PRO A 161     -67.466   6.482  95.108  1.00 33.16      A    N  
ATOM   1235  CA  PRO A 161     -67.259   5.556  96.219  1.00 35.74      A    C  
ATOM   1236  C   PRO A 161     -68.392   4.539  96.406  1.00 37.83      A    C  
ATOM   1237  O   PRO A 161     -68.618   4.085  97.537  1.00 37.99      A    O  
ATOM   1238  CB  PRO A 161     -67.242   6.504  97.424  1.00 33.76      A    C  
ATOM   1239  CG  PRO A 161     -68.211   7.590  97.037  1.00 33.32      A    C  
ATOM   1240  CD  PRO A 161     -68.364   7.571  95.525  1.00 31.65      A    C  
ATOM   1241  N   GLU A 162     -69.107   4.201  95.326  1.00 39.54      A    N  
ATOM   1242  CA  GLU A 162     -70.241   3.272  95.422  1.00 39.01      A    C  
ATOM   1243  C   GLU A 162     -69.632   1.951  95.842  1.00 37.95      A    C  
ATOM   1244  O   GLU A 162     -68.571   1.616  95.353  1.00 37.58      A    O  
ATOM   1245  CB  GLU A 162     -70.971   3.107  94.088  1.00 38.97      A    C  
ATOM   1246  CG  GLU A 162     -71.484   4.375  93.426  1.00 38.43      A    C  
ATOM   1247  CD  GLU A 162     -72.153   4.124  92.058  1.00 44.23      A    C  
ATOM   1248  OE1 GLU A 162     -73.039   4.937  91.683  1.00 42.16      A    O  
ATOM   1249  OE2 GLU A 162     -71.803   3.137  91.339  1.00 43.32      A    O1-
ATOM   1250  N   PRO A 163     -70.280   1.209  96.760  1.00 39.61      A    N  
ATOM   1251  CA  PRO A 163     -69.588   0.036  97.323  1.00 37.64      A    C  
ATOM   1252  C   PRO A 163     -69.352  -1.097  96.299  1.00 39.10      A    C  
ATOM   1253  O   PRO A 163     -68.348  -1.845  96.392  1.00 39.75      A    O  
ATOM   1254  CB  PRO A 163     -70.527  -0.420  98.456  1.00 38.08      A    C  
ATOM   1255  CG  PRO A 163     -71.404   0.759  98.744  1.00 38.78      A    C  
ATOM   1256  CD  PRO A 163     -71.586   1.448  97.418  1.00 38.84      A    C  
ATOM   1257  N   GLN A 164     -70.250  -1.189  95.323  1.00 35.24      A    N  
ATOM   1258  CA  GLN A 164     -70.210  -2.211  94.288  1.00 35.06      A    C  
ATOM   1259  C   GLN A 164     -68.913  -2.252  93.445  1.00 36.13      A    C  
ATOM   1260  O   GLN A 164     -68.478  -3.345  92.998  1.00 34.13      A    O  
ATOM   1261  CB  GLN A 164     -71.434  -2.068  93.383  1.00 39.51      A    C  
ATOM   1262  CG  GLN A 164     -71.848  -0.619  93.148  1.00 46.69      A    C  
ATOM   1263  CD  GLN A 164     -72.488  -0.399  91.793  1.00 54.42      A    C  
ATOM   1264  NE2 GLN A 164     -73.107   0.763  91.612  1.00 54.87      A    N  
ATOM   1265  OE1 GLN A 164     -72.422  -1.260  90.912  1.00 55.89      A    O  
ATOM   1266  N   ILE A 165     -68.278  -1.094  93.219  1.00 33.69      A    N  
ATOM   1267  CA  ILE A 165     -67.022  -1.109  92.430  1.00 31.73      A    C  
ATOM   1268  C   ILE A 165     -65.888  -1.817  93.182  1.00 31.46      A    C  
ATOM   1269  O   ILE A 165     -65.127  -2.571  92.569  1.00 30.94      A    O  
ATOM   1270  CB  ILE A 165     -66.622   0.264  91.814  1.00 31.07      A    C  
ATOM   1271  CG1 ILE A 165     -65.553   0.074  90.715  1.00 28.54      A    C  
ATOM   1272  CG2 ILE A 165     -66.210   1.278  92.886  1.00 28.42      A    C  
ATOM   1273  CD1 ILE A 165     -65.350   1.297  89.847  1.00 28.20      A    C  
ATOM   1274  N   TYR A 166     -65.830  -1.632  94.511  1.00 32.20      A    N  
ATOM   1275  CA  TYR A 166     -64.886  -2.380  95.383  1.00 31.94      A    C  
ATOM   1276  C   TYR A 166     -65.156  -3.880  95.401  1.00 32.48      A    C  
ATOM   1277  O   TYR A 166     -64.221  -4.697  95.488  1.00 31.15      A    O  
ATOM   1278  CB  TYR A 166     -64.862  -1.814  96.796  1.00 30.40      A    C  
ATOM   1279  CG  TYR A 166     -64.708  -0.317  96.779  1.00 31.24      A    C  
ATOM   1280  CD1 TYR A 166     -63.436   0.298  96.721  1.00 30.04      A    C  
ATOM   1281  CD2 TYR A 166     -65.838   0.503  96.769  1.00 30.90      A    C  
ATOM   1282  CE1 TYR A 166     -63.309   1.689  96.701  1.00 30.05      A    C  
ATOM   1283  CE2 TYR A 166     -65.715   1.889  96.738  1.00 31.58      A    C  
ATOM   1284  CZ  TYR A 166     -64.458   2.476  96.705  1.00 31.07      A    C  
ATOM   1285  OH  TYR A 166     -64.416   3.850  96.658  1.00 31.67      A    O  
ATOM   1286  N   LYS A 167     -66.431  -4.245  95.262  1.00 33.61      A    N  
ATOM   1287  CA  LYS A 167     -66.769  -5.659  95.100  1.00 34.49      A    C  
ATOM   1288  C   LYS A 167     -66.300  -6.121  93.749  1.00 30.12      A    C  
ATOM   1289  O   LYS A 167     -65.671  -7.161  93.661  1.00 28.34      A    O  
ATOM   1290  CB  LYS A 167     -68.254  -5.962  95.339  1.00 35.22      A    C  
ATOM   1291  CG  LYS A 167     -68.703  -5.707  96.774  1.00 34.80      A    C  
ATOM   1292  CD  LYS A 167     -68.302  -6.774  97.791  1.00 33.03      A    C  
ATOM   1293  CE  LYS A 167     -69.000  -6.437  99.108  1.00 32.62      A    C  
ATOM   1294  NZ  LYS A 167     -68.989  -7.533 100.113  1.00 32.02      A    N1+
ATOM   1295  N   PHE A 168     -66.536  -5.309  92.717  1.00 31.76      A    N  
ATOM   1296  CA  PHE A 168     -66.004  -5.612  91.362  1.00 32.83      A    C  
ATOM   1297  C   PHE A 168     -64.471  -5.742  91.405  1.00 30.82      A    C  
ATOM   1298  O   PHE A 168     -63.903  -6.707  90.899  1.00 28.48      A    O  
ATOM   1299  CB  PHE A 168     -66.443  -4.566  90.314  1.00 35.32      A    C  
ATOM   1300  CG  PHE A 168     -66.083  -4.942  88.892  1.00 39.71      A    C  
ATOM   1301  CD1 PHE A 168     -64.810  -4.655  88.368  1.00 39.55      A    C  
ATOM   1302  CD2 PHE A 168     -66.998  -5.613  88.077  1.00 39.48      A    C  
ATOM   1303  CE1 PHE A 168     -64.471  -5.039  87.065  1.00 40.34      A    C  
ATOM   1304  CE2 PHE A 168     -66.656  -5.993  86.777  1.00 41.01      A    C  
ATOM   1305  CZ  PHE A 168     -65.400  -5.703  86.266  1.00 38.42      A    C  
ATOM   1306  N   LEU A 169     -63.808  -4.786  92.043  1.00 31.70      A    N  
ATOM   1307  CA  LEU A 169     -62.362  -4.872  92.213  1.00 33.64      A    C  
ATOM   1308  C   LEU A 169     -61.889  -6.199  92.824  1.00 33.83      A    C  
ATOM   1309  O   LEU A 169     -61.024  -6.862  92.235  1.00 31.31      A    O  
ATOM   1310  CB  LEU A 169     -61.828  -3.681  93.012  1.00 36.04      A    C  
ATOM   1311  CG  LEU A 169     -60.305  -3.633  93.167  1.00 35.74      A    C  
ATOM   1312  CD1 LEU A 169     -59.613  -3.625  91.819  1.00 36.62      A    C  
ATOM   1313  CD2 LEU A 169     -59.890  -2.425  93.983  1.00 35.13      A    C  
ATOM   1314  N   LEU A 170     -62.456  -6.586  93.979  1.00 35.04      A    N  
ATOM   1315  CA  LEU A 170     -62.023  -7.809  94.682  1.00 36.25      A    C  
ATOM   1316  C   LEU A 170     -62.172  -9.016  93.782  1.00 37.40      A    C  
ATOM   1317  O   LEU A 170     -61.298  -9.915  93.727  1.00 36.81      A    O  
ATOM   1318  CB  LEU A 170     -62.809  -8.032  95.982  1.00 37.21      A    C  
ATOM   1319  CG  LEU A 170     -62.479  -7.063  97.119  1.00 39.06      A    C  
ATOM   1320  CD1 LEU A 170     -63.323  -7.321  98.363  1.00 40.07      A    C  
ATOM   1321  CD2 LEU A 170     -60.987  -7.096  97.436  1.00 39.07      A    C  
ATOM   1322  N   ASP A 171     -63.277  -9.012  93.046  1.00 37.08      A    N  
ATOM   1323  CA  ASP A 171     -63.604 -10.138  92.216  1.00 37.41      A    C  
ATOM   1324  C   ASP A 171     -62.656 -10.251  91.027  1.00 36.66      A    C  
ATOM   1325  O   ASP A 171     -62.262 -11.352  90.636  1.00 37.92      A    O  
ATOM   1326  CB  ASP A 171     -65.025 -10.022  91.742  1.00 40.25      A    C  
ATOM   1327  CG  ASP A 171     -65.445 -11.223  90.993  1.00 43.35      A    C  
ATOM   1328  OD1 ASP A 171     -65.620 -12.268  91.671  1.00 49.22      A    O  
ATOM   1329  OD2 ASP A 171     -65.539 -11.128  89.746  1.00 38.49      A    O1-
ATOM   1330  N   THR A 172     -62.284  -9.106  90.464  1.00 35.01      A    N  
ATOM   1331  CA  THR A 172     -61.218  -9.050  89.469  1.00 32.80      A    C  
ATOM   1332  C   THR A 172     -59.868  -9.553  90.015  1.00 34.03      A    C  
ATOM   1333  O   THR A 172     -59.218 -10.370  89.366  1.00 33.58      A    O  
ATOM   1334  CB  THR A 172     -61.095  -7.639  88.896  1.00 29.85      A    C  
ATOM   1335  CG2 THR A 172     -60.242  -7.631  87.681  1.00 29.24      A    C  
ATOM   1336  OG1 THR A 172     -62.397  -7.193  88.541  1.00 28.22      A    O  
ATOM   1337  N   LEU A 173     -59.452  -9.087  91.197  1.00 36.85      A    N  
ATOM   1338  CA  LEU A 173     -58.133  -9.484  91.749  1.00 36.25      A    C  
ATOM   1339  C   LEU A 173     -58.094 -10.947  92.175  1.00 37.69      A    C  
ATOM   1340  O   LEU A 173     -57.003 -11.506  92.341  1.00 36.58      A    O  
ATOM   1341  CB  LEU A 173     -57.676  -8.585  92.917  1.00 34.84      A    C  
ATOM   1342  CG  LEU A 173     -57.529  -7.056  92.766  1.00 36.74      A    C  
ATOM   1343  CD1 LEU A 173     -57.447  -6.312  94.111  1.00 35.12      A    C  
ATOM   1344  CD2 LEU A 173     -56.350  -6.694  91.879  1.00 35.42      A    C  
ATOM   1345  N   LYS A 174     -59.272 -11.569  92.324  1.00 37.31      A    N  
ATOM   1346  CA  LYS A 174     -59.375 -12.874  92.983  1.00 38.01      A    C  
ATOM   1347  C   LYS A 174     -58.610 -12.809  94.302  1.00 39.75      A    C  
ATOM   1348  O   LYS A 174     -57.707 -13.607  94.548  1.00 41.03      A    O  
ATOM   1349  CB  LYS A 174     -58.811 -13.996  92.124  1.00 38.99      A    C  
ATOM   1350  CG  LYS A 174     -59.653 -14.373  90.921  1.00 44.71      A    C  
ATOM   1351  CD  LYS A 174     -58.699 -14.875  89.843  1.00 52.18      A    C  
ATOM   1352  CE  LYS A 174     -59.389 -15.667  88.740  1.00 51.52      A    C  
ATOM   1353  NZ  LYS A 174     -58.568 -15.625  87.497  1.00 52.76      A    N1+
ATOM   1354  N   ALA A 175     -58.966 -11.835  95.135  1.00 37.54      A    N  
ATOM   1355  CA  ALA A 175     -58.286 -11.600  96.394  1.00 35.47      A    C  
ATOM   1356  C   ALA A 175     -59.302 -11.229  97.440  1.00 34.04      A    C  
ATOM   1357  O   ALA A 175     -60.347 -10.682  97.120  1.00 35.57      A    O  
ATOM   1358  CB  ALA A 175     -57.290 -10.480  96.244  1.00 35.15      A    C  
ATOM   1359  N   SER A 176     -59.004 -11.526  98.691  1.00 32.01      A    N  
ATOM   1360  CA  SER A 176     -59.871 -11.073  99.762  1.00 35.30      A    C  
ATOM   1361  C   SER A 176     -59.379  -9.702 100.205  1.00 34.27      A    C  
ATOM   1362  O   SER A 176     -58.210  -9.375 100.001  1.00 35.86      A    O  
ATOM   1363  CB  SER A 176     -59.909 -12.075 100.923  1.00 36.73      A    C  
ATOM   1364  OG  SER A 176     -58.618 -12.590 101.190  1.00 41.96      A    O  
ATOM   1365  N   PRO A 177     -60.271  -8.895 100.798  1.00 33.84      A    N  
ATOM   1366  CA  PRO A 177     -59.976  -7.506 101.058  1.00 34.73      A    C  
ATOM   1367  C   PRO A 177     -58.759  -7.272 101.944  1.00 37.65      A    C  
ATOM   1368  O   PRO A 177     -58.095  -6.272 101.775  1.00 40.15      A    O  
ATOM   1369  CB  PRO A 177     -61.265  -6.985 101.722  1.00 34.68      A    C  
ATOM   1370  CG  PRO A 177     -62.014  -8.178 102.178  1.00 32.84      A    C  
ATOM   1371  CD  PRO A 177     -61.663  -9.225 101.161  1.00 36.43      A    C  
ATOM   1372  N   SER A 178     -58.443  -8.186 102.857  1.00 41.06      A    N  
ATOM   1373  CA  SER A 178     -57.283  -7.989 103.720  1.00 41.60      A    C  
ATOM   1374  C   SER A 178     -55.949  -8.289 103.012  1.00 42.56      A    C  
ATOM   1375  O   SER A 178     -54.875  -8.165 103.632  1.00 46.54      A    O  
ATOM   1376  CB  SER A 178     -57.412  -8.808 105.013  1.00 42.63      A    C  
ATOM   1377  OG  SER A 178     -56.615  -9.987 104.949  1.00 42.84      A    O  
ATOM   1378  N   GLU A 179     -56.014  -8.692 101.742  1.00 38.79      A    N  
ATOM   1379  CA  GLU A 179     -54.805  -8.933 100.938  1.00 43.00      A    C  
ATOM   1380  C   GLU A 179     -54.433  -7.746 100.008  1.00 41.81      A    C  
ATOM   1381  O   GLU A 179     -53.496  -7.846  99.217  1.00 41.63      A    O  
ATOM   1382  CB  GLU A 179     -54.963 -10.209 100.096  1.00 46.82      A    C  
ATOM   1383  CG  GLU A 179     -55.188 -11.498 100.886  1.00 49.30      A    C  
ATOM   1384  CD  GLU A 179     -55.275 -12.737  99.989  1.00 53.36      A    C  
ATOM   1385  OE1 GLU A 179     -56.295 -12.906  99.263  1.00 50.74      A    O  
ATOM   1386  OE2 GLU A 179     -54.312 -13.544 100.012  1.00 52.38      A    O1-
ATOM   1387  N   VAL A 180     -55.168  -6.639 100.137  1.00 36.36      A    N  
ATOM   1388  CA  VAL A 180     -55.120  -5.518  99.220  1.00 35.61      A    C  
ATOM   1389  C   VAL A 180     -54.737  -4.161  99.890  1.00 36.50      A    C  
ATOM   1390  O   VAL A 180     -55.321  -3.744 100.911  1.00 34.79      A    O  
ATOM   1391  CB  VAL A 180     -56.493  -5.360  98.502  1.00 37.72      A    C  
ATOM   1392  CG1 VAL A 180     -56.367  -4.499  97.255  1.00 36.63      A    C  
ATOM   1393  CG2 VAL A 180     -57.108  -6.718  98.140  1.00 36.39      A    C  
ATOM   1394  N   VAL A 181     -53.742  -3.482  99.311  1.00 32.80      A    N  
ATOM   1395  CA  VAL A 181     -53.490  -2.084  99.620  1.00 30.46      A    C  
ATOM   1396  C   VAL A 181     -54.071  -1.219  98.488  1.00 31.33      A    C  
ATOM   1397  O   VAL A 181     -53.868  -1.510  97.303  1.00 30.34      A    O  
ATOM   1398  CB  VAL A 181     -51.987  -1.810  99.887  1.00 30.70      A    C  
ATOM   1399  CG1 VAL A 181     -51.123  -2.135  98.679  1.00 31.06      A    C  
ATOM   1400  CG2 VAL A 181     -51.780  -0.378 100.314  1.00 26.57      A    C  
ATOM   1401  N   PHE A 182     -54.840  -0.191  98.864  1.00 32.35      A    N  
ATOM   1402  CA  PHE A 182     -55.489   0.708  97.918  1.00 32.66      A    C  
ATOM   1403  C   PHE A 182     -55.068   2.134  98.281  1.00 31.09      A    C  
ATOM   1404  O   PHE A 182     -55.239   2.561  99.422  1.00 28.82      A    O  
ATOM   1405  CB  PHE A 182     -57.034   0.501  97.944  1.00 37.99      A    C  
ATOM   1406  CG  PHE A 182     -57.826   1.445  97.037  1.00 43.27      A    C  
ATOM   1407  CD1 PHE A 182     -57.388   1.760  95.741  1.00 47.54      A    C  
ATOM   1408  CD2 PHE A 182     -59.014   2.007  97.475  1.00 43.44      A    C  
ATOM   1409  CE1 PHE A 182     -58.114   2.627  94.926  1.00 50.10      A    C  
ATOM   1410  CE2 PHE A 182     -59.752   2.864  96.669  1.00 45.23      A    C  
ATOM   1411  CZ  PHE A 182     -59.306   3.174  95.394  1.00 50.48      A    C  
ATOM   1412  N   LEU A 183     -54.477   2.840  97.309  1.00 31.34      A    N  
ATOM   1413  CA  LEU A 183     -54.079   4.237  97.460  1.00 31.12      A    C  
ATOM   1414  C   LEU A 183     -54.997   5.172  96.676  1.00 32.72      A    C  
ATOM   1415  O   LEU A 183     -55.303   4.916  95.502  1.00 32.71      A    O  
ATOM   1416  CB  LEU A 183     -52.647   4.485  96.978  1.00 30.94      A    C  
ATOM   1417  CG  LEU A 183     -51.460   3.522  96.826  1.00 30.26      A    C  
ATOM   1418  CD1 LEU A 183     -50.238   4.094  97.550  1.00 29.67      A    C  
ATOM   1419  CD2 LEU A 183     -51.712   2.109  97.276  1.00 28.36      A    C  
ATOM   1420  N   ASP A 184     -55.410   6.264  97.329  1.00 32.88      A    N  
ATOM   1421  CA  ASP A 184     -56.219   7.315  96.710  1.00 31.57      A    C  
ATOM   1422  C   ASP A 184     -55.825   8.673  97.308  1.00 30.91      A    C  
ATOM   1423  O   ASP A 184     -55.292   8.752  98.414  1.00 32.18      A    O  
ATOM   1424  CB  ASP A 184     -57.720   7.041  96.927  1.00 31.71      A    C  
ATOM   1425  CG  ASP A 184     -58.638   7.734  95.870  1.00 34.47      A    C  
ATOM   1426  OD1 ASP A 184     -58.558   8.964  95.685  1.00 36.94      A    O  
ATOM   1427  OD2 ASP A 184     -59.473   7.049  95.231  1.00 35.54      A    O1-
ATOM   1428  N   ASP A 185     -56.091   9.742  96.583  1.00 30.55      A    N  
ATOM   1429  CA  ASP A 185     -55.852  11.071  97.129  1.00 33.50      A    C  
ATOM   1430  C   ASP A 185     -57.099  11.692  97.810  1.00 33.05      A    C  
ATOM   1431  O   ASP A 185     -56.989  12.749  98.451  1.00 29.79      A    O  
ATOM   1432  CB  ASP A 185     -55.280  12.015  96.053  1.00 32.53      A    C  
ATOM   1433  CG  ASP A 185     -56.253  12.287  94.914  1.00 32.78      A    C  
ATOM   1434  OD1 ASP A 185     -57.164  11.471  94.654  1.00 29.04      A    O  
ATOM   1435  OD2 ASP A 185     -56.085  13.341  94.264  1.00 36.09      A    O1-
ATOM   1436  N   ILE A 186     -58.244  11.006  97.674  1.00 30.72      A    N  
ATOM   1437  CA  ILE A 186     -59.561  11.509  98.094  1.00 31.40      A    C  
ATOM   1438  C   ILE A 186     -60.086  10.550  99.140  1.00 31.55      A    C  
ATOM   1439  O   ILE A 186     -60.207   9.354  98.877  1.00 30.82      A    O  
ATOM   1440  CB  ILE A 186     -60.554  11.661  96.892  1.00 32.07      A    C  
ATOM   1441  CG1 ILE A 186     -60.178  12.861  96.013  1.00 33.64      A    C  
ATOM   1442  CG2 ILE A 186     -61.953  11.945  97.359  1.00 28.54      A    C  
ATOM   1443  CD1 ILE A 186     -60.811  12.853  94.629  1.00 38.00      A    C  
ATOM   1444  N   GLY A 187     -60.367  11.072 100.336  1.00 30.68      A    N  
ATOM   1445  CA  GLY A 187     -60.618  10.228 101.495  1.00 28.95      A    C  
ATOM   1446  C   GLY A 187     -61.904   9.448 101.372  1.00 31.05      A    C  
ATOM   1447  O   GLY A 187     -61.953   8.255 101.674  1.00 32.40      A    O  
ATOM   1448  N   ALA A 188     -62.959  10.122 100.927  1.00 31.85      A    N  
ATOM   1449  CA  ALA A 188     -64.245   9.472 100.687  1.00 32.96      A    C  
ATOM   1450  C   ALA A 188     -64.094   8.150  99.874  1.00 37.04      A    C  
ATOM   1451  O   ALA A 188     -64.770   7.133 100.164  1.00 39.28      A    O  
ATOM   1452  CB  ALA A 188     -65.202  10.439 100.006  1.00 28.41      A    C  
ATOM   1453  N   ASN A 189     -63.212   8.180  98.871  1.00 34.38      A    N  
ATOM   1454  CA  ASN A 189     -62.917   7.009  98.062  1.00 35.84      A    C  
ATOM   1455  C   ASN A 189     -62.211   5.891  98.811  1.00 34.24      A    C  
ATOM   1456  O   ASN A 189     -62.261   4.744  98.387  1.00 37.41      A    O  
ATOM   1457  CB  ASN A 189     -62.088   7.406  96.841  1.00 34.97      A    C  
ATOM   1458  CG  ASN A 189     -62.913   8.113  95.794  1.00 38.61      A    C  
ATOM   1459  ND2 ASN A 189     -62.269   8.516  94.680  1.00 42.25      A    N  
ATOM   1460  OD1 ASN A 189     -64.115   8.312  95.982  1.00 35.85      A    O  
ATOM   1461  N   LEU A 190     -61.519   6.229  99.888  1.00 33.91      A    N  
ATOM   1462  CA  LEU A 190     -60.863   5.232 100.724  1.00 36.53      A    C  
ATOM   1463  C   LEU A 190     -61.894   4.543 101.620  1.00 39.77      A    C  
ATOM   1464  O   LEU A 190     -61.863   3.297 101.810  1.00 41.25      A    O  
ATOM   1465  CB  LEU A 190     -59.784   5.881 101.611  1.00 33.92      A    C  
ATOM   1466  CG  LEU A 190     -58.458   6.263 100.981  1.00 33.54      A    C  
ATOM   1467  CD1 LEU A 190     -57.637   7.036 101.988  1.00 33.20      A    C  
ATOM   1468  CD2 LEU A 190     -57.699   5.034 100.488  1.00 34.53      A    C  
ATOM   1469  N   LYS A 191     -62.792   5.365 102.169  1.00 38.47      A    N  
ATOM   1470  CA  LYS A 191     -63.836   4.908 103.082  1.00 40.65      A    C  
ATOM   1471  C   LYS A 191     -64.350   3.480 102.825  1.00 38.87      A    C  
ATOM   1472  O   LYS A 191     -64.147   2.626 103.676  1.00 36.47      A    O  
ATOM   1473  CB  LYS A 191     -64.972   5.931 103.148  1.00 44.95      A    C  
ATOM   1474  CG  LYS A 191     -66.074   5.581 104.138  1.00 54.25      A    C  
ATOM   1475  CD  LYS A 191     -67.215   6.597 104.069  1.00 60.52      A    C  
ATOM   1476  CE  LYS A 191     -68.589   5.933 104.081  1.00 59.70      A    C  
ATOM   1477  NZ  LYS A 191     -68.871   5.209 105.353  1.00 56.81      A    N1+
ATOM   1478  N   PRO A 192     -64.970   3.195 101.642  1.00 39.02      A    N  
ATOM   1479  CA  PRO A 192     -65.528   1.842 101.492  1.00 37.13      A    C  
ATOM   1480  C   PRO A 192     -64.486   0.732 101.417  1.00 36.15      A    C  
ATOM   1481  O   PRO A 192     -64.812  -0.413 101.695  1.00 35.16      A    O  
ATOM   1482  CB  PRO A 192     -66.323   1.923 100.172  1.00 36.16      A    C  
ATOM   1483  CG  PRO A 192     -66.455   3.373  99.878  1.00 35.70      A    C  
ATOM   1484  CD  PRO A 192     -65.201   3.990 100.418  1.00 35.51      A    C  
ATOM   1485  N   ALA A 193     -63.245   1.060 101.053  1.00 37.80      A    N  
ATOM   1486  CA  ALA A 193     -62.163   0.063 101.091  1.00 36.26      A    C  
ATOM   1487  C   ALA A 193     -61.797  -0.322 102.537  1.00 37.58      A    C  
ATOM   1488  O   ALA A 193     -61.570  -1.492 102.829  1.00 37.75      A    O  
ATOM   1489  CB  ALA A 193     -60.935   0.540 100.317  1.00 32.27      A    C  
ATOM   1490  N   ARG A 194     -61.737   0.667 103.425  1.00 39.19      A    N  
ATOM   1491  CA  ARG A 194     -61.510   0.424 104.843  1.00 42.45      A    C  
ATOM   1492  C   ARG A 194     -62.624  -0.468 105.475  1.00 41.82      A    C  
ATOM   1493  O   ARG A 194     -62.302  -1.465 106.121  1.00 39.18      A    O  
ATOM   1494  CB  ARG A 194     -61.334   1.771 105.551  1.00 51.02      A    C  
ATOM   1495  CG  ARG A 194     -60.902   1.751 107.017  1.00 56.92      A    C  
ATOM   1496  CD  ARG A 194     -60.494   3.150 107.512  1.00 64.34      A    C  
ATOM   1497  NE  ARG A 194     -61.184   4.280 106.859  1.00 65.19      A    N  
ATOM   1498  CZ  ARG A 194     -60.678   5.000 105.848  1.00 68.85      A    C  
ATOM   1499  NH1 ARG A 194     -61.372   6.008 105.316  1.00 64.64      A    N1+
ATOM   1500  NH2 ARG A 194     -59.468   4.724 105.364  1.00 64.85      A    N  
ATOM   1501  N   ASP A 195     -63.906  -0.140 105.257  1.00 39.74      A    N  
ATOM   1502  CA  ASP A 195     -65.057  -1.015 105.652  1.00 39.46      A    C  
ATOM   1503  C   ASP A 195     -64.881  -2.505 105.332  1.00 38.91      A    C  
ATOM   1504  O   ASP A 195     -65.259  -3.370 106.129  1.00 39.52      A    O  
ATOM   1505  CB  ASP A 195     -66.381  -0.577 104.993  1.00 40.34      A    C  
ATOM   1506  CG  ASP A 195     -66.784   0.845 105.329  1.00 42.98      A    C  
ATOM   1507  OD1 ASP A 195     -66.303   1.411 106.337  1.00 43.93      A    O  
ATOM   1508  OD2 ASP A 195     -67.598   1.405 104.573  1.00 42.41      A    O1-
ATOM   1509  N   LEU A 196     -64.350  -2.822 104.153  1.00 34.17      A    N  
ATOM   1510  CA  LEU A 196     -64.117  -4.240 103.815  1.00 32.67      A    C  
ATOM   1511  C   LEU A 196     -62.859  -4.808 104.483  1.00 34.66      A    C  
ATOM   1512  O   LEU A 196     -62.586  -6.005 104.348  1.00 36.08      A    O  
ATOM   1513  CB  LEU A 196     -64.051  -4.440 102.294  1.00 29.91      A    C  
ATOM   1514  CG  LEU A 196     -65.327  -4.638 101.461  1.00 28.60      A    C  
ATOM   1515  CD1 LEU A 196     -66.563  -4.111 102.158  1.00 27.75      A    C  
ATOM   1516  CD2 LEU A 196     -65.164  -3.958 100.120  1.00 26.96      A    C  
ATOM   1517  N   GLY A 197     -62.106  -3.943 105.190  1.00 35.59      A    N  
ATOM   1518  CA  GLY A 197     -60.792  -4.267 105.788  1.00 38.16      A    C  
ATOM   1519  C   GLY A 197     -59.590  -4.280 104.830  1.00 41.72      A    C  
ATOM   1520  O   GLY A 197     -58.709  -5.133 104.946  1.00 42.46      A    O  
ATOM   1521  N   MET A 198     -59.555  -3.355 103.873  1.00 39.77      A    N  
ATOM   1522  CA  MET A 198     -58.371  -3.189 103.021  1.00 38.30      A    C  
ATOM   1523  C   MET A 198     -57.426  -2.230 103.728  1.00 37.43      A    C  
ATOM   1524  O   MET A 198     -57.868  -1.389 104.520  1.00 38.48      A    O  
ATOM   1525  CB  MET A 198     -58.737  -2.668 101.611  1.00 38.67      A    C  
ATOM   1526  CG  MET A 198     -59.468  -3.679 100.728  1.00 39.51      A    C  
ATOM   1527  SD  MET A 198     -60.169  -3.016  99.194  1.00 43.80      A    S  
ATOM   1528  CE  MET A 198     -58.803  -2.934  98.052  1.00 39.37      A    C  
ATOM   1529  N   VAL A 199     -56.127  -2.392 103.477  1.00 34.44      A    N  
ATOM   1530  CA  VAL A 199     -55.139  -1.426 103.897  1.00 31.73      A    C  
ATOM   1531  C   VAL A 199     -55.360  -0.283 102.915  1.00 33.72      A    C  
ATOM   1532  O   VAL A 199     -55.530  -0.507 101.717  1.00 35.78      A    O  
ATOM   1533  CB  VAL A 199     -53.688  -1.975 103.798  1.00 30.39      A    C  
ATOM   1534  CG1 VAL A 199     -52.677  -0.914 104.160  1.00 25.46      A    C  
ATOM   1535  CG2 VAL A 199     -53.476  -3.188 104.693  1.00 31.16      A    C  
ATOM   1536  N   THR A 200     -55.407   0.940 103.425  1.00 34.95      A    N  
ATOM   1537  CA  THR A 200     -55.652   2.102 102.583  1.00 33.22      A    C  
ATOM   1538  C   THR A 200     -54.548   3.107 102.832  1.00 32.73      A    C  
ATOM   1539  O   THR A 200     -53.986   3.152 103.924  1.00 35.03      A    O  
ATOM   1540  CB  THR A 200     -57.020   2.744 102.899  1.00 32.79      A    C  
ATOM   1541  CG2 THR A 200     -58.154   1.821 102.472  1.00 31.97      A    C  
ATOM   1542  OG1 THR A 200     -57.128   2.996 104.304  1.00 30.68      A    O  
ATOM   1543  N   ILE A 201     -54.234   3.910 101.826  1.00 30.36      A    N  
ATOM   1544  CA  ILE A 201     -53.264   4.984 101.968  1.00 27.39      A    C  
ATOM   1545  C   ILE A 201     -53.862   6.262 101.358  1.00 30.79      A    C  
ATOM   1546  O   ILE A 201     -54.282   6.260 100.178  1.00 33.45      A    O  
ATOM   1547  CB  ILE A 201     -51.946   4.594 101.291  1.00 25.91      A    C  
ATOM   1548  CG1 ILE A 201     -51.278   3.444 102.071  1.00 26.07      A    C  
ATOM   1549  CG2 ILE A 201     -51.041   5.796 101.191  1.00 25.43      A    C  
ATOM   1550  CD1 ILE A 201     -50.261   2.610 101.321  1.00 23.30      A    C  
ATOM   1551  N   LEU A 202     -53.954   7.327 102.162  1.00 31.04      A    N  
ATOM   1552  CA  LEU A 202     -54.363   8.647 101.664  1.00 33.60      A    C  
ATOM   1553  C   LEU A 202     -53.122   9.350 101.127  1.00 35.18      A    C  
ATOM   1554  O   LEU A 202     -52.209   9.708 101.900  1.00 36.37      A    O  
ATOM   1555  CB  LEU A 202     -54.984   9.511 102.779  1.00 35.56      A    C  
ATOM   1556  CG  LEU A 202     -55.936  10.686 102.477  1.00 36.10      A    C  
ATOM   1557  CD1 LEU A 202     -55.557  11.953 103.227  1.00 36.04      A    C  
ATOM   1558  CD2 LEU A 202     -56.046  10.994 100.990  1.00 36.80      A    C  
ATOM   1559  N   VAL A 203     -53.096   9.537  99.806  1.00 34.27      A    N  
ATOM   1560  CA  VAL A 203     -51.941  10.114  99.093  1.00 32.03      A    C  
ATOM   1561  C   VAL A 203     -52.016  11.633  99.082  1.00 34.15      A    C  
ATOM   1562  O   VAL A 203     -52.711  12.234  98.266  1.00 31.20      A    O  
ATOM   1563  CB  VAL A 203     -51.830   9.536  97.660  1.00 29.43      A    C  
ATOM   1564  CG1 VAL A 203     -50.862  10.306  96.782  1.00 25.27      A    C  
ATOM   1565  CG2 VAL A 203     -51.413   8.078  97.751  1.00 30.15      A    C  
ATOM   1566  N   GLN A 204     -51.323  12.259 100.024  1.00 38.06      A    N  
ATOM   1567  CA  GLN A 204     -51.081  13.686  99.871  1.00 42.51      A    C  
ATOM   1568  C   GLN A 204     -49.784  13.884  99.072  1.00 41.75      A    C  
ATOM   1569  O   GLN A 204     -49.855  13.927  97.855  1.00 45.22      A    O  
ATOM   1570  CB  GLN A 204     -51.165  14.445 101.196  1.00 43.82      A    C  
ATOM   1571  CG  GLN A 204     -52.603  14.725 101.602  1.00 43.90      A    C  
ATOM   1572  CD  GLN A 204     -52.716  15.285 103.003  1.00 47.24      A    C  
ATOM   1573  NE2 GLN A 204     -52.412  16.567 103.139  1.00 46.88      A    N  
ATOM   1574  OE1 GLN A 204     -53.056  14.567 103.962  1.00 44.60      A    O  
ATOM   1575  N   ASP A 205     -48.610  13.948  99.700  1.00 41.51      A    N  
ATOM   1576  CA  ASP A 205     -47.359  13.999  98.897  1.00 40.01      A    C  
ATOM   1577  C   ASP A 205     -46.923  12.577  98.569  1.00 34.24      A    C  
ATOM   1578  O   ASP A 205     -47.169  11.654  99.340  1.00 33.21      A    O  
ATOM   1579  CB  ASP A 205     -46.237  14.753  99.619  1.00 37.98      A    C  
ATOM   1580  CG  ASP A 205     -45.842  14.083 100.882  1.00 37.08      A    C  
ATOM   1581  OD1 ASP A 205     -46.701  13.953 101.772  1.00 36.96      A    O  
ATOM   1582  OD2 ASP A 205     -44.691  13.640 100.971  1.00 39.46      A    O1-
ATOM   1583  N   THR A 206     -46.280  12.405  97.426  1.00 30.85      A    N  
ATOM   1584  CA  THR A 206     -45.918  11.087  96.975  1.00 27.57      A    C  
ATOM   1585  C   THR A 206     -45.037  10.348  97.969  1.00 29.40      A    C  
ATOM   1586  O   THR A 206     -45.317   9.177  98.269  1.00 28.07      A    O  
ATOM   1587  CB  THR A 206     -45.239  11.153  95.608  1.00 26.75      A    C  
ATOM   1588  CG2 THR A 206     -44.679   9.791  95.188  1.00 25.34      A    C  
ATOM   1589  OG1 THR A 206     -46.211  11.544  94.651  1.00 25.91      A    O  
ATOM   1590  N   ASP A 207     -43.996  11.027  98.476  1.00 31.18      A    N  
ATOM   1591  CA  ASP A 207     -42.944  10.385  99.299  1.00 33.83      A    C  
ATOM   1592  C   ASP A 207     -43.484   9.738 100.568  1.00 34.26      A    C  
ATOM   1593  O   ASP A 207     -43.040   8.647 100.944  1.00 32.91      A    O  
ATOM   1594  CB  ASP A 207     -41.784  11.349  99.645  1.00 40.23      A    C  
ATOM   1595  CG  ASP A 207     -40.790  11.558  98.474  1.00 46.48      A    C  
ATOM   1596  OD1 ASP A 207     -40.911  10.896  97.411  1.00 51.02      A    O  
ATOM   1597  OD2 ASP A 207     -39.880  12.412  98.619  1.00 48.71      A    O1-
ATOM   1598  N   THR A 208     -44.432  10.416 101.219  1.00 34.07      A    N  
ATOM   1599  CA  THR A 208     -45.039   9.929 102.452  1.00 33.83      A    C  
ATOM   1600  C   THR A 208     -45.945   8.725 102.206  1.00 33.74      A    C  
ATOM   1601  O   THR A 208     -45.919   7.752 102.975  1.00 33.30      A    O  
ATOM   1602  CB  THR A 208     -45.833  11.032 103.146  1.00 35.80      A    C  
ATOM   1603  CG2 THR A 208     -46.133  10.619 104.582  1.00 36.81      A    C  
ATOM   1604  OG1 THR A 208     -45.070  12.247 103.119  1.00 35.17      A    O  
ATOM   1605  N   ALA A 209     -46.735   8.786 101.132  1.00 32.82      A    N  
ATOM   1606  CA  ALA A 209     -47.543   7.629 100.691  1.00 30.57      A    C  
ATOM   1607  C   ALA A 209     -46.695   6.384 100.407  1.00 32.04      A    C  
ATOM   1608  O   ALA A 209     -47.124   5.274 100.692  1.00 35.88      A    O  
ATOM   1609  CB  ALA A 209     -48.383   7.980  99.479  1.00 26.74      A    C  
ATOM   1610  N   LEU A 210     -45.502   6.553  99.836  1.00 33.90      A    N  
ATOM   1611  CA  LEU A 210     -44.636   5.396  99.513  1.00 33.56      A    C  
ATOM   1612  C   LEU A 210     -43.961   4.874 100.760  1.00 35.61      A    C  
ATOM   1613  O   LEU A 210     -43.513   3.726 100.769  1.00 36.88      A    O  
ATOM   1614  CB  LEU A 210     -43.558   5.747  98.470  1.00 29.23      A    C  
ATOM   1615  CG  LEU A 210     -44.094   6.128  97.090  1.00 29.67      A    C  
ATOM   1616  CD1 LEU A 210     -43.002   6.701  96.196  1.00 26.44      A    C  
ATOM   1617  CD2 LEU A 210     -44.837   4.963  96.423  1.00 25.74      A    C  
ATOM   1618  N   LYS A 211     -43.866   5.723 101.789  1.00 35.19      A    N  
ATOM   1619  CA  LYS A 211     -43.181   5.345 103.014  1.00 39.65      A    C  
ATOM   1620  C   LYS A 211     -44.124   4.463 103.797  1.00 39.51      A    C  
ATOM   1621  O   LYS A 211     -43.701   3.443 104.393  1.00 38.41      A    O  
ATOM   1622  CB  LYS A 211     -42.771   6.563 103.845  1.00 41.92      A    C  
ATOM   1623  CG  LYS A 211     -41.317   6.995 103.700  1.00 45.88      A    C  
ATOM   1624  CD  LYS A 211     -41.160   8.457 104.129  1.00 53.40      A    C  
ATOM   1625  CE  LYS A 211     -39.720   8.953 104.005  1.00 58.64      A    C  
ATOM   1626  NZ  LYS A 211     -39.620  10.445 104.066  1.00 59.67      A    N1+
ATOM   1627  N   GLU A 212     -45.398   4.870 103.782  1.00 36.65      A    N  
ATOM   1628  CA  GLU A 212     -46.500   4.074 104.332  1.00 35.95      A    C  
ATOM   1629  C   GLU A 212     -46.652   2.769 103.551  1.00 35.50      A    C  
ATOM   1630  O   GLU A 212     -46.868   1.707 104.135  1.00 36.60      A    O  
ATOM   1631  CB  GLU A 212     -47.806   4.860 104.307  1.00 35.33      A    C  
ATOM   1632  CG  GLU A 212     -47.893   6.017 105.296  1.00 33.97      A    C  
ATOM   1633  CD  GLU A 212     -49.195   6.766 105.168  1.00 35.08      A    C  
ATOM   1634  OE1 GLU A 212     -49.179   8.009 105.291  1.00 37.43      A    O  
ATOM   1635  OE2 GLU A 212     -50.236   6.116 104.906  1.00 36.79      A    O1-
ATOM   1636  N   LEU A 213     -46.503   2.853 102.231  1.00 35.80      A    N  
ATOM   1637  CA  LEU A 213     -46.535   1.678 101.368  1.00 37.29      A    C  
ATOM   1638  C   LEU A 213     -45.327   0.774 101.585  1.00 37.41      A    C  
ATOM   1639  O   LEU A 213     -45.433  -0.446 101.509  1.00 41.20      A    O  
ATOM   1640  CB  LEU A 213     -46.650   2.079  99.890  1.00 36.78      A    C  
ATOM   1641  CG  LEU A 213     -46.951   0.944  98.901  1.00 35.31      A    C  
ATOM   1642  CD1 LEU A 213     -48.198   0.196  99.324  1.00 35.48      A    C  
ATOM   1643  CD2 LEU A 213     -47.125   1.496  97.498  1.00 35.25      A    C  
ATOM   1644  N   GLU A 214     -44.184   1.385 101.862  1.00 37.54      A    N  
ATOM   1645  CA  GLU A 214     -42.974   0.654 102.132  1.00 37.06      A    C  
ATOM   1646  C   GLU A 214     -43.201  -0.181 103.403  1.00 35.02      A    C  
ATOM   1647  O   GLU A 214     -43.004  -1.400 103.399  1.00 30.07      A    O  
ATOM   1648  CB  GLU A 214     -41.851   1.664 102.310  1.00 41.18      A    C  
ATOM   1649  CG  GLU A 214     -40.447   1.183 101.978  1.00 46.52      A    C  
ATOM   1650  CD  GLU A 214     -39.497   2.339 101.728  1.00 44.43      A    C  
ATOM   1651  OE1 GLU A 214     -39.559   3.314 102.500  1.00 42.22      A    O  
ATOM   1652  OE2 GLU A 214     -38.705   2.278 100.753  1.00 47.93      A    O1-
ATOM   1653  N   LYS A 215     -43.675   0.485 104.457  1.00 34.86      A    N  
ATOM   1654  CA  LYS A 215     -43.877  -0.134 105.779  1.00 37.47      A    C  
ATOM   1655  C   LYS A 215     -44.912  -1.230 105.747  1.00 35.92      A    C  
ATOM   1656  O   LYS A 215     -44.698  -2.307 106.276  1.00 34.76      A    O  
ATOM   1657  CB  LYS A 215     -44.206   0.914 106.869  1.00 37.36      A    C  
ATOM   1658  CG  LYS A 215     -42.945   1.656 107.307  1.00 42.11      A    C  
ATOM   1659  CD  LYS A 215     -43.161   2.807 108.281  1.00 47.24      A    C  
ATOM   1660  CE  LYS A 215     -41.976   3.775 108.157  1.00 50.73      A    C  
ATOM   1661  NZ  LYS A 215     -41.792   4.652 109.354  1.00 52.21      A    N1+
ATOM   1662  N   VAL A 216     -46.022  -0.987 105.078  1.00 35.34      A    N  
ATOM   1663  CA  VAL A 216     -47.056  -1.981 105.102  1.00 34.45      A    C  
ATOM   1664  C   VAL A 216     -46.749  -3.227 104.234  1.00 33.63      A    C  
ATOM   1665  O   VAL A 216     -47.104  -4.337 104.619  1.00 33.45      A    O  
ATOM   1666  CB  VAL A 216     -48.443  -1.335 104.901  1.00 36.42      A    C  
ATOM   1667  CG1 VAL A 216     -48.875  -1.298 103.433  1.00 37.23      A    C  
ATOM   1668  CG2 VAL A 216     -49.455  -2.052 105.769  1.00 40.95      A    C  
ATOM   1669  N   THR A 217     -46.072  -3.060 103.094  1.00 34.46      A    N  
ATOM   1670  CA  THR A 217     -45.712  -4.220 102.268  1.00 35.94      A    C  
ATOM   1671  C   THR A 217     -44.400  -4.844 102.695  1.00 38.64      A    C  
ATOM   1672  O   THR A 217     -44.143  -5.996 102.367  1.00 37.52      A    O  
ATOM   1673  CB  THR A 217     -45.568  -3.902 100.772  1.00 36.04      A    C  
ATOM   1674  CG2 THR A 217     -46.840  -3.349 100.202  1.00 34.09      A    C  
ATOM   1675  OG1 THR A 217     -44.489  -2.978 100.585  1.00 38.86      A    O  
ATOM   1676  N   GLY A 218     -43.566  -4.075 103.403  1.00 41.27      A    N  
ATOM   1677  CA  GLY A 218     -42.233  -4.538 103.825  1.00 42.04      A    C  
ATOM   1678  C   GLY A 218     -41.317  -4.658 102.620  1.00 42.52      A    C  
ATOM   1679  O   GLY A 218     -40.469  -5.543 102.557  1.00 41.12      A    O  
ATOM   1680  N   ILE A 219     -41.518  -3.778 101.644  1.00 43.67      A    N  
ATOM   1681  CA  ILE A 219     -40.740  -3.784 100.401  1.00 42.38      A    C  
ATOM   1682  C   ILE A 219     -40.104  -2.406 100.145  1.00 39.99      A    C  
ATOM   1683  O   ILE A 219     -40.781  -1.376 100.147  1.00 36.42      A    O  
ATOM   1684  CB  ILE A 219     -41.611  -4.226  99.201  1.00 40.99      A    C  
ATOM   1685  CG1 ILE A 219     -42.081  -5.694  99.373  1.00 40.64      A    C  
ATOM   1686  CG2 ILE A 219     -40.866  -3.986  97.890  1.00 38.91      A    C  
ATOM   1687  CD1 ILE A 219     -42.806  -6.320  98.179  1.00 33.21      A    C  
ATOM   1688  N   GLN A 220     -38.803  -2.363  99.926  1.00 40.55      A    N  
ATOM   1689  CA  GLN A 220     -38.205  -1.063  99.735  1.00 41.85      A    C  
ATOM   1690  C   GLN A 220     -38.635  -0.445  98.402  1.00 42.79      A    C  
ATOM   1691  O   GLN A 220     -38.431  -1.042  97.347  1.00 44.61      A    O  
ATOM   1692  CB  GLN A 220     -36.705  -1.121  99.865  1.00 43.60      A    C  
ATOM   1693  CG  GLN A 220     -36.186   0.104 100.580  1.00 50.49      A    C  
ATOM   1694  CD  GLN A 220     -34.917  -0.191 101.324  1.00 57.06      A    C  
ATOM   1695  NE2 GLN A 220     -35.015  -0.306 102.650  1.00 54.87      A    N  
ATOM   1696  OE1 GLN A 220     -33.854  -0.336 100.715  1.00 60.44      A    O  
ATOM   1697  N   LEU A 221     -39.236   0.746  98.473  1.00 39.43      A    N  
ATOM   1698  CA  LEU A 221     -39.846   1.405  97.313  1.00 38.29      A    C  
ATOM   1699  C   LEU A 221     -39.292   2.799  97.071  1.00 39.28      A    C  
ATOM   1700  O   LEU A 221     -39.258   3.276  95.939  1.00 40.93      A    O  
ATOM   1701  CB  LEU A 221     -41.365   1.511  97.486  1.00 33.91      A    C  
ATOM   1702  CG  LEU A 221     -42.183   0.219  97.582  1.00 32.56      A    C  
ATOM   1703  CD1 LEU A 221     -43.625   0.601  97.869  1.00 32.05      A    C  
ATOM   1704  CD2 LEU A 221     -42.058  -0.642  96.332  1.00 29.96      A    C  
ATOM   1705  N   LEU A 222     -38.877   3.450  98.148  1.00 40.09      A    N  
ATOM   1706  CA  LEU A 222     -38.297   4.774  98.074  1.00 38.83      A    C  
ATOM   1707  C   LEU A 222     -36.782   4.624  98.081  1.00 38.86      A    C  
ATOM   1708  O   LEU A 222     -36.258   3.709  98.721  1.00 39.49      A    O  
ATOM   1709  CB  LEU A 222     -38.765   5.545  99.294  1.00 37.62      A    C  
ATOM   1710  CG  LEU A 222     -39.077   7.028  99.110  1.00 40.18      A    C  
ATOM   1711  CD1 LEU A 222     -39.900   7.357  97.856  1.00 35.64      A    C  
ATOM   1712  CD2 LEU A 222     -39.779   7.496 100.378  1.00 39.27      A    C  
ATOM   1713  N   ASN A 223     -36.071   5.494  97.364  1.00 38.72      A    N  
ATOM   1714  CA  ASN A 223     -34.582   5.516  97.403  1.00 38.89      A    C  
ATOM   1715  C   ASN A 223     -33.918   4.313  96.744  1.00 39.67      A    C  
ATOM   1716  O   ASN A 223     -32.710   4.105  96.863  1.00 46.18      A    O  
ATOM   1717  CB  ASN A 223     -34.044   5.676  98.852  1.00 36.16      A    C  
ATOM   1718  CG  ASN A 223     -34.732   6.803  99.601  1.00 38.86      A    C  
ATOM   1719  ND2 ASN A 223     -35.035   7.916  98.895  1.00 36.20      A    N  
ATOM   1720  OD1 ASN A 223     -35.031   6.663 100.794  1.00 37.58      A    O  
ATOM   1721  N   THR A 224     -34.717   3.526  96.051  1.00 39.12      A    N  
ATOM   1722  CA  THR A 224     -34.275   2.311  95.377  1.00 39.59      A    C  
ATOM   1723  C   THR A 224     -33.340   2.563  94.161  1.00 39.34      A    C  
ATOM   1724  O   THR A 224     -33.375   3.638  93.579  1.00 41.47      A    O  
ATOM   1725  CB  THR A 224     -35.536   1.560  94.965  1.00 39.03      A    C  
ATOM   1726  CG2 THR A 224     -35.679   1.461  93.437  1.00 38.86      A    C  
ATOM   1727  OG1 THR A 224     -35.564   0.287  95.628  1.00 35.19      A    O  
ATOM   1728  N   PRO A 225     -32.474   1.597  93.795  1.00 39.11      A    N  
ATOM   1729  CA  PRO A 225     -31.632   1.837  92.593  1.00 38.72      A    C  
ATOM   1730  C   PRO A 225     -32.428   2.135  91.307  1.00 39.20      A    C  
ATOM   1731  O   PRO A 225     -33.500   1.573  91.093  1.00 39.76      A    O  
ATOM   1732  CB  PRO A 225     -30.853   0.523  92.433  1.00 38.12      A    C  
ATOM   1733  CG  PRO A 225     -31.529  -0.475  93.326  1.00 36.99      A    C  
ATOM   1734  CD  PRO A 225     -32.135   0.322  94.450  1.00 37.88      A    C  
ATOM   1735  N   ALA A 226     -31.901   3.035  90.478  1.00 42.37      A    N  
ATOM   1736  CA  ALA A 226     -32.490   3.385  89.168  1.00 42.99      A    C  
ATOM   1737  C   ALA A 226     -32.739   2.112  88.359  1.00 39.99      A    C  
ATOM   1738  O   ALA A 226     -31.819   1.328  88.125  1.00 40.33      A    O  
ATOM   1739  CB  ALA A 226     -31.574   4.354  88.402  1.00 43.90      A    C  
ATOM   1740  N   PRO A 227     -33.989   1.888  87.946  1.00 37.11      A    N  
ATOM   1741  CA  PRO A 227     -34.369   0.556  87.451  1.00 36.26      A    C  
ATOM   1742  C   PRO A 227     -34.047   0.440  85.971  1.00 30.66      A    C  
ATOM   1743  O   PRO A 227     -33.805   1.435  85.326  1.00 27.12      A    O  
ATOM   1744  CB  PRO A 227     -35.892   0.533  87.674  1.00 36.20      A    C  
ATOM   1745  CG  PRO A 227     -36.294   1.985  87.595  1.00 34.90      A    C  
ATOM   1746  CD  PRO A 227     -35.062   2.869  87.738  1.00 35.53      A    C  
ATOM   1747  N   LEU A 228     -34.058  -0.750  85.413  1.00 30.31      A    N  
ATOM   1748  CA  LEU A 228     -33.763  -0.821  83.969  1.00 31.84      A    C  
ATOM   1749  C   LEU A 228     -34.894  -0.174  83.146  1.00 28.91      A    C  
ATOM   1750  O   LEU A 228     -35.988   0.059  83.679  1.00 31.02      A    O  
ATOM   1751  CB  LEU A 228     -33.491  -2.268  83.522  1.00 31.07      A    C  
ATOM   1752  CG  LEU A 228     -32.258  -2.951  84.115  1.00 30.85      A    C  
ATOM   1753  CD1 LEU A 228     -32.333  -4.408  83.716  1.00 33.59      A    C  
ATOM   1754  CD2 LEU A 228     -30.927  -2.351  83.673  1.00 30.52      A    C  
ATOM   1755  N   PRO A 229     -34.640   0.135  81.864  1.00 26.16      A    N  
ATOM   1756  CA  PRO A 229     -35.768   0.504  80.989  1.00 24.99      A    C  
ATOM   1757  C   PRO A 229     -36.705  -0.678  80.856  1.00 25.62      A    C  
ATOM   1758  O   PRO A 229     -36.269  -1.827  81.094  1.00 28.62      A    O  
ATOM   1759  CB  PRO A 229     -35.093   0.736  79.627  1.00 24.15      A    C  
ATOM   1760  CG  PRO A 229     -33.685   1.078  79.953  1.00 25.32      A    C  
ATOM   1761  CD  PRO A 229     -33.346   0.237  81.165  1.00 25.07      A    C  
ATOM   1762  N   THR A 230     -37.955  -0.421  80.466  1.00 24.14      A    N  
ATOM   1763  CA  THR A 230     -38.927  -1.468  80.131  1.00 23.68      A    C  
ATOM   1764  C   THR A 230     -38.414  -2.413  79.025  1.00 25.84      A    C  
ATOM   1765  O   THR A 230     -37.889  -1.965  77.991  1.00 28.66      A    O  
ATOM   1766  CB  THR A 230     -40.279  -0.848  79.668  1.00 23.55      A    C  
ATOM   1767  CG2 THR A 230     -41.409  -1.902  79.629  1.00 21.04      A    C  
ATOM   1768  OG1 THR A 230     -40.645   0.233  80.546  1.00 24.24      A    O  
ATOM   1769  N   SER A 231     -38.590  -3.714  79.237  1.00 27.07      A    N  
ATOM   1770  CA  SER A 231     -38.156  -4.752  78.314  1.00 29.15      A    C  
ATOM   1771  C   SER A 231     -39.351  -5.303  77.508  1.00 31.44      A    C  
ATOM   1772  O   SER A 231     -40.497  -4.866  77.710  1.00 38.10      A    O  
ATOM   1773  CB  SER A 231     -37.487  -5.860  79.111  1.00 29.38      A    C  
ATOM   1774  OG  SER A 231     -36.803  -6.733  78.231  1.00 34.87      A    O  
ATOM   1775  N   CYS A 232     -39.112  -6.243  76.594  1.00 28.06      A    N  
ATOM   1776  CA  CYS A 232     -40.203  -6.761  75.740  1.00 26.94      A    C  
ATOM   1777  C   CYS A 232     -40.554  -8.171  76.157  1.00 29.33      A    C  
ATOM   1778  O   CYS A 232     -39.643  -9.001  76.350  1.00 32.01      A    O  
ATOM   1779  CB  CYS A 232     -39.799  -6.795  74.252  1.00 23.91      A    C  
ATOM   1780  SG  CYS A 232     -39.540  -5.186  73.494  1.00 22.69      A    S  
ATOM   1781  N   ASN A 233     -41.843  -8.470  76.302  1.00 28.60      A    N  
ATOM   1782  CA  ASN A 233     -42.207  -9.864  76.418  1.00 31.03      A    C  
ATOM   1783  C   ASN A 233     -42.517 -10.397  75.003  1.00 31.47      A    C  
ATOM   1784  O   ASN A 233     -43.497  -9.963  74.383  1.00 31.55      A    O  
ATOM   1785  CB  ASN A 233     -43.360 -10.077  77.399  1.00 34.47      A    C  
ATOM   1786  CG  ASN A 233     -43.671 -11.551  77.601  1.00 41.31      A    C  
ATOM   1787  ND2 ASN A 233     -44.214 -11.880  78.768  1.00 47.92      A    N  
ATOM   1788  OD1 ASN A 233     -43.425 -12.394  76.715  1.00 42.62      A    O  
ATOM   1789  N   PRO A 234     -41.659 -11.304  74.470  1.00 30.96      A    N  
ATOM   1790  CA  PRO A 234     -41.748 -11.711  73.050  1.00 29.76      A    C  
ATOM   1791  C   PRO A 234     -43.163 -11.997  72.569  1.00 28.67      A    C  
ATOM   1792  O   PRO A 234     -43.551 -11.525  71.506  1.00 31.21      A    O  
ATOM   1793  CB  PRO A 234     -40.868 -12.961  72.990  1.00 29.78      A    C  
ATOM   1794  CG  PRO A 234     -39.821 -12.701  74.036  1.00 29.07      A    C  
ATOM   1795  CD  PRO A 234     -40.504 -11.940  75.142  1.00 28.88      A    C  
ATOM   1796  N   SER A 235     -43.949 -12.699  73.372  1.00 28.55      A    N  
ATOM   1797  CA  SER A 235     -45.324 -13.100  72.988  1.00 27.54      A    C  
ATOM   1798  C   SER A 235     -46.410 -11.990  73.197  1.00 27.12      A    C  
ATOM   1799  O   SER A 235     -47.592 -12.215  73.025  1.00 27.01      A    O  
ATOM   1800  CB  SER A 235     -45.685 -14.396  73.739  1.00 26.26      A    C  
ATOM   1801  OG  SER A 235     -46.093 -14.081  75.053  1.00 25.33      A    O  
ATOM   1802  N   ASP A 236     -45.987 -10.797  73.570  1.00 29.49      A    N  
ATOM   1803  CA  ASP A 236     -46.842  -9.617  73.590  1.00 31.86      A    C  
ATOM   1804  C   ASP A 236     -46.519  -8.663  72.438  1.00 32.20      A    C  
ATOM   1805  O   ASP A 236     -47.092  -7.570  72.349  1.00 33.98      A    O  
ATOM   1806  CB  ASP A 236     -46.651  -8.868  74.901  1.00 35.69      A    C  
ATOM   1807  CG  ASP A 236     -47.284  -9.587  76.073  1.00 39.89      A    C  
ATOM   1808  OD1 ASP A 236     -47.948 -10.624  75.833  1.00 43.07      A    O  
ATOM   1809  OD2 ASP A 236     -47.128  -9.109  77.223  1.00 41.25      A    O1-
ATOM   1810  N   MET A 237     -45.600  -9.059  71.562  1.00 29.27      A    N  
ATOM   1811  CA  MET A 237     -45.206  -8.191  70.459  1.00 26.45      A    C  
ATOM   1812  C   MET A 237     -46.052  -8.489  69.212  1.00 24.94      A    C  
ATOM   1813  O   MET A 237     -46.526  -9.609  69.040  1.00 23.10      A    O  
ATOM   1814  CB  MET A 237     -43.716  -8.380  70.158  1.00 26.98      A    C  
ATOM   1815  CG  MET A 237     -42.793  -8.272  71.384  1.00 29.84      A    C  
ATOM   1816  SD  MET A 237     -43.054  -6.787  72.397  1.00 29.73      A    S  
ATOM   1817  CE  MET A 237     -42.499  -5.501  71.274  1.00 28.63      A    C  
ATOM   1818  N   SER A 238     -46.257  -7.483  68.367  1.00 23.39      A    N  
ATOM   1819  CA  SER A 238     -46.695  -7.731  67.031  1.00 23.81      A    C  
ATOM   1820  C   SER A 238     -45.499  -8.253  66.273  1.00 25.05      A    C  
ATOM   1821  O   SER A 238     -44.461  -7.635  66.270  1.00 26.44      A    O  
ATOM   1822  CB  SER A 238     -47.188  -6.461  66.359  1.00 24.93      A    C  
ATOM   1823  OG  SER A 238     -47.540  -6.722  64.983  1.00 26.25      A    O  
ATOM   1824  N   HIS A 239     -45.659  -9.411  65.646  1.00 26.01      A    N  
ATOM   1825  CA  HIS A 239     -44.633 -10.054  64.843  1.00 24.60      A    C  
ATOM   1826  C   HIS A 239     -45.013  -9.911  63.358  1.00 24.09      A    C  
ATOM   1827  O   HIS A 239     -46.163 -10.181  62.961  1.00 23.29      A    O  
ATOM   1828  CB  HIS A 239     -44.551 -11.529  65.245  1.00 25.00      A    C  
ATOM   1829  CG  HIS A 239     -43.924 -11.742  66.586  1.00 26.50      A    C  
ATOM   1830  CD2 HIS A 239     -44.441 -11.669  67.840  1.00 24.95      A    C  
ATOM   1831  ND1 HIS A 239     -42.577 -12.020  66.738  1.00 26.23      A    N  
ATOM   1832  CE1 HIS A 239     -42.296 -12.124  68.028  1.00 25.44      A    C  
ATOM   1833  NE2 HIS A 239     -43.408 -11.918  68.716  1.00 25.04      A    N  
ATOM   1834  N   GLY A 240     -44.055  -9.489  62.540  1.00 22.55      A    N  
ATOM   1835  CA  GLY A 240     -44.319  -9.201  61.127  1.00 22.00      A    C  
ATOM   1836  C   GLY A 240     -43.370  -9.973  60.231  1.00 21.65      A    C  
ATOM   1837  O   GLY A 240     -42.222 -10.188  60.609  1.00 22.34      A    O  
ATOM   1838  N   TYR A 241     -43.849 -10.366  59.051  1.00 20.88      A    N  
ATOM   1839  CA  TYR A 241     -43.115 -11.239  58.138  1.00 21.74      A    C  
ATOM   1840  C   TYR A 241     -43.269 -10.728  56.726  1.00 22.77      A    C  
ATOM   1841  O   TYR A 241     -44.385 -10.483  56.285  1.00 24.23      A    O  
ATOM   1842  CB  TYR A 241     -43.656 -12.686  58.224  1.00 21.87      A    C  
ATOM   1843  CG  TYR A 241     -43.602 -13.295  59.624  1.00 22.95      A    C  
ATOM   1844  CD1 TYR A 241     -44.610 -13.038  60.554  1.00 22.23      A    C  
ATOM   1845  CD2 TYR A 241     -42.532 -14.115  60.020  1.00 23.65      A    C  
ATOM   1846  CE1 TYR A 241     -44.580 -13.571  61.835  1.00 23.58      A    C  
ATOM   1847  CE2 TYR A 241     -42.494 -14.664  61.300  1.00 24.73      A    C  
ATOM   1848  CZ  TYR A 241     -43.524 -14.377  62.205  1.00 24.86      A    C  
ATOM   1849  OH  TYR A 241     -43.509 -14.894  63.481  1.00 24.85      A    O  
ATOM   1850  N   VAL A 242     -42.162 -10.568  56.011  1.00 22.80      A    N  
ATOM   1851  CA  VAL A 242     -42.198 -10.108  54.622  1.00 23.20      A    C  
ATOM   1852  C   VAL A 242     -41.300 -11.003  53.807  1.00 23.06      A    C  
ATOM   1853  O   VAL A 242     -40.120 -11.169  54.151  1.00 22.80      A    O  
ATOM   1854  CB  VAL A 242     -41.664  -8.655  54.457  1.00 24.25      A    C  
ATOM   1855  CG1 VAL A 242     -41.640  -8.226  52.976  1.00 24.85      A    C  
ATOM   1856  CG2 VAL A 242     -42.516  -7.690  55.246  1.00 24.67      A    C  
ATOM   1857  N   THR A 243     -41.864 -11.562  52.741  1.00 22.00      A    N  
ATOM   1858  CA  THR A 243     -41.131 -12.320  51.736  1.00 23.20      A    C  
ATOM   1859  C   THR A 243     -40.476 -11.331  50.735  1.00 25.91      A    C  
ATOM   1860  O   THR A 243     -41.146 -10.686  49.892  1.00 26.63      A    O  
ATOM   1861  CB  THR A 243     -42.071 -13.355  51.045  1.00 23.32      A    C  
ATOM   1862  CG2 THR A 243     -41.341 -14.278  50.047  1.00 21.92      A    C  
ATOM   1863  OG1 THR A 243     -42.665 -14.183  52.041  1.00 22.81      A    O  
ATOM   1864  N   VAL A 244     -39.165 -11.187  50.856  1.00 27.41      A    N  
ATOM   1865  CA  VAL A 244     -38.412 -10.290  49.986  1.00 29.27      A    C  
ATOM   1866  C   VAL A 244     -37.999 -10.986  48.691  1.00 32.77      A    C  
ATOM   1867  O   VAL A 244     -37.484 -10.347  47.773  1.00 32.00      A    O  
ATOM   1868  CB  VAL A 244     -37.162  -9.750  50.696  1.00 27.88      A    C  
ATOM   1869  CG1 VAL A 244     -37.569  -8.779  51.809  1.00 26.47      A    C  
ATOM   1870  CG2 VAL A 244     -36.319 -10.906  51.221  1.00 25.79      A    C  
ATOM   1871  N   LYS A 245     -38.225 -12.297  48.625  1.00 36.19      A    N  
ATOM   1872  CA  LYS A 245     -37.949 -13.093  47.427  1.00 39.65      A    C  
ATOM   1873  C   LYS A 245     -38.154 -14.583  47.727  1.00 41.45      A    C  
ATOM   1874  O   LYS A 245     -38.134 -14.976  48.896  1.00 42.90      A    O  
ATOM   1875  CB  LYS A 245     -36.554 -12.796  46.841  1.00 38.47      A    C  
ATOM   1876  CG  LYS A 245     -35.407 -13.689  47.273  1.00 40.96      A    C  
ATOM   1877  CD  LYS A 245     -34.146 -12.861  47.165  1.00 46.23      A    C  
ATOM   1878  CE  LYS A 245     -32.878 -13.685  47.094  1.00 49.20      A    C  
ATOM   1879  NZ  LYS A 245     -31.752 -12.714  47.211  1.00 48.78      A    N1+
ATOM   1880  N   PRO A 246     -38.347 -15.409  46.672  1.00 40.81      A    N  
ATOM   1881  CA  PRO A 246     -38.855 -16.771  46.829  1.00 38.96      A    C  
ATOM   1882  C   PRO A 246     -38.314 -17.559  48.029  1.00 37.80      A    C  
ATOM   1883  O   PRO A 246     -39.087 -18.047  48.830  1.00 37.33      A    O  
ATOM   1884  CB  PRO A 246     -38.477 -17.426  45.497  1.00 40.13      A    C  
ATOM   1885  CG  PRO A 246     -38.621 -16.307  44.519  1.00 39.18      A    C  
ATOM   1886  CD  PRO A 246     -38.109 -15.091  45.245  1.00 39.04      A    C  
ATOM   1887  N   ARG A 247     -37.015 -17.682  48.191  1.00 40.66      A    N  
ATOM   1888  CA  ARG A 247     -36.562 -18.503  49.309  1.00 46.57      A    C  
ATOM   1889  C   ARG A 247     -36.348 -17.743  50.637  1.00 46.39      A    C  
ATOM   1890  O   ARG A 247     -35.789 -18.302  51.584  1.00 51.82      A    O  
ATOM   1891  CB  ARG A 247     -35.318 -19.328  48.904  1.00 51.93      A    C  
ATOM   1892  CG  ARG A 247     -35.632 -20.749  48.412  1.00 57.96      A    C  
ATOM   1893  CD  ARG A 247     -34.670 -21.225  47.323  1.00 62.02      A    C  
ATOM   1894  NE  ARG A 247     -35.385 -21.935  46.257  1.00 67.88      A    N  
ATOM   1895  CZ  ARG A 247     -36.087 -21.351  45.275  1.00 65.60      A    C  
ATOM   1896  NH1 ARG A 247     -36.703 -22.097  44.369  1.00 59.20      A    N1+
ATOM   1897  NH2 ARG A 247     -36.187 -20.027  45.191  1.00 60.53      A    N  
ATOM   1898  N   VAL A 248     -36.787 -16.482  50.721  1.00 40.18      A    N  
ATOM   1899  CA  VAL A 248     -36.314 -15.603  51.800  1.00 35.27      A    C  
ATOM   1900  C   VAL A 248     -37.372 -14.716  52.445  1.00 32.68      A    C  
ATOM   1901  O   VAL A 248     -37.898 -13.813  51.832  1.00 31.72      A    O  
ATOM   1902  CB  VAL A 248     -35.144 -14.724  51.334  1.00 35.93      A    C  
ATOM   1903  CG1 VAL A 248     -34.454 -14.092  52.526  1.00 36.57      A    C  
ATOM   1904  CG2 VAL A 248     -34.147 -15.537  50.517  1.00 37.66      A    C  
ATOM   1905  N   ARG A 249     -37.674 -15.000  53.699  1.00 32.37      A    N  
ATOM   1906  CA  ARG A 249     -38.576 -14.188  54.481  1.00 33.44      A    C  
ATOM   1907  C   ARG A 249     -37.840 -13.492  55.652  1.00 33.34      A    C  
ATOM   1908  O   ARG A 249     -36.933 -14.073  56.275  1.00 32.29      A    O  
ATOM   1909  CB  ARG A 249     -39.694 -15.047  55.047  1.00 34.84      A    C  
ATOM   1910  CG  ARG A 249     -39.896 -14.770  56.526  1.00 36.81      A    C  
ATOM   1911  CD  ARG A 249     -40.126 -16.038  57.309  1.00 35.06      A    C  
ATOM   1912  NE  ARG A 249     -41.497 -16.396  57.056  1.00 37.40      A    N  
ATOM   1913  CZ  ARG A 249     -42.229 -17.133  57.868  1.00 37.91      A    C  
ATOM   1914  NH1 ARG A 249     -43.489 -17.381  57.526  1.00 41.56      A    N1+
ATOM   1915  NH2 ARG A 249     -41.709 -17.600  59.000  1.00 32.13      A    N  
ATOM   1916  N   LEU A 250     -38.258 -12.261  55.944  1.00 29.46      A    N  
ATOM   1917  CA  LEU A 250     -37.674 -11.491  57.011  1.00 26.87      A    C  
ATOM   1918  C   LEU A 250     -38.733 -11.293  58.090  1.00 26.76      A    C  
ATOM   1919  O   LEU A 250     -39.870 -10.952  57.802  1.00 27.28      A    O  
ATOM   1920  CB  LEU A 250     -37.141 -10.159  56.475  1.00 26.33      A    C  
ATOM   1921  CG  LEU A 250     -35.873 -10.147  55.583  1.00 25.42      A    C  
ATOM   1922  CD1 LEU A 250     -35.400  -8.738  55.318  1.00 22.50      A    C  
ATOM   1923  CD2 LEU A 250     -34.705 -10.948  56.159  1.00 25.78      A    C  
ATOM   1924  N   HIS A 251     -38.360 -11.566  59.331  1.00 25.09      A    N  
ATOM   1925  CA  HIS A 251     -39.244 -11.431  60.461  1.00 23.65      A    C  
ATOM   1926  C   HIS A 251     -38.792 -10.182  61.175  1.00 23.41      A    C  
ATOM   1927  O   HIS A 251     -37.617  -9.845  61.098  1.00 24.26      A    O  
ATOM   1928  CB  HIS A 251     -39.059 -12.651  61.367  1.00 24.26      A    C  
ATOM   1929  CG  HIS A 251     -39.607 -12.492  62.759  1.00 23.91      A    C  
ATOM   1930  CD2 HIS A 251     -40.878 -12.489  63.227  1.00 24.48      A    C  
ATOM   1931  ND1 HIS A 251     -38.796 -12.350  63.864  1.00 22.82      A    N  
ATOM   1932  CE1 HIS A 251     -39.538 -12.265  64.947  1.00 22.34      A    C  
ATOM   1933  NE2 HIS A 251     -40.806 -12.358  64.594  1.00 22.87      A    N  
ATOM   1934  N   PHE A 252     -39.712  -9.519  61.868  1.00 21.94      A    N  
ATOM   1935  CA  PHE A 252     -39.409  -8.366  62.721  1.00 21.73      A    C  
ATOM   1936  C   PHE A 252     -40.515  -8.218  63.762  1.00 21.41      A    C  
ATOM   1937  O   PHE A 252     -41.588  -8.774  63.615  1.00 22.75      A    O  
ATOM   1938  CB  PHE A 252     -39.285  -7.063  61.906  1.00 21.35      A    C  
ATOM   1939  CG  PHE A 252     -40.542  -6.681  61.139  1.00 22.20      A    C  
ATOM   1940  CD1 PHE A 252     -40.928  -7.387  60.004  1.00 22.11      A    C  
ATOM   1941  CD2 PHE A 252     -41.335  -5.612  61.555  1.00 23.19      A    C  
ATOM   1942  CE1 PHE A 252     -42.070  -7.042  59.300  1.00 23.02      A    C  
ATOM   1943  CE2 PHE A 252     -42.484  -5.241  60.841  1.00 23.11      A    C  
ATOM   1944  CZ  PHE A 252     -42.842  -5.962  59.712  1.00 23.82      A    C  
ATOM   1945  N   VAL A 253     -40.249  -7.439  64.791  1.00 20.74      A    N  
ATOM   1946  CA  VAL A 253     -41.205  -7.115  65.825  1.00 20.91      A    C  
ATOM   1947  C   VAL A 253     -41.416  -5.618  65.658  1.00 22.00      A    C  
ATOM   1948  O   VAL A 253     -40.474  -4.905  65.269  1.00 24.73      A    O  
ATOM   1949  CB  VAL A 253     -40.599  -7.424  67.213  1.00 20.55      A    C  
ATOM   1950  CG1 VAL A 253     -41.291  -6.639  68.292  1.00 22.29      A    C  
ATOM   1951  CG2 VAL A 253     -40.723  -8.900  67.517  1.00 20.79      A    C  
ATOM   1952  N   GLU A 254     -42.621  -5.130  65.937  1.00 21.72      A    N  
ATOM   1953  CA  GLU A 254     -43.010  -3.767  65.526  1.00 22.83      A    C  
ATOM   1954  C   GLU A 254     -43.739  -3.093  66.659  1.00 22.69      A    C  
ATOM   1955  O   GLU A 254     -44.689  -3.666  67.195  1.00 24.04      A    O  
ATOM   1956  CB  GLU A 254     -43.944  -3.849  64.315  1.00 21.75      A    C  
ATOM   1957  CG  GLU A 254     -44.361  -2.512  63.761  1.00 21.63      A    C  
ATOM   1958  CD  GLU A 254     -44.989  -2.626  62.385  1.00 22.25      A    C  
ATOM   1959  OE1 GLU A 254     -45.704  -3.627  62.107  1.00 24.27      A    O  
ATOM   1960  OE2 GLU A 254     -44.768  -1.711  61.579  1.00 19.62      A    O1-
ATOM   1961  N   LEU A 255     -43.307  -1.906  67.064  1.00 21.59      A    N  
ATOM   1962  CA  LEU A 255     -44.054  -1.199  68.151  1.00 21.84      A    C  
ATOM   1963  C   LEU A 255     -44.018   0.306  67.941  1.00 21.72      A    C  
ATOM   1964  O   LEU A 255     -42.968   0.854  67.605  1.00 23.98      A    O  
ATOM   1965  CB  LEU A 255     -43.506  -1.569  69.532  1.00 21.08      A    C  
ATOM   1966  CG  LEU A 255     -44.214  -1.098  70.825  1.00 21.53      A    C  
ATOM   1967  CD1 LEU A 255     -45.281  -2.090  71.291  1.00 19.06      A    C  
ATOM   1968  CD2 LEU A 255     -43.180  -0.863  71.945  1.00 19.71      A    C  
ATOM   1969  N   GLY A 256     -45.154   0.971  68.077  1.00 21.32      A    N  
ATOM   1970  CA  GLY A 256     -45.174   2.426  67.981  1.00 22.13      A    C  
ATOM   1971  C   GLY A 256     -45.605   3.020  66.645  1.00 24.10      A    C  
ATOM   1972  O   GLY A 256     -45.633   2.332  65.594  1.00 22.76      A    O  
ATOM   1973  N   SER A 257     -45.950   4.306  66.707  1.00 24.22      A    N  
ATOM   1974  CA  SER A 257     -46.269   5.121  65.540  1.00 25.32      A    C  
ATOM   1975  C   SER A 257     -45.293   6.277  65.433  1.00 26.66      A    C  
ATOM   1976  O   SER A 257     -44.663   6.661  66.439  1.00 33.79      A    O  
ATOM   1977  CB  SER A 257     -47.695   5.655  65.656  1.00 25.48      A    C  
ATOM   1978  OG  SER A 257     -47.962   6.102  66.971  1.00 24.43      A    O  
ATOM   1979  N   GLY A 258     -45.156   6.829  64.231  1.00 25.05      A    N  
ATOM   1980  CA  GLY A 258     -44.146   7.869  63.952  1.00 24.50      A    C  
ATOM   1981  C   GLY A 258     -43.160   7.502  62.847  1.00 24.74      A    C  
ATOM   1982  O   GLY A 258     -43.378   6.540  62.126  1.00 24.54      A    O  
ATOM   1983  N   PRO A 259     -42.063   8.261  62.694  1.00 25.60      A    N  
ATOM   1984  CA  PRO A 259     -41.124   7.895  61.627  1.00 25.38      A    C  
ATOM   1985  C   PRO A 259     -40.572   6.509  61.882  1.00 26.82      A    C  
ATOM   1986  O   PRO A 259     -40.296   6.158  63.037  1.00 24.83      A    O  
ATOM   1987  CB  PRO A 259     -40.005   8.936  61.750  1.00 26.43      A    C  
ATOM   1988  CG  PRO A 259     -40.628  10.083  62.493  1.00 28.05      A    C  
ATOM   1989  CD  PRO A 259     -41.620   9.450  63.440  1.00 26.70      A    C  
ATOM   1990  N   ALA A 260     -40.431   5.725  60.808  1.00 28.44      A    N  
ATOM   1991  CA  ALA A 260     -39.966   4.334  60.910  1.00 26.21      A    C  
ATOM   1992  C   ALA A 260     -38.460   4.265  61.274  1.00 26.57      A    C  
ATOM   1993  O   ALA A 260     -37.642   4.999  60.721  1.00 26.77      A    O  
ATOM   1994  CB  ALA A 260     -40.269   3.591  59.633  1.00 23.94      A    C  
ATOM   1995  N   VAL A 261     -38.133   3.393  62.227  1.00 25.47      A    N  
ATOM   1996  CA  VAL A 261     -36.797   3.264  62.800  1.00 24.81      A    C  
ATOM   1997  C   VAL A 261     -36.500   1.783  62.809  1.00 24.87      A    C  
ATOM   1998  O   VAL A 261     -37.194   1.007  63.465  1.00 28.73      A    O  
ATOM   1999  CB  VAL A 261     -36.715   3.793  64.260  1.00 24.04      A    C  
ATOM   2000  CG1 VAL A 261     -35.346   3.536  64.841  1.00 24.11      A    C  
ATOM   2001  CG2 VAL A 261     -37.039   5.278  64.335  1.00 24.70      A    C  
ATOM   2002  N   CYS A 262     -35.469   1.381  62.091  1.00 24.21      A    N  
ATOM   2003  CA  CYS A 262     -35.247  -0.019  61.831  1.00 24.18      A    C  
ATOM   2004  C   CYS A 262     -33.945  -0.464  62.512  1.00 25.31      A    C  
ATOM   2005  O   CYS A 262     -32.851   0.008  62.179  1.00 25.96      A    O  
ATOM   2006  CB  CYS A 262     -35.276  -0.277  60.313  1.00 24.79      A    C  
ATOM   2007  SG  CYS A 262     -34.599  -1.870  59.794  1.00 27.18      A    S  
ATOM   2008  N   LEU A 263     -34.082  -1.363  63.484  1.00 23.86      A    N  
ATOM   2009  CA  LEU A 263     -32.969  -1.810  64.309  1.00 22.74      A    C  
ATOM   2010  C   LEU A 263     -32.331  -3.090  63.743  1.00 23.94      A    C  
ATOM   2011  O   LEU A 263     -33.007  -4.109  63.498  1.00 26.13      A    O  
ATOM   2012  CB  LEU A 263     -33.458  -2.006  65.747  1.00 20.99      A    C  
ATOM   2013  CG  LEU A 263     -34.305  -0.833  66.327  1.00 19.37      A    C  
ATOM   2014  CD1 LEU A 263     -34.934  -1.111  67.690  1.00 16.96      A    C  
ATOM   2015  CD2 LEU A 263     -33.540   0.467  66.355  1.00 18.65      A    C  
ATOM   2016  N   CYS A 264     -31.020  -3.046  63.549  1.00 23.08      A    N  
ATOM   2017  CA  CYS A 264     -30.315  -4.161  62.939  1.00 22.97      A    C  
ATOM   2018  C   CYS A 264     -29.280  -4.714  63.913  1.00 23.60      A    C  
ATOM   2019  O   CYS A 264     -28.220  -4.124  64.086  1.00 24.68      A    O  
ATOM   2020  CB  CYS A 264     -29.683  -3.717  61.609  1.00 23.07      A    C  
ATOM   2021  SG  CYS A 264     -30.853  -2.993  60.409  1.00 24.32      A    S  
ATOM   2022  N   HIS A 265     -29.593  -5.844  64.544  1.00 24.34      A    N  
ATOM   2023  CA  HIS A 265     -28.691  -6.525  65.496  1.00 26.54      A    C  
ATOM   2024  C   HIS A 265     -27.351  -7.071  64.917  1.00 27.56      A    C  
ATOM   2025  O   HIS A 265     -27.183  -7.187  63.692  1.00 29.07      A    O  
ATOM   2026  CB  HIS A 265     -29.450  -7.661  66.233  1.00 26.80      A    C  
ATOM   2027  CG  HIS A 265     -29.729  -8.860  65.380  1.00 25.91      A    C  
ATOM   2028  CD2 HIS A 265     -30.862  -9.278  64.767  1.00 24.58      A    C  
ATOM   2029  ND1 HIS A 265     -28.754  -9.784  65.059  1.00 27.54      A    N  
ATOM   2030  CE1 HIS A 265     -29.279 -10.729  64.297  1.00 26.11      A    C  
ATOM   2031  NE2 HIS A 265     -30.552 -10.443  64.101  1.00 26.82      A    N  
ATOM   2032  N   GLY A 266     -26.410  -7.405  65.810  1.00 28.36      A    N  
ATOM   2033  CA  GLY A 266     -25.082  -7.946  65.414  1.00 30.76      A    C  
ATOM   2034  C   GLY A 266     -24.963  -9.483  65.345  1.00 30.37      A    C  
ATOM   2035  O   GLY A 266     -26.001 -10.180  65.313  1.00 28.19      A    O  
ATOM   2036  N   PHE A 267     -23.714  -9.994  65.281  1.00 27.06      A    N  
ATOM   2037  CA  PHE A 267     -23.399 -11.434  65.382  1.00 25.17      A    C  
ATOM   2038  C   PHE A 267     -23.032 -11.779  66.825  1.00 26.35      A    C  
ATOM   2039  O   PHE A 267     -22.201 -11.089  67.427  1.00 27.48      A    O  
ATOM   2040  CB  PHE A 267     -22.208 -11.787  64.502  1.00 22.81      A    C  
ATOM   2041  CG  PHE A 267     -21.730 -13.198  64.657  1.00 22.85      A    C  
ATOM   2042  CD1 PHE A 267     -20.855 -13.559  65.703  1.00 23.95      A    C  
ATOM   2043  CD2 PHE A 267     -22.133 -14.190  63.758  1.00 23.17      A    C  
ATOM   2044  CE1 PHE A 267     -20.404 -14.882  65.864  1.00 22.41      A    C  
ATOM   2045  CE2 PHE A 267     -21.685 -15.508  63.900  1.00 23.07      A    C  
ATOM   2046  CZ  PHE A 267     -20.825 -15.857  64.967  1.00 23.63      A    C  
ATOM   2047  N   PRO A 268     -23.619 -12.846  67.392  1.00 24.35      A    N  
ATOM   2048  CA  PRO A 268     -24.681 -13.696  66.903  1.00 24.73      A    C  
ATOM   2049  C   PRO A 268     -25.921 -13.429  67.726  1.00 26.00      A    C  
ATOM   2050  O   PRO A 268     -26.144 -14.097  68.735  1.00 26.90      A    O  
ATOM   2051  CB  PRO A 268     -24.173 -15.089  67.230  1.00 23.98      A    C  
ATOM   2052  CG  PRO A 268     -23.295 -14.906  68.435  1.00 25.32      A    C  
ATOM   2053  CD  PRO A 268     -22.980 -13.433  68.579  1.00 24.54      A    C  
ATOM   2054  N   GLU A 269     -26.727 -12.467  67.300  1.00 25.45      A    N  
ATOM   2055  CA  GLU A 269     -27.805 -11.976  68.138  1.00 26.22      A    C  
ATOM   2056  C   GLU A 269     -29.228 -12.254  67.583  1.00 26.93      A    C  
ATOM   2057  O   GLU A 269     -29.547 -13.386  67.233  1.00 28.05      A    O  
ATOM   2058  CB  GLU A 269     -27.542 -10.503  68.478  1.00 25.07      A    C  
ATOM   2059  CG  GLU A 269     -26.146 -10.291  69.057  1.00 24.23      A    C  
ATOM   2060  CD  GLU A 269     -25.881  -8.865  69.465  1.00 25.28      A    C  
ATOM   2061  OE1 GLU A 269     -24.793  -8.346  69.126  1.00 27.03      A    O  
ATOM   2062  OE2 GLU A 269     -26.744  -8.247  70.119  1.00 24.85      A    O1-
ATOM   2063  N   SER A 270     -30.076 -11.242  67.533  1.00 27.79      A    N  
ATOM   2064  CA  SER A 270     -31.533 -11.427  67.446  1.00 30.32      A    C  
ATOM   2065  C   SER A 270     -32.238 -10.084  67.649  1.00 31.78      A    C  
ATOM   2066  O   SER A 270     -31.652  -9.145  68.215  1.00 35.07      A    O  
ATOM   2067  CB  SER A 270     -32.004 -12.409  68.527  1.00 31.47      A    C  
ATOM   2068  OG  SER A 270     -33.348 -12.178  68.916  1.00 31.35      A    O  
ATOM   2069  N   TRP A 271     -33.488  -9.978  67.201  1.00 30.37      A    N  
ATOM   2070  CA  TRP A 271     -34.273  -8.770  67.468  1.00 28.10      A    C  
ATOM   2071  C   TRP A 271     -34.270  -8.523  68.942  1.00 27.13      A    C  
ATOM   2072  O   TRP A 271     -34.264  -7.397  69.347  1.00 29.81      A    O  
ATOM   2073  CB  TRP A 271     -35.723  -8.876  66.971  1.00 25.79      A    C  
ATOM   2074  CG  TRP A 271     -36.545  -9.824  67.739  1.00 26.11      A    C  
ATOM   2075  CD1 TRP A 271     -36.688 -11.171  67.485  1.00 26.78      A    C  
ATOM   2076  CD2 TRP A 271     -37.370  -9.542  68.896  1.00 24.99      A    C  
ATOM   2077  CE2 TRP A 271     -37.975 -10.766  69.287  1.00 24.49      A    C  
ATOM   2078  CE3 TRP A 271     -37.658  -8.384  69.627  1.00 23.91      A    C  
ATOM   2079  NE1 TRP A 271     -37.541 -11.736  68.420  1.00 27.12      A    N  
ATOM   2080  CZ2 TRP A 271     -38.852 -10.857  70.372  1.00 22.89      A    C  
ATOM   2081  CZ3 TRP A 271     -38.531  -8.473  70.720  1.00 22.71      A    C  
ATOM   2082  CH2 TRP A 271     -39.118  -9.707  71.076  1.00 23.36      A    C  
ATOM   2083  N   TYR A 272     -34.267  -9.588  69.739  1.00 28.27      A    N  
ATOM   2084  CA  TYR A 272     -34.350  -9.488  71.194  1.00 27.66      A    C  
ATOM   2085  C   TYR A 272     -33.219  -8.670  71.812  1.00 27.83      A    C  
ATOM   2086  O   TYR A 272     -33.418  -8.010  72.836  1.00 30.91      A    O  
ATOM   2087  CB  TYR A 272     -34.369 -10.871  71.790  1.00 27.82      A    C  
ATOM   2088  CG  TYR A 272     -34.916 -10.993  73.192  1.00 26.92      A    C  
ATOM   2089  CD1 TYR A 272     -36.066 -10.314  73.590  1.00 27.09      A    C  
ATOM   2090  CD2 TYR A 272     -34.306 -11.845  74.099  1.00 25.86      A    C  
ATOM   2091  CE1 TYR A 272     -36.573 -10.456  74.872  1.00 27.59      A    C  
ATOM   2092  CE2 TYR A 272     -34.808 -12.020  75.376  1.00 26.36      A    C  
ATOM   2093  CZ  TYR A 272     -35.927 -11.331  75.769  1.00 27.66      A    C  
ATOM   2094  OH  TYR A 272     -36.395 -11.524  77.059  1.00 28.04      A    O  
ATOM   2095  N   SER A 273     -32.047  -8.669  71.198  1.00 25.29      A    N  
ATOM   2096  CA  SER A 273     -30.988  -7.742  71.641  1.00 26.03      A    C  
ATOM   2097  C   SER A 273     -31.450  -6.280  71.819  1.00 27.31      A    C  
ATOM   2098  O   SER A 273     -30.813  -5.528  72.566  1.00 32.33      A    O  
ATOM   2099  CB  SER A 273     -29.784  -7.786  70.699  1.00 23.35      A    C  
ATOM   2100  OG  SER A 273     -29.191  -9.046  70.734  1.00 20.97      A    O  
ATOM   2101  N   TRP A 274     -32.525  -5.885  71.129  1.00 23.95      A    N  
ATOM   2102  CA  TRP A 274     -33.080  -4.535  71.240  1.00 23.29      A    C  
ATOM   2103  C   TRP A 274     -34.214  -4.393  72.304  1.00 23.75      A    C  
ATOM   2104  O   TRP A 274     -34.882  -3.352  72.364  1.00 21.33      A    O  
ATOM   2105  CB  TRP A 274     -33.569  -4.040  69.859  1.00 23.45      A    C  
ATOM   2106  CG  TRP A 274     -32.483  -3.984  68.768  1.00 23.86      A    C  
ATOM   2107  CD1 TRP A 274     -32.293  -4.870  67.745  1.00 23.19      A    C  
ATOM   2108  CD2 TRP A 274     -31.465  -2.981  68.618  1.00 22.84      A    C  
ATOM   2109  CE2 TRP A 274     -30.693  -3.329  67.481  1.00 23.87      A    C  
ATOM   2110  CE3 TRP A 274     -31.143  -1.827  69.318  1.00 21.43      A    C  
ATOM   2111  NE1 TRP A 274     -31.218  -4.483  66.965  1.00 24.41      A    N  
ATOM   2112  CZ2 TRP A 274     -29.609  -2.558  67.046  1.00 23.73      A    C  
ATOM   2113  CZ3 TRP A 274     -30.057  -1.070  68.895  1.00 22.23      A    C  
ATOM   2114  CH2 TRP A 274     -29.309  -1.438  67.769  1.00 23.74      A    C  
ATOM   2115  N   ARG A 275     -34.424  -5.414  73.142  1.00 23.07      A    N  
ATOM   2116  CA  ARG A 275     -35.528  -5.393  74.123  1.00 23.18      A    C  
ATOM   2117  C   ARG A 275     -35.606  -4.140  74.988  1.00 25.45      A    C  
ATOM   2118  O   ARG A 275     -36.700  -3.717  75.372  1.00 28.34      A    O  
ATOM   2119  CB  ARG A 275     -35.480  -6.607  75.054  1.00 23.34      A    C  
ATOM   2120  CG  ARG A 275     -34.221  -6.768  75.906  1.00 23.17      A    C  
ATOM   2121  CD  ARG A 275     -34.049  -8.236  76.268  1.00 24.52      A    C  
ATOM   2122  NE  ARG A 275     -32.809  -8.501  76.989  1.00 26.13      A    N  
ATOM   2123  CZ  ARG A 275     -31.660  -8.797  76.397  1.00 27.01      A    C  
ATOM   2124  NH1 ARG A 275     -30.573  -9.036  77.117  1.00 27.83      A    N1+
ATOM   2125  NH2 ARG A 275     -31.601  -8.866  75.075  1.00 28.36      A    N  
ATOM   2126  N   TYR A 276     -34.467  -3.557  75.327  1.00 25.62      A    N  
ATOM   2127  CA  TYR A 276     -34.495  -2.390  76.179  1.00 26.22      A    C  
ATOM   2128  C   TYR A 276     -34.759  -1.092  75.395  1.00 27.35      A    C  
ATOM   2129  O   TYR A 276     -35.251  -0.128  75.961  1.00 29.63      A    O  
ATOM   2130  CB  TYR A 276     -33.238  -2.316  77.055  1.00 25.30      A    C  
ATOM   2131  CG  TYR A 276     -33.114  -3.414  78.126  1.00 25.53      A    C  
ATOM   2132  CD1 TYR A 276     -34.086  -3.592  79.137  1.00 26.55      A    C  
ATOM   2133  CD2 TYR A 276     -32.013  -4.249  78.148  1.00 26.11      A    C  
ATOM   2134  CE1 TYR A 276     -33.958  -4.588  80.104  1.00 25.06      A    C  
ATOM   2135  CE2 TYR A 276     -31.886  -5.255  79.088  1.00 27.19      A    C  
ATOM   2136  CZ  TYR A 276     -32.851  -5.417  80.071  1.00 26.77      A    C  
ATOM   2137  OH  TYR A 276     -32.645  -6.412  81.010  1.00 25.99      A    O  
ATOM   2138  N   GLN A 277     -34.465  -1.059  74.099  1.00 28.39      A    N  
ATOM   2139  CA  GLN A 277     -34.737   0.166  73.291  1.00 28.78      A    C  
ATOM   2140  C   GLN A 277     -36.142   0.229  72.709  1.00 27.12      A    C  
ATOM   2141  O   GLN A 277     -36.678   1.312  72.501  1.00 29.69      A    O  
ATOM   2142  CB  GLN A 277     -33.746   0.320  72.126  1.00 29.32      A    C  
ATOM   2143  CG  GLN A 277     -32.321   0.570  72.551  1.00 31.60      A    C  
ATOM   2144  CD  GLN A 277     -31.726  -0.614  73.283  1.00 34.93      A    C  
ATOM   2145  NE2 GLN A 277     -31.739  -1.764  72.635  1.00 35.87      A    N  
ATOM   2146  OE1 GLN A 277     -31.280  -0.500  74.436  1.00 37.87      A    O  
ATOM   2147  N   ILE A 278     -36.729  -0.925  72.422  1.00 25.81      A    N  
ATOM   2148  CA  ILE A 278     -37.994  -0.976  71.685  1.00 24.80      A    C  
ATOM   2149  C   ILE A 278     -39.157  -0.171  72.330  1.00 22.57      A    C  
ATOM   2150  O   ILE A 278     -39.753   0.681  71.651  1.00 20.05      A    O  
ATOM   2151  CB  ILE A 278     -38.388  -2.419  71.302  1.00 24.80      A    C  
ATOM   2152  CG1 ILE A 278     -37.354  -3.016  70.325  1.00 23.49      A    C  
ATOM   2153  CG2 ILE A 278     -39.795  -2.454  70.709  1.00 24.87      A    C  
ATOM   2154  CD1 ILE A 278     -37.447  -4.538  70.195  1.00 21.39      A    C  
ATOM   2155  N   PRO A 279     -39.470  -0.420  73.627  1.00 22.03      A    N  
ATOM   2156  CA  PRO A 279     -40.466   0.411  74.354  1.00 23.13      A    C  
ATOM   2157  C   PRO A 279     -40.143   1.917  74.358  1.00 24.90      A    C  
ATOM   2158  O   PRO A 279     -40.951   2.719  73.842  1.00 28.58      A    O  
ATOM   2159  CB  PRO A 279     -40.444  -0.170  75.754  1.00 21.55      A    C  
ATOM   2160  CG  PRO A 279     -40.112  -1.591  75.520  1.00 20.32      A    C  
ATOM   2161  CD  PRO A 279     -39.100  -1.605  74.410  1.00 21.03      A    C  
ATOM   2162  N   ALA A 280     -38.955   2.283  74.841  1.00 25.02      A    N  
ATOM   2163  CA  ALA A 280     -38.514   3.692  74.952  1.00 25.20      A    C  
ATOM   2164  C   ALA A 280     -38.571   4.488  73.647  1.00 25.55      A    C  
ATOM   2165  O   ALA A 280     -39.019   5.647  73.648  1.00 26.30      A    O  
ATOM   2166  CB  ALA A 280     -37.126   3.777  75.568  1.00 23.75      A    C  
ATOM   2167  N   LEU A 281     -38.147   3.889  72.537  1.00 25.28      A    N  
ATOM   2168  CA  LEU A 281     -38.307   4.565  71.218  1.00 26.52      A    C  
ATOM   2169  C   LEU A 281     -39.782   4.655  70.698  1.00 25.82      A    C  
ATOM   2170  O   LEU A 281     -40.175   5.625  70.008  1.00 22.98      A    O  
ATOM   2171  CB  LEU A 281     -37.407   3.943  70.139  1.00 26.03      A    C  
ATOM   2172  CG  LEU A 281     -35.937   3.646  70.365  1.00 25.89      A    C  
ATOM   2173  CD1 LEU A 281     -35.354   3.071  69.080  1.00 27.43      A    C  
ATOM   2174  CD2 LEU A 281     -35.181   4.891  70.776  1.00 25.88      A    C  
ATOM   2175  N   ALA A 282     -40.600   3.654  71.022  1.00 25.17      A    N  
ATOM   2176  CA  ALA A 282     -42.013   3.771  70.665  1.00 26.53      A    C  
ATOM   2177  C   ALA A 282     -42.552   4.932  71.493  1.00 26.02      A    C  
ATOM   2178  O   ALA A 282     -43.066   5.909  70.958  1.00 23.36      A    O  
ATOM   2179  CB  ALA A 282     -42.766   2.485  70.955  1.00 26.67      A    C  
ATOM   2180  N   GLN A 283     -42.313   4.847  72.802  1.00 28.73      A    N  
ATOM   2181  CA  GLN A 283     -42.618   5.915  73.745  1.00 27.62      A    C  
ATOM   2182  C   GLN A 283     -42.139   7.297  73.314  1.00 25.54      A    C  
ATOM   2183  O   GLN A 283     -42.833   8.270  73.506  1.00 24.69      A    O  
ATOM   2184  CB  GLN A 283     -42.039   5.569  75.115  1.00 30.67      A    C  
ATOM   2185  CG  GLN A 283     -42.746   6.277  76.258  1.00 36.33      A    C  
ATOM   2186  CD  GLN A 283     -44.262   6.176  76.126  1.00 41.79      A    C  
ATOM   2187  NE2 GLN A 283     -44.927   7.338  76.013  1.00 40.19      A    N  
ATOM   2188  OE1 GLN A 283     -44.836   5.059  76.089  1.00 44.25      A    O  
ATOM   2189  N   ALA A 284     -40.947   7.390  72.747  1.00 24.06      A    N  
ATOM   2190  CA  ALA A 284     -40.443   8.671  72.294  1.00 22.95      A    C  
ATOM   2191  C   ALA A 284     -41.012   9.057  70.943  1.00 23.45      A    C  
ATOM   2192  O   ALA A 284     -40.504   9.976  70.328  1.00 24.31      A    O  
ATOM   2193  CB  ALA A 284     -38.920   8.651  72.220  1.00 22.92      A    C  
ATOM   2194  N   GLY A 285     -42.024   8.339  70.464  1.00 23.62      A    N  
ATOM   2195  CA  GLY A 285     -42.742   8.722  69.239  1.00 26.09      A    C  
ATOM   2196  C   GLY A 285     -42.211   8.164  67.911  1.00 29.49      A    C  
ATOM   2197  O   GLY A 285     -42.245   8.860  66.891  1.00 31.45      A    O  
ATOM   2198  N   TYR A 286     -41.758   6.910  67.906  1.00 27.79      A    N  
ATOM   2199  CA  TYR A 286     -41.158   6.318  66.729  1.00 26.70      A    C  
ATOM   2200  C   TYR A 286     -41.733   4.949  66.420  1.00 26.34      A    C  
ATOM   2201  O   TYR A 286     -42.260   4.288  67.316  1.00 27.95      A    O  
ATOM   2202  CB  TYR A 286     -39.648   6.265  66.918  1.00 26.15      A    C  
ATOM   2203  CG  TYR A 286     -39.059   7.638  66.880  1.00 26.21      A    C  
ATOM   2204  CD1 TYR A 286     -38.829   8.271  65.666  1.00 28.55      A    C  
ATOM   2205  CD2 TYR A 286     -38.774   8.331  68.035  1.00 27.58      A    C  
ATOM   2206  CE1 TYR A 286     -38.315   9.555  65.596  1.00 27.43      A    C  
ATOM   2207  CE2 TYR A 286     -38.244   9.618  67.987  1.00 28.63      A    C  
ATOM   2208  CZ  TYR A 286     -38.034  10.234  66.746  1.00 27.64      A    C  
ATOM   2209  OH  TYR A 286     -37.512  11.509  66.635  1.00 28.93      A    O  
ATOM   2210  N   ARG A 287     -41.676   4.546  65.147  1.00 25.84      A    N  
ATOM   2211  CA  ARG A 287     -42.210   3.249  64.700  1.00 24.56      A    C  
ATOM   2212  C   ARG A 287     -41.041   2.310  64.638  1.00 24.33      A    C  
ATOM   2213  O   ARG A 287     -40.239   2.313  63.689  1.00 23.73      A    O  
ATOM   2214  CB  ARG A 287     -42.874   3.327  63.326  1.00 25.36      A    C  
ATOM   2215  CG  ARG A 287     -43.824   2.172  63.039  1.00 25.91      A    C  
ATOM   2216  CD  ARG A 287     -43.635   1.416  61.723  1.00 24.10      A    C  
ATOM   2217  NE  ARG A 287     -44.409   1.945  60.610  1.00 25.87      A    N  
ATOM   2218  CZ  ARG A 287     -45.037   1.224  59.665  1.00 23.74      A    C  
ATOM   2219  NH1 ARG A 287     -45.667   1.853  58.684  1.00 22.88      A    N1+
ATOM   2220  NH2 ARG A 287     -45.063  -0.092  59.691  1.00 20.90      A    N  
ATOM   2221  N   VAL A 288     -40.914   1.518  65.682  1.00 23.33      A    N  
ATOM   2222  CA  VAL A 288     -39.780   0.672  65.778  1.00 23.29      A    C  
ATOM   2223  C   VAL A 288     -40.051  -0.613  65.009  1.00 24.12      A    C  
ATOM   2224  O   VAL A 288     -41.017  -1.309  65.286  1.00 25.85      A    O  
ATOM   2225  CB  VAL A 288     -39.431   0.423  67.255  1.00 23.75      A    C  
ATOM   2226  CG1 VAL A 288     -38.363  -0.644  67.392  1.00 22.79      A    C  
ATOM   2227  CG2 VAL A 288     -38.969   1.727  67.911  1.00 22.76      A    C  
ATOM   2228  N   LEU A 289     -39.194  -0.908  64.031  1.00 25.49      A    N  
ATOM   2229  CA  LEU A 289     -39.115  -2.241  63.414  1.00 24.38      A    C  
ATOM   2230  C   LEU A 289     -37.792  -2.925  63.795  1.00 24.14      A    C  
ATOM   2231  O   LEU A 289     -36.737  -2.623  63.212  1.00 24.11      A    O  
ATOM   2232  CB  LEU A 289     -39.218  -2.117  61.887  1.00 24.16      A    C  
ATOM   2233  CG  LEU A 289     -40.294  -1.140  61.403  1.00 24.34      A    C  
ATOM   2234  CD1 LEU A 289     -39.917  -0.486  60.084  1.00 24.39      A    C  
ATOM   2235  CD2 LEU A 289     -41.566  -1.927  61.279  1.00 24.38      A    C  
ATOM   2236  N   ALA A 290     -37.837  -3.842  64.765  1.00 22.96      A    N  
ATOM   2237  CA  ALA A 290     -36.611  -4.563  65.189  1.00 21.55      A    C  
ATOM   2238  C   ALA A 290     -36.534  -5.857  64.437  1.00 21.08      A    C  
ATOM   2239  O   ALA A 290     -37.424  -6.674  64.577  1.00 22.15      A    O  
ATOM   2240  CB  ALA A 290     -36.633  -4.838  66.675  1.00 19.19      A    C  
ATOM   2241  N   MET A 291     -35.485  -6.056  63.649  1.00 20.80      A    N  
ATOM   2242  CA  MET A 291     -35.388  -7.245  62.803  1.00 21.26      A    C  
ATOM   2243  C   MET A 291     -34.810  -8.489  63.479  1.00 22.98      A    C  
ATOM   2244  O   MET A 291     -34.008  -8.404  64.440  1.00 23.52      A    O  
ATOM   2245  CB  MET A 291     -34.479  -6.966  61.599  1.00 21.16      A    C  
ATOM   2246  CG  MET A 291     -34.698  -5.647  60.879  1.00 21.52      A    C  
ATOM   2247  SD  MET A 291     -36.293  -5.559  60.020  1.00 23.43      A    S  
ATOM   2248  CE  MET A 291     -36.142  -6.911  58.839  1.00 19.95      A    C  
ATOM   2249  N   ASP A 292     -35.196  -9.641  62.931  1.00 23.04      A    N  
ATOM   2250  CA  ASP A 292     -34.275 -10.766  62.803  1.00 23.09      A    C  
ATOM   2251  C   ASP A 292     -33.585 -10.601  61.456  1.00 24.16      A    C  
ATOM   2252  O   ASP A 292     -34.257 -10.574  60.412  1.00 23.24      A    O  
ATOM   2253  CB  ASP A 292     -35.018 -12.094  62.836  1.00 22.43      A    C  
ATOM   2254  CG  ASP A 292     -35.223 -12.595  64.228  1.00 21.99      A    C  
ATOM   2255  OD1 ASP A 292     -34.375 -12.285  65.087  1.00 21.95      A    O  
ATOM   2256  OD2 ASP A 292     -36.231 -13.296  64.464  1.00 22.13      A    O1-
ATOM   2257  N   MET A 293     -32.259 -10.437  61.475  1.00 23.86      A    N  
ATOM   2258  CA  MET A 293     -31.512 -10.185  60.246  1.00 22.84      A    C  
ATOM   2259  C   MET A 293     -31.380 -11.527  59.540  1.00 24.58      A    C  
ATOM   2260  O   MET A 293     -31.343 -12.579  60.199  1.00 27.43      A    O  
ATOM   2261  CB  MET A 293     -30.125  -9.623  60.574  1.00 22.37      A    C  
ATOM   2262  CG  MET A 293     -30.099  -8.261  61.281  1.00 21.89      A    C  
ATOM   2263  SD  MET A 293     -30.969  -6.882  60.449  1.00 22.22      A    S  
ATOM   2264  CE  MET A 293     -29.784  -6.445  59.175  1.00 20.91      A    C  
ATOM   2265  N   LYS A 294     -31.301 -11.518  58.218  1.00 24.50      A    N  
ATOM   2266  CA  LYS A 294     -31.087 -12.764  57.458  1.00 24.37      A    C  
ATOM   2267  C   LYS A 294     -30.114 -13.752  58.164  1.00 25.18      A    C  
ATOM   2268  O   LYS A 294     -28.981 -13.382  58.539  1.00 23.89      A    O  
ATOM   2269  CB  LYS A 294     -30.612 -12.440  56.040  1.00 23.61      A    C  
ATOM   2270  CG  LYS A 294     -30.842 -13.557  55.022  1.00 26.08      A    C  
ATOM   2271  CD  LYS A 294     -30.017 -13.342  53.743  1.00 26.22      A    C  
ATOM   2272  CE  LYS A 294     -30.572 -14.148  52.574  1.00 27.09      A    C  
ATOM   2273  NZ  LYS A 294     -30.141 -13.616  51.235  1.00 26.83      A    N1+
ATOM   2274  N   GLY A 295     -30.570 -14.994  58.349  1.00 24.66      A    N  
ATOM   2275  CA  GLY A 295     -29.763 -16.032  59.028  1.00 25.90      A    C  
ATOM   2276  C   GLY A 295     -30.184 -16.391  60.462  1.00 26.03      A    C  
ATOM   2277  O   GLY A 295     -29.904 -17.494  60.955  1.00 23.84      A    O  
ATOM   2278  N   TYR A 296     -30.897 -15.468  61.113  1.00 26.06      A    N  
ATOM   2279  CA  TYR A 296     -31.320 -15.652  62.479  1.00 23.43      A    C  
ATOM   2280  C   TYR A 296     -32.814 -15.842  62.689  1.00 25.60      A    C  
ATOM   2281  O   TYR A 296     -33.680 -15.346  61.892  1.00 25.14      A    O  
ATOM   2282  CB  TYR A 296     -30.912 -14.441  63.281  1.00 22.16      A    C  
ATOM   2283  CG  TYR A 296     -29.451 -14.104  63.197  1.00 23.14      A    C  
ATOM   2284  CD1 TYR A 296     -28.902 -13.447  62.049  1.00 23.24      A    C  
ATOM   2285  CD2 TYR A 296     -28.608 -14.377  64.273  1.00 20.53      A    C  
ATOM   2286  CE1 TYR A 296     -27.559 -13.108  62.022  1.00 21.57      A    C  
ATOM   2287  CE2 TYR A 296     -27.280 -14.020  64.236  1.00 20.43      A    C  
ATOM   2288  CZ  TYR A 296     -26.773 -13.415  63.126  1.00 20.68      A    C  
ATOM   2289  OH  TYR A 296     -25.449 -13.132  63.142  1.00 23.44      A    O  
ATOM   2290  N   GLY A 297     -33.104 -16.531  63.801  1.00 24.46      A    N  
ATOM   2291  CA  GLY A 297     -34.421 -16.478  64.430  1.00 24.29      A    C  
ATOM   2292  C   GLY A 297     -35.448 -16.964  63.439  1.00 25.95      A    C  
ATOM   2293  O   GLY A 297     -35.249 -18.003  62.781  1.00 25.86      A    O  
ATOM   2294  N   GLU A 298     -36.530 -16.200  63.311  1.00 25.09      A    N  
ATOM   2295  CA  GLU A 298     -37.593 -16.539  62.365  1.00 25.21      A    C  
ATOM   2296  C   GLU A 298     -37.398 -15.982  60.955  1.00 25.18      A    C  
ATOM   2297  O   GLU A 298     -38.291 -16.099  60.120  1.00 25.53      A    O  
ATOM   2298  CB  GLU A 298     -38.947 -16.101  62.908  1.00 25.74      A    C  
ATOM   2299  CG  GLU A 298     -39.269 -16.697  64.275  1.00 26.52      A    C  
ATOM   2300  CD  GLU A 298     -40.662 -16.313  64.730  1.00 27.73      A    C  
ATOM   2301  OE1 GLU A 298     -40.786 -15.581  65.732  1.00 28.00      A    O  
ATOM   2302  OE2 GLU A 298     -41.629 -16.693  64.038  1.00 28.24      A    O1-
ATOM   2303  N   SER A 299     -36.249 -15.359  60.689  1.00 24.89      A    N  
ATOM   2304  CA  SER A 299     -35.918 -14.971  59.315  1.00 24.47      A    C  
ATOM   2305  C   SER A 299     -35.328 -16.178  58.639  1.00 24.02      A    C  
ATOM   2306  O   SER A 299     -34.839 -17.068  59.312  1.00 25.62      A    O  
ATOM   2307  CB  SER A 299     -34.907 -13.842  59.264  1.00 22.88      A    C  
ATOM   2308  OG  SER A 299     -35.537 -12.608  59.418  1.00 22.41      A    O  
ATOM   2309  N   SER A 300     -35.383 -16.195  57.315  1.00 24.03      A    N  
ATOM   2310  CA  SER A 300     -34.930 -17.314  56.525  1.00 23.93      A    C  
ATOM   2311  C   SER A 300     -33.431 -17.423  56.637  1.00 26.14      A    C  
ATOM   2312  O   SER A 300     -32.752 -16.437  56.942  1.00 27.75      A    O  
ATOM   2313  CB  SER A 300     -35.295 -17.080  55.061  1.00 24.17      A    C  
ATOM   2314  OG  SER A 300     -36.680 -17.233  54.840  1.00 24.28      A    O  
ATOM   2315  N   ALA A 301     -32.911 -18.617  56.380  1.00 26.31      A    N  
ATOM   2316  CA  ALA A 301     -31.489 -18.856  56.477  1.00 26.35      A    C  
ATOM   2317  C   ALA A 301     -31.020 -19.818  55.395  1.00 26.87      A    C  
ATOM   2318  O   ALA A 301     -30.635 -20.933  55.674  1.00 28.88      A    O  
ATOM   2319  CB  ALA A 301     -31.135 -19.367  57.867  1.00 25.88      A    C  
ATOM   2320  N   PRO A 302     -31.052 -19.390  54.129  1.00 28.97      A    N  
ATOM   2321  CA  PRO A 302     -30.487 -20.286  53.120  1.00 26.49      A    C  
ATOM   2322  C   PRO A 302     -29.032 -20.623  53.436  1.00 27.39      A    C  
ATOM   2323  O   PRO A 302     -28.330 -19.779  53.992  1.00 24.65      A    O  
ATOM   2324  CB  PRO A 302     -30.564 -19.470  51.831  1.00 24.73      A    C  
ATOM   2325  CG  PRO A 302     -30.769 -18.057  52.250  1.00 25.94      A    C  
ATOM   2326  CD  PRO A 302     -31.534 -18.119  53.542  1.00 28.09      A    C  
ATOM   2327  N   PRO A 303     -28.573 -21.840  53.041  1.00 29.19      A    N  
ATOM   2328  CA  PRO A 303     -27.197 -22.316  53.256  1.00 27.77      A    C  
ATOM   2329  C   PRO A 303     -26.099 -21.502  52.586  1.00 26.74      A    C  
ATOM   2330  O   PRO A 303     -25.021 -21.365  53.168  1.00 25.36      A    O  
ATOM   2331  CB  PRO A 303     -27.218 -23.740  52.659  1.00 27.79      A    C  
ATOM   2332  CG  PRO A 303     -28.338 -23.704  51.664  1.00 29.46      A    C  
ATOM   2333  CD  PRO A 303     -29.378 -22.849  52.323  1.00 28.52      A    C  
ATOM   2334  N   GLU A 304     -26.361 -20.973  51.392  1.00 26.71      A    N  
ATOM   2335  CA  GLU A 304     -25.290 -20.514  50.494  1.00 28.66      A    C  
ATOM   2336  C   GLU A 304     -24.577 -19.291  51.012  1.00 27.80      A    C  
ATOM   2337  O   GLU A 304     -25.206 -18.379  51.471  1.00 30.12      A    O  
ATOM   2338  CB  GLU A 304     -25.834 -20.183  49.100  1.00 30.08      A    C  
ATOM   2339  CG  GLU A 304     -26.430 -21.341  48.335  1.00 33.47      A    C  
ATOM   2340  CD  GLU A 304     -27.880 -21.594  48.692  1.00 37.77      A    C  
ATOM   2341  OE1 GLU A 304     -28.379 -21.071  49.718  1.00 36.63      A    O  
ATOM   2342  OE2 GLU A 304     -28.523 -22.339  47.932  1.00 43.34      A    O1-
ATOM   2343  N   ILE A 305     -23.262 -19.258  50.880  1.00 28.77      A    N  
ATOM   2344  CA  ILE A 305     -22.446 -18.150  51.358  1.00 28.90      A    C  
ATOM   2345  C   ILE A 305     -22.805 -16.810  50.721  1.00 31.73      A    C  
ATOM   2346  O   ILE A 305     -22.852 -15.800  51.428  1.00 32.22      A    O  
ATOM   2347  CB  ILE A 305     -20.944 -18.489  51.233  1.00 26.99      A    C  
ATOM   2348  CG1 ILE A 305     -20.627 -19.599  52.241  1.00 25.48      A    C  
ATOM   2349  CG2 ILE A 305     -20.064 -17.270  51.508  1.00 26.34      A    C  
ATOM   2350  CD1 ILE A 305     -19.329 -20.321  51.982  1.00 26.15      A    C  
ATOM   2351  N   GLU A 306     -23.117 -16.825  49.417  1.00 35.92      A    N  
ATOM   2352  CA  GLU A 306     -23.351 -15.599  48.598  1.00 36.61      A    C  
ATOM   2353  C   GLU A 306     -24.631 -14.897  49.013  1.00 35.92      A    C  
ATOM   2354  O   GLU A 306     -24.748 -13.665  48.863  1.00 37.77      A    O  
ATOM   2355  CB  GLU A 306     -23.442 -15.898  47.090  1.00 38.29      A    C  
ATOM   2356  CG  GLU A 306     -22.488 -16.967  46.557  1.00 41.43      A    C  
ATOM   2357  CD  GLU A 306     -22.856 -18.383  47.015  1.00 43.44      A    C  
ATOM   2358  OE1 GLU A 306     -23.823 -18.983  46.463  1.00 45.34      A    O  
ATOM   2359  OE2 GLU A 306     -22.159 -18.901  47.923  1.00 41.69      A    O1-
ATOM   2360  N   GLU A 307     -25.595 -15.674  49.518  1.00 32.40      A    N  
ATOM   2361  CA  GLU A 307     -26.795 -15.096  50.133  1.00 30.43      A    C  
ATOM   2362  C   GLU A 307     -26.492 -14.075  51.266  1.00 28.55      A    C  
ATOM   2363  O   GLU A 307     -27.392 -13.369  51.672  1.00 28.88      A    O  
ATOM   2364  CB  GLU A 307     -27.735 -16.191  50.657  1.00 30.46      A    C  
ATOM   2365  CG  GLU A 307     -28.342 -17.097  49.597  1.00 33.01      A    C  
ATOM   2366  CD  GLU A 307     -29.452 -16.442  48.782  1.00 36.02      A    C  
ATOM   2367  OE1 GLU A 307     -30.230 -15.633  49.325  1.00 38.80      A    O  
ATOM   2368  OE2 GLU A 307     -29.572 -16.759  47.584  1.00 38.69      A    O1-
ATOM   2369  N   TYR A 308     -25.248 -13.991  51.754  1.00 25.76      A    N  
ATOM   2370  CA  TYR A 308     -24.891 -13.070  52.853  1.00 25.37      A    C  
ATOM   2371  C   TYR A 308     -23.792 -12.044  52.572  1.00 26.92      A    C  
ATOM   2372  O   TYR A 308     -23.297 -11.429  53.509  1.00 27.95      A    O  
ATOM   2373  CB  TYR A 308     -24.528 -13.838  54.145  1.00 24.50      A    C  
ATOM   2374  CG  TYR A 308     -25.584 -14.831  54.548  1.00 23.43      A    C  
ATOM   2375  CD1 TYR A 308     -25.666 -16.090  53.917  1.00 22.49      A    C  
ATOM   2376  CD2 TYR A 308     -26.521 -14.521  55.521  1.00 23.02      A    C  
ATOM   2377  CE1 TYR A 308     -26.651 -17.012  54.259  1.00 21.62      A    C  
ATOM   2378  CE2 TYR A 308     -27.529 -15.444  55.857  1.00 23.16      A    C  
ATOM   2379  CZ  TYR A 308     -27.580 -16.690  55.227  1.00 20.86      A    C  
ATOM   2380  OH  TYR A 308     -28.550 -17.602  55.558  1.00 19.05      A    O  
ATOM   2381  N   CYS A 309     -23.403 -11.823  51.314  1.00 27.31      A    N  
ATOM   2382  CA  CYS A 309     -22.582 -10.650  51.038  1.00 26.39      A    C  
ATOM   2383  C   CYS A 309     -23.446  -9.400  51.309  1.00 28.00      A    C  
ATOM   2384  O   CYS A 309     -24.665  -9.479  51.279  1.00 29.25      A    O  
ATOM   2385  CB  CYS A 309     -22.013 -10.699  49.623  1.00 25.36      A    C  
ATOM   2386  SG  CYS A 309     -23.226 -10.738  48.284  1.00 22.72      A    S  
ATOM   2387  N   MET A 310     -22.843  -8.265  51.632  1.00 31.65      A    N  
ATOM   2388  CA  MET A 310     -23.658  -7.079  51.949  1.00 35.44      A    C  
ATOM   2389  C   MET A 310     -24.448  -6.513  50.757  1.00 33.04      A    C  
ATOM   2390  O   MET A 310     -25.536  -5.956  50.926  1.00 31.13      A    O  
ATOM   2391  CB  MET A 310     -22.877  -5.970  52.705  1.00 40.41      A    C  
ATOM   2392  CG  MET A 310     -21.393  -6.218  52.951  1.00 46.74      A    C  
ATOM   2393  SD  MET A 310     -20.627  -5.265  54.300  1.00 52.66      A    S  
ATOM   2394  CE  MET A 310     -20.578  -3.640  53.573  1.00 44.62      A    C  
ATOM   2395  N   GLU A 311     -23.936  -6.664  49.543  1.00 33.88      A    N  
ATOM   2396  CA  GLU A 311     -24.696  -6.136  48.416  1.00 33.39      A    C  
ATOM   2397  C   GLU A 311     -26.106  -6.727  48.443  1.00 32.59      A    C  
ATOM   2398  O   GLU A 311     -27.083  -6.018  48.233  1.00 34.26      A    O  
ATOM   2399  CB  GLU A 311     -24.028  -6.408  47.074  1.00 33.25      A    C  
ATOM   2400  CG  GLU A 311     -24.693  -5.610  45.975  1.00 36.98      A    C  
ATOM   2401  CD  GLU A 311     -24.277  -5.986  44.571  1.00 39.54      A    C  
ATOM   2402  OE1 GLU A 311     -23.324  -6.772  44.375  1.00 40.10      A    O  
ATOM   2403  OE2 GLU A 311     -24.930  -5.470  43.642  1.00 39.58      A    O1-
ATOM   2404  N   VAL A 312     -26.194  -8.031  48.710  1.00 30.82      A    N  
ATOM   2405  CA  VAL A 312     -27.463  -8.770  48.718  1.00 26.86      A    C  
ATOM   2406  C   VAL A 312     -28.268  -8.525  49.999  1.00 26.97      A    C  
ATOM   2407  O   VAL A 312     -29.485  -8.321  49.946  1.00 27.09      A    O  
ATOM   2408  CB  VAL A 312     -27.224 -10.275  48.536  1.00 24.92      A    C  
ATOM   2409  CG1 VAL A 312     -28.414 -11.085  49.025  1.00 23.04      A    C  
ATOM   2410  CG2 VAL A 312     -26.834 -10.604  47.081  1.00 22.84      A    C  
ATOM   2411  N   LEU A 313     -27.593  -8.527  51.140  1.00 25.40      A    N  
ATOM   2412  CA  LEU A 313     -28.241  -8.140  52.378  1.00 25.37      A    C  
ATOM   2413  C   LEU A 313     -28.875  -6.753  52.253  1.00 25.56      A    C  
ATOM   2414  O   LEU A 313     -29.995  -6.542  52.725  1.00 25.12      A    O  
ATOM   2415  CB  LEU A 313     -27.259  -8.160  53.540  1.00 26.25      A    C  
ATOM   2416  CG  LEU A 313     -26.715  -9.499  54.022  1.00 25.75      A    C  
ATOM   2417  CD1 LEU A 313     -25.402  -9.254  54.753  1.00 23.95      A    C  
ATOM   2418  CD2 LEU A 313     -27.747 -10.139  54.930  1.00 25.20      A    C  
ATOM   2419  N   CYS A 314     -28.166  -5.817  51.614  1.00 25.53      A    N  
ATOM   2420  CA  CYS A 314     -28.677  -4.455  51.441  1.00 24.28      A    C  
ATOM   2421  C   CYS A 314     -29.880  -4.415  50.489  1.00 24.03      A    C  
ATOM   2422  O   CYS A 314     -30.954  -3.953  50.902  1.00 24.55      A    O  
ATOM   2423  CB  CYS A 314     -27.563  -3.458  51.080  1.00 23.55      A    C  
ATOM   2424  SG  CYS A 314     -26.449  -3.151  52.495  1.00 22.02      A    S  
ATOM   2425  N   LYS A 315     -29.733  -4.944  49.268  1.00 24.34      A    N  
ATOM   2426  CA  LYS A 315     -30.811  -4.907  48.288  1.00 26.25      A    C  
ATOM   2427  C   LYS A 315     -31.994  -5.439  49.032  1.00 24.64      A    C  
ATOM   2428  O   LYS A 315     -33.064  -4.844  48.980  1.00 23.96      A    O  
ATOM   2429  CB  LYS A 315     -30.580  -5.799  47.050  1.00 29.95      A    C  
ATOM   2430  CG  LYS A 315     -29.546  -5.361  46.013  1.00 38.20      A    C  
ATOM   2431  CD  LYS A 315     -28.918  -6.607  45.329  1.00 42.73      A    C  
ATOM   2432  CE  LYS A 315     -28.587  -6.438  43.835  1.00 42.92      A    C  
ATOM   2433  NZ  LYS A 315     -27.800  -5.222  43.494  1.00 39.88      A    N1+
ATOM   2434  N   GLU A 316     -31.801  -6.558  49.736  1.00 25.72      A    N  
ATOM   2435  CA  GLU A 316     -32.909  -7.186  50.476  1.00 28.14      A    C  
ATOM   2436  C   GLU A 316     -33.612  -6.283  51.502  1.00 27.76      A    C  
ATOM   2437  O   GLU A 316     -34.832  -6.343  51.616  1.00 27.67      A    O  
ATOM   2438  CB  GLU A 316     -32.512  -8.524  51.093  1.00 29.84      A    C  
ATOM   2439  CG  GLU A 316     -32.783  -9.725  50.195  1.00 33.19      A    C  
ATOM   2440  CD  GLU A 316     -32.166 -11.018  50.736  1.00 36.36      A    C  
ATOM   2441  OE1 GLU A 316     -31.801 -11.050  51.932  1.00 34.22      A    O  
ATOM   2442  OE2 GLU A 316     -32.035 -12.003  49.965  1.00 38.66      A    O1-
ATOM   2443  N   MET A 317     -32.854  -5.433  52.203  1.00 28.64      A    N  
ATOM   2444  CA  MET A 317     -33.411  -4.516  53.202  1.00 29.45      A    C  
ATOM   2445  C   MET A 317     -34.212  -3.443  52.500  1.00 30.38      A    C  
ATOM   2446  O   MET A 317     -35.229  -2.975  53.026  1.00 32.40      A    O  
ATOM   2447  CB  MET A 317     -32.308  -3.874  54.039  1.00 29.16      A    C  
ATOM   2448  CG  MET A 317     -31.743  -4.806  55.086  1.00 30.33      A    C  
ATOM   2449  SD  MET A 317     -32.989  -5.443  56.241  1.00 37.78      A    S  
ATOM   2450  CE  MET A 317     -33.486  -3.966  57.129  1.00 29.06      A    C  
ATOM   2451  N   VAL A 318     -33.748  -3.053  51.313  1.00 27.09      A    N  
ATOM   2452  CA  VAL A 318     -34.489  -2.109  50.476  1.00 26.37      A    C  
ATOM   2453  C   VAL A 318     -35.846  -2.697  50.020  1.00 26.62      A    C  
ATOM   2454  O   VAL A 318     -36.881  -2.045  50.151  1.00 25.63      A    O  
ATOM   2455  CB  VAL A 318     -33.631  -1.614  49.284  1.00 26.47      A    C  
ATOM   2456  CG1 VAL A 318     -34.487  -1.090  48.142  1.00 23.49      A    C  
ATOM   2457  CG2 VAL A 318     -32.642  -0.560  49.769  1.00 27.00      A    C  
ATOM   2458  N   THR A 319     -35.828  -3.928  49.502  1.00 26.54      A    N  
ATOM   2459  CA  THR A 319     -37.063  -4.640  49.116  1.00 26.35      A    C  
ATOM   2460  C   THR A 319     -38.042  -4.670  50.302  1.00 24.02      A    C  
ATOM   2461  O   THR A 319     -39.226  -4.492  50.135  1.00 23.50      A    O  
ATOM   2462  CB  THR A 319     -36.753  -6.058  48.541  1.00 27.50      A    C  
ATOM   2463  CG2 THR A 319     -37.987  -6.745  47.996  1.00 25.98      A    C  
ATOM   2464  OG1 THR A 319     -35.800  -5.951  47.469  1.00 27.33      A    O  
ATOM   2465  N   PHE A 320     -37.507  -4.805  51.505  1.00 24.72      A    N  
ATOM   2466  CA  PHE A 320     -38.279  -4.880  52.761  1.00 23.76      A    C  
ATOM   2467  C   PHE A 320     -38.994  -3.553  52.980  1.00 22.11      A    C  
ATOM   2468  O   PHE A 320     -40.147  -3.528  53.318  1.00 21.22      A    O  
ATOM   2469  CB  PHE A 320     -37.316  -5.234  53.923  1.00 24.06      A    C  
ATOM   2470  CG  PHE A 320     -37.918  -5.142  55.296  1.00 23.95      A    C  
ATOM   2471  CD1 PHE A 320     -38.632  -6.215  55.835  1.00 24.42      A    C  
ATOM   2472  CD2 PHE A 320     -37.742  -4.010  56.066  1.00 24.79      A    C  
ATOM   2473  CE1 PHE A 320     -39.166  -6.165  57.106  1.00 24.08      A    C  
ATOM   2474  CE2 PHE A 320     -38.276  -3.937  57.348  1.00 26.00      A    C  
ATOM   2475  CZ  PHE A 320     -38.990  -5.020  57.873  1.00 26.25      A    C  
ATOM   2476  N   LEU A 321     -38.313  -2.444  52.747  1.00 21.65      A    N  
ATOM   2477  CA  LEU A 321     -39.005  -1.169  52.736  1.00 22.10      A    C  
ATOM   2478  C   LEU A 321     -40.116  -1.131  51.653  1.00 24.62      A    C  
ATOM   2479  O   LEU A 321     -41.258  -0.680  51.923  1.00 25.90      A    O  
ATOM   2480  CB  LEU A 321     -37.998  -0.028  52.525  1.00 21.28      A    C  
ATOM   2481  CG  LEU A 321     -36.960   0.178  53.621  1.00 20.49      A    C  
ATOM   2482  CD1 LEU A 321     -36.061   1.347  53.233  1.00 19.63      A    C  
ATOM   2483  CD2 LEU A 321     -37.603   0.394  55.006  1.00 20.75      A    C  
ATOM   2484  N   ASP A 322     -39.784  -1.614  50.445  1.00 25.04      A    N  
ATOM   2485  CA  ASP A 322     -40.695  -1.590  49.301  1.00 25.96      A    C  
ATOM   2486  C   ASP A 322     -42.001  -2.273  49.653  1.00 26.30      A    C  
ATOM   2487  O   ASP A 322     -43.078  -1.695  49.472  1.00 24.54      A    O  
ATOM   2488  CB  ASP A 322     -40.070  -2.256  48.061  1.00 26.30      A    C  
ATOM   2489  CG  ASP A 322     -38.880  -1.461  47.485  1.00 26.85      A    C  
ATOM   2490  OD1 ASP A 322     -38.881  -0.210  47.556  1.00 28.48      A    O  
ATOM   2491  OD2 ASP A 322     -37.949  -2.088  46.948  1.00 26.68      A    O1-
ATOM   2492  N   LYS A 323     -41.893  -3.481  50.204  1.00 26.05      A    N  
ATOM   2493  CA  LYS A 323     -43.075  -4.309  50.437  1.00 27.61      A    C  
ATOM   2494  C   LYS A 323     -43.885  -3.839  51.660  1.00 28.96      A    C  
ATOM   2495  O   LYS A 323     -45.083  -4.093  51.766  1.00 32.01      A    O  
ATOM   2496  CB  LYS A 323     -42.702  -5.791  50.510  1.00 27.44      A    C  
ATOM   2497  CG  LYS A 323     -42.158  -6.312  49.187  1.00 26.93      A    C  
ATOM   2498  CD  LYS A 323     -42.358  -7.804  49.047  1.00 29.11      A    C  
ATOM   2499  CE  LYS A 323     -41.750  -8.293  47.742  1.00 30.17      A    C  
ATOM   2500  NZ  LYS A 323     -42.485  -9.469  47.219  1.00 30.49      A    N1+
ATOM   2501  N   LEU A 324     -43.229  -3.120  52.563  1.00 27.18      A    N  
ATOM   2502  CA  LEU A 324     -43.901  -2.532  53.674  1.00 24.53      A    C  
ATOM   2503  C   LEU A 324     -44.506  -1.213  53.278  1.00 24.15      A    C  
ATOM   2504  O   LEU A 324     -45.230  -0.608  54.081  1.00 25.10      A    O  
ATOM   2505  CB  LEU A 324     -42.910  -2.326  54.799  1.00 24.95      A    C  
ATOM   2506  CG  LEU A 324     -42.936  -3.320  55.959  1.00 25.26      A    C  
ATOM   2507  CD1 LEU A 324     -41.786  -2.995  56.891  1.00 26.53      A    C  
ATOM   2508  CD2 LEU A 324     -44.238  -3.230  56.722  1.00 23.58      A    C  
ATOM   2509  N   GLY A 325     -44.211  -0.755  52.054  1.00 24.23      A    N  
ATOM   2510  CA  GLY A 325     -44.675   0.550  51.571  1.00 22.63      A    C  
ATOM   2511  C   GLY A 325     -43.997   1.722  52.292  1.00 25.84      A    C  
ATOM   2512  O   GLY A 325     -44.623   2.762  52.515  1.00 27.72      A    O  
ATOM   2513  N   LEU A 326     -42.718   1.568  52.666  1.00 24.80      A    N  
ATOM   2514  CA  LEU A 326     -41.978   2.594  53.380  1.00 22.29      A    C  
ATOM   2515  C   LEU A 326     -40.981   3.220  52.433  1.00 23.79      A    C  
ATOM   2516  O   LEU A 326     -40.192   2.513  51.806  1.00 26.02      A    O  
ATOM   2517  CB  LEU A 326     -41.224   1.932  54.523  1.00 22.89      A    C  
ATOM   2518  CG  LEU A 326     -42.072   1.447  55.695  1.00 21.97      A    C  
ATOM   2519  CD1 LEU A 326     -41.152   0.955  56.812  1.00 20.19      A    C  
ATOM   2520  CD2 LEU A 326     -42.904   2.648  56.157  1.00 21.20      A    C  
ATOM   2521  N   SER A 327     -41.008   4.536  52.279  1.00 23.41      A    N  
ATOM   2522  CA  SER A 327     -40.090   5.166  51.334  1.00 22.90      A    C  
ATOM   2523  C   SER A 327     -38.695   5.339  51.966  1.00 23.40      A    C  
ATOM   2524  O   SER A 327     -37.655   5.270  51.279  1.00 21.39      A    O  
ATOM   2525  CB  SER A 327     -40.659   6.503  50.839  1.00 23.33      A    C  
ATOM   2526  OG  SER A 327     -40.688   7.498  51.838  1.00 22.89      A    O  
ATOM   2527  N   GLN A 328     -38.688   5.558  53.279  1.00 22.56      A    N  
ATOM   2528  CA  GLN A 328     -37.444   5.699  54.015  1.00 25.31      A    C  
ATOM   2529  C   GLN A 328     -37.515   5.051  55.383  1.00 24.96      A    C  
ATOM   2530  O   GLN A 328     -38.604   4.835  55.928  1.00 25.50      A    O  
ATOM   2531  CB  GLN A 328     -37.165   7.175  54.259  1.00 24.96      A    C  
ATOM   2532  CG  GLN A 328     -36.621   7.946  53.089  1.00 23.41      A    C  
ATOM   2533  CD  GLN A 328     -36.047   9.275  53.532  1.00 23.24      A    C  
ATOM   2534  NE2 GLN A 328     -34.962   9.683  52.890  1.00 22.95      A    N  
ATOM   2535  OE1 GLN A 328     -36.560   9.918  54.460  1.00 24.55      A    O  
ATOM   2536  N   ALA A 329     -36.364   4.801  55.986  1.00 23.41      A    N  
ATOM   2537  CA  ALA A 329     -36.389   4.562  57.426  1.00 23.59      A    C  
ATOM   2538  C   ALA A 329     -35.095   5.051  58.004  1.00 23.58      A    C  
ATOM   2539  O   ALA A 329     -34.111   5.254  57.253  1.00 25.24      A    O  
ATOM   2540  CB  ALA A 329     -36.610   3.092  57.737  1.00 24.46      A    C  
ATOM   2541  N   VAL A 330     -35.114   5.293  59.310  1.00 21.64      A    N  
ATOM   2542  CA  VAL A 330     -33.886   5.436  60.089  1.00 20.78      A    C  
ATOM   2543  C   VAL A 330     -33.262   4.055  60.306  1.00 20.85      A    C  
ATOM   2544  O   VAL A 330     -33.951   3.156  60.797  1.00 19.24      A    O  
ATOM   2545  CB  VAL A 330     -34.167   5.979  61.481  1.00 20.44      A    C  
ATOM   2546  CG1 VAL A 330     -32.858   6.012  62.285  1.00 20.67      A    C  
ATOM   2547  CG2 VAL A 330     -34.822   7.346  61.402  1.00 20.04      A    C  
ATOM   2548  N   PHE A 331     -31.977   3.879  59.949  1.00 20.18      A    N  
ATOM   2549  CA  PHE A 331     -31.277   2.623  60.223  1.00 19.69      A    C  
ATOM   2550  C   PHE A 331     -30.276   2.778  61.349  1.00 21.11      A    C  
ATOM   2551  O   PHE A 331     -29.331   3.604  61.298  1.00 23.71      A    O  
ATOM   2552  CB  PHE A 331     -30.591   2.067  58.966  1.00 20.02      A    C  
ATOM   2553  CG  PHE A 331     -31.548   1.511  57.953  1.00 19.56      A    C  
ATOM   2554  CD1 PHE A 331     -32.206   2.350  57.063  1.00 18.81      A    C  
ATOM   2555  CD2 PHE A 331     -31.795   0.150  57.886  1.00 20.03      A    C  
ATOM   2556  CE1 PHE A 331     -33.090   1.839  56.119  1.00 19.58      A    C  
ATOM   2557  CE2 PHE A 331     -32.699  -0.364  56.945  1.00 21.05      A    C  
ATOM   2558  CZ  PHE A 331     -33.357   0.485  56.061  1.00 18.83      A    C  
ATOM   2559  N   ILE A 332     -30.473   1.962  62.364  1.00 20.00      A    N  
ATOM   2560  CA  ILE A 332     -29.640   1.963  63.529  1.00 20.05      A    C  
ATOM   2561  C   ILE A 332     -29.105   0.552  63.666  1.00 20.47      A    C  
ATOM   2562  O   ILE A 332     -29.882  -0.367  63.789  1.00 22.48      A    O  
ATOM   2563  CB  ILE A 332     -30.464   2.300  64.795  1.00 19.19      A    C  
ATOM   2564  CG1 ILE A 332     -31.106   3.689  64.654  1.00 19.33      A    C  
ATOM   2565  CG2 ILE A 332     -29.550   2.259  66.012  1.00 19.80      A    C  
ATOM   2566  CD1 ILE A 332     -31.657   4.297  65.950  1.00 18.57      A    C  
ATOM   2567  N   GLY A 333     -27.795   0.371  63.651  1.00 20.93      A    N  
ATOM   2568  CA  GLY A 333     -27.210  -0.970  63.761  1.00 21.92      A    C  
ATOM   2569  C   GLY A 333     -26.149  -1.120  64.831  1.00 23.05      A    C  
ATOM   2570  O   GLY A 333     -25.572  -0.125  65.300  1.00 23.51      A    O  
ATOM   2571  N   HIS A 334     -25.911  -2.364  65.239  1.00 23.37      A    N  
ATOM   2572  CA  HIS A 334     -24.883  -2.684  66.229  1.00 22.21      A    C  
ATOM   2573  C   HIS A 334     -24.070  -3.851  65.641  1.00 24.08      A    C  
ATOM   2574  O   HIS A 334     -24.624  -4.724  64.947  1.00 22.54      A    O  
ATOM   2575  CB  HIS A 334     -25.525  -3.088  67.540  1.00 20.94      A    C  
ATOM   2576  CG  HIS A 334     -24.582  -3.773  68.496  1.00 21.77      A    C  
ATOM   2577  CD2 HIS A 334     -23.657  -3.272  69.355  1.00 20.99      A    C  
ATOM   2578  ND1 HIS A 334     -24.530  -5.144  68.639  1.00 20.88      A    N  
ATOM   2579  CE1 HIS A 334     -23.626  -5.457  69.546  1.00 21.43      A    C  
ATOM   2580  NE2 HIS A 334     -23.081  -4.338  69.995  1.00 21.90      A    N  
ATOM   2581  N   ASP A 335     -22.756  -3.852  65.889  1.00 24.63      A    N  
ATOM   2582  CA  ASP A 335     -21.862  -4.927  65.403  1.00 24.74      A    C  
ATOM   2583  C   ASP A 335     -22.015  -5.127  63.880  1.00 24.58      A    C  
ATOM   2584  O   ASP A 335     -21.888  -4.146  63.143  1.00 23.88      A    O  
ATOM   2585  CB  ASP A 335     -22.095  -6.223  66.182  1.00 24.02      A    C  
ATOM   2586  CG  ASP A 335     -21.040  -7.243  65.915  1.00 24.94      A    C  
ATOM   2587  OD1 ASP A 335     -19.938  -7.126  66.482  1.00 25.07      A    O  
ATOM   2588  OD2 ASP A 335     -21.297  -8.156  65.101  1.00 26.89      A    O1-
ATOM   2589  N   TRP A 336     -22.296  -6.353  63.414  1.00 23.74      A    N  
ATOM   2590  CA  TRP A 336     -22.495  -6.588  61.963  1.00 25.40      A    C  
ATOM   2591  C   TRP A 336     -23.549  -5.685  61.344  1.00 24.30      A    C  
ATOM   2592  O   TRP A 336     -23.376  -5.243  60.221  1.00 20.71      A    O  
ATOM   2593  CB  TRP A 336     -22.836  -8.061  61.610  1.00 25.93      A    C  
ATOM   2594  CG  TRP A 336     -21.719  -8.759  60.974  1.00 24.57      A    C  
ATOM   2595  CD1 TRP A 336     -21.073  -9.830  61.463  1.00 26.54      A    C  
ATOM   2596  CD2 TRP A 336     -21.057  -8.404  59.750  1.00 24.52      A    C  
ATOM   2597  CE2 TRP A 336     -20.008  -9.334  59.564  1.00 26.43      A    C  
ATOM   2598  CE3 TRP A 336     -21.243  -7.398  58.798  1.00 24.56      A    C  
ATOM   2599  NE1 TRP A 336     -20.040 -10.199  60.626  1.00 26.73      A    N  
ATOM   2600  CZ2 TRP A 336     -19.141  -9.298  58.444  1.00 27.25      A    C  
ATOM   2601  CZ3 TRP A 336     -20.384  -7.356  57.681  1.00 25.82      A    C  
ATOM   2602  CH2 TRP A 336     -19.337  -8.302  57.522  1.00 24.79      A    C  
ATOM   2603  N   GLY A 337     -24.627  -5.449  62.112  1.00 26.29      A    N  
ATOM   2604  CA  GLY A 337     -25.772  -4.615  61.727  1.00 25.03      A    C  
ATOM   2605  C   GLY A 337     -25.330  -3.178  61.520  1.00 25.88      A    C  
ATOM   2606  O   GLY A 337     -25.864  -2.470  60.647  1.00 24.81      A    O  
ATOM   2607  N   GLY A 338     -24.344  -2.761  62.320  1.00 24.95      A    N  
ATOM   2608  CA  GLY A 338     -23.735  -1.445  62.204  1.00 23.42      A    C  
ATOM   2609  C   GLY A 338     -22.978  -1.271  60.900  1.00 23.44      A    C  
ATOM   2610  O   GLY A 338     -23.061  -0.209  60.301  1.00 23.20      A    O  
ATOM   2611  N   MET A 339     -22.239  -2.301  60.470  1.00 24.20      A    N  
ATOM   2612  CA  MET A 339     -21.476  -2.288  59.211  1.00 25.90      A    C  
ATOM   2613  C   MET A 339     -22.426  -2.171  58.040  1.00 27.19      A    C  
ATOM   2614  O   MET A 339     -22.176  -1.431  57.060  1.00 25.52      A    O  
ATOM   2615  CB  MET A 339     -20.684  -3.590  59.033  1.00 28.90      A    C  
ATOM   2616  CG  MET A 339     -19.716  -3.633  57.836  1.00 31.43      A    C  
ATOM   2617  SD  MET A 339     -18.137  -2.827  58.213  1.00 39.34      A    S  
ATOM   2618  CE  MET A 339     -18.567  -1.078  58.197  1.00 35.81      A    C  
ATOM   2619  N   LEU A 340     -23.519  -2.917  58.157  1.00 26.80      A    N  
ATOM   2620  CA  LEU A 340     -24.504  -2.994  57.117  1.00 28.22      A    C  
ATOM   2621  C   LEU A 340     -25.239  -1.656  56.938  1.00 28.44      A    C  
ATOM   2622  O   LEU A 340     -25.551  -1.285  55.802  1.00 28.63      A    O  
ATOM   2623  CB  LEU A 340     -25.467  -4.145  57.393  1.00 28.51      A    C  
ATOM   2624  CG  LEU A 340     -26.555  -4.277  56.340  1.00 29.35      A    C  
ATOM   2625  CD1 LEU A 340     -26.555  -5.621  55.633  1.00 32.36      A    C  
ATOM   2626  CD2 LEU A 340     -27.884  -4.035  57.009  1.00 30.69      A    C  
ATOM   2627  N   VAL A 341     -25.489  -0.924  58.027  1.00 25.61      A    N  
ATOM   2628  CA  VAL A 341     -26.268   0.307  57.896  1.00 23.65      A    C  
ATOM   2629  C   VAL A 341     -25.449   1.412  57.260  1.00 23.81      A    C  
ATOM   2630  O   VAL A 341     -25.975   2.139  56.443  1.00 24.60      A    O  
ATOM   2631  CB  VAL A 341     -26.964   0.764  59.200  1.00 22.50      A    C  
ATOM   2632  CG1 VAL A 341     -27.898  -0.318  59.666  1.00 23.95      A    C  
ATOM   2633  CG2 VAL A 341     -25.982   1.137  60.297  1.00 21.99      A    C  
ATOM   2634  N   TRP A 342     -24.163   1.521  57.610  1.00 25.09      A    N  
ATOM   2635  CA  TRP A 342     -23.248   2.434  56.892  1.00 25.48      A    C  
ATOM   2636  C   TRP A 342     -23.290   2.141  55.387  1.00 26.09      A    C  
ATOM   2637  O   TRP A 342     -23.347   3.054  54.593  1.00 26.27      A    O  
ATOM   2638  CB  TRP A 342     -21.790   2.406  57.404  1.00 24.54      A    C  
ATOM   2639  CG  TRP A 342     -21.552   2.826  58.841  1.00 24.88      A    C  
ATOM   2640  CD1 TRP A 342     -20.926   2.078  59.827  1.00 26.78      A    C  
ATOM   2641  CD2 TRP A 342     -21.901   4.078  59.461  1.00 24.40      A    C  
ATOM   2642  CE2 TRP A 342     -21.474   4.014  60.829  1.00 25.15      A    C  
ATOM   2643  CE3 TRP A 342     -22.526   5.249  59.004  1.00 23.98      A    C  
ATOM   2644  NE1 TRP A 342     -20.887   2.788  61.027  1.00 26.15      A    N  
ATOM   2645  CZ2 TRP A 342     -21.673   5.087  61.743  1.00 24.83      A    C  
ATOM   2646  CZ3 TRP A 342     -22.724   6.331  59.920  1.00 24.50      A    C  
ATOM   2647  CH2 TRP A 342     -22.294   6.233  61.267  1.00 23.87      A    C  
ATOM   2648  N   TYR A 343     -23.316   0.877  54.983  1.00 29.18      A    N  
ATOM   2649  CA  TYR A 343     -23.398   0.593  53.534  1.00 28.96      A    C  
ATOM   2650  C   TYR A 343     -24.771   0.924  52.924  1.00 28.93      A    C  
ATOM   2651  O   TYR A 343     -24.861   1.270  51.752  1.00 28.05      A    O  
ATOM   2652  CB  TYR A 343     -22.758  -0.756  53.155  1.00 29.17      A    C  
ATOM   2653  CG  TYR A 343     -21.252  -0.593  53.233  1.00 29.74      A    C  
ATOM   2654  CD1 TYR A 343     -20.578  -0.682  54.464  1.00 32.48      A    C  
ATOM   2655  CD2 TYR A 343     -20.499  -0.229  52.109  1.00 32.23      A    C  
ATOM   2656  CE1 TYR A 343     -19.191  -0.465  54.567  1.00 31.96      A    C  
ATOM   2657  CE2 TYR A 343     -19.105  -0.009  52.200  1.00 32.33      A    C  
ATOM   2658  CZ  TYR A 343     -18.466  -0.135  53.430  1.00 31.19      A    C  
ATOM   2659  OH  TYR A 343     -17.123   0.086  53.537  1.00 33.24      A    O  
ATOM   2660  N   MET A 344     -25.819   0.876  53.749  1.00 27.09      A    N  
ATOM   2661  CA  MET A 344     -27.127   1.341  53.345  1.00 27.25      A    C  
ATOM   2662  C   MET A 344     -27.070   2.849  53.075  1.00 27.40      A    C  
ATOM   2663  O   MET A 344     -27.717   3.352  52.134  1.00 26.81      A    O  
ATOM   2664  CB  MET A 344     -28.156   1.098  54.459  1.00 28.58      A    C  
ATOM   2665  CG  MET A 344     -28.574  -0.338  54.673  1.00 28.79      A    C  
ATOM   2666  SD  MET A 344     -29.456  -1.002  53.244  1.00 32.48      A    S  
ATOM   2667  CE  MET A 344     -31.007  -0.095  53.292  1.00 28.32      A    C  
ATOM   2668  N   ALA A 345     -26.344   3.579  53.927  1.00 25.58      A    N  
ATOM   2669  CA  ALA A 345     -26.207   5.018  53.731  1.00 25.59      A    C  
ATOM   2670  C   ALA A 345     -25.487   5.254  52.430  1.00 24.34      A    C  
ATOM   2671  O   ALA A 345     -25.975   5.999  51.597  1.00 25.40      A    O  
ATOM   2672  CB  ALA A 345     -25.482   5.684  54.887  1.00 27.10      A    C  
ATOM   2673  N   LEU A 346     -24.383   4.548  52.212  1.00 25.42      A    N  
ATOM   2674  CA  LEU A 346     -23.539   4.753  51.014  1.00 26.24      A    C  
ATOM   2675  C   LEU A 346     -24.145   4.318  49.690  1.00 27.02      A    C  
ATOM   2676  O   LEU A 346     -23.835   4.906  48.653  1.00 29.33      A    O  
ATOM   2677  CB  LEU A 346     -22.185   4.070  51.162  1.00 26.63      A    C  
ATOM   2678  CG  LEU A 346     -21.105   4.648  52.055  1.00 25.46      A    C  
ATOM   2679  CD1 LEU A 346     -20.029   3.600  52.227  1.00 25.82      A    C  
ATOM   2680  CD2 LEU A 346     -20.511   5.894  51.441  1.00 26.15      A    C  
ATOM   2681  N   PHE A 347     -24.982   3.287  49.706  1.00 25.92      A    N  
ATOM   2682  CA  PHE A 347     -25.577   2.765  48.457  1.00 25.27      A    C  
ATOM   2683  C   PHE A 347     -27.054   3.112  48.184  1.00 25.58      A    C  
ATOM   2684  O   PHE A 347     -27.514   2.994  47.046  1.00 25.24      A    O  
ATOM   2685  CB  PHE A 347     -25.368   1.263  48.381  1.00 23.31      A    C  
ATOM   2686  CG  PHE A 347     -23.991   0.880  47.963  1.00 23.21      A    C  
ATOM   2687  CD1 PHE A 347     -22.942   0.874  48.892  1.00 23.06      A    C  
ATOM   2688  CD2 PHE A 347     -23.722   0.533  46.631  1.00 22.09      A    C  
ATOM   2689  CE1 PHE A 347     -21.657   0.496  48.500  1.00 23.62      A    C  
ATOM   2690  CE2 PHE A 347     -22.449   0.180  46.230  1.00 21.00      A    C  
ATOM   2691  CZ  PHE A 347     -21.408   0.165  47.163  1.00 22.69      A    C  
ATOM   2692  N   TYR A 348     -27.793   3.482  49.232  1.00 25.35      A    N  
ATOM   2693  CA  TYR A 348     -29.201   3.863  49.112  1.00 26.38      A    C  
ATOM   2694  C   TYR A 348     -29.570   5.038  50.037  1.00 28.83      A    C  
ATOM   2695  O   TYR A 348     -30.503   4.921  50.850  1.00 28.58      A    O  
ATOM   2696  CB  TYR A 348     -30.109   2.691  49.427  1.00 25.71      A    C  
ATOM   2697  CG  TYR A 348     -29.761   1.426  48.701  1.00 28.29      A    C  
ATOM   2698  CD1 TYR A 348     -30.227   1.179  47.398  1.00 28.34      A    C  
ATOM   2699  CD2 TYR A 348     -28.977   0.462  49.316  1.00 28.21      A    C  
ATOM   2700  CE1 TYR A 348     -29.905   0.010  46.738  1.00 29.27      A    C  
ATOM   2701  CE2 TYR A 348     -28.643  -0.710  48.661  1.00 29.27      A    C  
ATOM   2702  CZ  TYR A 348     -29.108  -0.934  47.380  1.00 30.82      A    C  
ATOM   2703  OH  TYR A 348     -28.747  -2.124  46.767  1.00 33.75      A    O  
ATOM   2704  N   PRO A 349     -28.859   6.187  49.907  1.00 30.85      A    N  
ATOM   2705  CA  PRO A 349     -29.188   7.314  50.779  1.00 29.05      A    C  
ATOM   2706  C   PRO A 349     -30.617   7.828  50.619  1.00 29.44      A    C  
ATOM   2707  O   PRO A 349     -31.115   8.435  51.567  1.00 31.65      A    O  
ATOM   2708  CB  PRO A 349     -28.178   8.391  50.383  1.00 29.99      A    C  
ATOM   2709  CG  PRO A 349     -27.709   8.028  49.014  1.00 30.85      A    C  
ATOM   2710  CD  PRO A 349     -27.794   6.534  48.934  1.00 31.86      A    C  
ATOM   2711  N   GLU A 350     -31.275   7.579  49.474  1.00 29.24      A    N  
ATOM   2712  CA  GLU A 350     -32.691   7.960  49.314  1.00 31.09      A    C  
ATOM   2713  C   GLU A 350     -33.614   7.186  50.273  1.00 30.68      A    C  
ATOM   2714  O   GLU A 350     -34.687   7.660  50.616  1.00 28.39      A    O  
ATOM   2715  CB  GLU A 350     -33.210   7.896  47.851  1.00 34.20      A    C  
ATOM   2716  CG  GLU A 350     -33.434   6.521  47.215  1.00 38.87      A    C  
ATOM   2717  CD  GLU A 350     -32.139   5.866  46.688  1.00 48.60      A    C  
ATOM   2718  OE1 GLU A 350     -32.126   4.609  46.538  1.00 46.06      A    O  
ATOM   2719  OE2 GLU A 350     -31.125   6.592  46.406  1.00 54.29      A    O1-
ATOM   2720  N   ARG A 351     -33.180   6.003  50.700  1.00 29.90      A    N  
ATOM   2721  CA  ARG A 351     -33.988   5.147  51.575  1.00 29.89      A    C  
ATOM   2722  C   ARG A 351     -33.704   5.352  53.059  1.00 26.81      A    C  
ATOM   2723  O   ARG A 351     -34.503   4.960  53.899  1.00 25.37      A    O  
ATOM   2724  CB  ARG A 351     -33.799   3.658  51.221  1.00 30.14      A    C  
ATOM   2725  CG  ARG A 351     -34.001   3.302  49.761  1.00 26.68      A    C  
ATOM   2726  CD  ARG A 351     -35.211   3.991  49.185  1.00 26.66      A    C  
ATOM   2727  NE  ARG A 351     -36.477   3.464  49.701  1.00 26.58      A    N  
ATOM   2728  CZ  ARG A 351     -37.157   2.453  49.153  1.00 26.16      A    C  
ATOM   2729  NH1 ARG A 351     -38.305   2.081  49.698  1.00 25.80      A    N1+
ATOM   2730  NH2 ARG A 351     -36.675   1.794  48.090  1.00 24.04      A    N  
ATOM   2731  N   VAL A 352     -32.580   5.989  53.370  1.00 25.30      A    N  
ATOM   2732  CA  VAL A 352     -32.188   6.167  54.760  1.00 25.33      A    C  
ATOM   2733  C   VAL A 352     -32.464   7.625  55.190  1.00 25.22      A    C  
ATOM   2734  O   VAL A 352     -31.871   8.581  54.636  1.00 24.27      A    O  
ATOM   2735  CB  VAL A 352     -30.696   5.748  54.961  1.00 25.16      A    C  
ATOM   2736  CG1 VAL A 352     -30.300   5.645  56.436  1.00 22.24      A    C  
ATOM   2737  CG2 VAL A 352     -30.402   4.444  54.224  1.00 23.38      A    C  
ATOM   2738  N   ARG A 353     -33.382   7.774  56.148  1.00 23.26      A    N  
ATOM   2739  CA  ARG A 353     -33.709   9.058  56.759  1.00 24.34      A    C  
ATOM   2740  C   ARG A 353     -32.534   9.570  57.628  1.00 23.12      A    C  
ATOM   2741  O   ARG A 353     -32.242  10.757  57.653  1.00 25.44      A    O  
ATOM   2742  CB  ARG A 353     -35.047   8.929  57.538  1.00 29.20      A    C  
ATOM   2743  CG  ARG A 353     -35.508  10.037  58.506  1.00 34.39      A    C  
ATOM   2744  CD  ARG A 353     -36.193  11.220  57.810  1.00 43.57      A    C  
ATOM   2745  NE  ARG A 353     -35.191  12.157  57.259  1.00 50.69      A    N  
ATOM   2746  CZ  ARG A 353     -34.884  13.367  57.743  1.00 54.54      A    C  
ATOM   2747  NH1 ARG A 353     -33.933  14.077  57.139  1.00 56.98      A    N1+
ATOM   2748  NH2 ARG A 353     -35.518  13.883  58.803  1.00 52.86      A    N  
ATOM   2749  N   ALA A 354     -31.848   8.671  58.311  1.00 20.96      A    N  
ATOM   2750  CA  ALA A 354     -30.747   8.997  59.188  1.00 20.46      A    C  
ATOM   2751  C   ALA A 354     -30.056   7.661  59.422  1.00 20.53      A    C  
ATOM   2752  O   ALA A 354     -30.729   6.629  59.371  1.00 20.71      A    O  
ATOM   2753  CB  ALA A 354     -31.267   9.559  60.515  1.00 19.77      A    C  
ATOM   2754  N   VAL A 355     -28.746   7.661  59.666  1.00 19.59      A    N  
ATOM   2755  CA  VAL A 355     -28.035   6.406  59.994  1.00 20.40      A    C  
ATOM   2756  C   VAL A 355     -27.273   6.497  61.319  1.00 21.46      A    C  
ATOM   2757  O   VAL A 355     -26.686   7.531  61.632  1.00 20.93      A    O  
ATOM   2758  CB  VAL A 355     -27.078   5.940  58.872  1.00 19.52      A    C  
ATOM   2759  CG1 VAL A 355     -26.064   7.031  58.512  1.00 19.75      A    C  
ATOM   2760  CG2 VAL A 355     -26.352   4.658  59.265  1.00 18.94      A    C  
ATOM   2761  N   ALA A 356     -27.329   5.413  62.089  1.00 22.22      A    N  
ATOM   2762  CA  ALA A 356     -26.698   5.317  63.396  1.00 23.37      A    C  
ATOM   2763  C   ALA A 356     -26.042   3.937  63.608  1.00 25.80      A    C  
ATOM   2764  O   ALA A 356     -26.640   2.897  63.305  1.00 26.27      A    O  
ATOM   2765  CB  ALA A 356     -27.729   5.579  64.487  1.00 23.20      A    C  
ATOM   2766  N   SER A 357     -24.817   3.921  64.144  1.00 27.32      A    N  
ATOM   2767  CA  SER A 357     -24.171   2.675  64.533  1.00 26.25      A    C  
ATOM   2768  C   SER A 357     -23.648   2.732  65.970  1.00 26.40      A    C  
ATOM   2769  O   SER A 357     -23.151   3.778  66.414  1.00 26.83      A    O  
ATOM   2770  CB  SER A 357     -23.057   2.349  63.556  1.00 27.12      A    C  
ATOM   2771  OG  SER A 357     -22.175   1.375  64.071  1.00 27.40      A    O  
ATOM   2772  N   LEU A 358     -23.797   1.612  66.691  1.00 25.02      A    N  
ATOM   2773  CA  LEU A 358     -23.192   1.403  68.012  1.00 23.71      A    C  
ATOM   2774  C   LEU A 358     -21.997   0.549  67.746  1.00 24.47      A    C  
ATOM   2775  O   LEU A 358     -22.095  -0.399  66.974  1.00 27.38      A    O  
ATOM   2776  CB  LEU A 358     -24.128   0.658  68.978  1.00 22.87      A    C  
ATOM   2777  CG  LEU A 358     -25.570   1.162  69.068  1.00 22.71      A    C  
ATOM   2778  CD1 LEU A 358     -26.457   0.311  69.940  1.00 22.11      A    C  
ATOM   2779  CD2 LEU A 358     -25.600   2.601  69.540  1.00 23.37      A    C  
ATOM   2780  N   ASN A 359     -20.868   0.917  68.359  1.00 26.06      A    N  
ATOM   2781  CA  ASN A 359     -19.553   0.233  68.288  1.00 24.86      A    C  
ATOM   2782  C   ASN A 359     -18.834   0.193  66.960  1.00 25.50      A    C  
ATOM   2783  O   ASN A 359     -17.696   0.588  66.888  1.00 28.36      A    O  
ATOM   2784  CB  ASN A 359     -19.615  -1.159  68.911  1.00 25.13      A    C  
ATOM   2785  CG  ASN A 359     -20.246  -1.141  70.289  1.00 24.88      A    C  
ATOM   2786  ND2 ASN A 359     -19.662  -1.877  71.229  1.00 25.19      A    N  
ATOM   2787  OD1 ASN A 359     -21.255  -0.480  70.499  1.00 24.69      A    O  
ATOM   2788  N   THR A 360     -19.497  -0.315  65.923  1.00 26.34      A    N  
ATOM   2789  CA  THR A 360     -18.937  -0.457  64.580  1.00 25.68      A    C  
ATOM   2790  C   THR A 360     -18.603   0.879  63.868  1.00 27.94      A    C  
ATOM   2791  O   THR A 360     -19.516   1.613  63.431  1.00 30.18      A    O  
ATOM   2792  CB  THR A 360     -19.918  -1.283  63.733  1.00 24.59      A    C  
ATOM   2793  CG2 THR A 360     -19.297  -1.793  62.455  1.00 22.89      A    C  
ATOM   2794  OG1 THR A 360     -20.342  -2.387  64.514  1.00 24.86      A    O  
ATOM   2795  N   PRO A 361     -17.298   1.193  63.711  1.00 29.05      A    N  
ATOM   2796  CA  PRO A 361     -16.938   2.396  62.962  1.00 29.18      A    C  
ATOM   2797  C   PRO A 361     -17.265   2.190  61.502  1.00 31.34      A    C  
ATOM   2798  O   PRO A 361     -17.423   1.066  61.077  1.00 29.90      A    O  
ATOM   2799  CB  PRO A 361     -15.418   2.458  63.124  1.00 26.55      A    C  
ATOM   2800  CG  PRO A 361     -15.031   1.051  63.259  1.00 26.70      A    C  
ATOM   2801  CD  PRO A 361     -16.095   0.456  64.135  1.00 28.71      A    C  
ATOM   2802  N   PHE A 362     -17.382   3.263  60.735  1.00 35.85      A    N  
ATOM   2803  CA  PHE A 362     -17.408   3.097  59.309  1.00 38.41      A    C  
ATOM   2804  C   PHE A 362     -15.955   3.105  58.915  1.00 40.21      A    C  
ATOM   2805  O   PHE A 362     -15.224   4.024  59.294  1.00 41.94      A    O  
ATOM   2806  CB  PHE A 362     -18.144   4.227  58.576  1.00 37.64      A    C  
ATOM   2807  CG  PHE A 362     -17.814   4.266  57.113  1.00 40.45      A    C  
ATOM   2808  CD1 PHE A 362     -18.280   3.257  56.253  1.00 43.23      A    C  
ATOM   2809  CD2 PHE A 362     -16.958   5.243  56.595  1.00 40.31      A    C  
ATOM   2810  CE1 PHE A 362     -17.935   3.251  54.899  1.00 42.76      A    C  
ATOM   2811  CE2 PHE A 362     -16.614   5.239  55.238  1.00 40.07      A    C  
ATOM   2812  CZ  PHE A 362     -17.112   4.250  54.393  1.00 42.22      A    C  
ATOM   2813  N   ILE A 363     -15.535   2.079  58.183  1.00 41.91      A    N  
ATOM   2814  CA  ILE A 363     -14.170   2.041  57.642  1.00 44.82      A    C  
ATOM   2815  C   ILE A 363     -14.221   1.663  56.170  1.00 45.31      A    C  
ATOM   2816  O   ILE A 363     -14.783   0.614  55.787  1.00 46.20      A    O  
ATOM   2817  CB  ILE A 363     -13.216   1.090  58.424  1.00 47.52      A    C  
ATOM   2818  CG1 ILE A 363     -13.118   1.538  59.891  1.00 46.77      A    C  
ATOM   2819  CG2 ILE A 363     -11.825   1.070  57.780  1.00 44.45      A    C  
ATOM   2820  CD1 ILE A 363     -12.263   0.665  60.776  1.00 49.21      A    C  
ATOM   2821  N   PRO A 364     -13.659   2.536  55.333  1.00 41.97      A    N  
ATOM   2822  CA  PRO A 364     -13.575   2.363  53.889  1.00 42.65      A    C  
ATOM   2823  C   PRO A 364     -12.754   1.135  53.532  1.00 41.60      A    C  
ATOM   2824  O   PRO A 364     -11.920   0.716  54.319  1.00 44.07      A    O  
ATOM   2825  CB  PRO A 364     -12.834   3.615  53.433  1.00 42.48      A    C  
ATOM   2826  CG  PRO A 364     -12.135   4.114  54.661  1.00 44.57      A    C  
ATOM   2827  CD  PRO A 364     -13.076   3.808  55.774  1.00 42.54      A    C  
ATOM   2828  N   ALA A 365     -13.007   0.556  52.364  1.00 39.43      A    N  
ATOM   2829  CA  ALA A 365     -12.148  -0.484  51.841  1.00 36.91      A    C  
ATOM   2830  C   ALA A 365     -10.791   0.127  51.506  1.00 35.78      A    C  
ATOM   2831  O   ALA A 365     -10.708   1.293  51.142  1.00 34.10      A    O  
ATOM   2832  CB  ALA A 365     -12.764  -1.112  50.602  1.00 36.48      A    C  
ATOM   2833  N   ASN A 366      -9.735  -0.662  51.675  1.00 37.10      A    N  
ATOM   2834  CA  ASN A 366      -8.403  -0.304  51.220  1.00 37.87      A    C  
ATOM   2835  C   ASN A 366      -8.180  -0.901  49.829  1.00 37.30      A    C  
ATOM   2836  O   ASN A 366      -7.901  -2.082  49.713  1.00 36.97      A    O  
ATOM   2837  CB  ASN A 366      -7.368  -0.847  52.210  1.00 40.16      A    C  
ATOM   2838  CG  ASN A 366      -5.937  -0.470  51.845  1.00 45.23      A    C  
ATOM   2839  ND2 ASN A 366      -5.100  -0.325  52.870  1.00 43.62      A    N  
ATOM   2840  OD1 ASN A 366      -5.575  -0.334  50.659  1.00 44.43      A    O  
ATOM   2841  N   PRO A 367      -8.279  -0.085  48.765  1.00 37.80      A    N  
ATOM   2842  CA  PRO A 367      -8.185  -0.692  47.431  1.00 40.12      A    C  
ATOM   2843  C   PRO A 367      -6.815  -1.318  47.081  1.00 43.80      A    C  
ATOM   2844  O   PRO A 367      -6.700  -1.970  46.046  1.00 47.00      A    O  
ATOM   2845  CB  PRO A 367      -8.486   0.470  46.497  1.00 36.36      A    C  
ATOM   2846  CG  PRO A 367      -8.072   1.688  47.260  1.00 36.19      A    C  
ATOM   2847  CD  PRO A 367      -8.138   1.383  48.723  1.00 36.11      A    C  
ATOM   2848  N   ASN A 368      -5.803  -1.130  47.927  1.00 45.06      A    N  
ATOM   2849  CA  ASN A 368      -4.468  -1.688  47.679  1.00 49.70      A    C  
ATOM   2850  C   ASN A 368      -4.225  -3.040  48.330  1.00 53.16      A    C  
ATOM   2851  O   ASN A 368      -3.342  -3.785  47.919  1.00 56.61      A    O  
ATOM   2852  CB  ASN A 368      -3.388  -0.710  48.147  1.00 49.40      A    C  
ATOM   2853  CG  ASN A 368      -3.362   0.557  47.317  1.00 52.55      A    C  
ATOM   2854  ND2 ASN A 368      -3.095   1.692  47.965  1.00 48.93      A    N  
ATOM   2855  OD1 ASN A 368      -3.600   0.520  46.104  1.00 55.10      A    O  
ATOM   2856  N   MET A 369      -5.022  -3.357  49.341  1.00 54.24      A    N  
ATOM   2857  CA  MET A 369      -4.753  -4.491  50.201  1.00 52.90      A    C  
ATOM   2858  C   MET A 369      -5.995  -5.360  50.324  1.00 53.85      A    C  
ATOM   2859  O   MET A 369      -7.058  -4.875  50.737  1.00 49.55      A    O  
ATOM   2860  CB  MET A 369      -4.355  -3.976  51.576  1.00 54.54      A    C  
ATOM   2861  CG  MET A 369      -3.229  -4.731  52.254  1.00 59.69      A    C  
ATOM   2862  SD  MET A 369      -3.355  -4.528  54.041  1.00 71.87      A    S  
ATOM   2863  CE  MET A 369      -2.890  -2.809  54.296  1.00 65.78      A    C  
ATOM   2864  N   SER A 370      -5.872  -6.640  49.966  1.00 57.01      A    N  
ATOM   2865  CA  SER A 370      -6.964  -7.594  50.201  1.00 61.22      A    C  
ATOM   2866  C   SER A 370      -7.316  -7.588  51.693  1.00 61.07      A    C  
ATOM   2867  O   SER A 370      -6.425  -7.476  52.541  1.00 57.83      A    O  
ATOM   2868  CB  SER A 370      -6.593  -9.004  49.760  1.00 60.11      A    C  
ATOM   2869  OG  SER A 370      -5.599  -9.528  50.614  1.00 66.18      A    O  
ATOM   2870  N   PRO A 371      -8.616  -7.690  52.011  1.00 58.73      A    N  
ATOM   2871  CA  PRO A 371      -9.125  -7.599  53.377  1.00 57.04      A    C  
ATOM   2872  C   PRO A 371      -8.806  -8.808  54.269  1.00 59.48      A    C  
ATOM   2873  O   PRO A 371      -8.857  -8.678  55.488  1.00 58.73      A    O  
ATOM   2874  CB  PRO A 371     -10.629  -7.459  53.175  1.00 56.41      A    C  
ATOM   2875  CG  PRO A 371     -10.894  -8.179  51.903  1.00 55.92      A    C  
ATOM   2876  CD  PRO A 371      -9.690  -7.956  51.039  1.00 58.60      A    C  
ATOM   2877  N   LEU A 372      -8.483  -9.959  53.675  1.00 61.22      A    N  
ATOM   2878  CA  LEU A 372      -7.967 -11.092  54.441  1.00 65.01      A    C  
ATOM   2879  C   LEU A 372      -6.570 -10.766  54.977  1.00 62.22      A    C  
ATOM   2880  O   LEU A 372      -6.240 -11.057  56.123  1.00 62.68      A    O  
ATOM   2881  CB  LEU A 372      -7.914 -12.366  53.587  1.00 71.27      A    C  
ATOM   2882  CG  LEU A 372      -7.704 -13.677  54.365  1.00 76.55      A    C  
ATOM   2883  CD1 LEU A 372      -9.046 -14.342  54.636  1.00 76.27      A    C  
ATOM   2884  CD2 LEU A 372      -6.775 -14.649  53.645  1.00 77.06      A    C  
ATOM   2885  N   GLU A 373      -5.756 -10.162  54.126  1.00 62.12      A    N  
ATOM   2886  CA  GLU A 373      -4.415  -9.732  54.484  1.00 62.57      A    C  
ATOM   2887  C   GLU A 373      -4.521  -8.653  55.573  1.00 59.24      A    C  
ATOM   2888  O   GLU A 373      -3.901  -8.760  56.636  1.00 51.90      A    O  
ATOM   2889  CB  GLU A 373      -3.750  -9.180  53.231  1.00 70.68      A    C  
ATOM   2890  CG  GLU A 373      -2.281  -9.496  53.056  1.00 86.98      A    C  
ATOM   2891  CD  GLU A 373      -1.624  -8.559  52.050  1.00 97.40      A    C  
ATOM   2892  OE1 GLU A 373      -0.405  -8.300  52.190  1.00105.59      A    O  
ATOM   2893  OE2 GLU A 373      -2.329  -8.067  51.133  1.00 95.40      A    O1-
ATOM   2894  N   SER A 374      -5.331  -7.627  55.290  1.00 59.60      A    N  
ATOM   2895  CA  SER A 374      -5.673  -6.565  56.232  1.00 56.52      A    C  
ATOM   2896  C   SER A 374      -5.926  -7.150  57.597  1.00 60.30      A    C  
ATOM   2897  O   SER A 374      -5.320  -6.711  58.570  1.00 63.36      A    O  
ATOM   2898  CB  SER A 374      -6.936  -5.826  55.783  1.00 52.71      A    C  
ATOM   2899  OG  SER A 374      -6.694  -5.046  54.629  1.00 56.65      A    O  
ATOM   2900  N   ILE A 375      -6.807  -8.154  57.644  1.00 57.29      A    N  
ATOM   2901  CA  ILE A 375      -7.271  -8.789  58.885  1.00 55.25      A    C  
ATOM   2902  C   ILE A 375      -6.166  -9.365  59.763  1.00 57.11      A    C  
ATOM   2903  O   ILE A 375      -6.254  -9.306  60.993  1.00 61.34      A    O  
ATOM   2904  CB  ILE A 375      -8.351  -9.854  58.594  1.00 50.55      A    C  
ATOM   2905  CG1 ILE A 375      -9.722  -9.178  58.573  1.00 47.60      A    C  
ATOM   2906  CG2 ILE A 375      -8.301 -10.996  59.608  1.00 48.45      A    C  
ATOM   2907  CD1 ILE A 375     -10.702  -9.833  57.621  1.00 52.76      A    C  
ATOM   2908  N   LYS A 376      -5.139  -9.919  59.128  1.00 60.33      A    N  
ATOM   2909  CA  LYS A 376      -3.981 -10.454  59.843  1.00 61.41      A    C  
ATOM   2910  C   LYS A 376      -3.163  -9.330  60.503  1.00 59.23      A    C  
ATOM   2911  O   LYS A 376      -2.423  -9.588  61.439  1.00 60.26      A    O  
ATOM   2912  CB  LYS A 376      -3.118 -11.329  58.915  1.00 64.30      A    C  
ATOM   2913  CG  LYS A 376      -3.721 -12.701  58.601  1.00 66.21      A    C  
ATOM   2914  CD  LYS A 376      -3.154 -13.332  57.323  1.00 64.53      A    C  
ATOM   2915  CE  LYS A 376      -3.811 -14.678  56.999  1.00 59.26      A    C  
ATOM   2916  NZ  LYS A 376      -3.744 -15.014  55.549  1.00 52.55      A    N1+
ATOM   2917  N   ALA A 377      -3.330  -8.091  60.032  1.00 56.28      A    N  
ATOM   2918  CA  ALA A 377      -2.699  -6.904  60.640  1.00 55.75      A    C  
ATOM   2919  C   ALA A 377      -3.269  -6.516  62.015  1.00 59.25      A    C  
ATOM   2920  O   ALA A 377      -2.694  -5.669  62.712  1.00 58.59      A    O  
ATOM   2921  CB  ALA A 377      -2.770  -5.704  59.696  1.00 51.49      A    C  
ATOM   2922  N   ASN A 378      -4.400  -7.101  62.405  1.00 59.24      A    N  
ATOM   2923  CA  ASN A 378      -4.935  -6.811  63.736  1.00 59.26      A    C  
ATOM   2924  C   ASN A 378      -5.307  -8.034  64.548  1.00 56.90      A    C  
ATOM   2925  O   ASN A 378      -6.439  -8.513  64.496  1.00 50.64      A    O  
ATOM   2926  CB  ASN A 378      -6.081  -5.799  63.700  1.00 59.41      A    C  
ATOM   2927  CG  ASN A 378      -6.269  -5.080  65.033  1.00 62.45      A    C  
ATOM   2928  ND2 ASN A 378      -5.881  -5.732  66.125  1.00 64.73      A    N  
ATOM   2929  OD1 ASN A 378      -6.756  -3.946  65.077  1.00 62.80      A    O  
ATOM   2930  N   PRO A 379      -4.341  -8.519  65.339  1.00 59.66      A    N  
ATOM   2931  CA  PRO A 379      -4.470  -9.754  66.102  1.00 55.41      A    C  
ATOM   2932  C   PRO A 379      -5.861  -9.917  66.691  1.00 51.59      A    C  
ATOM   2933  O   PRO A 379      -6.370 -11.035  66.746  1.00 50.80      A    O  
ATOM   2934  CB  PRO A 379      -3.430  -9.578  67.215  1.00 59.04      A    C  
ATOM   2935  CG  PRO A 379      -2.363  -8.744  66.579  1.00 60.32      A    C  
ATOM   2936  CD  PRO A 379      -3.084  -7.805  65.649  1.00 59.65      A    C  
ATOM   2937  N   VAL A 380      -6.486  -8.815  67.103  1.00 47.54      A    N  
ATOM   2938  CA  VAL A 380      -7.793  -8.895  67.758  1.00 46.26      A    C  
ATOM   2939  C   VAL A 380      -8.889  -9.453  66.844  1.00 45.68      A    C  
ATOM   2940  O   VAL A 380      -9.924  -9.919  67.339  1.00 42.02      A    O  
ATOM   2941  CB  VAL A 380      -8.227  -7.547  68.378  1.00 47.42      A    C  
ATOM   2942  CG1 VAL A 380      -8.891  -6.651  67.346  1.00 42.12      A    C  
ATOM   2943  CG2 VAL A 380      -9.155  -7.793  69.571  1.00 47.91      A    C  
ATOM   2944  N   PHE A 381      -8.641  -9.413  65.530  1.00 41.20      A    N  
ATOM   2945  CA  PHE A 381      -9.539  -9.988  64.551  1.00 41.19      A    C  
ATOM   2946  C   PHE A 381      -9.175 -11.430  64.158  1.00 42.01      A    C  
ATOM   2947  O   PHE A 381      -9.702 -11.944  63.169  1.00 42.32      A    O  
ATOM   2948  CB  PHE A 381      -9.630  -9.113  63.291  1.00 42.93      A    C  
ATOM   2949  CG  PHE A 381     -10.355  -7.801  63.490  1.00 46.73      A    C  
ATOM   2950  CD1 PHE A 381     -11.448  -7.697  64.354  1.00 47.20      A    C  
ATOM   2951  CD2 PHE A 381      -9.963  -6.665  62.772  1.00 48.30      A    C  
ATOM   2952  CE1 PHE A 381     -12.113  -6.487  64.520  1.00 49.43      A    C  
ATOM   2953  CE2 PHE A 381     -10.628  -5.456  62.932  1.00 50.15      A    C  
ATOM   2954  CZ  PHE A 381     -11.705  -5.365  63.811  1.00 50.62      A    C  
ATOM   2955  N   ASP A 382      -8.288 -12.083  64.918  1.00 40.82      A    N  
ATOM   2956  CA  ASP A 382      -7.964 -13.509  64.696  1.00 40.33      A    C  
ATOM   2957  C   ASP A 382      -9.221 -14.414  64.558  1.00 39.55      A    C  
ATOM   2958  O   ASP A 382      -9.248 -15.327  63.705  1.00 34.98      A    O  
ATOM   2959  CB  ASP A 382      -7.039 -14.051  65.797  1.00 41.91      A    C  
ATOM   2960  CG  ASP A 382      -6.664 -15.527  65.590  1.00 49.70      A    C  
ATOM   2961  OD1 ASP A 382      -6.268 -15.949  64.467  1.00 52.84      A    O  
ATOM   2962  OD2 ASP A 382      -6.749 -16.285  66.570  1.00 52.55      A    O1-
ATOM   2963  N   TYR A 383     -10.252 -14.156  65.379  1.00 37.77      A    N  
ATOM   2964  CA  TYR A 383     -11.497 -14.931  65.317  1.00 34.95      A    C  
ATOM   2965  C   TYR A 383     -12.166 -14.930  63.927  1.00 32.67      A    C  
ATOM   2966  O   TYR A 383     -12.846 -15.890  63.580  1.00 31.44      A    O  
ATOM   2967  CB  TYR A 383     -12.490 -14.449  66.367  1.00 35.21      A    C  
ATOM   2968  CG  TYR A 383     -13.116 -13.128  65.998  1.00 34.97      A    C  
ATOM   2969  CD1 TYR A 383     -14.213 -13.071  65.149  1.00 32.95      A    C  
ATOM   2970  CD2 TYR A 383     -12.593 -11.940  66.484  1.00 34.20      A    C  
ATOM   2971  CE1 TYR A 383     -14.769 -11.864  64.797  1.00 33.82      A    C  
ATOM   2972  CE2 TYR A 383     -13.148 -10.723  66.154  1.00 33.42      A    C  
ATOM   2973  CZ  TYR A 383     -14.235 -10.686  65.308  1.00 36.05      A    C  
ATOM   2974  OH  TYR A 383     -14.790  -9.459  64.972  1.00 38.03      A    O  
ATOM   2975  N   GLN A 384     -11.958 -13.871  63.143  1.00 31.26      A    N  
ATOM   2976  CA  GLN A 384     -12.568 -13.781  61.814  1.00 30.59      A    C  
ATOM   2977  C   GLN A 384     -11.953 -14.776  60.843  1.00 31.65      A    C  
ATOM   2978  O   GLN A 384     -12.596 -15.161  59.860  1.00 32.01      A    O  
ATOM   2979  CB  GLN A 384     -12.529 -12.366  61.217  1.00 28.89      A    C  
ATOM   2980  CG  GLN A 384     -13.243 -11.295  62.017  1.00 29.87      A    C  
ATOM   2981  CD  GLN A 384     -13.462 -10.018  61.207  1.00 33.68      A    C  
ATOM   2982  NE2 GLN A 384     -12.837  -9.951  60.042  1.00 31.70      A    N  
ATOM   2983  OE1 GLN A 384     -14.191  -9.099  61.621  1.00 34.35      A    O  
ATOM   2984  N   LEU A 385     -10.724 -15.207  61.104  1.00 31.67      A    N  
ATOM   2985  CA  LEU A 385     -10.101 -16.207  60.225  1.00 33.70      A    C  
ATOM   2986  C   LEU A 385     -10.634 -17.599  60.571  1.00 34.04      A    C  
ATOM   2987  O   LEU A 385     -10.887 -18.427  59.700  1.00 34.81      A    O  
ATOM   2988  CB  LEU A 385      -8.574 -16.182  60.350  1.00 35.36      A    C  
ATOM   2989  CG  LEU A 385      -7.841 -14.889  59.968  1.00 39.42      A    C  
ATOM   2990  CD1 LEU A 385      -6.361 -15.036  60.300  1.00 39.92      A    C  
ATOM   2991  CD2 LEU A 385      -8.050 -14.544  58.493  1.00 38.87      A    C  
ATOM   2992  N   TYR A 386     -10.818 -17.827  61.863  1.00 31.41      A    N  
ATOM   2993  CA  TYR A 386     -11.369 -19.059  62.363  1.00 32.81      A    C  
ATOM   2994  C   TYR A 386     -12.764 -19.311  61.765  1.00 33.35      A    C  
ATOM   2995  O   TYR A 386     -13.186 -20.450  61.598  1.00 35.27      A    O  
ATOM   2996  CB  TYR A 386     -11.412 -18.989  63.907  1.00 31.56      A    C  
ATOM   2997  CG  TYR A 386     -12.153 -20.123  64.582  1.00 33.14      A    C  
ATOM   2998  CD1 TYR A 386     -11.673 -21.444  64.514  1.00 33.58      A    C  
ATOM   2999  CD2 TYR A 386     -13.340 -19.884  65.289  1.00 31.45      A    C  
ATOM   3000  CE1 TYR A 386     -12.358 -22.482  65.132  1.00 31.84      A    C  
ATOM   3001  CE2 TYR A 386     -14.019 -20.908  65.918  1.00 30.52      A    C  
ATOM   3002  CZ  TYR A 386     -13.529 -22.204  65.837  1.00 32.58      A    C  
ATOM   3003  OH  TYR A 386     -14.196 -23.239  66.475  1.00 35.58      A    O  
ATOM   3004  N   PHE A 387     -13.480 -18.232  61.460  1.00 31.69      A    N  
ATOM   3005  CA  PHE A 387     -14.847 -18.323  60.967  1.00 29.48      A    C  
ATOM   3006  C   PHE A 387     -14.918 -18.688  59.472  1.00 28.88      A    C  
ATOM   3007  O   PHE A 387     -15.997 -18.921  58.927  1.00 28.07      A    O  
ATOM   3008  CB  PHE A 387     -15.579 -17.010  61.237  1.00 27.03      A    C  
ATOM   3009  CG  PHE A 387     -15.933 -16.781  62.686  1.00 28.83      A    C  
ATOM   3010  CD1 PHE A 387     -15.747 -17.778  63.652  1.00 26.90      A    C  
ATOM   3011  CD2 PHE A 387     -16.509 -15.563  63.085  1.00 26.59      A    C  
ATOM   3012  CE1 PHE A 387     -16.086 -17.543  64.975  1.00 25.40      A    C  
ATOM   3013  CE2 PHE A 387     -16.845 -15.343  64.400  1.00 25.27      A    C  
ATOM   3014  CZ  PHE A 387     -16.629 -16.328  65.343  1.00 25.05      A    C  
ATOM   3015  N   GLN A 388     -13.774 -18.752  58.810  1.00 28.51      A    N  
ATOM   3016  CA  GLN A 388     -13.778 -18.885  57.342  1.00 30.37      A    C  
ATOM   3017  C   GLN A 388     -14.195 -20.255  56.838  1.00 31.65      A    C  
ATOM   3018  O   GLN A 388     -15.043 -20.366  55.944  1.00 34.01      A    O  
ATOM   3019  CB  GLN A 388     -12.446 -18.418  56.746  1.00 25.72      A    C  
ATOM   3020  CG  GLN A 388     -12.107 -16.998  57.181  1.00 24.24      A    C  
ATOM   3021  CD  GLN A 388     -13.085 -15.974  56.598  1.00 23.91      A    C  
ATOM   3022  NE2 GLN A 388     -13.579 -15.043  57.410  1.00 22.16      A    N  
ATOM   3023  OE1 GLN A 388     -13.380 -16.028  55.430  1.00 24.50      A    O  
ATOM   3024  N   GLU A 389     -13.613 -21.287  57.435  1.00 34.20      A    N  
ATOM   3025  CA  GLU A 389     -13.792 -22.664  56.987  1.00 36.26      A    C  
ATOM   3026  C   GLU A 389     -15.185 -23.152  57.336  1.00 32.58      A    C  
ATOM   3027  O   GLU A 389     -15.502 -23.358  58.515  1.00 30.12      A    O  
ATOM   3028  CB  GLU A 389     -12.715 -23.567  57.610  1.00 43.31      A    C  
ATOM   3029  CG  GLU A 389     -12.880 -25.058  57.386  1.00 49.75      A    C  
ATOM   3030  CD  GLU A 389     -12.829 -25.457  55.929  1.00 57.88      A    C  
ATOM   3031  OE1 GLU A 389     -12.751 -24.564  55.054  1.00 61.77      A    O  
ATOM   3032  OE2 GLU A 389     -12.878 -26.677  55.663  1.00 62.88      A    O1-
ATOM   3033  N   PRO A 390     -16.040 -23.303  56.311  1.00 31.05      A    N  
ATOM   3034  CA  PRO A 390     -17.386 -23.799  56.610  1.00 31.93      A    C  
ATOM   3035  C   PRO A 390     -17.356 -25.131  57.407  1.00 33.21      A    C  
ATOM   3036  O   PRO A 390     -16.760 -26.124  56.958  1.00 36.67      A    O  
ATOM   3037  CB  PRO A 390     -18.044 -23.961  55.223  1.00 29.49      A    C  
ATOM   3038  CG  PRO A 390     -17.173 -23.254  54.257  1.00 28.32      A    C  
ATOM   3039  CD  PRO A 390     -15.812 -23.080  54.871  1.00 28.89      A    C  
ATOM   3040  N   GLY A 391     -17.958 -25.117  58.596  1.00 31.94      A    N  
ATOM   3041  CA  GLY A 391     -18.119 -26.308  59.414  1.00 30.70      A    C  
ATOM   3042  C   GLY A 391     -17.428 -26.118  60.748  1.00 32.70      A    C  
ATOM   3043  O   GLY A 391     -18.022 -26.301  61.829  1.00 32.48      A    O  
ATOM   3044  N   VAL A 392     -16.163 -25.746  60.682  1.00 31.43      A    N  
ATOM   3045  CA  VAL A 392     -15.375 -25.646  61.891  1.00 32.56      A    C  
ATOM   3046  C   VAL A 392     -16.121 -24.873  63.006  1.00 34.50      A    C  
ATOM   3047  O   VAL A 392     -16.476 -25.470  64.034  1.00 38.51      A    O  
ATOM   3048  CB  VAL A 392     -13.966 -25.106  61.604  1.00 30.99      A    C  
ATOM   3049  CG1 VAL A 392     -13.066 -25.329  62.801  1.00 31.97      A    C  
ATOM   3050  CG2 VAL A 392     -13.385 -25.821  60.409  1.00 30.10      A    C  
ATOM   3051  N   ALA A 393     -16.395 -23.583  62.795  1.00 32.64      A    N  
ATOM   3052  CA  ALA A 393     -16.984 -22.746  63.841  1.00 30.40      A    C  
ATOM   3053  C   ALA A 393     -18.417 -23.090  64.144  1.00 32.24      A    C  
ATOM   3054  O   ALA A 393     -18.877 -22.873  65.270  1.00 33.81      A    O  
ATOM   3055  CB  ALA A 393     -16.878 -21.273  63.512  1.00 31.00      A    C  
ATOM   3056  N   GLU A 394     -19.140 -23.609  63.164  1.00 30.90      A    N  
ATOM   3057  CA  GLU A 394     -20.492 -24.060  63.465  1.00 31.61      A    C  
ATOM   3058  C   GLU A 394     -20.470 -25.084  64.614  1.00 32.44      A    C  
ATOM   3059  O   GLU A 394     -21.263 -25.009  65.561  1.00 33.50      A    O  
ATOM   3060  CB  GLU A 394     -21.154 -24.673  62.247  1.00 29.49      A    C  
ATOM   3061  CG  GLU A 394     -21.697 -23.665  61.243  1.00 29.14      A    C  
ATOM   3062  CD  GLU A 394     -20.668 -23.229  60.220  1.00 28.68      A    C  
ATOM   3063  OE1 GLU A 394     -19.471 -23.282  60.556  1.00 32.31      A    O  
ATOM   3064  OE2 GLU A 394     -21.036 -22.826  59.091  1.00 26.05      A    O1-
ATOM   3065  N   ALA A 395     -19.519 -26.003  64.547  1.00 32.32      A    N  
ATOM   3066  CA  ALA A 395     -19.554 -27.187  65.392  1.00 31.80      A    C  
ATOM   3067  C   ALA A 395     -19.264 -26.830  66.838  1.00 30.76      A    C  
ATOM   3068  O   ALA A 395     -19.947 -27.328  67.748  1.00 31.56      A    O  
ATOM   3069  CB  ALA A 395     -18.613 -28.276  64.865  1.00 28.73      A    C  
ATOM   3070  N   GLU A 396     -18.296 -25.940  67.048  1.00 30.79      A    N  
ATOM   3071  CA  GLU A 396     -18.036 -25.416  68.395  1.00 31.49      A    C  
ATOM   3072  C   GLU A 396     -19.236 -24.649  68.912  1.00 31.24      A    C  
ATOM   3073  O   GLU A 396     -19.684 -24.887  70.018  1.00 37.53      A    O  
ATOM   3074  CB  GLU A 396     -16.781 -24.532  68.442  1.00 33.54      A    C  
ATOM   3075  CG  GLU A 396     -16.358 -24.135  69.853  1.00 35.85      A    C  
ATOM   3076  CD  GLU A 396     -15.191 -23.147  69.887  1.00 39.97      A    C  
ATOM   3077  OE1 GLU A 396     -14.978 -22.403  68.891  1.00 36.65      A    O  
ATOM   3078  OE2 GLU A 396     -14.479 -23.123  70.931  1.00 40.51      A    O1-
ATOM   3079  N   LEU A 397     -19.775 -23.755  68.098  1.00 30.07      A    N  
ATOM   3080  CA  LEU A 397     -20.837 -22.880  68.533  1.00 28.27      A    C  
ATOM   3081  C   LEU A 397     -22.188 -23.562  68.730  1.00 27.57      A    C  
ATOM   3082  O   LEU A 397     -22.966 -23.134  69.563  1.00 27.82      A    O  
ATOM   3083  CB  LEU A 397     -20.956 -21.690  67.570  1.00 29.40      A    C  
ATOM   3084  CG  LEU A 397     -19.794 -20.699  67.632  1.00 30.74      A    C  
ATOM   3085  CD1 LEU A 397     -19.738 -19.833  66.390  1.00 31.22      A    C  
ATOM   3086  CD2 LEU A 397     -19.876 -19.850  68.895  1.00 31.05      A    C  
ATOM   3087  N   GLU A 398     -22.460 -24.618  67.968  1.00 29.43      A    N  
ATOM   3088  CA  GLU A 398     -23.742 -25.343  68.042  1.00 28.60      A    C  
ATOM   3089  C   GLU A 398     -23.699 -26.478  69.040  1.00 29.85      A    C  
ATOM   3090  O   GLU A 398     -24.711 -27.136  69.277  1.00 27.59      A    O  
ATOM   3091  CB  GLU A 398     -24.119 -25.909  66.686  1.00 26.45      A    C  
ATOM   3092  CG  GLU A 398     -24.549 -24.833  65.721  1.00 27.57      A    C  
ATOM   3093  CD  GLU A 398     -24.820 -25.308  64.303  1.00 26.43      A    C  
ATOM   3094  OE1 GLU A 398     -24.838 -26.518  64.001  1.00 27.37      A    O  
ATOM   3095  OE2 GLU A 398     -25.027 -24.435  63.462  1.00 26.91      A    O1-
ATOM   3096  N   GLN A 399     -22.534 -26.687  69.642  1.00 31.01      A    N  
ATOM   3097  CA  GLN A 399     -22.331 -27.835  70.500  1.00 34.52      A    C  
ATOM   3098  C   GLN A 399     -23.120 -27.698  71.793  1.00 36.67      A    C  
ATOM   3099  O   GLN A 399     -23.912 -28.554  72.150  1.00 37.74      A    O  
ATOM   3100  CB  GLN A 399     -20.850 -28.017  70.748  1.00 37.05      A    C  
ATOM   3101  CG  GLN A 399     -20.478 -29.390  71.255  1.00 46.75      A    C  
ATOM   3102  CD  GLN A 399     -20.148 -29.372  72.734  1.00 50.19      A    C  
ATOM   3103  NE2 GLN A 399     -19.226 -28.489  73.119  1.00 50.21      A    N  
ATOM   3104  OE1 GLN A 399     -20.727 -30.128  73.527  1.00 52.24      A    O  
ATOM   3105  N   ASN A 400     -22.922 -26.596  72.495  1.00 39.78      A    N  
ATOM   3106  CA  ASN A 400     -23.710 -26.325  73.671  1.00 35.78      A    C  
ATOM   3107  C   ASN A 400     -24.211 -24.898  73.564  1.00 33.03      A    C  
ATOM   3108  O   ASN A 400     -23.433 -23.977  73.781  1.00 35.16      A    O  
ATOM   3109  CB  ASN A 400     -22.855 -26.523  74.921  1.00 36.23      A    C  
ATOM   3110  CG  ASN A 400     -23.687 -26.529  76.211  1.00 39.71      A    C  
ATOM   3111  ND2 ASN A 400     -23.259 -27.343  77.178  1.00 37.07      A    N  
ATOM   3112  OD1 ASN A 400     -24.695 -25.805  76.341  1.00 38.00      A    O  
ATOM   3113  N   LEU A 401     -25.487 -24.718  73.217  1.00 29.71      A    N  
ATOM   3114  CA  LEU A 401     -26.035 -23.374  72.966  1.00 29.61      A    C  
ATOM   3115  C   LEU A 401     -26.069 -22.503  74.222  1.00 29.50      A    C  
ATOM   3116  O   LEU A 401     -25.704 -21.317  74.198  1.00 27.66      A    O  
ATOM   3117  CB  LEU A 401     -27.407 -23.437  72.275  1.00 28.37      A    C  
ATOM   3118  CG  LEU A 401     -27.323 -23.841  70.792  1.00 28.41      A    C  
ATOM   3119  CD1 LEU A 401     -28.619 -24.347  70.196  1.00 27.41      A    C  
ATOM   3120  CD2 LEU A 401     -26.797 -22.707  69.933  1.00 29.88      A    C  
ATOM   3121  N   SER A 402     -26.472 -23.116  75.326  1.00 32.19      A    N  
ATOM   3122  CA  SER A 402     -26.463 -22.443  76.613  1.00 33.76      A    C  
ATOM   3123  C   SER A 402     -25.073 -21.921  76.973  1.00 31.97      A    C  
ATOM   3124  O   SER A 402     -24.903 -20.733  77.231  1.00 34.17      A    O  
ATOM   3125  CB  SER A 402     -26.979 -23.355  77.709  1.00 33.13      A    C  
ATOM   3126  OG  SER A 402     -27.184 -22.558  78.862  1.00 39.15      A    O  
ATOM   3127  N   ARG A 403     -24.096 -22.815  76.984  1.00 30.27      A    N  
ATOM   3128  CA  ARG A 403     -22.696 -22.457  77.166  1.00 30.86      A    C  
ATOM   3129  C   ARG A 403     -22.262 -21.310  76.205  1.00 31.27      A    C  
ATOM   3130  O   ARG A 403     -21.695 -20.289  76.644  1.00 30.37      A    O  
ATOM   3131  CB  ARG A 403     -21.828 -23.699  76.929  1.00 30.31      A    C  
ATOM   3132  CG  ARG A 403     -20.354 -23.470  77.145  1.00 30.73      A    C  
ATOM   3133  CD  ARG A 403     -19.487 -24.436  76.363  1.00 34.95      A    C  
ATOM   3134  NE  ARG A 403     -18.087 -24.111  76.634  1.00 37.93      A    N  
ATOM   3135  CZ  ARG A 403     -17.042 -24.739  76.124  1.00 37.57      A    C  
ATOM   3136  NH1 ARG A 403     -15.825 -24.360  76.470  1.00 39.96      A    N1+
ATOM   3137  NH2 ARG A 403     -17.204 -25.741  75.291  1.00 37.88      A    N  
ATOM   3138  N   THR A 404     -22.539 -21.475  74.912  1.00 29.01      A    N  
ATOM   3139  CA  THR A 404     -22.271 -20.420  73.937  1.00 30.95      A    C  
ATOM   3140  C   THR A 404     -22.749 -19.010  74.391  1.00 32.78      A    C  
ATOM   3141  O   THR A 404     -21.942 -18.089  74.516  1.00 35.31      A    O  
ATOM   3142  CB  THR A 404     -22.844 -20.753  72.550  1.00 30.09      A    C  
ATOM   3143  CG2 THR A 404     -22.635 -19.573  71.632  1.00 30.93      A    C  
ATOM   3144  OG1 THR A 404     -22.173 -21.893  71.981  1.00 27.53      A    O  
ATOM   3145  N   PHE A 405     -24.031 -18.834  74.682  1.00 28.65      A    N  
ATOM   3146  CA  PHE A 405     -24.481 -17.485  74.952  1.00 27.16      A    C  
ATOM   3147  C   PHE A 405     -24.069 -16.992  76.325  1.00 27.86      A    C  
ATOM   3148  O   PHE A 405     -23.701 -15.811  76.488  1.00 26.89      A    O  
ATOM   3149  CB  PHE A 405     -25.980 -17.312  74.655  1.00 26.05      A    C  
ATOM   3150  CG  PHE A 405     -26.306 -17.530  73.200  1.00 25.36      A    C  
ATOM   3151  CD1 PHE A 405     -25.894 -16.599  72.231  1.00 25.58      A    C  
ATOM   3152  CD2 PHE A 405     -26.945 -18.693  72.782  1.00 23.25      A    C  
ATOM   3153  CE1 PHE A 405     -26.170 -16.813  70.864  1.00 27.95      A    C  
ATOM   3154  CE2 PHE A 405     -27.210 -18.925  71.430  1.00 24.20      A    C  
ATOM   3155  CZ  PHE A 405     -26.835 -17.986  70.463  1.00 26.45      A    C  
ATOM   3156  N   LYS A 406     -24.105 -17.901  77.300  1.00 26.70      A    N  
ATOM   3157  CA  LYS A 406     -23.610 -17.614  78.631  1.00 25.85      A    C  
ATOM   3158  C   LYS A 406     -22.125 -17.193  78.596  1.00 27.35      A    C  
ATOM   3159  O   LYS A 406     -21.744 -16.307  79.340  1.00 28.47      A    O  
ATOM   3160  CB  LYS A 406     -23.840 -18.801  79.555  1.00 26.35      A    C  
ATOM   3161  CG  LYS A 406     -25.284 -18.941  80.016  1.00 27.68      A    C  
ATOM   3162  CD  LYS A 406     -25.393 -19.699  81.322  1.00 26.61      A    C  
ATOM   3163  CE  LYS A 406     -26.800 -20.202  81.520  1.00 27.78      A    C  
ATOM   3164  NZ  LYS A 406     -26.931 -21.097  82.704  1.00 28.56      A    N1+
ATOM   3165  N   SER A 407     -21.323 -17.792  77.699  1.00 29.19      A    N  
ATOM   3166  CA  SER A 407     -19.928 -17.359  77.419  1.00 29.67      A    C  
ATOM   3167  C   SER A 407     -19.762 -16.023  76.688  1.00 28.83      A    C  
ATOM   3168  O   SER A 407     -18.910 -15.225  77.063  1.00 32.34      A    O  
ATOM   3169  CB  SER A 407     -19.156 -18.420  76.624  1.00 28.71      A    C  
ATOM   3170  OG  SER A 407     -19.153 -19.641  77.327  1.00 34.69      A    O  
ATOM   3171  N   LEU A 408     -20.535 -15.805  75.629  1.00 27.55      A    N  
ATOM   3172  CA  LEU A 408     -20.417 -14.613  74.777  1.00 24.85      A    C  
ATOM   3173  C   LEU A 408     -20.973 -13.348  75.452  1.00 24.96      A    C  
ATOM   3174  O   LEU A 408     -20.341 -12.294  75.428  1.00 26.58      A    O  
ATOM   3175  CB  LEU A 408     -21.136 -14.862  73.442  1.00 23.75      A    C  
ATOM   3176  CG  LEU A 408     -20.512 -15.942  72.549  1.00 22.92      A    C  
ATOM   3177  CD1 LEU A 408     -21.363 -16.175  71.334  1.00 19.73      A    C  
ATOM   3178  CD2 LEU A 408     -19.065 -15.616  72.169  1.00 24.16      A    C  
ATOM   3179  N   PHE A 409     -22.139 -13.464  76.073  1.00 25.58      A    N  
ATOM   3180  CA  PHE A 409     -22.857 -12.302  76.574  1.00 27.65      A    C  
ATOM   3181  C   PHE A 409     -22.400 -11.917  77.993  1.00 29.26      A    C  
ATOM   3182  O   PHE A 409     -23.043 -12.295  78.986  1.00 27.16      A    O  
ATOM   3183  CB  PHE A 409     -24.388 -12.552  76.574  1.00 28.11      A    C  
ATOM   3184  CG  PHE A 409     -25.008 -12.745  75.193  1.00 28.82      A    C  
ATOM   3185  CD1 PHE A 409     -24.302 -12.465  74.031  1.00 28.19      A    C  
ATOM   3186  CD2 PHE A 409     -26.336 -13.162  75.071  1.00 29.46      A    C  
ATOM   3187  CE1 PHE A 409     -24.881 -12.620  72.783  1.00 28.99      A    C  
ATOM   3188  CE2 PHE A 409     -26.912 -13.319  73.825  1.00 30.05      A    C  
ATOM   3189  CZ  PHE A 409     -26.182 -13.044  72.678  1.00 28.94      A    C  
ATOM   3190  N   ARG A 410     -21.314 -11.152  78.087  1.00 29.52      A    N  
ATOM   3191  CA  ARG A 410     -20.755 -10.803  79.392  1.00 32.58      A    C  
ATOM   3192  C   ARG A 410     -20.307  -9.342  79.393  1.00 34.43      A    C  
ATOM   3193  O   ARG A 410     -19.896  -8.817  78.353  1.00 30.76      A    O  
ATOM   3194  CB  ARG A 410     -19.561 -11.728  79.734  1.00 33.02      A    C  
ATOM   3195  CG  ARG A 410     -19.869 -13.220  79.601  1.00 32.87      A    C  
ATOM   3196  CD  ARG A 410     -18.743 -14.127  80.044  1.00 32.78      A    C  
ATOM   3197  NE  ARG A 410     -18.718 -14.275  81.490  1.00 31.97      A    N  
ATOM   3198  CZ  ARG A 410     -19.602 -14.984  82.177  1.00 32.29      A    C  
ATOM   3199  NH1 ARG A 410     -19.502 -15.063  83.494  1.00 34.16      A    N1+
ATOM   3200  NH2 ARG A 410     -20.593 -15.606  81.557  1.00 31.42      A    N  
ATOM   3201  N   ALA A 411     -20.386  -8.708  80.570  1.00 38.49      A    N  
ATOM   3202  CA  ALA A 411     -19.904  -7.331  80.796  1.00 38.99      A    C  
ATOM   3203  C   ALA A 411     -18.391  -7.275  80.693  1.00 40.33      A    C  
ATOM   3204  O   ALA A 411     -17.719  -8.315  80.764  1.00 46.77      A    O  
ATOM   3205  CB  ALA A 411     -20.360  -6.825  82.153  1.00 35.89      A    C  
ATOM   3206  N   SER A 412     -17.856  -6.072  80.515  1.00 43.12      A    N  
ATOM   3207  CA  SER A 412     -16.421  -5.881  80.244  1.00 46.18      A    C  
ATOM   3208  C   SER A 412     -15.502  -6.449  81.325  1.00 46.32      A    C  
ATOM   3209  O   SER A 412     -14.393  -6.892  81.037  1.00 42.69      A    O  
ATOM   3210  CB  SER A 412     -16.103  -4.407  79.993  1.00 50.84      A    C  
ATOM   3211  OG  SER A 412     -16.456  -3.607  81.113  1.00 58.42      A    O  
ATOM   3212  N   ASP A 413     -15.987  -6.456  82.562  1.00 49.91      A    N  
ATOM   3213  CA  ASP A 413     -15.236  -7.000  83.697  1.00 49.63      A    C  
ATOM   3214  C   ASP A 413     -15.605  -8.464  84.015  1.00 50.14      A    C  
ATOM   3215  O   ASP A 413     -15.410  -8.921  85.150  1.00 50.52      A    O  
ATOM   3216  CB  ASP A 413     -15.502  -6.126  84.926  1.00 49.05      A    C  
ATOM   3217  CG  ASP A 413     -16.950  -6.201  85.395  1.00 51.29      A    C  
ATOM   3218  OD1 ASP A 413     -17.834  -6.651  84.638  1.00 53.19      A    O  
ATOM   3219  OD2 ASP A 413     -17.211  -5.796  86.535  1.00 56.45      A    O1-
ATOM   3220  N   GLU A 414     -16.140  -9.191  83.030  1.00 43.74      A    N  
ATOM   3221  CA  GLU A 414     -16.718 -10.499  83.291  1.00 40.57      A    C  
ATOM   3222  C   GLU A 414     -16.221 -11.515  82.292  1.00 44.37      A    C  
ATOM   3223  O   GLU A 414     -16.614 -12.679  82.330  1.00 45.76      A    O  
ATOM   3224  CB  GLU A 414     -18.226 -10.425  83.191  1.00 39.49      A    C  
ATOM   3225  CG  GLU A 414     -18.954  -9.964  84.442  1.00 37.78      A    C  
ATOM   3226  CD  GLU A 414     -20.456 -10.059  84.259  1.00 36.10      A    C  
ATOM   3227  OE1 GLU A 414     -21.189 -10.087  85.261  1.00 33.53      A    O  
ATOM   3228  OE2 GLU A 414     -20.893 -10.118  83.086  1.00 37.52      A    O1-
ATOM   3229  N   SER A 415     -15.349 -11.055  81.401  1.00 49.43      A    N  
ATOM   3230  CA  SER A 415     -14.894 -11.805  80.236  1.00 49.21      A    C  
ATOM   3231  C   SER A 415     -14.208 -13.116  80.608  1.00 53.81      A    C  
ATOM   3232  O   SER A 415     -13.292 -13.125  81.441  1.00 58.17      A    O  
ATOM   3233  CB  SER A 415     -13.952 -10.919  79.416  1.00 50.08      A    C  
ATOM   3234  OG  SER A 415     -13.217 -11.679  78.473  1.00 53.81      A    O  
ATOM   3235  N   VAL A 416     -14.642 -14.214  79.981  1.00 53.89      A    N  
ATOM   3236  CA  VAL A 416     -14.082 -15.549  80.245  1.00 54.03      A    C  
ATOM   3237  C   VAL A 416     -13.347 -16.142  79.039  1.00 56.75      A    C  
ATOM   3238  O   VAL A 416     -13.090 -17.340  78.988  1.00 57.56      A    O  
ATOM   3239  CB  VAL A 416     -15.148 -16.567  80.747  1.00 53.68      A    C  
ATOM   3240  CG1 VAL A 416     -15.719 -16.148  82.095  1.00 48.73      A    C  
ATOM   3241  CG2 VAL A 416     -16.254 -16.771  79.708  1.00 53.47      A    C  
ATOM   3242  N   LEU A 417     -13.016 -15.306  78.066  1.00 62.37      A    N  
ATOM   3243  CA  LEU A 417     -12.280 -15.766  76.890  1.00 66.68      A    C  
ATOM   3244  C   LEU A 417     -11.385 -14.670  76.328  1.00 73.66      A    C  
ATOM   3245  O   LEU A 417     -11.810 -13.515  76.219  1.00 78.59      A    O  
ATOM   3246  CB  LEU A 417     -13.238 -16.291  75.802  1.00 62.00      A    C  
ATOM   3247  CG  LEU A 417     -14.677 -15.801  75.644  1.00 58.87      A    C  
ATOM   3248  CD1 LEU A 417     -14.799 -14.290  75.492  1.00 61.86      A    C  
ATOM   3249  CD2 LEU A 417     -15.312 -16.501  74.460  1.00 56.89      A    C  
ATOM   3250  N   SER A 418     -10.150 -15.024  75.975  1.00 80.45      A    N  
ATOM   3251  CA  SER A 418      -9.270 -14.078  75.279  1.00 85.32      A    C  
ATOM   3252  C   SER A 418      -9.293 -14.291  73.753  1.00 85.48      A    C  
ATOM   3253  O   SER A 418      -9.083 -15.413  73.272  1.00 83.85      A    O  
ATOM   3254  CB  SER A 418      -7.841 -14.107  75.841  1.00 82.85      A    C  
ATOM   3255  OG  SER A 418      -7.110 -15.216  75.356  1.00 82.51      A    O  
ATOM   3256  N   MET A 419      -9.554 -13.202  73.017  1.00 82.99      A    N  
ATOM   3257  CA  MET A 419      -9.641 -13.186  71.545  1.00 76.77      A    C  
ATOM   3258  C   MET A 419      -8.304 -13.465  70.875  1.00 75.51      A    C  
ATOM   3259  O   MET A 419      -8.143 -13.278  69.659  1.00 74.55      A    O  
ATOM   3260  CB  MET A 419     -10.200 -11.838  71.061  1.00 77.41      A    C  
ATOM   3261  CG  MET A 419     -11.717 -11.728  71.099  1.00 78.26      A    C  
ATOM   3262  SD  MET A 419     -12.539 -13.310  70.794  1.00 77.02      A    S  
ATOM   3263  CE  MET A 419     -12.966 -13.805  72.466  1.00 75.56      A    C  
ATOM   3264  N   HIS A 420      -7.365 -13.945  71.684  1.00 75.87      A    N  
ATOM   3265  CA  HIS A 420      -5.978 -14.088  71.294  1.00 74.32      A    C  
ATOM   3266  C   HIS A 420      -5.602 -15.502  70.865  1.00 66.80      A    C  
ATOM   3267  O   HIS A 420      -5.680 -16.457  71.646  1.00 58.82      A    O  
ATOM   3268  CB  HIS A 420      -5.067 -13.602  72.425  1.00 76.74      A    C  
ATOM   3269  CG  HIS A 420      -4.089 -12.561  71.986  1.00 76.30      A    C  
ATOM   3270  CD2 HIS A 420      -2.838 -12.272  72.412  1.00 77.53      A    C  
ATOM   3271  ND1 HIS A 420      -4.374 -11.652  70.989  1.00 72.01      A    N  
ATOM   3272  CE1 HIS A 420      -3.335 -10.856  70.812  1.00 77.32      A    C  
ATOM   3273  NE2 HIS A 420      -2.389 -11.212  71.661  1.00 77.95      A    N  
ATOM   3274  N   LYS A 421      -5.215 -15.600  69.598  1.00 63.89      A    N  
ATOM   3275  CA  LYS A 421      -4.666 -16.813  68.991  1.00 62.93      A    C  
ATOM   3276  C   LYS A 421      -5.706 -17.956  68.915  1.00 58.02      A    C  
ATOM   3277  O   LYS A 421      -5.417 -19.130  69.172  1.00 58.09      A    O  
ATOM   3278  CB  LYS A 421      -3.339 -17.192  69.683  1.00 72.30      A    C  
ATOM   3279  CG  LYS A 421      -2.310 -16.047  69.750  1.00 71.47      A    C  
ATOM   3280  CD  LYS A 421      -1.652 -15.960  71.131  1.00 74.62      A    C  
ATOM   3281  CE  LYS A 421      -0.826 -14.687  71.329  1.00 71.76      A    C  
ATOM   3282  NZ  LYS A 421       0.641 -14.851  71.088  1.00 71.77      A    N1+
ATOM   3283  N   VAL A 422      -6.922 -17.568  68.534  1.00 52.50      A    N  
ATOM   3284  CA  VAL A 422      -8.085 -18.455  68.369  1.00 48.07      A    C  
ATOM   3285  C   VAL A 422      -7.811 -19.602  67.390  1.00 47.57      A    C  
ATOM   3286  O   VAL A 422      -8.130 -20.760  67.668  1.00 45.95      A    O  
ATOM   3287  CB  VAL A 422      -9.346 -17.638  67.936  1.00 47.12      A    C  
ATOM   3288  CG1 VAL A 422     -10.548 -18.541  67.683  1.00 45.01      A    C  
ATOM   3289  CG2 VAL A 422      -9.690 -16.573  68.977  1.00 41.64      A    C  
ATOM   3290  N   CYS A 423      -7.208 -19.288  66.253  1.00 49.54      A    N  
ATOM   3291  CA  CYS A 423      -6.826 -20.327  65.296  1.00 52.02      A    C  
ATOM   3292  C   CYS A 423      -5.782 -21.292  65.884  1.00 51.04      A    C  
ATOM   3293  O   CYS A 423      -5.949 -22.520  65.796  1.00 47.04      A    O  
ATOM   3294  CB  CYS A 423      -6.355 -19.700  63.973  1.00 53.11      A    C  
ATOM   3295  SG  CYS A 423      -7.699 -18.856  63.073  1.00 53.41      A    S  
ATOM   3296  N   GLU A 424      -4.731 -20.725  66.489  1.00 51.54      A    N  
ATOM   3297  CA  GLU A 424      -3.677 -21.485  67.166  1.00 52.13      A    C  
ATOM   3298  C   GLU A 424      -4.294 -22.461  68.187  1.00 48.97      A    C  
ATOM   3299  O   GLU A 424      -4.013 -23.660  68.156  1.00 46.76      A    O  
ATOM   3300  CB  GLU A 424      -2.688 -20.506  67.837  1.00 60.03      A    C  
ATOM   3301  CG  GLU A 424      -1.439 -21.098  68.516  1.00 66.74      A    C  
ATOM   3302  CD  GLU A 424      -0.575 -20.045  69.246  1.00 73.06      A    C  
ATOM   3303  OE1 GLU A 424      -0.301 -18.954  68.679  1.00 69.55      A    O  
ATOM   3304  OE2 GLU A 424      -0.145 -20.306  70.394  1.00 74.06      A    O1-
ATOM   3305  N   ALA A 425      -5.158 -21.941  69.056  1.00 44.11      A    N  
ATOM   3306  CA  ALA A 425      -5.773 -22.717  70.137  1.00 43.55      A    C  
ATOM   3307  C   ALA A 425      -6.798 -23.724  69.644  1.00 41.89      A    C  
ATOM   3308  O   ALA A 425      -7.008 -24.754  70.273  1.00 40.10      A    O  
ATOM   3309  CB  ALA A 425      -6.420 -21.781  71.150  1.00 43.99      A    C  
ATOM   3310  N   GLY A 426      -7.457 -23.413  68.535  1.00 41.59      A    N  
ATOM   3311  CA  GLY A 426      -8.397 -24.341  67.933  1.00 40.97      A    C  
ATOM   3312  C   GLY A 426      -9.879 -24.107  68.189  1.00 41.44      A    C  
ATOM   3313  O   GLY A 426     -10.728 -24.930  67.794  1.00 38.92      A    O  
ATOM   3314  N   GLY A 427     -10.203 -22.995  68.837  1.00 40.60      A    N  
ATOM   3315  CA  GLY A 427     -11.599 -22.619  69.038  1.00 39.71      A    C  
ATOM   3316  C   GLY A 427     -11.772 -21.372  69.869  1.00 40.28      A    C  
ATOM   3317  O   GLY A 427     -10.842 -20.902  70.526  1.00 39.59      A    O  
ATOM   3318  N   LEU A 428     -12.978 -20.837  69.854  1.00 40.12      A    N  
ATOM   3319  CA  LEU A 428     -13.262 -19.633  70.618  1.00 40.30      A    C  
ATOM   3320  C   LEU A 428     -13.348 -19.947  72.098  1.00 38.66      A    C  
ATOM   3321  O   LEU A 428     -12.994 -19.100  72.913  1.00 43.09      A    O  
ATOM   3322  CB  LEU A 428     -14.568 -19.003  70.117  1.00 38.66      A    C  
ATOM   3323  CG  LEU A 428     -14.889 -17.511  70.151  1.00 37.52      A    C  
ATOM   3324  CD1 LEU A 428     -13.714 -16.622  69.786  1.00 37.51      A    C  
ATOM   3325  CD2 LEU A 428     -16.054 -17.264  69.198  1.00 36.24      A    C  
ATOM   3326  N   PHE A 429     -13.825 -21.150  72.441  1.00 35.90      A    N  
ATOM   3327  CA  PHE A 429     -14.107 -21.523  73.840  1.00 33.96      A    C  
ATOM   3328  C   PHE A 429     -13.112 -22.529  74.413  1.00 35.57      A    C  
ATOM   3329  O   PHE A 429     -13.370 -23.106  75.485  1.00 32.42      A    O  
ATOM   3330  CB  PHE A 429     -15.505 -22.132  74.026  1.00 33.58      A    C  
ATOM   3331  CG  PHE A 429     -16.638 -21.315  73.468  1.00 33.97      A    C  
ATOM   3332  CD1 PHE A 429     -16.647 -19.928  73.554  1.00 34.60      A    C  
ATOM   3333  CD2 PHE A 429     -17.723 -21.957  72.863  1.00 34.21      A    C  
ATOM   3334  CE1 PHE A 429     -17.707 -19.200  73.036  1.00 34.17      A    C  
ATOM   3335  CE2 PHE A 429     -18.789 -21.234  72.355  1.00 32.18      A    C  
ATOM   3336  CZ  PHE A 429     -18.766 -19.854  72.424  1.00 33.60      A    C  
ATOM   3337  N   VAL A 430     -11.986 -22.725  73.719  1.00 37.26      A    N  
ATOM   3338  CA  VAL A 430     -11.001 -23.737  74.101  1.00 43.87      A    C  
ATOM   3339  C   VAL A 430     -10.564 -23.660  75.561  1.00 45.91      A    C  
ATOM   3340  O   VAL A 430     -10.420 -24.689  76.216  1.00 43.41      A    O  
ATOM   3341  CB  VAL A 430      -9.745 -23.706  73.219  1.00 47.81      A    C  
ATOM   3342  CG1 VAL A 430     -10.060 -24.315  71.857  1.00 47.08      A    C  
ATOM   3343  CG2 VAL A 430      -9.177 -22.283  73.140  1.00 50.40      A    C  
ATOM   3344  N   ASN A 431     -10.360 -22.454  76.076  1.00 46.37      A    N  
ATOM   3345  CA  ASN A 431     -10.002 -22.359  77.480  1.00 48.42      A    C  
ATOM   3346  C   ASN A 431     -11.036 -21.610  78.317  1.00 43.42      A    C  
ATOM   3347  O   ASN A 431     -10.684 -20.796  79.170  1.00 38.09      A    O  
ATOM   3348  CB  ASN A 431      -8.531 -21.882  77.688  1.00 55.07      A    C  
ATOM   3349  CG  ASN A 431      -7.480 -23.029  77.540  1.00 61.37      A    C  
ATOM   3350  ND2 ASN A 431      -6.266 -22.655  77.122  1.00 54.42      A    N  
ATOM   3351  OD1 ASN A 431      -7.750 -24.223  77.819  1.00 57.91      A    O  
ATOM   3352  N   SER A 432     -12.316 -21.908  78.079  1.00 40.57      A    N  
ATOM   3353  CA  SER A 432     -13.383 -21.403  78.968  1.00 40.75      A    C  
ATOM   3354  C   SER A 432     -14.247 -22.513  79.609  1.00 36.69      A    C  
ATOM   3355  O   SER A 432     -14.223 -23.644  79.145  1.00 34.10      A    O  
ATOM   3356  CB  SER A 432     -14.250 -20.354  78.251  1.00 44.01      A    C  
ATOM   3357  OG  SER A 432     -14.679 -20.805  76.981  1.00 46.25      A    O  
ATOM   3358  N   PRO A 433     -15.025 -22.184  80.666  1.00 34.82      A    N  
ATOM   3359  CA  PRO A 433     -15.758 -23.228  81.411  1.00 35.02      A    C  
ATOM   3360  C   PRO A 433     -16.793 -23.999  80.584  1.00 38.23      A    C  
ATOM   3361  O   PRO A 433     -17.195 -23.541  79.510  1.00 41.11      A    O  
ATOM   3362  CB  PRO A 433     -16.468 -22.453  82.530  1.00 32.85      A    C  
ATOM   3363  CG  PRO A 433     -16.120 -21.014  82.363  1.00 31.50      A    C  
ATOM   3364  CD  PRO A 433     -15.421 -20.818  81.065  1.00 33.25      A    C  
ATOM   3365  N   GLU A 434     -17.199 -25.170  81.077  1.00 41.63      A    N  
ATOM   3366  CA  GLU A 434     -18.343 -25.896  80.517  1.00 42.85      A    C  
ATOM   3367  C   GLU A 434     -19.580 -25.198  80.978  1.00 43.76      A    C  
ATOM   3368  O   GLU A 434     -20.431 -24.886  80.167  1.00 44.72      A    O  
ATOM   3369  CB  GLU A 434     -18.438 -27.360  80.984  1.00 44.78      A    C  
ATOM   3370  CG  GLU A 434     -18.006 -28.437  79.983  1.00 47.12      A    C  
ATOM   3371  CD  GLU A 434     -18.199 -28.055  78.508  1.00 47.77      A    C  
ATOM   3372  OE1 GLU A 434     -17.160 -27.937  77.801  1.00 44.87      A    O  
ATOM   3373  OE2 GLU A 434     -19.367 -27.869  78.051  1.00 43.62      A    O1-
ATOM   3374  N   GLU A 435     -19.674 -24.964  82.288  1.00 45.13      A    N  
ATOM   3375  CA  GLU A 435     -20.826 -24.271  82.884  1.00 44.61      A    C  
ATOM   3376  C   GLU A 435     -20.463 -22.855  83.415  1.00 43.07      A    C  
ATOM   3377  O   GLU A 435     -20.164 -22.697  84.611  1.00 41.71      A    O  
ATOM   3378  CB  GLU A 435     -21.439 -25.122  84.005  1.00 47.01      A    C  
ATOM   3379  CG  GLU A 435     -21.994 -26.491  83.588  1.00 52.93      A    C  
ATOM   3380  CD  GLU A 435     -22.850 -27.149  84.684  1.00 56.58      A    C  
ATOM   3381  OE1 GLU A 435     -22.486 -27.077  85.881  1.00 56.22      A    O  
ATOM   3382  OE2 GLU A 435     -23.901 -27.742  84.358  1.00 53.24      A    O1-
ATOM   3383  N   PRO A 436     -20.502 -21.817  82.534  1.00 39.11      A    N  
ATOM   3384  CA  PRO A 436     -20.167 -20.446  82.966  1.00 34.55      A    C  
ATOM   3385  C   PRO A 436     -21.242 -19.854  83.862  1.00 34.69      A    C  
ATOM   3386  O   PRO A 436     -22.431 -20.121  83.669  1.00 33.06      A    O  
ATOM   3387  CB  PRO A 436     -20.135 -19.658  81.668  1.00 31.18      A    C  
ATOM   3388  CG  PRO A 436     -20.129 -20.683  80.576  1.00 34.92      A    C  
ATOM   3389  CD  PRO A 436     -20.885 -21.847  81.116  1.00 34.84      A    C  
ATOM   3390  N   SER A 437     -20.822 -19.052  84.834  1.00 33.35      A    N  
ATOM   3391  CA  SER A 437     -21.749 -18.285  85.635  1.00 35.20      A    C  
ATOM   3392  C   SER A 437     -22.604 -17.379  84.729  1.00 37.65      A    C  
ATOM   3393  O   SER A 437     -22.213 -17.045  83.586  1.00 37.59      A    O  
ATOM   3394  CB  SER A 437     -20.982 -17.415  86.619  1.00 34.56      A    C  
ATOM   3395  OG  SER A 437     -20.170 -16.489  85.899  1.00 35.00      A    O  
ATOM   3396  N   LEU A 438     -23.754 -16.978  85.258  1.00 34.61      A    N  
ATOM   3397  CA  LEU A 438     -24.609 -16.056  84.578  1.00 36.70      A    C  
ATOM   3398  C   LEU A 438     -23.991 -14.670  84.713  1.00 39.28      A    C  
ATOM   3399  O   LEU A 438     -23.565 -14.283  85.799  1.00 40.36      A    O  
ATOM   3400  CB  LEU A 438     -25.988 -16.067  85.225  1.00 37.19      A    C  
ATOM   3401  CG  LEU A 438     -27.242 -16.336  84.384  1.00 38.59      A    C  
ATOM   3402  CD1 LEU A 438     -28.431 -15.706  85.104  1.00 37.99      A    C  
ATOM   3403  CD2 LEU A 438     -27.143 -15.827  82.940  1.00 35.79      A    C  
ATOM   3404  N   SER A 439     -23.927 -13.940  83.603  1.00 37.28      A    N  
ATOM   3405  CA  SER A 439     -23.515 -12.552  83.599  1.00 37.02      A    C  
ATOM   3406  C   SER A 439     -24.507 -11.732  84.411  1.00 41.22      A    C  
ATOM   3407  O   SER A 439     -25.659 -12.133  84.525  1.00 46.87      A    O  
ATOM   3408  CB  SER A 439     -23.549 -12.067  82.160  1.00 34.57      A    C  
ATOM   3409  OG  SER A 439     -23.540 -10.657  82.087  1.00 31.84      A    O  
ATOM   3410  N   ARG A 440     -24.095 -10.584  84.957  1.00 43.21      A    N  
ATOM   3411  CA  ARG A 440     -25.050  -9.691  85.645  1.00 43.33      A    C  
ATOM   3412  C   ARG A 440     -26.042  -9.032  84.666  1.00 41.95      A    C  
ATOM   3413  O   ARG A 440     -27.040  -8.431  85.087  1.00 42.12      A    O  
ATOM   3414  CB  ARG A 440     -24.353  -8.642  86.551  1.00 46.84      A    C  
ATOM   3415  CG  ARG A 440     -23.109  -7.928  86.003  1.00 54.29      A    C  
ATOM   3416  CD  ARG A 440     -23.392  -6.611  85.263  1.00 57.10      A    C  
ATOM   3417  NE  ARG A 440     -22.212  -5.712  85.175  1.00 59.16      A    N  
ATOM   3418  CZ  ARG A 440     -22.118  -4.637  84.375  1.00 59.69      A    C  
ATOM   3419  NH1 ARG A 440     -21.013  -3.905  84.388  1.00 59.84      A    N1+
ATOM   3420  NH2 ARG A 440     -23.118  -4.279  83.556  1.00 55.45      A    N  
ATOM   3421  N   MET A 441     -25.775  -9.180  83.369  1.00 35.71      A    N  
ATOM   3422  CA  MET A 441     -26.514  -8.477  82.319  1.00 33.87      A    C  
ATOM   3423  C   MET A 441     -27.758  -9.216  81.822  1.00 31.80      A    C  
ATOM   3424  O   MET A 441     -28.602  -8.622  81.126  1.00 29.27      A    O  
ATOM   3425  CB  MET A 441     -25.627  -8.234  81.090  1.00 31.97      A    C  
ATOM   3426  CG  MET A 441     -24.584  -7.150  81.199  1.00 32.21      A    C  
ATOM   3427  SD  MET A 441     -23.856  -6.782  79.587  1.00 36.97      A    S  
ATOM   3428  CE  MET A 441     -23.843  -8.388  78.783  1.00 32.51      A    C  
ATOM   3429  N   VAL A 442     -27.851 -10.510  82.119  1.00 29.21      A    N  
ATOM   3430  CA  VAL A 442     -28.895 -11.353  81.521  1.00 28.44      A    C  
ATOM   3431  C   VAL A 442     -29.487 -12.335  82.516  1.00 29.75      A    C  
ATOM   3432  O   VAL A 442     -28.788 -12.827  83.394  1.00 31.66      A    O  
ATOM   3433  CB  VAL A 442     -28.406 -12.088  80.233  1.00 27.27      A    C  
ATOM   3434  CG1 VAL A 442     -28.444 -11.161  79.015  1.00 26.75      A    C  
ATOM   3435  CG2 VAL A 442     -27.028 -12.683  80.410  1.00 25.45      A    C  
ATOM   3436  N   THR A 443     -30.778 -12.623  82.409  1.00 31.88      A    N  
ATOM   3437  CA  THR A 443     -31.353 -13.606  83.326  1.00 34.60      A    C  
ATOM   3438  C   THR A 443     -31.239 -14.980  82.686  1.00 36.67      A    C  
ATOM   3439  O   THR A 443     -30.948 -15.091  81.496  1.00 36.58      A    O  
ATOM   3440  CB  THR A 443     -32.840 -13.349  83.656  1.00 34.04      A    C  
ATOM   3441  CG2 THR A 443     -33.076 -11.958  84.347  1.00 30.76      A    C  
ATOM   3442  OG1 THR A 443     -33.611 -13.505  82.458  1.00 36.61      A    O  
ATOM   3443  N   GLU A 444     -31.483 -16.028  83.464  1.00 36.91      A    N  
ATOM   3444  CA  GLU A 444     -31.479 -17.360  82.901  1.00 36.56      A    C  
ATOM   3445  C   GLU A 444     -32.424 -17.419  81.692  1.00 36.94      A    C  
ATOM   3446  O   GLU A 444     -32.040 -17.953  80.654  1.00 35.67      A    O  
ATOM   3447  CB  GLU A 444     -31.835 -18.418  83.974  1.00 37.02      A    C  
ATOM   3448  CG  GLU A 444     -31.698 -19.873  83.524  1.00 37.71      A    C  
ATOM   3449  CD  GLU A 444     -30.340 -20.209  82.893  1.00 41.13      A    C  
ATOM   3450  OE1 GLU A 444     -29.279 -19.915  83.497  1.00 41.33      A    O  
ATOM   3451  OE2 GLU A 444     -30.335 -20.795  81.790  1.00 42.31      A    O1-
ATOM   3452  N   GLU A 445     -33.638 -16.860  81.833  1.00 38.11      A    N  
ATOM   3453  CA  GLU A 445     -34.694 -16.966  80.800  1.00 36.58      A    C  
ATOM   3454  C   GLU A 445     -34.244 -16.322  79.494  1.00 33.10      A    C  
ATOM   3455  O   GLU A 445     -34.440 -16.919  78.415  1.00 31.35      A    O  
ATOM   3456  CB  GLU A 445     -36.051 -16.356  81.241  1.00 37.47      A    C  
ATOM   3457  CG  GLU A 445     -36.864 -17.145  82.261  1.00 38.34      A    C  
ATOM   3458  CD  GLU A 445     -36.138 -17.295  83.600  1.00 46.48      A    C  
ATOM   3459  OE1 GLU A 445     -35.334 -16.394  83.971  1.00 50.13      A    O  
ATOM   3460  OE2 GLU A 445     -36.343 -18.323  84.291  1.00 47.33      A    O1-
ATOM   3461  N   GLU A 446     -33.645 -15.127  79.598  1.00 28.09      A    N  
ATOM   3462  CA  GLU A 446     -33.169 -14.407  78.410  1.00 29.15      A    C  
ATOM   3463  C   GLU A 446     -32.127 -15.178  77.590  1.00 30.76      A    C  
ATOM   3464  O   GLU A 446     -32.150 -15.119  76.355  1.00 29.74      A    O  
ATOM   3465  CB  GLU A 446     -32.693 -13.016  78.752  1.00 29.58      A    C  
ATOM   3466  CG  GLU A 446     -33.812 -12.145  79.321  1.00 30.68      A    C  
ATOM   3467  CD  GLU A 446     -33.311 -10.913  80.031  1.00 31.02      A    C  
ATOM   3468  OE1 GLU A 446     -32.122 -10.867  80.399  1.00 33.14      A    O  
ATOM   3469  OE2 GLU A 446     -34.107  -9.978  80.214  1.00 34.92      A    O1-
ATOM   3470  N   ILE A 447     -31.265 -15.933  78.268  1.00 30.18      A    N  
ATOM   3471  CA  ILE A 447     -30.341 -16.863  77.617  1.00 30.36      A    C  
ATOM   3472  C   ILE A 447     -31.107 -17.964  76.859  1.00 32.05      A    C  
ATOM   3473  O   ILE A 447     -30.763 -18.299  75.699  1.00 31.76      A    O  
ATOM   3474  CB  ILE A 447     -29.394 -17.542  78.645  1.00 30.50      A    C  
ATOM   3475  CG1 ILE A 447     -28.415 -16.539  79.275  1.00 30.71      A    C  
ATOM   3476  CG2 ILE A 447     -28.652 -18.711  78.008  1.00 30.64      A    C  
ATOM   3477  CD1 ILE A 447     -27.291 -16.028  78.373  1.00 31.76      A    C  
ATOM   3478  N   GLN A 448     -32.134 -18.519  77.506  1.00 30.22      A    N  
ATOM   3479  CA  GLN A 448     -32.914 -19.609  76.908  1.00 33.31      A    C  
ATOM   3480  C   GLN A 448     -33.707 -19.190  75.655  1.00 36.34      A    C  
ATOM   3481  O   GLN A 448     -33.772 -19.958  74.694  1.00 36.81      A    O  
ATOM   3482  CB  GLN A 448     -33.851 -20.271  77.916  1.00 32.43      A    C  
ATOM   3483  CG  GLN A 448     -33.138 -21.019  79.033  1.00 36.35      A    C  
ATOM   3484  CD  GLN A 448     -32.005 -21.916  78.550  1.00 36.52      A    C  
ATOM   3485  NE2 GLN A 448     -30.861 -21.851  79.241  1.00 38.47      A    N  
ATOM   3486  OE1 GLN A 448     -32.155 -22.662  77.585  1.00 35.40      A    O  
ATOM   3487  N   PHE A 449     -34.301 -17.990  75.665  1.00 34.50      A    N  
ATOM   3488  CA  PHE A 449     -34.897 -17.445  74.448  1.00 32.90      A    C  
ATOM   3489  C   PHE A 449     -33.868 -17.452  73.294  1.00 31.21      A    C  
ATOM   3490  O   PHE A 449     -34.150 -17.989  72.218  1.00 27.45      A    O  
ATOM   3491  CB  PHE A 449     -35.478 -16.045  74.691  1.00 34.67      A    C  
ATOM   3492  CG  PHE A 449     -36.015 -15.386  73.451  1.00 33.52      A    C  
ATOM   3493  CD1 PHE A 449     -35.173 -14.685  72.601  1.00 35.41      A    C  
ATOM   3494  CD2 PHE A 449     -37.365 -15.467  73.137  1.00 33.87      A    C  
ATOM   3495  CE1 PHE A 449     -35.667 -14.079  71.458  1.00 37.08      A    C  
ATOM   3496  CE2 PHE A 449     -37.868 -14.877  71.997  1.00 34.27      A    C  
ATOM   3497  CZ  PHE A 449     -37.017 -14.181  71.151  1.00 36.59      A    C  
ATOM   3498  N   TYR A 450     -32.671 -16.897  73.518  1.00 29.64      A    N  
ATOM   3499  CA  TYR A 450     -31.626 -16.985  72.478  1.00 28.54      A    C  
ATOM   3500  C   TYR A 450     -31.377 -18.434  72.083  1.00 29.82      A    C  
ATOM   3501  O   TYR A 450     -31.405 -18.765  70.903  1.00 31.91      A    O  
ATOM   3502  CB  TYR A 450     -30.314 -16.335  72.889  1.00 26.41      A    C  
ATOM   3503  CG  TYR A 450     -30.291 -14.816  72.869  1.00 26.28      A    C  
ATOM   3504  CD1 TYR A 450     -30.629 -14.089  74.001  1.00 25.72      A    C  
ATOM   3505  CD2 TYR A 450     -29.904 -14.112  71.733  1.00 25.90      A    C  
ATOM   3506  CE1 TYR A 450     -30.603 -12.703  73.999  1.00 25.86      A    C  
ATOM   3507  CE2 TYR A 450     -29.867 -12.723  71.722  1.00 24.39      A    C  
ATOM   3508  CZ  TYR A 450     -30.199 -12.022  72.853  1.00 24.79      A    C  
ATOM   3509  OH  TYR A 450     -30.141 -10.633  72.873  1.00 25.04      A    O  
ATOM   3510  N   VAL A 451     -31.159 -19.301  73.076  1.00 30.54      A    N  
ATOM   3511  CA  VAL A 451     -30.944 -20.711  72.832  1.00 28.19      A    C  
ATOM   3512  C   VAL A 451     -32.045 -21.236  71.886  1.00 29.00      A    C  
ATOM   3513  O   VAL A 451     -31.754 -21.860  70.851  1.00 25.82      A    O  
ATOM   3514  CB  VAL A 451     -30.877 -21.484  74.174  1.00 29.33      A    C  
ATOM   3515  CG1 VAL A 451     -31.142 -22.974  74.004  1.00 27.26      A    C  
ATOM   3516  CG2 VAL A 451     -29.510 -21.282  74.806  1.00 30.48      A    C  
ATOM   3517  N   GLN A 452     -33.302 -20.941  72.211  1.00 29.55      A    N  
ATOM   3518  CA  GLN A 452     -34.401 -21.488  71.430  1.00 32.12      A    C  
ATOM   3519  C   GLN A 452     -34.342 -20.934  69.991  1.00 30.81      A    C  
ATOM   3520  O   GLN A 452     -34.496 -21.695  69.017  1.00 30.78      A    O  
ATOM   3521  CB  GLN A 452     -35.768 -21.307  72.126  1.00 34.32      A    C  
ATOM   3522  CG  GLN A 452     -36.593 -20.132  71.613  1.00 46.85      A    C  
ATOM   3523  CD  GLN A 452     -37.719 -19.672  72.556  1.00 58.07      A    C  
ATOM   3524  NE2 GLN A 452     -38.683 -18.922  71.982  1.00 55.26      A    N  
ATOM   3525  OE1 GLN A 452     -37.727 -19.965  73.781  1.00 57.45      A    O  
ATOM   3526  N   GLN A 453     -34.062 -19.637  69.862  1.00 27.75      A    N  
ATOM   3527  CA  GLN A 453     -33.938 -19.024  68.540  1.00 28.27      A    C  
ATOM   3528  C   GLN A 453     -32.951 -19.800  67.699  1.00 27.59      A    C  
ATOM   3529  O   GLN A 453     -33.321 -20.324  66.653  1.00 29.06      A    O  
ATOM   3530  CB  GLN A 453     -33.548 -17.540  68.601  1.00 27.10      A    C  
ATOM   3531  CG  GLN A 453     -34.642 -16.632  69.170  1.00 26.70      A    C  
ATOM   3532  CD  GLN A 453     -35.888 -16.675  68.336  1.00 26.04      A    C  
ATOM   3533  NE2 GLN A 453     -36.987 -17.093  68.924  1.00 25.80      A    N  
ATOM   3534  OE1 GLN A 453     -35.850 -16.352  67.161  1.00 29.00      A    O  
ATOM   3535  N   PHE A 454     -31.731 -19.952  68.193  1.00 26.68      A    N  
ATOM   3536  CA  PHE A 454     -30.695 -20.596  67.386  1.00 29.34      A    C  
ATOM   3537  C   PHE A 454     -30.930 -22.095  67.079  1.00 31.71      A    C  
ATOM   3538  O   PHE A 454     -30.267 -22.659  66.195  1.00 30.50      A    O  
ATOM   3539  CB  PHE A 454     -29.291 -20.278  67.929  1.00 26.82      A    C  
ATOM   3540  CG  PHE A 454     -28.868 -18.851  67.665  1.00 25.77      A    C  
ATOM   3541  CD1 PHE A 454     -29.416 -17.793  68.408  1.00 23.88      A    C  
ATOM   3542  CD2 PHE A 454     -27.954 -18.551  66.653  1.00 24.63      A    C  
ATOM   3543  CE1 PHE A 454     -29.047 -16.478  68.162  1.00 22.95      A    C  
ATOM   3544  CE2 PHE A 454     -27.587 -17.226  66.395  1.00 22.97      A    C  
ATOM   3545  CZ  PHE A 454     -28.138 -16.195  67.150  1.00 22.73      A    C  
ATOM   3546  N   LYS A 455     -31.893 -22.712  67.778  1.00 33.11      A    N  
ATOM   3547  CA  LYS A 455     -32.318 -24.085  67.481  1.00 35.37      A    C  
ATOM   3548  C   LYS A 455     -32.984 -24.193  66.119  1.00 35.13      A    C  
ATOM   3549  O   LYS A 455     -32.991 -25.286  65.526  1.00 32.85      A    O  
ATOM   3550  CB  LYS A 455     -33.277 -24.650  68.546  1.00 37.41      A    C  
ATOM   3551  CG  LYS A 455     -32.582 -25.265  69.746  1.00 42.95      A    C  
ATOM   3552  CD  LYS A 455     -33.563 -25.746  70.807  1.00 43.08      A    C  
ATOM   3553  CE  LYS A 455     -32.807 -26.264  72.018  1.00 43.72      A    C  
ATOM   3554  NZ  LYS A 455     -33.350 -27.554  72.542  1.00 46.54      A    N1+
ATOM   3555  N   LYS A 456     -33.571 -23.088  65.640  1.00 33.53      A    N  
ATOM   3556  CA  LYS A 456     -34.175 -23.108  64.318  1.00 31.80      A    C  
ATOM   3557  C   LYS A 456     -33.081 -23.310  63.275  1.00 32.65      A    C  
ATOM   3558  O   LYS A 456     -33.113 -24.287  62.559  1.00 33.88      A    O  
ATOM   3559  CB  LYS A 456     -35.012 -21.876  64.018  1.00 31.01      A    C  
ATOM   3560  CG  LYS A 456     -35.919 -21.483  65.146  1.00 31.90      A    C  
ATOM   3561  CD  LYS A 456     -36.507 -20.107  64.890  1.00 35.57      A    C  
ATOM   3562  CE  LYS A 456     -37.379 -19.631  66.056  1.00 36.68      A    C  
ATOM   3563  NZ  LYS A 456     -38.473 -20.588  66.386  1.00 33.03      A    N1+
ATOM   3564  N   SER A 457     -32.084 -22.436  63.199  1.00 32.66      A    N  
ATOM   3565  CA  SER A 457     -31.161 -22.550  62.059  1.00 29.22      A    C  
ATOM   3566  C   SER A 457     -29.681 -22.648  62.355  1.00 28.55      A    C  
ATOM   3567  O   SER A 457     -28.893 -22.715  61.425  1.00 30.76      A    O  
ATOM   3568  CB  SER A 457     -31.424 -21.416  61.086  1.00 27.43      A    C  
ATOM   3569  OG  SER A 457     -32.819 -21.335  60.899  1.00 27.27      A    O  
ATOM   3570  N   GLY A 458     -29.311 -22.641  63.634  1.00 27.96      A    N  
ATOM   3571  CA  GLY A 458     -27.915 -22.693  64.051  1.00 29.29      A    C  
ATOM   3572  C   GLY A 458     -27.073 -21.557  63.480  1.00 29.75      A    C  
ATOM   3573  O   GLY A 458     -27.581 -20.482  63.184  1.00 29.58      A    O  
ATOM   3574  N   PHE A 459     -25.784 -21.815  63.307  1.00 28.30      A    N  
ATOM   3575  CA  PHE A 459     -24.839 -20.757  63.111  1.00 26.82      A    C  
ATOM   3576  C   PHE A 459     -24.313 -20.675  61.706  1.00 28.49      A    C  
ATOM   3577  O   PHE A 459     -23.460 -19.837  61.449  1.00 31.46      A    O  
ATOM   3578  CB  PHE A 459     -23.682 -20.926  64.084  1.00 25.14      A    C  
ATOM   3579  CG  PHE A 459     -23.948 -20.353  65.447  1.00 23.17      A    C  
ATOM   3580  CD1 PHE A 459     -24.754 -21.028  66.359  1.00 21.16      A    C  
ATOM   3581  CD2 PHE A 459     -23.379 -19.129  65.820  1.00 23.73      A    C  
ATOM   3582  CE1 PHE A 459     -24.989 -20.505  67.611  1.00 21.32      A    C  
ATOM   3583  CE2 PHE A 459     -23.609 -18.595  67.084  1.00 24.04      A    C  
ATOM   3584  CZ  PHE A 459     -24.424 -19.285  67.980  1.00 22.92      A    C  
ATOM   3585  N   ARG A 460     -24.805 -21.520  60.796  1.00 29.72      A    N  
ATOM   3586  CA  ARG A 460     -24.383 -21.465  59.384  1.00 29.95      A    C  
ATOM   3587  C   ARG A 460     -24.654 -20.094  58.728  1.00 30.59      A    C  
ATOM   3588  O   ARG A 460     -23.715 -19.411  58.309  1.00 32.10      A    O  
ATOM   3589  CB  ARG A 460     -25.055 -22.562  58.581  1.00 31.69      A    C  
ATOM   3590  CG  ARG A 460     -24.337 -22.840  57.286  1.00 33.26      A    C  
ATOM   3591  CD  ARG A 460     -25.258 -23.427  56.232  1.00 35.74      A    C  
ATOM   3592  NE  ARG A 460     -24.501 -23.505  54.985  1.00 39.10      A    N  
ATOM   3593  CZ  ARG A 460     -24.175 -24.630  54.340  1.00 39.10      A    C  
ATOM   3594  NH1 ARG A 460     -23.440 -24.553  53.222  1.00 37.40      A    N1+
ATOM   3595  NH2 ARG A 460     -24.591 -25.815  54.789  1.00 37.21      A    N  
ATOM   3596  N   GLY A 461     -25.926 -19.702  58.630  1.00 28.54      A    N  
ATOM   3597  CA  GLY A 461     -26.302 -18.336  58.198  1.00 28.44      A    C  
ATOM   3598  C   GLY A 461     -25.602 -17.174  58.934  1.00 26.03      A    C  
ATOM   3599  O   GLY A 461     -24.999 -16.319  58.295  1.00 27.59      A    O  
ATOM   3600  N   PRO A 462     -25.687 -17.117  60.278  1.00 25.55      A    N  
ATOM   3601  CA  PRO A 462     -24.895 -16.051  60.949  1.00 24.29      A    C  
ATOM   3602  C   PRO A 462     -23.424 -16.009  60.535  1.00 22.03      A    C  
ATOM   3603  O   PRO A 462     -22.943 -14.957  60.171  1.00 22.22      A    O  
ATOM   3604  CB  PRO A 462     -25.053 -16.367  62.450  1.00 23.12      A    C  
ATOM   3605  CG  PRO A 462     -26.382 -17.059  62.525  1.00 22.73      A    C  
ATOM   3606  CD  PRO A 462     -26.552 -17.846  61.237  1.00 22.86      A    C  
ATOM   3607  N   LEU A 463     -22.736 -17.142  60.550  1.00 23.47      A    N  
ATOM   3608  CA  LEU A 463     -21.319 -17.222  60.136  1.00 23.38      A    C  
ATOM   3609  C   LEU A 463     -21.073 -16.796  58.711  1.00 25.13      A    C  
ATOM   3610  O   LEU A 463     -20.100 -16.111  58.436  1.00 28.16      A    O  
ATOM   3611  CB  LEU A 463     -20.738 -18.607  60.383  1.00 22.00      A    C  
ATOM   3612  CG  LEU A 463     -20.484 -18.846  61.868  1.00 23.16      A    C  
ATOM   3613  CD1 LEU A 463     -20.407 -20.324  62.208  1.00 24.82      A    C  
ATOM   3614  CD2 LEU A 463     -19.245 -18.117  62.391  1.00 23.74      A    C  
ATOM   3615  N   ASN A 464     -21.977 -17.143  57.798  1.00 28.24      A    N  
ATOM   3616  CA  ASN A 464     -21.814 -16.717  56.398  1.00 28.75      A    C  
ATOM   3617  C   ASN A 464     -21.559 -15.231  56.206  1.00 26.89      A    C  
ATOM   3618  O   ASN A 464     -20.909 -14.866  55.248  1.00 27.85      A    O  
ATOM   3619  CB  ASN A 464     -22.947 -17.223  55.501  1.00 29.09      A    C  
ATOM   3620  CG  ASN A 464     -22.969 -18.745  55.376  1.00 29.95      A    C  
ATOM   3621  ND2 ASN A 464     -23.935 -19.247  54.627  1.00 28.93      A    N  
ATOM   3622  OD1 ASN A 464     -22.137 -19.460  55.954  1.00 29.85      A    O  
ATOM   3623  N   TRP A 465     -22.011 -14.388  57.133  1.00 26.85      A    N  
ATOM   3624  CA  TRP A 465     -21.759 -12.930  57.048  1.00 29.27      A    C  
ATOM   3625  C   TRP A 465     -20.234 -12.647  56.989  1.00 31.56      A    C  
ATOM   3626  O   TRP A 465     -19.773 -11.745  56.249  1.00 33.86      A    O  
ATOM   3627  CB  TRP A 465     -22.400 -12.171  58.226  1.00 29.25      A    C  
ATOM   3628  CG  TRP A 465     -23.934 -12.086  58.271  1.00 30.66      A    C  
ATOM   3629  CD1 TRP A 465     -24.832 -13.137  58.280  1.00 32.20      A    C  
ATOM   3630  CD2 TRP A 465     -24.731 -10.891  58.366  1.00 29.15      A    C  
ATOM   3631  CE2 TRP A 465     -26.087 -11.287  58.414  1.00 30.27      A    C  
ATOM   3632  CE3 TRP A 465     -24.428  -9.531  58.434  1.00 29.67      A    C  
ATOM   3633  NE1 TRP A 465     -26.126 -12.659  58.354  1.00 31.08      A    N  
ATOM   3634  CZ2 TRP A 465     -27.142 -10.357  58.511  1.00 31.78      A    C  
ATOM   3635  CZ3 TRP A 465     -25.487  -8.600  58.528  1.00 31.13      A    C  
ATOM   3636  CH2 TRP A 465     -26.822  -9.024  58.568  1.00 30.98      A    C  
ATOM   3637  N   TYR A 466     -19.459 -13.443  57.744  1.00 29.02      A    N  
ATOM   3638  CA  TYR A 466     -18.002 -13.341  57.750  1.00 26.35      A    C  
ATOM   3639  C   TYR A 466     -17.338 -13.950  56.536  1.00 26.23      A    C  
ATOM   3640  O   TYR A 466     -16.124 -13.882  56.433  1.00 27.11      A    O  
ATOM   3641  CB  TYR A 466     -17.417 -14.027  58.969  1.00 27.26      A    C  
ATOM   3642  CG  TYR A 466     -17.662 -13.307  60.273  1.00 28.72      A    C  
ATOM   3643  CD1 TYR A 466     -16.814 -12.292  60.699  1.00 28.71      A    C  
ATOM   3644  CD2 TYR A 466     -18.724 -13.658  61.089  1.00 29.33      A    C  
ATOM   3645  CE1 TYR A 466     -17.024 -11.635  61.890  1.00 29.28      A    C  
ATOM   3646  CE2 TYR A 466     -18.945 -13.011  62.297  1.00 30.31      A    C  
ATOM   3647  CZ  TYR A 466     -18.097 -11.999  62.686  1.00 31.06      A    C  
ATOM   3648  OH  TYR A 466     -18.317 -11.335  63.881  1.00 33.73      A    O  
ATOM   3649  N   ARG A 467     -18.100 -14.541  55.617  1.00 25.40      A    N  
ATOM   3650  CA  ARG A 467     -17.473 -15.367  54.565  1.00 25.95      A    C  
ATOM   3651  C   ARG A 467     -17.528 -14.781  53.139  1.00 26.24      A    C  
ATOM   3652  O   ARG A 467     -17.365 -15.500  52.155  1.00 26.51      A    O  
ATOM   3653  CB  ARG A 467     -17.993 -16.830  54.587  1.00 25.17      A    C  
ATOM   3654  CG  ARG A 467     -17.588 -17.603  55.829  1.00 26.19      A    C  
ATOM   3655  CD  ARG A 467     -18.201 -18.996  55.935  1.00 25.90      A    C  
ATOM   3656  NE  ARG A 467     -17.776 -19.593  57.206  1.00 27.34      A    N  
ATOM   3657  CZ  ARG A 467     -18.520 -20.413  57.962  1.00 28.34      A    C  
ATOM   3658  NH1 ARG A 467     -18.057 -20.866  59.126  1.00 26.92      A    N1+
ATOM   3659  NH2 ARG A 467     -19.738 -20.772  57.573  1.00 27.45      A    N  
ATOM   3660  N   ASN A 468     -17.760 -13.487  53.027  1.00 27.15      A    N  
ATOM   3661  CA  ASN A 468     -17.752 -12.839  51.725  1.00 27.05      A    C  
ATOM   3662  C   ASN A 468     -16.774 -11.658  51.710  1.00 30.05      A    C  
ATOM   3663  O   ASN A 468     -17.094 -10.629  51.102  1.00 31.52      A    O  
ATOM   3664  CB  ASN A 468     -19.124 -12.280  51.437  1.00 25.66      A    C  
ATOM   3665  CG  ASN A 468     -20.177 -13.344  51.284  1.00 27.38      A    C  
ATOM   3666  ND2 ASN A 468     -20.869 -13.679  52.372  1.00 24.50      A    N  
ATOM   3667  OD1 ASN A 468     -20.411 -13.822  50.174  1.00 30.71      A    O  
ATOM   3668  N   MET A 469     -15.616 -11.785  52.378  1.00 31.24      A    N  
ATOM   3669  CA  MET A 469     -14.701 -10.636  52.581  1.00 34.72      A    C  
ATOM   3670  C   MET A 469     -14.314 -10.003  51.236  1.00 34.89      A    C  
ATOM   3671  O   MET A 469     -14.545  -8.810  51.017  1.00 32.67      A    O  
ATOM   3672  CB  MET A 469     -13.458 -10.997  53.436  1.00 36.45      A    C  
ATOM   3673  CG  MET A 469     -13.697 -11.370  54.907  1.00 39.85      A    C  
ATOM   3674  SD  MET A 469     -14.690 -10.186  55.864  1.00 55.17      A    S  
ATOM   3675  CE  MET A 469     -14.474 -10.762  57.553  1.00 45.82      A    C  
ATOM   3676  N   GLU A 470     -13.793 -10.830  50.331  1.00 37.66      A    N  
ATOM   3677  CA  GLU A 470     -13.351 -10.400  49.001  1.00 40.37      A    C  
ATOM   3678  C   GLU A 470     -14.475  -9.772  48.187  1.00 40.00      A    C  
ATOM   3679  O   GLU A 470     -14.305  -8.696  47.614  1.00 41.66      A    O  
ATOM   3680  CB  GLU A 470     -12.726 -11.570  48.225  1.00 42.63      A    C  
ATOM   3681  CG  GLU A 470     -11.448 -12.151  48.848  1.00 51.85      A    C  
ATOM   3682  CD  GLU A 470     -10.195 -11.281  48.662  1.00 56.91      A    C  
ATOM   3683  OE1 GLU A 470      -9.935 -10.829  47.518  1.00 53.31      A    O  
ATOM   3684  OE2 GLU A 470      -9.454 -11.066  49.667  1.00 62.60      A    O1-
ATOM   3685  N   ARG A 471     -15.619 -10.443  48.142  1.00 38.11      A    N  
ATOM   3686  CA  ARG A 471     -16.786  -9.936  47.420  1.00 39.45      A    C  
ATOM   3687  C   ARG A 471     -17.307  -8.570  47.979  1.00 36.52      A    C  
ATOM   3688  O   ARG A 471     -17.623  -7.663  47.202  1.00 31.96      A    O  
ATOM   3689  CB  ARG A 471     -17.887 -11.005  47.401  1.00 41.09      A    C  
ATOM   3690  CG  ARG A 471     -18.985 -10.731  46.395  1.00 50.02      A    C  
ATOM   3691  CD  ARG A 471     -20.166 -11.675  46.567  1.00 58.30      A    C  
ATOM   3692  NE  ARG A 471     -19.939 -13.003  45.978  1.00 66.17      A    N  
ATOM   3693  CZ  ARG A 471     -19.452 -14.074  46.617  1.00 64.75      A    C  
ATOM   3694  NH1 ARG A 471     -19.309 -15.210  45.946  1.00 65.34      A    N1+
ATOM   3695  NH2 ARG A 471     -19.106 -14.031  47.905  1.00 60.29      A    N  
ATOM   3696  N   ASN A 472     -17.358  -8.434  49.308  1.00 33.01      A    N  
ATOM   3697  CA  ASN A 472     -17.757  -7.178  49.957  1.00 34.98      A    C  
ATOM   3698  C   ASN A 472     -16.771  -6.044  49.661  1.00 38.64      A    C  
ATOM   3699  O   ASN A 472     -17.192  -4.886  49.486  1.00 36.99      A    O  
ATOM   3700  CB  ASN A 472     -17.870  -7.309  51.492  1.00 32.72      A    C  
ATOM   3701  CG  ASN A 472     -19.005  -8.223  51.962  1.00 31.20      A    C  
ATOM   3702  ND2 ASN A 472     -18.982  -8.520  53.238  1.00 30.90      A    N  
ATOM   3703  OD1 ASN A 472     -19.880  -8.651  51.207  1.00 30.32      A    O  
ATOM   3704  N   TRP A 473     -15.469  -6.381  49.632  1.00 37.33      A    N  
ATOM   3705  CA  TRP A 473     -14.371  -5.437  49.372  1.00 32.97      A    C  
ATOM   3706  C   TRP A 473     -14.465  -4.892  47.936  1.00 34.81      A    C  
ATOM   3707  O   TRP A 473     -14.443  -3.672  47.713  1.00 32.76      A    O  
ATOM   3708  CB  TRP A 473     -13.054  -6.151  49.650  1.00 33.65      A    C  
ATOM   3709  CG  TRP A 473     -11.797  -5.457  49.238  1.00 36.55      A    C  
ATOM   3710  CD1 TRP A 473     -11.154  -4.452  49.910  1.00 36.51      A    C  
ATOM   3711  CD2 TRP A 473     -10.989  -5.753  48.091  1.00 37.12      A    C  
ATOM   3712  CE2 TRP A 473      -9.891  -4.864  48.110  1.00 39.29      A    C  
ATOM   3713  CE3 TRP A 473     -11.094  -6.677  47.039  1.00 42.87      A    C  
ATOM   3714  NE1 TRP A 473     -10.019  -4.078  49.226  1.00 38.37      A    N  
ATOM   3715  CZ2 TRP A 473      -8.897  -4.868  47.121  1.00 42.93      A    C  
ATOM   3716  CZ3 TRP A 473     -10.104  -6.688  46.051  1.00 46.64      A    C  
ATOM   3717  CH2 TRP A 473      -9.016  -5.787  46.105  1.00 47.77      A    C  
ATOM   3718  N   LYS A 474     -14.627  -5.787  46.962  1.00 34.95      A    N  
ATOM   3719  CA  LYS A 474     -14.871  -5.357  45.590  1.00 35.33      A    C  
ATOM   3720  C   LYS A 474     -16.040  -4.395  45.504  1.00 35.74      A    C  
ATOM   3721  O   LYS A 474     -15.972  -3.408  44.783  1.00 39.15      A    O  
ATOM   3722  CB  LYS A 474     -15.145  -6.550  44.684  1.00 39.50      A    C  
ATOM   3723  CG  LYS A 474     -13.893  -7.310  44.320  1.00 42.96      A    C  
ATOM   3724  CD  LYS A 474     -14.183  -8.531  43.482  1.00 44.84      A    C  
ATOM   3725  CE  LYS A 474     -12.931  -9.396  43.491  1.00 51.73      A    C  
ATOM   3726  NZ  LYS A 474     -12.955 -10.528  42.529  1.00 56.06      A    N1+
ATOM   3727  N   TRP A 475     -17.117  -4.688  46.229  1.00 34.62      A    N  
ATOM   3728  CA  TRP A 475     -18.346  -3.861  46.192  1.00 33.01      A    C  
ATOM   3729  C   TRP A 475     -18.153  -2.539  46.938  1.00 30.74      A    C  
ATOM   3730  O   TRP A 475     -18.539  -1.486  46.440  1.00 31.99      A    O  
ATOM   3731  CB  TRP A 475     -19.530  -4.669  46.748  1.00 32.29      A    C  
ATOM   3732  CG  TRP A 475     -20.891  -4.006  46.752  1.00 32.86      A    C  
ATOM   3733  CD1 TRP A 475     -21.701  -3.761  45.663  1.00 31.39      A    C  
ATOM   3734  CD2 TRP A 475     -21.630  -3.577  47.898  1.00 33.25      A    C  
ATOM   3735  CE2 TRP A 475     -22.860  -3.051  47.425  1.00 33.60      A    C  
ATOM   3736  CE3 TRP A 475     -21.365  -3.555  49.276  1.00 34.26      A    C  
ATOM   3737  NE1 TRP A 475     -22.866  -3.177  46.057  1.00 29.61      A    N  
ATOM   3738  CZ2 TRP A 475     -23.832  -2.514  48.289  1.00 31.87      A    C  
ATOM   3739  CZ3 TRP A 475     -22.321  -3.026  50.130  1.00 34.32      A    C  
ATOM   3740  CH2 TRP A 475     -23.551  -2.516  49.628  1.00 32.38      A    C  
ATOM   3741  N   ALA A 476     -17.517  -2.595  48.104  1.00 28.98      A    N  
ATOM   3742  CA  ALA A 476     -17.180  -1.385  48.870  1.00 29.77      A    C  
ATOM   3743  C   ALA A 476     -16.311  -0.428  48.059  1.00 30.97      A    C  
ATOM   3744  O   ALA A 476     -16.519   0.787  48.112  1.00 32.50      A    O  
ATOM   3745  CB  ALA A 476     -16.507  -1.722  50.205  1.00 26.70      A    C  
ATOM   3746  N   CYS A 477     -15.342  -0.968  47.322  1.00 31.24      A    N  
ATOM   3747  CA  CYS A 477     -14.477  -0.136  46.466  1.00 32.77      A    C  
ATOM   3748  C   CYS A 477     -15.267   0.801  45.517  1.00 33.76      A    C  
ATOM   3749  O   CYS A 477     -14.811   1.913  45.177  1.00 33.44      A    O  
ATOM   3750  CB  CYS A 477     -13.416  -0.990  45.717  1.00 30.97      A    C  
ATOM   3751  SG  CYS A 477     -12.087  -1.621  46.810  1.00 30.82      A    S  
ATOM   3752  N   LYS A 478     -16.471   0.379  45.132  1.00 35.14      A    N  
ATOM   3753  CA  LYS A 478     -17.308   1.228  44.281  1.00 35.42      A    C  
ATOM   3754  C   LYS A 478     -17.694   2.522  44.988  1.00 32.07      A    C  
ATOM   3755  O   LYS A 478     -18.003   3.494  44.324  1.00 34.68      A    O  
ATOM   3756  CB  LYS A 478     -18.572   0.495  43.851  1.00 36.01      A    C  
ATOM   3757  CG  LYS A 478     -18.334  -0.770  43.050  1.00 41.38      A    C  
ATOM   3758  CD  LYS A 478     -19.677  -1.462  42.825  1.00 50.08      A    C  
ATOM   3759  CE  LYS A 478     -19.574  -2.621  41.843  1.00 55.94      A    C  
ATOM   3760  NZ  LYS A 478     -20.875  -3.351  41.754  1.00 53.94      A    N1+
ATOM   3761  N   SER A 479     -17.663   2.524  46.324  1.00 28.47      A    N  
ATOM   3762  CA  SER A 479     -18.150   3.643  47.126  1.00 27.06      A    C  
ATOM   3763  C   SER A 479     -17.050   4.590  47.542  1.00 27.83      A    C  
ATOM   3764  O   SER A 479     -17.306   5.528  48.311  1.00 28.20      A    O  
ATOM   3765  CB  SER A 479     -18.920   3.171  48.378  1.00 26.52      A    C  
ATOM   3766  OG  SER A 479     -18.070   2.730  49.438  1.00 22.59      A    O  
ATOM   3767  N   LEU A 480     -15.838   4.381  47.023  1.00 28.18      A    N  
ATOM   3768  CA  LEU A 480     -14.669   5.165  47.484  1.00 27.25      A    C  
ATOM   3769  C   LEU A 480     -14.707   6.648  47.113  1.00 26.83      A    C  
ATOM   3770  O   LEU A 480     -14.075   7.463  47.784  1.00 28.82      A    O  
ATOM   3771  CB  LEU A 480     -13.338   4.505  47.084  1.00 25.57      A    C  
ATOM   3772  CG  LEU A 480     -13.002   3.210  47.850  1.00 26.57      A    C  
ATOM   3773  CD1 LEU A 480     -11.912   2.444  47.105  1.00 27.07      A    C  
ATOM   3774  CD2 LEU A 480     -12.618   3.441  49.311  1.00 25.73      A    C  
ATOM   3775  N   GLY A 481     -15.487   7.006  46.096  1.00 27.67      A    N  
ATOM   3776  CA  GLY A 481     -15.642   8.418  45.713  1.00 28.74      A    C  
ATOM   3777  C   GLY A 481     -16.617   9.259  46.535  1.00 29.56      A    C  
ATOM   3778  O   GLY A 481     -16.642  10.492  46.418  1.00 28.72      A    O  
ATOM   3779  N   ARG A 482     -17.410   8.603  47.381  1.00 27.75      A    N  
ATOM   3780  CA  ARG A 482     -18.569   9.247  47.985  1.00 29.89      A    C  
ATOM   3781  C   ARG A 482     -18.280   9.733  49.401  1.00 30.44      A    C  
ATOM   3782  O   ARG A 482     -17.197   9.532  49.915  1.00 32.47      A    O  
ATOM   3783  CB  ARG A 482     -19.772   8.288  47.919  1.00 31.39      A    C  
ATOM   3784  CG  ARG A 482     -19.432   7.096  47.030  1.00 32.03      A    C  
ATOM   3785  CD  ARG A 482     -20.493   6.613  46.065  1.00 30.05      A    C  
ATOM   3786  NE  ARG A 482     -21.277   5.587  46.711  1.00 31.53      A    N  
ATOM   3787  CZ  ARG A 482     -21.735   4.476  46.144  1.00 32.03      A    C  
ATOM   3788  NH1 ARG A 482     -22.457   3.643  46.892  1.00 30.51      A    N1+
ATOM   3789  NH2 ARG A 482     -21.484   4.189  44.864  1.00 28.35      A    N  
ATOM   3790  N   LYS A 483     -19.227  10.436  50.000  1.00 33.06      A    N  
ATOM   3791  CA  LYS A 483     -19.190  10.716  51.438  1.00 34.04      A    C  
ATOM   3792  C   LYS A 483     -20.603  10.462  51.945  1.00 34.23      A    C  
ATOM   3793  O   LYS A 483     -21.565  10.532  51.160  1.00 36.15      A    O  
ATOM   3794  CB  LYS A 483     -18.755  12.153  51.742  1.00 34.82      A    C  
ATOM   3795  CG  LYS A 483     -17.293  12.442  51.449  1.00 36.39      A    C  
ATOM   3796  CD  LYS A 483     -16.890  13.852  51.862  1.00 36.60      A    C  
ATOM   3797  CE  LYS A 483     -15.652  14.306  51.089  1.00 36.22      A    C  
ATOM   3798  NZ  LYS A 483     -14.871  15.404  51.751  1.00 34.28      A    N1+
ATOM   3799  N   ILE A 484     -20.729  10.113  53.225  1.00 32.17      A    N  
ATOM   3800  CA  ILE A 484     -22.044  10.035  53.873  1.00 30.10      A    C  
ATOM   3801  C   ILE A 484     -22.395  11.453  54.337  1.00 30.42      A    C  
ATOM   3802  O   ILE A 484     -21.735  12.017  55.234  1.00 33.16      A    O  
ATOM   3803  CB  ILE A 484     -22.078   9.020  55.061  1.00 31.02      A    C  
ATOM   3804  CG1 ILE A 484     -21.877   7.565  54.554  1.00 29.89      A    C  
ATOM   3805  CG2 ILE A 484     -23.362   9.177  55.895  1.00 26.15      A    C  
ATOM   3806  CD1 ILE A 484     -21.430   6.573  55.619  1.00 26.83      A    C  
ATOM   3807  N   LEU A 485     -23.406  12.041  53.694  1.00 28.29      A    N  
ATOM   3808  CA  LEU A 485     -23.781  13.415  53.958  1.00 25.38      A    C  
ATOM   3809  C   LEU A 485     -25.172  13.482  54.584  1.00 26.06      A    C  
ATOM   3810  O   LEU A 485     -25.714  14.572  54.828  1.00 23.81      A    O  
ATOM   3811  CB  LEU A 485     -23.645  14.270  52.690  1.00 24.40      A    C  
ATOM   3812  CG  LEU A 485     -22.153  14.466  52.368  1.00 25.56      A    C  
ATOM   3813  CD1 LEU A 485     -21.889  14.733  50.891  1.00 27.71      A    C  
ATOM   3814  CD2 LEU A 485     -21.502  15.543  53.219  1.00 25.26      A    C  
ATOM   3815  N   ILE A 486     -25.761  12.312  54.838  1.00 24.93      A    N  
ATOM   3816  CA  ILE A 486     -27.074  12.279  55.485  1.00 23.68      A    C  
ATOM   3817  C   ILE A 486     -26.841  12.286  56.995  1.00 22.87      A    C  
ATOM   3818  O   ILE A 486     -25.749  11.967  57.436  1.00 24.79      A    O  
ATOM   3819  CB  ILE A 486     -27.939  11.071  55.013  1.00 23.42      A    C  
ATOM   3820  CG1 ILE A 486     -27.363   9.719  55.529  1.00 21.23      A    C  
ATOM   3821  CG2 ILE A 486     -28.179  11.148  53.501  1.00 22.84      A    C  
ATOM   3822  CD1 ILE A 486     -28.053   8.484  55.003  1.00 19.01      A    C  
ATOM   3823  N   PRO A 487     -27.851  12.651  57.799  1.00 21.86      A    N  
ATOM   3824  CA  PRO A 487     -27.513  12.746  59.244  1.00 20.52      A    C  
ATOM   3825  C   PRO A 487     -27.032  11.383  59.769  1.00 20.38      A    C  
ATOM   3826  O   PRO A 487     -27.553  10.365  59.340  1.00 21.62      A    O  
ATOM   3827  CB  PRO A 487     -28.850  13.143  59.903  1.00 21.79      A    C  
ATOM   3828  CG  PRO A 487     -29.793  13.500  58.762  1.00 21.36      A    C  
ATOM   3829  CD  PRO A 487     -29.287  12.860  57.509  1.00 19.75      A    C  
ATOM   3830  N   ALA A 488     -26.072  11.362  60.696  1.00 19.99      A    N  
ATOM   3831  CA  ALA A 488     -25.353  10.139  61.083  1.00 19.08      A    C  
ATOM   3832  C   ALA A 488     -24.708  10.250  62.459  1.00 20.37      A    C  
ATOM   3833  O   ALA A 488     -24.009  11.230  62.756  1.00 21.80      A    O  
ATOM   3834  CB  ALA A 488     -24.279   9.825  60.063  1.00 17.68      A    C  
ATOM   3835  N   LEU A 489     -24.885   9.217  63.280  1.00 20.47      A    N  
ATOM   3836  CA  LEU A 489     -24.409   9.208  64.671  1.00 20.62      A    C  
ATOM   3837  C   LEU A 489     -23.487   8.018  64.885  1.00 21.23      A    C  
ATOM   3838  O   LEU A 489     -23.766   6.935  64.421  1.00 19.08      A    O  
ATOM   3839  CB  LEU A 489     -25.609   9.100  65.626  1.00 19.62      A    C  
ATOM   3840  CG  LEU A 489     -25.410   8.951  67.133  1.00 19.95      A    C  
ATOM   3841  CD1 LEU A 489     -25.255  10.327  67.784  1.00 20.58      A    C  
ATOM   3842  CD2 LEU A 489     -26.605   8.245  67.750  1.00 18.94      A    C  
ATOM   3843  N   MET A 490     -22.394   8.229  65.599  1.00 23.74      A    N  
ATOM   3844  CA  MET A 490     -21.506   7.143  65.973  1.00 25.87      A    C  
ATOM   3845  C   MET A 490     -21.420   7.078  67.482  1.00 28.91      A    C  
ATOM   3846  O   MET A 490     -21.191   8.100  68.148  1.00 34.11      A    O  
ATOM   3847  CB  MET A 490     -20.115   7.378  65.411  1.00 25.89      A    C  
ATOM   3848  CG  MET A 490     -19.090   6.382  65.920  1.00 24.88      A    C  
ATOM   3849  SD  MET A 490     -19.220   4.911  64.915  1.00 25.29      A    S  
ATOM   3850  CE  MET A 490     -18.741   3.603  66.054  1.00 24.63      A    C  
ATOM   3851  N   VAL A 491     -21.603   5.890  68.038  1.00 29.56      A    N  
ATOM   3852  CA  VAL A 491     -21.576   5.727  69.494  1.00 27.85      A    C  
ATOM   3853  C   VAL A 491     -20.488   4.724  69.875  1.00 28.48      A    C  
ATOM   3854  O   VAL A 491     -20.578   3.528  69.584  1.00 27.04      A    O  
ATOM   3855  CB  VAL A 491     -22.934   5.252  70.054  1.00 28.64      A    C  
ATOM   3856  CG1 VAL A 491     -22.862   5.095  71.571  1.00 27.94      A    C  
ATOM   3857  CG2 VAL A 491     -24.065   6.203  69.655  1.00 27.67      A    C  
ATOM   3858  N   THR A 492     -19.453   5.222  70.531  1.00 27.81      A    N  
ATOM   3859  CA  THR A 492     -18.362   4.363  70.909  1.00 26.47      A    C  
ATOM   3860  C   THR A 492     -18.561   3.845  72.345  1.00 28.16      A    C  
ATOM   3861  O   THR A 492     -19.240   4.476  73.190  1.00 25.76      A    O  
ATOM   3862  CB  THR A 492     -17.072   5.125  70.802  1.00 25.94      A    C  
ATOM   3863  CG2 THR A 492     -16.682   5.340  69.332  1.00 23.12      A    C  
ATOM   3864  OG1 THR A 492     -17.276   6.376  71.452  1.00 30.07      A    O  
ATOM   3865  N   ALA A 493     -17.981   2.674  72.597  1.00 28.25      A    N  
ATOM   3866  CA  ALA A 493     -18.126   1.977  73.874  1.00 29.02      A    C  
ATOM   3867  C   ALA A 493     -16.746   1.842  74.497  1.00 29.75      A    C  
ATOM   3868  O   ALA A 493     -15.911   1.124  73.937  1.00 28.45      A    O  
ATOM   3869  CB  ALA A 493     -18.752   0.603  73.635  1.00 27.40      A    C  
ATOM   3870  N   GLU A 494     -16.492   2.520  75.629  1.00 31.44      A    N  
ATOM   3871  CA  GLU A 494     -15.109   2.600  76.165  1.00 34.02      A    C  
ATOM   3872  C   GLU A 494     -14.385   1.261  76.093  1.00 35.92      A    C  
ATOM   3873  O   GLU A 494     -13.284   1.188  75.539  1.00 38.26      A    O  
ATOM   3874  CB  GLU A 494     -15.079   3.132  77.604  1.00 36.44      A    C  
ATOM   3875  CG  GLU A 494     -13.694   3.140  78.274  1.00 37.71      A    C  
ATOM   3876  CD  GLU A 494     -13.708   3.684  79.718  1.00 40.16      A    C  
ATOM   3877  OE1 GLU A 494     -14.694   3.485  80.468  1.00 40.65      A    O  
ATOM   3878  OE2 GLU A 494     -12.725   4.330  80.118  1.00 40.02      A    O1-
ATOM   3879  N   LYS A 495     -15.057   0.205  76.584  1.00 36.33      A    N  
ATOM   3880  CA  LYS A 495     -14.457  -1.125  76.877  1.00 34.53      A    C  
ATOM   3881  C   LYS A 495     -14.833  -2.281  75.939  1.00 31.82      A    C  
ATOM   3882  O   LYS A 495     -14.822  -3.452  76.337  1.00 30.51      A    O  
ATOM   3883  CB  LYS A 495     -14.728  -1.513  78.347  1.00 34.62      A    C  
ATOM   3884  CG  LYS A 495     -13.977  -0.620  79.311  1.00 35.93      A    C  
ATOM   3885  CD  LYS A 495     -14.318  -0.906  80.755  1.00 39.41      A    C  
ATOM   3886  CE  LYS A 495     -13.618   0.143  81.602  1.00 41.17      A    C  
ATOM   3887  NZ  LYS A 495     -13.653  -0.211  83.040  1.00 41.84      A    N1+
ATOM   3888  N   ASP A 496     -15.169  -1.949  74.702  1.00 30.94      A    N  
ATOM   3889  CA  ASP A 496     -15.270  -2.958  73.667  1.00 31.57      A    C  
ATOM   3890  C   ASP A 496     -13.851  -3.164  73.189  1.00 32.26      A    C  
ATOM   3891  O   ASP A 496     -13.198  -2.259  72.654  1.00 30.83      A    O  
ATOM   3892  CB  ASP A 496     -16.175  -2.520  72.512  1.00 32.32      A    C  
ATOM   3893  CG  ASP A 496     -16.474  -3.659  71.531  1.00 31.20      A    C  
ATOM   3894  OD1 ASP A 496     -15.556  -4.418  71.188  1.00 29.28      A    O  
ATOM   3895  OD2 ASP A 496     -17.631  -3.779  71.073  1.00 32.80      A    O1-
ATOM   3896  N   PHE A 497     -13.352  -4.365  73.396  1.00 33.82      A    N  
ATOM   3897  CA  PHE A 497     -11.942  -4.563  73.213  1.00 36.69      A    C  
ATOM   3898  C   PHE A 497     -11.621  -5.019  71.818  1.00 36.45      A    C  
ATOM   3899  O   PHE A 497     -10.455  -5.173  71.474  1.00 37.64      A    O  
ATOM   3900  CB  PHE A 497     -11.414  -5.491  74.288  1.00 39.04      A    C  
ATOM   3901  CG  PHE A 497     -11.477  -4.884  75.659  1.00 38.30      A    C  
ATOM   3902  CD1 PHE A 497     -11.017  -3.574  75.871  1.00 38.46      A    C  
ATOM   3903  CD2 PHE A 497     -11.999  -5.603  76.735  1.00 38.76      A    C  
ATOM   3904  CE1 PHE A 497     -11.058  -2.998  77.141  1.00 39.51      A    C  
ATOM   3905  CE2 PHE A 497     -12.041  -5.041  78.008  1.00 41.41      A    C  
ATOM   3906  CZ  PHE A 497     -11.574  -3.731  78.212  1.00 42.45      A    C  
ATOM   3907  N   VAL A 498     -12.670  -5.191  71.016  1.00 33.62      A    N  
ATOM   3908  CA  VAL A 498     -12.544  -5.548  69.609  1.00 32.58      A    C  
ATOM   3909  C   VAL A 498     -12.842  -4.292  68.789  1.00 32.41      A    C  
ATOM   3910  O   VAL A 498     -12.061  -3.887  67.926  1.00 31.63      A    O  
ATOM   3911  CB  VAL A 498     -13.466  -6.749  69.244  1.00 30.99      A    C  
ATOM   3912  CG1 VAL A 498     -13.539  -6.978  67.749  1.00 31.43      A    C  
ATOM   3913  CG2 VAL A 498     -12.960  -8.016  69.908  1.00 31.35      A    C  
ATOM   3914  N   LEU A 499     -13.990  -3.682  69.063  1.00 32.05      A    N  
ATOM   3915  CA  LEU A 499     -14.369  -2.474  68.363  1.00 30.17      A    C  
ATOM   3916  C   LEU A 499     -14.041  -1.324  69.328  1.00 31.78      A    C  
ATOM   3917  O   LEU A 499     -14.913  -0.804  70.055  1.00 32.18      A    O  
ATOM   3918  CB  LEU A 499     -15.847  -2.520  67.917  1.00 27.30      A    C  
ATOM   3919  CG  LEU A 499     -16.351  -3.662  67.017  1.00 25.52      A    C  
ATOM   3920  CD1 LEU A 499     -17.846  -3.546  66.780  1.00 25.28      A    C  
ATOM   3921  CD2 LEU A 499     -15.647  -3.720  65.670  1.00 24.41      A    C  
ATOM   3922  N   VAL A 500     -12.757  -0.973  69.367  1.00 30.69      A    N  
ATOM   3923  CA  VAL A 500     -12.293   0.079  70.271  1.00 32.00      A    C  
ATOM   3924  C   VAL A 500     -12.651   1.452  69.689  1.00 32.56      A    C  
ATOM   3925  O   VAL A 500     -12.670   1.620  68.470  1.00 31.65      A    O  
ATOM   3926  CB  VAL A 500     -10.781  -0.041  70.608  1.00 32.08      A    C  
ATOM   3927  CG1 VAL A 500     -10.470  -1.409  71.200  1.00 29.65      A    C  
ATOM   3928  CG2 VAL A 500      -9.924   0.190  69.371  1.00 30.43      A    C  
ATOM   3929  N   PRO A 501     -12.990   2.419  70.565  1.00 32.42      A    N  
ATOM   3930  CA  PRO A 501     -13.271   3.802  70.195  1.00 31.17      A    C  
ATOM   3931  C   PRO A 501     -12.288   4.396  69.179  1.00 33.88      A    C  
ATOM   3932  O   PRO A 501     -12.726   4.900  68.138  1.00 35.31      A    O  
ATOM   3933  CB  PRO A 501     -13.191   4.528  71.532  1.00 29.80      A    C  
ATOM   3934  CG  PRO A 501     -13.739   3.521  72.484  1.00 32.27      A    C  
ATOM   3935  CD  PRO A 501     -13.350   2.154  71.974  1.00 30.52      A    C  
ATOM   3936  N   GLN A 502     -10.986   4.322  69.452  1.00 35.92      A    N  
ATOM   3937  CA  GLN A 502      -9.971   4.777  68.485  1.00 39.38      A    C  
ATOM   3938  C   GLN A 502     -10.167   4.266  67.039  1.00 35.69      A    C  
ATOM   3939  O   GLN A 502      -9.767   4.932  66.114  1.00 35.35      A    O  
ATOM   3940  CB  GLN A 502      -8.534   4.505  68.975  1.00 43.87      A    C  
ATOM   3941  CG  GLN A 502      -8.022   3.101  68.652  1.00 56.58      A    C  
ATOM   3942  CD  GLN A 502      -6.578   2.828  69.092  1.00 68.85      A    C  
ATOM   3943  NE2 GLN A 502      -5.966   1.799  68.496  1.00 65.39      A    N  
ATOM   3944  OE1 GLN A 502      -6.020   3.524  69.958  1.00 74.12      A    O  
ATOM   3945  N   MET A 503     -10.778   3.100  66.848  1.00 36.72      A    N  
ATOM   3946  CA  MET A 503     -11.009   2.562  65.494  1.00 37.20      A    C  
ATOM   3947  C   MET A 503     -11.832   3.532  64.651  1.00 34.59      A    C  
ATOM   3948  O   MET A 503     -11.699   3.557  63.422  1.00 32.86      A    O  
ATOM   3949  CB  MET A 503     -11.722   1.197  65.534  1.00 39.01      A    C  
ATOM   3950  CG  MET A 503     -10.823  -0.018  65.741  1.00 43.67      A    C  
ATOM   3951  SD  MET A 503     -11.513  -1.559  65.071  1.00 47.31      A    S  
ATOM   3952  CE  MET A 503     -10.960  -1.514  63.371  1.00 45.83      A    C  
ATOM   3953  N   SER A 504     -12.662   4.330  65.327  1.00 31.86      A    N  
ATOM   3954  CA  SER A 504     -13.586   5.269  64.682  1.00 30.92      A    C  
ATOM   3955  C   SER A 504     -13.001   6.666  64.426  1.00 32.19      A    C  
ATOM   3956  O   SER A 504     -13.653   7.492  63.815  1.00 33.70      A    O  
ATOM   3957  CB  SER A 504     -14.843   5.421  65.541  1.00 30.11      A    C  
ATOM   3958  OG  SER A 504     -14.607   6.317  66.635  1.00 29.70      A    O  
ATOM   3959  N   GLN A 505     -11.784   6.929  64.895  1.00 33.93      A    N  
ATOM   3960  CA  GLN A 505     -11.187   8.284  64.887  1.00 36.02      A    C  
ATOM   3961  C   GLN A 505     -11.019   8.975  63.525  1.00 35.15      A    C  
ATOM   3962  O   GLN A 505     -10.713  10.160  63.478  1.00 34.22      A    O  
ATOM   3963  CB  GLN A 505      -9.815   8.255  65.570  1.00 38.74      A    C  
ATOM   3964  CG  GLN A 505      -8.743   7.624  64.689  1.00 41.14      A    C  
ATOM   3965  CD  GLN A 505      -7.414   7.439  65.380  1.00 42.98      A    C  
ATOM   3966  NE2 GLN A 505      -6.543   6.650  64.760  1.00 42.26      A    N  
ATOM   3967  OE1 GLN A 505      -7.161   8.007  66.447  1.00 45.25      A    O  
ATOM   3968  N   HIS A 506     -11.170   8.246  62.429  1.00 36.26      A    N  
ATOM   3969  CA  HIS A 506     -11.005   8.875  61.131  1.00 39.46      A    C  
ATOM   3970  C   HIS A 506     -12.310   9.171  60.413  1.00 37.96      A    C  
ATOM   3971  O   HIS A 506     -12.320   9.842  59.363  1.00 36.32      A    O  
ATOM   3972  CB  HIS A 506     -10.008   8.106  60.259  1.00 44.56      A    C  
ATOM   3973  CG  HIS A 506      -8.592   8.296  60.700  1.00 52.83      A    C  
ATOM   3974  CD2 HIS A 506      -7.644   7.407  61.081  1.00 53.76      A    C  
ATOM   3975  ND1 HIS A 506      -8.024   9.550  60.832  1.00 54.94      A    N  
ATOM   3976  CE1 HIS A 506      -6.780   9.419  61.260  1.00 57.94      A    C  
ATOM   3977  NE2 HIS A 506      -6.523   8.130  61.414  1.00 57.19      A    N  
ATOM   3978  N   MET A 507     -13.406   8.703  61.013  1.00 35.90      A    N  
ATOM   3979  CA  MET A 507     -14.716   8.715  60.373  1.00 34.01      A    C  
ATOM   3980  C   MET A 507     -15.097  10.091  59.832  1.00 36.33      A    C  
ATOM   3981  O   MET A 507     -15.702  10.172  58.760  1.00 41.50      A    O  
ATOM   3982  CB  MET A 507     -15.792   8.129  61.284  1.00 30.96      A    C  
ATOM   3983  CG  MET A 507     -15.789   6.592  61.340  1.00 29.93      A    C  
ATOM   3984  SD  MET A 507     -16.954   5.918  62.555  1.00 29.79      A    S  
ATOM   3985  CE  MET A 507     -18.503   6.476  61.862  1.00 29.84      A    C  
ATOM   3986  N   GLU A 508     -14.701  11.164  60.521  1.00 32.53      A    N  
ATOM   3987  CA  GLU A 508     -14.976  12.508  60.029  1.00 31.53      A    C  
ATOM   3988  C   GLU A 508     -14.427  12.808  58.615  1.00 33.46      A    C  
ATOM   3989  O   GLU A 508     -14.993  13.648  57.912  1.00 33.17      A    O  
ATOM   3990  CB  GLU A 508     -14.611  13.599  61.060  1.00 29.53      A    C  
ATOM   3991  CG  GLU A 508     -15.653  13.740  62.171  1.00 27.68      A    C  
ATOM   3992  CD  GLU A 508     -15.387  12.842  63.361  1.00 29.42      A    C  
ATOM   3993  OE1 GLU A 508     -14.331  12.181  63.407  1.00 31.17      A    O  
ATOM   3994  OE2 GLU A 508     -16.220  12.801  64.282  1.00 31.25      A    O1-
ATOM   3995  N   ASP A 509     -13.380  12.114  58.173  1.00 34.02      A    N  
ATOM   3996  CA  ASP A 509     -12.966  12.217  56.749  1.00 37.02      A    C  
ATOM   3997  C   ASP A 509     -14.022  11.798  55.697  1.00 35.95      A    C  
ATOM   3998  O   ASP A 509     -13.991  12.299  54.569  1.00 37.63      A    O  
ATOM   3999  CB  ASP A 509     -11.638  11.483  56.480  1.00 40.50      A    C  
ATOM   4000  CG  ASP A 509     -10.506  11.984  57.363  1.00 41.33      A    C  
ATOM   4001  OD1 ASP A 509     -10.570  13.137  57.810  1.00 44.37      A    O  
ATOM   4002  OD2 ASP A 509      -9.556  11.223  57.619  1.00 44.53      A    O1-
ATOM   4003  N   TRP A 510     -14.953  10.914  56.069  1.00 31.82      A    N  
ATOM   4004  CA  TRP A 510     -15.956  10.371  55.132  1.00 31.73      A    C  
ATOM   4005  C   TRP A 510     -17.380  10.844  55.444  1.00 31.57      A    C  
ATOM   4006  O   TRP A 510     -18.304  10.777  54.597  1.00 27.45      A    O  
ATOM   4007  CB  TRP A 510     -15.954   8.836  55.189  1.00 33.71      A    C  
ATOM   4008  CG  TRP A 510     -14.712   8.207  54.700  1.00 35.52      A    C  
ATOM   4009  CD1 TRP A 510     -13.584   7.917  55.431  1.00 35.17      A    C  
ATOM   4010  CD2 TRP A 510     -14.452   7.783  53.360  1.00 38.58      A    C  
ATOM   4011  CE2 TRP A 510     -13.133   7.266  53.336  1.00 39.08      A    C  
ATOM   4012  CE3 TRP A 510     -15.200   7.804  52.165  1.00 39.47      A    C  
ATOM   4013  NE1 TRP A 510     -12.628   7.365  54.613  1.00 37.87      A    N  
ATOM   4014  CZ2 TRP A 510     -12.542   6.760  52.153  1.00 42.02      A    C  
ATOM   4015  CZ3 TRP A 510     -14.606   7.311  50.980  1.00 40.73      A    C  
ATOM   4016  CH2 TRP A 510     -13.296   6.786  50.990  1.00 41.09      A    C  
ATOM   4017  N   ILE A 511     -17.554  11.269  56.696  1.00 30.56      A    N  
ATOM   4018  CA  ILE A 511     -18.838  11.694  57.207  1.00 28.46      A    C  
ATOM   4019  C   ILE A 511     -18.599  12.969  58.009  1.00 31.28      A    C  
ATOM   4020  O   ILE A 511     -18.529  12.908  59.239  1.00 33.64      A    O  
ATOM   4021  CB  ILE A 511     -19.463  10.641  58.155  1.00 27.98      A    C  
ATOM   4022  CG1 ILE A 511     -18.954   9.193  57.855  1.00 25.67      A    C  
ATOM   4023  CG2 ILE A 511     -20.995  10.819  58.197  1.00 26.08      A    C  
ATOM   4024  CD1 ILE A 511     -19.616   8.103  58.677  1.00 22.21      A    C  
ATOM   4025  N   PRO A 512     -18.493  14.133  57.321  1.00 31.02      A    N  
ATOM   4026  CA  PRO A 512     -18.042  15.395  57.928  1.00 29.36      A    C  
ATOM   4027  C   PRO A 512     -18.963  15.998  58.983  1.00 29.68      A    C  
ATOM   4028  O   PRO A 512     -18.464  16.664  59.891  1.00 31.14      A    O  
ATOM   4029  CB  PRO A 512     -17.886  16.340  56.734  1.00 27.52      A    C  
ATOM   4030  CG  PRO A 512     -18.747  15.776  55.663  1.00 27.56      A    C  
ATOM   4031  CD  PRO A 512     -18.772  14.285  55.877  1.00 31.26      A    C  
ATOM   4032  N   HIS A 513     -20.267  15.744  58.887  1.00 28.33      A    N  
ATOM   4033  CA  HIS A 513     -21.233  16.242  59.883  1.00 27.73      A    C  
ATOM   4034  C   HIS A 513     -21.653  15.196  60.942  1.00 27.25      A    C  
ATOM   4035  O   HIS A 513     -22.676  15.330  61.618  1.00 25.50      A    O  
ATOM   4036  CB  HIS A 513     -22.428  16.875  59.144  1.00 30.34      A    C  
ATOM   4037  CG  HIS A 513     -22.010  17.969  58.194  1.00 34.92      A    C  
ATOM   4038  CD2 HIS A 513     -22.068  18.051  56.843  1.00 33.36      A    C  
ATOM   4039  ND1 HIS A 513     -21.401  19.139  58.623  1.00 34.42      A    N  
ATOM   4040  CE1 HIS A 513     -21.131  19.900  57.582  1.00 33.74      A    C  
ATOM   4041  NE2 HIS A 513     -21.526  19.263  56.493  1.00 36.69      A    N  
ATOM   4042  N   LEU A 514     -20.835  14.147  61.065  1.00 28.05      A    N  
ATOM   4043  CA  LEU A 514     -20.996  13.063  62.038  1.00 25.80      A    C  
ATOM   4044  C   LEU A 514     -21.146  13.555  63.461  1.00 26.99      A    C  
ATOM   4045  O   LEU A 514     -20.305  14.325  63.980  1.00 28.29      A    O  
ATOM   4046  CB  LEU A 514     -19.786  12.133  61.974  1.00 24.22      A    C  
ATOM   4047  CG  LEU A 514     -19.892  10.850  62.789  1.00 23.74      A    C  
ATOM   4048  CD1 LEU A 514     -20.893   9.883  62.146  1.00 23.08      A    C  
ATOM   4049  CD2 LEU A 514     -18.512  10.218  63.007  1.00 21.81      A    C  
ATOM   4050  N   LYS A 515     -22.207  13.078  64.095  1.00 26.53      A    N  
ATOM   4051  CA  LYS A 515     -22.436  13.291  65.506  1.00 27.26      A    C  
ATOM   4052  C   LYS A 515     -21.928  12.072  66.290  1.00 28.43      A    C  
ATOM   4053  O   LYS A 515     -21.867  10.966  65.753  1.00 29.98      A    O  
ATOM   4054  CB  LYS A 515     -23.922  13.570  65.746  1.00 27.13      A    C  
ATOM   4055  CG  LYS A 515     -24.338  14.911  65.144  1.00 29.55      A    C  
ATOM   4056  CD  LYS A 515     -25.764  15.299  65.449  1.00 32.28      A    C  
ATOM   4057  CE  LYS A 515     -25.994  16.774  65.142  1.00 35.47      A    C  
ATOM   4058  NZ  LYS A 515     -27.087  17.346  65.994  1.00 35.33      A    N1+
ATOM   4059  N   ARG A 516     -21.538  12.283  67.545  1.00 28.26      A    N  
ATOM   4060  CA  ARG A 516     -20.944  11.234  68.366  1.00 26.71      A    C  
ATOM   4061  C   ARG A 516     -21.578  11.188  69.735  1.00 28.08      A    C  
ATOM   4062  O   ARG A 516     -22.188  12.160  70.178  1.00 27.70      A    O  
ATOM   4063  CB  ARG A 516     -19.434  11.413  68.513  1.00 24.45      A    C  
ATOM   4064  CG  ARG A 516     -18.681  11.220  67.218  1.00 25.18      A    C  
ATOM   4065  CD  ARG A 516     -17.210  11.427  67.444  1.00 24.06      A    C  
ATOM   4066  NE  ARG A 516     -16.392  11.128  66.276  1.00 23.85      A    N  
ATOM   4067  CZ  ARG A 516     -15.832   9.940  66.037  1.00 25.47      A    C  
ATOM   4068  NH1 ARG A 516     -15.050   9.769  64.969  1.00 24.89      A    N1+
ATOM   4069  NH2 ARG A 516     -16.029   8.912  66.868  1.00 24.45      A    N  
ATOM   4070  N   GLY A 517     -21.439  10.031  70.382  1.00 27.48      A    N  
ATOM   4071  CA  GLY A 517     -21.802   9.835  71.773  1.00 25.15      A    C  
ATOM   4072  C   GLY A 517     -20.902   8.709  72.221  1.00 25.95      A    C  
ATOM   4073  O   GLY A 517     -20.325   7.980  71.418  1.00 26.07      A    O  
ATOM   4074  N   HIS A 518     -20.762   8.549  73.515  1.00 26.71      A    N  
ATOM   4075  CA  HIS A 518     -19.704   7.709  74.000  1.00 28.17      A    C  
ATOM   4076  C   HIS A 518     -20.208   7.154  75.282  1.00 26.35      A    C  
ATOM   4077  O   HIS A 518     -20.740   7.893  76.082  1.00 26.76      A    O  
ATOM   4078  CB  HIS A 518     -18.409   8.533  74.219  1.00 31.29      A    C  
ATOM   4079  CG  HIS A 518     -17.288   7.737  74.806  1.00 33.54      A    C  
ATOM   4080  CD2 HIS A 518     -16.764   7.727  76.053  1.00 32.80      A    C  
ATOM   4081  ND1 HIS A 518     -16.609   6.765  74.091  1.00 34.38      A    N  
ATOM   4082  CE1 HIS A 518     -15.706   6.201  74.876  1.00 34.36      A    C  
ATOM   4083  NE2 HIS A 518     -15.779   6.766  76.069  1.00 34.50      A    N  
ATOM   4084  N   ILE A 519     -20.104   5.842  75.443  1.00 26.51      A    N  
ATOM   4085  CA  ILE A 519     -20.459   5.203  76.693  1.00 26.93      A    C  
ATOM   4086  C   ILE A 519     -19.275   4.577  77.463  1.00 30.78      A    C  
ATOM   4087  O   ILE A 519     -18.466   3.759  76.951  1.00 29.58      A    O  
ATOM   4088  CB  ILE A 519     -21.593   4.217  76.507  1.00 25.36      A    C  
ATOM   4089  CG1 ILE A 519     -22.613   4.812  75.536  1.00 22.06      A    C  
ATOM   4090  CG2 ILE A 519     -22.215   3.868  77.871  1.00 24.77      A    C  
ATOM   4091  CD1 ILE A 519     -23.906   4.036  75.452  1.00 20.31      A    C  
ATOM   4092  N   GLU A 520     -19.180   5.005  78.714  1.00 34.87      A    N  
ATOM   4093  CA  GLU A 520     -18.108   4.576  79.576  1.00 37.31      A    C  
ATOM   4094  C   GLU A 520     -18.514   3.337  80.299  1.00 36.10      A    C  
ATOM   4095  O   GLU A 520     -19.671   3.199  80.683  1.00 35.06      A    O  
ATOM   4096  CB  GLU A 520     -17.778   5.670  80.572  1.00 39.57      A    C  
ATOM   4097  CG  GLU A 520     -16.670   6.585  80.087  1.00 43.67      A    C  
ATOM   4098  CD  GLU A 520     -16.968   8.013  80.424  1.00 46.50      A    C  
ATOM   4099  OE1 GLU A 520     -16.317   8.917  79.842  1.00 50.81      A    O  
ATOM   4100  OE2 GLU A 520     -17.889   8.207  81.249  1.00 47.52      A    O1-
ATOM   4101  N   ASP A 521     -17.539   2.447  80.478  1.00 38.05      A    N  
ATOM   4102  CA  ASP A 521     -17.695   1.239  81.278  1.00 37.00      A    C  
ATOM   4103  C   ASP A 521     -18.698   0.384  80.563  1.00 37.61      A    C  
ATOM   4104  O   ASP A 521     -19.625  -0.141  81.175  1.00 44.36      A    O  
ATOM   4105  CB  ASP A 521     -18.157   1.574  82.711  1.00 38.86      A    C  
ATOM   4106  CG  ASP A 521     -17.958   0.398  83.707  1.00 44.68      A    C  
ATOM   4107  OD1 ASP A 521     -17.049  -0.453  83.517  1.00 43.71      A    O  
ATOM   4108  OD2 ASP A 521     -18.727   0.328  84.699  1.00 45.25      A    O1-
ATOM   4109  N   CYS A 522     -18.535   0.276  79.249  1.00 34.82      A    N  
ATOM   4110  CA  CYS A 522     -19.508  -0.400  78.405  1.00 32.40      A    C  
ATOM   4111  C   CYS A 522     -18.809  -1.381  77.491  1.00 32.19      A    C  
ATOM   4112  O   CYS A 522     -18.003  -0.983  76.642  1.00 31.00      A    O  
ATOM   4113  CB  CYS A 522     -20.274   0.609  77.551  1.00 32.75      A    C  
ATOM   4114  SG  CYS A 522     -21.540  -0.150  76.489  1.00 30.90      A    S  
ATOM   4115  N   GLY A 523     -19.129  -2.659  77.657  1.00 29.96      A    N  
ATOM   4116  CA  GLY A 523     -18.508  -3.703  76.858  1.00 30.55      A    C  
ATOM   4117  C   GLY A 523     -19.081  -3.751  75.447  1.00 34.07      A    C  
ATOM   4118  O   GLY A 523     -19.662  -2.754  74.954  1.00 32.24      A    O  
ATOM   4119  N   HIS A 524     -18.916  -4.907  74.795  1.00 31.11      A    N  
ATOM   4120  CA  HIS A 524     -19.356  -5.077  73.426  1.00 29.61      A    C  
ATOM   4121  C   HIS A 524     -20.877  -5.156  73.254  1.00 30.65      A    C  
ATOM   4122  O   HIS A 524     -21.409  -4.813  72.193  1.00 32.69      A    O  
ATOM   4123  CB  HIS A 524     -18.723  -6.303  72.784  1.00 29.49      A    C  
ATOM   4124  CG  HIS A 524     -19.316  -6.611  71.450  1.00 29.28      A    C  
ATOM   4125  CD2 HIS A 524     -20.238  -7.527  71.072  1.00 28.10      A    C  
ATOM   4126  ND1 HIS A 524     -19.049  -5.848  70.333  1.00 29.34      A    N  
ATOM   4127  CE1 HIS A 524     -19.750  -6.311  69.314  1.00 28.74      A    C  
ATOM   4128  NE2 HIS A 524     -20.480  -7.328  69.736  1.00 27.63      A    N  
ATOM   4129  N   TRP A 525     -21.575  -5.616  74.287  1.00 29.79      A    N  
ATOM   4130  CA  TRP A 525     -23.018  -5.865  74.200  1.00 26.83      A    C  
ATOM   4131  C   TRP A 525     -23.779  -4.620  74.569  1.00 27.30      A    C  
ATOM   4132  O   TRP A 525     -24.596  -4.607  75.482  1.00 28.28      A    O  
ATOM   4133  CB  TRP A 525     -23.396  -7.059  75.061  1.00 24.90      A    C  
ATOM   4134  CG  TRP A 525     -22.449  -8.184  74.769  1.00 24.32      A    C  
ATOM   4135  CD1 TRP A 525     -21.415  -8.599  75.547  1.00 22.85      A    C  
ATOM   4136  CD2 TRP A 525     -22.398  -8.991  73.559  1.00 23.96      A    C  
ATOM   4137  CE2 TRP A 525     -21.309  -9.898  73.707  1.00 22.31      A    C  
ATOM   4138  CE3 TRP A 525     -23.174  -9.047  72.389  1.00 21.89      A    C  
ATOM   4139  NE1 TRP A 525     -20.731  -9.632  74.916  1.00 23.53      A    N  
ATOM   4140  CZ2 TRP A 525     -20.975 -10.839  72.739  1.00 21.95      A    C  
ATOM   4141  CZ3 TRP A 525     -22.836  -9.998  71.405  1.00 21.80      A    C  
ATOM   4142  CH2 TRP A 525     -21.750 -10.884  71.599  1.00 22.99      A    C  
ATOM   4143  N   THR A 526     -23.535  -3.572  73.797  1.00 26.31      A    N  
ATOM   4144  CA  THR A 526     -23.988  -2.251  74.170  1.00 25.67      A    C  
ATOM   4145  C   THR A 526     -25.414  -2.185  74.726  1.00 26.02      A    C  
ATOM   4146  O   THR A 526     -25.619  -1.544  75.785  1.00 24.27      A    O  
ATOM   4147  CB  THR A 526     -23.753  -1.240  73.031  1.00 25.31      A    C  
ATOM   4148  CG2 THR A 526     -23.871   0.179  73.562  1.00 25.76      A    C  
ATOM   4149  OG1 THR A 526     -22.432  -1.433  72.507  1.00 24.91      A    O  
ATOM   4150  N   GLN A 527     -26.371  -2.842  74.045  1.00 24.69      A    N  
ATOM   4151  CA  GLN A 527     -27.790  -2.506  74.258  1.00 26.19      A    C  
ATOM   4152  C   GLN A 527     -28.325  -2.938  75.602  1.00 28.42      A    C  
ATOM   4153  O   GLN A 527     -29.279  -2.354  76.087  1.00 31.47      A    O  
ATOM   4154  CB  GLN A 527     -28.721  -3.029  73.160  1.00 25.59      A    C  
ATOM   4155  CG  GLN A 527     -28.414  -2.507  71.770  1.00 25.59      A    C  
ATOM   4156  CD  GLN A 527     -27.529  -3.467  70.995  1.00 27.02      A    C  
ATOM   4157  NE2 GLN A 527     -27.988  -3.879  69.813  1.00 26.90      A    N  
ATOM   4158  OE1 GLN A 527     -26.453  -3.861  71.468  1.00 26.96      A    O  
ATOM   4159  N   MET A 528     -27.709  -3.956  76.195  1.00 30.76      A    N  
ATOM   4160  CA  MET A 528     -28.164  -4.556  77.453  1.00 31.92      A    C  
ATOM   4161  C   MET A 528     -27.170  -4.237  78.567  1.00 33.54      A    C  
ATOM   4162  O   MET A 528     -27.475  -4.390  79.755  1.00 35.44      A    O  
ATOM   4163  CB  MET A 528     -28.324  -6.082  77.311  1.00 31.61      A    C  
ATOM   4164  CG  MET A 528     -27.070  -6.823  76.866  1.00 32.90      A    C  
ATOM   4165  SD  MET A 528     -27.235  -8.616  76.711  1.00 41.21      A    S  
ATOM   4166  CE  MET A 528     -27.827  -8.732  75.017  1.00 38.34      A    C  
ATOM   4167  N   ASP A 529     -25.972  -3.820  78.167  1.00 33.58      A    N  
ATOM   4168  CA  ASP A 529     -24.904  -3.476  79.091  1.00 32.39      A    C  
ATOM   4169  C   ASP A 529     -25.280  -2.171  79.779  1.00 31.92      A    C  
ATOM   4170  O   ASP A 529     -25.268  -2.104  80.994  1.00 34.51      A    O  
ATOM   4171  CB  ASP A 529     -23.567  -3.373  78.331  1.00 31.68      A    C  
ATOM   4172  CG  ASP A 529     -22.362  -3.146  79.253  1.00 32.00      A    C  
ATOM   4173  OD1 ASP A 529     -22.512  -2.388  80.238  1.00 33.58      A    O  
ATOM   4174  OD2 ASP A 529     -21.260  -3.689  78.968  1.00 30.12      A    O1-
ATOM   4175  N   LYS A 530     -25.653  -1.167  78.974  1.00 32.62      A    N  
ATOM   4176  CA  LYS A 530     -26.053   0.170  79.406  1.00 28.82      A    C  
ATOM   4177  C   LYS A 530     -27.243   0.630  78.559  1.00 28.13      A    C  
ATOM   4178  O   LYS A 530     -27.132   1.528  77.711  1.00 26.21      A    O  
ATOM   4179  CB  LYS A 530     -24.887   1.151  79.221  1.00 31.97      A    C  
ATOM   4180  CG  LYS A 530     -23.675   0.947  80.123  1.00 30.84      A    C  
ATOM   4181  CD  LYS A 530     -23.798   1.702  81.428  1.00 30.85      A    C  
ATOM   4182  CE  LYS A 530     -22.619   1.356  82.313  1.00 30.18      A    C  
ATOM   4183  NZ  LYS A 530     -22.408  -0.099  82.137  1.00 29.11      A    N1+
ATOM   4184  N   PRO A 531     -28.395   0.008  78.774  1.00 28.61      A    N  
ATOM   4185  CA  PRO A 531     -29.620   0.327  78.041  1.00 28.78      A    C  
ATOM   4186  C   PRO A 531     -30.112   1.763  78.218  1.00 29.40      A    C  
ATOM   4187  O   PRO A 531     -30.462   2.419  77.223  1.00 27.85      A    O  
ATOM   4188  CB  PRO A 531     -30.654  -0.652  78.620  1.00 29.42      A    C  
ATOM   4189  CG  PRO A 531     -30.010  -1.332  79.784  1.00 29.71      A    C  
ATOM   4190  CD  PRO A 531     -28.533  -1.205  79.598  1.00 29.78      A    C  
ATOM   4191  N   THR A 532     -30.177   2.230  79.470  1.00 29.27      A    N  
ATOM   4192  CA  THR A 532     -30.530   3.624  79.762  1.00 29.21      A    C  
ATOM   4193  C   THR A 532     -29.712   4.633  78.931  1.00 29.04      A    C  
ATOM   4194  O   THR A 532     -30.260   5.422  78.157  1.00 29.07      A    O  
ATOM   4195  CB  THR A 532     -30.332   3.940  81.249  1.00 29.60      A    C  
ATOM   4196  CG2 THR A 532     -30.716   5.403  81.555  1.00 27.77      A    C  
ATOM   4197  OG1 THR A 532     -31.127   3.034  82.021  1.00 28.69      A    O  
ATOM   4198  N   GLU A 533     -28.402   4.585  79.075  1.00 27.23      A    N  
ATOM   4199  CA  GLU A 533     -27.578   5.548  78.407  1.00 29.02      A    C  
ATOM   4200  C   GLU A 533     -27.809   5.483  76.880  1.00 28.75      A    C  
ATOM   4201  O   GLU A 533     -27.855   6.535  76.223  1.00 29.41      A    O  
ATOM   4202  CB  GLU A 533     -26.093   5.384  78.805  1.00 34.59      A    C  
ATOM   4203  CG  GLU A 533     -25.745   5.485  80.313  1.00 38.76      A    C  
ATOM   4204  CD  GLU A 533     -26.100   4.219  81.147  1.00 46.87      A    C  
ATOM   4205  OE1 GLU A 533     -26.791   3.263  80.657  1.00 43.14      A    O  
ATOM   4206  OE2 GLU A 533     -25.707   4.188  82.344  1.00 51.66      A    O1-
ATOM   4207  N   VAL A 534     -27.978   4.270  76.326  1.00 26.82      A    N  
ATOM   4208  CA  VAL A 534     -28.176   4.081  74.883  1.00 25.65      A    C  
ATOM   4209  C   VAL A 534     -29.496   4.693  74.437  1.00 27.32      A    C  
ATOM   4210  O   VAL A 534     -29.575   5.357  73.389  1.00 28.71      A    O  
ATOM   4211  CB  VAL A 534     -28.126   2.601  74.458  1.00 25.94      A    C  
ATOM   4212  CG1 VAL A 534     -28.555   2.431  73.020  1.00 26.31      A    C  
ATOM   4213  CG2 VAL A 534     -26.728   2.058  74.571  1.00 25.30      A    C  
ATOM   4214  N   ASN A 535     -30.532   4.500  75.244  1.00 27.88      A    N  
ATOM   4215  CA  ASN A 535     -31.825   5.072  74.931  1.00 28.26      A    C  
ATOM   4216  C   ASN A 535     -31.727   6.615  74.866  1.00 31.34      A    C  
ATOM   4217  O   ASN A 535     -32.159   7.256  73.872  1.00 31.67      A    O  
ATOM   4218  CB  ASN A 535     -32.889   4.590  75.935  1.00 26.87      A    C  
ATOM   4219  CG  ASN A 535     -33.230   3.095  75.786  1.00 26.60      A    C  
ATOM   4220  ND2 ASN A 535     -32.581   2.383  74.837  1.00 24.31      A    N  
ATOM   4221  OD1 ASN A 535     -34.084   2.589  76.520  1.00 28.34      A    O  
ATOM   4222  N   GLN A 536     -31.113   7.215  75.881  1.00 30.51      A    N  
ATOM   4223  CA  GLN A 536     -31.006   8.674  75.914  1.00 31.97      A    C  
ATOM   4224  C   GLN A 536     -30.217   9.229  74.694  1.00 27.88      A    C  
ATOM   4225  O   GLN A 536     -30.654  10.196  74.060  1.00 26.01      A    O  
ATOM   4226  CB  GLN A 536     -30.516   9.141  77.291  1.00 35.86      A    C  
ATOM   4227  CG  GLN A 536     -29.998  10.560  77.383  1.00 49.71      A    C  
ATOM   4228  CD  GLN A 536     -28.469  10.603  77.479  1.00 61.91      A    C  
ATOM   4229  NE2 GLN A 536     -27.862  11.646  76.890  1.00 66.14      A    N  
ATOM   4230  OE1 GLN A 536     -27.837   9.709  78.078  1.00 63.60      A    O  
ATOM   4231  N   ILE A 537     -29.105   8.588  74.330  1.00 25.83      A    N  
ATOM   4232  CA  ILE A 537     -28.304   9.035  73.172  1.00 23.91      A    C  
ATOM   4233  C   ILE A 537     -29.074   8.899  71.834  1.00 25.91      A    C  
ATOM   4234  O   ILE A 537     -29.007   9.773  70.971  1.00 24.97      A    O  
ATOM   4235  CB  ILE A 537     -26.964   8.296  73.071  1.00 22.05      A    C  
ATOM   4236  CG1 ILE A 537     -25.989   8.807  74.120  1.00 22.10      A    C  
ATOM   4237  CG2 ILE A 537     -26.283   8.605  71.760  1.00 22.17      A    C  
ATOM   4238  CD1 ILE A 537     -25.040   7.748  74.664  1.00 20.37      A    C  
ATOM   4239  N   LEU A 538     -29.820   7.805  71.675  1.00 27.00      A    N  
ATOM   4240  CA  LEU A 538     -30.595   7.581  70.447  1.00 26.26      A    C  
ATOM   4241  C   LEU A 538     -31.832   8.508  70.330  1.00 26.68      A    C  
ATOM   4242  O   LEU A 538     -32.072   9.092  69.262  1.00 26.17      A    O  
ATOM   4243  CB  LEU A 538     -30.952   6.097  70.295  1.00 22.68      A    C  
ATOM   4244  CG  LEU A 538     -29.771   5.153  70.116  1.00 20.67      A    C  
ATOM   4245  CD1 LEU A 538     -30.296   3.771  70.407  1.00 20.90      A    C  
ATOM   4246  CD2 LEU A 538     -29.140   5.187  68.725  1.00 19.66      A    C  
ATOM   4247  N   ILE A 539     -32.568   8.679  71.429  1.00 25.87      A    N  
ATOM   4248  CA  ILE A 539     -33.734   9.571  71.439  1.00 26.15      A    C  
ATOM   4249  C   ILE A 539     -33.355  11.050  71.245  1.00 28.16      A    C  
ATOM   4250  O   ILE A 539     -34.024  11.790  70.513  1.00 28.07      A    O  
ATOM   4251  CB  ILE A 539     -34.594   9.408  72.727  1.00 25.59      A    C  
ATOM   4252  CG1 ILE A 539     -35.155   7.968  72.846  1.00 24.26      A    C  
ATOM   4253  CG2 ILE A 539     -35.708  10.449  72.719  1.00 25.27      A    C  
ATOM   4254  CD1 ILE A 539     -35.760   7.587  74.185  1.00 22.40      A    C  
ATOM   4255  N   LYS A 540     -32.296  11.498  71.912  1.00 31.12      A    N  
ATOM   4256  CA  LYS A 540     -31.821  12.871  71.716  1.00 33.79      A    C  
ATOM   4257  C   LYS A 540     -31.401  13.128  70.234  1.00 31.05      A    C  
ATOM   4258  O   LYS A 540     -31.821  14.112  69.606  1.00 30.62      A    O  
ATOM   4259  CB  LYS A 540     -30.725  13.181  72.730  1.00 38.90      A    C  
ATOM   4260  CG  LYS A 540     -29.817  14.356  72.391  1.00 49.02      A    C  
ATOM   4261  CD  LYS A 540     -28.511  14.321  73.203  1.00 51.10      A    C  
ATOM   4262  CE  LYS A 540     -27.581  15.460  72.803  1.00 53.39      A    C  
ATOM   4263  NZ  LYS A 540     -28.245  16.790  72.962  1.00 52.34      A    N1+
ATOM   4264  N   TRP A 541     -30.632  12.204  69.668  1.00 29.40      A    N  
ATOM   4265  CA  TRP A 541     -30.222  12.286  68.265  1.00 28.35      A    C  
ATOM   4266  C   TRP A 541     -31.424  12.193  67.287  1.00 31.27      A    C  
ATOM   4267  O   TRP A 541     -31.528  12.994  66.349  1.00 30.26      A    O  
ATOM   4268  CB  TRP A 541     -29.191  11.215  67.973  1.00 25.23      A    C  
ATOM   4269  CG  TRP A 541     -28.874  11.087  66.537  1.00 25.53      A    C  
ATOM   4270  CD1 TRP A 541     -28.116  11.941  65.779  1.00 24.67      A    C  
ATOM   4271  CD2 TRP A 541     -29.283  10.031  65.660  1.00 24.15      A    C  
ATOM   4272  CE2 TRP A 541     -28.749  10.322  64.383  1.00 23.78      A    C  
ATOM   4273  CE3 TRP A 541     -30.057   8.876  65.827  1.00 22.82      A    C  
ATOM   4274  NE1 TRP A 541     -28.041  11.484  64.484  1.00 23.44      A    N  
ATOM   4275  CZ2 TRP A 541     -28.958   9.497  63.291  1.00 25.41      A    C  
ATOM   4276  CZ3 TRP A 541     -30.278   8.077  64.756  1.00 22.99      A    C  
ATOM   4277  CH2 TRP A 541     -29.726   8.374  63.496  1.00 25.27      A    C  
ATOM   4278  N   LEU A 542     -32.330  11.231  67.516  1.00 31.22      A    N  
ATOM   4279  CA  LEU A 542     -33.569  11.121  66.712  1.00 31.85      A    C  
ATOM   4280  C   LEU A 542     -34.418  12.416  66.707  1.00 34.26      A    C  
ATOM   4281  O   LEU A 542     -34.804  12.887  65.637  1.00 35.09      A    O  
ATOM   4282  CB  LEU A 542     -34.449   9.943  67.182  1.00 28.24      A    C  
ATOM   4283  CG  LEU A 542     -34.043   8.493  66.910  1.00 26.07      A    C  
ATOM   4284  CD1 LEU A 542     -34.812   7.542  67.812  1.00 23.16      A    C  
ATOM   4285  CD2 LEU A 542     -34.241   8.140  65.444  1.00 26.73      A    C  
ATOM   4286  N   ASP A 543     -34.739  12.948  67.895  1.00 35.88      A    N  
ATOM   4287  CA  ASP A 543     -35.458  14.220  68.024  1.00 37.59      A    C  
ATOM   4288  C   ASP A 543     -34.757  15.323  67.250  1.00 36.43      A    C  
ATOM   4289  O   ASP A 543     -35.418  16.090  66.590  1.00 36.80      A    O  
ATOM   4290  CB  ASP A 543     -35.660  14.658  69.494  1.00 41.46      A    C  
ATOM   4291  CG  ASP A 543     -36.673  13.770  70.272  1.00 44.47      A    C  
ATOM   4292  OD1 ASP A 543     -37.394  12.926  69.686  1.00 42.86      A    O  
ATOM   4293  OD2 ASP A 543     -36.741  13.929  71.505  1.00 44.47      A    O1-
ATOM   4294  N   SER A 544     -33.432  15.396  67.289  1.00 37.22      A    N  
ATOM   4295  CA  SER A 544     -32.781  16.511  66.598  1.00 40.96      A    C  
ATOM   4296  C   SER A 544     -32.457  16.296  65.116  1.00 42.22      A    C  
ATOM   4297  O   SER A 544     -32.503  17.252  64.343  1.00 45.14      A    O  
ATOM   4298  CB  SER A 544     -31.522  16.967  67.335  1.00 40.45      A    C  
ATOM   4299  OG  SER A 544     -30.541  15.956  67.274  1.00 40.96      A    O  
ATOM   4300  N   ASP A 545     -32.108  15.073  64.717  1.00 40.54      A    N  
ATOM   4301  CA  ASP A 545     -31.577  14.846  63.362  1.00 41.14      A    C  
ATOM   4302  C   ASP A 545     -32.513  14.128  62.388  1.00 39.27      A    C  
ATOM   4303  O   ASP A 545     -32.243  14.046  61.185  1.00 39.07      A    O  
ATOM   4304  CB  ASP A 545     -30.214  14.149  63.418  1.00 41.49      A    C  
ATOM   4305  CG  ASP A 545     -29.071  15.116  63.743  1.00 47.19      A    C  
ATOM   4306  OD1 ASP A 545     -29.201  15.869  64.747  1.00 48.55      A    O  
ATOM   4307  OD2 ASP A 545     -28.050  15.132  63.001  1.00 46.08      A    O1-
ATOM   4308  N   ALA A 546     -33.615  13.626  62.912  1.00 38.17      A    N  
ATOM   4309  CA  ALA A 546     -34.415  12.652  62.205  1.00 41.14      A    C  
ATOM   4310  C   ALA A 546     -35.897  13.024  62.219  1.00 45.74      A    C  
ATOM   4311  O   ALA A 546     -36.652  12.621  61.350  1.00 49.56      A    O  
ATOM   4312  CB  ALA A 546     -34.179  11.273  62.800  1.00 36.61      A    C  
ATOM   4313  N   ARG A 547     -36.297  13.798  63.219  1.00 56.08      A    N  
ATOM   4314  CA  ARG A 547     -37.618  14.415  63.283  1.00 60.57      A    C  
ATOM   4315  C   ARG A 547     -37.674  15.644  62.357  1.00 60.07      A    C  
ATOM   4316  O   ARG A 547     -38.754  16.079  61.942  1.00 60.13      A    O  
ATOM   4317  CB  ARG A 547     -37.904  14.812  64.740  1.00 64.13      A    C  
ATOM   4318  CG  ARG A 547     -39.232  15.521  65.006  1.00 72.42      A    C  
ATOM   4319  CD  ARG A 547     -40.431  14.666  64.619  1.00 68.30      A    C  
ATOM   4320  NE  ARG A 547     -40.491  13.427  65.395  1.00 59.82      A    N  
ATOM   4321  CZ  ARG A 547     -41.507  12.575  65.360  1.00 54.25      A    C  
ATOM   4322  NH1 ARG A 547     -41.455  11.479  66.099  1.00 47.89      A    N1+
ATOM   4323  NH2 ARG A 547     -42.567  12.815  64.583  1.00 51.46      A    N  
TER   
HETATM 4324 MG    MG A 601     -58.278  10.968  92.570  1.00 44.98      B   MG  
HETATM 4325  C1  4A0 A 602     -17.906 -10.828  68.104  1.00 35.44      C    C  
HETATM 4326  C2  4A0 A 602     -16.769 -11.166  70.296  1.00 38.92      C    C  
HETATM 4327  C3  4A0 A 602     -16.485 -12.810  68.453  1.00 37.24      C    C  
HETATM 4328  C4  4A0 A 602     -18.635 -12.671  69.667  1.00 35.93      C    C  
HETATM 4329  C5  4A0 A 602     -17.573  -6.845  63.702  1.00 39.81      C    C  
HETATM 4330  C6  4A0 A 602     -17.266 -10.120  69.291  1.00 36.18      C    C  
HETATM 4331  C7  4A0 A 602     -16.973 -11.798  67.423  1.00 34.02      C    C  
HETATM 4332  C8  4A0 A 602     -19.084 -11.609  68.666  1.00 35.64      C    C  
HETATM 4333  C9  4A0 A 602     -17.392  -7.719  62.644  1.00 42.08      C    C  
HETATM 4334  C10 4A0 A 602     -17.909 -12.024  70.833  1.00 35.89      C    C  
HETATM 4335  C11 4A0 A 602     -15.782 -12.085  69.604  1.00 35.34      C    C  
HETATM 4336  C12 4A0 A 602     -17.673 -13.607  68.979  1.00 35.46      C    C  
HETATM 4337  N13 4A0 A 602     -17.582  -8.435  65.406  1.00 34.45      C    N  
HETATM 4338  O14 4A0 A 602     -16.693  -8.893  62.838  1.00 49.09      C    O  
HETATM 4339  C15 4A0 A 602     -18.370  -9.864  67.041  1.00 38.40      C    C  
HETATM 4340  C16 4A0 A 602     -17.044  -7.145  65.064  1.00 36.54      C    C  
HETATM 4341  C17 4A0 A 602     -18.272  -5.684  63.490  1.00 36.22      C    C  
HETATM 4342  C18 4A0 A 602     -17.878  -7.455  61.386  1.00 39.14      C    C  
HETATM 4343  C19 4A0 A 602     -17.531  -8.613  66.833  1.00 37.11      C    C  
HETATM 4344  C20 4A0 A 602     -18.763  -5.411  62.242  1.00 36.33      C    C  
HETATM 4345  C21 4A0 A 602     -18.569  -6.279  61.190  1.00 38.80      C    C  
HETATM 4346  O   HOH A 701     -24.522 -11.384  61.742  1.00 25.83      D    O  
HETATM 4347  O   HOH A 702     -25.770  -6.157  72.123  1.00 36.61      D    O  
HETATM 4348  O   HOH A 703     -27.098  -6.309  68.352  1.00 25.08      D    O  
HETATM 4349  O   HOH A 704     -22.258  -8.457  68.096  1.00 26.94      D    O  
HETATM 4350  O   HOH A 705     -45.972  -6.334  62.837  1.00 20.24      D    O  
HETATM 4351  O   HOH A 706     -14.603 -26.789  65.718  1.00 35.55      D    O  
HETATM 4352  O   HOH A 707     -59.939 -11.531  86.692  1.00 26.43      D    O  
CONECT 4325 4339 4330 4331 4332
CONECT 4326 4330 4334 4335
CONECT 4327 4331 4335 4336
CONECT 4328 4332 4334 4336
CONECT 4329 4333 4340 4341
CONECT 4330 4325 4326
CONECT 4331 4325 4327
CONECT 4332 4325 4328
CONECT 4333 4329 4338 4342
CONECT 4334 4326 4328
CONECT 4335 4326 4327
CONECT 4336 4327 4328
CONECT 4337 4340 4343
CONECT 4338 4333
CONECT 4339 4325 4343
CONECT 4340 4329 4337
CONECT 4341 4329 4344
CONECT 4342 4333 4345
CONECT 4343 4339 4337
CONECT 4344 4341 4345
CONECT 4345 4344 4342
END
