# Supplementary material for: Solvent-Site Prediction for Fragment Docking and Its Implication on Fragment-Based Drug Discovery
Source: J Chem Inf Model. 2025 Nov 24;65(23):12959–77. doi: 10.1021/acs.jcim.5c02352 (PMC12690578; doi:10.1021/acs.jcim.5c02352)
Supplement: Supplementary file 3 [file ci5c02352_si_003.zip › Frag2Lead_dataset/2015-16/frag.sdf]

frag.A
 OpenBabel08112212323D

 16 17  0  0  1  0  0  0  0  0999 V2000
    9.4530   42.8340   14.8820 C   0  0  0  0  0  0  0  0  0  0  0  0
    9.9280   43.0740   13.5580 C   0  0  0  0  0  0  0  0  0  0  0  0
   10.2980   43.3170   12.4880 N   0  0  0  0  0  0  0  0  0  0  0  0
    9.8270   43.6930   15.9410 C   0  0  0  0  0  0  0  0  0  0  0  0
    9.3550   43.4680   17.2540 C   0  0  0  0  0  0  0  0  0  0  0  0
    8.4970   42.3560   17.4810 C   0  0  0  0  0  0  0  0  0  0  0  0
    8.1200   41.5050   16.4690 N   0  0  0  0  0  0  0  0  0  0  0  0
    8.6020   41.7620   15.2090 C   0  0  0  0  0  0  0  0  0  0  0  0
    8.1660   40.8650   14.2950 O   0  0  0  0  0  0  0  0  0  0  0  0
    9.7370   44.3690   18.3950 C   0  0  0  0  0  0  0  0  0  0  0  0
    8.8230   44.2460   19.5040 O   0  0  0  0  0  0  0  0  0  0  0  0
    8.6960   42.8780   19.9820 C   0  0  1  0  0  0  0  0  0  0  0  0
    7.9530   42.9050   21.3450 C   0  0  0  0  0  0  0  0  0  0  0  0
    8.7230   43.7680   22.3610 C   0  0  0  0  0  0  0  0  0  0  0  0
    7.7890   41.5020   21.9430 C   0  0  0  0  0  0  0  0  0  0  0  0
    7.9510   42.0590   18.8790 C   0  0  0  0  0  0  0  0  0  0  0  0
  1  2  1  0  0  0  0
  1  4  2  0  0  0  0
  1  8  1  0  0  0  0
  2  3  3  0  0  0  0
  4  5  1  0  0  0  0
  5  6  2  0  0  0  0
  5 10  1  0  0  0  0
  6  7  1  0  0  0  0
  6 16  1  0  0  0  0
  7  8  1  0  0  0  0
  8  9  2  0  0  0  0
 10 11  1  0  0  0  0
 11 12  1  0  0  0  0
 12 13  1  1  0  0  0
 12 16  1  0  0  0  0
 13 14  1  0  0  0  0
 13 15  1  0  0  0  0
M  END
$$$$
