# Supplementary material for: Solvent-Site Prediction for Fragment Docking and Its Implication on Fragment-Based Drug Discovery
Source: J Chem Inf Model. 2025 Nov 24;65(23):12959–77. doi: 10.1021/acs.jcim.5c02352 (PMC12690578; doi:10.1021/acs.jcim.5c02352)
Supplement: Supplementary file 3 [file ci5c02352_si_003.zip › Frag2Lead_dataset/2015-16/lead.sdf]

lead.A
 OpenBabel08112212323D

 19 21  0  0  1  0  0  0  0  0999 V2000
    8.6460   42.4740   17.3670 C   0  0  0  0  0  0  0  0  0  0  0  0
    8.1520   41.7100   16.3460 N   0  0  0  0  0  0  0  0  0  0  0  0
    8.5150   41.8120   15.0300 C   0  0  0  0  0  0  0  0  0  0  0  0
    8.0410   41.1010   14.1380 O   0  0  0  0  0  0  0  0  0  0  0  0
    9.5340   42.8430   14.7050 C   0  0  0  0  0  0  0  0  0  0  0  0
   10.1010   43.6760   15.7310 C   0  0  0  0  0  0  0  0  0  0  0  0
    9.6000   43.4520   17.1550 C   0  0  0  0  0  0  0  0  0  0  0  0
   10.0930   44.2510   18.3180 C   0  0  0  0  0  0  0  0  0  0  0  0
    9.0650   44.3390   19.3000 O   0  0  0  0  0  0  0  0  0  0  0  0
    8.8270   43.0230   19.8220 C   0  0  1  0  0  0  0  0  0  0  0  0
    8.0080   43.1480   21.1120 C   0  0  0  0  0  0  0  0  0  0  0  0
    8.7630   44.0260   22.1010 C   0  0  0  0  0  0  0  0  0  0  0  0
    7.7750   41.7880   21.7470 C   0  0  0  0  0  0  0  0  0  0  0  0
    8.0840   42.1850   18.7490 C   0  0  0  0  0  0  0  0  0  0  0  0
   11.1130   44.6560   15.2710 C   0  0  0  0  0  0  0  0  0  0  0  0
   11.7850   45.5720   16.2450 C   0  0  0  0  0  0  0  0  0  0  0  0
   11.4490   44.7280   13.9070 C   0  0  0  0  0  0  0  0  0  0  0  0
   10.8510   43.8940   12.9610 C   0  0  0  0  0  0  0  0  0  0  0  0
    9.9020   42.9560   13.3550 C   0  0  0  0  0  0  0  0  0  0  0  0
  1  2  1  0  0  0  0
  1  7  2  0  0  0  0
  1 14  1  0  0  0  0
  2  3  1  0  0  0  0
  3  4  2  0  0  0  0
  3  5  1  0  0  0  0
  5  6  2  0  0  0  0
  5 19  1  0  0  0  0
  6  7  1  0  0  0  0
  6 15  1  0  0  0  0
  7  8  1  0  0  0  0
  8  9  1  0  0  0  0
  9 10  1  0  0  0  0
 10 11  1  1  0  0  0
 10 14  1  0  0  0  0
 11 12  1  0  0  0  0
 11 13  1  0  0  0  0
 15 16  1  0  0  0  0
 15 17  2  0  0  0  0
 17 18  1  0  0  0  0
 18 19  2  0  0  0  0
M  END
$$$$
