# Supplementary material for: Solvent-Site Prediction for Fragment Docking and Its Implication on Fragment-Based Drug Discovery
Source: J Chem Inf Model. 2025 Nov 24;65(23):12959–77. doi: 10.1021/acs.jcim.5c02352 (PMC12690578; doi:10.1021/acs.jcim.5c02352)
Supplement: Supplementary file 3 [file ci5c02352_si_003.zip › Frag2Lead_dataset/2015-16/rec-frag.pdb]

ATOM      1  N   GLY A 952     -13.828  35.563  21.263  1.00 27.12           N  
ATOM      2  CA  GLY A 952     -14.532  35.708  19.965  1.00 25.04           C  
ATOM      3  C   GLY A 952     -13.690  35.259  18.786  1.00 23.29           C  
ATOM      4  O   GLY A 952     -14.132  35.321  17.639  1.00 24.49           O  
ATOM      5  N   THR A 953     -12.473  34.802  19.061  1.00 20.88           N  
ATOM      6  CA  THR A 953     -11.570  34.401  17.990  1.00 20.33           C  
ATOM      7  C   THR A 953     -11.728  32.940  17.613  1.00 20.21           C  
ATOM      8  O   THR A 953     -11.741  32.058  18.472  1.00 21.63           O  
ATOM      9  CB  THR A 953     -10.106  34.652  18.374  1.00 20.11           C  
ATOM     10  CG2 THR A 953      -9.169  34.101  17.303  1.00 21.76           C  
ATOM     11  OG1 THR A 953      -9.893  36.061  18.522  1.00 20.04           O  
ATOM     12  N   ILE A 954     -11.858  32.705  16.313  1.00 19.85           N  
ATOM     13  CA  ILE A 954     -11.870  31.365  15.748  1.00 20.95           C  
ATOM     14  C   ILE A 954     -10.668  31.190  14.834  1.00 19.48           C  
ATOM     15  O   ILE A 954     -10.289  32.113  14.112  1.00 18.28           O  
ATOM     16  CB  ILE A 954     -13.166  31.120  14.939  1.00 24.79           C  
ATOM     17  CG1 ILE A 954     -14.220  30.468  15.835  1.00 27.82           C  
ATOM     18  CG2 ILE A 954     -12.872  30.266  13.722  1.00 29.08           C  
ATOM     19  CD1 ILE A 954     -14.454  31.196  17.136  1.00 30.68           C  
ATOM     20  N   LEU A 955     -10.061  30.008  14.878  1.00 16.31           N  
ATOM     21  CA  LEU A 955      -8.940  29.685  14.002  1.00 17.20           C  
ATOM     22  C   LEU A 955      -9.351  28.597  13.024  1.00 17.76           C  
ATOM     23  O   LEU A 955      -9.776  27.517  13.438  1.00 18.20           O  
ATOM     24  CB  LEU A 955      -7.753  29.193  14.826  1.00 17.39           C  
ATOM     25  CG  LEU A 955      -7.201  30.150  15.880  1.00 18.16           C  
ATOM     26  CD1 LEU A 955      -6.077  29.460  16.644  1.00 18.33           C  
ATOM     27  CD2 LEU A 955      -6.689  31.416  15.212  1.00 17.84           C  
ATOM     28  N   ILE A 956      -9.221  28.879  11.731  1.00 17.29           N  
ATOM     29  CA  ILE A 956      -9.595  27.917  10.698  1.00 18.38           C  
ATOM     30  C   ILE A 956      -8.377  27.427   9.922  1.00 19.25           C  
ATOM     31  O   ILE A 956      -7.664  28.217   9.301  1.00 18.50           O  
ATOM     32  CB  ILE A 956     -10.594  28.535   9.696  1.00 20.49           C  
ATOM     33  CG1 ILE A 956     -11.897  28.892  10.414  1.00 23.30           C  
ATOM     34  CG2 ILE A 956     -10.846  27.566   8.549  1.00 21.63           C  
ATOM     35  CD1 ILE A 956     -12.922  29.575   9.530  1.00 26.06           C  
ATOM     36  N   ASP A 957      -8.142  26.119   9.953  1.00 18.62           N  
ATOM     37  CA  ASP A 957      -7.010  25.534   9.239  1.00 18.89           C  
ATOM     38  C   ASP A 957      -7.166  25.679   7.730  1.00 20.20           C  
ATOM     39  O   ASP A 957      -8.230  25.409   7.177  1.00 19.62           O  
ATOM     40  CB  ASP A 957      -6.871  24.049   9.571  1.00 21.97           C  
ATOM     41  CG  ASP A 957      -6.321  23.804  10.958  1.00 22.50           C  
ATOM     42  OD1 ASP A 957      -6.375  24.721  11.803  1.00 23.53           O  
ATOM     43  OD2 ASP A 957      -5.834  22.679  11.197  1.00 25.60           O1-
ATOM     44  N   LEU A 958      -6.098  26.099   7.063  1.00 18.54           N  
ATOM     45  CA  LEU A 958      -6.068  26.078   5.609  1.00 18.69           C  
ATOM     46  C   LEU A 958      -5.399  24.803   5.118  1.00 19.45           C  
ATOM     47  O   LEU A 958      -4.417  24.342   5.699  1.00 19.83           O  
ATOM     48  CB  LEU A 958      -5.312  27.298   5.077  1.00 19.26           C  
ATOM     49  CG  LEU A 958      -5.942  28.651   5.409  1.00 20.63           C  
ATOM     50  CD1 LEU A 958      -5.086  29.770   4.832  1.00 22.16           C  
ATOM     51  CD2 LEU A 958      -7.356  28.708   4.841  1.00 23.54           C  
ATOM     52  N   SER A 959      -5.939  24.230   4.048  1.00 20.78           N  
ATOM     53  CA  SER A 959      -5.350  23.045   3.439  1.00 20.68           C  
ATOM     54  C   SER A 959      -4.092  23.401   2.660  1.00 21.01           C  
ATOM     55  O   SER A 959      -4.040  24.426   1.986  1.00 19.79           O  
ATOM     56  CB  SER A 959      -6.352  22.385   2.490  1.00 22.52           C  
ATOM     57  OG  SER A 959      -5.720  21.369   1.736  1.00 23.48           O  
ATOM     58  N   PRO A 960      -3.061  22.549   2.736  1.00 20.88           N  
ATOM     59  CA  PRO A 960      -1.839  22.741   1.946  1.00 20.92           C  
ATOM     60  C   PRO A 960      -2.103  22.731   0.441  1.00 23.11           C  
ATOM     61  O   PRO A 960      -1.267  23.173  -0.347  1.00 22.56           O  
ATOM     62  CB  PRO A 960      -0.945  21.580   2.376  1.00 22.66           C  
ATOM     63  CG  PRO A 960      -1.449  21.203   3.733  1.00 23.93           C  
ATOM     64  CD  PRO A 960      -2.934  21.420   3.674  1.00 21.94           C  
ATOM     65  N   ASP A 961      -3.266  22.219   0.048  1.00 24.01           N  
ATOM     66  CA  ASP A 961      -3.644  22.177  -1.361  1.00 26.14           C  
ATOM     67  C   ASP A 961      -4.326  23.473  -1.785  1.00 26.44           C  
ATOM     68  O   ASP A 961      -4.607  23.683  -2.967  1.00 27.98           O  
ATOM     69  CB  ASP A 961      -4.580  20.994  -1.620  1.00 28.65           C  
ATOM     70  CG  ASP A 961      -3.906  19.659  -1.380  1.00 32.06           C  
ATOM     71  OD1 ASP A 961      -2.747  19.493  -1.815  1.00 35.28           O  
ATOM     72  OD2 ASP A 961      -4.533  18.779  -0.755  1.00 34.96           O1-
ATOM     73  N   ASP A 962      -4.584  24.338  -0.811  1.00 26.15           N  
ATOM     74  CA  ASP A 962      -5.261  25.609  -1.048  1.00 26.52           C  
ATOM     75  C   ASP A 962      -4.259  26.629  -1.592  1.00 25.61           C  
ATOM     76  O   ASP A 962      -3.128  26.716  -1.111  1.00 24.45           O  
ATOM     77  CB  ASP A 962      -5.865  26.112   0.269  1.00 28.63           C  
ATOM     78  CG  ASP A 962      -6.821  27.273   0.078  1.00 31.63           C  
ATOM     79  OD1 ASP A 962      -6.576  28.122  -0.805  1.00 34.34           O  
ATOM     80  OD2 ASP A 962      -7.821  27.338   0.825  1.00 32.72           O1-
ATOM     81  N   LYS A 963      -4.670  27.395  -2.596  1.00 23.76           N  
ATOM     82  CA  LYS A 963      -3.811  28.436  -3.148  1.00 22.78           C  
ATOM     83  C   LYS A 963      -3.460  29.479  -2.094  1.00 21.46           C  
ATOM     84  O   LYS A 963      -2.374  30.062  -2.125  1.00 19.74           O  
ATOM     85  CB  LYS A 963      -4.492  29.121  -4.337  1.00 25.60           C  
ATOM     86  CG  LYS A 963      -4.461  28.315  -5.628  1.00 30.30           C  
ATOM     87  CD  LYS A 963      -5.277  29.001  -6.715  1.00 34.94           C  
ATOM     88  CE  LYS A 963      -4.942  28.456  -8.095  1.00 38.10           C  
ATOM     89  NZ  LYS A 963      -3.561  28.827  -8.511  1.00 41.58           N1+
ATOM     90  N   GLU A 964      -4.377  29.714  -1.160  1.00 19.33           N  
ATOM     91  CA  GLU A 964      -4.130  30.685  -0.099  1.00 18.97           C  
ATOM     92  C   GLU A 964      -3.011  30.215   0.833  1.00 18.49           C  
ATOM     93  O   GLU A 964      -2.143  30.997   1.213  1.00 17.16           O  
ATOM     94  CB  GLU A 964      -5.408  30.930   0.709  1.00 19.64           C  
ATOM     95  CG  GLU A 964      -5.304  32.096   1.685  1.00 21.42           C  
ATOM     96  CD  GLU A 964      -6.631  32.449   2.332  1.00 22.04           C  
ATOM     97  OE1 GLU A 964      -7.604  31.684   2.170  1.00 23.54           O  
ATOM     98  OE2 GLU A 964      -6.704  33.497   3.006  1.00 23.37           O1-
ATOM     99  N   PHE A 965      -3.033  28.936   1.197  1.00 17.82           N  
ATOM    100  CA  PHE A 965      -1.960  28.353   2.004  1.00 17.86           C  
ATOM    101  C   PHE A 965      -0.623  28.524   1.286  1.00 18.63           C  
ATOM    102  O   PHE A 965       0.363  28.991   1.869  1.00 16.84           O  
ATOM    103  CB  PHE A 965      -2.248  26.862   2.238  1.00 18.65           C  
ATOM    104  CG  PHE A 965      -1.209  26.151   3.069  1.00 17.22           C  
ATOM    105  CD1 PHE A 965       0.039  25.847   2.544  1.00 17.04           C  
ATOM    106  CD2 PHE A 965      -1.494  25.761   4.371  1.00 16.56           C  
ATOM    107  CE1 PHE A 965       0.984  25.166   3.301  1.00 18.03           C  
ATOM    108  CE2 PHE A 965      -0.559  25.084   5.130  1.00 17.03           C  
ATOM    109  CZ  PHE A 965       0.683  24.784   4.596  1.00 17.06           C  
ATOM    110  N   GLN A 966      -0.595  28.153   0.011  1.00 18.42           N  
ATOM    111  CA  GLN A 966       0.643  28.148  -0.752  1.00 19.17           C  
ATOM    112  C   GLN A 966       1.188  29.561  -0.920  1.00 17.99           C  
ATOM    113  O   GLN A 966       2.402  29.768  -0.921  1.00 18.37           O  
ATOM    114  CB  GLN A 966       0.403  27.496  -2.116  1.00 19.71           C  
ATOM    115  CG  GLN A 966      -0.065  26.055  -1.989  1.00 22.05           C  
ATOM    116  CD  GLN A 966      -0.545  25.463  -3.297  1.00 25.36           C  
ATOM    117  NE2 GLN A 966      -0.835  24.169  -3.281  1.00 27.33           N  
ATOM    118  OE1 GLN A 966      -0.658  26.158  -4.307  1.00 25.48           O  
ATOM    119  N   SER A 967       0.288  30.531  -1.039  1.00 17.87           N  
ATOM    120  CA  SER A 967       0.690  31.927  -1.179  1.00 17.95           C  
ATOM    121  C   SER A 967       1.371  32.441   0.088  1.00 18.52           C  
ATOM    122  O   SER A 967       2.402  33.112   0.021  1.00 17.85           O  
ATOM    123  CB  SER A 967      -0.525  32.800  -1.495  1.00 20.04           C  
ATOM    124  OG  SER A 967      -0.146  34.161  -1.618  1.00 21.78           O  
ATOM    125  N   VAL A 968       0.792  32.126   1.241  1.00 16.03           N  
ATOM    126  CA  VAL A 968       1.382  32.538   2.509  1.00 14.92           C  
ATOM    127  C   VAL A 968       2.715  31.830   2.740  1.00 16.51           C  
ATOM    128  O   VAL A 968       3.689  32.462   3.158  1.00 15.76           O  
ATOM    129  CB  VAL A 968       0.415  32.261   3.689  1.00 13.83           C  
ATOM    130  CG1 VAL A 968       1.099  32.573   5.021  1.00 13.47           C  
ATOM    131  CG2 VAL A 968      -0.833  33.120   3.539  1.00 15.19           C  
ATOM    132  N   GLU A 969       2.781  30.529   2.457  1.00 15.92           N  
ATOM    133  CA  GLU A 969       4.050  29.820   2.603  1.00 16.43           C  
ATOM    134  C   GLU A 969       5.136  30.447   1.738  1.00 17.28           C  
ATOM    135  O   GLU A 969       6.274  30.596   2.181  1.00 16.57           O  
ATOM    136  CB  GLU A 969       3.931  28.331   2.240  1.00 18.25           C  
ATOM    137  CG  GLU A 969       5.308  27.678   2.048  1.00 19.74           C  
ATOM    138  CD  GLU A 969       5.366  26.201   2.409  1.00 21.42           C  
ATOM    139  OE1 GLU A 969       4.310  25.534   2.433  1.00 21.94           O  
ATOM    140  OE2 GLU A 969       6.486  25.700   2.664  1.00 20.69           O1-
ATOM    141  N   GLU A 970       4.791  30.812   0.505  1.00 17.50           N  
ATOM    142  CA  GLU A 970       5.791  31.359  -0.404  1.00 19.40           C  
ATOM    143  C   GLU A 970       6.285  32.713   0.093  1.00 18.37           C  
ATOM    144  O   GLU A 970       7.460  33.038  -0.052  1.00 18.00           O  
ATOM    145  CB  GLU A 970       5.223  31.494  -1.821  1.00 22.42           C  
ATOM    146  CG  GLU A 970       6.219  32.055  -2.840  1.00 29.30           C  
ATOM    147  CD  GLU A 970       7.486  31.221  -2.963  1.00 33.17           C  
ATOM    148  OE1 GLU A 970       7.477  30.043  -2.546  1.00 35.98           O  
ATOM    149  OE2 GLU A 970       8.498  31.745  -3.479  1.00 34.87           O1-
ATOM    150  N   GLU A 971       5.396  33.498   0.691  1.00 16.88           N  
ATOM    151  CA  GLU A 971       5.817  34.775   1.252  1.00 16.97           C  
ATOM    152  C   GLU A 971       6.737  34.562   2.450  1.00 17.07           C  
ATOM    153  O   GLU A 971       7.690  35.317   2.645  1.00 18.52           O  
ATOM    154  CB  GLU A 971       4.610  35.615   1.670  1.00 18.92           C  
ATOM    155  CG  GLU A 971       4.968  37.073   1.950  1.00 22.23           C  
ATOM    156  CD  GLU A 971       5.503  37.797   0.723  1.00 27.25           C  
ATOM    157  OE1 GLU A 971       5.134  37.418  -0.408  1.00 28.31           O  
ATOM    158  OE2 GLU A 971       6.298  38.747   0.892  1.00 28.15           O1-
ATOM    159  N   MET A 972       6.462  33.531   3.248  1.00 15.72           N  
ATOM    160  CA  MET A 972       7.359  33.162   4.345  1.00 16.43           C  
ATOM    161  C   MET A 972       8.737  32.777   3.810  1.00 15.85           C  
ATOM    162  O   MET A 972       9.758  33.344   4.211  1.00 15.04           O  
ATOM    163  CB  MET A 972       6.790  31.975   5.133  1.00 18.55           C  
ATOM    164  CG  MET A 972       5.762  32.332   6.193  1.00 21.07           C  
ATOM    165  SD  MET A 972       6.509  32.852   7.766  1.00 20.10           S  
ATOM    166  CE  MET A 972       7.125  31.309   8.430  1.00 20.17           C  
ATOM    167  N   GLN A 973       8.759  31.808   2.900  1.00 14.26           N  
ATOM    168  CA  GLN A 973      10.013  31.228   2.435  1.00 14.18           C  
ATOM    169  C   GLN A 973      10.846  32.235   1.641  1.00 14.75           C  
ATOM    170  O   GLN A 973      12.068  32.292   1.785  1.00 17.08           O  
ATOM    171  CB  GLN A 973       9.738  29.996   1.561  1.00 15.95           C  
ATOM    172  CG  GLN A 973       8.899  28.910   2.233  1.00 15.47           C  
ATOM    173  CD  GLN A 973       9.678  28.104   3.258  1.00 15.20           C  
ATOM    174  NE2 GLN A 973       9.126  26.961   3.655  1.00 16.24           N  
ATOM    175  OE1 GLN A 973      10.760  28.503   3.691  1.00 15.22           O  
ATOM    176  N   SER A 974      10.184  33.028   0.805  1.00 14.95           N  
ATOM    177  CA  SER A 974      10.894  33.895  -0.134  1.00 15.94           C  
ATOM    178  C   SER A 974      11.492  35.134   0.524  1.00 16.79           C  
ATOM    179  O   SER A 974      12.302  35.834  -0.091  1.00 17.78           O  
ATOM    180  CB  SER A 974       9.965  34.321  -1.279  1.00 16.53           C  
ATOM    181  OG  SER A 974       8.959  35.215  -0.838  1.00 17.08           O  
ATOM    182  N   THR A 975      11.099  35.408   1.765  1.00 14.89           N  
ATOM    183  CA  THR A 975      11.597  36.591   2.463  1.00 14.32           C  
ATOM    184  C   THR A 975      12.522  36.250   3.631  1.00 14.34           C  
ATOM    185  O   THR A 975      12.780  37.089   4.498  1.00 14.13           O  
ATOM    186  CB  THR A 975      10.436  37.482   2.970  1.00 13.92           C  
ATOM    187  CG2 THR A 975       9.571  37.934   1.802  1.00 15.51           C  
ATOM    188  OG1 THR A 975       9.630  36.750   3.903  1.00 15.60           O  
ATOM    189  N   VAL A 976      13.015  35.016   3.653  1.00 14.03           N  
ATOM    190  CA  VAL A 976      14.137  34.674   4.517  1.00 13.92           C  
ATOM    191  C   VAL A 976      15.391  35.340   3.968  1.00 15.38           C  
ATOM    192  O   VAL A 976      15.629  35.331   2.758  1.00 17.11           O  
ATOM    193  CB  VAL A 976      14.383  33.149   4.568  1.00 14.79           C  
ATOM    194  CG1 VAL A 976      15.625  32.850   5.398  1.00 14.40           C  
ATOM    195  CG2 VAL A 976      13.176  32.449   5.173  1.00 16.49           C  
ATOM    196  N   ARG A 977      16.182  35.926   4.859  1.00 14.36           N  
ATOM    197  CA  ARG A 977      17.491  36.436   4.481  1.00 15.21           C  
ATOM    198  C   ARG A 977      18.513  36.114   5.561  1.00 15.30           C  
ATOM    199  O   ARG A 977      18.157  35.654   6.646  1.00 14.89           O  
ATOM    200  CB  ARG A 977      17.429  37.948   4.254  1.00 14.06           C  
ATOM    201  CG  ARG A 977      17.073  38.775   5.485  1.00 12.90           C  
ATOM    202  CD  ARG A 977      17.375  40.247   5.217  1.00 12.97           C  
ATOM    203  NE  ARG A 977      16.938  41.147   6.280  1.00 13.36           N  
ATOM    204  CZ  ARG A 977      17.679  41.484   7.331  1.00 14.53           C  
ATOM    205  NH1 ARG A 977      18.903  40.987   7.479  1.00 15.57           N1+
ATOM    206  NH2 ARG A 977      17.206  42.344   8.223  1.00 14.31           N  
ATOM    207  N   GLU A 978      19.786  36.343   5.255  1.00 17.07           N  
ATOM    208  CA  GLU A 978      20.828  36.251   6.268  1.00 17.70           C  
ATOM    209  C   GLU A 978      20.776  37.493   7.146  1.00 16.38           C  
ATOM    210  O   GLU A 978      20.407  38.574   6.688  1.00 15.60           O  
ATOM    211  CB  GLU A 978      22.208  36.145   5.612  1.00 22.07           C  
ATOM    212  CG  GLU A 978      22.410  34.876   4.804  1.00 28.91           C  
ATOM    213  CD  GLU A 978      23.874  34.589   4.527  1.00 34.14           C  
ATOM    214  OE1 GLU A 978      24.674  35.547   4.487  1.00 37.46           O  
ATOM    215  OE2 GLU A 978      24.224  33.402   4.351  1.00 36.72           O1-
ATOM    216  N   HIS A 979      21.140  37.330   8.411  1.00 15.03           N  
ATOM    217  CA  HIS A 979      21.159  38.445   9.341  1.00 14.54           C  
ATOM    218  C   HIS A 979      22.564  38.710   9.864  1.00 16.19           C  
ATOM    219  O   HIS A 979      23.389  37.801   9.953  1.00 17.11           O  
ATOM    220  CB  HIS A 979      20.181  38.175  10.489  1.00 15.47           C  
ATOM    221  CG  HIS A 979      18.750  38.167  10.050  1.00 12.97           C  
ATOM    222  CD2 HIS A 979      18.007  37.207   9.448  1.00 14.26           C  
ATOM    223  ND1 HIS A 979      17.941  39.280  10.134  1.00 14.36           N  
ATOM    224  CE1 HIS A 979      16.764  39.007   9.598  1.00 13.23           C  
ATOM    225  NE2 HIS A 979      16.779  37.757   9.173  1.00 12.90           N  
ATOM    226  N   ARG A 980      22.824  39.970  10.195  1.00 16.42           N  
ATOM    227  CA  ARG A 980      24.163  40.421  10.550  1.00 18.04           C  
ATOM    228  C   ARG A 980      24.650  39.822  11.864  1.00 17.19           C  
ATOM    229  O   ARG A 980      25.840  39.874  12.166  1.00 16.05           O  
ATOM    230  CB  ARG A 980      24.190  41.947  10.640  1.00 23.27           C  
ATOM    231  CG  ARG A 980      23.816  42.648   9.344  1.00 31.70           C  
ATOM    232  CD  ARG A 980      23.611  44.135   9.569  1.00 38.56           C  
ATOM    233  NE  ARG A 980      24.865  44.880   9.505  1.00 46.68           N  
ATOM    234  CZ  ARG A 980      25.057  46.068  10.068  1.00 50.61           C  
ATOM    235  NH1 ARG A 980      26.231  46.676   9.956  1.00 52.42           N1+
ATOM    236  NH2 ARG A 980      24.078  46.645  10.749  1.00 52.68           N  
ATOM    237  N   ASP A 981      23.736  39.254  12.648  1.00 15.80           N  
ATOM    238  CA  ASP A 981      24.119  38.611  13.902  1.00 16.36           C  
ATOM    239  C   ASP A 981      24.520  37.149  13.711  1.00 15.73           C  
ATOM    240  O   ASP A 981      24.744  36.424  14.680  1.00 15.48           O  
ATOM    241  CB  ASP A 981      22.985  38.720  14.937  1.00 15.59           C  
ATOM    242  CG  ASP A 981      21.774  37.863  14.591  1.00 16.81           C  
ATOM    243  OD1 ASP A 981      21.775  37.206  13.529  1.00 16.18           O  
ATOM    244  OD2 ASP A 981      20.817  37.855  15.398  1.00 17.35           O1-
ATOM    245  N   GLY A 982      24.615  36.728  12.453  1.00 14.56           N  
ATOM    246  CA  GLY A 982      25.059  35.380  12.152  1.00 15.33           C  
ATOM    247  C   GLY A 982      24.107  34.296  12.622  1.00 15.87           C  
ATOM    248  O   GLY A 982      24.470  33.121  12.650  1.00 17.09           O  
ATOM    249  N   GLY A 983      22.894  34.687  12.999  1.00 15.83           N  
ATOM    250  CA  GLY A 983      21.924  33.719  13.481  1.00 14.41           C  
ATOM    251  C   GLY A 983      21.703  33.761  14.981  1.00 14.52           C  
ATOM    252  O   GLY A 983      20.933  32.972  15.527  1.00 14.18           O  
ATOM    253  N   HIS A 984      22.373  34.683  15.660  1.00 14.79           N  
ATOM    254  CA  HIS A 984      22.333  34.717  17.117  1.00 14.77           C  
ATOM    255  C   HIS A 984      20.906  34.768  17.672  1.00 14.09           C  
ATOM    256  O   HIS A 984      20.546  33.984  18.550  1.00 14.75           O  
ATOM    257  CB  HIS A 984      23.130  35.920  17.626  1.00 16.46           C  
ATOM    258  CG  HIS A 984      23.212  36.002  19.117  1.00 17.20           C  
ATOM    259  CD2 HIS A 984      22.455  36.675  20.016  1.00 19.13           C  
ATOM    260  ND1 HIS A 984      24.168  35.331  19.848  1.00 22.02           N  
ATOM    261  CE1 HIS A 984      23.996  35.587  21.133  1.00 20.46           C  
ATOM    262  NE2 HIS A 984      22.964  36.400  21.262  1.00 21.28           N  
ATOM    263  N   ALA A 985      20.093  35.683  17.158  1.00 14.09           N  
ATOM    264  CA  ALA A 985      18.767  35.915  17.719  1.00 13.87           C  
ATOM    265  C   ALA A 985      17.737  34.886  17.262  1.00 14.35           C  
ATOM    266  O   ALA A 985      16.981  34.360  18.076  1.00 14.74           O  
ATOM    267  CB  ALA A 985      18.287  37.314  17.354  1.00 14.92           C  
ATOM    268  N   GLY A 986      17.709  34.608  15.962  1.00 14.03           N  
ATOM    269  CA  GLY A 986      16.635  33.797  15.409  1.00 13.68           C  
ATOM    270  C   GLY A 986      17.039  32.400  14.974  1.00 13.95           C  
ATOM    271  O   GLY A 986      16.185  31.593  14.599  1.00 14.03           O  
ATOM    272  N   GLY A 987      18.335  32.107  15.022  1.00 13.35           N  
ATOM    273  CA  GLY A 987      18.818  30.809  14.585  1.00 13.71           C  
ATOM    274  C   GLY A 987      19.433  30.805  13.199  1.00 13.03           C  
ATOM    275  O   GLY A 987      19.341  31.784  12.455  1.00 13.99           O  
ATOM    276  N   ILE A 988      20.067  29.690  12.852  1.00 13.77           N  
ATOM    277  CA  ILE A 988      20.713  29.534  11.556  1.00 14.55           C  
ATOM    278  C   ILE A 988      19.835  28.691  10.634  1.00 15.61           C  
ATOM    279  O   ILE A 988      19.565  27.522  10.915  1.00 17.09           O  
ATOM    280  CB  ILE A 988      22.090  28.857  11.720  1.00 15.52           C  
ATOM    281  CG1 ILE A 988      22.990  29.736  12.591  1.00 17.75           C  
ATOM    282  CG2 ILE A 988      22.730  28.624  10.360  1.00 18.92           C  
ATOM    283  CD1 ILE A 988      24.345  29.121  12.900  1.00 19.07           C  
ATOM    284  N   PHE A 989      19.390  29.292   9.535  1.00 15.72           N  
ATOM    285  CA  PHE A 989      18.481  28.622   8.607  1.00 15.14           C  
ATOM    286  C   PHE A 989      18.320  29.404   7.306  1.00 16.56           C  
ATOM    287  O   PHE A 989      18.513  30.623   7.267  1.00 17.41           O  
ATOM    288  CB  PHE A 989      17.106  28.439   9.257  1.00 15.16           C  
ATOM    289  CG  PHE A 989      16.393  29.732   9.530  1.00 13.50           C  
ATOM    290  CD1 PHE A 989      16.691  30.475  10.662  1.00 12.76           C  
ATOM    291  CD2 PHE A 989      15.441  30.217   8.647  1.00 12.68           C  
ATOM    292  CE1 PHE A 989      16.054  31.680  10.909  1.00 12.39           C  
ATOM    293  CE2 PHE A 989      14.801  31.419   8.889  1.00 14.09           C  
ATOM    294  CZ  PHE A 989      15.107  32.151  10.018  1.00 12.90           C  
ATOM    295  N   ASN A 990      17.962  28.689   6.244  1.00 16.28           N  
ATOM    296  CA  ASN A 990      17.694  29.299   4.948  1.00 17.73           C  
ATOM    297  C   ASN A 990      16.226  29.145   4.558  1.00 16.83           C  
ATOM    298  O   ASN A 990      15.751  29.806   3.639  1.00 17.13           O  
ATOM    299  CB  ASN A 990      18.570  28.653   3.874  1.00 21.45           C  
ATOM    300  CG  ASN A 990      20.048  28.851   4.133  1.00 25.30           C  
ATOM    301  ND2 ASN A 990      20.832  27.800   3.922  1.00 26.57           N  
ATOM    302  OD1 ASN A 990      20.481  29.937   4.518  1.00 26.21           O  
ATOM    303  N   ARG A 991      15.514  28.264   5.253  1.00 17.13           N  
ATOM    304  CA  ARG A 991      14.114  28.003   4.939  1.00 17.38           C  
ATOM    305  C   ARG A 991      13.385  27.408   6.138  1.00 15.28           C  
ATOM    306  O   ARG A 991      14.013  27.033   7.129  1.00 15.59           O  
ATOM    307  CB  ARG A 991      14.002  27.054   3.743  1.00 20.10           C  
ATOM    308  CG  ARG A 991      14.582  25.671   3.980  1.00 24.44           C  
ATOM    309  CD  ARG A 991      14.612  24.879   2.681  1.00 30.77           C  
ATOM    310  NE  ARG A 991      15.299  23.599   2.828  1.00 36.52           N  
ATOM    311  CZ  ARG A 991      14.679  22.428   2.935  1.00 39.62           C  
ATOM    312  NH1 ARG A 991      13.354  22.373   2.912  1.00 40.11           N1+
ATOM    313  NH2 ARG A 991      15.383  21.311   3.060  1.00 40.52           N  
ATOM    314  N   TYR A 992      12.059  27.334   6.036  1.00 13.90           N  
ATOM    315  CA  TYR A 992      11.215  26.822   7.109  1.00 13.99           C  
ATOM    316  C   TYR A 992      10.573  25.498   6.735  1.00 15.42           C  
ATOM    317  O   TYR A 992      10.408  25.182   5.558  1.00 16.31           O  
ATOM    318  CB  TYR A 992      10.079  27.797   7.430  1.00 13.80           C  
ATOM    319  CG  TYR A 992      10.502  29.224   7.671  1.00 12.99           C  
ATOM    320  CD1 TYR A 992      11.151  29.588   8.842  1.00 13.25           C  
ATOM    321  CD2 TYR A 992      10.219  30.217   6.736  1.00 13.15           C  
ATOM    322  CE1 TYR A 992      11.508  30.906   9.081  1.00 12.71           C  
ATOM    323  CE2 TYR A 992      10.571  31.534   6.966  1.00 13.12           C  
ATOM    324  CZ  TYR A 992      11.214  31.872   8.139  1.00 13.77           C  
ATOM    325  OH  TYR A 992      11.559  33.182   8.373  1.00 13.74           O  
ATOM    326  N   ASN A 993      10.195  24.740   7.756  1.00 15.25           N  
ATOM    327  CA  ASN A 993       9.212  23.678   7.598  1.00 16.54           C  
ATOM    328  C   ASN A 993       7.876  24.215   8.103  1.00 14.92           C  
ATOM    329  O   ASN A 993       7.683  24.383   9.305  1.00 15.20           O  
ATOM    330  CB  ASN A 993       9.625  22.456   8.416  1.00 16.09           C  
ATOM    331  CG  ASN A 993       8.657  21.302   8.261  1.00 19.83           C  
ATOM    332  ND2 ASN A 993       8.457  20.550   9.336  1.00 22.15           N  
ATOM    333  OD1 ASN A 993       8.094  21.090   7.188  1.00 22.13           O  
ATOM    334  N   ILE A 994       6.956  24.493   7.183  1.00 15.59           N  
ATOM    335  CA  ILE A 994       5.652  25.025   7.560  1.00 16.89           C  
ATOM    336  C   ILE A 994       4.743  23.882   7.991  1.00 18.37           C  
ATOM    337  O   ILE A 994       4.495  22.955   7.217  1.00 20.48           O  
ATOM    338  CB  ILE A 994       4.982  25.761   6.380  1.00 17.48           C  
ATOM    339  CG1 ILE A 994       5.880  26.902   5.896  1.00 17.81           C  
ATOM    340  CG2 ILE A 994       3.624  26.298   6.808  1.00 17.67           C  
ATOM    341  CD1 ILE A 994       6.082  28.003   6.920  1.00 18.51           C  
ATOM    342  N   LEU A 995       4.246  23.956   9.220  1.00 18.21           N  
ATOM    343  CA  LEU A 995       3.467  22.867   9.803  1.00 17.80           C  
ATOM    344  C   LEU A 995       1.967  23.110   9.695  1.00 17.98           C  
ATOM    345  O   LEU A 995       1.192  22.173   9.483  1.00 18.17           O  
ATOM    346  CB  LEU A 995       3.855  22.685  11.270  1.00 18.96           C  
ATOM    347  CG  LEU A 995       5.303  22.253  11.506  1.00 19.05           C  
ATOM    348  CD1 LEU A 995       5.665  22.453  12.964  1.00 19.96           C  
ATOM    349  CD2 LEU A 995       5.475  20.798  11.095  1.00 22.35           C  
ATOM    350  N   LYS A 996       1.563  24.368   9.841  1.00 16.33           N  
ATOM    351  CA  LYS A 996       0.153  24.726   9.803  1.00 16.76           C  
ATOM    352  C   LYS A 996      -0.003  26.211   9.489  1.00 15.80           C  
ATOM    353  O   LYS A 996       0.816  27.032   9.907  1.00 14.85           O  
ATOM    354  CB  LYS A 996      -0.500  24.405  11.152  1.00 18.02           C  
ATOM    355  CG  LYS A 996      -2.003  24.637  11.193  1.00 21.82           C  
ATOM    356  CD  LYS A 996      -2.582  24.271  12.551  1.00 24.49           C  
ATOM    357  CE  LYS A 996      -2.545  22.770  12.787  1.00 28.42           C  
ATOM    358  NZ  LYS A 996      -3.149  22.409  14.101  1.00 30.65           N1+
ATOM    359  N   ILE A 997      -1.046  26.550   8.738  1.00 14.48           N  
ATOM    360  CA  ILE A 997      -1.424  27.942   8.538  1.00 15.02           C  
ATOM    361  C   ILE A 997      -2.910  28.081   8.827  1.00 15.45           C  
ATOM    362  O   ILE A 997      -3.733  27.386   8.223  1.00 17.28           O  
ATOM    363  CB  ILE A 997      -1.142  28.413   7.089  1.00 15.21           C  
ATOM    364  CG1 ILE A 997       0.356  28.321   6.794  1.00 16.24           C  
ATOM    365  CG2 ILE A 997      -1.621  29.856   6.907  1.00 16.20           C  
ATOM    366  CD1 ILE A 997       0.727  28.666   5.365  1.00 16.47           C  
ATOM    367  N   GLN A 998      -3.247  28.966   9.759  1.00 15.39           N  
ATOM    368  CA  GLN A 998      -4.635  29.166  10.162  1.00 16.07           C  
ATOM    369  C   GLN A 998      -5.100  30.590   9.889  1.00 16.85           C  
ATOM    370  O   GLN A 998      -4.361  31.550  10.106  1.00 15.82           O  
ATOM    371  CB  GLN A 998      -4.801  28.857  11.649  1.00 15.97           C  
ATOM    372  CG  GLN A 998      -4.532  27.403  12.011  1.00 18.04           C  
ATOM    373  CD  GLN A 998      -4.320  27.198  13.500  1.00 17.27           C  
ATOM    374  NE2 GLN A 998      -5.208  26.434  14.128  1.00 18.79           N  
ATOM    375  OE1 GLN A 998      -3.371  27.723  14.080  1.00 16.50           O  
ATOM    376  N   LYS A 999      -6.334  30.723   9.418  1.00 15.84           N  
ATOM    377  CA  LYS A 999      -6.958  32.032   9.321  1.00 17.92           C  
ATOM    378  C   LYS A 999      -7.506  32.429  10.682  1.00 17.50           C  
ATOM    379  O   LYS A 999      -8.160  31.630  11.354  1.00 18.87           O  
ATOM    380  CB  LYS A 999      -8.093  32.009   8.295  1.00 20.31           C  
ATOM    381  CG  LYS A 999      -7.639  31.696   6.884  1.00 26.61           C  
ATOM    382  CD  LYS A 999      -8.486  32.429   5.855  1.00 32.37           C  
ATOM    383  CE  LYS A 999      -8.239  33.931   5.918  1.00 35.21           C  
ATOM    384  NZ  LYS A 999      -8.950  34.659   4.831  1.00 37.24           N1+
ATOM    385  N   VAL A1000      -7.228  33.663  11.088  1.00 16.31           N  
ATOM    386  CA  VAL A1000      -7.684  34.175  12.374  1.00 16.31           C  
ATOM    387  C   VAL A1000      -8.929  35.033  12.176  1.00 18.57           C  
ATOM    388  O   VAL A1000      -8.897  36.028  11.450  1.00 20.17           O  
ATOM    389  CB  VAL A1000      -6.585  35.028  13.043  1.00 17.77           C  
ATOM    390  CG1 VAL A1000      -7.060  35.528  14.392  1.00 17.55           C  
ATOM    391  CG2 VAL A1000      -5.314  34.216  13.178  1.00 17.67           C  
ATOM    392  N   CYS A1001     -10.024  34.641  12.819  1.00 19.43           N  
ATOM    393  CA  CYS A1001     -11.311  35.295  12.603  1.00 22.05           C  
ATOM    394  C   CYS A1001     -11.887  35.824  13.908  1.00 21.13           C  
ATOM    395  O   CYS A1001     -12.166  35.059  14.833  1.00 20.63           O  
ATOM    396  CB  CYS A1001     -12.305  34.312  11.973  1.00 23.80           C  
ATOM    397  SG  CYS A1001     -11.758  33.576  10.418  1.00 34.27           S  
ATOM    398  N   ASN A1002     -12.070  37.138  13.976  1.00 19.40           N  
ATOM    399  CA  ASN A1002     -12.707  37.763  15.126  1.00 19.89           C  
ATOM    400  C   ASN A1002     -13.473  38.993  14.648  1.00 20.70           C  
ATOM    401  O   ASN A1002     -12.874  39.971  14.203  1.00 20.51           O  
ATOM    402  CB  ASN A1002     -11.648  38.165  16.156  1.00 18.79           C  
ATOM    403  CG  ASN A1002     -12.254  38.694  17.441  1.00 19.28           C  
ATOM    404  ND2 ASN A1002     -11.839  38.128  18.568  1.00 20.39           N  
ATOM    405  OD1 ASN A1002     -13.086  39.600  17.421  1.00 20.68           O  
ATOM    406  N   LYS A1003     -14.797  38.934  14.742  1.00 23.09           N  
ATOM    407  CA  LYS A1003     -15.654  39.980  14.197  1.00 25.26           C  
ATOM    408  C   LYS A1003     -15.402  41.317  14.887  1.00 25.49           C  
ATOM    409  O   LYS A1003     -15.279  42.351  14.233  1.00 23.79           O  
ATOM    410  CB  LYS A1003     -17.124  39.582  14.355  1.00 28.29           C  
ATOM    411  CG  LYS A1003     -18.109  40.537  13.698  1.00 33.70           C  
ATOM    412  CD  LYS A1003     -19.491  39.906  13.591  1.00 37.79           C  
ATOM    413  CE  LYS A1003     -20.539  40.735  14.318  1.00 41.20           C  
ATOM    414  NZ  LYS A1003     -20.730  42.069  13.684  1.00 43.02           N1+
ATOM    415  N   LYS A1004     -15.313  41.285  16.211  1.00 25.55           N  
ATOM    416  CA  LYS A1004     -15.103  42.492  16.999  1.00 26.75           C  
ATOM    417  C   LYS A1004     -13.782  43.161  16.624  1.00 25.40           C  
ATOM    418  O   LYS A1004     -13.723  44.373  16.421  1.00 25.55           O  
ATOM    419  CB  LYS A1004     -15.102  42.137  18.488  1.00 31.10           C  
ATOM    420  CG  LYS A1004     -15.050  43.326  19.429  1.00 37.41           C  
ATOM    421  CD  LYS A1004     -15.172  42.869  20.877  1.00 43.22           C  
ATOM    422  CE  LYS A1004     -15.605  44.008  21.786  1.00 46.06           C  
ATOM    423  NZ  LYS A1004     -16.165  43.506  23.073  1.00 49.22           N1+
ATOM    424  N   LEU A1005     -12.724  42.362  16.528  1.00 23.43           N  
ATOM    425  CA  LEU A1005     -11.401  42.902  16.251  1.00 22.18           C  
ATOM    426  C   LEU A1005     -11.285  43.378  14.811  1.00 20.39           C  
ATOM    427  O   LEU A1005     -10.585  44.352  14.529  1.00 20.37           O  
ATOM    428  CB  LEU A1005     -10.327  41.851  16.540  1.00 22.34           C  
ATOM    429  CG  LEU A1005     -10.198  41.450  18.012  1.00 24.71           C  
ATOM    430  CD1 LEU A1005      -9.136  40.373  18.159  1.00 25.08           C  
ATOM    431  CD2 LEU A1005      -9.843  42.672  18.849  1.00 25.07           C  
ATOM    432  N   TRP A1006     -11.969  42.698  13.898  1.00 19.20           N  
ATOM    433  CA  TRP A1006     -11.950  43.105  12.499  1.00 19.28           C  
ATOM    434  C   TRP A1006     -12.609  44.469  12.319  1.00 20.28           C  
ATOM    435  O   TRP A1006     -12.090  45.327  11.610  1.00 19.81           O  
ATOM    436  CB  TRP A1006     -12.671  42.077  11.626  1.00 19.79           C  
ATOM    437  CG  TRP A1006     -12.745  42.494  10.194  1.00 21.17           C  
ATOM    438  CD1 TRP A1006     -13.868  42.816   9.486  1.00 21.95           C  
ATOM    439  CD2 TRP A1006     -11.641  42.678   9.303  1.00 21.89           C  
ATOM    440  CE2 TRP A1006     -12.167  43.114   8.070  1.00 21.81           C  
ATOM    441  CE3 TRP A1006     -10.258  42.517   9.428  1.00 23.15           C  
ATOM    442  NE1 TRP A1006     -13.528  43.191   8.209  1.00 21.20           N  
ATOM    443  CZ2 TRP A1006     -11.357  43.393   6.971  1.00 21.69           C  
ATOM    444  CZ3 TRP A1006      -9.457  42.794   8.336  1.00 21.85           C  
ATOM    445  CH2 TRP A1006     -10.008  43.226   7.124  1.00 22.72           C  
ATOM    446  N   GLU A1007     -13.752  44.664  12.967  1.00 21.33           N  
ATOM    447  CA  GLU A1007     -14.460  45.935  12.880  1.00 21.91           C  
ATOM    448  C   GLU A1007     -13.670  47.059  13.549  1.00 20.16           C  
ATOM    449  O   GLU A1007     -13.703  48.204  13.100  1.00 21.36           O  
ATOM    450  CB  GLU A1007     -15.844  45.806  13.521  1.00 23.40           C  
ATOM    451  CG  GLU A1007     -16.766  44.857  12.771  1.00 28.41           C  
ATOM    452  CD  GLU A1007     -18.081  44.618  13.488  1.00 31.29           C  
ATOM    453  OE1 GLU A1007     -18.279  45.185  14.585  1.00 34.46           O  
ATOM    454  OE2 GLU A1007     -18.914  43.858  12.951  1.00 33.21           O1-
ATOM    455  N   ARG A1008     -12.957  46.728  14.620  1.00 20.10           N  
ATOM    456  CA  ARG A1008     -12.045  47.671  15.259  1.00 20.88           C  
ATOM    457  C   ARG A1008     -10.983  48.124  14.256  1.00 20.45           C  
ATOM    458  O   ARG A1008     -10.666  49.314  14.160  1.00 19.61           O  
ATOM    459  CB  ARG A1008     -11.377  47.003  16.464  1.00 23.03           C  
ATOM    460  CG  ARG A1008     -10.361  47.856  17.213  1.00 27.62           C  
ATOM    461  CD  ARG A1008      -9.827  47.090  18.424  1.00 29.42           C  
ATOM    462  NE  ARG A1008      -8.730  47.778  19.101  1.00 34.67           N  
ATOM    463  CZ  ARG A1008      -7.478  47.330  19.148  1.00 35.89           C  
ATOM    464  NH1 ARG A1008      -7.154  46.188  18.555  1.00 35.24           N1+
ATOM    465  NH2 ARG A1008      -6.548  48.022  19.794  1.00 36.93           N  
ATOM    466  N   TYR A1009     -10.440  47.166  13.508  1.00 18.19           N  
ATOM    467  CA  TYR A1009      -9.430  47.461  12.497  1.00 17.80           C  
ATOM    468  C   TYR A1009      -9.985  48.317  11.353  1.00 18.73           C  
ATOM    469  O   TYR A1009      -9.375  49.311  10.964  1.00 18.32           O  
ATOM    470  CB  TYR A1009      -8.850  46.157  11.929  1.00 17.17           C  
ATOM    471  CG  TYR A1009      -7.900  46.379  10.769  1.00 16.08           C  
ATOM    472  CD1 TYR A1009      -6.615  46.852  10.985  1.00 16.04           C  
ATOM    473  CD2 TYR A1009      -8.304  46.150   9.458  1.00 16.51           C  
ATOM    474  CE1 TYR A1009      -5.753  47.097   9.929  1.00 16.21           C  
ATOM    475  CE2 TYR A1009      -7.444  46.394   8.388  1.00 17.66           C  
ATOM    476  CZ  TYR A1009      -6.169  46.871   8.637  1.00 16.61           C  
ATOM    477  OH  TYR A1009      -5.312  47.143   7.594  1.00 17.03           O  
ATOM    478  N   THR A1010     -11.141  47.940  10.816  1.00 19.18           N  
ATOM    479  CA  THR A1010     -11.688  48.648   9.661  1.00 20.62           C  
ATOM    480  C   THR A1010     -12.176  50.046  10.019  1.00 21.51           C  
ATOM    481  O   THR A1010     -12.170  50.944   9.177  1.00 21.12           O  
ATOM    482  CB  THR A1010     -12.852  47.879   9.013  1.00 21.78           C  
ATOM    483  CG2 THR A1010     -12.374  46.532   8.486  1.00 21.38           C  
ATOM    484  OG1 THR A1010     -13.896  47.684   9.975  1.00 23.86           O  
ATOM    485  N   HIS A1011     -12.598  50.228  11.266  1.00 21.91           N  
ATOM    486  CA  HIS A1011     -13.008  51.542  11.741  1.00 22.41           C  
ATOM    487  C   HIS A1011     -11.808  52.481  11.740  1.00 22.13           C  
ATOM    488  O   HIS A1011     -11.898  53.622  11.288  1.00 21.61           O  
ATOM    489  CB  HIS A1011     -13.587  51.437  13.153  1.00 24.83           C  
ATOM    490  CG  HIS A1011     -14.060  52.743  13.709  1.00 27.14           C  
ATOM    491  CD2 HIS A1011     -15.276  53.339  13.672  1.00 29.42           C  
ATOM    492  ND1 HIS A1011     -13.233  53.603  14.400  1.00 28.84           N  
ATOM    493  CE1 HIS A1011     -13.918  54.672  14.764  1.00 29.94           C  
ATOM    494  NE2 HIS A1011     -15.160  54.537  14.335  1.00 29.97           N  
ATOM    495  N   ARG A1012     -10.678  51.991  12.239  1.00 20.69           N  
ATOM    496  CA  ARG A1012      -9.458  52.785  12.262  1.00 20.10           C  
ATOM    497  C   ARG A1012      -8.934  52.983  10.846  1.00 19.29           C  
ATOM    498  O   ARG A1012      -8.436  54.057  10.507  1.00 19.14           O  
ATOM    499  CB  ARG A1012      -8.389  52.100  13.121  1.00 19.84           C  
ATOM    500  CG  ARG A1012      -7.050  52.829  13.154  1.00 21.11           C  
ATOM    501  CD  ARG A1012      -7.190  54.251  13.677  1.00 23.13           C  
ATOM    502  NE  ARG A1012      -5.910  54.956  13.672  1.00 25.64           N  
ATOM    503  CZ  ARG A1012      -5.780  56.280  13.674  1.00 27.44           C  
ATOM    504  NH1 ARG A1012      -6.855  57.058  13.681  1.00 28.27           N1+
ATOM    505  NH2 ARG A1012      -4.572  56.826  13.656  1.00 27.41           N  
ATOM    506  N   ARG A1013      -9.050  51.950  10.017  1.00 19.45           N  
ATOM    507  CA  ARG A1013      -8.552  52.036   8.649  1.00 19.39           C  
ATOM    508  C   ARG A1013      -9.273  53.140   7.883  1.00 21.61           C  
ATOM    509  O   ARG A1013      -8.662  53.852   7.084  1.00 19.82           O  
ATOM    510  CB  ARG A1013      -8.734  50.704   7.919  1.00 19.55           C  
ATOM    511  CG  ARG A1013      -8.174  50.717   6.502  1.00 18.18           C  
ATOM    512  CD  ARG A1013      -8.313  49.371   5.818  1.00 19.13           C  
ATOM    513  NE  ARG A1013      -9.711  48.971   5.677  1.00 19.55           N  
ATOM    514  CZ  ARG A1013     -10.110  47.790   5.217  1.00 18.98           C  
ATOM    515  NH1 ARG A1013      -9.219  46.879   4.848  1.00 18.14           N1+
ATOM    516  NH2 ARG A1013     -11.404  47.516   5.129  1.00 20.55           N  
ATOM    517  N   LYS A1014     -10.571  53.281   8.134  1.00 21.41           N  
ATOM    518  CA  LYS A1014     -11.358  54.320   7.478  1.00 23.59           C  
ATOM    519  C   LYS A1014     -10.931  55.712   7.931  1.00 23.30           C  
ATOM    520  O   LYS A1014     -10.847  56.633   7.120  1.00 23.39           O  
ATOM    521  CB  LYS A1014     -12.850  54.125   7.762  1.00 26.08           C  
ATOM    522  CG  LYS A1014     -13.732  55.173   7.100  1.00 31.28           C  
ATOM    523  CD  LYS A1014     -15.198  54.993   7.459  1.00 35.08           C  
ATOM    524  CE  LYS A1014     -16.043  56.115   6.870  1.00 38.19           C  
ATOM    525  NZ  LYS A1014     -17.467  56.027   7.294  1.00 41.35           N1+
ATOM    526  N   GLU A1015     -10.662  55.863   9.224  1.00 21.77           N  
ATOM    527  CA  GLU A1015     -10.163  57.131   9.747  1.00 22.50           C  
ATOM    528  C   GLU A1015      -8.843  57.500   9.087  1.00 21.97           C  
ATOM    529  O   GLU A1015      -8.654  58.630   8.640  1.00 21.73           O  
ATOM    530  CB  GLU A1015      -9.958  57.049  11.261  1.00 24.64           C  
ATOM    531  CG  GLU A1015     -11.238  56.914  12.059  1.00 29.48           C  
ATOM    532  CD  GLU A1015     -10.997  56.991  13.552  1.00 31.87           C  
ATOM    533  OE1 GLU A1015      -9.881  56.644  13.996  1.00 32.37           O  
ATOM    534  OE2 GLU A1015     -11.923  57.398  14.284  1.00 34.15           O1-
ATOM    535  N   VAL A1016      -7.927  56.538   9.028  1.00 19.32           N  
ATOM    536  CA  VAL A1016      -6.607  56.789   8.466  1.00 19.04           C  
ATOM    537  C   VAL A1016      -6.687  57.062   6.969  1.00 19.84           C  
ATOM    538  O   VAL A1016      -6.035  57.976   6.462  1.00 20.72           O  
ATOM    539  CB  VAL A1016      -5.666  55.592   8.696  1.00 18.55           C  
ATOM    540  CG1 VAL A1016      -4.366  55.808   7.937  1.00 18.67           C  
ATOM    541  CG2 VAL A1016      -5.390  55.423  10.183  1.00 18.03           C  
ATOM    542  N   SER A1017      -7.490  56.270   6.267  1.00 19.46           N  
ATOM    543  CA  SER A1017      -7.656  56.433   4.829  1.00 20.91           C  
ATOM    544  C   SER A1017      -8.141  57.844   4.504  1.00 21.95           C  
ATOM    545  O   SER A1017      -7.607  58.507   3.616  1.00 21.52           O  
ATOM    546  CB  SER A1017      -8.659  55.406   4.296  1.00 22.30           C  
ATOM    547  OG  SER A1017      -8.867  55.566   2.903  1.00 27.64           O  
ATOM    548  N   GLU A1018      -9.148  58.310   5.232  1.00 23.42           N  
ATOM    549  CA  GLU A1018      -9.711  59.624   4.949  1.00 24.98           C  
ATOM    550  C   GLU A1018      -8.729  60.739   5.296  1.00 25.10           C  
ATOM    551  O   GLU A1018      -8.671  61.755   4.602  1.00 26.35           O  
ATOM    552  CB  GLU A1018     -11.027  59.806   5.710  1.00 26.89           C  
ATOM    553  CG  GLU A1018     -12.113  58.839   5.256  1.00 31.22           C  
ATOM    554  CD  GLU A1018     -13.462  59.113   5.891  1.00 35.18           C  
ATOM    555  OE1 GLU A1018     -13.533  59.961   6.806  1.00 37.59           O  
ATOM    556  OE2 GLU A1018     -14.453  58.475   5.474  1.00 36.54           O1-
ATOM    557  N   GLU A1019      -7.950  60.545   6.357  1.00 24.35           N  
ATOM    558  CA  GLU A1019      -6.923  61.512   6.733  1.00 23.66           C  
ATOM    559  C   GLU A1019      -5.787  61.545   5.717  1.00 24.00           C  
ATOM    560  O   GLU A1019      -5.147  62.581   5.528  1.00 24.83           O  
ATOM    561  CB  GLU A1019      -6.356  61.188   8.120  1.00 24.35           C  
ATOM    562  CG  GLU A1019      -7.331  61.439   9.262  1.00 27.43           C  
ATOM    563  CD  GLU A1019      -6.704  61.233  10.627  1.00 29.46           C  
ATOM    564  OE1 GLU A1019      -5.594  60.668  10.699  1.00 27.66           O  
ATOM    565  OE2 GLU A1019      -7.326  61.638  11.634  1.00 31.02           O1-
ATOM    566  N   ASN A1020      -5.542  60.410   5.066  1.00 21.96           N  
ATOM    567  CA  ASN A1020      -4.493  60.313   4.052  1.00 20.32           C  
ATOM    568  C   ASN A1020      -5.096  60.413   2.654  1.00 21.62           C  
ATOM    569  O   ASN A1020      -4.584  59.830   1.696  1.00 20.48           O  
ATOM    570  CB  ASN A1020      -3.733  58.988   4.202  1.00 18.94           C  
ATOM    571  CG  ASN A1020      -2.434  58.959   3.407  1.00 19.25           C  
ATOM    572  ND2 ASN A1020      -2.096  57.791   2.875  1.00 19.09           N  
ATOM    573  OD1 ASN A1020      -1.741  59.973   3.278  1.00 20.51           O  
ATOM    574  N   HIS A1021      -6.198  61.151   2.551  1.00 21.07           N  
ATOM    575  CA  HIS A1021      -6.796  61.486   1.265  1.00 22.06           C  
ATOM    576  C   HIS A1021      -7.187  60.242   0.476  1.00 22.10           C  
ATOM    577  O   HIS A1021      -6.849  60.095  -0.701  1.00 23.79           O  
ATOM    578  CB  HIS A1021      -5.826  62.370   0.479  1.00 23.40           C  
ATOM    579  CG  HIS A1021      -5.334  63.542   1.267  1.00 24.29           C  
ATOM    580  CD2 HIS A1021      -5.984  64.636   1.731  1.00 22.28           C  
ATOM    581  ND1 HIS A1021      -4.046  63.629   1.749  1.00 25.89           N  
ATOM    582  CE1 HIS A1021      -3.924  64.723   2.479  1.00 22.97           C  
ATOM    583  NE2 HIS A1021      -5.086  65.352   2.484  1.00 25.34           N  
ATOM    584  N  AASN A1022      -7.915  59.356   1.150  0.50 21.69           N  
ATOM    585  N  BASN A1022      -7.890  59.342   1.161  0.50 21.51           N  
ATOM    586  CA AASN A1022      -8.446  58.145   0.546  0.50 21.84           C  
ATOM    587  CA BASN A1022      -8.474  58.137   0.577  0.50 21.54           C  
ATOM    588  C  AASN A1022      -7.329  57.204   0.117  0.50 21.25           C  
ATOM    589  C  BASN A1022      -7.456  57.053   0.224  0.50 21.07           C  
ATOM    590  O  AASN A1022      -7.291  56.742  -1.023  0.50 21.42           O  
ATOM    591  O  BASN A1022      -7.616  56.337  -0.764  0.50 21.32           O  
ATOM    592  CB AASN A1022      -9.337  58.500  -0.646  0.50 23.67           C  
ATOM    593  CB BASN A1022      -9.298  58.487  -0.665  0.50 23.08           C  
ATOM    594  CG AASN A1022     -10.527  59.350  -0.246  0.50 24.64           C  
ATOM    595  CG BASN A1022     -10.177  57.339  -1.117  0.50 23.42           C  
ATOM    596  ND2AASN A1022     -10.916  60.273  -1.117  0.50 25.65           N  
ATOM    597  ND2BASN A1022     -10.715  57.442  -2.326  0.50 25.25           N  
ATOM    598  OD1AASN A1022     -11.089  59.181   0.837  0.50 26.17           O  
ATOM    599  OD1BASN A1022     -10.368  56.368  -0.386  0.50 24.14           O  
ATOM    600  N   HIS A1023      -6.417  56.930   1.043  1.00 19.77           N  
ATOM    601  CA  HIS A1023      -5.365  55.943   0.815  1.00 18.81           C  
ATOM    602  C   HIS A1023      -4.956  55.303   2.140  1.00 18.15           C  
ATOM    603  O   HIS A1023      -4.267  55.920   2.952  1.00 18.52           O  
ATOM    604  CB  HIS A1023      -4.155  56.618   0.162  1.00 18.33           C  
ATOM    605  CG  HIS A1023      -3.013  55.689  -0.119  1.00 17.96           C  
ATOM    606  CD2 HIS A1023      -1.675  55.875  -0.035  1.00 19.93           C  
ATOM    607  ND1 HIS A1023      -3.193  54.401  -0.577  1.00 19.41           N  
ATOM    608  CE1 HIS A1023      -2.013  53.834  -0.764  1.00 17.77           C  
ATOM    609  NE2 HIS A1023      -1.076  54.708  -0.442  1.00 19.27           N  
ATOM    610  N   ALA A1024      -5.382  54.060   2.353  1.00 17.63           N  
ATOM    611  CA  ALA A1024      -5.059  53.349   3.586  1.00 16.88           C  
ATOM    612  C   ALA A1024      -3.594  52.930   3.629  1.00 16.55           C  
ATOM    613  O   ALA A1024      -3.016  52.793   4.705  1.00 16.01           O  
ATOM    614  CB  ALA A1024      -5.953  52.122   3.730  1.00 16.95           C  
ATOM    615  N   ASN A1025      -3.003  52.721   2.455  1.00 16.00           N  
ATOM    616  CA  ASN A1025      -1.630  52.233   2.356  1.00 15.20           C  
ATOM    617  C   ASN A1025      -1.496  50.946   3.173  1.00 13.68           C  
ATOM    618  O   ASN A1025      -0.650  50.830   4.063  1.00 13.83           O  
ATOM    619  CB  ASN A1025      -0.652  53.298   2.864  1.00 15.80           C  
ATOM    620  CG  ASN A1025       0.759  53.109   2.325  1.00 15.12           C  
ATOM    621  ND2 ASN A1025       1.713  53.815   2.918  1.00 15.74           N  
ATOM    622  OD1 ASN A1025       0.988  52.341   1.392  1.00 15.57           O  
ATOM    623  N   GLU A1026      -2.346  49.980   2.849  1.00 12.50           N  
ATOM    624  CA  GLU A1026      -2.451  48.741   3.609  1.00 12.28           C  
ATOM    625  C   GLU A1026      -1.503  47.664   3.077  1.00 13.19           C  
ATOM    626  O   GLU A1026      -1.437  47.416   1.869  1.00 14.09           O  
ATOM    627  CB  GLU A1026      -3.895  48.246   3.550  1.00 13.78           C  
ATOM    628  CG  GLU A1026      -4.149  46.940   4.273  1.00 15.00           C  
ATOM    629  CD  GLU A1026      -5.611  46.563   4.237  1.00 17.11           C  
ATOM    630  OE1 GLU A1026      -6.053  45.976   3.226  1.00 18.43           O  
ATOM    631  OE2 GLU A1026      -6.318  46.863   5.222  1.00 18.63           O1-
ATOM    632  N   ARG A1027      -0.779  47.024   3.993  1.00 13.20           N  
ATOM    633  CA  ARG A1027       0.221  46.019   3.640  1.00 12.72           C  
ATOM    634  C   ARG A1027      -0.072  44.707   4.365  1.00 12.55           C  
ATOM    635  O   ARG A1027      -0.813  44.687   5.351  1.00 15.46           O  
ATOM    636  CB  ARG A1027       1.618  46.491   4.047  1.00 13.05           C  
ATOM    637  CG  ARG A1027       1.982  47.880   3.567  1.00 14.47           C  
ATOM    638  CD  ARG A1027       2.091  47.940   2.059  1.00 15.73           C  
ATOM    639  NE  ARG A1027       2.328  49.306   1.613  1.00 15.03           N  
ATOM    640  CZ  ARG A1027       3.529  49.868   1.518  1.00 15.96           C  
ATOM    641  NH1 ARG A1027       4.617  49.178   1.837  1.00 16.25           N1+
ATOM    642  NH2 ARG A1027       3.639  51.126   1.109  1.00 17.03           N  
ATOM    643  N   MET A1028       0.514  43.619   3.875  1.00 12.23           N  
ATOM    644  CA  MET A1028       0.626  42.393   4.665  1.00 12.02           C  
ATOM    645  C   MET A1028       2.069  42.248   5.151  1.00 12.23           C  
ATOM    646  O   MET A1028       3.004  42.246   4.345  1.00 12.84           O  
ATOM    647  CB  MET A1028       0.237  41.178   3.817  1.00 13.85           C  
ATOM    648  CG  MET A1028      -1.220  41.164   3.368  1.00 14.56           C  
ATOM    649  SD  MET A1028      -2.384  41.013   4.746  1.00 16.85           S  
ATOM    650  CE  MET A1028      -1.779  39.538   5.556  1.00 16.71           C  
ATOM    651  N   LEU A1029       2.238  42.134   6.469  1.00 11.41           N  
ATOM    652  CA  LEU A1029       3.559  42.143   7.092  1.00 11.68           C  
ATOM    653  C   LEU A1029       3.638  41.109   8.208  1.00 12.13           C  
ATOM    654  O   LEU A1029       2.616  40.731   8.784  1.00 13.57           O  
ATOM    655  CB  LEU A1029       3.855  43.530   7.666  1.00 11.50           C  
ATOM    656  CG  LEU A1029       3.878  44.684   6.659  1.00 11.36           C  
ATOM    657  CD1 LEU A1029       3.844  46.023   7.393  1.00 12.14           C  
ATOM    658  CD2 LEU A1029       5.126  44.565   5.793  1.00 13.81           C  
ATOM    659  N   PHE A1030       4.852  40.663   8.523  1.00 10.44           N  
ATOM    660  CA  PHE A1030       5.041  39.657   9.562  1.00 10.27           C  
ATOM    661  C   PHE A1030       5.204  40.263  10.952  1.00 11.66           C  
ATOM    662  O   PHE A1030       5.627  41.409  11.098  1.00 11.73           O  
ATOM    663  CB  PHE A1030       6.252  38.783   9.230  1.00 11.02           C  
ATOM    664  CG  PHE A1030       6.069  37.953   7.997  1.00 11.34           C  
ATOM    665  CD1 PHE A1030       5.300  36.799   8.031  1.00 12.73           C  
ATOM    666  CD2 PHE A1030       6.658  38.332   6.799  1.00 12.65           C  
ATOM    667  CE1 PHE A1030       5.122  36.032   6.890  1.00 12.63           C  
ATOM    668  CE2 PHE A1030       6.484  37.571   5.654  1.00 13.86           C  
ATOM    669  CZ  PHE A1030       5.716  36.420   5.699  1.00 13.33           C  
ATOM    670  N   HIS A1031       4.850  39.482  11.970  1.00 11.53           N  
ATOM    671  CA  HIS A1031       5.077  39.873  13.357  1.00 12.04           C  
ATOM    672  C   HIS A1031       5.322  38.632  14.205  1.00 12.15           C  
ATOM    673  O   HIS A1031       4.498  37.712  14.227  1.00 12.18           O  
ATOM    674  CB  HIS A1031       3.867  40.636  13.911  1.00 12.85           C  
ATOM    675  CG  HIS A1031       4.089  41.207  15.279  1.00 12.96           C  
ATOM    676  CD2 HIS A1031       3.794  40.721  16.510  1.00 14.25           C  
ATOM    677  ND1 HIS A1031       4.698  42.427  15.486  1.00 12.07           N  
ATOM    678  CE1 HIS A1031       4.770  42.666  16.785  1.00 13.58           C  
ATOM    679  NE2 HIS A1031       4.229  41.646  17.428  1.00 13.82           N  
ATOM    680  N   GLY A1032       6.455  38.613  14.899  1.00 10.44           N  
ATOM    681  CA  GLY A1032       6.729  37.552  15.853  1.00 11.90           C  
ATOM    682  C   GLY A1032       6.724  38.111  17.260  1.00 14.31           C  
ATOM    683  O   GLY A1032       7.163  39.238  17.477  1.00 14.44           O  
ATOM    684  N   SER A1033       6.231  37.339  18.224  1.00 13.21           N  
ATOM    685  CA  SER A1033       6.105  37.851  19.585  1.00 14.41           C  
ATOM    686  C   SER A1033       5.767  36.763  20.589  1.00 15.33           C  
ATOM    687  O   SER A1033       5.001  35.850  20.297  1.00 14.53           O  
ATOM    688  CB  SER A1033       5.023  38.930  19.642  1.00 16.08           C  
ATOM    689  OG  SER A1033       4.801  39.362  20.978  1.00 17.30           O  
ATOM    690  N   PRO A1034       6.329  36.861  21.800  1.00 15.48           N  
ATOM    691  CA  PRO A1034       5.906  35.977  22.891  1.00 17.91           C  
ATOM    692  C   PRO A1034       4.425  36.152  23.229  1.00 19.18           C  
ATOM    693  O   PRO A1034       3.831  35.303  23.892  1.00 20.94           O  
ATOM    694  CB  PRO A1034       6.806  36.387  24.056  1.00 17.85           C  
ATOM    695  CG  PRO A1034       8.002  37.016  23.403  1.00 18.69           C  
ATOM    696  CD  PRO A1034       7.460  37.720  22.191  1.00 17.09           C  
ATOM    697  N   PHE A1035       3.834  37.252  22.770  1.00 19.38           N  
ATOM    698  CA  PHE A1035       2.456  37.587  23.125  1.00 19.98           C  
ATOM    699  C   PHE A1035       1.450  37.212  22.036  1.00 19.97           C  
ATOM    700  O   PHE A1035       0.300  37.653  22.070  1.00 18.02           O  
ATOM    701  CB  PHE A1035       2.345  39.086  23.430  1.00 23.73           C  
ATOM    702  CG  PHE A1035       3.338  39.571  24.452  1.00 25.60           C  
ATOM    703  CD1 PHE A1035       3.374  39.012  25.720  1.00 28.45           C  
ATOM    704  CD2 PHE A1035       4.242  40.573  24.141  1.00 26.05           C  
ATOM    705  CE1 PHE A1035       4.297  39.445  26.661  1.00 30.22           C  
ATOM    706  CE2 PHE A1035       5.167  41.011  25.075  1.00 28.64           C  
ATOM    707  CZ  PHE A1035       5.194  40.445  26.336  1.00 29.35           C  
ATOM    708  N  AVAL A1036       1.879  36.401  21.073  0.50 19.71           N  
ATOM    709  N  BVAL A1036       1.881  36.404  21.071  0.50 19.76           N  
ATOM    710  CA AVAL A1036       1.032  36.061  19.932  0.50 21.38           C  
ATOM    711  CA BVAL A1036       1.029  36.057  19.935  0.50 21.49           C  
ATOM    712  C  AVAL A1036      -0.322  35.481  20.335  0.50 22.63           C  
ATOM    713  C  BVAL A1036      -0.328  35.502  20.353  0.50 22.67           C  
ATOM    714  O  AVAL A1036      -1.338  35.772  19.706  0.50 21.50           O  
ATOM    715  O  BVAL A1036      -1.351  35.826  19.750  0.50 21.41           O  
ATOM    716  CB AVAL A1036       1.738  35.060  18.989  0.50 21.43           C  
ATOM    717  CB BVAL A1036       1.710  35.026  19.009  0.50 21.68           C  
ATOM    718  CG1AVAL A1036       0.763  34.552  17.940  0.50 21.01           C  
ATOM    719  CG1BVAL A1036       2.875  35.672  18.287  0.50 23.47           C  
ATOM    720  CG2AVAL A1036       2.909  35.739  18.307  0.50 23.35           C  
ATOM    721  CG2BVAL A1036       2.182  33.827  19.818  0.50 21.67           C  
ATOM    722  N   ASN A1037      -0.340  34.670  21.387  1.00 24.47           N  
ATOM    723  CA  ASN A1037      -1.584  34.055  21.830  1.00 26.72           C  
ATOM    724  C   ASN A1037      -2.548  35.114  22.351  1.00 26.05           C  
ATOM    725  O   ASN A1037      -3.753  35.039  22.116  1.00 28.97           O  
ATOM    726  CB  ASN A1037      -1.295  33.014  22.915  1.00 30.30           C  
ATOM    727  CG  ASN A1037      -0.366  31.915  22.432  1.00 34.66           C  
ATOM    728  ND2 ASN A1037      -0.630  31.398  21.237  1.00 36.00           N  
ATOM    729  OD1 ASN A1037       0.579  31.535  23.124  1.00 37.91           O  
ATOM    730  N   ALA A1038      -2.014  36.110  23.046  1.00 24.34           N  
ATOM    731  CA  ALA A1038      -2.827  37.211  23.545  1.00 21.82           C  
ATOM    732  C   ALA A1038      -3.271  38.146  22.420  1.00 22.00           C  
ATOM    733  O   ALA A1038      -4.359  38.719  22.466  1.00 24.26           O  
ATOM    734  CB  ALA A1038      -2.051  37.993  24.592  1.00 23.98           C  
ATOM    735  N   ILE A1039      -2.423  38.301  21.408  1.00 19.24           N  
ATOM    736  CA  ILE A1039      -2.728  39.198  20.298  1.00 18.78           C  
ATOM    737  C   ILE A1039      -3.918  38.715  19.468  1.00 18.10           C  
ATOM    738  O   ILE A1039      -4.771  39.511  19.072  1.00 19.15           O  
ATOM    739  CB  ILE A1039      -1.496  39.359  19.378  1.00 16.31           C  
ATOM    740  CG1 ILE A1039      -0.398  40.116  20.131  1.00 15.48           C  
ATOM    741  CG2 ILE A1039      -1.881  40.082  18.093  1.00 16.82           C  
ATOM    742  CD1 ILE A1039       0.942  40.120  19.419  1.00 14.75           C  
ATOM    743  N   ILE A1040      -3.984  37.415  19.209  1.00 19.20           N  
ATOM    744  CA  ILE A1040      -5.037  36.898  18.348  1.00 18.98           C  
ATOM    745  C   ILE A1040      -6.396  36.882  19.043  1.00 20.48           C  
ATOM    746  O   ILE A1040      -7.429  36.838  18.381  1.00 21.12           O  
ATOM    747  CB  ILE A1040      -4.729  35.469  17.841  1.00 18.40           C  
ATOM    748  CG1 ILE A1040      -4.552  34.516  19.022  1.00 18.97           C  
ATOM    749  CG2 ILE A1040      -3.489  35.486  16.955  1.00 19.33           C  
ATOM    750  CD1 ILE A1040      -4.455  33.061  18.614  1.00 20.28           C  
ATOM    751  N   HIS A1041      -6.396  36.932  20.372  1.00 19.94           N  
ATOM    752  CA  HIS A1041      -7.653  36.936  21.117  1.00 21.50           C  
ATOM    753  C   HIS A1041      -8.115  38.328  21.537  1.00 22.61           C  
ATOM    754  O   HIS A1041      -9.315  38.598  21.574  1.00 23.15           O  
ATOM    755  CB  HIS A1041      -7.539  36.040  22.356  1.00 21.64           C  
ATOM    756  CG  HIS A1041      -7.496  34.580  22.037  1.00 22.19           C  
ATOM    757  CD2 HIS A1041      -6.468  33.698  22.030  1.00 23.19           C  
ATOM    758  ND1 HIS A1041      -8.610  33.874  21.635  1.00 21.45           N  
ATOM    759  CE1 HIS A1041      -8.268  32.621  21.389  1.00 23.49           C  
ATOM    760  NE2 HIS A1041      -6.974  32.489  21.621  1.00 22.99           N  
ATOM    761  N   LYS A1042      -7.168  39.206  21.853  1.00 23.24           N  
ATOM    762  CA  LYS A1042      -7.499  40.518  22.395  1.00 25.53           C  
ATOM    763  C   LYS A1042      -7.133  41.653  21.444  1.00 24.36           C  
ATOM    764  O   LYS A1042      -7.605  42.780  21.601  1.00 25.41           O  
ATOM    765  CB  LYS A1042      -6.791  40.724  23.737  1.00 29.40           C  
ATOM    766  CG  LYS A1042      -7.253  39.771  24.833  1.00 35.62           C  
ATOM    767  CD  LYS A1042      -6.348  39.837  26.056  1.00 40.66           C  
ATOM    768  CE  LYS A1042      -5.440  38.619  26.138  1.00 43.42           C  
ATOM    769  NZ  LYS A1042      -4.627  38.607  27.388  1.00 46.03           N1+
ATOM    770  N   GLY A1043      -6.289  41.350  20.463  1.00 22.87           N  
ATOM    771  CA  GLY A1043      -5.860  42.359  19.509  1.00 22.23           C  
ATOM    772  C   GLY A1043      -4.558  43.024  19.910  1.00 21.89           C  
ATOM    773  O   GLY A1043      -4.106  42.878  21.045  1.00 21.61           O  
ATOM    774  N   PHE A1044      -3.951  43.756  18.978  1.00 20.05           N  
ATOM    775  CA  PHE A1044      -2.738  44.514  19.270  1.00 19.93           C  
ATOM    776  C   PHE A1044      -3.044  45.712  20.166  1.00 20.64           C  
ATOM    777  O   PHE A1044      -4.043  46.404  19.968  1.00 21.98           O  
ATOM    778  CB  PHE A1044      -2.101  45.025  17.975  1.00 18.19           C  
ATOM    779  CG  PHE A1044      -1.379  43.969  17.183  1.00 15.23           C  
ATOM    780  CD1 PHE A1044      -0.092  43.578  17.532  1.00 16.18           C  
ATOM    781  CD2 PHE A1044      -1.964  43.407  16.059  1.00 15.11           C  
ATOM    782  CE1 PHE A1044       0.597  42.651  16.772  1.00 13.90           C  
ATOM    783  CE2 PHE A1044      -1.282  42.481  15.295  1.00 16.07           C  
ATOM    784  CZ  PHE A1044       0.001  42.103  15.651  1.00 14.18           C  
ATOM    785  N   ASP A1045      -2.176  45.958  21.142  1.00 22.18           N  
ATOM    786  CA  ASP A1045      -2.227  47.194  21.916  1.00 24.79           C  
ATOM    787  C   ASP A1045      -0.862  47.530  22.513  1.00 26.34           C  
ATOM    788  O   ASP A1045       0.149  46.934  22.140  1.00 24.78           O  
ATOM    789  CB  ASP A1045      -3.284  47.094  23.024  1.00 26.54           C  
ATOM    790  CG  ASP A1045      -3.017  45.959  23.992  1.00 28.36           C  
ATOM    791  OD1 ASP A1045      -1.906  45.901  24.557  1.00 27.54           O  
ATOM    792  OD2 ASP A1045      -3.927  45.123  24.191  1.00 32.55           O1-
ATOM    793  N   GLU A1046      -0.835  48.481  23.442  1.00 28.25           N  
ATOM    794  CA  GLU A1046       0.425  49.024  23.947  1.00 31.09           C  
ATOM    795  C   GLU A1046       1.315  47.957  24.581  1.00 30.10           C  
ATOM    796  O   GLU A1046       2.540  48.085  24.593  1.00 29.63           O  
ATOM    797  CB  GLU A1046       0.153  50.127  24.974  1.00 35.15           C  
ATOM    798  CG  GLU A1046      -0.177  49.605  26.366  1.00 41.46           C  
ATOM    799  CD  GLU A1046      -1.598  49.921  26.794  1.00 47.02           C  
ATOM    800  OE1 GLU A1046      -1.919  51.118  26.960  1.00 48.83           O  
ATOM    801  OE2 GLU A1046      -2.393  48.973  26.969  1.00 48.60           O1-
ATOM    802  N   ARG A1047       0.700  46.906  25.111  1.00 29.50           N  
ATOM    803  CA  ARG A1047       1.453  45.843  25.767  1.00 29.85           C  
ATOM    804  C   ARG A1047       2.366  45.130  24.775  1.00 27.35           C  
ATOM    805  O   ARG A1047       3.305  44.436  25.168  1.00 26.41           O  
ATOM    806  CB  ARG A1047       0.497  44.834  26.403  1.00 35.92           C  
ATOM    807  CG  ARG A1047      -0.369  45.419  27.508  1.00 45.15           C  
ATOM    808  CD  ARG A1047      -1.439  44.437  27.957  1.00 52.71           C  
ATOM    809  NE  ARG A1047      -2.342  44.078  26.867  1.00 59.74           N  
ATOM    810  CZ  ARG A1047      -3.517  43.478  27.036  1.00 64.10           C  
ATOM    811  NH1 ARG A1047      -3.936  43.168  28.255  1.00 66.01           N1+
ATOM    812  NH2 ARG A1047      -4.273  43.189  25.986  1.00 65.83           N  
ATOM    813  N   HIS A1048       2.088  45.309  23.488  1.00 23.82           N  
ATOM    814  CA  HIS A1048       2.799  44.578  22.445  1.00 21.96           C  
ATOM    815  C   HIS A1048       3.821  45.453  21.732  1.00 21.57           C  
ATOM    816  O   HIS A1048       4.451  45.026  20.763  1.00 20.83           O  
ATOM    817  CB  HIS A1048       1.798  44.014  21.436  1.00 21.58           C  
ATOM    818  CG  HIS A1048       0.644  43.305  22.072  1.00 20.61           C  
ATOM    819  CD2 HIS A1048      -0.692  43.477  21.937  1.00 20.24           C  
ATOM    820  ND1 HIS A1048       0.808  42.299  22.999  1.00 23.55           N  
ATOM    821  CE1 HIS A1048      -0.377  41.883  23.409  1.00 19.72           C  
ATOM    822  NE2 HIS A1048      -1.304  42.582  22.780  1.00 21.67           N  
ATOM    823  N   ALA A1049       3.988  46.676  22.222  1.00 20.68           N  
ATOM    824  CA  ALA A1049       4.925  47.618  21.621  1.00 20.86           C  
ATOM    825  C   ALA A1049       6.363  47.387  22.081  1.00 20.91           C  
ATOM    826  O   ALA A1049       6.613  46.681  23.057  1.00 21.05           O  
ATOM    827  CB  ALA A1049       4.502  49.040  21.940  1.00 21.15           C  
ATOM    828  N   TYR A1050       7.301  47.996  21.362  1.00 20.45           N  
ATOM    829  CA  TYR A1050       8.729  47.859  21.631  1.00 21.40           C  
ATOM    830  C   TYR A1050       9.245  49.218  22.091  1.00 24.48           C  
ATOM    831  O   TYR A1050       9.450  50.114  21.277  1.00 22.75           O  
ATOM    832  CB  TYR A1050       9.438  47.433  20.341  1.00 19.83           C  
ATOM    833  CG  TYR A1050      10.920  47.134  20.445  1.00 18.85           C  
ATOM    834  CD1 TYR A1050      11.550  46.986  21.675  1.00 18.32           C  
ATOM    835  CD2 TYR A1050      11.683  46.961  19.293  1.00 16.80           C  
ATOM    836  CE1 TYR A1050      12.898  46.668  21.751  1.00 18.81           C  
ATOM    837  CE2 TYR A1050      13.024  46.646  19.358  1.00 18.05           C  
ATOM    838  CZ  TYR A1050      13.628  46.498  20.588  1.00 18.40           C  
ATOM    839  OH  TYR A1050      14.961  46.164  20.641  1.00 20.39           O  
ATOM    840  N   ILE A1051       9.440  49.372  23.397  1.00 27.13           N  
ATOM    841  CA  ILE A1051       9.855  50.659  23.945  1.00 30.97           C  
ATOM    842  C   ILE A1051      11.248  51.053  23.466  1.00 31.59           C  
ATOM    843  O   ILE A1051      11.517  52.228  23.223  1.00 34.79           O  
ATOM    844  CB  ILE A1051       9.840  50.647  25.492  1.00 32.25           C  
ATOM    845  CG1 ILE A1051       8.399  50.700  26.006  1.00 33.68           C  
ATOM    846  CG2 ILE A1051      10.626  51.830  26.031  1.00 33.71           C  
ATOM    847  CD1 ILE A1051       7.573  49.482  25.670  1.00 37.58           C  
ATOM    848  N   GLY A1052      12.126  50.067  23.321  1.00 32.38           N  
ATOM    849  CA  GLY A1052      13.493  50.351  22.923  1.00 32.02           C  
ATOM    850  C   GLY A1052      13.737  50.245  21.429  1.00 32.19           C  
ATOM    851  O   GLY A1052      14.873  50.058  20.992  1.00 31.50           O  
ATOM    852  N   GLY A1053      12.672  50.363  20.643  1.00 31.35           N  
ATOM    853  CA  GLY A1053      12.804  50.238  19.204  1.00 31.77           C  
ATOM    854  C   GLY A1053      13.522  51.416  18.574  1.00 33.10           C  
ATOM    855  O   GLY A1053      13.495  52.527  19.104  1.00 33.65           O  
ATOM    856  N   MET A1054      14.160  51.169  17.435  1.00 32.48           N  
ATOM    857  CA  MET A1054      14.930  52.198  16.746  1.00 33.67           C  
ATOM    858  C   MET A1054      14.055  53.392  16.393  1.00 33.31           C  
ATOM    859  O   MET A1054      14.530  54.526  16.335  1.00 33.53           O  
ATOM    860  CB  MET A1054      15.538  51.629  15.464  1.00 33.70           C  
ATOM    861  CG  MET A1054      16.125  50.242  15.620  1.00 37.41           C  
ATOM    862  SD  MET A1054      17.648  50.027  14.698  1.00 41.16           S  
ATOM    863  CE  MET A1054      18.738  51.020  15.667  1.00 35.99           C  
ATOM    864  N   PHE A1055      12.774  53.132  16.155  1.00 32.30           N  
ATOM    865  CA  PHE A1055      11.878  54.150  15.623  1.00 32.53           C  
ATOM    866  C   PHE A1055      10.812  54.570  16.626  1.00 33.11           C  
ATOM    867  O   PHE A1055       9.747  55.053  16.247  1.00 35.08           O  
ATOM    868  CB  PHE A1055      11.221  53.636  14.342  1.00 32.65           C  
ATOM    869  CG  PHE A1055      12.201  53.089  13.344  1.00 33.14           C  
ATOM    870  CD1 PHE A1055      13.125  53.922  12.736  1.00 34.50           C  
ATOM    871  CD2 PHE A1055      12.214  51.741  13.029  1.00 34.02           C  
ATOM    872  CE1 PHE A1055      14.043  53.421  11.833  1.00 33.57           C  
ATOM    873  CE2 PHE A1055      13.131  51.234  12.126  1.00 34.16           C  
ATOM    874  CZ  PHE A1055      14.047  52.077  11.528  1.00 35.47           C  
ATOM    875  N   GLY A1056      11.102  54.388  17.909  1.00 33.01           N  
ATOM    876  CA  GLY A1056      10.179  54.832  18.936  1.00 32.75           C  
ATOM    877  C   GLY A1056       9.339  53.708  19.503  1.00 31.93           C  
ATOM    878  O   GLY A1056       9.362  52.585  18.995  1.00 32.03           O  
ATOM    879  N   ALA A1057       8.593  54.015  20.560  1.00 30.64           N  
ATOM    880  CA  ALA A1057       7.784  53.020  21.252  1.00 29.06           C  
ATOM    881  C   ALA A1057       6.504  52.750  20.477  1.00 26.91           C  
ATOM    882  O   ALA A1057       5.472  53.375  20.721  1.00 28.42           O  
ATOM    883  CB  ALA A1057       7.450  53.507  22.657  1.00 29.81           C  
ATOM    884  N   GLY A1058       6.580  51.818  19.535  1.00 23.33           N  
ATOM    885  CA  GLY A1058       5.405  51.435  18.778  1.00 19.52           C  
ATOM    886  C   GLY A1058       5.425  49.944  18.520  1.00 16.67           C  
ATOM    887  O   GLY A1058       6.260  49.231  19.072  1.00 17.47           O  
ATOM    888  N   ILE A1059       4.513  49.472  17.677  1.00 16.32           N  
ATOM    889  CA  ILE A1059       4.450  48.053  17.339  1.00 14.95           C  
ATOM    890  C   ILE A1059       5.110  47.816  15.976  1.00 12.70           C  
ATOM    891  O   ILE A1059       4.776  48.477  14.994  1.00 13.84           O  
ATOM    892  CB  ILE A1059       2.984  47.576  17.294  1.00 15.40           C  
ATOM    893  CG1 ILE A1059       2.294  47.910  18.620  1.00 16.45           C  
ATOM    894  CG2 ILE A1059       2.927  46.078  17.022  1.00 18.43           C  
ATOM    895  CD1 ILE A1059       0.795  47.709  18.589  1.00 19.41           C  
ATOM    896  N   TYR A1060       6.046  46.872  15.929  1.00 12.99           N  
ATOM    897  CA  TYR A1060       6.919  46.693  14.769  1.00 12.87           C  
ATOM    898  C   TYR A1060       6.526  45.499  13.899  1.00 13.71           C  
ATOM    899  O   TYR A1060       6.155  44.448  14.414  1.00 15.20           O  
ATOM    900  CB  TYR A1060       8.364  46.502  15.232  1.00 13.71           C  
ATOM    901  CG  TYR A1060       9.038  47.756  15.727  1.00 15.35           C  
ATOM    902  CD1 TYR A1060       8.520  48.473  16.795  1.00 18.05           C  
ATOM    903  CD2 TYR A1060      10.201  48.215  15.127  1.00 16.98           C  
ATOM    904  CE1 TYR A1060       9.146  49.620  17.252  1.00 19.41           C  
ATOM    905  CE2 TYR A1060      10.832  49.353  15.576  1.00 19.18           C  
ATOM    906  CZ  TYR A1060      10.301  50.052  16.636  1.00 19.85           C  
ATOM    907  OH  TYR A1060      10.924  51.200  17.070  1.00 23.43           O  
ATOM    908  N   PHE A1061       6.632  45.670  12.582  1.00 12.85           N  
ATOM    909  CA  PHE A1061       6.312  44.618  11.617  1.00 12.79           C  
ATOM    910  C   PHE A1061       7.401  44.542  10.549  1.00 13.70           C  
ATOM    911  O   PHE A1061       8.081  45.535  10.284  1.00 15.75           O  
ATOM    912  CB  PHE A1061       4.972  44.915  10.948  1.00 11.79           C  
ATOM    913  CG  PHE A1061       3.809  44.914  11.897  1.00 14.11           C  
ATOM    914  CD1 PHE A1061       3.502  46.041  12.643  1.00 13.35           C  
ATOM    915  CD2 PHE A1061       3.031  43.778  12.053  1.00 13.35           C  
ATOM    916  CE1 PHE A1061       2.443  46.036  13.528  1.00 14.89           C  
ATOM    917  CE2 PHE A1061       1.970  43.766  12.934  1.00 14.45           C  
ATOM    918  CZ  PHE A1061       1.674  44.894  13.674  1.00 15.11           C  
ATOM    919  N   ALA A1062       7.562  43.375   9.930  1.00 12.52           N  
ATOM    920  CA  ALA A1062       8.649  43.177   8.973  1.00 11.57           C  
ATOM    921  C   ALA A1062       8.186  42.635   7.627  1.00 12.98           C  
ATOM    922  O   ALA A1062       7.262  41.826   7.555  1.00 13.46           O  
ATOM    923  CB  ALA A1062       9.700  42.234   9.564  1.00 12.59           C  
ATOM    924  N   GLU A1063       8.853  43.071   6.561  1.00 12.36           N  
ATOM    925  CA  GLU A1063       8.730  42.405   5.269  1.00 11.63           C  
ATOM    926  C   GLU A1063       9.513  41.085   5.206  1.00 12.15           C  
ATOM    927  O   GLU A1063       9.082  40.145   4.538  1.00 12.71           O  
ATOM    928  CB  GLU A1063       9.178  43.352   4.143  1.00 13.04           C  
ATOM    929  CG  GLU A1063       8.155  44.448   3.850  1.00 13.32           C  
ATOM    930  CD  GLU A1063       8.676  45.534   2.925  1.00 18.05           C  
ATOM    931  OE1 GLU A1063       9.893  45.552   2.635  1.00 20.87           O  
ATOM    932  OE2 GLU A1063       7.863  46.377   2.490  1.00 16.55           O1-
ATOM    933  N   ASN A1064      10.653  41.006   5.895  1.00 11.38           N  
ATOM    934  CA  ASN A1064      11.407  39.749   5.989  1.00 10.46           C  
ATOM    935  C   ASN A1064      10.827  38.862   7.087  1.00 11.00           C  
ATOM    936  O   ASN A1064      10.864  39.226   8.263  1.00 11.63           O  
ATOM    937  CB  ASN A1064      12.877  40.011   6.339  1.00 11.43           C  
ATOM    938  CG  ASN A1064      13.691  40.529   5.165  1.00 13.38           C  
ATOM    939  ND2 ASN A1064      13.749  39.755   4.084  1.00 13.69           N  
ATOM    940  OD1 ASN A1064      14.279  41.606   5.244  1.00 13.34           O  
ATOM    941  N   SER A1065      10.315  37.693   6.713  1.00 10.80           N  
ATOM    942  CA  SER A1065       9.819  36.753   7.711  1.00 11.60           C  
ATOM    943  C   SER A1065      10.904  36.435   8.743  1.00 11.72           C  
ATOM    944  O   SER A1065      10.612  36.285   9.932  1.00 12.74           O  
ATOM    945  CB  SER A1065       9.355  35.456   7.038  1.00 10.56           C  
ATOM    946  OG  SER A1065      10.436  34.804   6.396  1.00 11.59           O  
ATOM    947  N   SER A1066      12.155  36.347   8.294  1.00 11.79           N  
ATOM    948  CA  SER A1066      13.251  35.994   9.193  1.00 10.82           C  
ATOM    949  C   SER A1066      13.585  37.101  10.195  1.00 11.67           C  
ATOM    950  O   SER A1066      14.139  36.828  11.261  1.00 11.32           O  
ATOM    951  CB  SER A1066      14.504  35.597   8.393  1.00 11.58           C  
ATOM    952  OG  SER A1066      14.905  36.610   7.481  1.00 11.77           O  
ATOM    953  N   LYS A1067      13.242  38.344   9.870  1.00 11.19           N  
ATOM    954  CA  LYS A1067      13.385  39.429  10.834  1.00 10.93           C  
ATOM    955  C   LYS A1067      12.393  39.215  11.975  1.00 11.47           C  
ATOM    956  O   LYS A1067      12.765  39.256  13.146  1.00 11.30           O  
ATOM    957  CB  LYS A1067      13.142  40.786  10.153  1.00 12.25           C  
ATOM    958  CG  LYS A1067      13.087  41.988  11.098  1.00 14.12           C  
ATOM    959  CD  LYS A1067      14.205  41.980  12.130  1.00 19.13           C  
ATOM    960  CE  LYS A1067      15.531  42.407  11.535  1.00 17.82           C  
ATOM    961  NZ  LYS A1067      16.510  42.767  12.614  1.00 17.34           N1+
ATOM    962  N   SER A1068      11.132  38.956  11.639  1.00 10.91           N  
ATOM    963  CA  SER A1068      10.137  38.691  12.674  1.00 11.17           C  
ATOM    964  C   SER A1068      10.457  37.421  13.468  1.00 11.94           C  
ATOM    965  O   SER A1068      10.155  37.336  14.656  1.00 11.59           O  
ATOM    966  CB  SER A1068       8.735  38.583  12.063  1.00 11.29           C  
ATOM    967  OG  SER A1068       8.275  39.850  11.631  1.00 12.13           O  
ATOM    968  N   ASN A1069      11.077  36.441  12.816  1.00 11.30           N  
ATOM    969  CA  ASN A1069      11.479  35.216  13.503  1.00 10.48           C  
ATOM    970  C   ASN A1069      12.454  35.510  14.649  1.00 12.30           C  
ATOM    971  O   ASN A1069      12.524  34.761  15.624  1.00 12.14           O  
ATOM    972  CB  ASN A1069      12.120  34.248  12.509  1.00 10.93           C  
ATOM    973  CG  ASN A1069      12.694  33.023  13.184  1.00 13.14           C  
ATOM    974  ND2 ASN A1069      14.018  32.930  13.216  1.00 11.90           N  
ATOM    975  OD1 ASN A1069      11.955  32.171  13.684  1.00 12.81           O  
ATOM    976  N   GLN A1070      13.195  36.607  14.535  1.00 12.62           N  
ATOM    977  CA  GLN A1070      14.136  36.996  15.587  1.00 12.75           C  
ATOM    978  C   GLN A1070      13.447  37.398  16.891  1.00 13.93           C  
ATOM    979  O   GLN A1070      14.107  37.540  17.920  1.00 14.48           O  
ATOM    980  CB  GLN A1070      15.014  38.164  15.125  1.00 13.38           C  
ATOM    981  CG  GLN A1070      16.009  37.834  14.027  1.00 14.22           C  
ATOM    982  CD  GLN A1070      16.916  39.012  13.721  1.00 15.96           C  
ATOM    983  NE2 GLN A1070      18.218  38.761  13.659  1.00 15.18           N  
ATOM    984  OE1 GLN A1070      16.448  40.138  13.548  1.00 20.27           O  
ATOM    985  N   TYR A1071      12.132  37.596  16.849  1.00 13.16           N  
ATOM    986  CA  TYR A1071      11.404  38.094  18.011  1.00 13.33           C  
ATOM    987  C   TYR A1071      10.413  37.086  18.587  1.00 13.20           C  
ATOM    988  O   TYR A1071       9.736  37.368  19.575  1.00 13.55           O  
ATOM    989  CB  TYR A1071      10.681  39.397  17.657  1.00 14.02           C  
ATOM    990  CG  TYR A1071      11.624  40.555  17.404  1.00 13.92           C  
ATOM    991  CD1 TYR A1071      12.034  41.385  18.442  1.00 15.38           C  
ATOM    992  CD2 TYR A1071      12.113  40.811  16.129  1.00 14.23           C  
ATOM    993  CE1 TYR A1071      12.908  42.437  18.215  1.00 15.25           C  
ATOM    994  CE2 TYR A1071      12.987  41.858  15.893  1.00 15.76           C  
ATOM    995  CZ  TYR A1071      13.380  42.666  16.938  1.00 15.74           C  
ATOM    996  OH  TYR A1071      14.253  43.705  16.705  1.00 18.13           O  
ATOM    997  N   VAL A1072      10.338  35.910  17.975  1.00 13.10           N  
ATOM    998  CA  VAL A1072       9.408  34.876  18.425  1.00 14.03           C  
ATOM    999  C   VAL A1072       9.598  34.539  19.907  1.00 14.51           C  
ATOM   1000  O   VAL A1072       8.621  34.346  20.640  1.00 15.23           O  
ATOM   1001  CB  VAL A1072       9.569  33.601  17.570  1.00 13.99           C  
ATOM   1002  CG1 VAL A1072       8.831  32.433  18.209  1.00 18.32           C  
ATOM   1003  CG2 VAL A1072       9.028  33.862  16.166  1.00 15.40           C  
ATOM   1004  N   TYR A1073      10.853  34.493  20.348  1.00 14.50           N  
ATOM   1005  CA  TYR A1073      11.165  34.181  21.738  1.00 15.02           C  
ATOM   1006  C   TYR A1073      11.578  35.422  22.532  1.00 15.98           C  
ATOM   1007  O   TYR A1073      12.161  35.317  23.618  1.00 17.83           O  
ATOM   1008  CB  TYR A1073      12.264  33.113  21.794  1.00 15.18           C  
ATOM   1009  CG  TYR A1073      11.821  31.768  21.251  1.00 14.12           C  
ATOM   1010  CD1 TYR A1073      10.639  31.181  21.691  1.00 17.54           C  
ATOM   1011  CD2 TYR A1073      12.577  31.086  20.305  1.00 15.78           C  
ATOM   1012  CE1 TYR A1073      10.223  29.952  21.204  1.00 15.41           C  
ATOM   1013  CE2 TYR A1073      12.168  29.853  19.811  1.00 15.58           C  
ATOM   1014  CZ  TYR A1073      10.990  29.291  20.267  1.00 16.07           C  
ATOM   1015  OH  TYR A1073      10.578  28.062  19.796  1.00 16.08           O  
ATOM   1016  N   GLY A1074      11.262  36.594  21.988  1.00 14.85           N  
ATOM   1017  CA  GLY A1074      11.501  37.837  22.698  1.00 14.61           C  
ATOM   1018  C   GLY A1074      12.536  38.705  22.010  1.00 15.18           C  
ATOM   1019  O   GLY A1074      13.104  38.314  20.994  1.00 14.50           O  
ATOM   1020  N   ILE A1075      12.784  39.882  22.570  1.00 15.70           N  
ATOM   1021  CA  ILE A1075      13.799  40.780  22.035  1.00 16.06           C  
ATOM   1022  C   ILE A1075      15.155  40.076  21.988  1.00 16.80           C  
ATOM   1023  O   ILE A1075      15.598  39.482  22.978  1.00 17.08           O  
ATOM   1024  CB  ILE A1075      13.905  42.052  22.900  1.00 17.90           C  
ATOM   1025  CG1 ILE A1075      12.588  42.832  22.831  1.00 18.58           C  
ATOM   1026  CG2 ILE A1075      15.061  42.915  22.421  1.00 19.85           C  
ATOM   1027  CD1 ILE A1075      12.441  43.901  23.896  1.00 20.39           C  
ATOM   1028  N   GLY A1076      15.804  40.130  20.829  1.00 17.20           N  
ATOM   1029  CA  GLY A1076      17.091  39.483  20.670  1.00 17.22           C  
ATOM   1030  C   GLY A1076      17.020  37.967  20.725  1.00 16.71           C  
ATOM   1031  O   GLY A1076      18.041  37.299  20.891  1.00 17.35           O  
ATOM   1032  N   GLY A1077      15.814  37.423  20.587  1.00 15.89           N  
ATOM   1033  CA  GLY A1077      15.634  35.987  20.688  1.00 16.16           C  
ATOM   1034  C   GLY A1077      15.507  35.500  22.121  1.00 16.78           C  
ATOM   1035  O   GLY A1077      15.344  34.302  22.364  1.00 16.05           O  
ATOM   1036  N   GLY A1078      15.585  36.424  23.075  1.00 17.08           N  
ATOM   1037  CA  GLY A1078      15.497  36.047  24.474  1.00 17.49           C  
ATOM   1038  C   GLY A1078      16.477  34.944  24.825  1.00 18.97           C  
ATOM   1039  O   GLY A1078      17.655  35.013  24.480  1.00 19.60           O  
ATOM   1040  N   THR A1079      15.985  33.916  25.509  1.00 19.31           N  
ATOM   1041  CA  THR A1079      16.803  32.765  25.860  1.00 19.55           C  
ATOM   1042  C   THR A1079      16.464  31.566  24.977  1.00 20.03           C  
ATOM   1043  O   THR A1079      16.785  30.430  25.312  1.00 20.83           O  
ATOM   1044  CB  THR A1079      16.600  32.369  27.342  1.00 21.45           C  
ATOM   1045  CG2 THR A1079      17.044  33.500  28.260  1.00 21.71           C  
ATOM   1046  OG1 THR A1079      15.215  32.090  27.579  1.00 22.84           O  
ATOM   1047  N   GLY A1080      15.812  31.825  23.847  1.00 18.54           N  
ATOM   1048  CA  GLY A1080      15.480  30.748  22.932  1.00 17.88           C  
ATOM   1049  C   GLY A1080      14.225  29.993  23.334  1.00 17.49           C  
ATOM   1050  O   GLY A1080      13.426  30.481  24.132  1.00 17.72           O  
ATOM   1051  N   CYS A1081      14.050  28.799  22.776  1.00 16.38           N  
ATOM   1052  CA  CYS A1081      12.854  28.004  23.044  1.00 15.93           C  
ATOM   1053  C   CYS A1081      12.784  27.664  24.529  1.00 18.86           C  
ATOM   1054  O   CYS A1081      13.812  27.531  25.198  1.00 18.73           O  
ATOM   1055  CB  CYS A1081      12.883  26.712  22.223  1.00 14.02           C  
ATOM   1056  SG  CYS A1081      14.241  25.610  22.653  1.00 15.32           S  
ATOM   1057  N   PRO A1082      11.563  27.520  25.066  1.00 20.08           N  
ATOM   1058  CA  PRO A1082      11.375  27.161  26.477  1.00 21.46           C  
ATOM   1059  C   PRO A1082      12.003  25.820  26.849  1.00 22.42           C  
ATOM   1060  O   PRO A1082      12.613  25.683  27.911  1.00 23.03           O  
ATOM   1061  CB  PRO A1082       9.856  27.143  26.643  1.00 22.51           C  
ATOM   1062  CG  PRO A1082       9.356  28.058  25.572  1.00 23.95           C  
ATOM   1063  CD  PRO A1082      10.288  27.856  24.409  1.00 21.63           C  
ATOM   1064  N   VAL A1083      11.859  24.833  25.971  1.00 21.49           N  
ATOM   1065  CA  VAL A1083      12.275  23.470  26.281  1.00 21.40           C  
ATOM   1066  C   VAL A1083      13.792  23.288  26.330  1.00 21.15           C  
ATOM   1067  O   VAL A1083      14.312  22.629  27.232  1.00 22.03           O  
ATOM   1068  CB  VAL A1083      11.683  22.469  25.260  1.00 21.64           C  
ATOM   1069  CG1 VAL A1083      12.213  21.070  25.528  1.00 22.19           C  
ATOM   1070  CG2 VAL A1083      10.164  22.478  25.355  1.00 23.14           C  
ATOM   1071  N   HIS A1084      14.500  23.874  25.367  1.00 20.36           N  
ATOM   1072  CA  HIS A1084      15.931  23.627  25.220  1.00 19.31           C  
ATOM   1073  C   HIS A1084      16.791  24.876  25.441  1.00 20.20           C  
ATOM   1074  O   HIS A1084      18.019  24.797  25.404  1.00 21.44           O  
ATOM   1075  CB  HIS A1084      16.232  23.053  23.830  1.00 19.16           C  
ATOM   1076  CG  HIS A1084      15.413  21.850  23.475  1.00 20.76           C  
ATOM   1077  CD2 HIS A1084      15.604  20.533  23.723  1.00 22.08           C  
ATOM   1078  ND1 HIS A1084      14.247  21.936  22.745  1.00 19.09           N  
ATOM   1079  CE1 HIS A1084      13.755  20.724  22.556  1.00 20.33           C  
ATOM   1080  NE2 HIS A1084      14.560  19.854  23.140  1.00 21.08           N  
ATOM   1081  N   LYS A1085      16.151  26.020  25.661  1.00 19.87           N  
ATOM   1082  CA  LYS A1085      16.867  27.291  25.798  1.00 21.02           C  
ATOM   1083  C   LYS A1085      17.803  27.528  24.612  1.00 20.85           C  
ATOM   1084  O   LYS A1085      18.964  27.918  24.779  1.00 20.20           O  
ATOM   1085  CB  LYS A1085      17.667  27.306  27.103  1.00 22.74           C  
ATOM   1086  CG  LYS A1085      16.799  27.225  28.348  1.00 26.96           C  
ATOM   1087  CD  LYS A1085      17.642  27.107  29.607  1.00 29.65           C  
ATOM   1088  CE  LYS A1085      16.765  26.983  30.843  1.00 33.43           C  
ATOM   1089  NZ  LYS A1085      15.963  28.214  31.083  1.00 35.49           N1+
ATOM   1090  N   ASP A1086      17.285  27.294  23.411  1.00 17.48           N  
ATOM   1091  CA  ASP A1086      18.093  27.297  22.196  1.00 17.10           C  
ATOM   1092  C   ASP A1086      17.464  28.243  21.174  1.00 16.79           C  
ATOM   1093  O   ASP A1086      16.392  27.966  20.639  1.00 15.97           O  
ATOM   1094  CB  ASP A1086      18.158  25.872  21.633  1.00 18.80           C  
ATOM   1095  CG  ASP A1086      19.069  25.743  20.425  1.00 19.16           C  
ATOM   1096  OD1 ASP A1086      19.596  26.766  19.938  1.00 18.21           O  
ATOM   1097  OD2 ASP A1086      19.254  24.599  19.951  1.00 19.87           O1-
ATOM   1098  N   ARG A1087      18.124  29.365  20.909  1.00 14.77           N  
ATOM   1099  CA  ARG A1087      17.587  30.330  19.957  1.00 14.14           C  
ATOM   1100  C   ARG A1087      17.581  29.775  18.534  1.00 14.43           C  
ATOM   1101  O   ARG A1087      16.867  30.284  17.665  1.00 14.34           O  
ATOM   1102  CB  ARG A1087      18.384  31.640  20.023  1.00 14.91           C  
ATOM   1103  CG  ARG A1087      18.018  32.510  21.226  1.00 15.64           C  
ATOM   1104  CD  ARG A1087      18.786  33.826  21.232  1.00 15.60           C  
ATOM   1105  NE  ARG A1087      20.218  33.591  21.367  1.00 19.36           N  
ATOM   1106  CZ  ARG A1087      20.852  33.528  22.532  1.00 21.54           C  
ATOM   1107  NH1 ARG A1087      22.157  33.301  22.565  1.00 23.26           N1+
ATOM   1108  NH2 ARG A1087      20.182  33.705  23.661  1.00 20.82           N  
ATOM   1109  N   SER A1088      18.362  28.725  18.291  1.00 15.61           N  
ATOM   1110  CA  SER A1088      18.387  28.103  16.970  1.00 15.44           C  
ATOM   1111  C   SER A1088      17.756  26.717  16.988  1.00 15.17           C  
ATOM   1112  O   SER A1088      18.116  25.851  16.190  1.00 16.47           O  
ATOM   1113  CB  SER A1088      19.821  27.990  16.455  1.00 16.34           C  
ATOM   1114  OG  SER A1088      19.828  27.577  15.099  1.00 16.68           O  
ATOM   1115  N   CYS A1089      16.811  26.505  17.896  1.00 15.79           N  
ATOM   1116  CA  CYS A1089      16.211  25.189  18.024  1.00 16.41           C  
ATOM   1117  C   CYS A1089      15.518  24.768  16.736  1.00 16.22           C  
ATOM   1118  O   CYS A1089      14.753  25.540  16.149  1.00 15.93           O  
ATOM   1119  CB  CYS A1089      15.206  25.171  19.163  1.00 13.65           C  
ATOM   1120  SG  CYS A1089      14.588  23.509  19.463  1.00 16.25           S  
ATOM   1121  N   TYR A1090      15.786  23.538  16.307  1.00 16.87           N  
ATOM   1122  CA  TYR A1090      15.190  22.990  15.091  1.00 16.29           C  
ATOM   1123  C   TYR A1090      14.059  22.020  15.415  1.00 17.78           C  
ATOM   1124  O   TYR A1090      13.443  21.449  14.514  1.00 17.07           O  
ATOM   1125  CB  TYR A1090      16.258  22.272  14.261  1.00 17.39           C  
ATOM   1126  CG  TYR A1090      17.392  23.174  13.822  1.00 17.93           C  
ATOM   1127  CD1 TYR A1090      17.187  24.156  12.862  1.00 16.80           C  
ATOM   1128  CD2 TYR A1090      18.663  23.049  14.375  1.00 16.90           C  
ATOM   1129  CE1 TYR A1090      18.214  24.995  12.462  1.00 17.67           C  
ATOM   1130  CE2 TYR A1090      19.700  23.884  13.982  1.00 15.70           C  
ATOM   1131  CZ  TYR A1090      19.466  24.855  13.025  1.00 18.05           C  
ATOM   1132  OH  TYR A1090      20.486  25.698  12.635  1.00 17.99           O  
ATOM   1133  N   ILE A1091      13.795  21.842  16.706  1.00 17.11           N  
ATOM   1134  CA  ILE A1091      12.804  20.877  17.169  1.00 18.50           C  
ATOM   1135  C   ILE A1091      11.475  21.538  17.522  1.00 17.67           C  
ATOM   1136  O   ILE A1091      10.416  21.135  17.030  1.00 16.90           O  
ATOM   1137  CB  ILE A1091      13.328  20.118  18.406  1.00 19.52           C  
ATOM   1138  CG1 ILE A1091      14.596  19.346  18.037  1.00 20.93           C  
ATOM   1139  CG2 ILE A1091      12.252  19.179  18.939  1.00 20.42           C  
ATOM   1140  CD1 ILE A1091      15.337  18.770  19.229  1.00 22.62           C  
ATOM   1141  N   CYS A1092      11.529  22.557  18.371  1.00 15.69           N  
ATOM   1142  CA  CYS A1092      10.318  23.184  18.873  1.00 16.34           C  
ATOM   1143  C   CYS A1092       9.577  23.966  17.802  1.00 16.31           C  
ATOM   1144  O   CYS A1092      10.186  24.595  16.937  1.00 17.07           O  
ATOM   1145  CB  CYS A1092      10.646  24.104  20.044  1.00 16.65           C  
ATOM   1146  SG  CYS A1092      11.247  23.207  21.495  1.00 17.97           S  
ATOM   1147  N   HIS A1093       8.251  23.920  17.876  1.00 17.39           N  
ATOM   1148  CA  HIS A1093       7.395  24.619  16.928  1.00 17.09           C  
ATOM   1149  C   HIS A1093       7.287  26.100  17.279  1.00 16.51           C  
ATOM   1150  O   HIS A1093       7.057  26.460  18.434  1.00 18.39           O  
ATOM   1151  CB  HIS A1093       6.002  23.984  16.930  1.00 18.06           C  
ATOM   1152  CG  HIS A1093       5.991  22.561  16.472  1.00 18.42           C  
ATOM   1153  CD2 HIS A1093       6.987  21.760  16.025  1.00 18.10           C  
ATOM   1154  ND1 HIS A1093       4.840  21.802  16.429  1.00 20.03           N  
ATOM   1155  CE1 HIS A1093       5.128  20.597  15.973  1.00 21.14           C  
ATOM   1156  NE2 HIS A1093       6.423  20.544  15.720  1.00 20.21           N  
ATOM   1157  N   ARG A1094       7.455  26.951  16.271  1.00 13.94           N  
ATOM   1158  CA  ARG A1094       7.359  28.397  16.437  1.00 14.25           C  
ATOM   1159  C   ARG A1094       6.086  28.906  15.779  1.00 14.44           C  
ATOM   1160  O   ARG A1094       5.491  28.222  14.948  1.00 14.85           O  
ATOM   1161  CB  ARG A1094       8.562  29.090  15.785  1.00 14.94           C  
ATOM   1162  CG  ARG A1094       9.899  28.619  16.316  1.00 15.36           C  
ATOM   1163  CD  ARG A1094      11.069  29.245  15.572  1.00 16.06           C  
ATOM   1164  NE  ARG A1094      12.324  28.652  16.026  1.00 13.96           N  
ATOM   1165  CZ  ARG A1094      13.491  29.287  16.074  1.00 14.56           C  
ATOM   1166  NH1 ARG A1094      13.585  30.553  15.689  1.00 14.64           N1+
ATOM   1167  NH2 ARG A1094      14.562  28.651  16.536  1.00 13.28           N  
ATOM   1168  N   GLN A1095       5.672  30.111  16.149  1.00 14.30           N  
ATOM   1169  CA  GLN A1095       4.553  30.753  15.480  1.00 14.39           C  
ATOM   1170  C   GLN A1095       4.884  32.179  15.060  1.00 16.02           C  
ATOM   1171  O   GLN A1095       5.573  32.910  15.774  1.00 17.05           O  
ATOM   1172  CB  GLN A1095       3.317  30.731  16.388  1.00 18.16           C  
ATOM   1173  CG  GLN A1095       2.817  29.313  16.658  1.00 18.49           C  
ATOM   1174  CD  GLN A1095       1.455  29.271  17.329  1.00 23.39           C  
ATOM   1175  NE2 GLN A1095       0.514  28.555  16.719  1.00 23.54           N  
ATOM   1176  OE1 GLN A1095       1.253  29.868  18.379  1.00 23.11           O  
ATOM   1177  N   LEU A1096       4.405  32.551  13.878  1.00 14.62           N  
ATOM   1178  CA  LEU A1096       4.470  33.928  13.394  1.00 15.01           C  
ATOM   1179  C   LEU A1096       3.069  34.369  13.007  1.00 14.69           C  
ATOM   1180  O   LEU A1096       2.237  33.543  12.630  1.00 13.61           O  
ATOM   1181  CB  LEU A1096       5.370  34.034  12.153  1.00 17.99           C  
ATOM   1182  CG  LEU A1096       6.889  34.132  12.309  1.00 18.69           C  
ATOM   1183  CD1 LEU A1096       7.524  34.301  10.936  1.00 19.93           C  
ATOM   1184  CD2 LEU A1096       7.245  35.310  13.196  1.00 19.78           C  
ATOM   1185  N   LEU A1097       2.814  35.670  13.083  1.00 12.70           N  
ATOM   1186  CA  LEU A1097       1.600  36.238  12.506  1.00 12.46           C  
ATOM   1187  C   LEU A1097       1.912  36.888  11.166  1.00 12.99           C  
ATOM   1188  O   LEU A1097       2.963  37.505  10.999  1.00 13.88           O  
ATOM   1189  CB  LEU A1097       1.004  37.288  13.446  1.00 13.41           C  
ATOM   1190  CG  LEU A1097       0.569  36.805  14.831  1.00 14.40           C  
ATOM   1191  CD1 LEU A1097       0.231  38.005  15.705  1.00 17.06           C  
ATOM   1192  CD2 LEU A1097      -0.634  35.881  14.703  1.00 17.64           C  
ATOM   1193  N   PHE A1098       0.996  36.743  10.215  1.00 12.28           N  
ATOM   1194  CA  PHE A1098       1.057  37.501   8.968  1.00 12.54           C  
ATOM   1195  C   PHE A1098      -0.161  38.425   9.001  1.00 13.77           C  
ATOM   1196  O   PHE A1098      -1.306  37.960   8.977  1.00 14.16           O  
ATOM   1197  CB  PHE A1098       1.001  36.532   7.779  1.00 13.40           C  
ATOM   1198  CG  PHE A1098       1.356  37.149   6.445  1.00 14.40           C  
ATOM   1199  CD1 PHE A1098       2.378  38.082   6.324  1.00 15.40           C  
ATOM   1200  CD2 PHE A1098       0.695  36.738   5.296  1.00 16.67           C  
ATOM   1201  CE1 PHE A1098       2.733  38.588   5.076  1.00 15.81           C  
ATOM   1202  CE2 PHE A1098       1.043  37.238   4.053  1.00 16.57           C  
ATOM   1203  CZ  PHE A1098       2.065  38.163   3.945  1.00 16.17           C  
ATOM   1204  N   CYS A1099       0.095  39.728   9.080  1.00 12.18           N  
ATOM   1205  CA  CYS A1099      -0.913  40.697   9.512  1.00 11.50           C  
ATOM   1206  C   CYS A1099      -1.266  41.711   8.436  1.00 12.84           C  
ATOM   1207  O   CYS A1099      -0.413  42.128   7.655  1.00 13.57           O  
ATOM   1208  CB  CYS A1099      -0.417  41.473  10.736  1.00 12.77           C  
ATOM   1209  SG  CYS A1099       0.070  40.460  12.140  1.00 14.93           S  
ATOM   1210  N   ARG A1100      -2.527  42.125   8.422  1.00 12.41           N  
ATOM   1211  CA  ARG A1100      -2.952  43.259   7.615  1.00 13.51           C  
ATOM   1212  C   ARG A1100      -2.650  44.523   8.414  1.00 14.40           C  
ATOM   1213  O   ARG A1100      -3.104  44.665   9.551  1.00 14.36           O  
ATOM   1214  CB  ARG A1100      -4.452  43.148   7.331  1.00 14.73           C  
ATOM   1215  CG  ARG A1100      -4.962  44.073   6.242  1.00 16.35           C  
ATOM   1216  CD  ARG A1100      -6.431  43.801   5.942  1.00 18.53           C  
ATOM   1217  NE  ARG A1100      -6.651  42.460   5.409  1.00 18.70           N  
ATOM   1218  CZ  ARG A1100      -6.753  42.176   4.114  1.00 21.77           C  
ATOM   1219  NH1 ARG A1100      -6.653  43.144   3.211  1.00 19.96           N1+
ATOM   1220  NH2 ARG A1100      -6.971  40.926   3.720  1.00 22.26           N  
ATOM   1221  N   VAL A1101      -1.873  45.429   7.826  1.00 12.45           N  
ATOM   1222  CA  VAL A1101      -1.407  46.613   8.539  1.00 13.81           C  
ATOM   1223  C   VAL A1101      -1.701  47.888   7.754  1.00 14.59           C  
ATOM   1224  O   VAL A1101      -1.359  47.994   6.574  1.00 15.27           O  
ATOM   1225  CB  VAL A1101       0.116  46.541   8.805  1.00 13.68           C  
ATOM   1226  CG1 VAL A1101       0.571  47.786   9.554  1.00 14.63           C  
ATOM   1227  CG2 VAL A1101       0.451  45.285   9.596  1.00 14.40           C  
ATOM   1228  N   THR A1102      -2.328  48.854   8.417  1.00 14.20           N  
ATOM   1229  CA  THR A1102      -2.627  50.147   7.803  1.00 14.89           C  
ATOM   1230  C   THR A1102      -1.493  51.128   8.094  1.00 14.45           C  
ATOM   1231  O   THR A1102      -1.266  51.489   9.247  1.00 15.75           O  
ATOM   1232  CB  THR A1102      -3.941  50.726   8.368  1.00 16.04           C  
ATOM   1233  CG2 THR A1102      -4.126  52.173   7.924  1.00 14.66           C  
ATOM   1234  OG1 THR A1102      -5.047  49.938   7.910  1.00 16.72           O  
ATOM   1235  N   LEU A1103      -0.777  51.552   7.053  1.00 14.28           N  
ATOM   1236  CA  LEU A1103       0.355  52.463   7.233  1.00 13.89           C  
ATOM   1237  C   LEU A1103      -0.031  53.933   7.107  1.00 14.94           C  
ATOM   1238  O   LEU A1103       0.634  54.802   7.672  1.00 14.94           O  
ATOM   1239  CB  LEU A1103       1.464  52.159   6.221  1.00 13.65           C  
ATOM   1240  CG  LEU A1103       2.137  50.788   6.299  1.00 14.80           C  
ATOM   1241  CD1 LEU A1103       3.227  50.697   5.236  1.00 15.58           C  
ATOM   1242  CD2 LEU A1103       2.730  50.576   7.683  1.00 15.99           C  
ATOM   1243  N   GLY A1104      -1.093  54.208   6.356  1.00 14.85           N  
ATOM   1244  CA  GLY A1104      -1.458  55.586   6.073  1.00 16.33           C  
ATOM   1245  C   GLY A1104      -0.285  56.376   5.521  1.00 17.63           C  
ATOM   1246  O   GLY A1104       0.524  55.848   4.760  1.00 16.81           O  
ATOM   1247  N   LYS A1105      -0.193  57.646   5.903  1.00 17.91           N  
ATOM   1248  CA  LYS A1105       0.971  58.456   5.571  1.00 19.17           C  
ATOM   1249  C   LYS A1105       2.147  57.988   6.420  1.00 18.63           C  
ATOM   1250  O   LYS A1105       2.149  58.161   7.639  1.00 18.97           O  
ATOM   1251  CB  LYS A1105       0.678  59.933   5.856  1.00 21.14           C  
ATOM   1252  CG  LYS A1105       1.848  60.865   5.596  1.00 25.11           C  
ATOM   1253  CD  LYS A1105       2.107  61.018   4.105  1.00 29.15           C  
ATOM   1254  CE  LYS A1105       2.897  62.285   3.807  1.00 29.82           C  
ATOM   1255  NZ  LYS A1105       2.597  62.839   2.452  1.00 30.00           N1+
ATOM   1256  N   SER A1106       3.145  57.395   5.772  1.00 16.78           N  
ATOM   1257  CA  SER A1106       4.251  56.776   6.489  1.00 18.68           C  
ATOM   1258  C   SER A1106       5.517  57.623   6.394  1.00 18.99           C  
ATOM   1259  O   SER A1106       5.935  58.013   5.302  1.00 20.56           O  
ATOM   1260  CB  SER A1106       4.516  55.376   5.927  1.00 18.47           C  
ATOM   1261  OG  SER A1106       5.332  54.618   6.804  1.00 18.29           O  
ATOM   1262  N   PHE A1107       6.126  57.903   7.542  1.00 18.70           N  
ATOM   1263  CA  PHE A1107       7.352  58.689   7.582  1.00 18.91           C  
ATOM   1264  C   PHE A1107       8.534  57.805   7.210  1.00 18.76           C  
ATOM   1265  O   PHE A1107       8.785  56.786   7.854  1.00 17.54           O  
ATOM   1266  CB  PHE A1107       7.563  59.275   8.982  1.00 19.85           C  
ATOM   1267  CG  PHE A1107       8.781  60.147   9.096  1.00 22.91           C  
ATOM   1268  CD1 PHE A1107       8.724  61.484   8.741  1.00 25.61           C  
ATOM   1269  CD2 PHE A1107       9.983  59.629   9.549  1.00 23.72           C  
ATOM   1270  CE1 PHE A1107       9.844  62.290   8.833  1.00 26.88           C  
ATOM   1271  CE2 PHE A1107      11.109  60.429   9.644  1.00 26.44           C  
ATOM   1272  CZ  PHE A1107      11.038  61.761   9.285  1.00 25.89           C  
ATOM   1273  N   LEU A1108       9.258  58.202   6.171  1.00 18.37           N  
ATOM   1274  CA  LEU A1108      10.391  57.423   5.701  1.00 19.03           C  
ATOM   1275  C   LEU A1108      11.642  57.728   6.518  1.00 19.72           C  
ATOM   1276  O   LEU A1108      12.161  58.847   6.502  1.00 21.49           O  
ATOM   1277  CB  LEU A1108      10.649  57.718   4.221  1.00 21.10           C  
ATOM   1278  CG  LEU A1108      11.817  56.961   3.590  1.00 23.48           C  
ATOM   1279  CD1 LEU A1108      11.636  55.466   3.810  1.00 22.50           C  
ATOM   1280  CD2 LEU A1108      11.890  57.286   2.106  1.00 24.48           C  
ATOM   1281  N   GLN A1109      12.120  56.718   7.234  1.00 20.31           N  
ATOM   1282  CA  GLN A1109      13.333  56.840   8.023  1.00 21.48           C  
ATOM   1283  C   GLN A1109      14.380  55.871   7.494  1.00 23.01           C  
ATOM   1284  O   GLN A1109      14.225  54.657   7.608  1.00 23.50           O  
ATOM   1285  CB  GLN A1109      13.031  56.521   9.489  1.00 23.16           C  
ATOM   1286  CG  GLN A1109      14.258  56.449  10.374  1.00 24.70           C  
ATOM   1287  CD  GLN A1109      14.762  57.817  10.781  1.00 26.42           C  
ATOM   1288  NE2 GLN A1109      15.966  58.161  10.338  1.00 26.27           N  
ATOM   1289  OE1 GLN A1109      14.077  58.556  11.487  1.00 27.63           O  
ATOM   1290  N   PHE A1110      15.448  56.396   6.909  1.00 24.60           N  
ATOM   1291  CA  PHE A1110      16.539  55.535   6.488  1.00 27.00           C  
ATOM   1292  C   PHE A1110      17.302  55.067   7.717  1.00 30.37           C  
ATOM   1293  O   PHE A1110      17.528  55.836   8.650  1.00 29.54           O  
ATOM   1294  CB  PHE A1110      17.462  56.278   5.519  1.00 26.93           C  
ATOM   1295  CG  PHE A1110      16.861  56.479   4.156  1.00 26.24           C  
ATOM   1296  CD1 PHE A1110      16.865  55.450   3.228  1.00 28.87           C  
ATOM   1297  CD2 PHE A1110      16.279  57.685   3.808  1.00 27.70           C  
ATOM   1298  CE1 PHE A1110      16.299  55.619   1.977  1.00 28.59           C  
ATOM   1299  CE2 PHE A1110      15.709  57.862   2.554  1.00 27.62           C  
ATOM   1300  CZ  PHE A1110      15.720  56.826   1.640  1.00 27.34           C  
ATOM   1301  N   SER A1111      17.673  53.792   7.722  1.00 33.79           N  
ATOM   1302  CA  SER A1111      18.267  53.174   8.899  1.00 37.85           C  
ATOM   1303  C   SER A1111      19.667  52.671   8.580  1.00 39.33           C  
ATOM   1304  O   SER A1111      19.905  52.107   7.513  1.00 40.99           O  
ATOM   1305  CB  SER A1111      17.391  52.012   9.376  1.00 38.26           C  
ATOM   1306  OG  SER A1111      17.930  51.401  10.536  1.00 41.68           O  
ATOM   1307  N   ALA A1112      20.592  52.877   9.510  1.00 42.10           N  
ATOM   1308  CA  ALA A1112      21.971  52.452   9.319  1.00 44.06           C  
ATOM   1309  C   ALA A1112      22.091  50.942   9.495  1.00 45.94           C  
ATOM   1310  O   ALA A1112      23.150  50.361   9.257  1.00 46.22           O  
ATOM   1311  CB  ALA A1112      22.880  53.171  10.311  1.00 44.00           C  
TER   
HETATM 1312 ZN    ZN A1201      13.534  23.634  21.625  1.00 18.09          ZN  
HETATM 1313  C1  0E1 A1202       9.453  42.834  14.882  1.00 13.54           C  
HETATM 1314  C2  0E1 A1202       9.928  43.074  13.558  1.00 15.39           C  
HETATM 1315  N3  0E1 A1202      10.298  43.317  12.488  1.00 15.75           N  
HETATM 1316  C4  0E1 A1202       9.827  43.693  15.941  1.00 14.30           C  
HETATM 1317  C5  0E1 A1202       9.355  43.468  17.254  1.00 15.31           C  
HETATM 1318  C6  0E1 A1202       8.497  42.356  17.481  1.00 14.13           C  
HETATM 1319  N7  0E1 A1202       8.120  41.505  16.469  1.00 13.98           N  
HETATM 1320  C8  0E1 A1202       8.602  41.762  15.209  1.00 14.16           C  
HETATM 1321  O9  0E1 A1202       8.166  40.865  14.295  1.00 12.93           O  
HETATM 1322  C10 0E1 A1202       9.737  44.369  18.395  1.00 14.53           C  
HETATM 1323  O11 0E1 A1202       8.823  44.246  19.504  1.00 14.94           O  
HETATM 1324  C12 0E1 A1202       8.696  42.878  19.982  1.00 15.09           C  
HETATM 1325  C13 0E1 A1202       7.953  42.905  21.345  1.00 17.00           C  
HETATM 1326  C14 0E1 A1202       8.723  43.768  22.361  1.00 16.87           C  
HETATM 1327  C15 0E1 A1202       7.789  41.502  21.943  1.00 18.25           C  
HETATM 1328  C16 0E1 A1202       7.951  42.059  18.879  1.00 15.07           C  
HETATM 1329  O1  SO4 A1203      20.655  41.619   9.831  1.00 20.05           O  
HETATM 1330  O2  SO4 A1203      19.293  43.590   9.988  1.00 27.83           O  
HETATM 1331  O3  SO4 A1203      18.791  41.694  11.364  1.00 26.16           O1-
HETATM 1332  O4  SO4 A1203      20.752  43.024  11.803  1.00 24.39           O  
HETATM 1333  S   SO4 A1203      19.880  42.471  10.750  1.00 23.27           S  
HETATM 1334  O   HOH A1301      -1.673  30.055  19.403  1.00 37.30           O  
HETATM 1335  O   HOH A1302       5.019  38.844  -2.508  1.00 38.44           O  
HETATM 1336  O   HOH A1303      -8.853  29.650   1.148  1.00 40.85           O  
HETATM 1337  O   HOH A1304       3.082  30.360  20.111  1.00 50.26           O  
HETATM 1338  O   HOH A1305       6.749  27.972  -1.183  1.00 37.03           O  
HETATM 1339  O   HOH A1306       5.538  34.641  17.703  1.00 19.11           O  
HETATM 1340  O   HOH A1307      24.284  48.307  12.736  1.00 30.34           O  
HETATM 1341  O   HOH A1308      12.582  53.767  21.412  1.00 41.10           O  
HETATM 1342  O   HOH A1309      16.580  49.306  22.810  1.00 35.75           O  
HETATM 1343  O   HOH A1310      19.545  57.489   8.514  1.00 28.04           O  
HETATM 1344  O   HOH A1311      14.644  36.401  -1.153  1.00 36.52           O  
HETATM 1345  O   HOH A1312       4.234  41.014   2.364  1.00 45.48           O  
HETATM 1346  O   HOH A1313      15.833  44.650  18.599  1.00 22.78           O  
HETATM 1347  O   HOH A1314       1.366  23.356  -0.239  1.00 27.52           O  
HETATM 1348  O   HOH A1315      -8.448  44.959  15.964  1.00 32.40           O  
HETATM 1349  O   HOH A1316     -13.034  59.402   9.348  1.00 42.11           O  
HETATM 1350  O   HOH A1317      -5.062  45.671   0.787  1.00 22.58           O  
HETATM 1351  O   HOH A1318       8.422  26.967  20.893  1.00 27.63           O  
HETATM 1352  O   HOH A1319      -5.161  65.170   6.119  1.00 42.94           O  
HETATM 1353  O   HOH A1320       7.768  39.760  -1.075  1.00 31.90           O  
HETATM 1354  O   HOH A1321       4.305  22.941   3.043  1.00 36.66           O  
HETATM 1355  O   HOH A1322      10.813  47.655   1.279  1.00 34.70           O  
HETATM 1356  O   HOH A1323      15.186  32.421  18.433  1.00 17.95           O  
HETATM 1357  O   HOH A1324      -1.603  62.599   3.724  1.00 32.52           O  
HETATM 1358  O   HOH A1325       1.461  34.103  23.644  1.00 33.84           O  
HETATM 1359  O   HOH A1326      11.193  24.336   3.139  1.00 42.21           O  
HETATM 1360  O   HOH A1327      16.597  46.636  22.713  1.00 26.56           O  
HETATM 1361  O   HOH A1328      -8.173  25.307  13.708  1.00 31.54           O  
HETATM 1362  O   HOH A1329      18.509  34.166  11.507  1.00 15.09           O  
HETATM 1363  O   HOH A1330       6.744  56.736   3.070  1.00 40.40           O  
HETATM 1364  O   HOH A1331      -2.673  24.197   7.750  1.00 18.04           O  
HETATM 1365  O   HOH A1332       2.827  25.503   0.181  1.00 22.83           O  
HETATM 1366  O   HOH A1333     -16.003  36.923  16.535  1.00 28.30           O  
HETATM 1367  O   HOH A1334      22.210  26.785  19.243  1.00 27.91           O  
HETATM 1368  O   HOH A1335      -9.577  23.064   7.265  1.00 27.71           O  
HETATM 1369  O   HOH A1336     -15.959  46.241   8.972  1.00 38.74           O  
HETATM 1370  O   HOH A1337      19.994  24.069  17.396  1.00 23.25           O  
HETATM 1371  O   HOH A1338      -8.447  36.079   8.771  1.00 37.50           O  
HETATM 1372  O   HOH A1339       7.117  40.605   2.699  1.00 20.60           O  
HETATM 1373  O   HOH A1340     -15.170  46.427  17.459  1.00 32.56           O  
HETATM 1374  O   HOH A1341       8.801  33.950  -5.041  1.00 43.75           O  
HETATM 1375  O   HOH A1342     -10.230  62.182   2.413  1.00 42.89           O  
HETATM 1376  O   HOH A1343     -11.280  34.756  21.782  1.00 28.26           O  
HETATM 1377  O   HOH A1344      20.121  40.313  16.353  1.00 19.91           O  
HETATM 1378  O   HOH A1345      -6.414  45.138  22.283  1.00 37.11           O  
HETATM 1379  O   HOH A1346      13.637  21.652  11.799  1.00 16.39           O  
HETATM 1380  O   HOH A1347      14.649  56.540  14.495  1.00 28.34           O  
HETATM 1381  O   HOH A1348      19.073  37.142  23.419  1.00 29.69           O  
HETATM 1382  O   HOH A1349      13.656  30.066   1.869  1.00 24.20           O  
HETATM 1383  O   HOH A1350       4.023  27.640  -1.500  1.00 28.73           O  
HETATM 1384  O   HOH A1351      14.079  29.637  27.150  1.00 27.33           O  
HETATM 1385  O   HOH A1352      14.897  33.468   0.891  1.00 30.71           O  
HETATM 1386  O   HOH A1353     -14.156  55.130  10.941  1.00 37.36           O  
HETATM 1387  O   HOH A1354      27.700  40.940  10.462  1.00 22.27           O  
HETATM 1388  O   HOH A1355      17.631  25.973   6.087  1.00 20.97           O  
HETATM 1389  O   HOH A1356       6.156  33.257  20.111  1.00 26.78           O  
HETATM 1390  O   HOH A1357       9.321  37.666  -2.031  1.00 29.25           O  
HETATM 1391  O   HOH A1358     -11.563  40.166  21.807  1.00 43.65           O  
HETATM 1392  O   HOH A1359      11.497  31.589  25.760  1.00 31.71           O  
HETATM 1393  O   HOH A1360      14.210  60.686   6.365  1.00 32.85           O  
HETATM 1394  O   HOH A1361     -11.312  56.883   2.346  1.00 37.60           O  
HETATM 1395  O   HOH A1362      19.900  23.167  24.212  1.00 41.73           O  
HETATM 1396  O   HOH A1363      21.033  39.806   4.295  1.00 29.21           O  
HETATM 1397  O   HOH A1364      -4.495  59.828  13.092  1.00 34.67           O  
HETATM 1398  O   HOH A1365      15.316  44.803  14.054  1.00 34.81           O  
HETATM 1399  O   HOH A1366      -7.810  59.991  13.805  1.00 36.94           O  
HETATM 1400  O   HOH A1367       5.951  44.283  24.360  1.00 35.46           O  
HETATM 1401  O   HOH A1368       0.033  35.556   0.773  1.00 28.12           O  
HETATM 1402  O   HOH A1369      15.841  34.843  12.202  1.00 13.30           O  
HETATM 1403  O   HOH A1370       7.217  23.654   4.400  1.00 21.72           O  
HETATM 1404  O   HOH A1371      11.363  61.137   5.125  1.00 41.92           O  
HETATM 1405  O   HOH A1372      13.550  17.265  22.900  1.00 31.30           O  
HETATM 1406  O   HOH A1373      16.889  31.781   2.028  1.00 28.88           O  
HETATM 1407  O   HOH A1374       3.644  43.814  27.869  1.00 37.61           O  
HETATM 1408  O   HOH A1375      16.405  52.338  20.474  1.00 29.64           O  
HETATM 1409  O   HOH A1376      13.093  33.540  25.573  1.00 25.08           O  
HETATM 1410  O   HOH A1377       2.529  19.852   8.661  1.00 34.29           O  
HETATM 1411  O   HOH A1378      24.589  31.928  15.183  1.00 27.56           O  
HETATM 1412  O   HOH A1379      20.894  40.588  13.182  1.00 28.61           O  
HETATM 1413  O   HOH A1380      19.653  32.567   5.587  1.00 32.53           O  
HETATM 1414  O   HOH A1381       8.051  25.629   0.330  1.00 39.29           O  
HETATM 1415  O   HOH A1382      26.027  34.198  15.822  1.00 26.66           O  
HETATM 1416  O   HOH A1383      12.219  25.304  14.952  1.00 15.38           O  
HETATM 1417  O   HOH A1384     -10.018  26.156   5.138  1.00 29.52           O  
HETATM 1418  O   HOH A1385       6.384  51.673   1.412  1.00 42.14           O  
HETATM 1419  O   HOH A1386       8.107  47.798   0.070  1.00 38.12           O  
HETATM 1420  O   HOH A1387       5.046  46.371   2.427  1.00 18.56           O  
HETATM 1421  O   HOH A1388      15.146  40.157  18.082  1.00 17.57           O  
HETATM 1422  O   HOH A1389      -2.350  27.155  16.651  1.00 22.58           O  
HETATM 1423  O   HOH A1390      21.851  30.068   6.990  1.00 32.63           O  
HETATM 1424  O   HOH A1391      12.071  26.507  17.960  1.00 17.05           O  
HETATM 1425  O   HOH A1392     -12.059  50.511   6.378  0.50 24.99           O  
HETATM 1426  O   HOH A1393     -15.937  49.168  11.288  1.00 33.29           O  
HETATM 1427  O   HOH A1394      20.378  38.728  20.122  1.00 36.53           O  
HETATM 1428  O   HOH A1395      13.538  27.939  29.382  1.00 39.93           O  
HETATM 1429  O   HOH A1396      -7.281  20.495  10.079  1.00 24.05           O  
HETATM 1430  O   HOH A1397       4.274  42.093  20.241  1.00 18.04           O  
HETATM 1431  O   HOH A1398      16.082  37.408   0.859  1.00 32.67           O  
HETATM 1432  O   HOH A1399     -10.953  51.417  16.065  1.00 23.75           O  
HETATM 1433  O   HOH A1400     -10.551  60.649   9.338  1.00 30.68           O  
HETATM 1434  O   HOH A1401      -2.991  59.653  -0.676  1.00 27.72           O  
HETATM 1435  O   HOH A1402     -10.087  24.213  10.841  1.00 23.54           O  
HETATM 1436  O   HOH A1403       6.259  45.385  18.564  1.00 15.03           O  
HETATM 1437  O   HOH A1404      11.446  40.229  25.091  1.00 24.79           O  
HETATM 1438  O   HOH A1405      -7.633  53.017   0.881  1.00 28.88           O  
HETATM 1439  O   HOH A1406      20.716  29.871  22.079  1.00 24.52           O  
HETATM 1440  O   HOH A1407      20.953  33.103  26.384  1.00 45.26           O  
HETATM 1441  O   HOH A1408      12.611  45.933  15.848  1.00 20.12           O  
HETATM 1442  O   HOH A1409      14.435  24.457  29.801  1.00 34.46           O  
HETATM 1443  O   HOH A1410       4.386  54.406   1.967  1.00 18.49           O  
HETATM 1444  O   HOH A1411      18.351  33.477   8.553  1.00 21.80           O  
HETATM 1445  O   HOH A1412      17.801  21.869  17.561  1.00 22.01           O  
HETATM 1446  O   HOH A1413      19.165  35.942  13.680  1.00 14.70           O  
HETATM 1447  O   HOH A1414     -10.223  43.175  22.794  1.00 43.89           O  
HETATM 1448  O   HOH A1415      10.204  24.974  23.588  1.00 29.58           O  
HETATM 1449  O   HOH A1416      -3.917  22.006   9.114  1.00 30.18           O  
HETATM 1450  O   HOH A1417      -6.100  19.111   3.542  1.00 43.31           O  
HETATM 1451  O   HOH A1418       1.640  53.840  -1.057  1.00 17.58           O  
HETATM 1452  O   HOH A1419      -2.656  20.995  16.605  1.00 37.53           O  
HETATM 1453  O   HOH A1420     -13.925  56.445   3.434  1.00 43.92           O  
HETATM 1454  O   HOH A1421      21.092  31.122  17.793  1.00 21.45           O  
HETATM 1455  O   HOH A1422      22.708  25.869  14.547  1.00 31.06           O  
HETATM 1456  O   HOH A1423      26.192  33.662  18.524  1.00 38.38           O  
HETATM 1457  O   HOH A1424       8.729  60.614   4.568  1.00 28.48           O  
HETATM 1458  O   HOH A1425      13.482  18.528  14.145  1.00 36.76           O  
HETATM 1459  O   HOH A1426      -0.709  30.434  -4.527  1.00 32.48           O  
HETATM 1460  O   HOH A1427      13.135  34.244  18.498  1.00 13.91           O  
HETATM 1461  O   HOH A1428      19.553  30.584  26.318  1.00 36.11           O  
HETATM 1462  O   HOH A1429      -3.771  50.392   0.293  1.00 25.78           O  
HETATM 1463  O   HOH A1430     -16.393  39.170  17.984  1.00 38.97           O  
HETATM 1464  O   HOH A1431       9.209  46.945  25.088  1.00 41.13           O  
HETATM 1465  O   HOH A1432      -7.196  26.813  -4.052  1.00 28.11           O  
HETATM 1466  O   HOH A1433       3.435  57.003   2.819  1.00 26.59           O  
HETATM 1467  O   HOH A1434      -8.493  25.420   3.027  1.00 32.98           O  
HETATM 1468  O   HOH A1435       5.876  35.119  -2.183  1.00 34.73           O  
HETATM 1469  O   HOH A1436       0.897  57.222   2.112  1.00 33.22           O  
HETATM 1470  O   HOH A1437      -6.408  50.410  10.552  1.00 18.51           O  
HETATM 1471  O   HOH A1438      22.433  31.535  20.140  1.00 32.99           O  
HETATM 1472  O   HOH A1439     -10.124  44.274   3.625  1.00 29.24           O  
HETATM 1473  O   HOH A1440      20.615  37.597   2.629  1.00 26.66           O  
HETATM 1474  O   HOH A1441       6.914  17.949   9.238  1.00 30.34           O  
HETATM 1475  O   HOH A1442      21.451  34.542   9.560  1.00 32.65           O  
HETATM 1476  O   HOH A1443     -15.310  34.370  15.001  1.00 39.74           O  
HETATM 1477  O   HOH A1444      -2.388  22.483  -5.285  1.00 42.15           O  
HETATM 1478  O   HOH A1445       6.139  30.610  19.122  1.00 27.28           O  
HETATM 1479  O   HOH A1446     -12.678  45.132   3.715  1.00 38.97           O  
HETATM 1480  O   HOH A1447      17.357  22.248  20.386  1.00 23.41           O  
HETATM 1481  O   HOH A1448     -10.460  54.045  15.647  1.00 39.39           O  
HETATM 1482  O   HOH A1449      21.010  31.835   8.909  1.00 23.12           O  
HETATM 1483  O   HOH A1450      23.511  33.246  25.355  1.00 49.33           O  
HETATM 1484  O   HOH A1451      -4.134  31.253  21.849  1.00 39.40           O  
HETATM 1485  O   HOH A1452     -15.854  44.769   6.869  1.00 44.02           O  
HETATM 1486  O   HOH A1453     -14.349  48.533   5.101  1.00 45.28           O  
HETATM 1487  O   HOH A1454       4.161  26.339  19.606  1.00 38.56           O  
HETATM 1488  O   HOH A1455      12.331  47.608  25.243  1.00 39.62           O  
HETATM 1489  O   HOH A1456       3.394  39.967   0.189  1.00 45.00           O  
HETATM 1490  O   HOH A1457      -1.079  21.934   7.306  1.00 39.85           O  
HETATM 1491  O   HOH A1458      -5.158  21.444   6.714  1.00 25.19           O  
HETATM 1492  O   HOH A1459       5.747  21.433   4.748  1.00 49.32           O  
HETATM 1493  O   HOH A1460      -1.827  23.609  16.716  1.00 46.70           O  
HETATM 1494  O   HOH A1461       3.142  65.227   4.499  1.00 41.01           O  
HETATM 1495  O   HOH A1462      16.790  59.304   7.396  1.00 29.69           O  
HETATM 1496  O   HOH A1463      -4.312  39.219   2.879  1.00 28.86           O  
HETATM 1497  O   HOH A1464      -1.768  20.827   9.940  1.00 48.16           O  
HETATM 1498  O   HOH A1465       0.216  35.758  25.449  1.00 43.98           O  
HETATM 1499  O   HOH A1466       4.162  43.949   1.701  1.00 33.32           O  
HETATM 1500  O   HOH A1467       1.830  37.437   0.346  1.00 40.00           O  
HETATM 1501  O   HOH A1468     -14.500  43.641   4.989  1.00 53.96           O  
HETATM 1502  O   HOH A1469      14.193  48.115  15.951  1.00 24.62           O  
HETATM 1503  O   HOH A1470      17.144  23.108  29.094  1.00 42.90           O  
HETATM 1504  O   HOH A1471       1.862  30.594  -4.232  1.00 46.62           O  
HETATM 1505  O   HOH A1472      11.174  25.935   0.967  1.00 34.35           O  
HETATM 1506  O   HOH A1473      22.942  30.156  16.244  1.00 37.96           O  
HETATM 1507  O   HOH A1474     -16.865  49.576  13.969  1.00 43.04           O  
HETATM 1508  O   HOH A1475       9.506  33.161  24.835  1.00 42.20           O  
HETATM 1509  O   HOH A1476      -2.370  65.562   4.940  1.00 44.97           O  
HETATM 1510  O   HOH A1477     -15.310  48.978  16.357  1.00 39.85           O  
HETATM 1511  O   HOH A1478      18.638  42.326  21.706  1.00 24.72           O  
HETATM 1512  O   HOH A1479     -11.124  52.558   4.539  1.00 45.68           O  
HETATM 1513  O   HOH A1480      -2.787  19.411  11.932  1.00 30.91           O  
HETATM 1514  O   HOH A1481      23.198  27.530  16.694  1.00 33.09           O  
HETATM 1515  O   HOH A1482       8.129  41.972   0.446  1.00 32.85           O  
HETATM 1516  O   HOH A1483      18.931  33.391   3.126  1.00 31.16           O  
HETATM 1517  O   HOH A1484      -0.163  40.473  26.119  1.00 39.97           O  
HETATM 1518  O   HOH A1485     -13.556  50.764  16.850  1.00 42.61           O  
HETATM 1519  O   HOH A1486      17.554  40.958  17.104  1.00 25.20           O  
HETATM 1520  O   HOH A1487      -8.867  33.529  -0.936  1.00 38.31           O  
HETATM 1521  O   HOH A1488      17.411  17.512  22.094  1.00 38.20           O  
HETATM 1522  O   HOH A1489      13.892  60.932   3.735  1.00 34.42           O  
HETATM 1523  O   HOH A1490     -16.069  51.243   9.451  1.00 43.37           O  
HETATM 1524  O   HOH A1491      12.824  28.047   0.372  1.00 32.24           O  
HETATM 1525  O   HOH A1492      -8.974  51.066   2.425  1.00 37.22           O  
HETATM 1526  O   HOH A1493     -15.324  38.469  10.853  1.00 46.98           O  
HETATM 1527  O   HOH A1494      -3.029  46.335  30.507  1.00 41.03           O  
HETATM 1528  O   HOH A1495     -15.483  39.358  20.637  1.00 41.51           O  
HETATM 1529  O   HOH A1496      24.518  25.257  12.721  1.00 46.86           O  
HETATM 1530  O   HOH A1497      14.801  46.391  24.820  1.00 37.53           O  
HETATM 1531  O   HOH A1498      12.229  17.581  25.849  1.00 40.62           O  
HETATM 1532  O   HOH A1499      -9.634  21.999   0.225  1.00 43.29           O  
HETATM 1533  O   HOH A1500      18.494  20.117  21.563  1.00 28.78           O  
HETATM 1534  O   HOH A1501      -7.125  49.591   1.185  1.00 43.70           O  
HETATM 1535  O   HOH A1502      11.185  30.607  28.170  1.00 43.03           O  
HETATM 1536  O   HOH A1503      15.530  15.941  20.929  1.00 38.92           O  
HETATM 1537  O   HOH A1504       7.446  31.007  23.597  1.00 42.38           O  
HETATM 1538  O   HOH A1505      -0.019  38.152  27.438  1.00 36.36           O  
HETATM 1539  O   HOH A1506     -10.207  23.560   2.278  1.00 42.07           O  
HETATM 1540  O   HOH A1507       6.895  28.332  22.726  1.00 34.68           O  
HETATM 1541  O   HOH A1508       7.839  43.070  25.833  1.00 39.27           O  
HETATM 1542  O   HOH A1509       8.729  40.288  25.180  1.00 37.29           O  
HETATM 1543  O   HOH A1510      15.489  15.414  17.997  1.00 43.38           O  
ATOM   1544  N   LYS C1114       1.058  54.895  27.455  1.00 30.00           N  
ATOM   1545  CA  LYS C1114       2.339  55.117  28.115  1.00 30.00           C  
ATOM   1546  C   LYS C1114       3.455  55.324  27.096  1.00 30.00           C  
ATOM   1547  O   LYS C1114       4.486  55.948  27.349  1.00 30.00           O  
ATOM   1548  CB  LYS C1114       2.670  53.953  29.037  1.00 30.00           C  
ATOM   1549  N   MET C1115       2.992  54.706  25.875  1.00 47.86           N  
ATOM   1550  CA  MET C1115       3.330  54.500  24.308  1.00 47.60           C  
ATOM   1551  C   MET C1115       3.354  55.690  23.292  1.00 48.21           C  
ATOM   1552  O   MET C1115       2.467  56.502  23.290  1.00 48.24           O  
ATOM   1553  CB  MET C1115       2.424  53.335  23.573  1.00 46.59           C  
ATOM   1554  CG  MET C1115       2.446  52.943  21.964  1.00 45.08           C  
ATOM   1555  SD  MET C1115       1.910  51.407  20.910  1.00 43.15           S  
ATOM   1556  CE  MET C1115       0.125  51.488  20.889  1.00 43.23           C  
ATOM   1557  N   ALA C1116       4.294  55.683  22.346  1.00 48.59           N  
ATOM   1558  CA  ALA C1116       4.614  56.842  21.504  1.00 49.47           C  
ATOM   1559  C   ALA C1116       3.639  57.238  20.431  1.00 50.51           C  
ATOM   1560  O   ALA C1116       2.641  56.644  20.239  1.00 50.22           O  
ATOM   1561  CB  ALA C1116       5.985  56.738  20.898  1.00 49.30           C  
ATOM   1562  N   HIS C1117       3.918  58.364  19.820  1.00 51.91           N  
ATOM   1563  CA  HIS C1117       3.079  58.902  18.776  1.00 53.12           C  
ATOM   1564  C   HIS C1117       3.880  58.919  17.527  1.00 53.01           C  
ATOM   1565  O   HIS C1117       5.055  59.086  17.573  1.00 52.80           O  
ATOM   1566  CB  HIS C1117       2.687  60.322  19.097  1.00 54.94           C  
ATOM   1567  CG  HIS C1117       1.716  60.443  20.224  1.00 56.93           C  
ATOM   1568  CD2 HIS C1117       1.657  61.313  21.250  1.00 57.56           C  
ATOM   1569  ND1 HIS C1117       0.625  59.618  20.360  1.00 57.97           N  
ATOM   1570  CE1 HIS C1117      -0.044  59.959  21.440  1.00 58.22           C  
ATOM   1571  NE2 HIS C1117       0.558  60.987  21.995  1.00 58.60           N  
ATOM   1572  N   SER C1118       3.234  58.696  16.399  1.00 53.05           N  
ATOM   1573  CA  SER C1118       3.832  58.781  15.075  1.00 52.93           C  
ATOM   1574  C   SER C1118       4.135  60.240  14.767  1.00 52.32           C  
ATOM   1575  O   SER C1118       3.560  61.144  15.374  1.00 52.49           O  
ATOM   1576  CB  SER C1118       2.878  58.208  14.022  1.00 53.62           C  
ATOM   1577  OG  SER C1118       1.546  58.640  14.244  1.00 55.06           O  
ATOM   1578  N   PRO C1119       5.050  60.490  13.821  1.00 51.45           N  
ATOM   1579  CA  PRO C1119       5.379  61.873  13.463  1.00 50.52           C  
ATOM   1580  C   PRO C1119       4.118  62.640  13.084  1.00 49.36           C  
ATOM   1581  O   PRO C1119       3.199  62.081  12.487  1.00 49.86           O  
ATOM   1582  CB  PRO C1119       6.339  61.718  12.284  1.00 51.05           C  
ATOM   1583  CG  PRO C1119       6.934  60.357  12.468  1.00 51.19           C  
ATOM   1584  CD  PRO C1119       5.829  59.517  13.037  1.00 51.31           C  
ATOM   1585  N   PRO C1120       4.058  63.935  13.429  1.00 47.88           N  
ATOM   1586  CA  PRO C1120       2.839  64.704  13.162  1.00 45.96           C  
ATOM   1587  C   PRO C1120       2.478  64.693  11.680  1.00 43.92           C  
ATOM   1588  O   PRO C1120       3.320  64.959  10.823  1.00 44.55           O  
ATOM   1589  CB  PRO C1120       3.176  66.107  13.670  1.00 46.21           C  
ATOM   1590  CG  PRO C1120       4.667  66.174  13.640  1.00 47.14           C  
ATOM   1591  CD  PRO C1120       5.152  64.783  13.932  1.00 48.03           C  
ATOM   1592  N   GLY C1121       1.223  64.374  11.389  1.00 41.65           N  
ATOM   1593  CA  GLY C1121       0.794  64.262  10.009  1.00 38.75           C  
ATOM   1594  C   GLY C1121       0.978  62.860   9.457  1.00 36.22           C  
ATOM   1595  O   GLY C1121       0.515  62.560   8.357  1.00 38.20           O  
ATOM   1596  N   HIS C1122       1.649  62.001  10.220  1.00 32.04           N  
ATOM   1597  CA  HIS C1122       1.935  60.640   9.771  1.00 28.50           C  
ATOM   1598  C   HIS C1122       1.267  59.585  10.651  1.00 26.04           C  
ATOM   1599  O   HIS C1122       0.985  59.828  11.822  1.00 26.73           O  
ATOM   1600  CB  HIS C1122       3.446  60.402   9.745  1.00 28.42           C  
ATOM   1601  CG  HIS C1122       4.182  61.308   8.809  1.00 29.72           C  
ATOM   1602  CD2 HIS C1122       4.643  61.108   7.552  1.00 28.76           C  
ATOM   1603  ND1 HIS C1122       4.522  62.602   9.140  1.00 31.12           N  
ATOM   1604  CE1 HIS C1122       5.161  63.160   8.127  1.00 29.26           C  
ATOM   1605  NE2 HIS C1122       5.248  62.274   7.151  1.00 30.55           N  
ATOM   1606  N   HIS C1123       1.022  58.413  10.072  1.00 22.51           N  
ATOM   1607  CA  HIS C1123       0.306  57.339  10.755  1.00 19.67           C  
ATOM   1608  C   HIS C1123       1.213  56.155  11.076  1.00 18.66           C  
ATOM   1609  O   HIS C1123       0.801  55.207  11.748  1.00 18.74           O  
ATOM   1610  CB  HIS C1123      -0.858  56.856   9.892  1.00 19.05           C  
ATOM   1611  CG  HIS C1123      -1.834  57.933   9.539  1.00 19.87           C  
ATOM   1612  CD2 HIS C1123      -2.823  58.510  10.261  1.00 21.27           C  
ATOM   1613  ND1 HIS C1123      -1.847  58.549   8.307  1.00 20.48           N  
ATOM   1614  CE1 HIS C1123      -2.803  59.461   8.285  1.00 22.15           C  
ATOM   1615  NE2 HIS C1123      -3.410  59.457   9.459  1.00 22.40           N  
ATOM   1616  N   SER C1124       2.445  56.205  10.584  1.00 16.99           N  
ATOM   1617  CA  SER C1124       3.389  55.113  10.785  1.00 16.84           C  
ATOM   1618  C   SER C1124       4.781  55.579  10.393  1.00 18.32           C  
ATOM   1619  O   SER C1124       4.946  56.664   9.834  1.00 17.32           O  
ATOM   1620  CB  SER C1124       3.000  53.900   9.928  1.00 16.77           C  
ATOM   1621  OG  SER C1124       3.106  54.195   8.543  1.00 15.67           O  
ATOM   1622  N   VAL C1125       5.777  54.754  10.699  1.00 17.03           N  
ATOM   1623  CA  VAL C1125       7.142  54.989  10.247  1.00 17.34           C  
ATOM   1624  C   VAL C1125       7.607  53.817   9.399  1.00 17.50           C  
ATOM   1625  O   VAL C1125       7.328  52.656   9.713  1.00 15.80           O  
ATOM   1626  CB  VAL C1125       8.112  55.157  11.439  1.00 17.86           C  
ATOM   1627  CG1 VAL C1125       9.545  55.186  10.944  1.00 20.01           C  
ATOM   1628  CG2 VAL C1125       7.792  56.440  12.189  1.00 20.20           C  
ATOM   1629  N   THR C1126       8.298  54.129   8.309  1.00 16.38           N  
ATOM   1630  CA  THR C1126       8.933  53.114   7.480  1.00 17.66           C  
ATOM   1631  C   THR C1126      10.430  53.120   7.747  1.00 19.70           C  
ATOM   1632  O   THR C1126      11.132  54.077   7.406  1.00 21.06           O  
ATOM   1633  CB  THR C1126       8.691  53.383   5.982  1.00 17.23           C  
ATOM   1634  CG2 THR C1126       9.465  52.390   5.125  1.00 17.47           C  
ATOM   1635  OG1 THR C1126       7.293  53.271   5.695  1.00 19.48           O  
ATOM   1636  N   GLY C1127      10.914  52.053   8.369  1.00 19.08           N  
ATOM   1637  CA  GLY C1127      12.337  51.930   8.618  1.00 19.90           C  
ATOM   1638  C   GLY C1127      12.997  51.171   7.490  1.00 21.08           C  
ATOM   1639  O   GLY C1127      12.803  49.964   7.344  1.00 21.70           O  
ATOM   1640  N   ARG C1128      13.776  51.874   6.678  1.00 22.27           N  
ATOM   1641  CA  ARG C1128      14.349  51.260   5.492  1.00 23.39           C  
ATOM   1642  C   ARG C1128      15.859  51.128   5.611  1.00 24.45           C  
ATOM   1643  O   ARG C1128      16.585  52.120   5.604  1.00 24.33           O  
ATOM   1644  CB  ARG C1128      13.990  52.082   4.255  1.00 24.96           C  
ATOM   1645  CG  ARG C1128      13.919  51.266   2.971  1.00 25.62           C  
ATOM   1646  CD  ARG C1128      13.451  52.117   1.799  1.00 25.72           C  
ATOM   1647  NE  ARG C1128      13.141  51.312   0.618  1.00 26.88           N  
ATOM   1648  CZ  ARG C1128      14.054  50.839  -0.225  1.00 28.77           C  
ATOM   1649  NH1 ARG C1128      15.341  51.087  -0.018  1.00 27.80           N1+
ATOM   1650  NH2 ARG C1128      13.680  50.120  -1.277  1.00 27.50           N  
ATOM   1651  N   PRO C1129      16.353  49.889   5.724  1.00 25.64           N  
ATOM   1652  CA  PRO C1129      17.799  49.658   5.797  1.00 27.69           C  
ATOM   1653  C   PRO C1129      18.535  50.249   4.597  1.00 29.49           C  
ATOM   1654  O   PRO C1129      18.131  50.056   3.450  1.00 30.28           O  
ATOM   1655  CB  PRO C1129      17.911  48.136   5.865  1.00 28.03           C  
ATOM   1656  CG  PRO C1129      16.619  47.711   6.505  1.00 27.30           C  
ATOM   1657  CD  PRO C1129      15.586  48.648   5.934  1.00 26.37           C  
ATOM   1658  N   SER C1130      19.612  50.978   4.872  1.00 31.37           N  
ATOM   1659  CA  SER C1130      20.333  51.699   3.831  1.00 33.21           C  
ATOM   1660  C   SER C1130      21.733  51.132   3.599  1.00 34.06           C  
ATOM   1661  O   SER C1130      22.416  51.519   2.653  1.00 34.48           O  
ATOM   1662  CB  SER C1130      20.435  53.181   4.198  1.00 34.57           C  
ATOM   1663  OG  SER C1130      21.202  53.360   5.375  1.00 36.87           O  
ATOM   1664  N   VAL C1131      22.160  50.219   4.466  1.00 34.41           N  
ATOM   1665  CA  VAL C1131      23.472  49.597   4.320  1.00 35.73           C  
ATOM   1666  C   VAL C1131      23.378  48.195   3.721  1.00 35.03           C  
ATOM   1667  O   VAL C1131      24.075  47.877   2.758  1.00 36.02           O  
ATOM   1668  CB  VAL C1131      24.203  49.507   5.674  1.00 36.55           C  
ATOM   1669  CG1 VAL C1131      25.536  48.798   5.496  1.00 37.72           C  
ATOM   1670  CG2 VAL C1131      24.419  50.903   6.241  1.00 37.26           C  
ATOM   1671  N   ASN C1132      22.516  47.359   4.291  1.00 33.97           N  
ATOM   1672  CA  ASN C1132      22.308  46.017   3.758  1.00 32.61           C  
ATOM   1673  C   ASN C1132      21.296  46.071   2.619  1.00 32.57           C  
ATOM   1674  O   ASN C1132      20.110  46.322   2.842  1.00 31.29           O  
ATOM   1675  CB  ASN C1132      21.803  45.082   4.859  1.00 32.38           C  
ATOM   1676  CG  ASN C1132      21.708  43.638   4.401  1.00 31.97           C  
ATOM   1677  ND2 ASN C1132      21.494  42.731   5.349  1.00 30.83           N  
ATOM   1678  OD1 ASN C1132      21.827  43.340   3.211  1.00 30.81           O  
ATOM   1679  N   GLY C1133      21.774  45.828   1.402  1.00 32.07           N  
ATOM   1680  CA  GLY C1133      20.937  45.995   0.228  1.00 30.83           C  
ATOM   1681  C   GLY C1133      19.931  44.880   0.025  1.00 29.37           C  
ATOM   1682  O   GLY C1133      19.046  44.982  -0.828  1.00 29.66           O  
ATOM   1683  N   LEU C1134      20.063  43.809   0.801  1.00 27.35           N  
ATOM   1684  CA  LEU C1134      19.133  42.692   0.707  1.00 25.37           C  
ATOM   1685  C   LEU C1134      18.102  42.716   1.829  1.00 22.77           C  
ATOM   1686  O   LEU C1134      17.148  41.941   1.824  1.00 23.37           O  
ATOM   1687  CB  LEU C1134      19.892  41.364   0.738  1.00 27.26           C  
ATOM   1688  CG  LEU C1134      20.827  41.112  -0.447  1.00 29.15           C  
ATOM   1689  CD1 LEU C1134      21.369  39.695  -0.378  1.00 30.47           C  
ATOM   1690  CD2 LEU C1134      20.068  41.328  -1.748  1.00 29.79           C  
ATOM   1691  N   ALA C1135      18.298  43.604   2.795  1.00 19.35           N  
ATOM   1692  CA  ALA C1135      17.369  43.710   3.912  1.00 18.18           C  
ATOM   1693  C   ALA C1135      16.143  44.510   3.497  1.00 17.62           C  
ATOM   1694  O   ALA C1135      16.260  45.606   2.953  1.00 19.34           O  
ATOM   1695  CB  ALA C1135      18.055  44.380   5.095  1.00 17.09           C  
ATOM   1696  N   LEU C1136      14.962  43.961   3.757  1.00 15.09           N  
ATOM   1697  CA  LEU C1136      13.728  44.657   3.421  1.00 13.13           C  
ATOM   1698  C   LEU C1136      13.298  45.578   4.560  1.00 13.43           C  
ATOM   1699  O   LEU C1136      13.953  45.652   5.601  1.00 14.87           O  
ATOM   1700  CB  LEU C1136      12.624  43.642   3.111  1.00 13.04           C  
ATOM   1701  CG  LEU C1136      12.982  42.656   1.996  1.00 12.85           C  
ATOM   1702  CD1 LEU C1136      11.836  41.666   1.800  1.00 13.23           C  
ATOM   1703  CD2 LEU C1136      13.274  43.427   0.703  1.00 14.43           C  
ATOM   1704  N   ALA C1137      12.196  46.288   4.359  1.00 14.32           N  
ATOM   1705  CA  ALA C1137      11.791  47.320   5.300  1.00 14.63           C  
ATOM   1706  C   ALA C1137      11.162  46.765   6.569  1.00 14.98           C  
ATOM   1707  O   ALA C1137      10.669  45.633   6.603  1.00 13.67           O  
ATOM   1708  CB  ALA C1137      10.825  48.287   4.626  1.00 16.16           C  
ATOM   1709  N   GLU C1138      11.189  47.582   7.612  1.00 15.36           N  
ATOM   1710  CA  GLU C1138      10.461  47.309   8.836  1.00 15.65           C  
ATOM   1711  C   GLU C1138       9.526  48.494   9.061  1.00 16.35           C  
ATOM   1712  O   GLU C1138       9.828  49.611   8.649  1.00 16.49           O  
ATOM   1713  CB  GLU C1138      11.464  47.131   9.984  1.00 19.21           C  
ATOM   1714  CG  GLU C1138      12.369  45.906   9.764  1.00 21.95           C  
ATOM   1715  CD  GLU C1138      13.717  45.980  10.477  1.00 23.01           C  
ATOM   1716  OE1 GLU C1138      13.758  46.417  11.646  1.00 24.76           O  
ATOM   1717  OE2 GLU C1138      14.739  45.584   9.866  1.00 20.69           O1-
ATOM   1718  N   TYR C1139       8.378  48.248   9.681  1.00 14.28           N  
ATOM   1719  CA  TYR C1139       7.375  49.294   9.849  1.00 14.81           C  
ATOM   1720  C   TYR C1139       6.909  49.391  11.292  1.00 16.58           C  
ATOM   1721  O   TYR C1139       6.835  48.385  12.003  1.00 17.16           O  
ATOM   1722  CB  TYR C1139       6.170  49.026   8.948  1.00 16.38           C  
ATOM   1723  CG  TYR C1139       6.504  48.980   7.476  1.00 14.63           C  
ATOM   1724  CD1 TYR C1139       6.940  47.804   6.880  1.00 17.05           C  
ATOM   1725  CD2 TYR C1139       6.386  50.112   6.682  1.00 15.47           C  
ATOM   1726  CE1 TYR C1139       7.250  47.757   5.536  1.00 17.20           C  
ATOM   1727  CE2 TYR C1139       6.693  50.074   5.336  1.00 16.15           C  
ATOM   1728  CZ  TYR C1139       7.124  48.896   4.769  1.00 17.07           C  
ATOM   1729  OH  TYR C1139       7.437  48.856   3.428  1.00 18.41           O  
ATOM   1730  N   VAL C1140       6.590  50.607  11.720  1.00 15.53           N  
ATOM   1731  CA  VAL C1140       6.098  50.832  13.070  1.00 15.27           C  
ATOM   1732  C   VAL C1140       4.770  51.577  13.027  1.00 15.15           C  
ATOM   1733  O   VAL C1140       4.628  52.576  12.320  1.00 15.99           O  
ATOM   1734  CB  VAL C1140       7.109  51.656  13.897  1.00 14.88           C  
ATOM   1735  CG1 VAL C1140       6.645  51.749  15.347  1.00 17.32           C  
ATOM   1736  CG2 VAL C1140       8.487  51.019  13.815  1.00 16.66           C  
ATOM   1737  N   ILE C1141       3.792  51.067  13.769  1.00 15.74           N  
ATOM   1738  CA  ILE C1141       2.544  51.783  14.001  1.00 16.72           C  
ATOM   1739  C   ILE C1141       2.428  52.099  15.491  1.00 18.07           C  
ATOM   1740  O   ILE C1141       3.065  51.449  16.321  1.00 16.38           O  
ATOM   1741  CB  ILE C1141       1.321  50.944  13.553  1.00 16.41           C  
ATOM   1742  CG1 ILE C1141       1.258  49.632  14.343  1.00 16.42           C  
ATOM   1743  CG2 ILE C1141       1.416  50.662  12.057  1.00 18.24           C  
ATOM   1744  CD1 ILE C1141       0.041  48.769  14.015  1.00 16.24           C  
ATOM   1745  N   TYR C1142       1.627  53.103  15.829  1.00 21.17           N  
ATOM   1746  CA  TYR C1142       1.537  53.558  17.209  1.00 23.23           C  
ATOM   1747  C   TYR C1142       0.115  53.457  17.740  1.00 24.81           C  
ATOM   1748  O   TYR C1142      -0.182  53.903  18.848  1.00 27.25           O  
ATOM   1749  CB  TYR C1142       2.062  54.991  17.307  1.00 26.04           C  
ATOM   1750  CG  TYR C1142       3.479  55.110  16.793  1.00 26.24           C  
ATOM   1751  CD1 TYR C1142       4.563  54.869  17.625  1.00 27.15           C  
ATOM   1752  CD2 TYR C1142       3.730  55.400  15.459  1.00 28.11           C  
ATOM   1753  CE1 TYR C1142       5.860  54.907  17.142  1.00 28.24           C  
ATOM   1754  CE2 TYR C1142       5.020  55.441  14.966  1.00 28.11           C  
ATOM   1755  CZ  TYR C1142       6.081  55.192  15.809  1.00 28.78           C  
ATOM   1756  OH  TYR C1142       7.367  55.217  15.317  1.00 28.04           O  
ATOM   1757  N   ARG C1143      -0.759  52.867  16.931  1.00 23.96           N  
ATOM   1758  CA  ARG C1143      -2.098  52.491  17.366  1.00 23.24           C  
ATOM   1759  C   ARG C1143      -2.287  51.015  17.042  1.00 22.02           C  
ATOM   1760  O   ARG C1143      -2.117  50.607  15.897  1.00 22.51           O  
ATOM   1761  CB  ARG C1143      -3.145  53.315  16.616  1.00 24.58           C  
ATOM   1762  CG  ARG C1143      -3.098  54.804  16.907  1.00 27.01           C  
ATOM   1763  CD  ARG C1143      -3.853  55.137  18.183  1.00 30.04           C  
ATOM   1764  NE  ARG C1143      -5.235  54.666  18.133  1.00 32.42           N  
ATOM   1765  CZ  ARG C1143      -6.244  55.358  17.612  1.00 33.58           C  
ATOM   1766  NH1 ARG C1143      -6.031  56.560  17.093  1.00 32.18           N1+
ATOM   1767  NH2 ARG C1143      -7.468  54.846  17.607  1.00 32.60           N  
ATOM   1768  N   GLY C1144      -2.639  50.218  18.046  1.00 22.35           N  
ATOM   1769  CA  GLY C1144      -2.843  48.798  17.820  1.00 20.98           C  
ATOM   1770  C   GLY C1144      -3.980  48.511  16.856  1.00 20.24           C  
ATOM   1771  O   GLY C1144      -4.005  47.463  16.211  1.00 19.44           O  
ATOM   1772  N   GLU C1145      -4.922  49.445  16.746  1.00 19.92           N  
ATOM   1773  CA  GLU C1145      -6.068  49.259  15.866  1.00 19.76           C  
ATOM   1774  C   GLU C1145      -5.682  49.278  14.385  1.00 17.49           C  
ATOM   1775  O   GLU C1145      -6.513  48.992  13.525  1.00 18.43           O  
ATOM   1776  CB  GLU C1145      -7.121  50.343  16.126  1.00 21.72           C  
ATOM   1777  CG  GLU C1145      -7.587  50.433  17.572  1.00 25.87           C  
ATOM   1778  CD  GLU C1145      -6.842  51.492  18.365  1.00 28.07           C  
ATOM   1779  OE1 GLU C1145      -5.615  51.628  18.181  1.00 26.64           O  
ATOM   1780  OE2 GLU C1145      -7.487  52.192  19.175  1.00 30.47           O1-
ATOM   1781  N   GLN C1146      -4.430  49.618  14.088  1.00 16.76           N  
ATOM   1782  CA  GLN C1146      -3.962  49.659  12.705  1.00 16.43           C  
ATOM   1783  C   GLN C1146      -3.335  48.352  12.228  1.00 15.65           C  
ATOM   1784  O   GLN C1146      -2.717  48.303  11.165  1.00 16.52           O  
ATOM   1785  CB  GLN C1146      -2.970  50.811  12.513  1.00 17.25           C  
ATOM   1786  CG  GLN C1146      -3.664  52.148  12.319  1.00 19.48           C  
ATOM   1787  CD  GLN C1146      -2.715  53.327  12.342  1.00 19.66           C  
ATOM   1788  NE2 GLN C1146      -1.663  53.265  11.532  1.00 17.14           N  
ATOM   1789  OE1 GLN C1146      -2.931  54.287  13.079  1.00 20.89           O  
ATOM   1790  N   ALA C1147      -3.503  47.288  13.006  1.00 14.98           N  
ATOM   1791  CA  ALA C1147      -3.067  45.966  12.563  1.00 14.86           C  
ATOM   1792  C   ALA C1147      -4.099  44.900  12.912  1.00 16.10           C  
ATOM   1793  O   ALA C1147      -4.715  44.948  13.975  1.00 18.63           O  
ATOM   1794  CB  ALA C1147      -1.731  45.620  13.195  1.00 15.63           C  
ATOM   1795  N   TYR C1148      -4.288  43.943  12.009  1.00 13.89           N  
ATOM   1796  CA  TYR C1148      -5.154  42.802  12.286  1.00 15.13           C  
ATOM   1797  C   TYR C1148      -4.409  41.515  11.961  1.00 15.60           C  
ATOM   1798  O   TYR C1148      -3.877  41.359  10.866  1.00 15.82           O  
ATOM   1799  CB  TYR C1148      -6.429  42.886  11.443  1.00 14.80           C  
ATOM   1800  CG  TYR C1148      -7.380  41.725  11.665  1.00 16.23           C  
ATOM   1801  CD1 TYR C1148      -8.313  41.756  12.693  1.00 17.05           C  
ATOM   1802  CD2 TYR C1148      -7.327  40.593  10.862  1.00 19.37           C  
ATOM   1803  CE1 TYR C1148      -9.165  40.692  12.918  1.00 19.78           C  
ATOM   1804  CE2 TYR C1148      -8.173  39.520  11.078  1.00 20.09           C  
ATOM   1805  CZ  TYR C1148      -9.090  39.577  12.109  1.00 22.16           C  
ATOM   1806  OH  TYR C1148      -9.931  38.511  12.339  1.00 24.24           O  
ATOM   1807  N   PRO C1149      -4.357  40.576  12.917  1.00 15.69           N  
ATOM   1808  CA  PRO C1149      -3.607  39.323  12.761  1.00 17.86           C  
ATOM   1809  C   PRO C1149      -4.329  38.297  11.890  1.00 19.66           C  
ATOM   1810  O   PRO C1149      -5.032  37.435  12.407  1.00 23.00           O  
ATOM   1811  CB  PRO C1149      -3.445  38.829  14.196  1.00 18.82           C  
ATOM   1812  CG  PRO C1149      -4.640  39.375  14.906  1.00 19.19           C  
ATOM   1813  CD  PRO C1149      -4.930  40.714  14.269  1.00 16.82           C  
ATOM   1814  N   GLU C1150      -4.139  38.376  10.577  1.00 16.91           N  
ATOM   1815  CA  GLU C1150      -4.958  37.612   9.644  1.00 18.26           C  
ATOM   1816  C   GLU C1150      -4.617  36.120   9.569  1.00 17.55           C  
ATOM   1817  O   GLU C1150      -5.514  35.283   9.446  1.00 18.44           O  
ATOM   1818  CB  GLU C1150      -4.870  38.236   8.247  1.00 22.56           C  
ATOM   1819  CG  GLU C1150      -5.900  37.700   7.271  1.00 27.70           C  
ATOM   1820  CD  GLU C1150      -6.662  38.800   6.553  1.00 33.07           C  
ATOM   1821  OE1 GLU C1150      -6.847  39.891   7.138  1.00 33.38           O  
ATOM   1822  OE2 GLU C1150      -7.079  38.571   5.396  1.00 32.36           O1-
ATOM   1823  N   TYR C1151      -3.329  35.788   9.636  1.00 15.21           N  
ATOM   1824  CA  TYR C1151      -2.890  34.394   9.602  1.00 13.95           C  
ATOM   1825  C   TYR C1151      -1.994  34.072  10.787  1.00 13.53           C  
ATOM   1826  O   TYR C1151      -1.137  34.871  11.163  1.00 13.93           O  
ATOM   1827  CB  TYR C1151      -2.103  34.093   8.324  1.00 13.83           C  
ATOM   1828  CG  TYR C1151      -2.850  34.351   7.041  1.00 15.30           C  
ATOM   1829  CD1 TYR C1151      -3.645  33.367   6.468  1.00 18.73           C  
ATOM   1830  CD2 TYR C1151      -2.735  35.569   6.386  1.00 16.69           C  
ATOM   1831  CE1 TYR C1151      -4.301  33.591   5.271  1.00 18.62           C  
ATOM   1832  CE2 TYR C1151      -3.387  35.801   5.194  1.00 16.82           C  
ATOM   1833  CZ  TYR C1151      -4.165  34.810   4.640  1.00 19.25           C  
ATOM   1834  OH  TYR C1151      -4.798  35.038   3.441  1.00 19.95           O  
ATOM   1835  N   LEU C1152      -2.188  32.888  11.358  1.00 13.43           N  
ATOM   1836  CA  LEU C1152      -1.270  32.330  12.344  1.00 12.43           C  
ATOM   1837  C   LEU C1152      -0.526  31.162  11.710  1.00 12.46           C  
ATOM   1838  O   LEU C1152      -1.140  30.192  11.259  1.00 12.99           O  
ATOM   1839  CB  LEU C1152      -2.050  31.845  13.568  1.00 13.04           C  
ATOM   1840  CG  LEU C1152      -1.243  31.122  14.649  1.00 11.96           C  
ATOM   1841  CD1 LEU C1152      -0.230  32.072  15.277  1.00 13.02           C  
ATOM   1842  CD2 LEU C1152      -2.206  30.606  15.711  1.00 14.74           C  
ATOM   1843  N   ILE C1153       0.797  31.266  11.668  1.00 12.24           N  
ATOM   1844  CA  ILE C1153       1.640  30.301  10.971  1.00 11.10           C  
ATOM   1845  C   ILE C1153       2.477  29.530  11.985  1.00 12.32           C  
ATOM   1846  O   ILE C1153       3.215  30.133  12.766  1.00 13.06           O  
ATOM   1847  CB  ILE C1153       2.601  31.017   9.994  1.00 12.13           C  
ATOM   1848  CG1 ILE C1153       1.799  31.819   8.967  1.00 12.78           C  
ATOM   1849  CG2 ILE C1153       3.497  29.998   9.292  1.00 13.93           C  
ATOM   1850  CD1 ILE C1153       2.642  32.833   8.207  1.00 15.66           C  
ATOM   1851  N   THR C1154       2.359  28.205  11.975  1.00 12.87           N  
ATOM   1852  CA  THR C1154       3.155  27.358  12.859  1.00 12.70           C  
ATOM   1853  C   THR C1154       4.233  26.662  12.037  1.00 12.62           C  
ATOM   1854  O   THR C1154       3.945  26.116  10.978  1.00 13.66           O  
ATOM   1855  CB  THR C1154       2.266  26.298  13.547  1.00 10.94           C  
ATOM   1856  CG2 THR C1154       3.073  25.490  14.549  1.00 14.99           C  
ATOM   1857  OG1 THR C1154       1.192  26.954  14.233  1.00 14.44           O  
ATOM   1858  N   TYR C1155       5.476  26.687  12.515  1.00 13.22           N  
ATOM   1859  CA  TYR C1155       6.603  26.257  11.694  1.00 12.46           C  
ATOM   1860  C   TYR C1155       7.821  25.862  12.526  1.00 12.73           C  
ATOM   1861  O   TYR C1155       7.886  26.138  13.723  1.00 13.69           O  
ATOM   1862  CB  TYR C1155       7.006  27.376  10.727  1.00 13.24           C  
ATOM   1863  CG  TYR C1155       7.618  28.583  11.413  1.00 12.05           C  
ATOM   1864  CD1 TYR C1155       6.816  29.541  12.018  1.00 11.66           C  
ATOM   1865  CD2 TYR C1155       8.998  28.754  11.465  1.00 12.27           C  
ATOM   1866  CE1 TYR C1155       7.367  30.638  12.662  1.00 12.10           C  
ATOM   1867  CE2 TYR C1155       9.560  29.849  12.107  1.00 11.56           C  
ATOM   1868  CZ  TYR C1155       8.739  30.786  12.704  1.00 12.58           C  
ATOM   1869  OH  TYR C1155       9.279  31.868  13.358  1.00 13.12           O  
ATOM   1870  N   GLN C1156       8.781  25.217  11.873  1.00 13.13           N  
ATOM   1871  CA  GLN C1156      10.123  25.038  12.425  1.00 13.61           C  
ATOM   1872  C   GLN C1156      11.127  25.706  11.489  1.00 13.77           C  
ATOM   1873  O   GLN C1156      10.923  25.733  10.279  1.00 12.90           O  
ATOM   1874  CB  GLN C1156      10.462  23.549  12.527  1.00 14.27           C  
ATOM   1875  CG  GLN C1156       9.559  22.759  13.465  1.00 16.10           C  
ATOM   1876  CD  GLN C1156       9.642  21.260  13.220  1.00 17.81           C  
ATOM   1877  NE2 GLN C1156       9.923  20.497  14.274  1.00 19.25           N  
ATOM   1878  OE1 GLN C1156       9.456  20.796  12.094  1.00 19.05           O  
ATOM   1879  N   ILE C1157      12.216  26.239  12.033  1.00 13.91           N  
ATOM   1880  CA  ILE C1157      13.334  26.588  11.164  1.00 13.77           C  
ATOM   1881  C   ILE C1157      14.069  25.297  10.822  1.00 15.08           C  
ATOM   1882  O   ILE C1157      14.067  24.352  11.611  1.00 15.24           O  
ATOM   1883  CB  ILE C1157      14.308  27.595  11.834  1.00 12.20           C  
ATOM   1884  CG1 ILE C1157      14.867  27.021  13.138  1.00 12.40           C  
ATOM   1885  CG2 ILE C1157      13.586  28.914  12.093  1.00 13.38           C  
ATOM   1886  CD1 ILE C1157      16.084  27.779  13.676  1.00 13.71           C  
ATOM   1887  N  AMET C1158      14.672  25.242   9.639  0.50 14.70           N  
ATOM   1888  N  BMET C1158      14.673  25.259   9.638  0.50 15.84           N  
ATOM   1889  CA AMET C1158      15.339  24.023   9.191  0.50 16.90           C  
ATOM   1890  CA BMET C1158      15.357  24.065   9.151  0.50 18.55           C  
ATOM   1891  C  AMET C1158      16.855  24.175   9.164  0.50 18.03           C  
ATOM   1892  C  BMET C1158      16.869  24.220   9.247  0.50 19.26           C  
ATOM   1893  O  AMET C1158      17.381  25.188   8.705  0.50 16.77           O  
ATOM   1894  O  BMET C1158      17.408  25.283   8.948  0.50 18.62           O  
ATOM   1895  CB AMET C1158      14.838  23.625   7.800  0.50 16.96           C  
ATOM   1896  CB BMET C1158      14.970  23.799   7.696  0.50 19.75           C  
ATOM   1897  CG AMET C1158      13.370  23.232   7.763  0.50 18.11           C  
ATOM   1898  CG BMET C1158      13.507  23.463   7.502  0.50 22.70           C  
ATOM   1899  SD AMET C1158      12.812  22.719   6.125  0.50 17.66           S  
ATOM   1900  SD BMET C1158      13.093  21.865   8.215  0.50 25.22           S  
ATOM   1901  CE AMET C1158      13.781  21.221   5.882  0.50 17.89           C  
ATOM   1902  CE BMET C1158      13.809  20.758   6.998  0.50 24.02           C  
ATOM   1903  N   ARG C1159      17.553  23.156   9.655  1.00 19.87           N  
ATOM   1904  CA  ARG C1159      19.010  23.175   9.699  1.00 22.56           C  
ATOM   1905  C   ARG C1159      19.549  23.040   8.281  1.00 24.96           C  
ATOM   1906  O   ARG C1159      19.185  22.116   7.557  1.00 25.21           O  
ATOM   1907  CB  ARG C1159      19.524  22.018  10.561  1.00 24.73           C  
ATOM   1908  CG  ARG C1159      21.025  22.038  10.796  1.00 27.01           C  
ATOM   1909  CD  ARG C1159      21.518  20.715  11.360  1.00 30.81           C  
ATOM   1910  NE  ARG C1159      20.887  20.378  12.633  1.00 34.50           N  
ATOM   1911  CZ  ARG C1159      21.366  20.730  13.823  1.00 35.69           C  
ATOM   1912  NH1 ARG C1159      20.726  20.377  14.928  1.00 36.56           N1+
ATOM   1913  NH2 ARG C1159      22.485  21.437  13.907  1.00 36.90           N  
ATOM   1914  N   PRO C1160      20.426  23.966   7.862  1.00 25.91           N  
ATOM   1915  CA  PRO C1160      21.009  23.892   6.519  1.00 28.99           C  
ATOM   1916  C   PRO C1160      21.771  22.587   6.309  1.00 32.72           C  
ATOM   1917  O   PRO C1160      22.424  22.089   7.225  1.00 32.30           O  
ATOM   1918  CB  PRO C1160      21.930  25.110   6.457  1.00 27.16           C  
ATOM   1919  CG  PRO C1160      21.363  26.057   7.468  1.00 27.31           C  
ATOM   1920  CD  PRO C1160      20.841  25.186   8.575  1.00 25.32           C  
ATOM   1921  N   GLU C1161      21.681  22.035   5.104  1.00 37.66           N  
ATOM   1922  CA  GLU C1161      22.359  20.782   4.789  1.00 42.88           C  
ATOM   1923  C   GLU C1161      23.832  21.020   4.476  1.00 43.90           C  
ATOM   1924  O   GLU C1161      24.194  22.036   3.885  1.00 43.56           O  
ATOM   1925  CB  GLU C1161      21.685  20.099   3.596  1.00 47.47           C  
ATOM   1926  CG  GLU C1161      20.243  19.692   3.844  1.00 53.66           C  
ATOM   1927  CD  GLU C1161      19.673  18.854   2.717  1.00 58.36           C  
ATOM   1928  OE1 GLU C1161      20.163  18.978   1.574  1.00 60.22           O  
ATOM   1929  OE2 GLU C1161      18.737  18.068   2.974  1.00 60.58           O1-
TER   
HETATM 1930  O1  SO4 C1201      18.569  24.502   1.581  1.00 52.39           O  
HETATM 1931  O2  SO4 C1201      19.826  22.802   2.736  1.00 52.63           O  
HETATM 1932  O3  SO4 C1201      20.309  25.128   3.121  1.00 52.16           O1-
HETATM 1933  O4  SO4 C1201      18.254  24.168   3.946  1.00 51.43           O  
HETATM 1934  S   SO4 C1201      19.239  24.151   2.847  1.00 51.69           S  
HETATM 1935  O   HOH C1301      -6.189  37.406   3.309  1.00 28.64           O  
HETATM 1936  O   HOH C1302      11.929  45.684  13.279  1.00 25.39           O  
HETATM 1937  O   HOH C1303      15.440  40.016   1.744  1.00 17.20           O  
HETATM 1938  O   HOH C1304      16.894  45.922  -1.974  1.00 39.18           O  
HETATM 1939  O   HOH C1305      17.226  21.377   5.960  1.00 41.37           O  
HETATM 1940  O   HOH C1306      -0.082  54.833  14.220  1.00 23.11           O  
HETATM 1941  O   HOH C1307      -6.899  46.428  14.497  1.00 37.54           O  
HETATM 1942  O   HOH C1308      15.512  47.442  13.418  1.00 34.02           O  
HETATM 1943  O   HOH C1309      -0.909  27.811  12.759  1.00 14.33           O  
HETATM 1944  O   HOH C1310      -9.522  39.112   4.314  1.00 42.95           O  
HETATM 1945  O   HOH C1311      -3.894  58.168  16.502  1.00 44.48           O  
HETATM 1946  O   HOH C1312       6.871  53.916   3.063  1.00 23.20           O  
HETATM 1947  O   HOH C1313      -0.196  56.506  19.715  1.00 38.77           O  
HETATM 1948  O   HOH C1314      21.030  43.963   7.759  1.00 32.76           O  
HETATM 1949  O   HOH C1315      14.842  43.914   7.553  1.00 15.88           O  
HETATM 1950  O   HOH C1316      15.940  49.721  -2.816  1.00 32.91           O  
HETATM 1951  O   HOH C1317      17.376  45.541  10.768  1.00 34.65           O  
HETATM 1952  O   HOH C1318      -5.661  43.795  16.343  1.00 30.59           O  
HETATM 1953  O   HOH C1319      12.077  43.223   7.118  1.00 13.57           O  
HETATM 1954  O   HOH C1320       8.403  18.153  11.916  1.00 40.39           O  
HETATM 1955  O   HOH C1321      -3.324  50.788  20.774  1.00 38.01           O  
HETATM 1956  O   HOH C1322      -8.793  57.281  16.790  1.00 40.35           O  
HETATM 1957  O   HOH C1323       6.792  62.504   4.739  1.00 36.50           O  
HETATM 1958  O   HOH C1324      24.467  44.654   1.060  1.00 43.77           O  
HETATM 1959  O   HOH C1325      11.747  20.205  10.298  1.00 27.68           O  
HETATM 1960  O   HOH C1326       9.768  50.135   2.094  1.00 26.87           O  
HETATM 1961  O   HOH C1327      16.131  20.782  10.779  1.00 21.85           O  
HETATM 1962  O   HOH C1328       0.256  58.408  17.185  1.00 54.17           O  
HETATM 1963  O   HOH C1329      -1.203  57.348  15.257  1.00 42.62           O  
HETATM 1964  O   HOH C1330      18.030  19.311  16.346  1.00 31.49           O  
HETATM 1965  O   HOH C1331      17.832  19.285  12.434  1.00 33.35           O  
HETATM 1966  O   HOH C1332      -2.356  35.913   1.478  1.00 28.97           O  
HETATM 1967  O   HOH C1333     -11.469  38.605   9.257  1.00 40.03           O  
HETATM 1968  O   HOH C1334      22.557  23.966  16.606  1.00 41.44           O  
HETATM 1969  O   HOH C1335      15.882  19.074   8.580  1.00 41.52           O  
HETATM 1970  O   HOH C1336      23.706  56.264   2.620  1.00 47.11           O  
CONECT 1313 1314 1316 1320
CONECT 1314 1313 1315
CONECT 1315 1314
CONECT 1316 1313 1317
CONECT 1317 1316 1318 1322
CONECT 1318 1317 1319 1328
CONECT 1319 1318 1320
CONECT 1320 1313 1319 1321
CONECT 1321 1320
CONECT 1322 1317 1323
CONECT 1323 1322 1324
CONECT 1324 1323 1325 1328
CONECT 1325 1324 1326 1327
CONECT 1326 1325
CONECT 1327 1325
CONECT 1328 1318 1324
CONECT 1329 1333
CONECT 1330 1333
CONECT 1331 1333
CONECT 1332 1333
CONECT 1333 1329 1330 1331 1332
CONECT 1930 1934
CONECT 1931 1934
CONECT 1932 1934
CONECT 1933 1934
CONECT 1934 1930 1931 1932 1933
END
