# Supplementary material for: Solvent-Site Prediction for Fragment Docking and Its Implication on Fragment-Based Drug Discovery
Source: J Chem Inf Model. 2025 Nov 24;65(23):12959–77. doi: 10.1021/acs.jcim.5c02352 (PMC12690578; doi:10.1021/acs.jcim.5c02352)
Supplement: Supplementary file 3 [file ci5c02352_si_003.zip › Frag2Lead_dataset/2015-16/rec-lead.pdb]

ATOM      1  N   GLY A 952     -13.820  36.054  21.224  1.00 36.67           N  
ATOM      2  CA  GLY A 952     -14.609  35.584  20.054  1.00 35.35           C  
ATOM      3  C   GLY A 952     -13.745  35.156  18.879  1.00 34.45           C  
ATOM      4  O   GLY A 952     -14.200  35.170  17.736  1.00 34.54           O  
ATOM      5  N   THR A 953     -12.500  34.773  19.150  1.00 32.60           N  
ATOM      6  CA  THR A 953     -11.590  34.367  18.084  1.00 32.13           C  
ATOM      7  C   THR A 953     -11.737  32.902  17.690  1.00 32.16           C  
ATOM      8  O   THR A 953     -11.759  32.008  18.537  1.00 31.05           O  
ATOM      9  CB  THR A 953     -10.119  34.617  18.470  1.00 33.19           C  
ATOM     10  CG2 THR A 953      -9.182  34.023  17.425  1.00 31.97           C  
ATOM     11  OG1 THR A 953      -9.884  36.027  18.580  1.00 34.12           O  
ATOM     12  N   ILE A 954     -11.836  32.667  16.386  1.00 31.45           N  
ATOM     13  CA  ILE A 954     -11.852  31.318  15.836  1.00 32.06           C  
ATOM     14  C   ILE A 954     -10.696  31.116  14.861  1.00 31.15           C  
ATOM     15  O   ILE A 954     -10.383  32.006  14.066  1.00 30.32           O  
ATOM     16  CB  ILE A 954     -13.186  31.049  15.115  1.00 34.43           C  
ATOM     17  CG1 ILE A 954     -14.293  30.855  16.151  1.00 36.44           C  
ATOM     18  CG2 ILE A 954     -13.060  29.847  14.201  1.00 36.04           C  
ATOM     19  CD1 ILE A 954     -15.681  30.855  15.563  1.00 39.18           C  
ATOM     20  N   LEU A 955     -10.059  29.949  14.936  1.00 29.85           N  
ATOM     21  CA  LEU A 955      -8.964  29.598  14.036  1.00 29.80           C  
ATOM     22  C   LEU A 955      -9.422  28.530  13.043  1.00 29.90           C  
ATOM     23  O   LEU A 955      -9.851  27.448  13.451  1.00 28.00           O  
ATOM     24  CB  LEU A 955      -7.772  29.078  14.847  1.00 30.14           C  
ATOM     25  CG  LEU A 955      -7.253  30.037  15.926  1.00 30.13           C  
ATOM     26  CD1 LEU A 955      -6.081  29.417  16.679  1.00 29.54           C  
ATOM     27  CD2 LEU A 955      -6.833  31.338  15.264  1.00 29.31           C  
ATOM     28  N   ILE A 956      -9.341  28.840  11.749  1.00 28.50           N  
ATOM     29  CA  ILE A 956      -9.715  27.888  10.698  1.00 29.46           C  
ATOM     30  C   ILE A 956      -8.476  27.394   9.952  1.00 29.85           C  
ATOM     31  O   ILE A 956      -7.731  28.193   9.380  1.00 27.77           O  
ATOM     32  CB  ILE A 956     -10.658  28.530   9.649  1.00 30.29           C  
ATOM     33  CG1 ILE A 956     -11.912  29.096  10.320  1.00 32.60           C  
ATOM     34  CG2 ILE A 956     -11.046  27.491   8.610  1.00 31.48           C  
ATOM     35  CD1 ILE A 956     -12.775  28.048  10.999  1.00 34.33           C  
ATOM     36  N   ASP A 957      -8.266  26.080   9.944  1.00 29.94           N  
ATOM     37  CA  ASP A 957      -7.132  25.486   9.230  1.00 32.28           C  
ATOM     38  C   ASP A 957      -7.266  25.627   7.719  1.00 31.62           C  
ATOM     39  O   ASP A 957      -8.292  25.272   7.145  1.00 30.59           O  
ATOM     40  CB  ASP A 957      -7.009  23.998   9.559  1.00 32.77           C  
ATOM     41  CG  ASP A 957      -6.309  23.745  10.872  1.00 36.00           C  
ATOM     42  OD1 ASP A 957      -6.483  24.557  11.807  1.00 35.73           O  
ATOM     43  OD2 ASP A 957      -5.585  22.727  10.964  1.00 34.92           O1-
ATOM     44  N   LEU A 958      -6.221  26.128   7.070  1.00 30.57           N  
ATOM     45  CA  LEU A 958      -6.183  26.117   5.613  1.00 31.15           C  
ATOM     46  C   LEU A 958      -5.518  24.834   5.137  1.00 32.20           C  
ATOM     47  O   LEU A 958      -4.579  24.342   5.767  1.00 33.50           O  
ATOM     48  CB  LEU A 958      -5.398  27.316   5.084  1.00 31.06           C  
ATOM     49  CG  LEU A 958      -5.911  28.695   5.483  1.00 33.48           C  
ATOM     50  CD1 LEU A 958      -4.967  29.767   4.928  1.00 33.47           C  
ATOM     51  CD2 LEU A 958      -7.321  28.886   4.957  1.00 32.62           C  
ATOM     52  N   SER A 959      -6.005  24.294   4.024  1.00 31.29           N  
ATOM     53  CA  SER A 959      -5.420  23.092   3.446  1.00 30.92           C  
ATOM     54  C   SER A 959      -4.160  23.435   2.667  1.00 29.24           C  
ATOM     55  O   SER A 959      -4.100  24.455   1.987  1.00 28.24           O  
ATOM     56  CB  SER A 959      -6.422  22.413   2.507  1.00 30.62           C  
ATOM     57  OG  SER A 959      -5.795  21.359   1.801  1.00 32.17           O  
ATOM     58  N   PRO A 960      -3.138  22.575   2.753  1.00 29.39           N  
ATOM     59  CA  PRO A 960      -1.895  22.712   1.987  1.00 30.68           C  
ATOM     60  C   PRO A 960      -2.141  22.757   0.480  1.00 31.60           C  
ATOM     61  O   PRO A 960      -1.305  23.241  -0.281  1.00 30.15           O  
ATOM     62  CB  PRO A 960      -1.085  21.480   2.394  1.00 31.57           C  
ATOM     63  CG  PRO A 960      -1.618  21.118   3.749  1.00 32.18           C  
ATOM     64  CD  PRO A 960      -3.084  21.442   3.693  1.00 30.75           C  
ATOM     65  N   ASP A 961      -3.290  22.238   0.057  1.00 31.35           N  
ATOM     66  CA  ASP A 961      -3.647  22.231  -1.352  1.00 35.34           C  
ATOM     67  C   ASP A 961      -4.434  23.477  -1.742  1.00 35.78           C  
ATOM     68  O   ASP A 961      -4.807  23.646  -2.895  1.00 35.74           O  
ATOM     69  CB  ASP A 961      -4.457  20.977  -1.673  1.00 38.90           C  
ATOM     70  CG  ASP A 961      -3.649  19.714  -1.490  1.00 43.17           C  
ATOM     71  OD1 ASP A 961      -2.438  19.740  -1.805  1.00 45.14           O  
ATOM     72  OD2 ASP A 961      -4.217  18.702  -1.027  1.00 45.79           O1-
ATOM     73  N   ASP A 962      -4.673  24.348  -0.767  1.00 35.78           N  
ATOM     74  CA  ASP A 962      -5.360  25.614  -0.999  1.00 36.07           C  
ATOM     75  C   ASP A 962      -4.369  26.648  -1.554  1.00 35.33           C  
ATOM     76  O   ASP A 962      -3.237  26.754  -1.077  1.00 33.65           O  
ATOM     77  CB  ASP A 962      -5.951  26.108   0.326  1.00 39.22           C  
ATOM     78  CG  ASP A 962      -6.917  27.263   0.149  1.00 44.12           C  
ATOM     79  OD1 ASP A 962      -6.725  28.083  -0.777  1.00 44.61           O  
ATOM     80  OD2 ASP A 962      -7.874  27.349   0.952  1.00 45.49           O1-
ATOM     81  N   LYS A 963      -4.794  27.408  -2.559  1.00 33.92           N  
ATOM     82  CA  LYS A 963      -3.955  28.475  -3.100  1.00 34.10           C  
ATOM     83  C   LYS A 963      -3.568  29.470  -2.008  1.00 32.62           C  
ATOM     84  O   LYS A 963      -2.462  30.008  -2.006  1.00 32.46           O  
ATOM     85  CB  LYS A 963      -4.687  29.218  -4.223  1.00 37.40           C  
ATOM     86  CG  LYS A 963      -5.041  28.349  -5.411  1.00 41.37           C  
ATOM     87  CD  LYS A 963      -3.803  27.923  -6.174  1.00 45.13           C  
ATOM     88  CE  LYS A 963      -3.642  28.752  -7.438  1.00 48.85           C  
ATOM     89  NZ  LYS A 963      -4.888  28.742  -8.258  1.00 50.35           N1+
ATOM     90  N   GLU A 964      -4.479  29.714  -1.074  1.00 31.88           N  
ATOM     91  CA  GLU A 964      -4.222  30.682  -0.015  1.00 31.81           C  
ATOM     92  C   GLU A 964      -3.078  30.217   0.888  1.00 31.29           C  
ATOM     93  O   GLU A 964      -2.196  31.000   1.243  1.00 31.58           O  
ATOM     94  CB  GLU A 964      -5.486  30.899   0.813  1.00 31.59           C  
ATOM     95  CG  GLU A 964      -5.421  32.118   1.732  1.00 32.34           C  
ATOM     96  CD  GLU A 964      -6.774  32.464   2.316  1.00 32.48           C  
ATOM     97  OE1 GLU A 964      -7.720  31.675   2.113  1.00 33.79           O  
ATOM     98  OE2 GLU A 964      -6.895  33.518   2.976  1.00 32.35           O1-
ATOM     99  N   PHE A 965      -3.097  28.938   1.253  1.00 30.91           N  
ATOM    100  CA  PHE A 965      -2.026  28.353   2.055  1.00 27.65           C  
ATOM    101  C   PHE A 965      -0.710  28.567   1.323  1.00 28.15           C  
ATOM    102  O   PHE A 965       0.273  29.039   1.903  1.00 26.70           O  
ATOM    103  CB  PHE A 965      -2.286  26.852   2.250  1.00 26.96           C  
ATOM    104  CG  PHE A 965      -1.244  26.141   3.080  1.00 25.88           C  
ATOM    105  CD1 PHE A 965      -0.011  25.802   2.539  1.00 24.55           C  
ATOM    106  CD2 PHE A 965      -1.513  25.777   4.391  1.00 25.84           C  
ATOM    107  CE1 PHE A 965       0.933  25.115   3.285  1.00 24.08           C  
ATOM    108  CE2 PHE A 965      -0.573  25.088   5.145  1.00 24.96           C  
ATOM    109  CZ  PHE A 965       0.653  24.757   4.590  1.00 25.10           C  
ATOM    110  N   GLN A 966      -0.707  28.234   0.037  1.00 28.22           N  
ATOM    111  CA  GLN A 966       0.511  28.245  -0.756  1.00 28.96           C  
ATOM    112  C   GLN A 966       1.075  29.649  -0.915  1.00 28.94           C  
ATOM    113  O   GLN A 966       2.289  29.837  -0.905  1.00 28.33           O  
ATOM    114  CB  GLN A 966       0.236  27.625  -2.128  1.00 30.75           C  
ATOM    115  CG  GLN A 966      -0.143  26.151  -2.037  1.00 30.50           C  
ATOM    116  CD  GLN A 966      -0.774  25.620  -3.303  1.00 32.87           C  
ATOM    117  NE2 GLN A 966      -1.319  24.409  -3.228  1.00 32.38           N  
ATOM    118  OE1 GLN A 966      -0.779  26.287  -4.336  1.00 31.81           O  
ATOM    119  N   SER A 967       0.186  30.629  -1.050  1.00 28.21           N  
ATOM    120  CA  SER A 967       0.591  32.021  -1.193  1.00 29.58           C  
ATOM    121  C   SER A 967       1.236  32.539   0.092  1.00 28.54           C  
ATOM    122  O   SER A 967       2.248  33.240   0.052  1.00 28.38           O  
ATOM    123  CB  SER A 967      -0.625  32.882  -1.547  1.00 31.48           C  
ATOM    124  OG  SER A 967      -0.312  34.259  -1.464  1.00 35.39           O  
ATOM    125  N   VAL A 968       0.657  32.192   1.235  1.00 25.90           N  
ATOM    126  CA  VAL A 968       1.254  32.583   2.505  1.00 25.25           C  
ATOM    127  C   VAL A 968       2.588  31.860   2.735  1.00 25.29           C  
ATOM    128  O   VAL A 968       3.567  32.481   3.156  1.00 24.57           O  
ATOM    129  CB  VAL A 968       0.282  32.315   3.680  1.00 24.44           C  
ATOM    130  CG1 VAL A 968       0.969  32.607   5.013  1.00 23.55           C  
ATOM    131  CG2 VAL A 968      -0.951  33.207   3.538  1.00 19.83           C  
ATOM    132  N   GLU A 969       2.649  30.566   2.434  1.00 24.75           N  
ATOM    133  CA  GLU A 969       3.909  29.843   2.593  1.00 26.31           C  
ATOM    134  C   GLU A 969       5.024  30.467   1.745  1.00 27.60           C  
ATOM    135  O   GLU A 969       6.157  30.606   2.205  1.00 27.31           O  
ATOM    136  CB  GLU A 969       3.758  28.361   2.219  1.00 28.42           C  
ATOM    137  CG  GLU A 969       5.105  27.700   1.875  1.00 30.53           C  
ATOM    138  CD  GLU A 969       5.224  26.249   2.314  1.00 32.18           C  
ATOM    139  OE1 GLU A 969       4.182  25.570   2.473  1.00 31.40           O  
ATOM    140  OE2 GLU A 969       6.374  25.786   2.495  1.00 29.91           O1-
ATOM    141  N   GLU A 970       4.704  30.846   0.512  1.00 27.80           N  
ATOM    142  CA  GLU A 970       5.711  31.399  -0.390  1.00 29.81           C  
ATOM    143  C   GLU A 970       6.246  32.762   0.080  1.00 28.52           C  
ATOM    144  O   GLU A 970       7.438  33.041  -0.044  1.00 29.14           O  
ATOM    145  CB  GLU A 970       5.136  31.518  -1.807  1.00 31.95           C  
ATOM    146  CG  GLU A 970       6.126  32.032  -2.845  1.00 37.95           C  
ATOM    147  CD  GLU A 970       7.447  31.276  -2.831  1.00 43.30           C  
ATOM    148  OE1 GLU A 970       7.486  30.134  -2.323  1.00 47.72           O  
ATOM    149  OE2 GLU A 970       8.452  31.828  -3.328  1.00 46.07           O1-
ATOM    150  N   GLU A 971       5.369  33.605   0.616  1.00 28.43           N  
ATOM    151  CA  GLU A 971       5.801  34.858   1.232  1.00 29.72           C  
ATOM    152  C   GLU A 971       6.784  34.579   2.354  1.00 28.49           C  
ATOM    153  O   GLU A 971       7.793  35.271   2.510  1.00 27.06           O  
ATOM    154  CB  GLU A 971       4.604  35.619   1.803  1.00 32.99           C  
ATOM    155  CG  GLU A 971       3.849  36.433   0.775  1.00 41.99           C  
ATOM    156  CD  GLU A 971       4.731  37.465   0.089  1.00 45.22           C  
ATOM    157  OE1 GLU A 971       5.641  38.030   0.746  1.00 46.51           O  
ATOM    158  OE2 GLU A 971       4.512  37.709  -1.116  1.00 50.14           O1-
ATOM    159  N   MET A 972       6.466  33.563   3.144  1.00 26.32           N  
ATOM    160  CA  MET A 972       7.289  33.177   4.276  1.00 27.61           C  
ATOM    161  C   MET A 972       8.684  32.767   3.801  1.00 27.12           C  
ATOM    162  O   MET A 972       9.697  33.304   4.266  1.00 25.91           O  
ATOM    163  CB  MET A 972       6.618  32.010   5.002  1.00 31.32           C  
ATOM    164  CG  MET A 972       7.256  31.623   6.308  1.00 37.20           C  
ATOM    165  SD  MET A 972       6.554  32.521   7.692  1.00 38.62           S  
ATOM    166  CE  MET A 972       7.230  31.565   9.041  1.00 39.47           C  
ATOM    167  N   GLN A 973       8.727  31.822   2.863  1.00 22.50           N  
ATOM    168  CA  GLN A 973       9.977  31.208   2.435  1.00 23.28           C  
ATOM    169  C   GLN A 973      10.826  32.185   1.623  1.00 23.80           C  
ATOM    170  O   GLN A 973      12.049  32.164   1.705  1.00 25.89           O  
ATOM    171  CB  GLN A 973       9.692  29.964   1.580  1.00 22.80           C  
ATOM    172  CG  GLN A 973       8.853  28.895   2.268  1.00 23.53           C  
ATOM    173  CD  GLN A 973       9.646  28.077   3.278  1.00 23.75           C  
ATOM    174  NE2 GLN A 973       9.080  26.954   3.699  1.00 24.19           N  
ATOM    175  OE1 GLN A 973      10.754  28.451   3.672  1.00 24.38           O  
ATOM    176  N   SER A 974      10.172  33.033   0.835  1.00 24.63           N  
ATOM    177  CA  SER A 974      10.876  33.885  -0.120  1.00 24.34           C  
ATOM    178  C   SER A 974      11.479  35.128   0.528  1.00 24.65           C  
ATOM    179  O   SER A 974      12.248  35.848  -0.108  1.00 26.70           O  
ATOM    180  CB  SER A 974       9.930  34.314  -1.247  1.00 25.58           C  
ATOM    181  OG  SER A 974       8.887  35.141  -0.753  1.00 26.58           O  
ATOM    182  N   THR A 975      11.120  35.385   1.784  1.00 24.53           N  
ATOM    183  CA  THR A 975      11.637  36.546   2.501  1.00 23.03           C  
ATOM    184  C   THR A 975      12.558  36.178   3.663  1.00 23.58           C  
ATOM    185  O   THR A 975      12.735  36.964   4.598  1.00 22.58           O  
ATOM    186  CB  THR A 975      10.485  37.432   3.028  1.00 23.02           C  
ATOM    187  CG2 THR A 975       9.637  37.940   1.873  1.00 22.29           C  
ATOM    188  OG1 THR A 975       9.655  36.673   3.915  1.00 21.28           O  
ATOM    189  N   VAL A 976      13.137  34.982   3.609  1.00 22.59           N  
ATOM    190  CA  VAL A 976      14.257  34.639   4.477  1.00 23.65           C  
ATOM    191  C   VAL A 976      15.520  35.328   3.963  1.00 24.39           C  
ATOM    192  O   VAL A 976      15.832  35.260   2.780  1.00 23.90           O  
ATOM    193  CB  VAL A 976      14.509  33.117   4.492  1.00 24.00           C  
ATOM    194  CG1 VAL A 976      15.724  32.792   5.354  1.00 23.97           C  
ATOM    195  CG2 VAL A 976      13.281  32.392   5.018  1.00 25.01           C  
ATOM    196  N   ARG A 977      16.241  36.001   4.849  1.00 23.24           N  
ATOM    197  CA  ARG A 977      17.554  36.522   4.495  1.00 25.26           C  
ATOM    198  C   ARG A 977      18.553  36.178   5.585  1.00 27.15           C  
ATOM    199  O   ARG A 977      18.182  35.638   6.629  1.00 27.34           O  
ATOM    200  CB  ARG A 977      17.507  38.039   4.301  1.00 21.61           C  
ATOM    201  CG  ARG A 977      17.137  38.842   5.547  1.00 22.14           C  
ATOM    202  CD  ARG A 977      17.465  40.312   5.313  1.00 23.01           C  
ATOM    203  NE  ARG A 977      16.989  41.204   6.371  1.00 23.00           N  
ATOM    204  CZ  ARG A 977      17.711  41.556   7.430  1.00 22.74           C  
ATOM    205  NH1 ARG A 977      18.943  41.084   7.581  1.00 24.66           N1+
ATOM    206  NH2 ARG A 977      17.217  42.401   8.324  1.00 20.70           N  
ATOM    207  N   GLU A 978      19.822  36.484   5.334  1.00 29.11           N  
ATOM    208  CA  GLU A 978      20.851  36.339   6.350  1.00 30.74           C  
ATOM    209  C   GLU A 978      20.823  37.573   7.233  1.00 28.45           C  
ATOM    210  O   GLU A 978      20.466  38.663   6.777  1.00 28.95           O  
ATOM    211  CB  GLU A 978      22.227  36.199   5.694  1.00 35.17           C  
ATOM    212  CG  GLU A 978      22.326  35.013   4.741  1.00 41.74           C  
ATOM    213  CD  GLU A 978      23.415  34.029   5.141  1.00 46.74           C  
ATOM    214  OE1 GLU A 978      24.599  34.431   5.163  1.00 47.95           O  
ATOM    215  OE2 GLU A 978      23.085  32.856   5.433  1.00 47.75           O1-
ATOM    216  N   HIS A 979      21.189  37.403   8.497  1.00 25.75           N  
ATOM    217  CA  HIS A 979      21.175  38.516   9.435  1.00 26.70           C  
ATOM    218  C   HIS A 979      22.573  38.813   9.980  1.00 28.71           C  
ATOM    219  O   HIS A 979      23.434  37.930  10.031  1.00 27.99           O  
ATOM    220  CB  HIS A 979      20.183  38.221  10.569  1.00 25.43           C  
ATOM    221  CG  HIS A 979      18.750  38.255  10.128  1.00 24.73           C  
ATOM    222  CD2 HIS A 979      17.989  37.332   9.490  1.00 24.58           C  
ATOM    223  ND1 HIS A 979      17.952  39.369  10.274  1.00 25.44           N  
ATOM    224  CE1 HIS A 979      16.763  39.132   9.746  1.00 24.38           C  
ATOM    225  NE2 HIS A 979      16.759  37.903   9.263  1.00 22.26           N  
ATOM    226  N   ARG A 980      22.800  40.061  10.380  1.00 30.66           N  
ATOM    227  CA  ARG A 980      24.142  40.503  10.745  1.00 31.07           C  
ATOM    228  C   ARG A 980      24.642  39.863  12.032  1.00 30.48           C  
ATOM    229  O   ARG A 980      25.831  39.948  12.351  1.00 29.63           O  
ATOM    230  CB  ARG A 980      24.183  42.025  10.876  1.00 33.34           C  
ATOM    231  CG  ARG A 980      24.119  42.753   9.550  1.00 38.67           C  
ATOM    232  CD  ARG A 980      23.920  44.246   9.751  1.00 43.96           C  
ATOM    233  NE  ARG A 980      24.080  44.981   8.501  1.00 49.67           N  
ATOM    234  CZ  ARG A 980      25.182  45.639   8.151  1.00 52.91           C  
ATOM    235  NH1 ARG A 980      26.235  45.660   8.965  1.00 52.82           N1+
ATOM    236  NH2 ARG A 980      25.236  46.272   6.984  1.00 53.43           N  
ATOM    237  N   ASP A 981      23.747  39.213  12.771  1.00 29.28           N  
ATOM    238  CA  ASP A 981      24.164  38.530  13.988  1.00 27.63           C  
ATOM    239  C   ASP A 981      24.547  37.075  13.743  1.00 27.23           C  
ATOM    240  O   ASP A 981      24.785  36.319  14.685  1.00 27.48           O  
ATOM    241  CB  ASP A 981      23.072  38.625  15.059  1.00 26.74           C  
ATOM    242  CG  ASP A 981      21.801  37.878  14.684  1.00 27.52           C  
ATOM    243  OD1 ASP A 981      21.778  37.171  13.653  1.00 24.82           O  
ATOM    244  OD2 ASP A 981      20.819  38.009  15.440  1.00 27.58           O1-
ATOM    245  N   GLY A 982      24.614  36.689  12.475  1.00 26.66           N  
ATOM    246  CA  GLY A 982      25.021  35.336  12.144  1.00 28.61           C  
ATOM    247  C   GLY A 982      24.079  34.263  12.667  1.00 28.56           C  
ATOM    248  O   GLY A 982      24.471  33.106  12.809  1.00 28.47           O  
ATOM    249  N   GLY A 983      22.839  34.643  12.963  1.00 27.52           N  
ATOM    250  CA  GLY A 983      21.860  33.667  13.413  1.00 28.63           C  
ATOM    251  C   GLY A 983      21.689  33.639  14.921  1.00 29.73           C  
ATOM    252  O   GLY A 983      20.961  32.798  15.456  1.00 30.68           O  
ATOM    253  N   HIS A 984      22.353  34.562  15.610  1.00 27.77           N  
ATOM    254  CA  HIS A 984      22.348  34.586  17.068  1.00 28.37           C  
ATOM    255  C   HIS A 984      20.939  34.633  17.662  1.00 28.23           C  
ATOM    256  O   HIS A 984      20.581  33.802  18.499  1.00 28.94           O  
ATOM    257  CB  HIS A 984      23.159  35.790  17.570  1.00 29.82           C  
ATOM    258  CG  HIS A 984      23.257  35.878  19.061  1.00 29.89           C  
ATOM    259  CD2 HIS A 984      22.552  36.605  19.961  1.00 30.06           C  
ATOM    260  ND1 HIS A 984      24.193  35.173  19.790  1.00 30.99           N  
ATOM    261  CE1 HIS A 984      24.058  35.461  21.072  1.00 30.58           C  
ATOM    262  NE2 HIS A 984      23.070  36.328  21.203  1.00 30.65           N  
ATOM    263  N   ALA A 985      20.147  35.608  17.228  1.00 26.84           N  
ATOM    264  CA  ALA A 985      18.819  35.836  17.790  1.00 28.31           C  
ATOM    265  C   ALA A 985      17.796  34.801  17.318  1.00 27.93           C  
ATOM    266  O   ALA A 985      17.043  34.261  18.127  1.00 28.28           O  
ATOM    267  CB  ALA A 985      18.336  37.244  17.431  1.00 27.39           C  
ATOM    268  N   GLY A 986      17.776  34.523  16.016  1.00 28.05           N  
ATOM    269  CA  GLY A 986      16.716  33.695  15.452  1.00 26.64           C  
ATOM    270  C   GLY A 986      17.114  32.302  14.991  1.00 26.63           C  
ATOM    271  O   GLY A 986      16.258  31.489  14.619  1.00 23.20           O  
ATOM    272  N   GLY A 987      18.414  32.019  15.019  1.00 27.52           N  
ATOM    273  CA  GLY A 987      18.897  30.721  14.591  1.00 25.71           C  
ATOM    274  C   GLY A 987      19.493  30.739  13.198  1.00 28.27           C  
ATOM    275  O   GLY A 987      19.376  31.730  12.472  1.00 25.92           O  
ATOM    276  N   ILE A 988      20.136  29.635  12.826  1.00 28.74           N  
ATOM    277  CA  ILE A 988      20.758  29.496  11.516  1.00 28.55           C  
ATOM    278  C   ILE A 988      19.870  28.652  10.604  1.00 28.22           C  
ATOM    279  O   ILE A 988      19.605  27.484  10.895  1.00 29.39           O  
ATOM    280  CB  ILE A 988      22.143  28.827  11.647  1.00 30.09           C  
ATOM    281  CG1 ILE A 988      23.054  29.700  12.518  1.00 30.97           C  
ATOM    282  CG2 ILE A 988      22.767  28.625  10.277  1.00 30.76           C  
ATOM    283  CD1 ILE A 988      24.412  29.084  12.796  1.00 32.68           C  
ATOM    284  N   PHE A 989      19.407  29.248   9.507  1.00 27.89           N  
ATOM    285  CA  PHE A 989      18.503  28.566   8.579  1.00 26.82           C  
ATOM    286  C   PHE A 989      18.381  29.329   7.267  1.00 27.61           C  
ATOM    287  O   PHE A 989      18.606  30.534   7.222  1.00 27.47           O  
ATOM    288  CB  PHE A 989      17.110  28.400   9.207  1.00 24.86           C  
ATOM    289  CG  PHE A 989      16.387  29.704   9.453  1.00 21.87           C  
ATOM    290  CD1 PHE A 989      16.602  30.422  10.620  1.00 20.63           C  
ATOM    291  CD2 PHE A 989      15.491  30.202   8.523  1.00 21.75           C  
ATOM    292  CE1 PHE A 989      15.934  31.615  10.856  1.00 22.18           C  
ATOM    293  CE2 PHE A 989      14.814  31.395   8.745  1.00 20.68           C  
ATOM    294  CZ  PHE A 989      15.033  32.105   9.912  1.00 20.17           C  
ATOM    295  N   ASN A 990      18.032  28.618   6.198  1.00 27.17           N  
ATOM    296  CA  ASN A 990      17.755  29.249   4.914  1.00 27.90           C  
ATOM    297  C   ASN A 990      16.275  29.115   4.537  1.00 27.31           C  
ATOM    298  O   ASN A 990      15.795  29.808   3.644  1.00 27.53           O  
ATOM    299  CB  ASN A 990      18.621  28.622   3.816  1.00 30.24           C  
ATOM    300  CG  ASN A 990      20.112  28.806   4.068  1.00 34.66           C  
ATOM    301  ND2 ASN A 990      20.863  27.709   4.001  1.00 34.39           N  
ATOM    302  OD1 ASN A 990      20.581  29.918   4.319  1.00 36.05           O  
ATOM    303  N   ARG A 991      15.559  28.224   5.219  1.00 28.31           N  
ATOM    304  CA  ARG A 991      14.135  28.006   4.942  1.00 27.22           C  
ATOM    305  C   ARG A 991      13.408  27.423   6.144  1.00 28.11           C  
ATOM    306  O   ARG A 991      14.036  27.030   7.129  1.00 28.27           O  
ATOM    307  CB  ARG A 991      13.963  27.065   3.745  1.00 29.20           C  
ATOM    308  CG  ARG A 991      14.589  25.690   3.928  1.00 33.38           C  
ATOM    309  CD  ARG A 991      14.558  24.907   2.622  1.00 39.18           C  
ATOM    310  NE  ARG A 991      15.336  23.674   2.699  1.00 45.08           N  
ATOM    311  CZ  ARG A 991      14.802  22.458   2.786  1.00 48.83           C  
ATOM    312  NH1 ARG A 991      13.483  22.311   2.806  1.00 49.76           N1+
ATOM    313  NH2 ARG A 991      15.586  21.389   2.859  1.00 50.04           N  
ATOM    314  N   TYR A 992      12.079  27.366   6.056  1.00 27.11           N  
ATOM    315  CA  TYR A 992      11.255  26.822   7.132  1.00 25.74           C  
ATOM    316  C   TYR A 992      10.594  25.499   6.742  1.00 26.24           C  
ATOM    317  O   TYR A 992      10.442  25.190   5.559  1.00 25.93           O  
ATOM    318  CB  TYR A 992      10.135  27.801   7.510  1.00 25.86           C  
ATOM    319  CG  TYR A 992      10.563  29.234   7.711  1.00 25.87           C  
ATOM    320  CD1 TYR A 992      11.117  29.652   8.915  1.00 26.00           C  
ATOM    321  CD2 TYR A 992      10.372  30.181   6.711  1.00 26.53           C  
ATOM    322  CE1 TYR A 992      11.464  30.973   9.120  1.00 26.14           C  
ATOM    323  CE2 TYR A 992      10.715  31.506   6.906  1.00 27.28           C  
ATOM    324  CZ  TYR A 992      11.260  31.896   8.113  1.00 26.51           C  
ATOM    325  OH  TYR A 992      11.596  33.210   8.317  1.00 25.45           O  
ATOM    326  N   ASN A 993      10.189  24.733   7.751  1.00 26.01           N  
ATOM    327  CA  ASN A 993       9.195  23.677   7.569  1.00 27.29           C  
ATOM    328  C   ASN A 993       7.856  24.175   8.111  1.00 26.67           C  
ATOM    329  O   ASN A 993       7.680  24.292   9.326  1.00 24.00           O  
ATOM    330  CB  ASN A 993       9.606  22.412   8.328  1.00 27.52           C  
ATOM    331  CG  ASN A 993       8.606  21.277   8.157  1.00 31.09           C  
ATOM    332  ND2 ASN A 993       8.372  20.524   9.226  1.00 32.25           N  
ATOM    333  OD1 ASN A 993       8.055  21.081   7.077  1.00 30.79           O  
ATOM    334  N   ILE A 994       6.919  24.470   7.212  1.00 24.89           N  
ATOM    335  CA  ILE A 994       5.611  24.985   7.609  1.00 25.40           C  
ATOM    336  C   ILE A 994       4.709  23.841   8.073  1.00 25.96           C  
ATOM    337  O   ILE A 994       4.428  22.923   7.304  1.00 26.91           O  
ATOM    338  CB  ILE A 994       4.927  25.710   6.431  1.00 24.74           C  
ATOM    339  CG1 ILE A 994       5.852  26.803   5.887  1.00 24.06           C  
ATOM    340  CG2 ILE A 994       3.608  26.320   6.887  1.00 24.44           C  
ATOM    341  CD1 ILE A 994       6.256  27.832   6.927  1.00 24.58           C  
ATOM    342  N   LEU A 995       4.260  23.896   9.323  1.00 25.10           N  
ATOM    343  CA  LEU A 995       3.441  22.825   9.890  1.00 27.70           C  
ATOM    344  C   LEU A 995       1.942  23.101   9.742  1.00 28.70           C  
ATOM    345  O   LEU A 995       1.153  22.190   9.484  1.00 29.21           O  
ATOM    346  CB  LEU A 995       3.777  22.634  11.375  1.00 27.91           C  
ATOM    347  CG  LEU A 995       5.231  22.306  11.713  1.00 29.09           C  
ATOM    348  CD1 LEU A 995       5.453  22.499  13.194  1.00 30.29           C  
ATOM    349  CD2 LEU A 995       5.565  20.882  11.280  1.00 28.72           C  
ATOM    350  N   LYS A 996       1.549  24.360   9.910  1.00 28.45           N  
ATOM    351  CA  LYS A 996       0.141  24.725   9.853  1.00 27.65           C  
ATOM    352  C   LYS A 996      -0.028  26.212   9.542  1.00 27.45           C  
ATOM    353  O   LYS A 996       0.769  27.046   9.977  1.00 24.79           O  
ATOM    354  CB  LYS A 996      -0.532  24.394  11.193  1.00 31.63           C  
ATOM    355  CG  LYS A 996      -2.048  24.452  11.160  1.00 35.37           C  
ATOM    356  CD  LYS A 996      -2.651  24.442  12.561  1.00 36.99           C  
ATOM    357  CE  LYS A 996      -2.476  23.096  13.246  1.00 40.47           C  
ATOM    358  NZ  LYS A 996      -3.037  23.113  14.631  1.00 41.68           N1+
ATOM    359  N   ILE A 997      -1.067  26.539   8.780  1.00 25.65           N  
ATOM    360  CA  ILE A 997      -1.456  27.932   8.590  1.00 26.07           C  
ATOM    361  C   ILE A 997      -2.942  28.080   8.872  1.00 24.66           C  
ATOM    362  O   ILE A 997      -3.772  27.460   8.204  1.00 24.73           O  
ATOM    363  CB  ILE A 997      -1.170  28.418   7.142  1.00 25.40           C  
ATOM    364  CG1 ILE A 997       0.326  28.310   6.832  1.00 25.93           C  
ATOM    365  CG2 ILE A 997      -1.632  29.862   6.980  1.00 25.38           C  
ATOM    366  CD1 ILE A 997       0.696  28.654   5.385  1.00 24.25           C  
ATOM    367  N   GLN A 998      -3.276  28.898   9.867  1.00 25.88           N  
ATOM    368  CA  GLN A 998      -4.668  29.130  10.239  1.00 26.94           C  
ATOM    369  C   GLN A 998      -5.109  30.573  10.003  1.00 28.11           C  
ATOM    370  O   GLN A 998      -4.370  31.527  10.273  1.00 26.24           O  
ATOM    371  CB  GLN A 998      -4.890  28.782  11.715  1.00 28.02           C  
ATOM    372  CG  GLN A 998      -4.742  27.303  12.051  1.00 27.37           C  
ATOM    373  CD  GLN A 998      -4.473  27.074  13.525  1.00 30.32           C  
ATOM    374  NE2 GLN A 998      -5.285  26.231  14.156  1.00 28.43           N  
ATOM    375  OE1 GLN A 998      -3.546  27.651  14.094  1.00 30.99           O  
ATOM    376  N   LYS A 999      -6.332  30.718   9.516  1.00 28.24           N  
ATOM    377  CA  LYS A 999      -6.970  32.019   9.372  1.00 30.84           C  
ATOM    378  C   LYS A 999      -7.553  32.450  10.721  1.00 29.77           C  
ATOM    379  O   LYS A 999      -8.242  31.668  11.379  1.00 28.40           O  
ATOM    380  CB  LYS A 999      -8.075  31.917   8.317  1.00 33.15           C  
ATOM    381  CG  LYS A 999      -8.829  33.201   8.047  1.00 41.31           C  
ATOM    382  CD  LYS A 999      -9.633  33.076   6.758  1.00 47.54           C  
ATOM    383  CE  LYS A 999     -10.588  34.250   6.577  1.00 51.19           C  
ATOM    384  NZ  LYS A 999     -11.427  34.088   5.353  1.00 52.94           N1+
ATOM    385  N   VAL A1000      -7.272  33.686  11.129  1.00 26.99           N  
ATOM    386  CA  VAL A1000      -7.762  34.212  12.407  1.00 27.32           C  
ATOM    387  C   VAL A1000      -9.040  35.036  12.221  1.00 27.35           C  
ATOM    388  O   VAL A1000      -9.031  36.068  11.553  1.00 27.42           O  
ATOM    389  CB  VAL A1000      -6.694  35.106  13.077  1.00 26.25           C  
ATOM    390  CG1 VAL A1000      -7.228  35.676  14.384  1.00 27.07           C  
ATOM    391  CG2 VAL A1000      -5.431  34.302  13.330  1.00 27.72           C  
ATOM    392  N   CYS A1001     -10.138  34.578  12.812  1.00 29.02           N  
ATOM    393  CA  CYS A1001     -11.437  35.229  12.626  1.00 31.21           C  
ATOM    394  C   CYS A1001     -11.993  35.754  13.947  1.00 31.63           C  
ATOM    395  O   CYS A1001     -12.288  34.976  14.860  1.00 30.70           O  
ATOM    396  CB  CYS A1001     -12.449  34.247  12.023  1.00 32.94           C  
ATOM    397  SG  CYS A1001     -11.959  33.506  10.451  1.00 41.70           S  
ATOM    398  N   ASN A1002     -12.138  37.072  14.040  1.00 31.87           N  
ATOM    399  CA  ASN A1002     -12.758  37.710  15.197  1.00 31.94           C  
ATOM    400  C   ASN A1002     -13.505  38.947  14.710  1.00 34.55           C  
ATOM    401  O   ASN A1002     -12.889  39.924  14.285  1.00 33.45           O  
ATOM    402  CB  ASN A1002     -11.693  38.117  16.221  1.00 29.99           C  
ATOM    403  CG  ASN A1002     -12.297  38.658  17.517  1.00 30.74           C  
ATOM    404  ND2 ASN A1002     -11.948  38.038  18.637  1.00 28.73           N  
ATOM    405  OD1 ASN A1002     -13.067  39.616  17.505  1.00 30.32           O  
ATOM    406  N   LYS A1003     -14.832  38.896  14.777  1.00 35.55           N  
ATOM    407  CA  LYS A1003     -15.676  39.916  14.163  1.00 37.67           C  
ATOM    408  C   LYS A1003     -15.446  41.278  14.810  1.00 36.78           C  
ATOM    409  O   LYS A1003     -15.388  42.304  14.130  1.00 37.43           O  
ATOM    410  CB  LYS A1003     -17.146  39.515  14.295  1.00 39.73           C  
ATOM    411  CG  LYS A1003     -18.111  40.396  13.529  1.00 44.57           C  
ATOM    412  CD  LYS A1003     -19.517  39.810  13.563  1.00 48.07           C  
ATOM    413  CE  LYS A1003     -20.559  40.864  13.234  1.00 50.15           C  
ATOM    414  NZ  LYS A1003     -20.443  42.035  14.150  1.00 51.63           N1+
ATOM    415  N   LYS A1004     -15.300  41.273  16.129  1.00 35.89           N  
ATOM    416  CA  LYS A1004     -15.095  42.497  16.888  1.00 36.26           C  
ATOM    417  C   LYS A1004     -13.757  43.149  16.542  1.00 35.08           C  
ATOM    418  O   LYS A1004     -13.685  44.357  16.329  1.00 34.08           O  
ATOM    419  CB  LYS A1004     -15.145  42.183  18.385  1.00 39.25           C  
ATOM    420  CG  LYS A1004     -15.241  43.399  19.285  1.00 44.40           C  
ATOM    421  CD  LYS A1004     -15.114  43.007  20.754  1.00 47.84           C  
ATOM    422  CE  LYS A1004     -13.688  42.595  21.094  1.00 49.05           C  
ATOM    423  NZ  LYS A1004     -12.737  43.728  20.905  1.00 52.32           N1+
ATOM    424  N   LEU A1005     -12.698  42.347  16.490  1.00 31.97           N  
ATOM    425  CA  LEU A1005     -11.373  42.873  16.193  1.00 30.09           C  
ATOM    426  C   LEU A1005     -11.274  43.342  14.738  1.00 30.08           C  
ATOM    427  O   LEU A1005     -10.506  44.248  14.424  1.00 27.48           O  
ATOM    428  CB  LEU A1005     -10.305  41.809  16.464  1.00 30.35           C  
ATOM    429  CG  LEU A1005     -10.113  41.330  17.909  1.00 31.40           C  
ATOM    430  CD1 LEU A1005      -8.963  40.333  17.944  1.00 33.14           C  
ATOM    431  CD2 LEU A1005      -9.821  42.509  18.834  1.00 31.90           C  
ATOM    432  N   TRP A1006     -12.051  42.722  13.853  1.00 28.66           N  
ATOM    433  CA  TRP A1006     -12.031  43.099  12.447  1.00 32.04           C  
ATOM    434  C   TRP A1006     -12.668  44.479  12.243  1.00 34.31           C  
ATOM    435  O   TRP A1006     -12.105  45.340  11.561  1.00 33.14           O  
ATOM    436  CB  TRP A1006     -12.770  42.055  11.605  1.00 31.52           C  
ATOM    437  CG  TRP A1006     -12.856  42.433  10.162  1.00 34.76           C  
ATOM    438  CD1 TRP A1006     -13.991  42.692   9.449  1.00 33.91           C  
ATOM    439  CD2 TRP A1006     -11.759  42.634   9.257  1.00 36.29           C  
ATOM    440  CE2 TRP A1006     -12.306  43.014   8.015  1.00 36.83           C  
ATOM    441  CE3 TRP A1006     -10.369  42.530   9.378  1.00 37.13           C  
ATOM    442  NE1 TRP A1006     -13.670  43.043   8.158  1.00 34.83           N  
ATOM    443  CZ2 TRP A1006     -11.514  43.292   6.900  1.00 37.07           C  
ATOM    444  CZ3 TRP A1006      -9.581  42.807   8.270  1.00 38.61           C  
ATOM    445  CH2 TRP A1006     -10.157  43.183   7.048  1.00 38.63           C  
ATOM    446  N   GLU A1007     -13.831  44.690  12.852  1.00 33.31           N  
ATOM    447  CA  GLU A1007     -14.513  45.975  12.756  1.00 35.94           C  
ATOM    448  C   GLU A1007     -13.704  47.070  13.444  1.00 35.56           C  
ATOM    449  O   GLU A1007     -13.723  48.227  13.032  1.00 35.06           O  
ATOM    450  CB  GLU A1007     -15.907  45.869  13.382  1.00 37.32           C  
ATOM    451  CG  GLU A1007     -16.824  44.939  12.603  1.00 43.25           C  
ATOM    452  CD  GLU A1007     -18.160  44.691  13.282  1.00 46.20           C  
ATOM    453  OE1 GLU A1007     -18.292  44.982  14.495  1.00 48.97           O  
ATOM    454  OE2 GLU A1007     -19.077  44.198  12.592  1.00 46.82           O1-
ATOM    455  N   ARG A1008     -12.991  46.691  14.496  1.00 34.47           N  
ATOM    456  CA  ARG A1008     -12.078  47.600  15.167  1.00 36.62           C  
ATOM    457  C   ARG A1008     -11.012  48.062  14.175  1.00 36.59           C  
ATOM    458  O   ARG A1008     -10.622  49.233  14.167  1.00 35.96           O  
ATOM    459  CB  ARG A1008     -11.426  46.880  16.347  1.00 39.60           C  
ATOM    460  CG  ARG A1008     -10.450  47.709  17.152  1.00 42.98           C  
ATOM    461  CD  ARG A1008      -9.796  46.850  18.230  1.00 45.61           C  
ATOM    462  NE  ARG A1008      -8.945  47.631  19.124  1.00 48.38           N  
ATOM    463  CZ  ARG A1008      -7.662  47.370  19.360  1.00 50.50           C  
ATOM    464  NH1 ARG A1008      -7.067  46.340  18.769  1.00 48.63           N1+
ATOM    465  NH2 ARG A1008      -6.968  48.145  20.187  1.00 50.20           N  
ATOM    466  N   TYR A1009     -10.551  47.139  13.333  1.00 33.32           N  
ATOM    467  CA  TYR A1009      -9.506  47.449  12.364  1.00 32.50           C  
ATOM    468  C   TYR A1009     -10.045  48.277  11.198  1.00 33.07           C  
ATOM    469  O   TYR A1009      -9.413  49.252  10.787  1.00 31.01           O  
ATOM    470  CB  TYR A1009      -8.862  46.160  11.832  1.00 29.85           C  
ATOM    471  CG  TYR A1009      -7.899  46.395  10.686  1.00 29.08           C  
ATOM    472  CD1 TYR A1009      -6.637  46.933  10.909  1.00 27.22           C  
ATOM    473  CD2 TYR A1009      -8.266  46.109   9.377  1.00 27.87           C  
ATOM    474  CE1 TYR A1009      -5.771  47.184   9.860  1.00 25.15           C  
ATOM    475  CE2 TYR A1009      -7.409  46.355   8.323  1.00 27.29           C  
ATOM    476  CZ  TYR A1009      -6.163  46.896   8.570  1.00 26.27           C  
ATOM    477  OH  TYR A1009      -5.320  47.169   7.519  1.00 25.60           O  
ATOM    478  N   THR A1010     -11.210  47.895  10.676  1.00 32.48           N  
ATOM    479  CA  THR A1010     -11.780  48.560   9.505  1.00 35.21           C  
ATOM    480  C   THR A1010     -12.308  49.955   9.829  1.00 35.67           C  
ATOM    481  O   THR A1010     -12.412  50.804   8.942  1.00 36.70           O  
ATOM    482  CB  THR A1010     -12.932  47.736   8.880  1.00 36.57           C  
ATOM    483  CG2 THR A1010     -12.415  46.403   8.357  1.00 36.42           C  
ATOM    484  OG1 THR A1010     -13.945  47.503   9.865  1.00 37.22           O  
ATOM    485  N   HIS A1011     -12.639  50.186  11.097  1.00 34.56           N  
ATOM    486  CA  HIS A1011     -13.054  51.507  11.554  1.00 34.18           C  
ATOM    487  C   HIS A1011     -11.867  52.467  11.627  1.00 33.43           C  
ATOM    488  O   HIS A1011     -11.972  53.633  11.245  1.00 32.48           O  
ATOM    489  CB  HIS A1011     -13.713  51.408  12.930  1.00 36.07           C  
ATOM    490  CG  HIS A1011     -14.082  52.733  13.519  1.00 39.08           C  
ATOM    491  CD2 HIS A1011     -15.214  53.471  13.418  1.00 39.87           C  
ATOM    492  ND1 HIS A1011     -13.225  53.455  14.323  1.00 39.58           N  
ATOM    493  CE1 HIS A1011     -13.814  54.579  14.692  1.00 40.13           C  
ATOM    494  NE2 HIS A1011     -15.021  54.614  14.156  1.00 40.43           N  
ATOM    495  N   ARG A1012     -10.737  51.972  12.119  1.00 31.99           N  
ATOM    496  CA  ARG A1012      -9.522  52.772  12.157  1.00 32.34           C  
ATOM    497  C   ARG A1012      -8.963  52.947  10.748  1.00 32.22           C  
ATOM    498  O   ARG A1012      -8.383  53.982  10.427  1.00 33.43           O  
ATOM    499  CB  ARG A1012      -8.479  52.108  13.061  1.00 31.72           C  
ATOM    500  CG  ARG A1012      -7.141  52.841  13.124  1.00 34.11           C  
ATOM    501  CD  ARG A1012      -7.299  54.311  13.516  1.00 35.51           C  
ATOM    502  NE  ARG A1012      -6.003  54.983  13.628  1.00 36.00           N  
ATOM    503  CZ  ARG A1012      -5.835  56.303  13.641  1.00 36.05           C  
ATOM    504  NH1 ARG A1012      -6.879  57.113  13.548  1.00 37.07           N1+
ATOM    505  NH2 ARG A1012      -4.618  56.816  13.737  1.00 36.48           N  
ATOM    506  N   ARG A1013      -9.149  51.939   9.905  1.00 31.82           N  
ATOM    507  CA  ARG A1013      -8.671  52.014   8.533  1.00 32.01           C  
ATOM    508  C   ARG A1013      -9.380  53.122   7.756  1.00 33.44           C  
ATOM    509  O   ARG A1013      -8.772  53.796   6.921  1.00 32.70           O  
ATOM    510  CB  ARG A1013      -8.877  50.677   7.819  1.00 31.94           C  
ATOM    511  CG  ARG A1013      -8.330  50.675   6.405  1.00 30.31           C  
ATOM    512  CD  ARG A1013      -8.445  49.316   5.758  1.00 32.50           C  
ATOM    513  NE  ARG A1013      -9.834  48.906   5.582  1.00 30.92           N  
ATOM    514  CZ  ARG A1013     -10.204  47.715   5.129  1.00 29.79           C  
ATOM    515  NH1 ARG A1013      -9.287  46.810   4.805  1.00 30.07           N1+
ATOM    516  NH2 ARG A1013     -11.490  47.423   5.010  1.00 27.89           N  
ATOM    517  N   LYS A1014     -10.662  53.312   8.040  1.00 33.38           N  
ATOM    518  CA  LYS A1014     -11.447  54.326   7.354  1.00 35.15           C  
ATOM    519  C   LYS A1014     -11.017  55.732   7.761  1.00 34.39           C  
ATOM    520  O   LYS A1014     -10.924  56.626   6.920  1.00 34.52           O  
ATOM    521  CB  LYS A1014     -12.934  54.135   7.658  1.00 36.76           C  
ATOM    522  CG  LYS A1014     -13.840  55.107   6.930  1.00 38.88           C  
ATOM    523  CD  LYS A1014     -15.297  54.848   7.264  1.00 42.22           C  
ATOM    524  CE  LYS A1014     -16.189  55.981   6.777  1.00 44.46           C  
ATOM    525  NZ  LYS A1014     -17.508  55.969   7.472  1.00 45.92           N1+
ATOM    526  N   GLU A1015     -10.754  55.919   9.050  1.00 34.30           N  
ATOM    527  CA  GLU A1015     -10.291  57.203   9.564  1.00 34.95           C  
ATOM    528  C   GLU A1015      -8.961  57.576   8.928  1.00 34.84           C  
ATOM    529  O   GLU A1015      -8.803  58.674   8.399  1.00 33.27           O  
ATOM    530  CB  GLU A1015     -10.117  57.138  11.084  1.00 37.99           C  
ATOM    531  CG  GLU A1015     -11.398  56.862  11.854  1.00 42.06           C  
ATOM    532  CD  GLU A1015     -11.190  56.865  13.359  1.00 44.78           C  
ATOM    533  OE1 GLU A1015     -10.137  56.371  13.820  1.00 45.50           O  
ATOM    534  OE2 GLU A1015     -12.080  57.362  14.084  1.00 46.09           O1-
ATOM    535  N   VAL A1016      -8.005  56.652   8.982  1.00 33.38           N  
ATOM    536  CA  VAL A1016      -6.673  56.898   8.447  1.00 31.50           C  
ATOM    537  C   VAL A1016      -6.754  57.170   6.951  1.00 33.01           C  
ATOM    538  O   VAL A1016      -6.073  58.056   6.429  1.00 30.82           O  
ATOM    539  CB  VAL A1016      -5.741  55.683   8.681  1.00 30.92           C  
ATOM    540  CG1 VAL A1016      -4.424  55.899   7.956  1.00 29.39           C  
ATOM    541  CG2 VAL A1016      -5.493  55.488  10.179  1.00 28.03           C  
ATOM    542  N   SER A1017      -7.595  56.403   6.268  1.00 33.45           N  
ATOM    543  CA  SER A1017      -7.753  56.524   4.825  1.00 36.79           C  
ATOM    544  C   SER A1017      -8.211  57.931   4.451  1.00 38.73           C  
ATOM    545  O   SER A1017      -7.665  58.558   3.538  1.00 38.50           O  
ATOM    546  CB  SER A1017      -8.775  55.496   4.332  1.00 38.30           C  
ATOM    547  OG  SER A1017      -8.901  55.536   2.923  1.00 42.78           O  
ATOM    548  N   GLU A1018      -9.212  58.431   5.163  1.00 39.29           N  
ATOM    549  CA  GLU A1018      -9.772  59.737   4.853  1.00 41.34           C  
ATOM    550  C   GLU A1018      -8.808  60.848   5.255  1.00 41.58           C  
ATOM    551  O   GLU A1018      -8.775  61.905   4.626  1.00 43.09           O  
ATOM    552  CB  GLU A1018     -11.123  59.905   5.553  1.00 42.22           C  
ATOM    553  CG  GLU A1018     -12.144  58.856   5.124  1.00 46.40           C  
ATOM    554  CD  GLU A1018     -13.530  59.101   5.693  1.00 48.36           C  
ATOM    555  OE1 GLU A1018     -13.677  60.023   6.523  1.00 50.85           O  
ATOM    556  OE2 GLU A1018     -14.470  58.369   5.306  1.00 47.98           O1-
ATOM    557  N   GLU A1019      -8.014  60.602   6.294  1.00 40.49           N  
ATOM    558  CA  GLU A1019      -6.961  61.533   6.683  1.00 39.45           C  
ATOM    559  C   GLU A1019      -5.831  61.554   5.658  1.00 39.17           C  
ATOM    560  O   GLU A1019      -5.145  62.565   5.501  1.00 39.32           O  
ATOM    561  CB  GLU A1019      -6.393  61.157   8.055  1.00 40.69           C  
ATOM    562  CG  GLU A1019      -7.323  61.463   9.221  1.00 41.17           C  
ATOM    563  CD  GLU A1019      -6.682  61.194  10.571  1.00 42.54           C  
ATOM    564  OE1 GLU A1019      -5.552  60.652  10.609  1.00 42.29           O  
ATOM    565  OE2 GLU A1019      -7.310  61.526  11.596  1.00 43.46           O1-
ATOM    566  N   ASN A1020      -5.635  60.432   4.967  1.00 36.27           N  
ATOM    567  CA  ASN A1020      -4.587  60.332   3.957  1.00 34.87           C  
ATOM    568  C   ASN A1020      -5.184  60.429   2.559  1.00 33.44           C  
ATOM    569  O   ASN A1020      -4.678  59.828   1.612  1.00 32.81           O  
ATOM    570  CB  ASN A1020      -3.824  59.009   4.104  1.00 32.79           C  
ATOM    571  CG  ASN A1020      -2.507  59.010   3.352  1.00 33.84           C  
ATOM    572  ND2 ASN A1020      -2.179  57.887   2.730  1.00 35.16           N  
ATOM    573  OD1 ASN A1020      -1.796  60.010   3.327  1.00 32.55           O  
ATOM    574  N   HIS A1021      -6.276  61.177   2.444  1.00 32.61           N  
ATOM    575  CA  HIS A1021      -6.855  61.513   1.151  1.00 32.85           C  
ATOM    576  C   HIS A1021      -7.277  60.275   0.366  1.00 33.71           C  
ATOM    577  O   HIS A1021      -6.969  60.132  -0.822  1.00 34.22           O  
ATOM    578  CB  HIS A1021      -5.858  62.358   0.351  1.00 33.19           C  
ATOM    579  CG  HIS A1021      -5.396  63.577   1.086  1.00 33.47           C  
ATOM    580  CD2 HIS A1021      -6.071  64.676   1.499  1.00 32.30           C  
ATOM    581  ND1 HIS A1021      -4.105  63.725   1.545  1.00 34.21           N  
ATOM    582  CE1 HIS A1021      -4.006  64.859   2.215  1.00 33.50           C  
ATOM    583  NE2 HIS A1021      -5.185  65.455   2.204  1.00 33.80           N  
ATOM    584  N   ASN A1022      -7.988  59.386   1.053  1.00 32.95           N  
ATOM    585  CA  ASN A1022      -8.545  58.176   0.454  1.00 33.14           C  
ATOM    586  C   ASN A1022      -7.495  57.115   0.110  1.00 31.51           C  
ATOM    587  O   ASN A1022      -7.645  56.377  -0.864  1.00 31.21           O  
ATOM    588  CB  ASN A1022      -9.344  58.527  -0.797  1.00 35.81           C  
ATOM    589  CG  ASN A1022     -10.200  57.373  -1.274  1.00 41.69           C  
ATOM    590  ND2 ASN A1022     -10.327  57.231  -2.590  1.00 43.78           N  
ATOM    591  OD1 ASN A1022     -10.739  56.613  -0.469  1.00 45.73           O  
ATOM    592  N   HIS A1023      -6.440  57.035   0.915  1.00 31.08           N  
ATOM    593  CA  HIS A1023      -5.396  56.031   0.704  1.00 29.49           C  
ATOM    594  C   HIS A1023      -4.949  55.417   2.029  1.00 28.27           C  
ATOM    595  O   HIS A1023      -4.168  56.016   2.769  1.00 26.67           O  
ATOM    596  CB  HIS A1023      -4.192  56.667  -0.000  1.00 29.41           C  
ATOM    597  CG  HIS A1023      -3.048  55.724  -0.229  1.00 28.78           C  
ATOM    598  CD2 HIS A1023      -1.708  55.913  -0.155  1.00 28.84           C  
ATOM    599  ND1 HIS A1023      -3.226  54.416  -0.628  1.00 29.12           N  
ATOM    600  CE1 HIS A1023      -2.047  53.844  -0.796  1.00 27.73           C  
ATOM    601  NE2 HIS A1023      -1.108  54.730  -0.517  1.00 28.43           N  
ATOM    602  N   ALA A1024      -5.440  54.218   2.318  1.00 26.94           N  
ATOM    603  CA  ALA A1024      -5.077  53.508   3.540  1.00 25.98           C  
ATOM    604  C   ALA A1024      -3.616  53.051   3.555  1.00 25.67           C  
ATOM    605  O   ALA A1024      -3.013  52.936   4.624  1.00 24.41           O  
ATOM    606  CB  ALA A1024      -5.992  52.305   3.730  1.00 22.67           C  
ATOM    607  N   ASN A1025      -3.062  52.770   2.377  1.00 23.88           N  
ATOM    608  CA  ASN A1025      -1.681  52.285   2.269  1.00 25.31           C  
ATOM    609  C   ASN A1025      -1.547  51.014   3.108  1.00 24.18           C  
ATOM    610  O   ASN A1025      -0.720  50.927   4.014  1.00 26.33           O  
ATOM    611  CB  ASN A1025      -0.698  53.365   2.758  1.00 23.65           C  
ATOM    612  CG  ASN A1025       0.719  53.164   2.235  1.00 25.68           C  
ATOM    613  ND2 ASN A1025       1.667  53.893   2.819  1.00 24.66           N  
ATOM    614  OD1 ASN A1025       0.961  52.374   1.318  1.00 24.58           O  
ATOM    615  N   GLU A1026      -2.376  50.027   2.787  1.00 24.90           N  
ATOM    616  CA  GLU A1026      -2.476  48.799   3.560  1.00 23.14           C  
ATOM    617  C   GLU A1026      -1.542  47.714   3.026  1.00 22.35           C  
ATOM    618  O   GLU A1026      -1.456  47.491   1.815  1.00 18.51           O  
ATOM    619  CB  GLU A1026      -3.916  48.305   3.521  1.00 25.04           C  
ATOM    620  CG  GLU A1026      -4.170  47.032   4.283  1.00 25.37           C  
ATOM    621  CD  GLU A1026      -5.630  46.638   4.226  1.00 27.99           C  
ATOM    622  OE1 GLU A1026      -6.050  46.082   3.188  1.00 27.07           O  
ATOM    623  OE2 GLU A1026      -6.352  46.892   5.212  1.00 27.20           O1-
ATOM    624  N   ARG A1027      -0.854  47.034   3.939  1.00 21.71           N  
ATOM    625  CA  ARG A1027       0.122  46.014   3.567  1.00 22.99           C  
ATOM    626  C   ARG A1027      -0.149  44.704   4.310  1.00 23.86           C  
ATOM    627  O   ARG A1027      -0.899  44.682   5.287  1.00 22.99           O  
ATOM    628  CB  ARG A1027       1.537  46.489   3.908  1.00 24.52           C  
ATOM    629  CG  ARG A1027       1.859  47.908   3.467  1.00 25.58           C  
ATOM    630  CD  ARG A1027       2.111  47.998   1.968  1.00 24.65           C  
ATOM    631  NE  ARG A1027       2.376  49.374   1.557  1.00 22.71           N  
ATOM    632  CZ  ARG A1027       3.589  49.910   1.474  1.00 23.73           C  
ATOM    633  NH1 ARG A1027       4.655  49.186   1.774  1.00 22.83           N1+
ATOM    634  NH2 ARG A1027       3.736  51.173   1.090  1.00 26.80           N  
ATOM    635  N   MET A1028       0.465  43.623   3.834  1.00 22.32           N  
ATOM    636  CA  MET A1028       0.594  42.392   4.612  1.00 23.14           C  
ATOM    637  C   MET A1028       2.038  42.284   5.118  1.00 22.90           C  
ATOM    638  O   MET A1028       2.978  42.347   4.325  1.00 22.34           O  
ATOM    639  CB  MET A1028       0.262  41.174   3.736  1.00 25.97           C  
ATOM    640  CG  MET A1028      -1.184  41.114   3.243  1.00 27.76           C  
ATOM    641  SD  MET A1028      -2.418  41.018   4.566  1.00 28.36           S  
ATOM    642  CE  MET A1028      -1.888  39.555   5.447  1.00 27.87           C  
ATOM    643  N   LEU A1029       2.209  42.129   6.433  1.00 21.19           N  
ATOM    644  CA  LEU A1029       3.534  42.141   7.050  1.00 20.65           C  
ATOM    645  C   LEU A1029       3.624  41.112   8.172  1.00 19.67           C  
ATOM    646  O   LEU A1029       2.612  40.751   8.774  1.00 20.42           O  
ATOM    647  CB  LEU A1029       3.844  43.528   7.621  1.00 21.21           C  
ATOM    648  CG  LEU A1029       3.815  44.707   6.644  1.00 24.22           C  
ATOM    649  CD1 LEU A1029       3.809  46.027   7.422  1.00 20.85           C  
ATOM    650  CD2 LEU A1029       5.023  44.618   5.716  1.00 21.85           C  
ATOM    651  N   PHE A1030       4.837  40.653   8.460  1.00 20.04           N  
ATOM    652  CA  PHE A1030       5.042  39.661   9.514  1.00 18.84           C  
ATOM    653  C   PHE A1030       5.195  40.307  10.886  1.00 21.67           C  
ATOM    654  O   PHE A1030       5.676  41.442  10.995  1.00 18.71           O  
ATOM    655  CB  PHE A1030       6.276  38.802   9.198  1.00 18.60           C  
ATOM    656  CG  PHE A1030       6.097  37.910   7.997  1.00 17.26           C  
ATOM    657  CD1 PHE A1030       5.303  36.773   8.075  1.00 20.18           C  
ATOM    658  CD2 PHE A1030       6.681  38.231   6.782  1.00 18.19           C  
ATOM    659  CE1 PHE A1030       5.087  35.969   6.956  1.00 19.21           C  
ATOM    660  CE2 PHE A1030       6.473  37.434   5.656  1.00 16.98           C  
ATOM    661  CZ  PHE A1030       5.675  36.302   5.744  1.00 19.51           C  
ATOM    662  N   HIS A1031       4.781  39.578  11.926  1.00 20.91           N  
ATOM    663  CA  HIS A1031       5.029  39.977  13.308  1.00 19.97           C  
ATOM    664  C   HIS A1031       5.325  38.763  14.195  1.00 21.33           C  
ATOM    665  O   HIS A1031       4.529  37.818  14.273  1.00 21.24           O  
ATOM    666  CB  HIS A1031       3.825  40.737  13.871  1.00 19.59           C  
ATOM    667  CG  HIS A1031       4.027  41.243  15.267  1.00 20.92           C  
ATOM    668  CD2 HIS A1031       3.682  40.714  16.467  1.00 19.56           C  
ATOM    669  ND1 HIS A1031       4.644  42.445  15.542  1.00 21.64           N  
ATOM    670  CE1 HIS A1031       4.670  42.637  16.851  1.00 22.64           C  
ATOM    671  NE2 HIS A1031       4.092  41.602  17.434  1.00 21.09           N  
ATOM    672  N   GLY A1032       6.477  38.790  14.855  1.00 21.68           N  
ATOM    673  CA  GLY A1032       6.796  37.753  15.820  1.00 23.12           C  
ATOM    674  C   GLY A1032       6.750  38.301  17.233  1.00 23.54           C  
ATOM    675  O   GLY A1032       7.118  39.455  17.459  1.00 25.24           O  
ATOM    676  N   SER A1033       6.312  37.487  18.188  1.00 23.14           N  
ATOM    677  CA  SER A1033       6.187  37.958  19.564  1.00 24.54           C  
ATOM    678  C   SER A1033       5.880  36.855  20.558  1.00 26.05           C  
ATOM    679  O   SER A1033       5.151  35.908  20.249  1.00 24.38           O  
ATOM    680  CB  SER A1033       5.087  39.012  19.672  1.00 26.25           C  
ATOM    681  OG  SER A1033       4.852  39.345  21.036  1.00 27.04           O  
ATOM    682  N   PRO A1034       6.415  36.979  21.782  1.00 27.78           N  
ATOM    683  CA  PRO A1034       6.038  36.093  22.890  1.00 29.07           C  
ATOM    684  C   PRO A1034       4.556  36.238  23.238  1.00 29.37           C  
ATOM    685  O   PRO A1034       4.008  35.429  23.978  1.00 29.57           O  
ATOM    686  CB  PRO A1034       6.935  36.546  24.047  1.00 30.84           C  
ATOM    687  CG  PRO A1034       8.068  37.282  23.395  1.00 31.36           C  
ATOM    688  CD  PRO A1034       7.480  37.922  22.167  1.00 28.63           C  
ATOM    689  N   PHE A1035       3.914  37.276  22.710  1.00 29.77           N  
ATOM    690  CA  PHE A1035       2.546  37.599  23.105  1.00 30.21           C  
ATOM    691  C   PHE A1035       1.515  37.215  22.048  1.00 29.60           C  
ATOM    692  O   PHE A1035       0.364  37.653  22.100  1.00 29.92           O  
ATOM    693  CB  PHE A1035       2.432  39.094  23.416  1.00 32.97           C  
ATOM    694  CG  PHE A1035       3.494  39.597  24.358  1.00 36.00           C  
ATOM    695  CD1 PHE A1035       3.652  39.028  25.611  1.00 37.48           C  
ATOM    696  CD2 PHE A1035       4.338  40.633  23.985  1.00 36.61           C  
ATOM    697  CE1 PHE A1035       4.634  39.483  26.478  1.00 38.92           C  
ATOM    698  CE2 PHE A1035       5.323  41.093  24.846  1.00 37.95           C  
ATOM    699  CZ  PHE A1035       5.471  40.518  26.093  1.00 38.21           C  
ATOM    700  N   VAL A1036       1.929  36.395  21.089  1.00 30.01           N  
ATOM    701  CA  VAL A1036       1.060  36.025  19.981  1.00 31.57           C  
ATOM    702  C   VAL A1036      -0.321  35.514  20.407  1.00 32.56           C  
ATOM    703  O   VAL A1036      -1.326  35.843  19.780  1.00 29.49           O  
ATOM    704  CB  VAL A1036       1.726  34.961  19.084  1.00 31.46           C  
ATOM    705  CG1 VAL A1036       0.710  34.378  18.129  1.00 33.53           C  
ATOM    706  CG2 VAL A1036       2.855  35.590  18.293  1.00 35.67           C  
ATOM    707  N   ASN A1037      -0.388  34.713  21.465  1.00 34.09           N  
ATOM    708  CA  ASN A1037      -1.677  34.131  21.832  1.00 36.93           C  
ATOM    709  C   ASN A1037      -2.622  35.159  22.449  1.00 35.78           C  
ATOM    710  O   ASN A1037      -3.841  35.036  22.339  1.00 38.32           O  
ATOM    711  CB  ASN A1037      -1.499  32.952  22.787  1.00 40.31           C  
ATOM    712  CG  ASN A1037      -2.659  31.974  22.714  1.00 45.28           C  
ATOM    713  ND2 ASN A1037      -3.602  32.099  23.643  1.00 46.63           N  
ATOM    714  OD1 ASN A1037      -2.711  31.120  21.822  1.00 46.86           O  
ATOM    715  N   ALA A1038      -2.062  36.180  23.086  1.00 32.67           N  
ATOM    716  CA  ALA A1038      -2.868  37.291  23.581  1.00 31.93           C  
ATOM    717  C   ALA A1038      -3.312  38.205  22.435  1.00 32.18           C  
ATOM    718  O   ALA A1038      -4.412  38.762  22.461  1.00 32.42           O  
ATOM    719  CB  ALA A1038      -2.071  38.090  24.604  1.00 32.61           C  
ATOM    720  N   ILE A1039      -2.453  38.356  21.430  1.00 30.47           N  
ATOM    721  CA  ILE A1039      -2.761  39.213  20.288  1.00 30.04           C  
ATOM    722  C   ILE A1039      -3.949  38.697  19.468  1.00 30.49           C  
ATOM    723  O   ILE A1039      -4.852  39.460  19.128  1.00 31.95           O  
ATOM    724  CB  ILE A1039      -1.520  39.371  19.364  1.00 27.94           C  
ATOM    725  CG1 ILE A1039      -0.429  40.160  20.099  1.00 28.52           C  
ATOM    726  CG2 ILE A1039      -1.909  40.079  18.073  1.00 28.38           C  
ATOM    727  CD1 ILE A1039       0.940  40.111  19.435  1.00 25.78           C  
ATOM    728  N   ILE A1040      -3.962  37.406  19.155  1.00 30.77           N  
ATOM    729  CA  ILE A1040      -5.037  36.857  18.333  1.00 32.65           C  
ATOM    730  C   ILE A1040      -6.395  36.847  19.041  1.00 34.05           C  
ATOM    731  O   ILE A1040      -7.436  36.786  18.386  1.00 34.56           O  
ATOM    732  CB  ILE A1040      -4.727  35.418  17.862  1.00 32.06           C  
ATOM    733  CG1 ILE A1040      -4.559  34.498  19.073  1.00 32.33           C  
ATOM    734  CG2 ILE A1040      -3.477  35.407  16.995  1.00 31.25           C  
ATOM    735  CD1 ILE A1040      -4.359  33.049  18.703  1.00 34.59           C  
ATOM    736  N   HIS A1041      -6.391  36.912  20.370  1.00 34.60           N  
ATOM    737  CA  HIS A1041      -7.641  36.912  21.122  1.00 34.99           C  
ATOM    738  C   HIS A1041      -8.103  38.312  21.510  1.00 35.94           C  
ATOM    739  O   HIS A1041      -9.302  38.590  21.530  1.00 35.64           O  
ATOM    740  CB  HIS A1041      -7.510  36.046  22.381  1.00 36.55           C  
ATOM    741  CG  HIS A1041      -7.425  34.580  22.093  1.00 37.16           C  
ATOM    742  CD2 HIS A1041      -6.369  33.731  22.084  1.00 37.03           C  
ATOM    743  ND1 HIS A1041      -8.519  33.834  21.714  1.00 37.83           N  
ATOM    744  CE1 HIS A1041      -8.140  32.591  21.477  1.00 38.08           C  
ATOM    745  NE2 HIS A1041      -6.840  32.502  21.694  1.00 36.75           N  
ATOM    746  N   LYS A1042      -7.156  39.192  21.813  1.00 35.02           N  
ATOM    747  CA  LYS A1042      -7.499  40.516  22.312  1.00 36.74           C  
ATOM    748  C   LYS A1042      -7.059  41.655  21.393  1.00 35.41           C  
ATOM    749  O   LYS A1042      -7.428  42.807  21.611  1.00 36.03           O  
ATOM    750  CB  LYS A1042      -6.907  40.707  23.706  1.00 38.76           C  
ATOM    751  CG  LYS A1042      -7.435  39.697  24.719  1.00 44.48           C  
ATOM    752  CD  LYS A1042      -6.881  39.947  26.113  1.00 48.69           C  
ATOM    753  CE  LYS A1042      -5.394  39.637  26.181  1.00 50.92           C  
ATOM    754  NZ  LYS A1042      -4.932  39.493  27.592  1.00 53.75           N1+
ATOM    755  N   GLY A1043      -6.280  41.329  20.368  1.00 33.28           N  
ATOM    756  CA  GLY A1043      -5.838  42.343  19.425  1.00 33.53           C  
ATOM    757  C   GLY A1043      -4.541  43.001  19.852  1.00 32.95           C  
ATOM    758  O   GLY A1043      -4.104  42.831  20.990  1.00 34.11           O  
ATOM    759  N   PHE A1044      -3.918  43.749  18.944  1.00 31.72           N  
ATOM    760  CA  PHE A1044      -2.697  44.481  19.271  1.00 30.34           C  
ATOM    761  C   PHE A1044      -3.006  45.643  20.216  1.00 31.70           C  
ATOM    762  O   PHE A1044      -4.030  46.309  20.071  1.00 32.80           O  
ATOM    763  CB  PHE A1044      -2.044  45.032  17.997  1.00 28.14           C  
ATOM    764  CG  PHE A1044      -1.323  43.995  17.172  1.00 25.49           C  
ATOM    765  CD1 PHE A1044      -0.034  43.604  17.498  1.00 25.01           C  
ATOM    766  CD2 PHE A1044      -1.916  43.452  16.045  1.00 25.68           C  
ATOM    767  CE1 PHE A1044       0.656  42.691  16.712  1.00 25.45           C  
ATOM    768  CE2 PHE A1044      -1.238  42.541  15.255  1.00 24.91           C  
ATOM    769  CZ  PHE A1044       0.053  42.160  15.588  1.00 24.07           C  
ATOM    770  N   ASP A1045      -2.118  45.884  21.177  1.00 33.90           N  
ATOM    771  CA  ASP A1045      -2.180  47.097  21.994  1.00 35.66           C  
ATOM    772  C   ASP A1045      -0.818  47.463  22.588  1.00 35.99           C  
ATOM    773  O   ASP A1045       0.190  46.806  22.316  1.00 35.50           O  
ATOM    774  CB  ASP A1045      -3.217  46.944  23.117  1.00 36.92           C  
ATOM    775  CG  ASP A1045      -2.843  45.874  24.127  1.00 37.71           C  
ATOM    776  OD1 ASP A1045      -1.722  45.927  24.674  1.00 40.77           O  
ATOM    777  OD2 ASP A1045      -3.676  44.980  24.382  1.00 40.30           O1-
ATOM    778  N   GLU A1046      -0.800  48.511  23.405  1.00 37.17           N  
ATOM    779  CA  GLU A1046       0.442  49.071  23.930  1.00 38.73           C  
ATOM    780  C   GLU A1046       1.355  48.020  24.553  1.00 38.13           C  
ATOM    781  O   GLU A1046       2.575  48.188  24.571  1.00 36.80           O  
ATOM    782  CB  GLU A1046       0.131  50.139  24.977  1.00 42.50           C  
ATOM    783  CG  GLU A1046      -0.446  49.573  26.259  1.00 48.28           C  
ATOM    784  CD  GLU A1046      -0.989  50.648  27.177  1.00 53.32           C  
ATOM    785  OE1 GLU A1046      -0.378  51.738  27.244  1.00 55.79           O  
ATOM    786  OE2 GLU A1046      -2.030  50.402  27.828  1.00 54.86           O1-
ATOM    787  N   ARG A1047       0.767  46.946  25.073  1.00 37.78           N  
ATOM    788  CA  ARG A1047       1.543  45.895  25.725  1.00 37.76           C  
ATOM    789  C   ARG A1047       2.441  45.168  24.725  1.00 36.38           C  
ATOM    790  O   ARG A1047       3.400  44.493  25.107  1.00 36.02           O  
ATOM    791  CB  ARG A1047       0.614  44.876  26.389  1.00 41.43           C  
ATOM    792  CG  ARG A1047      -0.321  45.459  27.435  1.00 45.33           C  
ATOM    793  CD  ARG A1047      -1.268  44.390  27.975  1.00 49.38           C  
ATOM    794  NE  ARG A1047      -2.219  43.937  26.964  1.00 52.97           N  
ATOM    795  CZ  ARG A1047      -2.815  42.748  26.975  1.00 55.23           C  
ATOM    796  NH1 ARG A1047      -2.559  41.882  27.947  1.00 57.11           N1+
ATOM    797  NH2 ARG A1047      -3.671  42.424  26.013  1.00 55.75           N  
ATOM    798  N   HIS A1048       2.121  45.304  23.443  1.00 33.51           N  
ATOM    799  CA  HIS A1048       2.855  44.597  22.404  1.00 32.70           C  
ATOM    800  C   HIS A1048       3.878  45.505  21.716  1.00 32.04           C  
ATOM    801  O   HIS A1048       4.546  45.096  20.768  1.00 30.77           O  
ATOM    802  CB  HIS A1048       1.861  44.021  21.394  1.00 30.41           C  
ATOM    803  CG  HIS A1048       0.694  43.337  22.039  1.00 28.10           C  
ATOM    804  CD2 HIS A1048      -0.638  43.545  21.925  1.00 26.05           C  
ATOM    805  ND1 HIS A1048       0.844  42.330  22.971  1.00 30.92           N  
ATOM    806  CE1 HIS A1048      -0.346  41.952  23.405  1.00 27.29           C  
ATOM    807  NE2 HIS A1048      -1.262  42.674  22.786  1.00 28.64           N  
ATOM    808  N   ALA A1049       4.006  46.731  22.220  1.00 32.40           N  
ATOM    809  CA  ALA A1049       4.927  47.715  21.663  1.00 32.19           C  
ATOM    810  C   ALA A1049       6.371  47.456  22.080  1.00 32.60           C  
ATOM    811  O   ALA A1049       6.638  46.673  22.991  1.00 33.32           O  
ATOM    812  CB  ALA A1049       4.513  49.114  22.092  1.00 32.21           C  
ATOM    813  N   TYR A1050       7.297  48.128  21.402  1.00 31.96           N  
ATOM    814  CA  TYR A1050       8.723  47.995  21.677  1.00 33.22           C  
ATOM    815  C   TYR A1050       9.244  49.349  22.143  1.00 36.17           C  
ATOM    816  O   TYR A1050       9.567  50.212  21.326  1.00 35.86           O  
ATOM    817  CB  TYR A1050       9.454  47.564  20.402  1.00 31.18           C  
ATOM    818  CG  TYR A1050      10.927  47.257  20.569  1.00 30.74           C  
ATOM    819  CD1 TYR A1050      11.478  47.014  21.825  1.00 29.90           C  
ATOM    820  CD2 TYR A1050      11.758  47.166  19.458  1.00 29.91           C  
ATOM    821  CE1 TYR A1050      12.817  46.684  21.962  1.00 30.74           C  
ATOM    822  CE2 TYR A1050      13.094  46.839  19.583  1.00 30.80           C  
ATOM    823  CZ  TYR A1050      13.620  46.596  20.835  1.00 31.84           C  
ATOM    824  OH  TYR A1050      14.950  46.250  20.944  1.00 31.44           O  
ATOM    825  N   ILE A1051       9.318  49.529  23.458  1.00 38.05           N  
ATOM    826  CA  ILE A1051       9.692  50.816  24.036  1.00 40.75           C  
ATOM    827  C   ILE A1051      11.021  51.308  23.469  1.00 40.81           C  
ATOM    828  O   ILE A1051      11.169  52.489  23.160  1.00 42.63           O  
ATOM    829  CB  ILE A1051       9.821  50.724  25.577  1.00 41.68           C  
ATOM    830  CG1 ILE A1051       8.523  50.175  26.177  1.00 41.55           C  
ATOM    831  CG2 ILE A1051      10.138  52.095  26.156  1.00 41.91           C  
ATOM    832  CD1 ILE A1051       7.285  50.934  25.753  1.00 44.26           C  
ATOM    833  N   GLY A1052      11.976  50.393  23.322  1.00 40.89           N  
ATOM    834  CA  GLY A1052      13.308  50.777  22.893  1.00 39.45           C  
ATOM    835  C   GLY A1052      13.624  50.495  21.435  1.00 39.49           C  
ATOM    836  O   GLY A1052      14.786  50.278  21.081  1.00 37.38           O  
ATOM    837  N   GLY A1053      12.600  50.502  20.585  1.00 39.05           N  
ATOM    838  CA  GLY A1053      12.819  50.298  19.163  1.00 39.72           C  
ATOM    839  C   GLY A1053      13.511  51.495  18.542  1.00 41.64           C  
ATOM    840  O   GLY A1053      13.286  52.631  18.958  1.00 41.79           O  
ATOM    841  N   MET A1054      14.352  51.258  17.542  1.00 42.09           N  
ATOM    842  CA  MET A1054      15.172  52.331  17.009  1.00 44.74           C  
ATOM    843  C   MET A1054      14.427  53.206  16.013  1.00 44.72           C  
ATOM    844  O   MET A1054      15.012  54.103  15.407  1.00 44.71           O  
ATOM    845  CB  MET A1054      16.441  51.765  16.370  1.00 47.57           C  
ATOM    846  CG  MET A1054      16.215  50.900  15.156  1.00 51.18           C  
ATOM    847  SD  MET A1054      17.769  50.136  14.672  1.00 55.31           S  
ATOM    848  CE  MET A1054      18.943  51.375  15.246  1.00 54.01           C  
ATOM    849  N   PHE A1055      13.133  52.947  15.850  1.00 44.38           N  
ATOM    850  CA  PHE A1055      12.273  53.833  15.073  1.00 45.01           C  
ATOM    851  C   PHE A1055      11.118  54.360  15.910  1.00 45.40           C  
ATOM    852  O   PHE A1055      10.112  54.812  15.370  1.00 47.78           O  
ATOM    853  CB  PHE A1055      11.721  53.107  13.845  1.00 45.00           C  
ATOM    854  CG  PHE A1055      12.780  52.665  12.879  1.00 45.08           C  
ATOM    855  CD1 PHE A1055      13.625  53.588  12.288  1.00 45.90           C  
ATOM    856  CD2 PHE A1055      12.937  51.327  12.567  1.00 45.71           C  
ATOM    857  CE1 PHE A1055      14.607  53.184  11.406  1.00 45.00           C  
ATOM    858  CE2 PHE A1055      13.919  50.916  11.685  1.00 46.09           C  
ATOM    859  CZ  PHE A1055      14.756  51.849  11.104  1.00 46.24           C  
ATOM    860  N   GLY A1056      11.257  54.295  17.230  1.00 44.54           N  
ATOM    861  CA  GLY A1056      10.219  54.816  18.101  1.00 43.08           C  
ATOM    862  C   GLY A1056       9.472  53.743  18.869  1.00 42.85           C  
ATOM    863  O   GLY A1056       9.498  52.567  18.500  1.00 41.75           O  
ATOM    864  N   ALA A1057       8.793  54.151  19.937  1.00 40.99           N  
ATOM    865  CA  ALA A1057       8.100  53.216  20.813  1.00 41.12           C  
ATOM    866  C   ALA A1057       6.718  52.848  20.276  1.00 40.32           C  
ATOM    867  O   ALA A1057       5.695  53.310  20.786  1.00 42.36           O  
ATOM    868  CB  ALA A1057       7.975  53.814  22.212  1.00 42.22           C  
ATOM    869  N   GLY A1058       6.693  52.008  19.248  1.00 36.97           N  
ATOM    870  CA  GLY A1058       5.427  51.532  18.725  1.00 32.53           C  
ATOM    871  C   GLY A1058       5.455  50.041  18.454  1.00 29.83           C  
ATOM    872  O   GLY A1058       6.321  49.322  18.961  1.00 28.42           O  
ATOM    873  N   ILE A1059       4.503  49.577  17.649  1.00 28.16           N  
ATOM    874  CA  ILE A1059       4.404  48.166  17.313  1.00 25.14           C  
ATOM    875  C   ILE A1059       5.053  47.914  15.957  1.00 24.96           C  
ATOM    876  O   ILE A1059       4.714  48.554  14.966  1.00 22.27           O  
ATOM    877  CB  ILE A1059       2.930  47.725  17.279  1.00 26.92           C  
ATOM    878  CG1 ILE A1059       2.275  48.037  18.629  1.00 27.09           C  
ATOM    879  CG2 ILE A1059       2.832  46.235  16.984  1.00 27.45           C  
ATOM    880  CD1 ILE A1059       0.777  47.871  18.635  1.00 27.91           C  
ATOM    881  N   TYR A1060       5.992  46.975  15.929  1.00 24.28           N  
ATOM    882  CA  TYR A1060       6.879  46.791  14.789  1.00 24.52           C  
ATOM    883  C   TYR A1060       6.485  45.599  13.928  1.00 23.96           C  
ATOM    884  O   TYR A1060       6.079  44.562  14.450  1.00 25.62           O  
ATOM    885  CB  TYR A1060       8.304  46.584  15.276  1.00 24.16           C  
ATOM    886  CG  TYR A1060       9.001  47.843  15.712  1.00 26.34           C  
ATOM    887  CD1 TYR A1060       8.622  48.507  16.870  1.00 26.85           C  
ATOM    888  CD2 TYR A1060      10.048  48.366  14.966  1.00 26.83           C  
ATOM    889  CE1 TYR A1060       9.275  49.665  17.275  1.00 28.35           C  
ATOM    890  CE2 TYR A1060      10.703  49.516  15.363  1.00 27.55           C  
ATOM    891  CZ  TYR A1060      10.312  50.161  16.515  1.00 27.70           C  
ATOM    892  OH  TYR A1060      10.969  51.311  16.903  1.00 29.42           O  
ATOM    893  N   PHE A1061       6.634  45.752  12.615  1.00 23.47           N  
ATOM    894  CA  PHE A1061       6.312  44.698  11.651  1.00 23.61           C  
ATOM    895  C   PHE A1061       7.419  44.586  10.606  1.00 24.52           C  
ATOM    896  O   PHE A1061       8.138  45.552  10.356  1.00 25.60           O  
ATOM    897  CB  PHE A1061       4.981  45.010  10.957  1.00 22.99           C  
ATOM    898  CG  PHE A1061       3.798  44.982  11.881  1.00 25.24           C  
ATOM    899  CD1 PHE A1061       3.481  46.087  12.656  1.00 26.61           C  
ATOM    900  CD2 PHE A1061       3.014  43.843  11.992  1.00 26.15           C  
ATOM    901  CE1 PHE A1061       2.407  46.060  13.527  1.00 26.32           C  
ATOM    902  CE2 PHE A1061       1.939  43.806  12.859  1.00 26.18           C  
ATOM    903  CZ  PHE A1061       1.636  44.919  13.631  1.00 28.27           C  
ATOM    904  N   ALA A1062       7.554  43.417   9.985  1.00 22.68           N  
ATOM    905  CA  ALA A1062       8.653  43.202   9.047  1.00 21.53           C  
ATOM    906  C   ALA A1062       8.210  42.618   7.711  1.00 21.30           C  
ATOM    907  O   ALA A1062       7.286  41.803   7.650  1.00 18.68           O  
ATOM    908  CB  ALA A1062       9.710  42.296   9.681  1.00 20.91           C  
ATOM    909  N   GLU A1063       8.879  43.048   6.642  1.00 19.33           N  
ATOM    910  CA  GLU A1063       8.769  42.397   5.345  1.00 20.75           C  
ATOM    911  C   GLU A1063       9.574  41.088   5.281  1.00 20.98           C  
ATOM    912  O   GLU A1063       9.169  40.143   4.600  1.00 20.93           O  
ATOM    913  CB  GLU A1063       9.233  43.350   4.230  1.00 22.98           C  
ATOM    914  CG  GLU A1063       8.224  44.460   3.894  1.00 26.80           C  
ATOM    915  CD  GLU A1063       8.766  45.485   2.905  1.00 30.49           C  
ATOM    916  OE1 GLU A1063       9.970  45.416   2.570  1.00 32.13           O  
ATOM    917  OE2 GLU A1063       7.989  46.362   2.466  1.00 28.50           O1-
ATOM    918  N   ASN A1064      10.705  41.025   5.981  1.00 19.69           N  
ATOM    919  CA  ASN A1064      11.464  39.776   6.059  1.00 20.65           C  
ATOM    920  C   ASN A1064      10.855  38.888   7.139  1.00 21.73           C  
ATOM    921  O   ASN A1064      10.789  39.280   8.307  1.00 21.09           O  
ATOM    922  CB  ASN A1064      12.939  40.036   6.400  1.00 19.45           C  
ATOM    923  CG  ASN A1064      13.743  40.576   5.214  1.00 21.63           C  
ATOM    924  ND2 ASN A1064      13.827  39.793   4.141  1.00 20.26           N  
ATOM    925  OD1 ASN A1064      14.293  41.678   5.274  1.00 23.23           O  
ATOM    926  N   SER A1065      10.416  37.694   6.754  1.00 20.44           N  
ATOM    927  CA  SER A1065       9.901  36.746   7.735  1.00 21.94           C  
ATOM    928  C   SER A1065      10.983  36.394   8.765  1.00 21.57           C  
ATOM    929  O   SER A1065      10.691  36.253   9.946  1.00 21.81           O  
ATOM    930  CB  SER A1065       9.410  35.470   7.041  1.00 21.02           C  
ATOM    931  OG  SER A1065      10.485  34.753   6.453  1.00 19.66           O  
ATOM    932  N   SER A1066      12.230  36.269   8.321  1.00 22.97           N  
ATOM    933  CA  SER A1066      13.320  35.900   9.225  1.00 23.35           C  
ATOM    934  C   SER A1066      13.630  37.005  10.240  1.00 24.32           C  
ATOM    935  O   SER A1066      14.166  36.729  11.311  1.00 22.24           O  
ATOM    936  CB  SER A1066      14.594  35.550   8.435  1.00 22.42           C  
ATOM    937  OG  SER A1066      14.990  36.605   7.574  1.00 23.87           O  
ATOM    938  N   LYS A1067      13.288  38.248   9.910  1.00 22.47           N  
ATOM    939  CA  LYS A1067      13.428  39.346  10.867  1.00 24.99           C  
ATOM    940  C   LYS A1067      12.447  39.173  12.032  1.00 24.67           C  
ATOM    941  O   LYS A1067      12.839  39.253  13.198  1.00 24.88           O  
ATOM    942  CB  LYS A1067      13.198  40.695  10.173  1.00 25.45           C  
ATOM    943  CG  LYS A1067      13.027  41.886  11.121  1.00 24.38           C  
ATOM    944  CD  LYS A1067      14.123  41.943  12.182  1.00 28.61           C  
ATOM    945  CE  LYS A1067      15.444  42.461  11.630  1.00 26.65           C  
ATOM    946  NZ  LYS A1067      16.417  42.752  12.730  1.00 28.66           N1+
ATOM    947  N   SER A1068      11.178  38.915  11.716  1.00 24.19           N  
ATOM    948  CA  SER A1068      10.173  38.642  12.748  1.00 22.88           C  
ATOM    949  C   SER A1068      10.506  37.387  13.557  1.00 21.54           C  
ATOM    950  O   SER A1068      10.252  37.330  14.756  1.00 20.11           O  
ATOM    951  CB  SER A1068       8.786  38.486  12.119  1.00 20.36           C  
ATOM    952  OG  SER A1068       8.233  39.741  11.767  1.00 21.19           O  
ATOM    953  N   ASN A1069      11.075  36.382  12.899  1.00 22.66           N  
ATOM    954  CA  ASN A1069      11.501  35.164  13.590  1.00 23.70           C  
ATOM    955  C   ASN A1069      12.462  35.451  14.747  1.00 23.46           C  
ATOM    956  O   ASN A1069      12.498  34.711  15.733  1.00 24.14           O  
ATOM    957  CB  ASN A1069      12.163  34.199  12.602  1.00 23.80           C  
ATOM    958  CG  ASN A1069      12.716  32.962  13.281  1.00 26.12           C  
ATOM    959  ND2 ASN A1069      14.042  32.901  13.414  1.00 23.96           N  
ATOM    960  OD1 ASN A1069      11.962  32.072  13.691  1.00 26.01           O  
ATOM    961  N   GLN A1070      13.241  36.522  14.626  1.00 23.66           N  
ATOM    962  CA  GLN A1070      14.165  36.927  15.681  1.00 23.53           C  
ATOM    963  C   GLN A1070      13.474  37.282  17.002  1.00 25.29           C  
ATOM    964  O   GLN A1070      14.128  37.346  18.040  1.00 26.38           O  
ATOM    965  CB  GLN A1070      15.006  38.133  15.231  1.00 23.15           C  
ATOM    966  CG  GLN A1070      16.043  37.827  14.161  1.00 24.67           C  
ATOM    967  CD  GLN A1070      16.952  39.013  13.886  1.00 25.78           C  
ATOM    968  NE2 GLN A1070      18.250  38.764  13.846  1.00 23.65           N  
ATOM    969  OE1 GLN A1070      16.489  40.140  13.716  1.00 28.35           O  
ATOM    970  N   TYR A1071      12.165  37.526  16.968  1.00 25.72           N  
ATOM    971  CA  TYR A1071      11.455  38.002  18.157  1.00 25.15           C  
ATOM    972  C   TYR A1071      10.440  37.012  18.719  1.00 26.68           C  
ATOM    973  O   TYR A1071       9.746  37.308  19.691  1.00 25.26           O  
ATOM    974  CB  TYR A1071      10.758  39.331  17.852  1.00 26.31           C  
ATOM    975  CG  TYR A1071      11.737  40.454  17.597  1.00 26.45           C  
ATOM    976  CD1 TYR A1071      12.251  41.207  18.650  1.00 26.19           C  
ATOM    977  CD2 TYR A1071      12.197  40.720  16.316  1.00 25.07           C  
ATOM    978  CE1 TYR A1071      13.204  42.189  18.426  1.00 25.39           C  
ATOM    979  CE2 TYR A1071      13.149  41.698  16.087  1.00 26.06           C  
ATOM    980  CZ  TYR A1071      13.649  42.425  17.145  1.00 25.88           C  
ATOM    981  OH  TYR A1071      14.616  43.379  16.915  1.00 28.69           O  
ATOM    982  N   VAL A1072      10.345  35.841  18.103  1.00 27.08           N  
ATOM    983  CA  VAL A1072       9.386  34.837  18.549  1.00 29.03           C  
ATOM    984  C   VAL A1072       9.617  34.475  20.015  1.00 29.97           C  
ATOM    985  O   VAL A1072       8.668  34.335  20.779  1.00 27.83           O  
ATOM    986  CB  VAL A1072       9.486  33.565  17.688  1.00 29.07           C  
ATOM    987  CG1 VAL A1072       8.661  32.451  18.304  1.00 32.22           C  
ATOM    988  CG2 VAL A1072       8.996  33.865  16.278  1.00 28.05           C  
ATOM    989  N   TYR A1073      10.880  34.346  20.409  1.00 29.82           N  
ATOM    990  CA  TYR A1073      11.204  34.030  21.797  1.00 31.76           C  
ATOM    991  C   TYR A1073      11.671  35.260  22.577  1.00 33.25           C  
ATOM    992  O   TYR A1073      12.360  35.133  23.593  1.00 32.12           O  
ATOM    993  CB  TYR A1073      12.276  32.938  21.858  1.00 29.95           C  
ATOM    994  CG  TYR A1073      11.824  31.598  21.312  1.00 29.20           C  
ATOM    995  CD1 TYR A1073      10.657  30.998  21.767  1.00 28.96           C  
ATOM    996  CD2 TYR A1073      12.571  30.929  20.354  1.00 28.60           C  
ATOM    997  CE1 TYR A1073      10.250  29.759  21.278  1.00 27.41           C  
ATOM    998  CE2 TYR A1073      12.176  29.701  19.866  1.00 29.70           C  
ATOM    999  CZ  TYR A1073      11.015  29.120  20.331  1.00 27.14           C  
ATOM   1000  OH  TYR A1073      10.637  27.890  19.851  1.00 27.69           O  
ATOM   1001  N   GLY A1074      11.293  36.443  22.092  1.00 31.71           N  
ATOM   1002  CA  GLY A1074      11.595  37.676  22.801  1.00 31.52           C  
ATOM   1003  C   GLY A1074      12.651  38.550  22.140  1.00 30.53           C  
ATOM   1004  O   GLY A1074      13.281  38.158  21.160  1.00 29.80           O  
ATOM   1005  N   ILE A1075      12.847  39.745  22.688  1.00 30.28           N  
ATOM   1006  CA  ILE A1075      13.884  40.652  22.204  1.00 29.22           C  
ATOM   1007  C   ILE A1075      15.227  39.939  22.157  1.00 29.80           C  
ATOM   1008  O   ILE A1075      15.664  39.363  23.150  1.00 28.26           O  
ATOM   1009  CB  ILE A1075      13.996  41.882  23.127  1.00 31.51           C  
ATOM   1010  CG1 ILE A1075      12.726  42.730  23.008  1.00 29.39           C  
ATOM   1011  CG2 ILE A1075      15.243  42.693  22.782  1.00 30.37           C  
ATOM   1012  CD1 ILE A1075      12.617  43.815  24.054  1.00 33.00           C  
ATOM   1013  N   GLY A1076      15.877  39.974  20.999  1.00 30.12           N  
ATOM   1014  CA  GLY A1076      17.181  39.348  20.869  1.00 29.91           C  
ATOM   1015  C   GLY A1076      17.106  37.832  20.871  1.00 29.80           C  
ATOM   1016  O   GLY A1076      18.132  37.153  20.951  1.00 27.37           O  
ATOM   1017  N   GLY A1077      15.891  37.302  20.777  1.00 30.35           N  
ATOM   1018  CA  GLY A1077      15.704  35.864  20.829  1.00 30.95           C  
ATOM   1019  C   GLY A1077      15.539  35.341  22.246  1.00 31.47           C  
ATOM   1020  O   GLY A1077      15.462  34.129  22.456  1.00 30.65           O  
ATOM   1021  N   GLY A1078      15.480  36.251  23.217  1.00 30.95           N  
ATOM   1022  CA  GLY A1078      15.405  35.844  24.613  1.00 29.64           C  
ATOM   1023  C   GLY A1078      16.442  34.792  24.962  1.00 30.17           C  
ATOM   1024  O   GLY A1078      17.614  34.925  24.610  1.00 26.83           O  
ATOM   1025  N   THR A1079      16.015  33.739  25.654  1.00 30.76           N  
ATOM   1026  CA  THR A1079      16.892  32.609  25.942  1.00 32.33           C  
ATOM   1027  C   THR A1079      16.613  31.425  25.016  1.00 32.71           C  
ATOM   1028  O   THR A1079      17.018  30.298  25.305  1.00 34.26           O  
ATOM   1029  CB  THR A1079      16.731  32.123  27.404  1.00 33.64           C  
ATOM   1030  CG2 THR A1079      17.190  33.199  28.388  1.00 34.93           C  
ATOM   1031  OG1 THR A1079      15.357  31.812  27.652  1.00 34.09           O  
ATOM   1032  N   GLY A1080      15.919  31.679  23.910  1.00 30.79           N  
ATOM   1033  CA  GLY A1080      15.606  30.611  22.975  1.00 29.64           C  
ATOM   1034  C   GLY A1080      14.368  29.830  23.378  1.00 28.83           C  
ATOM   1035  O   GLY A1080      13.589  30.286  24.210  1.00 28.59           O  
ATOM   1036  N   CYS A1081      14.183  28.656  22.786  1.00 29.31           N  
ATOM   1037  CA  CYS A1081      13.020  27.821  23.076  1.00 30.36           C  
ATOM   1038  C   CYS A1081      12.977  27.433  24.555  1.00 31.98           C  
ATOM   1039  O   CYS A1081      14.014  27.205  25.179  1.00 29.71           O  
ATOM   1040  CB  CYS A1081      13.070  26.549  22.239  1.00 29.99           C  
ATOM   1041  SG  CYS A1081      14.413  25.426  22.725  1.00 31.57           S  
ATOM   1042  N   PRO A1082      11.767  27.342  25.128  1.00 33.19           N  
ATOM   1043  CA  PRO A1082      11.589  26.965  26.534  1.00 33.23           C  
ATOM   1044  C   PRO A1082      12.249  25.633  26.885  1.00 34.73           C  
ATOM   1045  O   PRO A1082      12.869  25.491  27.941  1.00 34.95           O  
ATOM   1046  CB  PRO A1082      10.073  26.909  26.699  1.00 34.30           C  
ATOM   1047  CG  PRO A1082       9.554  27.844  25.654  1.00 33.72           C  
ATOM   1048  CD  PRO A1082      10.485  27.671  24.483  1.00 33.62           C  
ATOM   1049  N   VAL A1083      12.129  24.659  25.990  1.00 34.41           N  
ATOM   1050  CA  VAL A1083      12.535  23.297  26.304  1.00 34.66           C  
ATOM   1051  C   VAL A1083      14.044  23.095  26.273  1.00 33.87           C  
ATOM   1052  O   VAL A1083      14.601  22.404  27.125  1.00 33.11           O  
ATOM   1053  CB  VAL A1083      11.890  22.284  25.335  1.00 35.36           C  
ATOM   1054  CG1 VAL A1083      12.440  20.886  25.603  1.00 34.78           C  
ATOM   1055  CG2 VAL A1083      10.378  22.302  25.499  1.00 36.58           C  
ATOM   1056  N   HIS A1084      14.709  23.689  25.290  1.00 33.15           N  
ATOM   1057  CA  HIS A1084      16.133  23.443  25.113  1.00 32.70           C  
ATOM   1058  C   HIS A1084      16.978  24.680  25.397  1.00 33.98           C  
ATOM   1059  O   HIS A1084      18.201  24.597  25.457  1.00 32.88           O  
ATOM   1060  CB  HIS A1084      16.403  22.943  23.693  1.00 31.77           C  
ATOM   1061  CG  HIS A1084      15.650  21.698  23.340  1.00 33.43           C  
ATOM   1062  CD2 HIS A1084      16.003  20.392  23.407  1.00 34.19           C  
ATOM   1063  ND1 HIS A1084      14.359  21.721  22.862  1.00 32.28           N  
ATOM   1064  CE1 HIS A1084      13.946  20.483  22.650  1.00 34.10           C  
ATOM   1065  NE2 HIS A1084      14.925  19.656  22.973  1.00 34.31           N  
ATOM   1066  N   LYS A1085      16.317  25.822  25.573  1.00 34.44           N  
ATOM   1067  CA  LYS A1085      17.009  27.106  25.680  1.00 35.86           C  
ATOM   1068  C   LYS A1085      17.926  27.326  24.481  1.00 35.11           C  
ATOM   1069  O   LYS A1085      19.056  27.794  24.626  1.00 33.19           O  
ATOM   1070  CB  LYS A1085      17.824  27.169  26.971  1.00 37.10           C  
ATOM   1071  CG  LYS A1085      16.978  27.197  28.228  1.00 40.71           C  
ATOM   1072  CD  LYS A1085      17.811  27.631  29.418  1.00 44.91           C  
ATOM   1073  CE  LYS A1085      17.529  26.778  30.644  1.00 46.71           C  
ATOM   1074  NZ  LYS A1085      16.303  27.221  31.364  1.00 47.28           N1+
ATOM   1075  N   ASP A1086      17.428  26.978  23.300  1.00 33.09           N  
ATOM   1076  CA  ASP A1086      18.218  27.045  22.076  1.00 31.97           C  
ATOM   1077  C   ASP A1086      17.556  28.021  21.108  1.00 31.21           C  
ATOM   1078  O   ASP A1086      16.453  27.773  20.624  1.00 30.42           O  
ATOM   1079  CB  ASP A1086      18.295  25.652  21.446  1.00 30.46           C  
ATOM   1080  CG  ASP A1086      19.192  25.601  20.228  1.00 32.75           C  
ATOM   1081  OD1 ASP A1086      19.706  26.656  19.794  1.00 33.42           O  
ATOM   1082  OD2 ASP A1086      19.385  24.485  19.705  1.00 32.61           O1-
ATOM   1083  N   ARG A1087      18.228  29.130  20.826  1.00 28.88           N  
ATOM   1084  CA  ARG A1087      17.664  30.134  19.936  1.00 28.83           C  
ATOM   1085  C   ARG A1087      17.636  29.618  18.507  1.00 28.09           C  
ATOM   1086  O   ARG A1087      16.892  30.125  17.673  1.00 28.40           O  
ATOM   1087  CB  ARG A1087      18.468  31.437  20.018  1.00 30.47           C  
ATOM   1088  CG  ARG A1087      18.141  32.289  21.248  1.00 28.70           C  
ATOM   1089  CD  ARG A1087      18.929  33.594  21.262  1.00 31.91           C  
ATOM   1090  NE  ARG A1087      20.343  33.351  21.521  1.00 33.84           N  
ATOM   1091  CZ  ARG A1087      20.887  33.354  22.734  1.00 34.70           C  
ATOM   1092  NH1 ARG A1087      22.183  33.113  22.879  1.00 36.33           N1+
ATOM   1093  NH2 ARG A1087      20.140  33.608  23.801  1.00 34.01           N  
ATOM   1094  N   SER A1088      18.447  28.602  18.229  1.00 26.18           N  
ATOM   1095  CA  SER A1088      18.456  27.986  16.911  1.00 26.50           C  
ATOM   1096  C   SER A1088      17.805  26.600  16.929  1.00 25.87           C  
ATOM   1097  O   SER A1088      18.128  25.753  16.099  1.00 26.79           O  
ATOM   1098  CB  SER A1088      19.888  27.872  16.391  1.00 27.32           C  
ATOM   1099  OG  SER A1088      19.898  27.513  15.021  1.00 30.37           O  
ATOM   1100  N   CYS A1089      16.895  26.366  17.866  1.00 24.57           N  
ATOM   1101  CA  CYS A1089      16.281  25.042  17.970  1.00 28.30           C  
ATOM   1102  C   CYS A1089      15.594  24.627  16.669  1.00 28.17           C  
ATOM   1103  O   CYS A1089      14.798  25.384  16.103  1.00 28.44           O  
ATOM   1104  CB  CYS A1089      15.267  25.001  19.111  1.00 28.05           C  
ATOM   1105  SG  CYS A1089      14.697  23.322  19.485  1.00 31.52           S  
ATOM   1106  N   TYR A1090      15.913  23.425  16.193  1.00 27.80           N  
ATOM   1107  CA  TYR A1090      15.292  22.880  14.992  1.00 28.61           C  
ATOM   1108  C   TYR A1090      14.155  21.914  15.332  1.00 30.44           C  
ATOM   1109  O   TYR A1090      13.503  21.359  14.442  1.00 29.67           O  
ATOM   1110  CB  TYR A1090      16.345  22.164  14.138  1.00 28.99           C  
ATOM   1111  CG  TYR A1090      17.473  23.073  13.695  1.00 29.21           C  
ATOM   1112  CD1 TYR A1090      17.261  24.061  12.744  1.00 29.09           C  
ATOM   1113  CD2 TYR A1090      18.744  22.960  14.250  1.00 30.41           C  
ATOM   1114  CE1 TYR A1090      18.280  24.919  12.359  1.00 28.50           C  
ATOM   1115  CE2 TYR A1090      19.771  23.813  13.871  1.00 30.83           C  
ATOM   1116  CZ  TYR A1090      19.529  24.791  12.924  1.00 30.43           C  
ATOM   1117  OH  TYR A1090      20.537  25.652  12.550  1.00 30.96           O  
ATOM   1118  N   ILE A1091      13.914  21.722  16.625  1.00 29.12           N  
ATOM   1119  CA  ILE A1091      12.931  20.748  17.080  1.00 28.44           C  
ATOM   1120  C   ILE A1091      11.599  21.394  17.445  1.00 27.91           C  
ATOM   1121  O   ILE A1091      10.532  20.944  17.008  1.00 27.49           O  
ATOM   1122  CB  ILE A1091      13.440  19.988  18.317  1.00 30.02           C  
ATOM   1123  CG1 ILE A1091      14.749  19.270  17.986  1.00 31.72           C  
ATOM   1124  CG2 ILE A1091      12.383  19.003  18.784  1.00 29.43           C  
ATOM   1125  CD1 ILE A1091      15.410  18.606  19.187  1.00 34.59           C  
ATOM   1126  N   CYS A1092      11.663  22.445  18.252  1.00 23.82           N  
ATOM   1127  CA  CYS A1092      10.462  23.026  18.832  1.00 26.53           C  
ATOM   1128  C   CYS A1092       9.688  23.879  17.838  1.00 27.08           C  
ATOM   1129  O   CYS A1092      10.274  24.532  16.977  1.00 27.63           O  
ATOM   1130  CB  CYS A1092      10.818  23.868  20.057  1.00 26.77           C  
ATOM   1131  SG  CYS A1092      11.356  22.901  21.482  1.00 29.98           S  
ATOM   1132  N   HIS A1093       8.366  23.867  17.978  1.00 27.16           N  
ATOM   1133  CA  HIS A1093       7.472  24.578  17.070  1.00 28.72           C  
ATOM   1134  C   HIS A1093       7.408  26.059  17.404  1.00 29.39           C  
ATOM   1135  O   HIS A1093       7.309  26.428  18.577  1.00 29.98           O  
ATOM   1136  CB  HIS A1093       6.063  23.978  17.149  1.00 29.60           C  
ATOM   1137  CG  HIS A1093       5.986  22.563  16.669  1.00 29.58           C  
ATOM   1138  CD2 HIS A1093       6.942  21.735  16.183  1.00 29.61           C  
ATOM   1139  ND1 HIS A1093       4.804  21.859  16.612  1.00 30.67           N  
ATOM   1140  CE1 HIS A1093       5.032  20.661  16.107  1.00 30.02           C  
ATOM   1141  NE2 HIS A1093       6.320  20.559  15.836  1.00 31.77           N  
ATOM   1142  N   ARG A1094       7.467  26.897  16.366  1.00 26.99           N  
ATOM   1143  CA  ARG A1094       7.371  28.348  16.506  1.00 27.14           C  
ATOM   1144  C   ARG A1094       6.119  28.876  15.794  1.00 26.23           C  
ATOM   1145  O   ARG A1094       5.613  28.248  14.861  1.00 26.36           O  
ATOM   1146  CB  ARG A1094       8.615  29.022  15.903  1.00 25.46           C  
ATOM   1147  CG  ARG A1094       9.939  28.431  16.389  1.00 28.15           C  
ATOM   1148  CD  ARG A1094      11.146  29.044  15.676  1.00 27.82           C  
ATOM   1149  NE  ARG A1094      12.399  28.490  16.182  1.00 26.23           N  
ATOM   1150  CZ  ARG A1094      13.562  29.134  16.168  1.00 26.85           C  
ATOM   1151  NH1 ARG A1094      13.633  30.356  15.669  1.00 27.21           N1+
ATOM   1152  NH2 ARG A1094      14.655  28.556  16.651  1.00 26.90           N  
ATOM   1153  N   GLN A1095       5.620  30.026  16.236  1.00 24.09           N  
ATOM   1154  CA  GLN A1095       4.518  30.679  15.539  1.00 26.06           C  
ATOM   1155  C   GLN A1095       4.840  32.119  15.151  1.00 26.52           C  
ATOM   1156  O   GLN A1095       5.436  32.864  15.933  1.00 26.10           O  
ATOM   1157  CB  GLN A1095       3.251  30.637  16.398  1.00 25.65           C  
ATOM   1158  CG  GLN A1095       2.829  29.209  16.751  1.00 31.11           C  
ATOM   1159  CD  GLN A1095       1.469  29.130  17.411  1.00 31.84           C  
ATOM   1160  NE2 GLN A1095       0.588  28.291  16.864  1.00 32.19           N  
ATOM   1161  OE1 GLN A1095       1.213  29.808  18.401  1.00 32.07           O  
ATOM   1162  N   LEU A1096       4.446  32.490  13.932  1.00 25.31           N  
ATOM   1163  CA  LEU A1096       4.476  33.878  13.468  1.00 26.38           C  
ATOM   1164  C   LEU A1096       3.085  34.328  13.035  1.00 24.65           C  
ATOM   1165  O   LEU A1096       2.250  33.509  12.641  1.00 24.01           O  
ATOM   1166  CB  LEU A1096       5.417  34.032  12.268  1.00 29.01           C  
ATOM   1167  CG  LEU A1096       6.916  34.179  12.500  1.00 32.38           C  
ATOM   1168  CD1 LEU A1096       7.612  34.351  11.155  1.00 34.97           C  
ATOM   1169  CD2 LEU A1096       7.182  35.379  13.390  1.00 34.16           C  
ATOM   1170  N   LEU A1097       2.851  35.634  13.082  1.00 23.07           N  
ATOM   1171  CA  LEU A1097       1.635  36.222  12.522  1.00 20.83           C  
ATOM   1172  C   LEU A1097       1.940  36.908  11.188  1.00 21.74           C  
ATOM   1173  O   LEU A1097       2.992  37.542  11.030  1.00 20.79           O  
ATOM   1174  CB  LEU A1097       1.041  37.238  13.507  1.00 20.30           C  
ATOM   1175  CG  LEU A1097       0.585  36.681  14.862  1.00 19.44           C  
ATOM   1176  CD1 LEU A1097       0.225  37.824  15.808  1.00 19.35           C  
ATOM   1177  CD2 LEU A1097      -0.627  35.770  14.657  1.00 19.15           C  
ATOM   1178  N   PHE A1098       1.026  36.760  10.230  1.00 20.59           N  
ATOM   1179  CA  PHE A1098       1.071  37.513   8.977  1.00 21.55           C  
ATOM   1180  C   PHE A1098      -0.148  38.445   9.010  1.00 22.80           C  
ATOM   1181  O   PHE A1098      -1.292  37.981   9.000  1.00 23.13           O  
ATOM   1182  CB  PHE A1098       0.988  36.546   7.785  1.00 21.92           C  
ATOM   1183  CG  PHE A1098       1.325  37.175   6.448  1.00 24.03           C  
ATOM   1184  CD1 PHE A1098       2.312  38.144   6.342  1.00 23.34           C  
ATOM   1185  CD2 PHE A1098       0.680  36.756   5.295  1.00 24.62           C  
ATOM   1186  CE1 PHE A1098       2.658  38.682   5.109  1.00 22.97           C  
ATOM   1187  CE2 PHE A1098       1.017  37.288   4.056  1.00 25.92           C  
ATOM   1188  CZ  PHE A1098       2.010  38.254   3.965  1.00 25.47           C  
ATOM   1189  N   CYS A1099       0.103  39.752   9.072  1.00 20.83           N  
ATOM   1190  CA  CYS A1099      -0.914  40.710   9.502  1.00 22.26           C  
ATOM   1191  C   CYS A1099      -1.295  41.719   8.412  1.00 22.80           C  
ATOM   1192  O   CYS A1099      -0.472  42.099   7.579  1.00 23.70           O  
ATOM   1193  CB  CYS A1099      -0.423  41.478  10.736  1.00 21.32           C  
ATOM   1194  SG  CYS A1099       0.163  40.448  12.112  1.00 25.72           S  
ATOM   1195  N   ARG A1100      -2.547  42.153   8.436  1.00 24.11           N  
ATOM   1196  CA  ARG A1100      -2.992  43.290   7.632  1.00 25.83           C  
ATOM   1197  C   ARG A1100      -2.692  44.562   8.429  1.00 26.35           C  
ATOM   1198  O   ARG A1100      -3.141  44.699   9.566  1.00 25.38           O  
ATOM   1199  CB  ARG A1100      -4.497  43.168   7.368  1.00 26.73           C  
ATOM   1200  CG  ARG A1100      -5.053  44.154   6.353  1.00 31.80           C  
ATOM   1201  CD  ARG A1100      -6.501  43.811   6.002  1.00 32.17           C  
ATOM   1202  NE  ARG A1100      -6.609  42.495   5.378  1.00 32.25           N  
ATOM   1203  CZ  ARG A1100      -6.821  42.288   4.082  1.00 33.77           C  
ATOM   1204  NH1 ARG A1100      -6.957  43.312   3.249  1.00 33.42           N1+
ATOM   1205  NH2 ARG A1100      -6.890  41.047   3.613  1.00 34.31           N  
ATOM   1206  N   VAL A1101      -1.928  45.481   7.839  1.00 25.55           N  
ATOM   1207  CA  VAL A1101      -1.472  46.681   8.545  1.00 23.92           C  
ATOM   1208  C   VAL A1101      -1.777  47.952   7.731  1.00 25.67           C  
ATOM   1209  O   VAL A1101      -1.452  48.030   6.540  1.00 24.58           O  
ATOM   1210  CB  VAL A1101       0.053  46.616   8.810  1.00 25.24           C  
ATOM   1211  CG1 VAL A1101       0.501  47.836   9.601  1.00 24.15           C  
ATOM   1212  CG2 VAL A1101       0.405  45.322   9.550  1.00 24.98           C  
ATOM   1213  N   THR A1102      -2.397  48.938   8.378  1.00 25.50           N  
ATOM   1214  CA  THR A1102      -2.686  50.234   7.753  1.00 25.00           C  
ATOM   1215  C   THR A1102      -1.550  51.214   8.036  1.00 25.23           C  
ATOM   1216  O   THR A1102      -1.305  51.563   9.192  1.00 24.42           O  
ATOM   1217  CB  THR A1102      -3.994  50.851   8.313  1.00 24.88           C  
ATOM   1218  CG2 THR A1102      -4.247  52.225   7.703  1.00 26.19           C  
ATOM   1219  OG1 THR A1102      -5.101  49.994   8.007  1.00 25.93           O  
ATOM   1220  N   LEU A1103      -0.862  51.658   6.989  1.00 23.54           N  
ATOM   1221  CA  LEU A1103       0.280  52.553   7.172  1.00 24.75           C  
ATOM   1222  C   LEU A1103      -0.087  54.026   7.006  1.00 25.18           C  
ATOM   1223  O   LEU A1103       0.582  54.900   7.564  1.00 26.22           O  
ATOM   1224  CB  LEU A1103       1.402  52.200   6.191  1.00 24.01           C  
ATOM   1225  CG  LEU A1103       2.070  50.830   6.341  1.00 23.32           C  
ATOM   1226  CD1 LEU A1103       3.111  50.676   5.247  1.00 25.89           C  
ATOM   1227  CD2 LEU A1103       2.709  50.694   7.718  1.00 22.53           C  
ATOM   1228  N   GLY A1104      -1.141  54.296   6.238  1.00 24.52           N  
ATOM   1229  CA  GLY A1104      -1.521  55.670   5.955  1.00 25.16           C  
ATOM   1230  C   GLY A1104      -0.345  56.463   5.415  1.00 26.36           C  
ATOM   1231  O   GLY A1104       0.434  55.961   4.604  1.00 25.75           O  
ATOM   1232  N   LYS A1105      -0.212  57.706   5.864  1.00 26.88           N  
ATOM   1233  CA  LYS A1105       0.951  58.510   5.517  1.00 28.09           C  
ATOM   1234  C   LYS A1105       2.136  58.076   6.378  1.00 26.80           C  
ATOM   1235  O   LYS A1105       2.171  58.327   7.577  1.00 25.98           O  
ATOM   1236  CB  LYS A1105       0.636  59.993   5.736  1.00 30.87           C  
ATOM   1237  CG  LYS A1105       1.850  60.916   5.717  1.00 35.69           C  
ATOM   1238  CD  LYS A1105       2.463  61.034   4.333  1.00 39.28           C  
ATOM   1239  CE  LYS A1105       1.894  62.221   3.567  1.00 43.11           C  
ATOM   1240  NZ  LYS A1105       2.775  62.625   2.423  1.00 43.88           N1+
ATOM   1241  N   SER A1106       3.108  57.418   5.761  1.00 27.49           N  
ATOM   1242  CA  SER A1106       4.228  56.849   6.504  1.00 28.04           C  
ATOM   1243  C   SER A1106       5.493  57.709   6.386  1.00 28.62           C  
ATOM   1244  O   SER A1106       5.885  58.106   5.288  1.00 27.79           O  
ATOM   1245  CB  SER A1106       4.514  55.434   5.994  1.00 28.01           C  
ATOM   1246  OG  SER A1106       5.418  54.753   6.846  1.00 28.71           O  
ATOM   1247  N   PHE A1107       6.131  57.986   7.521  1.00 27.51           N  
ATOM   1248  CA  PHE A1107       7.368  58.764   7.540  1.00 29.08           C  
ATOM   1249  C   PHE A1107       8.590  57.908   7.198  1.00 30.01           C  
ATOM   1250  O   PHE A1107       8.842  56.877   7.827  1.00 29.88           O  
ATOM   1251  CB  PHE A1107       7.554  59.405   8.917  1.00 30.17           C  
ATOM   1252  CG  PHE A1107       8.800  60.232   9.039  1.00 31.16           C  
ATOM   1253  CD1 PHE A1107       8.817  61.552   8.615  1.00 32.76           C  
ATOM   1254  CD2 PHE A1107       9.958  59.689   9.578  1.00 31.50           C  
ATOM   1255  CE1 PHE A1107       9.969  62.317   8.724  1.00 34.87           C  
ATOM   1256  CE2 PHE A1107      11.109  60.445   9.690  1.00 32.12           C  
ATOM   1257  CZ  PHE A1107      11.116  61.761   9.262  1.00 34.51           C  
ATOM   1258  N   LEU A1108       9.362  58.341   6.207  1.00 30.39           N  
ATOM   1259  CA  LEU A1108      10.488  57.544   5.730  1.00 30.32           C  
ATOM   1260  C   LEU A1108      11.757  57.821   6.531  1.00 31.88           C  
ATOM   1261  O   LEU A1108      12.326  58.911   6.464  1.00 29.94           O  
ATOM   1262  CB  LEU A1108      10.732  57.827   4.244  1.00 32.31           C  
ATOM   1263  CG  LEU A1108      11.849  57.013   3.592  1.00 32.59           C  
ATOM   1264  CD1 LEU A1108      11.662  55.536   3.903  1.00 33.32           C  
ATOM   1265  CD2 LEU A1108      11.847  57.251   2.091  1.00 35.76           C  
ATOM   1266  N   GLN A1109      12.198  56.824   7.292  1.00 32.94           N  
ATOM   1267  CA  GLN A1109      13.416  56.949   8.084  1.00 35.49           C  
ATOM   1268  C   GLN A1109      14.446  55.971   7.542  1.00 36.35           C  
ATOM   1269  O   GLN A1109      14.200  54.771   7.489  1.00 36.40           O  
ATOM   1270  CB  GLN A1109      13.125  56.627   9.554  1.00 35.82           C  
ATOM   1271  CG  GLN A1109      14.359  56.542  10.432  1.00 38.40           C  
ATOM   1272  CD  GLN A1109      14.920  57.907  10.781  1.00 40.38           C  
ATOM   1273  NE2 GLN A1109      16.095  58.220  10.244  1.00 40.04           N  
ATOM   1274  OE1 GLN A1109      14.304  58.672  11.523  1.00 40.93           O  
ATOM   1275  N   PHE A1110      15.599  56.481   7.130  1.00 36.97           N  
ATOM   1276  CA  PHE A1110      16.691  55.610   6.722  1.00 39.67           C  
ATOM   1277  C   PHE A1110      17.509  55.173   7.932  1.00 42.04           C  
ATOM   1278  O   PHE A1110      17.746  55.968   8.838  1.00 41.36           O  
ATOM   1279  CB  PHE A1110      17.595  56.315   5.715  1.00 38.33           C  
ATOM   1280  CG  PHE A1110      16.970  56.478   4.367  1.00 38.80           C  
ATOM   1281  CD1 PHE A1110      17.124  55.500   3.398  1.00 38.61           C  
ATOM   1282  CD2 PHE A1110      16.209  57.602   4.072  1.00 39.42           C  
ATOM   1283  CE1 PHE A1110      16.532  55.627   2.152  1.00 38.63           C  
ATOM   1284  CE2 PHE A1110      15.610  57.749   2.833  1.00 38.63           C  
ATOM   1285  CZ  PHE A1110      15.773  56.758   1.871  1.00 39.06           C  
ATOM   1286  N   SER A1111      17.934  53.910   7.957  1.00 45.60           N  
ATOM   1287  CA  SER A1111      18.790  53.427   9.044  1.00 49.93           C  
ATOM   1288  C   SER A1111      19.891  52.522   8.521  1.00 51.87           C  
ATOM   1289  O   SER A1111      19.757  51.925   7.448  1.00 52.91           O  
ATOM   1290  CB  SER A1111      17.947  52.674  10.066  1.00 51.11           C  
ATOM   1291  OG  SER A1111      17.328  51.532   9.488  1.00 53.73           O  
ATOM   1292  N   ALA A1112      20.976  52.416   9.277  1.00 53.53           N  
ATOM   1293  CA  ALA A1112      22.105  51.597   8.869  1.00 55.24           C  
ATOM   1294  C   ALA A1112      22.200  50.369   9.769  1.00 55.65           C  
ATOM   1295  O   ALA A1112      21.381  49.452   9.662  1.00 55.92           O  
ATOM   1296  CB  ALA A1112      23.392  52.401   8.950  1.00 56.97           C  
TER   
HETATM 1297 ZN    ZN A1201      13.670  23.479  21.586  1.00 31.59          ZN  
HETATM 1298  C1  G9W A1202       8.646  42.474  17.367  1.00 24.52           C  
HETATM 1299  N2  G9W A1202       8.152  41.710  16.346  1.00 23.97           N  
HETATM 1300  C3  G9W A1202       8.515  41.812  15.030  1.00 24.23           C  
HETATM 1301  O4  G9W A1202       8.041  41.101  14.138  1.00 26.35           O  
HETATM 1302  C5  G9W A1202       9.534  42.843  14.705  1.00 22.16           C  
HETATM 1303  C6  G9W A1202      10.101  43.676  15.731  1.00 23.58           C  
HETATM 1304  C7  G9W A1202       9.600  43.452  17.155  1.00 24.22           C  
HETATM 1305  C8  G9W A1202      10.093  44.251  18.318  1.00 25.04           C  
HETATM 1306  O9  G9W A1202       9.065  44.339  19.300  1.00 24.69           O  
HETATM 1307  C10 G9W A1202       8.827  43.023  19.822  1.00 23.63           C  
HETATM 1308  C11 G9W A1202       8.008  43.148  21.112  1.00 26.10           C  
HETATM 1309  C12 G9W A1202       8.763  44.026  22.101  1.00 23.87           C  
HETATM 1310  C13 G9W A1202       7.775  41.788  21.747  1.00 23.44           C  
HETATM 1311  C14 G9W A1202       8.084  42.185  18.749  1.00 22.15           C  
HETATM 1312  C15 G9W A1202      11.113  44.656  15.271  1.00 22.45           C  
HETATM 1313  C16 G9W A1202      11.785  45.572  16.245  1.00 24.99           C  
HETATM 1314  C17 G9W A1202      11.449  44.728  13.907  1.00 24.27           C  
HETATM 1315  C18 G9W A1202      10.851  43.894  12.961  1.00 23.71           C  
HETATM 1316  C19 G9W A1202       9.902  42.956  13.355  1.00 22.70           C  
HETATM 1317  O1  SO4 A1203      20.716  41.803   9.924  1.00 33.09           O  
HETATM 1318  O2  SO4 A1203      18.937  43.365  10.330  1.00 36.11           O  
HETATM 1319  O3  SO4 A1203      19.138  41.390  11.694  1.00 36.13           O1-
HETATM 1320  O4  SO4 A1203      20.732  43.175  11.903  1.00 35.44           O  
HETATM 1321  S   SO4 A1203      19.879  42.427  10.965  1.00 34.44           S  
HETATM 1322  O1  SO4 A1204      18.613  24.434   1.349  1.00 57.32           O  
HETATM 1323  O2  SO4 A1204      20.025  23.046   2.720  1.00 58.56           O  
HETATM 1324  O3  SO4 A1204      20.077  25.434   2.971  1.00 57.93           O1-
HETATM 1325  O4  SO4 A1204      18.146  24.186   3.704  1.00 56.72           O  
HETATM 1326  S   SO4 A1204      19.211  24.276   2.686  1.00 57.66           S  
HETATM 1327  O   HOH A1301       2.734  30.412  20.091  1.00 46.27           O  
HETATM 1328  O   HOH A1302      -7.980  29.871  -1.887  1.00 53.25           O  
HETATM 1329  O   HOH A1303       2.799  22.491  17.894  1.00 46.71           O  
HETATM 1330  O   HOH A1304      24.674  32.188  15.121  1.00 42.27           O  
HETATM 1331  O   HOH A1305      20.016  23.734  17.376  1.00 40.36           O  
HETATM 1332  O   HOH A1306      20.226  40.232  16.511  1.00 36.15           O  
HETATM 1333  O   HOH A1307     -15.032  46.320  17.224  1.00 42.58           O  
HETATM 1334  O   HOH A1308       5.504  34.792  17.636  1.00 28.62           O  
HETATM 1335  O   HOH A1309      -0.156  35.536   0.773  1.00 38.87           O  
HETATM 1336  O   HOH A1310       7.274  40.625   2.917  1.00 35.06           O  
HETATM 1337  O   HOH A1311      -5.054  52.609  -0.888  1.00 33.08           O  
HETATM 1338  O   HOH A1312       1.280  23.379  -0.157  1.00 28.81           O  
HETATM 1339  O   HOH A1313      13.589  30.071   1.744  1.00 29.81           O  
HETATM 1340  O   HOH A1314     -15.942  46.299   8.717  1.00 47.55           O  
HETATM 1341  O   HOH A1315     -12.645  60.016   8.911  1.00 51.97           O  
HETATM 1342  O   HOH A1316       6.727  27.942  -1.103  1.00 38.49           O  
HETATM 1343  O   HOH A1317      -8.048  25.536  13.681  1.00 43.09           O  
HETATM 1344  O   HOH A1318       8.580  26.754  21.035  1.00 35.06           O  
HETATM 1345  O   HOH A1319      -6.370  50.466  10.274  1.00 31.26           O  
HETATM 1346  O   HOH A1320      15.255  32.347  18.469  1.00 27.28           O  
HETATM 1347  O   HOH A1321      15.734  44.445  19.065  1.00 41.24           O  
HETATM 1348  O   HOH A1322      14.168  29.502  27.117  1.00 33.14           O  
HETATM 1349  O   HOH A1323     -10.047  30.007  18.908  1.00 29.15           O  
HETATM 1350  O   HOH A1324      13.436  33.085  25.574  1.00 39.69           O  
HETATM 1351  O   HOH A1325      -5.246  44.898  16.938  1.00 42.81           O  
HETATM 1352  O   HOH A1326      15.824  34.831  12.183  1.00 20.91           O  
HETATM 1353  O   HOH A1327      11.103  47.411   1.208  1.00 45.21           O  
HETATM 1354  O   HOH A1328       1.706  34.139  23.574  1.00 43.49           O  
HETATM 1355  O   HOH A1329      -9.661  22.979   7.214  1.00 43.02           O  
HETATM 1356  O   HOH A1330       6.185  44.333  24.213  1.00 38.27           O  
HETATM 1357  O   HOH A1331       3.654  27.676  -1.763  1.00 41.00           O  
HETATM 1358  O   HOH A1332      -4.009  21.915   8.932  1.00 40.17           O  
HETATM 1359  O   HOH A1333       6.239  33.332  20.142  1.00 38.46           O  
HETATM 1360  O   HOH A1334      -2.554  27.144  16.573  1.00 34.67           O  
HETATM 1361  O   HOH A1335     -10.057  25.950   5.180  1.00 52.73           O  
HETATM 1362  O   HOH A1336       4.340  22.914   3.075  1.00 41.60           O  
HETATM 1363  O   HOH A1337      19.751  32.536   5.758  1.00 44.77           O  
HETATM 1364  O   HOH A1338      -4.474  59.991  13.032  1.00 51.40           O  
HETATM 1365  O   HOH A1339      12.151  26.329  17.838  1.00 28.87           O  
HETATM 1366  O   HOH A1340      20.910  40.048   4.462  1.00 40.12           O  
HETATM 1367  O   HOH A1341     -16.110  48.894  11.869  1.00 52.07           O  
HETATM 1368  O   HOH A1342       5.259  46.297   2.253  1.00 25.25           O  
HETATM 1369  O   HOH A1343      -2.708  24.291   7.769  1.00 26.56           O  
HETATM 1370  O   HOH A1344     -11.051  34.872  21.873  1.00 43.42           O  
HETATM 1371  O   HOH A1345     -11.052  51.361  15.842  1.00 36.36           O  
HETATM 1372  O   HOH A1346       5.506  62.864   2.150  1.00 48.32           O  
HETATM 1373  O   HOH A1347      27.772  40.793  10.578  1.00 35.55           O  
HETATM 1374  O   HOH A1348      19.308  35.916  13.800  1.00 25.43           O  
HETATM 1375  O   HOH A1349      16.415  46.356  23.303  1.00 37.89           O  
HETATM 1376  O   HOH A1350      15.420  39.938  18.258  1.00 35.17           O  
HETATM 1377  O   HOH A1351     -10.103  62.226   2.202  1.00 56.29           O  
HETATM 1378  O   HOH A1352     -12.153  50.415   6.192  1.00 29.50           O  
HETATM 1379  O   HOH A1353      23.650  27.700   3.809  1.00 51.13           O  
HETATM 1380  O   HOH A1354      19.241  36.995  23.666  1.00 45.93           O  
HETATM 1381  O   HOH A1355      12.283  25.214  14.863  1.00 25.97           O  
HETATM 1382  O   HOH A1356      21.772  30.063   6.860  1.00 54.79           O  
HETATM 1383  O   HOH A1357      24.038  32.794  24.968  1.00 61.61           O  
HETATM 1384  O   HOH A1358     -14.308  55.122  10.760  1.00 36.88           O  
HETATM 1385  O   HOH A1359      17.799  21.836  17.552  1.00 30.60           O  
HETATM 1386  O   HOH A1360      22.385  26.886  18.954  1.00 49.53           O  
HETATM 1387  O   HOH A1361       2.821  25.757   0.007  1.00 37.94           O  
HETATM 1388  O   HOH A1362      13.626  17.145  22.910  1.00 44.50           O  
HETATM 1389  O   HOH A1363       7.130  23.680   4.227  1.00 29.07           O  
HETATM 1390  O   HOH A1364      21.315  31.086  17.686  1.00 38.56           O  
HETATM 1391  O   HOH A1365      -8.418  25.340   2.958  1.00 44.21           O  
HETATM 1392  O   HOH A1366      21.442  34.800   9.604  1.00 45.63           O  
HETATM 1393  O   HOH A1367       8.899  60.692   4.679  1.00 37.30           O  
HETATM 1394  O   HOH A1368      -1.607  29.607  19.680  1.00 47.24           O  
HETATM 1395  O   HOH A1369      25.980  34.113  16.030  1.00 45.22           O  
HETATM 1396  O   HOH A1370     -10.186  24.127  10.727  1.00 34.94           O  
HETATM 1397  O   HOH A1371      10.998  24.100   2.984  1.00 53.03           O  
HETATM 1398  O   HOH A1372      17.239  31.789   2.184  1.00 32.25           O  
HETATM 1399  O   HOH A1373      20.559  37.620   2.821  1.00 35.29           O  
HETATM 1400  O   HOH A1374      15.318  39.299  25.992  1.00 47.09           O  
HETATM 1401  O   HOH A1375       4.388  42.060  20.255  1.00 26.13           O  
HETATM 1402  O   HOH A1376       1.614  53.913  -1.012  1.00 28.02           O  
HETATM 1403  O   HOH A1377       6.320  45.524  18.551  1.00 22.67           O  
HETATM 1404  O   HOH A1378      14.601  60.671   6.524  1.00 35.87           O  
HETATM 1405  O   HOH A1379      11.474  61.265   5.022  1.00 50.98           O  
HETATM 1406  O   HOH A1380       3.313  57.072   2.881  1.00 39.90           O  
HETATM 1407  O   HOH A1381      18.323  34.240  11.438  1.00 22.68           O  
HETATM 1408  O   HOH A1382       6.306  30.561  19.016  1.00 39.86           O  
HETATM 1409  O   HOH A1383       7.900  25.884   0.009  1.00 51.38           O  
HETATM 1410  O   HOH A1384      20.877  29.771  21.877  1.00 35.53           O  
HETATM 1411  O   HOH A1385       4.389  54.488   1.933  1.00 27.08           O  
HETATM 1412  O   HOH A1386      11.554  40.183  25.279  1.00 34.16           O  
HETATM 1413  O   HOH A1387       3.909  43.690  27.880  1.00 41.10           O  
HETATM 1414  O   HOH A1388     -16.231  36.854  16.372  1.00 40.17           O  
HETATM 1415  O   HOH A1389      20.563  38.671  20.251  1.00 55.20           O  
HETATM 1416  O   HOH A1390       0.643  57.405   2.011  1.00 44.76           O  
HETATM 1417  O   HOH A1391      -3.886  50.489   0.294  1.00 34.18           O  
HETATM 1418  O   HOH A1392      10.298  24.747  23.671  1.00 55.00           O  
HETATM 1419  O   HOH A1393       8.015  32.933  23.301  1.00 50.27           O  
HETATM 1420  O   HOH A1394     -10.216  44.242   3.667  1.00 50.79           O  
HETATM 1421  O   HOH A1395      13.245  34.161  18.633  1.00 24.15           O  
HETATM 1422  O   HOH A1396      18.478  33.425   8.593  1.00 32.03           O  
HETATM 1423  O   HOH A1397     -11.531  56.915   2.652  1.00 47.61           O  
HETATM 1424  O   HOH A1398      -7.847  53.219   0.860  1.00 32.31           O  
HETATM 1425  O   HOH A1399      16.538  59.306   7.474  1.00 35.10           O  
HETATM 1426  O   HOH A1400       5.708  21.221   5.142  1.00 49.26           O  
HETATM 1427  O   HOH A1401      21.024  31.761   8.915  1.00 36.37           O  
HETATM 1428  O   HOH A1402      15.640  37.666   0.892  1.00 48.55           O  
HETATM 1429  O   HOH A1403      20.936  33.060  26.709  1.00 59.33           O  
HETATM 1430  O   HOH A1404      20.511  26.614   0.155  1.00 52.61           O  
HETATM 1431  O   HOH A1405      -7.334  20.412   9.896  1.00 36.33           O  
HETATM 1432  O   HOH A1406      14.206  48.326  16.549  1.00 42.38           O  
HETATM 1433  O   HOH A1407       6.786  17.761   9.336  1.00 51.19           O  
HETATM 1434  O   HOH A1408      13.878  18.170  14.301  1.00 56.56           O  
HETATM 1435  O   HOH A1409      -2.741  59.870  -0.963  1.00 49.28           O  
HETATM 1436  O   HOH A1410      -3.276  50.026  24.809  1.00 57.14           O  
HETATM 1437  O   HOH A1411      17.348  22.065  20.342  1.00 30.65           O  
HETATM 1438  O   HOH A1412       0.322  35.618  25.213  1.00 45.15           O  
HETATM 1439  O   HOH A1413      17.623  41.215  25.095  1.00 49.43           O  
HETATM 1440  O   HOH A1414      -0.208  40.432  26.002  1.00 48.62           O  
HETATM 1441  O   HOH A1415      -0.480  48.199  29.926  1.00 53.00           O  
HETATM 1442  O   HOH A1416     -12.681  44.588   3.457  1.00 46.85           O  
HETATM 1443  O   HOH A1417     -16.292  38.989  18.543  1.00 42.50           O  
HETATM 1444  O   HOH A1418       9.286  46.648  25.436  1.00 50.64           O  
HETATM 1445  O   HOH A1419     -15.384  44.966   5.795  1.00 57.77           O  
HETATM 1446  O   HOH A1420      -5.038  21.002   6.737  1.00 38.91           O  
HETATM 1447  O   HOH A1421      17.452  23.068  29.086  1.00 51.09           O  
HETATM 1448  O   HOH A1422      11.177  30.130  -1.839  1.00 49.76           O  
HETATM 1449  O   HOH A1423      24.794  31.644  19.539  1.00 50.33           O  
HETATM 1450  O   HOH A1424     -16.795  49.755  14.110  1.00 48.21           O  
HETATM 1451  O   HOH A1425      11.652  36.852  26.672  1.00 55.04           O  
HETATM 1452  O   HOH A1426      11.145  25.964   0.885  1.00 45.28           O  
HETATM 1453  O   HOH A1427      -1.497  41.683  31.422  1.00 59.37           O  
HETATM 1454  O   HOH A1428       4.301  54.065  -1.161  1.00 44.41           O  
HETATM 1455  O   HOH A1429      -9.008  33.707  -0.710  1.00 47.45           O  
HETATM 1456  O   HOH A1430      23.540  33.209   9.211  1.00 60.60           O  
HETATM 1457  O   HOH A1431      18.733  42.271  21.698  1.00 45.68           O  
HETATM 1458  O   HOH A1432      -9.235  51.056   2.551  1.00 48.98           O  
HETATM 1459  O   HOH A1433     -15.249  49.554  16.263  1.00 61.57           O  
HETATM 1460  O   HOH A1434      16.955  37.546  27.387  1.00 57.64           O  
HETATM 1461  O   HOH A1435      12.567  28.125   0.238  1.00 43.37           O  
HETATM 1462  O   HOH A1436      18.576  19.966  21.594  1.00 53.83           O  
HETATM 1463  O   HOH A1437     -11.486  52.258   4.345  1.00 45.83           O  
HETATM 1464  O   HOH A1438      17.675  40.953  17.518  1.00 32.31           O  
HETATM 1465  O   HOH A1439      20.044  35.870  27.674  1.00 55.95           O  
HETATM 1466  O   HOH A1440     -14.119  38.376  10.727  1.00 48.08           O  
HETATM 1467  O   HOH A1441      24.186  28.640   6.440  1.00 44.03           O  
HETATM 1468  O   HOH A1442      -8.521  31.765  25.580  1.00 51.37           O  
HETATM 1469  O   HOH A1443       8.147  43.419  25.719  1.00 53.35           O  
HETATM 1470  O   HOH A1444       8.288  42.188  -0.114  1.00 46.03           O  
HETATM 1471  O   HOH A1445       9.157  40.827  25.283  1.00 44.57           O  
HETATM 1472  O   HOH A1446      -3.927  17.481   3.716  1.00 47.26           O  
HETATM 1473  O   HOH A1447      20.047  30.324  29.029  1.00 51.69           O  
HETATM 1474  O   HOH A1448       7.707  30.378  23.870  1.00 48.54           O  
ATOM   1475  N   ALA C1116       4.585  55.997  22.370  1.00 71.84           N  
ATOM   1476  CA  ALA C1116       5.030  57.055  21.471  1.00 71.66           C  
ATOM   1477  C   ALA C1116       3.912  57.476  20.522  1.00 71.70           C  
ATOM   1478  O   ALA C1116       2.850  56.852  20.477  1.00 71.67           O  
ATOM   1479  CB  ALA C1116       6.243  56.585  20.672  1.00 71.52           C  
ATOM   1480  N   HIS C1117       4.157  58.546  19.775  1.00 71.61           N  
ATOM   1481  CA  HIS C1117       3.247  58.983  18.725  1.00 71.44           C  
ATOM   1482  C   HIS C1117       4.009  59.141  17.416  1.00 70.77           C  
ATOM   1483  O   HIS C1117       5.171  59.549  17.407  1.00 70.91           O  
ATOM   1484  CB  HIS C1117       2.591  60.313  19.106  1.00 72.52           C  
ATOM   1485  CG  HIS C1117       1.618  60.204  20.238  1.00 73.92           C  
ATOM   1486  CD2 HIS C1117       1.794  59.868  21.538  1.00 74.26           C  
ATOM   1487  ND1 HIS C1117       0.270  60.446  20.086  1.00 74.75           N  
ATOM   1488  CE1 HIS C1117      -0.343  60.263  21.242  1.00 74.81           C  
ATOM   1489  NE2 HIS C1117       0.561  59.912  22.140  1.00 74.85           N  
ATOM   1490  N   SER C1118       3.352  58.811  16.311  1.00 69.85           N  
ATOM   1491  CA  SER C1118       3.962  58.933  14.994  1.00 69.20           C  
ATOM   1492  C   SER C1118       4.332  60.382  14.715  1.00 67.82           C  
ATOM   1493  O   SER C1118       3.857  61.296  15.391  1.00 67.35           O  
ATOM   1494  CB  SER C1118       2.994  58.429  13.921  1.00 69.64           C  
ATOM   1495  OG  SER C1118       1.710  59.002  14.092  1.00 70.87           O  
ATOM   1496  N   PRO C1119       5.195  60.612  13.715  1.00 66.40           N  
ATOM   1497  CA  PRO C1119       5.526  61.987  13.327  1.00 65.59           C  
ATOM   1498  C   PRO C1119       4.255  62.762  13.001  1.00 64.23           C  
ATOM   1499  O   PRO C1119       3.274  62.190  12.529  1.00 64.55           O  
ATOM   1500  CB  PRO C1119       6.424  61.807  12.104  1.00 65.65           C  
ATOM   1501  CG  PRO C1119       7.014  60.444  12.279  1.00 65.45           C  
ATOM   1502  CD  PRO C1119       5.925  59.622  12.907  1.00 66.04           C  
ATOM   1503  N   PRO C1120       4.257  64.079  13.255  1.00 62.97           N  
ATOM   1504  CA  PRO C1120       3.049  64.882  13.043  1.00 60.75           C  
ATOM   1505  C   PRO C1120       2.520  64.748  11.620  1.00 58.28           C  
ATOM   1506  O   PRO C1120       3.261  64.907  10.650  1.00 58.04           O  
ATOM   1507  CB  PRO C1120       3.505  66.306  13.360  1.00 61.87           C  
ATOM   1508  CG  PRO C1120       4.668  66.121  14.289  1.00 62.59           C  
ATOM   1509  CD  PRO C1120       5.367  64.885  13.792  1.00 62.82           C  
ATOM   1510  N   GLY C1121       1.232  64.444  11.504  1.00 55.53           N  
ATOM   1511  CA  GLY C1121       0.636  64.257  10.195  1.00 52.33           C  
ATOM   1512  C   GLY C1121       1.010  62.928   9.562  1.00 49.46           C  
ATOM   1513  O   GLY C1121       0.764  62.711   8.376  1.00 50.65           O  
ATOM   1514  N   HIS C1122       1.609  62.039  10.347  1.00 45.13           N  
ATOM   1515  CA  HIS C1122       1.932  60.701   9.868  1.00 41.72           C  
ATOM   1516  C   HIS C1122       1.236  59.623  10.699  1.00 39.09           C  
ATOM   1517  O   HIS C1122       1.025  59.791  11.901  1.00 38.76           O  
ATOM   1518  CB  HIS C1122       3.445  60.484   9.896  1.00 42.63           C  
ATOM   1519  CG  HIS C1122       4.184  61.268   8.856  1.00 44.91           C  
ATOM   1520  CD2 HIS C1122       4.613  60.923   7.619  1.00 45.25           C  
ATOM   1521  ND1 HIS C1122       4.564  62.581   9.041  1.00 45.83           N  
ATOM   1522  CE1 HIS C1122       5.195  63.010   7.962  1.00 46.40           C  
ATOM   1523  NE2 HIS C1122       5.239  62.025   7.083  1.00 45.10           N  
ATOM   1524  N   HIS C1123       0.883  58.517  10.051  1.00 34.21           N  
ATOM   1525  CA  HIS C1123       0.189  57.422  10.716  1.00 30.15           C  
ATOM   1526  C   HIS C1123       1.130  56.258  11.046  1.00 29.29           C  
ATOM   1527  O   HIS C1123       0.749  55.317  11.748  1.00 28.63           O  
ATOM   1528  CB  HIS C1123      -0.949  56.921   9.833  1.00 27.82           C  
ATOM   1529  CG  HIS C1123      -1.932  57.983   9.457  1.00 30.06           C  
ATOM   1530  CD2 HIS C1123      -2.970  58.519  10.142  1.00 30.54           C  
ATOM   1531  ND1 HIS C1123      -1.909  58.621   8.236  1.00 29.12           N  
ATOM   1532  CE1 HIS C1123      -2.891  59.502   8.183  1.00 30.57           C  
ATOM   1533  NE2 HIS C1123      -3.550  59.460   9.327  1.00 30.49           N  
ATOM   1534  N   SER C1124       2.355  56.322  10.538  1.00 27.35           N  
ATOM   1535  CA  SER C1124       3.319  55.254  10.769  1.00 26.06           C  
ATOM   1536  C   SER C1124       4.724  55.701  10.402  1.00 27.19           C  
ATOM   1537  O   SER C1124       4.927  56.809   9.903  1.00 26.06           O  
ATOM   1538  CB  SER C1124       2.946  54.016   9.948  1.00 24.88           C  
ATOM   1539  OG  SER C1124       3.023  54.284   8.558  1.00 23.79           O  
ATOM   1540  N   VAL C1125       5.691  54.828  10.661  1.00 27.51           N  
ATOM   1541  CA  VAL C1125       7.075  55.067  10.279  1.00 28.16           C  
ATOM   1542  C   VAL C1125       7.585  53.907   9.429  1.00 27.44           C  
ATOM   1543  O   VAL C1125       7.390  52.744   9.779  1.00 26.17           O  
ATOM   1544  CB  VAL C1125       7.970  55.222  11.527  1.00 28.54           C  
ATOM   1545  CG1 VAL C1125       9.434  55.326  11.122  1.00 29.00           C  
ATOM   1546  CG2 VAL C1125       7.545  56.465  12.309  1.00 26.84           C  
ATOM   1547  N   THR C1126       8.208  54.231   8.299  1.00 26.68           N  
ATOM   1548  CA  THR C1126       8.888  53.229   7.481  1.00 27.64           C  
ATOM   1549  C   THR C1126      10.388  53.281   7.759  1.00 30.11           C  
ATOM   1550  O   THR C1126      11.046  54.279   7.453  1.00 30.38           O  
ATOM   1551  CB  THR C1126       8.657  53.483   5.977  1.00 27.27           C  
ATOM   1552  CG2 THR C1126       9.414  52.462   5.134  1.00 24.92           C  
ATOM   1553  OG1 THR C1126       7.259  53.393   5.687  1.00 27.00           O  
ATOM   1554  N   GLY C1127      10.919  52.212   8.348  1.00 31.27           N  
ATOM   1555  CA  GLY C1127      12.349  52.115   8.568  1.00 33.90           C  
ATOM   1556  C   GLY C1127      13.015  51.304   7.474  1.00 35.74           C  
ATOM   1557  O   GLY C1127      12.720  50.122   7.305  1.00 35.72           O  
ATOM   1558  N   ARG C1128      13.911  51.934   6.724  1.00 37.87           N  
ATOM   1559  CA  ARG C1128      14.518  51.282   5.573  1.00 42.03           C  
ATOM   1560  C   ARG C1128      16.031  51.197   5.732  1.00 44.42           C  
ATOM   1561  O   ARG C1128      16.711  52.214   5.862  1.00 45.38           O  
ATOM   1562  CB  ARG C1128      14.169  52.047   4.294  1.00 42.93           C  
ATOM   1563  CG  ARG C1128      14.185  51.191   3.037  1.00 45.66           C  
ATOM   1564  CD  ARG C1128      13.758  51.995   1.818  1.00 47.84           C  
ATOM   1565  NE  ARG C1128      13.467  51.143   0.666  1.00 49.87           N  
ATOM   1566  CZ  ARG C1128      14.391  50.668  -0.165  1.00 50.67           C  
ATOM   1567  NH1 ARG C1128      15.670  50.962   0.032  1.00 51.50           N1+
ATOM   1568  NH2 ARG C1128      14.040  49.905  -1.195  1.00 50.41           N  
ATOM   1569  N   PRO C1129      16.575  49.973   5.730  1.00 47.02           N  
ATOM   1570  CA  PRO C1129      18.023  49.768   5.846  1.00 48.81           C  
ATOM   1571  C   PRO C1129      18.781  50.395   4.677  1.00 50.99           C  
ATOM   1572  O   PRO C1129      18.440  50.179   3.512  1.00 51.20           O  
ATOM   1573  CB  PRO C1129      18.169  48.247   5.880  1.00 48.78           C  
ATOM   1574  CG  PRO C1129      16.838  47.758   6.386  1.00 49.79           C  
ATOM   1575  CD  PRO C1129      15.833  48.703   5.786  1.00 48.07           C  
ATOM   1576  N   SER C1130      19.807  51.176   5.000  1.00 52.64           N  
ATOM   1577  CA  SER C1130      20.580  51.891   3.993  1.00 55.09           C  
ATOM   1578  C   SER C1130      21.890  51.179   3.649  1.00 56.30           C  
ATOM   1579  O   SER C1130      22.445  51.378   2.567  1.00 57.43           O  
ATOM   1580  CB  SER C1130      20.873  53.318   4.475  1.00 55.43           C  
ATOM   1581  OG  SER C1130      21.473  53.319   5.759  1.00 56.38           O  
ATOM   1582  N   VAL C1131      22.384  50.350   4.564  1.00 57.19           N  
ATOM   1583  CA  VAL C1131      23.645  49.652   4.335  1.00 58.41           C  
ATOM   1584  C   VAL C1131      23.459  48.293   3.666  1.00 58.81           C  
ATOM   1585  O   VAL C1131      24.204  47.942   2.752  1.00 59.67           O  
ATOM   1586  CB  VAL C1131      24.426  49.450   5.651  1.00 58.80           C  
ATOM   1587  CG1 VAL C1131      25.716  48.685   5.380  1.00 58.03           C  
ATOM   1588  CG2 VAL C1131      24.744  50.798   6.272  1.00 58.23           C  
ATOM   1589  N   ASN C1132      22.468  47.530   4.117  1.00 58.29           N  
ATOM   1590  CA  ASN C1132      22.209  46.217   3.537  1.00 57.12           C  
ATOM   1591  C   ASN C1132      21.120  46.289   2.466  1.00 55.28           C  
ATOM   1592  O   ASN C1132      19.932  46.406   2.776  1.00 55.41           O  
ATOM   1593  CB  ASN C1132      21.794  45.234   4.634  1.00 58.05           C  
ATOM   1594  CG  ASN C1132      21.865  43.791   4.178  1.00 58.68           C  
ATOM   1595  ND2 ASN C1132      21.573  42.865   5.088  1.00 58.79           N  
ATOM   1596  OD1 ASN C1132      22.183  43.509   3.022  1.00 59.87           O  
ATOM   1597  N   GLY C1133      21.533  46.213   1.206  1.00 53.23           N  
ATOM   1598  CA  GLY C1133      20.590  46.327   0.107  1.00 49.82           C  
ATOM   1599  C   GLY C1133      19.678  45.121   0.001  1.00 47.02           C  
ATOM   1600  O   GLY C1133      18.677  45.151  -0.719  1.00 46.41           O  
ATOM   1601  N   LEU C1134      20.024  44.059   0.726  1.00 44.42           N  
ATOM   1602  CA  LEU C1134      19.215  42.845   0.748  1.00 40.80           C  
ATOM   1603  C   LEU C1134      18.191  42.832   1.882  1.00 37.72           C  
ATOM   1604  O   LEU C1134      17.229  42.065   1.846  1.00 38.25           O  
ATOM   1605  CB  LEU C1134      20.112  41.612   0.861  1.00 41.99           C  
ATOM   1606  CG  LEU C1134      20.978  41.282  -0.356  1.00 45.23           C  
ATOM   1607  CD1 LEU C1134      21.419  39.831  -0.268  1.00 45.00           C  
ATOM   1608  CD2 LEU C1134      20.187  41.507  -1.641  1.00 43.92           C  
ATOM   1609  N   ALA C1135      18.395  43.671   2.892  1.00 32.96           N  
ATOM   1610  CA  ALA C1135      17.436  43.754   3.988  1.00 30.28           C  
ATOM   1611  C   ALA C1135      16.197  44.516   3.533  1.00 30.08           C  
ATOM   1612  O   ALA C1135      16.302  45.573   2.908  1.00 28.99           O  
ATOM   1613  CB  ALA C1135      18.065  44.445   5.184  1.00 29.27           C  
ATOM   1614  N   LEU C1136      15.021  43.980   3.842  1.00 26.54           N  
ATOM   1615  CA  LEU C1136      13.777  44.639   3.466  1.00 24.76           C  
ATOM   1616  C   LEU C1136      13.316  45.588   4.572  1.00 24.74           C  
ATOM   1617  O   LEU C1136      13.918  45.643   5.643  1.00 25.70           O  
ATOM   1618  CB  LEU C1136      12.696  43.592   3.169  1.00 25.15           C  
ATOM   1619  CG  LEU C1136      13.031  42.587   2.056  1.00 25.79           C  
ATOM   1620  CD1 LEU C1136      11.844  41.657   1.828  1.00 23.87           C  
ATOM   1621  CD2 LEU C1136      13.381  43.334   0.757  1.00 25.48           C  
ATOM   1622  N   ALA C1137      12.247  46.332   4.314  1.00 25.25           N  
ATOM   1623  CA  ALA C1137      11.797  47.366   5.241  1.00 24.96           C  
ATOM   1624  C   ALA C1137      11.163  46.813   6.519  1.00 26.20           C  
ATOM   1625  O   ALA C1137      10.670  45.684   6.550  1.00 26.84           O  
ATOM   1626  CB  ALA C1137      10.810  48.289   4.541  1.00 24.70           C  
ATOM   1627  N   GLU C1138      11.187  47.630   7.569  1.00 25.55           N  
ATOM   1628  CA  GLU C1138      10.409  47.382   8.773  1.00 25.92           C  
ATOM   1629  C   GLU C1138       9.450  48.558   8.976  1.00 27.02           C  
ATOM   1630  O   GLU C1138       9.714  49.671   8.507  1.00 26.10           O  
ATOM   1631  CB  GLU C1138      11.353  47.215   9.973  1.00 26.95           C  
ATOM   1632  CG  GLU C1138      12.283  46.009   9.811  1.00 30.84           C  
ATOM   1633  CD  GLU C1138      13.485  46.025  10.734  1.00 35.52           C  
ATOM   1634  OE1 GLU C1138      13.398  46.621  11.827  1.00 38.66           O  
ATOM   1635  OE2 GLU C1138      14.524  45.433  10.359  1.00 37.97           O1-
ATOM   1636  N   TYR C1139       8.325  48.309   9.642  1.00 24.90           N  
ATOM   1637  CA  TYR C1139       7.301  49.339   9.815  1.00 24.25           C  
ATOM   1638  C   TYR C1139       6.847  49.437  11.265  1.00 26.21           C  
ATOM   1639  O   TYR C1139       6.876  48.448  12.011  1.00 24.87           O  
ATOM   1640  CB  TYR C1139       6.093  49.052   8.917  1.00 24.91           C  
ATOM   1641  CG  TYR C1139       6.428  48.982   7.443  1.00 24.87           C  
ATOM   1642  CD1 TYR C1139       6.875  47.798   6.869  1.00 25.39           C  
ATOM   1643  CD2 TYR C1139       6.315  50.103   6.628  1.00 25.00           C  
ATOM   1644  CE1 TYR C1139       7.203  47.731   5.523  1.00 25.56           C  
ATOM   1645  CE2 TYR C1139       6.641  50.046   5.282  1.00 26.13           C  
ATOM   1646  CZ  TYR C1139       7.085  48.855   4.735  1.00 26.42           C  
ATOM   1647  OH  TYR C1139       7.415  48.790   3.397  1.00 27.67           O  
ATOM   1648  N   VAL C1140       6.430  50.640  11.655  1.00 25.69           N  
ATOM   1649  CA  VAL C1140       6.040  50.927  13.028  1.00 24.70           C  
ATOM   1650  C   VAL C1140       4.708  51.668  13.035  1.00 24.97           C  
ATOM   1651  O   VAL C1140       4.557  52.679  12.353  1.00 24.50           O  
ATOM   1652  CB  VAL C1140       7.093  51.819  13.727  1.00 24.38           C  
ATOM   1653  CG1 VAL C1140       6.707  52.041  15.182  1.00 24.40           C  
ATOM   1654  CG2 VAL C1140       8.470  51.175  13.623  1.00 26.07           C  
ATOM   1655  N   ILE C1141       3.741  51.155  13.790  1.00 25.25           N  
ATOM   1656  CA  ILE C1141       2.493  51.875  14.018  1.00 26.43           C  
ATOM   1657  C   ILE C1141       2.353  52.170  15.509  1.00 28.11           C  
ATOM   1658  O   ILE C1141       2.975  51.511  16.344  1.00 25.77           O  
ATOM   1659  CB  ILE C1141       1.261  51.056  13.556  1.00 26.60           C  
ATOM   1660  CG1 ILE C1141       1.172  49.753  14.352  1.00 23.31           C  
ATOM   1661  CG2 ILE C1141       1.344  50.781  12.055  1.00 27.82           C  
ATOM   1662  CD1 ILE C1141      -0.001  48.858  13.944  1.00 24.98           C  
ATOM   1663  N   TYR C1142       1.541  53.164  15.844  1.00 30.39           N  
ATOM   1664  CA  TYR C1142       1.433  53.585  17.234  1.00 34.17           C  
ATOM   1665  C   TYR C1142       0.026  53.425  17.790  1.00 34.45           C  
ATOM   1666  O   TYR C1142      -0.246  53.788  18.931  1.00 36.49           O  
ATOM   1667  CB  TYR C1142       1.913  55.028  17.366  1.00 35.16           C  
ATOM   1668  CG  TYR C1142       3.336  55.191  16.887  1.00 39.64           C  
ATOM   1669  CD1 TYR C1142       4.408  54.863  17.708  1.00 42.35           C  
ATOM   1670  CD2 TYR C1142       3.608  55.626  15.597  1.00 41.31           C  
ATOM   1671  CE1 TYR C1142       5.715  54.960  17.253  1.00 43.33           C  
ATOM   1672  CE2 TYR C1142       4.905  55.726  15.135  1.00 43.16           C  
ATOM   1673  CZ  TYR C1142       5.955  55.390  15.964  1.00 44.09           C  
ATOM   1674  OH  TYR C1142       7.249  55.471  15.491  1.00 44.66           O  
ATOM   1675  N   ARG C1143      -0.862  52.873  16.972  1.00 34.64           N  
ATOM   1676  CA  ARG C1143      -2.196  52.490  17.419  1.00 34.82           C  
ATOM   1677  C   ARG C1143      -2.395  51.013  17.098  1.00 34.26           C  
ATOM   1678  O   ARG C1143      -2.191  50.592  15.963  1.00 33.22           O  
ATOM   1679  CB  ARG C1143      -3.257  53.318  16.689  1.00 36.36           C  
ATOM   1680  CG  ARG C1143      -3.114  54.820  16.867  1.00 38.39           C  
ATOM   1681  CD  ARG C1143      -3.850  55.290  18.104  1.00 41.16           C  
ATOM   1682  NE  ARG C1143      -5.227  54.805  18.111  1.00 44.63           N  
ATOM   1683  CZ  ARG C1143      -6.252  55.452  17.565  1.00 45.24           C  
ATOM   1684  NH1 ARG C1143      -6.061  56.620  16.968  1.00 45.87           N1+
ATOM   1685  NH2 ARG C1143      -7.469  54.927  17.614  1.00 44.02           N  
ATOM   1686  N   GLY C1144      -2.787  50.230  18.098  1.00 33.66           N  
ATOM   1687  CA  GLY C1144      -2.975  48.809  17.878  1.00 32.24           C  
ATOM   1688  C   GLY C1144      -4.049  48.515  16.845  1.00 31.68           C  
ATOM   1689  O   GLY C1144      -4.026  47.465  16.200  1.00 30.37           O  
ATOM   1690  N   GLU C1145      -4.982  49.447  16.681  1.00 30.24           N  
ATOM   1691  CA  GLU C1145      -6.135  49.252  15.803  1.00 31.46           C  
ATOM   1692  C   GLU C1145      -5.761  49.262  14.319  1.00 30.88           C  
ATOM   1693  O   GLU C1145      -6.586  48.930  13.466  1.00 30.15           O  
ATOM   1694  CB  GLU C1145      -7.186  50.344  16.050  1.00 34.63           C  
ATOM   1695  CG  GLU C1145      -7.658  50.457  17.485  1.00 39.80           C  
ATOM   1696  CD  GLU C1145      -6.887  51.497  18.279  1.00 42.55           C  
ATOM   1697  OE1 GLU C1145      -5.645  51.565  18.143  1.00 43.06           O  
ATOM   1698  OE2 GLU C1145      -7.528  52.248  19.044  1.00 47.08           O1-
ATOM   1699  N   GLN C1146      -4.530  49.663  14.014  1.00 28.51           N  
ATOM   1700  CA  GLN C1146      -4.074  49.738  12.631  1.00 27.68           C  
ATOM   1701  C   GLN C1146      -3.468  48.425  12.146  1.00 26.10           C  
ATOM   1702  O   GLN C1146      -2.880  48.370  11.067  1.00 26.44           O  
ATOM   1703  CB  GLN C1146      -3.044  50.862  12.471  1.00 26.83           C  
ATOM   1704  CG  GLN C1146      -3.661  52.222  12.208  1.00 29.23           C  
ATOM   1705  CD  GLN C1146      -2.662  53.362  12.334  1.00 29.00           C  
ATOM   1706  NE2 GLN C1146      -1.638  53.354  11.486  1.00 27.71           N  
ATOM   1707  OE1 GLN C1146      -2.813  54.237  13.182  1.00 29.32           O  
ATOM   1708  N   ALA C1147      -3.599  47.370  12.946  1.00 23.11           N  
ATOM   1709  CA  ALA C1147      -3.128  46.056  12.531  1.00 23.43           C  
ATOM   1710  C   ALA C1147      -4.128  44.960  12.905  1.00 25.25           C  
ATOM   1711  O   ALA C1147      -4.773  45.024  13.948  1.00 24.55           O  
ATOM   1712  CB  ALA C1147      -1.774  45.765  13.159  1.00 21.96           C  
ATOM   1713  N   TYR C1148      -4.260  43.962  12.038  1.00 25.84           N  
ATOM   1714  CA  TYR C1148      -5.154  42.840  12.297  1.00 25.54           C  
ATOM   1715  C   TYR C1148      -4.465  41.523  11.964  1.00 25.47           C  
ATOM   1716  O   TYR C1148      -4.060  41.297  10.824  1.00 25.66           O  
ATOM   1717  CB  TYR C1148      -6.426  42.973  11.466  1.00 26.50           C  
ATOM   1718  CG  TYR C1148      -7.393  41.830  11.679  1.00 28.97           C  
ATOM   1719  CD1 TYR C1148      -8.327  41.869  12.706  1.00 28.61           C  
ATOM   1720  CD2 TYR C1148      -7.356  40.701  10.866  1.00 29.57           C  
ATOM   1721  CE1 TYR C1148      -9.193  40.818  12.923  1.00 31.33           C  
ATOM   1722  CE2 TYR C1148      -8.226  39.639  11.077  1.00 32.03           C  
ATOM   1723  CZ  TYR C1148      -9.139  39.706  12.107  1.00 30.97           C  
ATOM   1724  OH  TYR C1148     -10.002  38.659  12.335  1.00 35.17           O  
ATOM   1725  N   PRO C1149      -4.335  40.632  12.960  1.00 26.32           N  
ATOM   1726  CA  PRO C1149      -3.592  39.371  12.845  1.00 28.22           C  
ATOM   1727  C   PRO C1149      -4.319  38.348  11.973  1.00 30.00           C  
ATOM   1728  O   PRO C1149      -5.003  37.461  12.486  1.00 31.75           O  
ATOM   1729  CB  PRO C1149      -3.474  38.895  14.291  1.00 27.21           C  
ATOM   1730  CG  PRO C1149      -4.696  39.444  14.948  1.00 26.54           C  
ATOM   1731  CD  PRO C1149      -4.948  40.783  14.293  1.00 27.36           C  
ATOM   1732  N   GLU C1150      -4.157  38.461  10.660  1.00 29.39           N  
ATOM   1733  CA  GLU C1150      -4.962  37.687   9.724  1.00 29.19           C  
ATOM   1734  C   GLU C1150      -4.611  36.196   9.665  1.00 28.78           C  
ATOM   1735  O   GLU C1150      -5.507  35.351   9.584  1.00 27.49           O  
ATOM   1736  CB  GLU C1150      -4.850  38.297   8.326  1.00 31.29           C  
ATOM   1737  CG  GLU C1150      -5.853  37.746   7.335  1.00 36.29           C  
ATOM   1738  CD  GLU C1150      -6.586  38.841   6.589  1.00 40.76           C  
ATOM   1739  OE1 GLU C1150      -6.739  39.948   7.150  1.00 43.00           O  
ATOM   1740  OE2 GLU C1150      -7.012  38.594   5.440  1.00 42.44           O1-
ATOM   1741  N   TYR C1151      -3.318  35.872   9.691  1.00 27.11           N  
ATOM   1742  CA  TYR C1151      -2.883  34.474   9.646  1.00 24.73           C  
ATOM   1743  C   TYR C1151      -1.989  34.098  10.818  1.00 23.54           C  
ATOM   1744  O   TYR C1151      -1.085  34.852  11.192  1.00 22.54           O  
ATOM   1745  CB  TYR C1151      -2.116  34.176   8.353  1.00 26.28           C  
ATOM   1746  CG  TYR C1151      -2.884  34.432   7.084  1.00 26.54           C  
ATOM   1747  CD1 TYR C1151      -3.791  33.497   6.595  1.00 28.40           C  
ATOM   1748  CD2 TYR C1151      -2.702  35.606   6.367  1.00 27.20           C  
ATOM   1749  CE1 TYR C1151      -4.493  33.728   5.430  1.00 28.82           C  
ATOM   1750  CE2 TYR C1151      -3.400  35.845   5.194  1.00 27.45           C  
ATOM   1751  CZ  TYR C1151      -4.293  34.905   4.732  1.00 28.88           C  
ATOM   1752  OH  TYR C1151      -4.992  35.143   3.567  1.00 29.84           O  
ATOM   1753  N   LEU C1152      -2.232  32.914  11.372  1.00 22.96           N  
ATOM   1754  CA  LEU C1152      -1.345  32.311  12.364  1.00 22.81           C  
ATOM   1755  C   LEU C1152      -0.532  31.168  11.748  1.00 21.67           C  
ATOM   1756  O   LEU C1152      -1.082  30.155  11.312  1.00 22.65           O  
ATOM   1757  CB  LEU C1152      -2.167  31.783  13.549  1.00 22.65           C  
ATOM   1758  CG  LEU C1152      -1.360  31.185  14.704  1.00 22.33           C  
ATOM   1759  CD1 LEU C1152      -0.511  32.267  15.347  1.00 22.89           C  
ATOM   1760  CD2 LEU C1152      -2.297  30.572  15.738  1.00 25.01           C  
ATOM   1761  N   ILE C1153       0.785  31.327  11.712  1.00 21.68           N  
ATOM   1762  CA  ILE C1153       1.636  30.343  11.050  1.00 22.04           C  
ATOM   1763  C   ILE C1153       2.471  29.570  12.073  1.00 24.45           C  
ATOM   1764  O   ILE C1153       3.179  30.173  12.886  1.00 24.33           O  
ATOM   1765  CB  ILE C1153       2.578  31.031  10.038  1.00 21.89           C  
ATOM   1766  CG1 ILE C1153       1.749  31.804   9.007  1.00 24.30           C  
ATOM   1767  CG2 ILE C1153       3.446  29.996   9.336  1.00 22.48           C  
ATOM   1768  CD1 ILE C1153       2.564  32.783   8.188  1.00 23.80           C  
ATOM   1769  N   THR C1154       2.373  28.239  12.032  1.00 23.44           N  
ATOM   1770  CA  THR C1154       3.168  27.364  12.900  1.00 22.65           C  
ATOM   1771  C   THR C1154       4.234  26.675  12.055  1.00 23.21           C  
ATOM   1772  O   THR C1154       3.921  26.120  11.002  1.00 22.87           O  
ATOM   1773  CB  THR C1154       2.284  26.272  13.569  1.00 23.50           C  
ATOM   1774  CG2 THR C1154       3.090  25.493  14.595  1.00 24.27           C  
ATOM   1775  OG1 THR C1154       1.166  26.882  14.227  1.00 24.01           O  
ATOM   1776  N   TYR C1155       5.488  26.708  12.515  1.00 22.94           N  
ATOM   1777  CA  TYR C1155       6.621  26.268  11.699  1.00 22.28           C  
ATOM   1778  C   TYR C1155       7.839  25.820  12.526  1.00 23.79           C  
ATOM   1779  O   TYR C1155       7.920  26.080  13.729  1.00 24.80           O  
ATOM   1780  CB  TYR C1155       7.048  27.404  10.758  1.00 20.60           C  
ATOM   1781  CG  TYR C1155       7.643  28.606  11.479  1.00 20.44           C  
ATOM   1782  CD1 TYR C1155       6.823  29.551  12.093  1.00 17.75           C  
ATOM   1783  CD2 TYR C1155       9.013  28.784  11.559  1.00 19.22           C  
ATOM   1784  CE1 TYR C1155       7.354  30.634  12.769  1.00 20.32           C  
ATOM   1785  CE2 TYR C1155       9.560  29.873  12.236  1.00 22.40           C  
ATOM   1786  CZ  TYR C1155       8.723  30.791  12.840  1.00 22.31           C  
ATOM   1787  OH  TYR C1155       9.249  31.860  13.537  1.00 23.43           O  
ATOM   1788  N   GLN C1156       8.782  25.147  11.868  1.00 23.52           N  
ATOM   1789  CA  GLN C1156      10.134  24.967  12.407  1.00 24.61           C  
ATOM   1790  C   GLN C1156      11.148  25.623  11.469  1.00 25.25           C  
ATOM   1791  O   GLN C1156      10.945  25.654  10.254  1.00 24.34           O  
ATOM   1792  CB  GLN C1156      10.477  23.474  12.537  1.00 27.11           C  
ATOM   1793  CG  GLN C1156       9.618  22.688  13.522  1.00 26.69           C  
ATOM   1794  CD  GLN C1156       9.623  21.200  13.224  1.00 28.99           C  
ATOM   1795  NE2 GLN C1156       9.743  20.382  14.265  1.00 28.29           N  
ATOM   1796  OE1 GLN C1156       9.522  20.791  12.068  1.00 31.28           O  
ATOM   1797  N   ILE C1157      12.238  26.155  12.016  1.00 24.50           N  
ATOM   1798  CA  ILE C1157      13.355  26.530  11.154  1.00 25.54           C  
ATOM   1799  C   ILE C1157      14.085  25.235  10.781  1.00 26.16           C  
ATOM   1800  O   ILE C1157      14.105  24.290  11.562  1.00 26.07           O  
ATOM   1801  CB  ILE C1157      14.348  27.514  11.856  1.00 23.81           C  
ATOM   1802  CG1 ILE C1157      14.895  26.904  13.146  1.00 21.81           C  
ATOM   1803  CG2 ILE C1157      13.647  28.845  12.160  1.00 23.83           C  
ATOM   1804  CD1 ILE C1157      16.080  27.691  13.744  1.00 21.25           C  
ATOM   1805  N   MET C1158      14.661  25.186   9.583  1.00 28.34           N  
ATOM   1806  CA  MET C1158      15.345  23.980   9.119  1.00 30.26           C  
ATOM   1807  C   MET C1158      16.862  24.141   9.095  1.00 31.90           C  
ATOM   1808  O   MET C1158      17.385  25.148   8.616  1.00 30.47           O  
ATOM   1809  CB  MET C1158      14.854  23.595   7.717  1.00 30.35           C  
ATOM   1810  CG  MET C1158      13.443  23.028   7.686  1.00 35.99           C  
ATOM   1811  SD  MET C1158      12.909  22.594   6.016  1.00 42.87           S  
ATOM   1812  CE  MET C1158      13.980  21.194   5.671  1.00 39.54           C  
ATOM   1813  N   ARG C1159      17.564  23.134   9.603  1.00 33.91           N  
ATOM   1814  CA  ARG C1159      19.020  23.143   9.592  1.00 34.72           C  
ATOM   1815  C   ARG C1159      19.516  23.086   8.152  1.00 35.82           C  
ATOM   1816  O   ARG C1159      19.038  22.281   7.351  1.00 35.25           O  
ATOM   1817  CB  ARG C1159      19.557  21.941  10.378  1.00 36.58           C  
ATOM   1818  CG  ARG C1159      21.067  21.955  10.594  1.00 37.77           C  
ATOM   1819  CD  ARG C1159      21.565  20.635  11.178  1.00 41.18           C  
ATOM   1820  NE  ARG C1159      21.018  20.375  12.508  1.00 43.66           N  
ATOM   1821  CZ  ARG C1159      21.599  20.761  13.641  1.00 47.04           C  
ATOM   1822  NH1 ARG C1159      21.030  20.483  14.809  1.00 46.63           N1+
ATOM   1823  NH2 ARG C1159      22.751  21.424  13.608  1.00 46.92           N  
ATOM   1824  N   PRO C1160      20.474  23.954   7.798  1.00 36.34           N  
ATOM   1825  CA  PRO C1160      21.056  23.922   6.451  1.00 39.51           C  
ATOM   1826  C   PRO C1160      21.772  22.597   6.211  1.00 42.01           C  
ATOM   1827  O   PRO C1160      22.329  22.011   7.136  1.00 41.27           O  
ATOM   1828  CB  PRO C1160      22.032  25.101   6.445  1.00 38.07           C  
ATOM   1829  CG  PRO C1160      21.551  25.996   7.539  1.00 37.58           C  
ATOM   1830  CD  PRO C1160      20.991  25.081   8.591  1.00 35.99           C  
ATOM   1831  N   GLU C1161      21.753  22.125   4.970  1.00 46.53           N  
ATOM   1832  CA  GLU C1161      22.455  20.898   4.621  1.00 50.06           C  
ATOM   1833  C   GLU C1161      23.750  21.197   3.880  1.00 51.49           C  
ATOM   1834  O   GLU C1161      24.838  21.073   4.444  1.00 53.50           O  
ATOM   1835  CB  GLU C1161      21.557  20.005   3.764  1.00 52.67           C  
ATOM   1836  CG  GLU C1161      20.387  19.416   4.530  1.00 55.97           C  
ATOM   1837  CD  GLU C1161      19.382  18.734   3.626  1.00 58.68           C  
ATOM   1838  OE1 GLU C1161      19.763  18.328   2.505  1.00 60.52           O  
ATOM   1839  OE2 GLU C1161      18.211  18.605   4.041  1.00 59.64           O1-
TER   
HETATM 1840  O   HOH C1201      15.442  40.159   1.843  1.00 32.76           O  
HETATM 1841  O   HOH C1202      11.551  20.128  10.479  1.00 37.02           O  
HETATM 1842  O   HOH C1203      -0.870  27.856  12.780  1.00 22.59           O  
HETATM 1843  O   HOH C1204      20.918  44.117   7.391  1.00 52.97           O  
HETATM 1844  O   HOH C1205      17.568  25.864   6.014  1.00 31.14           O  
HETATM 1845  O   HOH C1206      -0.298  54.901  14.220  1.00 36.06           O  
HETATM 1846  O   HOH C1207       6.763  53.947   3.052  1.00 31.76           O  
HETATM 1847  O   HOH C1208      13.561  21.581  11.635  1.00 27.54           O  
HETATM 1848  O   HOH C1209      12.136  43.362   7.056  1.00 25.58           O  
HETATM 1849  O   HOH C1210      14.877  43.939   7.649  1.00 27.37           O  
HETATM 1850  O   HOH C1211      -9.021  57.114  16.725  1.00 50.78           O  
HETATM 1851  O   HOH C1212       0.575  58.716  17.159  1.00 57.97           O  
HETATM 1852  O   HOH C1213      21.431  48.501   6.728  1.00 55.96           O  
HETATM 1853  O   HOH C1214      16.042  20.667  10.569  1.00 30.26           O  
HETATM 1854  O   HOH C1215      -3.289  50.974  21.130  1.00 49.73           O  
HETATM 1855  O   HOH C1216      18.252  19.505  16.231  1.00 54.06           O  
HETATM 1856  O   HOH C1217      17.985  19.093  12.129  1.00 43.98           O  
HETATM 1857  O   HOH C1218       8.646  17.512  12.030  1.00 54.38           O  
HETATM 1858  O   HOH C1219      -2.647  35.899   1.229  1.00 40.71           O  
HETATM 1859  O   HOH C1220      -1.136  57.612  15.420  1.00 52.19           O  
HETATM 1860  O   HOH C1221       1.542  51.252  20.598  1.00 38.66           O  
HETATM 1861  O   HOH C1222      -3.538  63.032   8.746  1.00 55.02           O  
HETATM 1862  O   HOH C1223      -3.035  54.255  21.396  1.00 62.03           O  
CONECT 1298 1299 1304 1311
CONECT 1299 1298 1300
CONECT 1300 1299 1301 1302
CONECT 1301 1300
CONECT 1302 1300 1303 1316
CONECT 1303 1302 1304 1312
CONECT 1304 1298 1303 1305
CONECT 1305 1304 1306
CONECT 1306 1305 1307
CONECT 1307 1306 1308 1311
CONECT 1308 1307 1309 1310
CONECT 1309 1308
CONECT 1310 1308
CONECT 1311 1298 1307
CONECT 1312 1303 1313 1314
CONECT 1313 1312
CONECT 1314 1312 1315
CONECT 1315 1314 1316
CONECT 1316 1302 1315
CONECT 1317 1321
CONECT 1318 1321
CONECT 1319 1321
CONECT 1320 1321
CONECT 1321 1317 1318 1319 1320
CONECT 1322 1326
CONECT 1323 1326
CONECT 1324 1326
CONECT 1325 1326
CONECT 1326 1322 1323 1324 1325
END
