# Supplementary material for: Solvent-Site Prediction for Fragment Docking and Its Implication on Fragment-Based Drug Discovery
Source: J Chem Inf Model. 2025 Nov 24;65(23):12959–77. doi: 10.1021/acs.jcim.5c02352 (PMC12690578; doi:10.1021/acs.jcim.5c02352)
Supplement: Supplementary file 3 [file ci5c02352_si_003.zip › Frag2Lead_dataset/2015-17/frag.sdf]

frag.A
 OpenBabel12052210053D

 12 13  0  0  0  0  0  0  0  0999 V2000
  -23.6520   44.8880    9.7640 C   0  0  0  0  0  0  0  0  0  0  0  0
  -24.9580   44.9750   10.5080 C   0  0  0  0  0  0  0  0  0  0  0  0
  -25.8370   45.9540   10.2410 C   0  0  0  0  0  0  0  0  0  0  0  0
  -27.0900   46.0640   10.9350 C   0  0  0  0  0  0  0  0  0  0  0  0
  -28.0310   47.0690   10.6860 C   0  0  0  0  0  0  0  0  0  0  0  0
  -29.2210   47.1130   11.3930 C   0  0  0  0  0  0  0  0  0  0  0  0
  -29.4930   46.1640   12.3560 C   0  0  0  0  0  0  0  0  0  0  0  0
  -28.5800   45.1540   12.6250 C   0  0  0  0  0  0  0  0  0  0  0  0
  -27.3780   45.1040   11.9170 C   0  0  0  0  0  0  0  0  0  0  0  0
  -26.4460   44.1020   12.1700 N   0  0  0  0  0  0  0  0  0  0  0  0
  -25.2530   43.9720   11.5320 C   0  0  0  0  0  0  0  0  0  0  0  0
  -24.5040   43.0450   11.8360 O   0  0  0  0  0  0  0  0  0  0  0  0
  1  2  1  0  0  0  0
  2  3  2  0  0  0  0
  2 11  1  0  0  0  0
  3  4  1  0  0  0  0
  4  5  2  0  0  0  0
  4  9  1  0  0  0  0
  5  6  1  0  0  0  0
  6  7  2  0  0  0  0
  7  8  1  0  0  0  0
  8  9  2  0  0  0  0
  9 10  1  0  0  0  0
 10 11  1  0  0  0  0
 11 12  2  0  0  0  0
M  END
$$$$
