# Supplementary material for: Solvent-Site Prediction for Fragment Docking and Its Implication on Fragment-Based Drug Discovery
Source: J Chem Inf Model. 2025 Nov 24;65(23):12959–77. doi: 10.1021/acs.jcim.5c02352 (PMC12690578; doi:10.1021/acs.jcim.5c02352)
Supplement: Supplementary file 3 [file ci5c02352_si_003.zip › Frag2Lead_dataset/2015-17/lead.sdf]

lead.A
 OpenBabel12052210053D

 36 40  0  0  1  0  0  0  0  0999 V2000
  -26.6360   50.0630    9.3540 N   0  0  0  0  0  0  0  0  0  0  0  0
  -29.4390   50.0060    6.8190 C   0  0  0  0  0  0  0  0  0  0  0  0
  -31.3930   42.9600   11.8470 O   0  0  0  0  0  0  0  0  0  0  0  0
  -28.5590   49.6140    7.9810 C   0  0  0  0  0  0  0  0  0  0  0  0
  -29.1680   43.8220   13.3740 N   0  0  0  0  0  0  0  0  0  0  0  0
  -30.2310   43.9060    5.4460 O   0  0  0  0  0  0  0  0  0  0  0  0
  -27.4430   50.3580    8.3270 C   0  0  0  0  0  0  0  0  0  0  0  0
  -32.3360   41.6570   15.1760 N   0  3  0  0  0  0  0  0  0  0  0  0
  -29.2870   41.9530    6.6210 O   0  0  0  0  0  0  0  0  0  0  0  0
  -26.9310   48.9760   10.0790 C   0  0  0  0  0  0  0  0  0  0  0  0
  -26.6630   43.9870   12.1320 N   0  0  0  0  0  0  0  0  0  0  0  0
  -24.6340   43.0610   11.9620 O   0  0  0  0  0  0  0  0  0  0  0  0
  -28.0200   48.1460    9.8280 C   0  0  0  0  0  0  0  0  0  0  0  0
  -28.8340   48.4970    8.7550 C   0  0  0  0  0  0  0  0  0  0  0  0
  -28.3100   46.9510   10.6690 C   0  0  0  0  0  0  0  0  0  0  0  0
  -29.5580   46.8610   11.2770 C   0  0  0  0  0  0  0  0  0  0  0  0
  -29.8420   45.8350   12.1580 C   0  0  0  0  0  0  0  0  0  0  0  0
  -28.8990   44.8550   12.4790 C   0  0  0  0  0  0  0  0  0  0  0  0
  -30.4600   43.4940   13.9630 C   0  0  2  0  0  0  0  0  0  0  0  0
  -30.2910   43.0280   15.4080 C   0  0  0  0  0  0  0  0  0  0  0  0
  -31.6170   42.6220   16.0150 C   0  0  0  0  0  0  0  0  0  0  0  0
  -32.5080   42.0430   13.7780 C   0  0  0  0  0  0  0  0  0  0  0  0
  -31.1620   42.4120   13.1520 C   0  0  1  0  0  0  0  0  0  0  0  0
  -31.5890   41.9910   10.8120 C   0  0  0  0  0  0  0  0  0  0  0  0
  -31.4790   42.7270    9.5000 C   0  0  0  0  0  0  0  0  0  0  0  0
  -30.0670   43.2610    9.2890 C   0  0  0  0  0  0  0  0  0  0  0  0
  -29.8620   44.0830    8.0280 C   0  0  0  0  0  0  0  0  0  0  0  0
  -31.8170   42.5050    6.9880 C   0  0  0  0  0  0  0  0  0  0  0  0
  -31.8400   41.7960    8.3450 C   0  0  0  0  0  0  0  0  0  0  0  0
  -27.6420   44.9330   11.8570 C   0  0  0  0  0  0  0  0  0  0  0  0
  -25.4220   43.9290   11.5940 C   0  0  0  0  0  0  0  0  0  0  0  0
  -25.1210   44.9500   10.6150 C   0  0  0  0  0  0  0  0  0  0  0  0
  -23.7980   44.9020    9.8940 C   0  0  0  0  0  0  0  0  0  0  0  0
  -26.0490   45.9140   10.3200 C   0  0  0  0  0  0  0  0  0  0  0  0
  -27.3550   45.9640   10.9400 C   0  0  0  0  0  0  0  0  0  0  0  0
  -30.1870   43.0750    6.6170 S   0  0  0  0  0  0  0  0  0  0  0  0
  1  7  2  0  0  0  0
  1 10  1  0  0  0  0
  2  4  1  0  0  0  0
  3 24  1  0  0  0  0
  4  7  1  0  0  0  0
  4 14  2  0  0  0  0
  5 18  1  0  0  0  0
  6 36  2  0  0  0  0
  8 21  1  0  0  0  0
  8 22  1  0  0  0  0
  9 36  2  0  0  0  0
 10 13  2  0  0  0  0
 11 30  1  0  0  0  0
 11 31  1  0  0  0  0
 12 31  2  0  0  0  0
 13 14  1  0  0  0  0
 13 15  1  0  0  0  0
 15 16  2  0  0  0  0
 15 35  1  0  0  0  0
 16 17  1  0  0  0  0
 17 18  2  0  0  0  0
 18 30  1  0  0  0  0
 19  5  1  6  0  0  0
 19 20  1  0  0  0  0
 19 23  1  0  0  0  0
 20 21  1  0  0  0  0
 22 23  1  0  0  0  0
 23  3  1  6  0  0  0
 24 25  1  0  0  0  0
 25 26  1  0  0  0  0
 25 29  1  0  0  0  0
 26 27  1  0  0  0  0
 27 36  1  0  0  0  0
 28 29  1  0  0  0  0
 28 36  1  0  0  0  0
 30 35  2  0  0  0  0
 31 32  1  0  0  0  0
 32 33  1  0  0  0  0
 32 34  2  0  0  0  0
 34 35  1  0  0  0  0
M  CHG  1   8   1
M  END
$$$$
