# Supplementary material for: Solvent-Site Prediction for Fragment Docking and Its Implication on Fragment-Based Drug Discovery
Source: J Chem Inf Model. 2025 Nov 24;65(23):12959–77. doi: 10.1021/acs.jcim.5c02352 (PMC12690578; doi:10.1021/acs.jcim.5c02352)
Supplement: Supplementary file 3 [file ci5c02352_si_003.zip › Frag2Lead_dataset/2015-17/rec-frag.pdb]

ATOM      1  N   SER A 979      12.782  45.718  -3.250  1.00 53.89      A    N  
ANISOU    1  N   SER A 979     5918   8062   6494   -559    137   -372  A    N  
ATOM      2  CA  SER A 979      13.160  45.976  -4.667  1.00 55.48      A    C  
ANISOU    2  CA  SER A 979     6136   8238   6705   -593    137   -354  A    C  
ATOM      3  C   SER A 979      11.950  46.413  -5.488  1.00 58.27      A    C  
ANISOU    3  C   SER A 979     6561   8444   7133   -608    133   -331  A    C  
ATOM      4  O   SER A 979      10.813  46.334  -5.023  1.00 56.54      A    O  
ANISOU    4  O   SER A 979     6381   8140   6960   -578    130   -329  A    O  
ATOM      5  CB  SER A 979      13.762  44.715  -5.287  1.00 54.64      A    C  
ANISOU    5  CB  SER A 979     6001   8196   6561   -518    138   -322  A    C  
ATOM      6  OG  SER A 979      12.782  43.698  -5.411  1.00 52.46      A    O  
ANISOU    6  OG  SER A 979     5765   7840   6326   -436    137   -291  A    O  
ATOM      7  N   MET A 980      12.207  46.866  -6.714  1.00 61.94      A    N  
ANISOU    7  N   MET A 980     7037   8892   7605   -655    133   -309  A    N  
ATOM      8  CA  MET A 980      11.141  47.253  -7.643  1.00 64.17      A    C  
ANISOU    8  CA  MET A 980     7374   9058   7947   -667    127   -271  A    C  
ATOM      9  C   MET A 980      10.257  46.056  -8.001  1.00 56.84      A    C  
ANISOU    9  C   MET A 980     6472   8094   7029   -583    122   -246  A    C  
ATOM     10  O   MET A 980       9.043  46.197  -8.136  1.00 54.88      A    O  
ANISOU   10  O   MET A 980     6269   7749   6832   -571    117   -228  A    O  
ATOM     11  CB  MET A 980      11.737  47.869  -8.918  1.00 71.79      A    C  
ANISOU   11  CB  MET A 980     8330  10047   8900   -734    128   -240  A    C  
ATOM     12  CG  MET A 980      10.715  48.329  -9.955  1.00 78.76      A    C  
ANISOU   12  CG  MET A 980     9256  10833   9833   -750    121   -183  A    C  
ATOM     13  SD  MET A 980       9.620  49.643  -9.375  1.00 88.91      A    S  
ANISOU   13  SD  MET A 980    10591  11969  11220   -786    124   -176  A    S  
ATOM     14  CE  MET A 980      10.764  51.021  -9.279  1.00 87.96      A    C  
ANISOU   14  CE  MET A 980    10446  11865  11110   -898    141   -193  A    C  
ATOM     15  N   GLN A 981      10.871  44.884  -8.146  1.00 53.43      A    N  
ANISOU   15  N   GLN A 981     6009   7739   6553   -526    126   -250  A    N  
ATOM     16  CA  GLN A 981      10.141  43.654  -8.459  1.00 53.43      A    C  
ANISOU   16  CA  GLN A 981     6028   7702   6568   -451    130   -238  A    C  
ATOM     17  C   GLN A 981       9.155  43.288  -7.344  1.00 46.52      A    C  
ANISOU   17  C   GLN A 981     5182   6761   5729   -403    129   -239  A    C  
ATOM     18  O   GLN A 981       8.051  42.809  -7.614  1.00 45.04      A    O  
ANISOU   18  O   GLN A 981     5034   6501   5578   -372    129   -227  A    O  
ATOM     19  CB  GLN A 981      11.108  42.484  -8.690  1.00 58.34      A    C  
ANISOU   19  CB  GLN A 981     6605   8411   7151   -395    142   -249  A    C  
ATOM     20  CG  GLN A 981      12.014  42.619  -9.913  1.00 63.23      A    C  
ANISOU   20  CG  GLN A 981     7189   9107   7728   -434    146   -255  A    C  
ATOM     21  CD  GLN A 981      13.249  43.481  -9.674  1.00 67.86      A    C  
ANISOU   21  CD  GLN A 981     7730   9787   8265   -494    143   -265  A    C  
ATOM     22  NE2 GLN A 981      13.905  43.288  -8.532  1.00 67.69      A    N  
ANISOU   22  NE2 GLN A 981     7672   9825   8219   -466    145   -279  A    N  
ATOM     23  OE1 GLN A 981      13.604  44.314 -10.510  1.00 73.53      A    O  
ANISOU   23  OE1 GLN A 981     8440  10531   8964   -570    139   -256  A    O  
ATOM     24  N   GLU A 982       9.564  43.509  -6.097  1.00 43.20      A    N  
ANISOU   24  N   GLU A 982     4737   6384   5292   -402    128   -256  A    N  
ATOM     25  CA  GLU A 982       8.705  43.255  -4.937  1.00 41.92      A    C  
ANISOU   25  CA  GLU A 982     4591   6185   5152   -366    127   -257  A    C  
ATOM     26  C   GLU A 982       7.584  44.285  -4.842  1.00 40.03      A    C  
ANISOU   26  C   GLU A 982     4395   5849   4962   -410    120   -268  A    C  
ATOM     27  O   GLU A 982       6.456  43.942  -4.496  1.00 36.50      A    O  
ANISOU   27  O   GLU A 982     3979   5339   4547   -376    118   -260  A    O  
ATOM     28  CB  GLU A 982       9.527  43.238  -3.647  1.00 41.90      A    C  
ANISOU   28  CB  GLU A 982     4533   6284   5101   -359    129   -272  A    C  
ATOM     29  CG  GLU A 982      10.472  42.049  -3.562  1.00 43.88      A    C  
ANISOU   29  CG  GLU A 982     4736   6624   5312   -290    136   -246  A    C  
ATOM     30  CD  GLU A 982      11.443  42.131  -2.398  1.00 45.41      A    C  
ANISOU   30  CD  GLU A 982     4859   6951   5442   -290    136   -252  A    C  
ATOM     31  OE1 GLU A 982      11.605  43.224  -1.811  1.00 46.48      A    O  
ANISOU   31  OE1 GLU A 982     4977   7124   5556   -361    132   -295  A    O  
ATOM     32  OE2 GLU A 982      12.054  41.091  -2.078  1.00 43.21      A    O1-
ANISOU   32  OE2 GLU A 982     4537   6744   5137   -217    142   -215  A    O1-
ATOM     33  N   GLU A 983       7.896  45.542  -5.151  1.00 40.30      A    N  
ANISOU   33  N   GLU A 983     4431   5872   5010   -483    120   -284  A    N  
ATOM     34  CA  GLU A 983       6.872  46.584  -5.230  1.00 42.10      A    C  
ANISOU   34  CA  GLU A 983     4699   5994   5301   -520    118   -287  A    C  
ATOM     35  C   GLU A 983       5.829  46.248  -6.300  1.00 38.37      A    C  
ANISOU   35  C   GLU A 983     4267   5448   4861   -494    110   -242  A    C  
ATOM     36  O   GLU A 983       4.635  46.471  -6.095  1.00 35.38      A    O  
ANISOU   36  O   GLU A 983     3921   4992   4529   -479    107   -238  A    O  
ATOM     37  CB  GLU A 983       7.497  47.949  -5.527  1.00 48.84      A    C  
ANISOU   37  CB  GLU A 983     5544   6836   6174   -605    124   -301  A    C  
ATOM     38  CG  GLU A 983       8.290  48.534  -4.368  1.00 55.24      A    C  
ANISOU   38  CG  GLU A 983     6315   7709   6963   -650    136   -365  A    C  
ATOM     39  CD  GLU A 983       9.053  49.790  -4.753  1.00 63.73      A    C  
ANISOU   39  CD  GLU A 983     7379   8774   8058   -743    148   -382  A    C  
ATOM     40  OE1 GLU A 983       8.599  50.516  -5.667  1.00 68.11      A    O  
ANISOU   40  OE1 GLU A 983     7969   9233   8674   -773    149   -342  A    O  
ATOM     41  OE2 GLU A 983      10.110  50.054  -4.136  1.00 69.28      A    O1-
ANISOU   41  OE2 GLU A 983     8035   9570   8716   -789    159   -431  A    O1-
ATOM     42  N   ASP A 984       6.287  45.717  -7.433  1.00 36.47      A    N  
ANISOU   42  N   ASP A 984     4019   5245   4592   -489    109   -214  A    N  
ATOM     43  CA  ASP A 984       5.387  45.247  -8.487  1.00 36.88      A    C  
ANISOU   43  CA  ASP A 984     4096   5260   4657   -468    105   -181  A    C  
ATOM     44  C   ASP A 984       4.503  44.082  -8.013  1.00 33.37      A    C  
ANISOU   44  C   ASP A 984     3668   4789   4220   -402    108   -190  A    C  
ATOM     45  O   ASP A 984       3.333  44.007  -8.384  1.00 31.32      A    O  
ANISOU   45  O   ASP A 984     3437   4474   3988   -391    104   -174  A    O  
ATOM     46  CB  ASP A 984       6.170  44.834  -9.738  1.00 39.12      A    C  
ANISOU   46  CB  ASP A 984     4353   5612   4896   -482    107   -166  A    C  
ATOM     47  CG  ASP A 984       6.735  46.029 -10.510  1.00 42.25      A    C  
ANISOU   47  CG  ASP A 984     4738   6026   5290   -556    102   -136  A    C  
ATOM     48  OD1 ASP A 984       6.572  47.186 -10.071  1.00 42.96      A    O  
ANISOU   48  OD1 ASP A 984     4841   6058   5422   -597    101   -128  A    O  
ATOM     49  OD2 ASP A 984       7.350  45.802 -11.566  1.00 45.98      A    O1-
ANISOU   49  OD2 ASP A 984     5182   6567   5719   -577    103   -122  A    O1-
ATOM     50  N   THR A 985       5.069  43.181  -7.206  1.00 31.76      A    N  
ANISOU   50  N   THR A 985     3444   4630   3992   -359    117   -209  A    N  
ATOM     51  CA  THR A 985       4.316  42.060  -6.638  1.00 30.25      A    C  
ANISOU   51  CA  THR A 985     3268   4410   3814   -300    124   -208  A    C  
ATOM     52  C   THR A 985       3.168  42.547  -5.754  1.00 29.48      A    C  
ANISOU   52  C   THR A 985     3196   4255   3749   -300    116   -212  A    C  
ATOM     53  O   THR A 985       2.032  42.110  -5.916  1.00 27.70      A    O  
ANISOU   53  O   THR A 985     2997   3978   3547   -280    117   -204  A    O  
ATOM     54  CB  THR A 985       5.216  41.111  -5.811  1.00 30.57      A    C  
ANISOU   54  CB  THR A 985     3273   4512   3828   -251    135   -210  A    C  
ATOM     55  CG2 THR A 985       4.398  39.942  -5.232  1.00 29.40      A    C  
ANISOU   55  CG2 THR A 985     3142   4323   3704   -192    146   -195  A    C  
ATOM     56  OG1 THR A 985       6.254  40.587  -6.644  1.00 31.48      A    O  
ANISOU   56  OG1 THR A 985     3361   4681   3919   -241    146   -212  A    O  
ATOM     57  N   PHE A 986       3.467  43.447  -4.821  1.00 29.92      A    N  
ANISOU   57  N   PHE A 986     3237   4327   3803   -328    112   -233  A    N  
ATOM     58  CA  PHE A 986       2.430  43.979  -3.938  1.00 32.58      A    C  
ANISOU   58  CA  PHE A 986     3590   4618   4171   -331    108   -250  A    C  
ATOM     59  C   PHE A 986       1.392  44.815  -4.697  1.00 32.03      A    C  
ANISOU   59  C   PHE A 986     3553   4464   4150   -353    102   -240  A    C  
ATOM     60  O   PHE A 986       0.225  44.850  -4.307  1.00 31.86      A    O  
ANISOU   60  O   PHE A 986     3551   4397   4157   -336     99   -244  A    O  
ATOM     61  CB  PHE A 986       3.038  44.788  -2.788  1.00 33.63      A    C  
ANISOU   61  CB  PHE A 986     3690   4798   4289   -363    111   -293  A    C  
ATOM     62  CG  PHE A 986       3.814  43.957  -1.800  1.00 34.53      A    C  
ANISOU   62  CG  PHE A 986     3761   5011   4348   -333    115   -293  A    C  
ATOM     63  CD1 PHE A 986       3.280  42.782  -1.277  1.00 34.59      A    C  
ANISOU   63  CD1 PHE A 986     3770   5027   4346   -275    116   -263  A    C  
ATOM     64  CD2 PHE A 986       5.068  44.363  -1.371  1.00 35.22      A    C  
ANISOU   64  CD2 PHE A 986     3800   5188   4391   -364    118   -317  A    C  
ATOM     65  CE1 PHE A 986       3.989  42.025  -0.361  1.00 34.96      A    C  
ANISOU   65  CE1 PHE A 986     3771   5168   4345   -241    120   -244  A    C  
ATOM     66  CE2 PHE A 986       5.778  43.613  -0.450  1.00 36.03      A    C  
ANISOU   66  CE2 PHE A 986     3852   5399   4437   -331    120   -306  A    C  
ATOM     67  CZ  PHE A 986       5.240  42.442   0.054  1.00 35.94      A    C  
ANISOU   67  CZ  PHE A 986     3841   5392   4419   -266    121   -263  A    C  
ATOM     68  N  AARG A 987       1.814  45.480  -5.769  0.50 32.53      A    N  
ANISOU   68  N  AARG A 987     3620   4517   4223   -390     99   -219  A    N  
ATOM     69  N  BARG A 987       1.823  45.479  -5.769  0.50 32.40      A    N  
ANISOU   69  N  BARG A 987     3602   4500   4206   -390     99   -219  A    N  
ATOM     70  CA AARG A 987       0.879  46.222  -6.606  0.50 33.26      A    C  
ANISOU   70  CA AARG A 987     3735   4540   4360   -405     92   -187  A    C  
ATOM     71  CA BARG A 987       0.914  46.229  -6.632  0.50 33.02      A    C  
ANISOU   71  CA BARG A 987     3704   4511   4329   -406     92   -186  A    C  
ATOM     72  C  AARG A 987      -0.106  45.281  -7.288  0.50 31.22      A    C  
ANISOU   72  C  AARG A 987     3492   4276   4093   -370     88   -162  A    C  
ATOM     73  C  BARG A 987      -0.091  45.292  -7.297  0.50 31.13      A    C  
ANISOU   73  C  BARG A 987     3480   4264   4081   -370     88   -162  A    C  
ATOM     74  O  AARG A 987      -1.305  45.560  -7.326  0.50 29.96      A    O  
ANISOU   74  O  AARG A 987     3349   4067   3966   -358     83   -150  A    O  
ATOM     75  O  BARG A 987      -1.288  45.582  -7.329  0.50 29.93      A    O  
ANISOU   75  O  BARG A 987     3345   4063   3962   -359     83   -150  A    O  
ATOM     76  CB AARG A 987       1.615  47.050  -7.651  0.50 35.57      A    C  
ANISOU   76  CB AARG A 987     4018   4837   4656   -455     90   -153  A    C  
ATOM     77  CB BARG A 987       1.699  47.004  -7.692  0.50 35.09      A    C  
ANISOU   77  CB BARG A 987     3956   4782   4591   -456     90   -153  A    C  
ATOM     78  CG AARG A 987       0.673  47.849  -8.531  0.50 37.00      A    C  
ANISOU   78  CG AARG A 987     4216   4955   4884   -466     83    -99  A    C  
ATOM     79  CG BARG A 987       0.874  48.029  -8.453  0.50 36.42      A    C  
ANISOU   79  CG BARG A 987     4141   4882   4815   -475     84   -103  A    C  
ATOM     80  CD AARG A 987       1.337  49.107  -9.054  0.50 38.50      A    C  
ANISOU   80  CD AARG A 987     4398   5120   5106   -523     86    -66  A    C  
ATOM     81  CD BARG A 987       1.755  48.936  -9.303  0.50 37.27      A    C  
ANISOU   81  CD BARG A 987     4235   4996   4928   -532     86    -62  A    C  
ATOM     82  NE AARG A 987       0.354  50.036  -9.593  0.50 39.23      A    N  
ANISOU   82  NE AARG A 987     4505   5134   5265   -524     82     -6  A    N  
ATOM     83  NE BARG A 987       2.790  49.598  -8.512  0.50 37.61      A    N  
ANISOU   83  NE BARG A 987     4266   5040   4981   -574     98   -107  A    N  
ATOM     84  CZ AARG A 987      -0.119  49.987 -10.833  0.50 39.40      A    C  
ANISOU   84  CZ AARG A 987     4520   5177   5273   -522     70     69  A    C  
ATOM     85  CZ BARG A 987       4.095  49.404  -8.670  0.50 36.72      A    C  
ANISOU   85  CZ BARG A 987     4127   5008   4817   -607    102   -121  A    C  
ATOM     86  NH1AARG A 987       0.303  49.053 -11.680  0.50 38.05      A    N1+
ANISOU   86  NH1AARG A 987     4329   5102   5023   -526     64     79  A    N1+
ATOM     87  NH1BARG A 987       4.540  48.575  -9.601  0.50 36.42      A    N1+
ANISOU   87  NH1BARG A 987     4073   5047   4718   -598     95    -95  A    N1+
ATOM     88  NH2AARG A 987      -1.010  50.882 -11.224  0.50 40.00      A    N  
ANISOU   88  NH2AARG A 987     4600   5183   5412   -516     67    133  A    N  
ATOM     89  NH2BARG A 987       4.956  50.050  -7.899  0.50 36.59      A    N  
ANISOU   89  NH2BARG A 987     4094   4999   4807   -651    115   -168  A    N  
ATOM     90  N   GLU A 988       0.397  44.167  -7.818  1.00 30.30      A    N  
ANISOU   90  N   GLU A 988     3365   4211   3933   -354     94   -161  A    N  
ATOM     91  CA  GLU A 988      -0.477  43.141  -8.405  1.00 29.80      A    C  
ANISOU   91  CA  GLU A 988     3314   4146   3863   -328     98   -156  A    C  
ATOM     92  C   GLU A 988      -1.435  42.586  -7.351  1.00 28.91      A    C  
ANISOU   92  C   GLU A 988     3218   3999   3768   -292    102   -174  A    C  
ATOM     93  O   GLU A 988      -2.627  42.419  -7.620  1.00 28.26      A    O  
ANISOU   93  O   GLU A 988     3149   3890   3697   -285    100   -167  A    O  
ATOM     94  CB  GLU A 988       0.318  42.005  -9.066  1.00 29.72      A    C  
ANISOU   94  CB  GLU A 988     3286   4189   3817   -317    113   -170  A    C  
ATOM     95  CG  GLU A 988      -0.575  40.855  -9.535  1.00 29.33      A    C  
ANISOU   95  CG  GLU A 988     3246   4130   3767   -296    127   -184  A    C  
ATOM     96  CD  GLU A 988       0.066  39.948 -10.567  1.00 31.21      A    C  
ANISOU   96  CD  GLU A 988     3462   4416   3978   -299    146   -207  A    C  
ATOM     97  OE1 GLU A 988       1.208  40.212 -11.000  1.00 31.97      A    O  
ANISOU   97  OE1 GLU A 988     3533   4562   4049   -314    145   -207  A    O  
ATOM     98  OE2 GLU A 988      -0.590  38.959 -10.957  1.00 31.02      A    O1-
ANISOU   98  OE2 GLU A 988     3443   4382   3959   -289    164   -234  A    O1-
ATOM     99  N   LEU A 989      -0.918  42.328  -6.147  1.00 29.20      A    N  
ANISOU   99  N   LEU A 989     3246   4049   3798   -274    107   -193  A    N  
ATOM    100  CA  LEU A 989      -1.758  41.901  -5.028  1.00 28.02      A    C  
ANISOU  100  CA  LEU A 989     3105   3882   3658   -246    110   -203  A    C  
ATOM    101  C   LEU A 989      -2.903  42.886  -4.795  1.00 27.43      A    C  
ANISOU  101  C   LEU A 989     3042   3762   3615   -259     99   -209  A    C  
ATOM    102  O   LEU A 989      -4.058  42.484  -4.692  1.00 25.20      A    O  
ANISOU  102  O   LEU A 989     2773   3458   3342   -243     99   -208  A    O  
ATOM    103  CB  LEU A 989      -0.932  41.741  -3.740  1.00 28.98      A    C  
ANISOU  103  CB  LEU A 989     3201   4050   3759   -233    113   -214  A    C  
ATOM    104  CG  LEU A 989      -1.722  41.393  -2.471  1.00 29.59      A    C  
ANISOU  104  CG  LEU A 989     3276   4131   3835   -212    115   -219  A    C  
ATOM    105  CD1 LEU A 989      -2.369  40.021  -2.595  1.00 29.00      A    C  
ANISOU  105  CD1 LEU A 989     3217   4035   3765   -178    128   -195  A    C  
ATOM    106  CD2 LEU A 989      -0.838  41.475  -1.235  1.00 28.99      A    C  
ANISOU  106  CD2 LEU A 989     3161   4129   3725   -209    116   -228  A    C  
ATOM    107  N   ARG A 990      -2.584  44.177  -4.715  1.00 27.46      A    N  
ANISOU  107  N   ARG A 990     3040   3750   3641   -287     92   -218  A    N  
ATOM    108  CA  ARG A 990      -3.609  45.195  -4.472  1.00 27.07      A    C  
ANISOU  108  CA  ARG A 990     2999   3647   3639   -292     87   -227  A    C  
ATOM    109  C   ARG A 990      -4.661  45.209  -5.576  1.00 26.34      A    C  
ANISOU  109  C   ARG A 990     2920   3525   3563   -284     79   -187  A    C  
ATOM    110  O   ARG A 990      -5.854  45.286  -5.295  1.00 27.18      A    O  
ANISOU  110  O   ARG A 990     3031   3606   3688   -265     77   -192  A    O  
ATOM    111  CB  ARG A 990      -2.979  46.582  -4.295  1.00 27.96      A    C  
ANISOU  111  CB  ARG A 990     3102   3731   3789   -328     89   -245  A    C  
ATOM    112  CG  ARG A 990      -2.140  46.703  -3.031  1.00 28.87      A    C  
ANISOU  112  CG  ARG A 990     3193   3892   3884   -343     98   -300  A    C  
ATOM    113  CD  ARG A 990      -1.768  48.147  -2.728  1.00 29.96      A    C  
ANISOU  113  CD  ARG A 990     3320   3988   4072   -387    108   -339  A    C  
ATOM    114  NE  ARG A 990      -0.923  48.761  -3.754  1.00 30.23      A    N  
ANISOU  114  NE  ARG A 990     3359   4003   4122   -424    109   -305  A    N  
ATOM    115  CZ  ARG A 990       0.409  48.693  -3.802  1.00 31.63      A    C  
ANISOU  115  CZ  ARG A 990     3516   4240   4259   -456    113   -313  A    C  
ATOM    116  NH1 ARG A 990       1.100  48.009  -2.895  1.00 32.38      A    N1+
ANISOU  116  NH1 ARG A 990     3584   4423   4295   -450    115   -348  A    N1+
ATOM    117  NH2 ARG A 990       1.061  49.313  -4.777  1.00 32.32      A    N  
ANISOU  117  NH2 ARG A 990     3607   4309   4363   -495    114   -278  A    N  
ATOM    118  N   ILE A 991      -4.217  45.094  -6.825  1.00 26.91      A    N  
ANISOU  118  N   ILE A 991     2990   3615   3617   -300     76   -151  A    N  
ATOM    119  CA  ILE A 991      -5.126  45.031  -7.977  1.00 26.97      A    C  
ANISOU  119  CA  ILE A 991     2998   3626   3622   -298     69   -110  A    C  
ATOM    120  C   ILE A 991      -6.069  43.825  -7.869  1.00 25.64      A    C  
ANISOU  120  C   ILE A 991     2836   3477   3429   -275     75   -128  A    C  
ATOM    121  O   ILE A 991      -7.290  43.957  -8.033  1.00 25.81      A    O  
ANISOU  121  O   ILE A 991     2856   3489   3459   -265     69   -116  A    O  
ATOM    122  CB  ILE A 991      -4.339  45.001  -9.312  1.00 27.58      A    C  
ANISOU  122  CB  ILE A 991     3061   3748   3668   -327     67    -74  A    C  
ATOM    123  CG1 ILE A 991      -3.630  46.343  -9.546  1.00 30.13      A    C  
ANISOU  123  CG1 ILE A 991     3378   4044   4024   -357     62    -40  A    C  
ATOM    124  CG2 ILE A 991      -5.267  44.701 -10.480  1.00 27.68      A    C  
ANISOU  124  CG2 ILE A 991     3062   3798   3657   -329     61    -39  A    C  
ATOM    125  CD1 ILE A 991      -2.515  46.277 -10.568  1.00 30.81      A    C  
ANISOU  125  CD1 ILE A 991     3446   4190   4070   -392     62    -15  A    C  
ATOM    126  N   PHE A 992      -5.504  42.661  -7.562  1.00 24.85      A    N  
ANISOU  126  N   PHE A 992     2739   3402   3301   -268     89   -155  A    N  
ATOM    127  CA  PHE A 992      -6.290  41.437  -7.342  1.00 25.35      A    C  
ANISOU  127  CA  PHE A 992     2810   3469   3351   -252    101   -175  A    C  
ATOM    128  C   PHE A 992      -7.322  41.601  -6.214  1.00 25.11      A    C  
ANISOU  128  C   PHE A 992     2787   3414   3339   -234     98   -187  A    C  
ATOM    129  O   PHE A 992      -8.503  41.252  -6.374  1.00 25.28      A    O  
ANISOU  129  O   PHE A 992     2810   3436   3357   -232     99   -189  A    O  
ATOM    130  CB  PHE A 992      -5.345  40.251  -7.056  1.00 25.83      A    C  
ANISOU  130  CB  PHE A 992     2872   3543   3399   -240    121   -192  A    C  
ATOM    131  CG  PHE A 992      -6.053  38.976  -6.673  1.00 26.54      A    C  
ANISOU  131  CG  PHE A 992     2972   3617   3491   -225    141   -207  A    C  
ATOM    132  CD1 PHE A 992      -6.714  38.216  -7.628  1.00 27.73      A    C  
ANISOU  132  CD1 PHE A 992     3125   3775   3636   -241    157   -224  A    C  
ATOM    133  CD2 PHE A 992      -6.055  38.535  -5.353  1.00 27.24      A    C  
ANISOU  133  CD2 PHE A 992     3065   3694   3588   -201    147   -204  A    C  
ATOM    134  CE1 PHE A 992      -7.376  37.048  -7.275  1.00 28.14      A    C  
ANISOU  134  CE1 PHE A 992     3188   3802   3699   -236    181   -241  A    C  
ATOM    135  CE2 PHE A 992      -6.712  37.368  -4.996  1.00 28.06      A    C  
ANISOU  135  CE2 PHE A 992     3180   3779   3702   -191    168   -207  A    C  
ATOM    136  CZ  PHE A 992      -7.368  36.621  -5.961  1.00 27.74      A    C  
ANISOU  136  CZ  PHE A 992     3146   3726   3665   -210    187   -227  A    C  
ATOM    137  N   LEU A 993      -6.882  42.144  -5.081  1.00 25.51      A    N  
ANISOU  137  N   LEU A 993     2834   3456   3403   -227     94   -201  A    N  
ATOM    138  CA  LEU A 993      -7.758  42.308  -3.916  1.00 25.34      A    C  
ANISOU  138  CA  LEU A 993     2810   3427   3391   -214     93   -222  A    C  
ATOM    139  C   LEU A 993      -8.893  43.307  -4.151  1.00 25.73      A    C  
ANISOU  139  C   LEU A 993     2855   3449   3471   -211     82   -221  A    C  
ATOM    140  O   LEU A 993     -10.013  43.074  -3.708  1.00 25.37      A    O  
ANISOU  140  O   LEU A 993     2807   3408   3424   -199     82   -233  A    O  
ATOM    141  CB  LEU A 993      -6.949  42.701  -2.675  1.00 26.64      A    C  
ANISOU  141  CB  LEU A 993     2959   3610   3553   -214     94   -247  A    C  
ATOM    142  CG  LEU A 993      -5.959  41.651  -2.159  1.00 27.23      A    C  
ANISOU  142  CG  LEU A 993     3026   3726   3594   -204    105   -238  A    C  
ATOM    143  CD1 LEU A 993      -5.202  42.181  -0.949  1.00 27.67      A    C  
ANISOU  143  CD1 LEU A 993     3052   3825   3634   -210    104   -263  A    C  
ATOM    144  CD2 LEU A 993      -6.662  40.339  -1.826  1.00 26.31      A    C  
ANISOU  144  CD2 LEU A 993     2917   3614   3465   -186    117   -222  A    C  
ATOM    145  N   ARG A 994      -8.606  44.407  -4.848  1.00 26.68      A    N  
ANISOU  145  N   ARG A 994     2973   3542   3622   -220     74   -201  A    N  
ATOM    146  CA  ARG A 994      -9.640  45.383  -5.219  1.00 27.86      A    C  
ANISOU  146  CA  ARG A 994     3115   3658   3811   -208     65   -182  A    C  
ATOM    147  C   ARG A 994     -10.705  44.766  -6.108  1.00 26.80      A    C  
ANISOU  147  C   ARG A 994     2976   3556   3650   -201     60   -153  A    C  
ATOM    148  O   ARG A 994     -11.891  45.062  -5.964  1.00 26.67      A    O  
ANISOU  148  O   ARG A 994     2948   3536   3648   -181     55   -152  A    O  
ATOM    149  CB  ARG A 994      -9.043  46.581  -5.965  1.00 29.52      A    C  
ANISOU  149  CB  ARG A 994     3322   3828   4064   -220     60   -145  A    C  
ATOM    150  CG  ARG A 994      -8.327  47.579  -5.086  1.00 31.67      A    C  
ANISOU  150  CG  ARG A 994     3593   4054   4385   -232     69   -184  A    C  
ATOM    151  CD  ARG A 994      -7.973  48.850  -5.842  1.00 32.36      A    C  
ANISOU  151  CD  ARG A 994     3679   4081   4532   -246     69   -139  A    C  
ATOM    152  NE  ARG A 994      -6.831  49.484  -5.203  1.00 32.89      A    N  
ANISOU  152  NE  ARG A 994     3746   4124   4626   -278     82   -182  A    N  
ATOM    153  CZ  ARG A 994      -5.566  49.399  -5.602  1.00 33.16      A    C  
ANISOU  153  CZ  ARG A 994     3782   4185   4632   -314     83   -169  A    C  
ATOM    154  NH1 ARG A 994      -5.224  48.735  -6.707  1.00 32.81      A    N1+
ANISOU  154  NH1 ARG A 994     3738   4189   4537   -321     73   -115  A    N1+
ATOM    155  NH2 ARG A 994      -4.627  50.011  -4.886  1.00 35.59      A    N  
ANISOU  155  NH2 ARG A 994     4083   4479   4961   -348     97   -220  A    N  
ATOM    156  N   ASN A 995     -10.275  43.928  -7.046  1.00 27.09      A    N  
ANISOU  156  N   ASN A 995     3016   3632   3646   -220     63   -136  A    N  
ATOM    157  CA  ASN A 995     -11.198  43.282  -7.971  1.00 27.33      A    C  
ANISOU  157  CA  ASN A 995     3033   3709   3640   -227     63   -120  A    C  
ATOM    158  C   ASN A 995     -12.123  42.310  -7.237  1.00 26.28      A    C  
ANISOU  158  C   ASN A 995     2905   3588   3490   -221     73   -159  A    C  
ATOM    159  O   ASN A 995     -13.339  42.365  -7.411  1.00 25.60      A    O  
ANISOU  159  O   ASN A 995     2803   3526   3395   -215     69   -154  A    O  
ATOM    160  CB  ASN A 995     -10.434  42.584  -9.097  1.00 29.74      A    C  
ANISOU  160  CB  ASN A 995     3333   4058   3906   -256     70   -113  A    C  
ATOM    161  CG  ASN A 995     -11.344  41.807 -10.024  1.00 31.79      A    C  
ANISOU  161  CG  ASN A 995     3574   4382   4123   -274     76   -117  A    C  
ATOM    162  ND2 ASN A 995     -11.942  42.493 -11.006  1.00 35.01      A    N  
ANISOU  162  ND2 ASN A 995     3950   4836   4515   -279     61    -69  A    N  
ATOM    163  OD1 ASN A 995     -11.515  40.610  -9.855  1.00 30.46      A    O  
ANISOU  163  OD1 ASN A 995     3415   4223   3935   -286     97   -162  A    O  
ATOM    164  N   VAL A 996     -11.549  41.441  -6.403  1.00 25.63      A    N  
ANISOU  164  N   VAL A 996     2840   3494   3401   -223     88   -190  A    N  
ATOM    165  CA  VAL A 996     -12.345  40.533  -5.567  1.00 24.70      A    C  
ANISOU  165  CA  VAL A 996     2728   3384   3272   -222    101   -215  A    C  
ATOM    166  C   VAL A 996     -13.330  41.320  -4.690  1.00 25.16      A    C  
ANISOU  166  C   VAL A 996     2772   3439   3345   -202     89   -225  A    C  
ATOM    167  O   VAL A 996     -14.517  40.990  -4.623  1.00 24.95      A    O  
ANISOU  167  O   VAL A 996     2736   3439   3304   -204     91   -234  A    O  
ATOM    168  CB  VAL A 996     -11.462  39.651  -4.656  1.00 24.92      A    C  
ANISOU  168  CB  VAL A 996     2771   3398   3299   -218    117   -226  A    C  
ATOM    169  CG1 VAL A 996     -12.329  38.785  -3.741  1.00 25.50      A    C  
ANISOU  169  CG1 VAL A 996     2845   3478   3363   -219    130   -237  A    C  
ATOM    170  CG2 VAL A 996     -10.522  38.786  -5.485  1.00 24.34      A    C  
ANISOU  170  CG2 VAL A 996     2706   3322   3220   -230    134   -224  A    C  
ATOM    171  N   THR A 997     -12.837  42.370  -4.039  1.00 25.82      A    N  
ANISOU  171  N   THR A 997     2852   3496   3460   -187     80   -232  A    N  
ATOM    172  CA  THR A 997     -13.658  43.161  -3.115  1.00 26.40      A    C  
ANISOU  172  CA  THR A 997     2909   3565   3556   -167     75   -258  A    C  
ATOM    173  C   THR A 997     -14.809  43.864  -3.842  1.00 27.73      A    C  
ANISOU  173  C   THR A 997     3058   3733   3743   -149     64   -238  A    C  
ATOM    174  O   THR A 997     -15.935  43.884  -3.343  1.00 27.87      A    O  
ANISOU  174  O   THR A 997     3058   3773   3757   -136     63   -258  A    O  
ATOM    175  CB  THR A 997     -12.805  44.185  -2.341  1.00 26.49      A    C  
ANISOU  175  CB  THR A 997     2915   3545   3604   -163     74   -284  A    C  
ATOM    176  CG2 THR A 997     -13.619  44.839  -1.226  1.00 26.90      A    C  
ANISOU  176  CG2 THR A 997     2943   3601   3676   -147     76   -334  A    C  
ATOM    177  OG1 THR A 997     -11.660  43.529  -1.777  1.00 25.51      A    O  
ANISOU  177  OG1 THR A 997     2799   3441   3453   -177     82   -292  A    O  
ATOM    178  N   HIS A 998     -14.532  44.409  -5.027  1.00 28.66      A    N  
ANISOU  178  N   HIS A 998     3174   3837   3876   -149     56   -193  A    N  
ATOM    179  CA  HIS A 998     -15.574  45.021  -5.861  1.00 30.74      A    C  
ANISOU  179  CA  HIS A 998     3411   4115   4151   -128     44   -152  A    C  
ATOM    180  C   HIS A 998     -16.649  44.036  -6.246  1.00 29.04      A    C  
ANISOU  180  C   HIS A 998     3181   3971   3878   -140     46   -155  A    C  
ATOM    181  O   HIS A 998     -17.836  44.366  -6.232  1.00 29.46      A    O  
ANISOU  181  O   HIS A 998     3205   4052   3933   -117     39   -150  A    O  
ATOM    182  CB  HIS A 998     -14.961  45.653  -7.113  1.00 34.19      A    C  
ANISOU  182  CB  HIS A 998     3845   4543   4602   -133     35    -88  A    C  
ATOM    183  CG  HIS A 998     -15.981  46.203  -8.084  1.00 38.61      A    C  
ANISOU  183  CG  HIS A 998     4368   5138   5164   -110     22    -25  A    C  
ATOM    184  CD2 HIS A 998     -16.493  45.678  -9.272  1.00 42.03      A    C  
ANISOU  184  CD2 HIS A 998     4773   5660   5536   -127     15     14  A    C  
ATOM    185  ND1 HIS A 998     -16.587  47.392  -7.903  1.00 42.37      A    N  
ANISOU  185  ND1 HIS A 998     4824   5568   5706    -65     17      2  A    N  
ATOM    186  CE1 HIS A 998     -17.443  47.618  -8.918  1.00 43.19      A    C  
ANISOU  186  CE1 HIS A 998     4888   5730   5791    -47      4     72  A    C  
ATOM    187  NE2 HIS A 998     -17.383  46.569  -9.756  1.00 42.96      A    N  
ANISOU  187  NE2 HIS A 998     4852   5794   5678    -89      3     77  A    N  
ATOM    188  N   ARG A 999     -16.252  42.812  -6.584  1.00 28.18      A    N  
ANISOU  188  N   ARG A 999     3088   3893   3723   -177     58   -169  A    N  
ATOM    189  CA  ARG A 999     -17.218  41.775  -6.965  1.00 27.98      A    C  
ANISOU  189  CA  ARG A 999     3050   3933   3647   -203     67   -185  A    C  
ATOM    190  C   ARG A 999     -18.109  41.350  -5.800  1.00 27.49      A    C  
ANISOU  190  C   ARG A 999     2985   3878   3578   -200     74   -223  A    C  
ATOM    191  O   ARG A 999     -19.289  41.052  -5.990  1.00 28.76      A    O  
ANISOU  191  O   ARG A 999     3121   4096   3708   -209     75   -231  A    O  
ATOM    192  CB  ARG A 999     -16.501  40.574  -7.574  1.00 28.62      A    C  
ANISOU  192  CB  ARG A 999     3149   4027   3698   -245     86   -201  A    C  
ATOM    193  CG  ARG A 999     -16.045  40.853  -8.992  1.00 30.36      A    C  
ANISOU  193  CG  ARG A 999     3351   4285   3899   -260     80   -168  A    C  
ATOM    194  CD  ARG A 999     -14.808  40.062  -9.359  1.00 29.66      A    C  
ANISOU  194  CD  ARG A 999     3284   4180   3803   -287     98   -189  A    C  
ATOM    195  NE  ARG A 999     -15.099  38.644  -9.498  1.00 28.77      A    N  
ANISOU  195  NE  ARG A 999     3177   4087   3666   -324    128   -240  A    N  
ATOM    196  CZ  ARG A 999     -14.175  37.702  -9.648  1.00 29.01      A    C  
ANISOU  196  CZ  ARG A 999     3226   4091   3702   -342    153   -272  A    C  
ATOM    197  NH1 ARG A 999     -12.887  38.023  -9.686  1.00 28.59      A    N1+
ANISOU  197  NH1 ARG A 999     3186   4009   3668   -327    149   -255  A    N1+
ATOM    198  NH2 ARG A 999     -14.546  36.433  -9.766  1.00 29.45      A    N  
ANISOU  198  NH2 ARG A 999     3286   4150   3751   -377    187   -321  A    N  
ATOM    199  N   LEU A1000     -17.552  41.345  -4.593  1.00 26.50      A    N  
ANISOU  199  N   LEU A1000     2879   3711   3475   -191     79   -247  A    N  
ATOM    200  CA  LEU A1000     -18.349  41.113  -3.395  1.00 26.63      A    C  
ANISOU  200  CA  LEU A1000     2886   3748   3482   -188     84   -279  A    C  
ATOM    201  C   LEU A1000     -19.278  42.305  -3.142  1.00 27.76      A    C  
ANISOU  201  C   LEU A1000     2995   3901   3649   -149     69   -286  A    C  
ATOM    202  O   LEU A1000     -20.469  42.119  -2.884  1.00 27.47      A    O  
ANISOU  202  O   LEU A1000     2933   3916   3589   -148     70   -302  A    O  
ATOM    203  CB  LEU A1000     -17.450  40.862  -2.176  1.00 25.40      A    C  
ANISOU  203  CB  LEU A1000     2748   3567   3335   -189     92   -296  A    C  
ATOM    204  CG  LEU A1000     -16.543  39.630  -2.274  1.00 25.65      A    C  
ANISOU  204  CG  LEU A1000     2809   3584   3353   -215    110   -282  A    C  
ATOM    205  CD1 LEU A1000     -15.592  39.574  -1.090  1.00 25.81      A    C  
ANISOU  205  CD1 LEU A1000     2833   3594   3377   -207    114   -284  A    C  
ATOM    206  CD2 LEU A1000     -17.365  38.349  -2.386  1.00 25.87      A    C  
ANISOU  206  CD2 LEU A1000     2840   3636   3353   -248    130   -286  A    C  
ATOM    207  N   ALA A1001     -18.736  43.518  -3.248  1.00 28.22      A    N  
ANISOU  207  N   ALA A1001     3051   3909   3760   -117     59   -274  A    N  
ATOM    208  CA  ALA A1001     -19.476  44.738  -2.904  1.00 29.39      A    C  
ANISOU  208  CA  ALA A1001     3168   4042   3956    -73     52   -286  A    C  
ATOM    209  C   ALA A1001     -20.667  45.039  -3.817  1.00 31.27      A    C  
ANISOU  209  C   ALA A1001     3371   4322   4187    -48     42   -247  A    C  
ATOM    210  O   ALA A1001     -21.616  45.679  -3.381  1.00 32.18      A    O  
ANISOU  210  O   ALA A1001     3452   4448   4327    -10     40   -265  A    O  
ATOM    211  CB  ALA A1001     -18.538  45.943  -2.855  1.00 28.87      A    C  
ANISOU  211  CB  ALA A1001     3112   3896   3962    -52     52   -282  A    C  
ATOM    212  N   ILE A1002     -20.622  44.587  -5.068  1.00 32.49      A    N  
ANISOU  212  N   ILE A1002     3525   4513   4306    -68     36   -198  A    N  
ATOM    213  CA  ILE A1002     -21.731  44.816  -5.997  1.00 34.85      A    C  
ANISOU  213  CA  ILE A1002     3779   4880   4583    -49     25   -154  A    C  
ATOM    214  C   ILE A1002     -22.812  43.730  -5.911  1.00 35.85      A    C  
ANISOU  214  C   ILE A1002     3884   5099   4636    -83     32   -187  A    C  
ATOM    215  O   ILE A1002     -23.847  43.841  -6.558  1.00 36.97      A    O  
ANISOU  215  O   ILE A1002     3979   5320   4746    -71     24   -161  A    O  
ATOM    216  CB  ILE A1002     -21.254  44.968  -7.463  1.00 35.83      A    C  
ANISOU  216  CB  ILE A1002     3895   5024   4692    -60     16    -83  A    C  
ATOM    217  CG1 ILE A1002     -20.685  43.651  -8.015  1.00 36.33      A    C  
ANISOU  217  CG1 ILE A1002     3982   5130   4691   -126     27   -103  A    C  
ATOM    218  CG2 ILE A1002     -20.244  46.102  -7.569  1.00 36.67      A    C  
ANISOU  218  CG2 ILE A1002     4019   5037   4875    -32     11    -42  A    C  
ATOM    219  CD1 ILE A1002     -20.120  43.763  -9.417  1.00 37.96      A    C  
ANISOU  219  CD1 ILE A1002     4174   5373   4873   -144     20    -46  A    C  
ATOM    220  N   ASP A1003     -22.569  42.683  -5.126  1.00 34.72      A    N  
ANISOU  220  N   ASP A1003     3772   4953   4466   -125     48   -239  A    N  
ATOM    221  CA  ASP A1003     -23.555  41.624  -4.939  1.00 34.45      A    C  
ANISOU  221  CA  ASP A1003     3722   4995   4371   -166     60   -272  A    C  
ATOM    222  C   ASP A1003     -24.623  42.106  -3.956  1.00 35.79      A    C  
ANISOU  222  C   ASP A1003     3856   5195   4545   -134     56   -301  A    C  
ATOM    223  O   ASP A1003     -24.310  42.453  -2.816  1.00 32.93      A    O  
ANISOU  223  O   ASP A1003     3506   4790   4216   -115     58   -332  A    O  
ATOM    224  CB  ASP A1003     -22.871  40.357  -4.419  1.00 34.49      A    C  
ANISOU  224  CB  ASP A1003     3772   4971   4360   -220     83   -302  A    C  
ATOM    225  CG  ASP A1003     -23.767  39.138  -4.481  1.00 34.24      A    C  
ANISOU  225  CG  ASP A1003     3731   5004   4275   -277    103   -330  A    C  
ATOM    226  OD1 ASP A1003     -24.924  39.222  -4.029  1.00 34.79      A    O  
ANISOU  226  OD1 ASP A1003     3764   5134   4318   -274    100   -347  A    O  
ATOM    227  OD2 ASP A1003     -23.305  38.086  -4.971  1.00 35.19      A    O1-
ANISOU  227  OD2 ASP A1003     3876   5111   4381   -327    124   -339  A    O1-
ATOM    228  N   LYS A1004     -25.880  42.113  -4.400  1.00 37.73      A    N  
ANISOU  228  N   LYS A1004     4052   5531   4752   -130     50   -296  A    N  
ATOM    229  CA  LYS A1004     -26.996  42.635  -3.602  1.00 39.32      A    C  
ANISOU  229  CA  LYS A1004     4208   5776   4955    -92     46   -324  A    C  
ATOM    230  C   LYS A1004     -27.115  42.011  -2.210  1.00 35.28      A    C  
ANISOU  230  C   LYS A1004     3709   5269   4425   -123     60   -382  A    C  
ATOM    231  O   LYS A1004     -27.456  42.700  -1.262  1.00 34.86      A    O  
ANISOU  231  O   LYS A1004     3631   5214   4397    -84     58   -416  A    O  
ATOM    232  CB  LYS A1004     -28.323  42.473  -4.354  1.00 44.59      A    C  
ANISOU  232  CB  LYS A1004     4815   6563   5563    -96     40   -310  A    C  
ATOM    233  CG  LYS A1004     -28.517  43.481  -5.474  1.00 50.68      A    C  
ANISOU  233  CG  LYS A1004     5545   7352   6356    -38     21   -240  A    C  
ATOM    234  CD  LYS A1004     -29.837  43.263  -6.204  1.00 55.50      A    C  
ANISOU  234  CD  LYS A1004     6083   8107   6894    -44     15   -223  A    C  
ATOM    235  CE  LYS A1004     -30.012  44.261  -7.341  1.00 59.24      A    C  
ANISOU  235  CE  LYS A1004     6508   8614   7386     17     -5   -133  A    C  
ATOM    236  NZ  LYS A1004     -31.244  44.001  -8.140  1.00 63.10      A    N1+
ANISOU  236  NZ  LYS A1004     6916   9270   7788      7    -13   -111  A    N1+
ATOM    237  N   ARG A1005     -26.819  40.718  -2.095  1.00 34.42      A    N  
ANISOU  237  N   ARG A1005     3634   5167   4276   -192     78   -392  A    N  
ATOM    238  CA  ARG A1005     -26.856  40.012  -0.806  1.00 33.61      A    C  
ANISOU  238  CA  ARG A1005     3543   5073   4153   -227     93   -425  A    C  
ATOM    239  C   ARG A1005     -25.955  40.636   0.254  1.00 33.76      A    C  
ANISOU  239  C   ARG A1005     3578   5033   4216   -195     90   -440  A    C  
ATOM    240  O   ARG A1005     -26.233  40.527   1.446  1.00 34.71      A    O  
ANISOU  240  O   ARG A1005     3680   5190   4318   -204     95   -472  A    O  
ATOM    241  CB  ARG A1005     -26.413  38.558  -0.977  1.00 34.01      A    C  
ANISOU  241  CB  ARG A1005     3636   5107   4179   -299    117   -415  A    C  
ATOM    242  CG  ARG A1005     -27.332  37.700  -1.830  1.00 34.86      A    C  
ANISOU  242  CG  ARG A1005     3726   5281   4237   -355    131   -423  A    C  
ATOM    243  CD  ARG A1005     -26.734  36.320  -2.023  1.00 34.25      A    C  
ANISOU  243  CD  ARG A1005     3695   5156   4161   -423    162   -421  A    C  
ATOM    244  NE  ARG A1005     -25.504  36.363  -2.807  1.00 34.83      A    N  
ANISOU  244  NE  ARG A1005     3806   5154   4271   -410    163   -401  A    N  
ATOM    245  CZ  ARG A1005     -24.679  35.331  -2.981  1.00 36.03      A    C  
ANISOU  245  CZ  ARG A1005     4001   5241   4444   -449    190   -398  A    C  
ATOM    246  NH1 ARG A1005     -24.939  34.152  -2.426  1.00 37.04      A    N1+
ANISOU  246  NH1 ARG A1005     4146   5358   4570   -503    222   -407  A    N1+
ATOM    247  NH2 ARG A1005     -23.579  35.478  -3.714  1.00 36.31      A    N  
ANISOU  247  NH2 ARG A1005     4063   5222   4509   -432    188   -385  A    N  
ATOM    248  N   PHE A1006     -24.869  41.267  -0.185  1.00 32.26      A    N  
ANISOU  248  N   PHE A1006     3416   4763   4076   -166     82   -419  A    N  
ATOM    249  CA  PHE A1006     -23.830  41.750   0.717  1.00 32.66      A    C  
ANISOU  249  CA  PHE A1006     3484   4761   4163   -150     83   -437  A    C  
ATOM    250  C   PHE A1006     -23.872  43.261   0.952  1.00 33.84      A    C  
ANISOU  250  C   PHE A1006     3606   4878   4373    -90     74   -466  A    C  
ATOM    251  O   PHE A1006     -22.923  43.830   1.502  1.00 32.61      A    O  
ANISOU  251  O   PHE A1006     3461   4671   4254    -79     76   -487  A    O  
ATOM    252  CB  PHE A1006     -22.458  41.325   0.179  1.00 30.51      A    C  
ANISOU  252  CB  PHE A1006     3263   4422   3908   -167     86   -400  A    C  
ATOM    253  CG  PHE A1006     -22.364  39.855  -0.163  1.00 31.08      A    C  
ANISOU  253  CG  PHE A1006     3362   4505   3941   -221    103   -377  A    C  
ATOM    254  CD1 PHE A1006     -23.050  38.896   0.582  1.00 30.21      A    C  
ANISOU  254  CD1 PHE A1006     3242   4445   3789   -259    117   -386  A    C  
ATOM    255  CD2 PHE A1006     -21.568  39.426  -1.217  1.00 30.56      A    C  
ANISOU  255  CD2 PHE A1006     3330   4395   3886   -235    108   -348  A    C  
ATOM    256  CE1 PHE A1006     -22.956  37.553   0.261  1.00 30.71      A    C  
ANISOU  256  CE1 PHE A1006     3334   4499   3836   -310    140   -366  A    C  
ATOM    257  CE2 PHE A1006     -21.467  38.087  -1.537  1.00 30.89      A    C  
ANISOU  257  CE2 PHE A1006     3395   4433   3907   -283    130   -339  A    C  
ATOM    258  CZ  PHE A1006     -22.161  37.147  -0.796  1.00 31.08      A    C  
ANISOU  258  CZ  PHE A1006     3414   4490   3903   -320    148   -348  A    C  
ATOM    259  N   ARG A1007     -24.973  43.903   0.565  1.00 35.65      A    N  
ANISOU  259  N   ARG A1007     3793   5136   4614    -51     66   -469  A    N  
ATOM    260  CA  ARG A1007     -25.125  45.353   0.727  1.00 37.82      A    C  
ANISOU  260  CA  ARG A1007     4039   5365   4965     12     64   -494  A    C  
ATOM    261  C   ARG A1007     -24.883  45.795   2.170  1.00 36.20      A    C  
ANISOU  261  C   ARG A1007     3816   5160   4777     14     76   -575  A    C  
ATOM    262  O   ARG A1007     -24.217  46.802   2.406  1.00 35.49      A    O  
ANISOU  262  O   ARG A1007     3729   4995   4759     41     82   -604  A    O  
ATOM    263  CB  ARG A1007     -26.518  45.807   0.270  1.00 43.58      A    C  
ANISOU  263  CB  ARG A1007     4714   6147   5696     58     57   -485  A    C  
ATOM    264  CG  ARG A1007     -26.707  47.321   0.234  1.00 49.34      A    C  
ANISOU  264  CG  ARG A1007     5413   6809   6525    136     58   -495  A    C  
ATOM    265  CD  ARG A1007     -28.161  47.732   0.431  1.00 57.31      A    C  
ANISOU  265  CD  ARG A1007     6354   7887   7534    186     58   -520  A    C  
ATOM    266  NE  ARG A1007     -28.761  47.102   1.612  1.00 65.71      A    N  
ANISOU  266  NE  ARG A1007     7392   9044   8532    151     67   -597  A    N  
ATOM    267  CZ  ARG A1007     -28.528  47.450   2.881  1.00 69.17      A    C  
ANISOU  267  CZ  ARG A1007     7816   9476   8989    148     82   -685  A    C  
ATOM    268  NH1 ARG A1007     -27.699  48.449   3.186  1.00 69.36      A    N1+
ANISOU  268  NH1 ARG A1007     7851   9397   9102    177     93   -720  A    N1+
ATOM    269  NH2 ARG A1007     -29.133  46.788   3.862  1.00 69.13      A    N  
ANISOU  269  NH2 ARG A1007     7780   9578   8908    110     87   -740  A    N  
ATOM    270  N   VAL A1008     -25.410  45.030   3.124  1.00 35.40      A    N  
ANISOU  270  N   VAL A1008     3692   5148   4607    -20     82   -613  A    N  
ATOM    271  CA  VAL A1008     -25.261  45.339   4.550  1.00 36.36      A    C  
ANISOU  271  CA  VAL A1008     3783   5306   4723    -28     94   -692  A    C  
ATOM    272  C   VAL A1008     -23.792  45.371   5.010  1.00 35.75      A    C  
ANISOU  272  C   VAL A1008     3739   5185   4659    -53     99   -700  A    C  
ATOM    273  O   VAL A1008     -23.472  46.022   6.002  1.00 36.52      A    O  
ANISOU  273  O   VAL A1008     3806   5295   4773    -52    111   -775  A    O  
ATOM    274  CB  VAL A1008     -26.078  44.352   5.428  1.00 38.30      A    C  
ANISOU  274  CB  VAL A1008     3997   5675   4877    -72     98   -711  A    C  
ATOM    275  CG1 VAL A1008     -25.529  42.935   5.321  1.00 38.78      A    C  
ANISOU  275  CG1 VAL A1008     4104   5751   4879   -133     98   -644  A    C  
ATOM    276  CG2 VAL A1008     -26.113  44.805   6.880  1.00 40.85      A    C  
ANISOU  276  CG2 VAL A1008     4269   6065   5186    -77    109   -800  A    C  
ATOM    277  N   PHE A1009     -22.908  44.684   4.285  1.00 34.21      A    N  
ANISOU  277  N   PHE A1009     3597   4945   4454    -78     93   -629  A    N  
ATOM    278  CA  PHE A1009     -21.481  44.645   4.627  1.00 33.56      A    C  
ANISOU  278  CA  PHE A1009     3542   4829   4378    -99     97   -627  A    C  
ATOM    279  C   PHE A1009     -20.630  45.670   3.859  1.00 32.81      A    C  
ANISOU  279  C   PHE A1009     3472   4628   4363    -72     96   -620  A    C  
ATOM    280  O   PHE A1009     -19.411  45.687   4.011  1.00 31.73      A    O  
ANISOU  280  O   PHE A1009     3357   4464   4232    -92     99   -617  A    O  
ATOM    281  CB  PHE A1009     -20.917  43.236   4.392  1.00 33.64      A    C  
ANISOU  281  CB  PHE A1009     3592   4855   4334   -140     96   -557  A    C  
ATOM    282  CG  PHE A1009     -21.742  42.135   5.011  1.00 33.94      A    C  
ANISOU  282  CG  PHE A1009     3612   4980   4302   -174    101   -546  A    C  
ATOM    283  CD1 PHE A1009     -21.929  42.076   6.386  1.00 33.66      A    C  
ANISOU  283  CD1 PHE A1009     3532   5035   4221   -192    108   -586  A    C  
ATOM    284  CD2 PHE A1009     -22.331  41.156   4.215  1.00 34.21      A    C  
ANISOU  284  CD2 PHE A1009     3668   5015   4312   -194    103   -496  A    C  
ATOM    285  CE1 PHE A1009     -22.698  41.071   6.955  1.00 33.92      A    C  
ANISOU  285  CE1 PHE A1009     3545   5151   4190   -227    113   -565  A    C  
ATOM    286  CE2 PHE A1009     -23.093  40.145   4.781  1.00 34.29      A    C  
ANISOU  286  CE2 PHE A1009     3663   5098   4266   -233    112   -484  A    C  
ATOM    287  CZ  PHE A1009     -23.276  40.103   6.152  1.00 34.85      A    C  
ANISOU  287  CZ  PHE A1009     3693   5253   4295   -248    116   -512  A    C  
ATOM    288  N   THR A1010     -21.256  46.525   3.049  1.00 34.19      A    N  
ANISOU  288  N   THR A1010     3640   4748   4600    -28     92   -611  A    N  
ATOM    289  CA  THR A1010     -20.502  47.430   2.174  1.00 36.03      A    C  
ANISOU  289  CA  THR A1010     3898   4877   4911     -6     91   -580  A    C  
ATOM    290  C   THR A1010     -20.044  48.721   2.854  1.00 39.76      A    C  
ANISOU  290  C   THR A1010     4352   5290   5465      9    109   -656  A    C  
ATOM    291  O   THR A1010     -19.092  49.347   2.397  1.00 41.38      A    O  
ANISOU  291  O   THR A1010     4581   5412   5726      6    113   -640  A    O  
ATOM    292  CB  THR A1010     -21.295  47.803   0.910  1.00 35.92      A    C  
ANISOU  292  CB  THR A1010     3881   4833   4932     35     80   -515  A    C  
ATOM    293  CG2 THR A1010     -21.548  46.564   0.053  1.00 35.61      A    C  
ANISOU  293  CG2 THR A1010     3861   4851   4817      7     67   -448  A    C  
ATOM    294  OG1 THR A1010     -22.540  48.410   1.283  1.00 35.24      A    O  
ANISOU  294  OG1 THR A1010     3745   4769   4874     80     85   -555  A    O  
ATOM    295  N   LYS A1011     -20.719  49.117   3.928  1.00 42.96      A    N  
ANISOU  295  N   LYS A1011     4709   5736   5874     19    123   -746  A    N  
ATOM    296  CA  LYS A1011     -20.391  50.350   4.645  1.00 46.75      A    C  
ANISOU  296  CA  LYS A1011     5162   6162   6436     28    148   -843  A    C  
ATOM    297  C   LYS A1011     -20.368  50.064   6.144  1.00 45.71      A    C  
ANISOU  297  C   LYS A1011     4987   6141   6239     -9    160   -944  A    C  
ATOM    298  O   LYS A1011     -21.003  49.114   6.599  1.00 41.39      A    O  
ANISOU  298  O   LYS A1011     4421   5702   5602    -25    150   -934  A    O  
ATOM    299  CB  LYS A1011     -21.428  51.444   4.350  1.00 51.34      A    C  
ANISOU  299  CB  LYS A1011     5713   6676   7118     96    159   -865  A    C  
ATOM    300  CG  LYS A1011     -21.695  51.711   2.874  1.00 57.21      A    C  
ANISOU  300  CG  LYS A1011     6483   7340   7915    141    144   -749  A    C  
ATOM    301  CD  LYS A1011     -20.553  52.450   2.184  1.00 61.67      A    C  
ANISOU  301  CD  LYS A1011     7085   7783   8560    135    151   -708  A    C  
ATOM    302  CE  LYS A1011     -20.758  53.958   2.194  1.00 66.40      A    C  
ANISOU  302  CE  LYS A1011     7662   8255   9308    186    180   -746  A    C  
ATOM    303  NZ  LYS A1011     -19.769  54.654   1.323  1.00 68.80      A    N1+
ANISOU  303  NZ  LYS A1011     8005   8439   9695    180    185   -678  A    N1+
ATOM    304  N   PRO A1012     -19.643  50.890   6.922  1.00 48.94      A    N  
ANISOU  304  N   PRO A1012     5373   6530   6690    -31    185  -1042  A    N  
ATOM    305  CA  PRO A1012     -19.690  50.706   8.375  1.00 52.19      A    C  
ANISOU  305  CA  PRO A1012     5727   7071   7032    -70    198  -1145  A    C  
ATOM    306  C   PRO A1012     -21.100  50.927   8.930  1.00 53.42      A    C  
ANISOU  306  C   PRO A1012     5824   7284   7187    -38    207  -1214  A    C  
ATOM    307  O   PRO A1012     -21.907  51.624   8.310  1.00 51.78      A    O  
ANISOU  307  O   PRO A1012     5615   6991   7067     20    213  -1211  A    O  
ATOM    308  CB  PRO A1012     -18.705  51.760   8.910  1.00 53.82      A    C  
ANISOU  308  CB  PRO A1012     5915   7232   7302    -98    229  -1250  A    C  
ATOM    309  CG  PRO A1012     -18.517  52.741   7.804  1.00 53.38      A    C  
ANISOU  309  CG  PRO A1012     5901   7000   7381    -59    237  -1216  A    C  
ATOM    310  CD  PRO A1012     -18.745  51.991   6.524  1.00 51.37      A    C  
ANISOU  310  CD  PRO A1012     5702   6711   7105    -30    203  -1063  A    C  
ATOM    311  N   VAL A1013     -21.390  50.321  10.078  1.00 57.92      A    N  
ANISOU  311  N   VAL A1013     6343   8008   7655    -76    208  -1266  A    N  
ATOM    312  CA  VAL A1013     -22.706  50.444  10.710  1.00 63.27      A    C  
ANISOU  312  CA  VAL A1013     6956   8768   8313    -55    217  -1338  A    C  
ATOM    313  C   VAL A1013     -22.905  51.868  11.238  1.00 69.18      A    C  
ANISOU  313  C   VAL A1013     7653   9467   9166    -30    255  -1490  A    C  
ATOM    314  O   VAL A1013     -22.032  52.411  11.917  1.00 72.75      A    O  
ANISOU  314  O   VAL A1013     8082   9926   9633    -70    279  -1584  A    O  
ATOM    315  CB  VAL A1013     -22.884  49.433  11.866  1.00 61.47      A    C  
ANISOU  315  CB  VAL A1013     6679   8732   7942   -112    210  -1352  A    C  
ATOM    316  CG1 VAL A1013     -24.273  49.553  12.474  1.00 60.72      A    C  
ANISOU  316  CG1 VAL A1013     6515   8732   7821    -93    219  -1425  A    C  
ATOM    317  CG2 VAL A1013     -22.646  48.011  11.378  1.00 59.45      A    C  
ANISOU  317  CG2 VAL A1013     6478   8507   7603   -137    181  -1204  A    C  
ATOM    318  N   ASP A1014     -24.053  52.462  10.917  1.00 76.26      A    N  
ANISOU  318  N   ASP A1014     8525  10313  10136     35    264  -1515  A    N  
ATOM    319  CA  ASP A1014     -24.370  53.835  11.319  1.00 83.63      A    C  
ANISOU  319  CA  ASP A1014     9408  11174  11193     73    306  -1658  A    C  
ATOM    320  C   ASP A1014     -24.667  53.892  12.824  1.00 85.56      A    C  
ANISOU  320  C   ASP A1014     9562  11581  11367     29    330  -1816  A    C  
ATOM    321  O   ASP A1014     -25.592  53.220  13.290  1.00 82.96      A    O  
ANISOU  321  O   ASP A1014     9188  11393  10939     26    317  -1816  A    O  
ATOM    322  CB  ASP A1014     -25.579  54.340  10.516  1.00 87.69      A    C  
ANISOU  322  CB  ASP A1014     9916  11602  11799    166    306  -1620  A    C  
ATOM    323  CG  ASP A1014     -25.853  55.830  10.710  1.00 92.33      A    C  
ANISOU  323  CG  ASP A1014    10462  12065  12551    223    354  -1746  A    C  
ATOM    324  OD1 ASP A1014     -25.053  56.531  11.366  1.00 92.76      A    O  
ANISOU  324  OD1 ASP A1014    10500  12081  12660    184    390  -1867  A    O  
ATOM    325  OD2 ASP A1014     -26.885  56.306  10.191  1.00 94.71      A    O1-
ANISOU  325  OD2 ASP A1014    10743  12307  12932    308    358  -1723  A    O1-
ATOM    326  N   PRO A1015     -23.889  54.692  13.590  1.00 89.64      A    N  
ANISOU  326  N   PRO A1015    10043  12089  11926    -10    368  -1957  A    N  
ATOM    327  CA  PRO A1015     -24.115  54.767  15.042  1.00 93.11      A    C  
ANISOU  327  CA  PRO A1015    10383  12706  12287    -61    394  -2119  A    C  
ATOM    328  C   PRO A1015     -25.513  55.252  15.444  1.00 95.47      A    C  
ANISOU  328  C   PRO A1015    10608  13043  12622     -7    416  -2223  A    C  
ATOM    329  O   PRO A1015     -25.997  54.900  16.519  1.00 96.00      A    O  
ANISOU  329  O   PRO A1015    10594  13303  12579    -46    421  -2311  A    O  
ATOM    330  CB  PRO A1015     -23.043  55.761  15.521  1.00 93.42      A    C  
ANISOU  330  CB  PRO A1015    10404  12688  12403   -105    438  -2258  A    C  
ATOM    331  CG  PRO A1015     -22.624  56.507  14.303  1.00 92.38      A    C  
ANISOU  331  CG  PRO A1015    10354  12312  12435    -54    445  -2190  A    C  
ATOM    332  CD  PRO A1015     -22.736  55.517  13.185  1.00 90.41      A    C  
ANISOU  332  CD  PRO A1015    10184  12032  12135    -23    391  -1977  A    C  
ATOM    333  N   ASP A1016     -26.150  56.047  14.589  1.00 97.69      A    N  
ANISOU  333  N   ASP A1016    10912  13151  13055     83    429  -2208  A    N  
ATOM    334  CA  ASP A1016     -27.506  56.533  14.851  1.00100.28      A    C  
ANISOU  334  CA  ASP A1016    11169  13503  13430    150    449  -2296  A    C  
ATOM    335  C   ASP A1016     -28.528  55.413  14.675  1.00 98.86      A    C  
ANISOU  335  C   ASP A1016    10981  13460  13119    163    405  -2184  A    C  
ATOM    336  O   ASP A1016     -29.481  55.307  15.448  1.00 99.54      A    O  
ANISOU  336  O   ASP A1016    10984  13692  13143    164    414  -2273  A    O  
ATOM    337  CB  ASP A1016     -27.847  57.705  13.925  1.00101.91      A    C  
ANISOU  337  CB  ASP A1016    11400  13477  13844    253    476  -2289  A    C  
ATOM    338  CG  ASP A1016     -26.833  58.836  14.009  1.00102.13      A    C  
ANISOU  338  CG  ASP A1016    11441  13341  14019    236    525  -2391  A    C  
ATOM    339  OD1 ASP A1016     -26.233  59.033  15.088  1.00100.66      A    O  
ANISOU  339  OD1 ASP A1016    11206  13245  13793    158    556  -2548  A    O  
ATOM    340  OD2 ASP A1016     -26.634  59.527  12.989  1.00102.84      A    O1-
ANISOU  340  OD2 ASP A1016    11589  13222  14262    297    534  -2312  A    O1-
ATOM    341  N   GLU A1017     -28.320  54.579  13.659  1.00 96.45      A    N  
ANISOU  341  N   GLU A1017    10758  13113  12772    165    360  -1997  A    N  
ATOM    342  CA  GLU A1017     -29.199  53.441  13.396  1.00 95.65      A    C  
ANISOU  342  CA  GLU A1017    10658  13132  12550    164    321  -1886  A    C  
ATOM    343  C   GLU A1017     -28.988  52.339  14.433  1.00 91.97      A    C  
ANISOU  343  C   GLU A1017    10162  12872  11908     68    306  -1893  A    C  
ATOM    344  O   GLU A1017     -29.953  51.806  14.984  1.00 91.39      A    O  
ANISOU  344  O   GLU A1017    10029  12954  11739     55    300  -1913  A    O  
ATOM    345  CB  GLU A1017     -28.955  52.878  11.993  1.00 98.18      A    C  
ANISOU  345  CB  GLU A1017    11073  13347  12881    185    284  -1698  A    C  
ATOM    346  CG  GLU A1017     -29.180  53.868  10.856  1.00100.59      A    C  
ANISOU  346  CG  GLU A1017    11407  13465  13347    279    292  -1653  A    C  
ATOM    347  CD  GLU A1017     -30.610  54.366  10.766  1.00104.69      A    C  
ANISOU  347  CD  GLU A1017    11859  14002  13913    364    302  -1689  A    C  
ATOM    348  OE1 GLU A1017     -31.544  53.560  10.967  1.00107.30      A    O  
ANISOU  348  OE1 GLU A1017    12154  14483  14130    352    282  -1668  A    O  
ATOM    349  OE2 GLU A1017     -30.803  55.567  10.484  1.00107.28      A    O1-
ANISOU  349  OE2 GLU A1017    12170  14193  14397    443    331  -1735  A    O1-
ATOM    350  N   VAL A1018     -27.723  52.004  14.685  1.00 86.79      A    N  
ANISOU  350  N   VAL A1018     9542  12223  11211      3    302  -1869  A    N  
ATOM    351  CA  VAL A1018     -27.359  50.968  15.652  1.00 81.63      A    C  
ANISOU  351  CA  VAL A1018     8859  11759  10397    -84    289  -1854  A    C  
ATOM    352  C   VAL A1018     -26.347  51.534  16.659  1.00 79.84      A    C  
ANISOU  352  C   VAL A1018     8585  11587  10161   -139    317  -1982  A    C  
ATOM    353  O   VAL A1018     -25.138  51.476  16.427  1.00 75.75      A    O  
ANISOU  353  O   VAL A1018     8118  11008   9654   -168    313  -1937  A    O  
ATOM    354  CB  VAL A1018     -26.769  49.731  14.944  1.00 79.90      A    C  
ANISOU  354  CB  VAL A1018     8725  11519  10112   -113    251  -1669  A    C  
ATOM    355  CG1 VAL A1018     -26.657  48.571  15.916  1.00 78.97      A    C  
ANISOU  355  CG1 VAL A1018     8571  11597   9834   -191    238  -1629  A    C  
ATOM    356  CG2 VAL A1018     -27.626  49.333  13.750  1.00 79.22      A    C  
ANISOU  356  CG2 VAL A1018     8691  11352  10055    -61    228  -1555  A    C  
ATOM    357  N   PRO A1019     -26.841  52.089  17.785  1.00 79.62      A    N  
ANISOU  357  N   PRO A1019     8452  11689  10108   -157    349  -2152  A    N  
ATOM    358  CA  PRO A1019     -25.962  52.761  18.751  1.00 77.37      A    C  
ANISOU  358  CA  PRO A1019     8108  11468   9819   -213    384  -2304  A    C  
ATOM    359  C   PRO A1019     -25.084  51.832  19.590  1.00 72.51      A    C  
ANISOU  359  C   PRO A1019     7465  11042   9040   -306    366  -2256  A    C  
ATOM    360  O   PRO A1019     -23.988  52.231  19.983  1.00 71.30      A    O  
ANISOU  360  O   PRO A1019     7298  10902   8889   -352    384  -2321  A    O  
ATOM    361  CB  PRO A1019     -26.944  53.526  19.645  1.00 81.12      A    C  
ANISOU  361  CB  PRO A1019     8470  12041  10308   -202    423  -2498  A    C  
ATOM    362  CG  PRO A1019     -28.208  52.742  19.576  1.00 81.49      A    C  
ANISOU  362  CG  PRO A1019     8500  12186  10276   -178    396  -2420  A    C  
ATOM    363  CD  PRO A1019     -28.256  52.129  18.205  1.00 80.18      A    C  
ANISOU  363  CD  PRO A1019     8448  11865  10149   -130    356  -2219  A    C  
ATOM    364  N   ASP A1020     -25.552  50.614  19.858  1.00 69.46      A    N  
ANISOU  364  N   ASP A1020     7069  10805   8518   -333    334  -2138  A    N  
ATOM    365  CA  ASP A1020     -24.787  49.664  20.673  1.00 69.90      A    C  
ANISOU  365  CA  ASP A1020     7092  11047   8419   -413    317  -2068  A    C  
ATOM    366  C   ASP A1020     -23.824  48.775  19.867  1.00 66.09      A    C  
ANISOU  366  C   ASP A1020     6712  10468   7929   -414    284  -1876  A    C  
ATOM    367  O   ASP A1020     -23.207  47.874  20.438  1.00 64.60      A    O  
ANISOU  367  O   ASP A1020     6504  10419   7622   -468    267  -1786  A    O  
ATOM    368  CB  ASP A1020     -25.729  48.785  21.511  1.00 72.16      A    C  
ANISOU  368  CB  ASP A1020     7302  11555   8559   -451    304  -2037  A    C  
ATOM    369  CG  ASP A1020     -26.422  47.712  20.690  1.00 73.99      A    C  
ANISOU  369  CG  ASP A1020     7610  11727   8776   -424    270  -1857  A    C  
ATOM    370  OD1 ASP A1020     -26.947  48.038  19.606  1.00 78.40      A    O  
ANISOU  370  OD1 ASP A1020     8236  12104   9448   -356    267  -1836  A    O  
ATOM    371  OD2 ASP A1020     -26.447  46.544  21.135  1.00 73.60      A    O1-
ANISOU  371  OD2 ASP A1020     7546  11815   8602   -474    250  -1736  A    O1-
ATOM    372  N   TYR A1021     -23.689  49.016  18.561  1.00 62.70      A    N  
ANISOU  372  N   TYR A1021     6385   9810   7625   -355    275  -1809  A    N  
ATOM    373  CA  TYR A1021     -22.794  48.199  17.731  1.00 59.78      A    C  
ANISOU  373  CA  TYR A1021     6111   9347   7255   -353    247  -1640  A    C  
ATOM    374  C   TYR A1021     -21.337  48.420  18.122  1.00 59.74      A    C  
ANISOU  374  C   TYR A1021     6096   9370   7231   -396    255  -1663  A    C  
ATOM    375  O   TYR A1021     -20.618  47.460  18.397  1.00 56.12      A    O  
ANISOU  375  O   TYR A1021     5641   9001   6678   -432    236  -1553  A    O  
ATOM    376  CB  TYR A1021     -22.977  48.482  16.233  1.00 56.57      A    C  
ANISOU  376  CB  TYR A1021     5804   8710   6980   -285    238  -1574  A    C  
ATOM    377  CG  TYR A1021     -22.272  47.464  15.358  1.00 52.10      A    C  
ANISOU  377  CG  TYR A1021     5327   8068   6399   -285    210  -1400  A    C  
ATOM    378  CD1 TYR A1021     -22.895  46.269  15.011  1.00 50.58      A    C  
ANISOU  378  CD1 TYR A1021     5166   7901   6149   -287    188  -1274  A    C  
ATOM    379  CD2 TYR A1021     -20.974  47.684  14.903  1.00 50.80      A    C  
ANISOU  379  CD2 TYR A1021     5212   7810   6278   -290    209  -1372  A    C  
ATOM    380  CE1 TYR A1021     -22.254  45.326  14.224  1.00 49.33      A    C  
ANISOU  380  CE1 TYR A1021     5086   7670   5987   -288    169  -1130  A    C  
ATOM    381  CE2 TYR A1021     -20.321  46.747  14.113  1.00 48.45      A    C  
ANISOU  381  CE2 TYR A1021     4989   7448   5968   -288    186  -1223  A    C  
ATOM    382  CZ  TYR A1021     -20.965  45.570  13.777  1.00 46.84      A    C  
ANISOU  382  CZ  TYR A1021     4816   7265   5716   -286    168  -1106  A    C  
ATOM    383  OH  TYR A1021     -20.329  44.630  13.002  1.00 43.45      A    O  
ANISOU  383  OH  TYR A1021     4457   6767   5283   -285    152   -974  A    O  
ATOM    384  N   VAL A1022     -20.923  49.687  18.153  1.00 65.02      A    N  
ANISOU  384  N   VAL A1022     6748   9962   7994   -392    286  -1808  A    N  
ATOM    385  CA  VAL A1022     -19.550  50.073  18.518  1.00 69.05      A    C  
ANISOU  385  CA  VAL A1022     7241  10500   8493   -440    299  -1857  A    C  
ATOM    386  C   VAL A1022     -19.106  49.519  19.880  1.00 69.26      A    C  
ANISOU  386  C   VAL A1022     7168  10792   8356   -514    299  -1878  A    C  
ATOM    387  O   VAL A1022     -17.927  49.216  20.069  1.00 69.70      A    O  
ANISOU  387  O   VAL A1022     7220  10905   8356   -551    292  -1829  A    O  
ATOM    388  CB  VAL A1022     -19.373  51.615  18.492  1.00 73.33      A    C  
ANISOU  388  CB  VAL A1022     7765  10927   9167   -434    344  -2040  A    C  
ATOM    389  CG1 VAL A1022     -18.193  52.058  19.347  1.00 76.09      A    C  
ANISOU  389  CG1 VAL A1022     8050  11390   9469   -510    368  -2150  A    C  
ATOM    390  CG2 VAL A1022     -19.197  52.101  17.061  1.00 73.80      A    C  
ANISOU  390  CG2 VAL A1022     7933  10725   9383   -373    340  -1975  A    C  
ATOM    391  N   THR A1023     -20.043  49.379  20.816  1.00 70.09      A    N  
ANISOU  391  N   THR A1023     7184  11069   8377   -536    306  -1943  A    N  
ATOM    392  CA  THR A1023     -19.733  48.812  22.133  1.00 70.35      A    C  
ANISOU  392  CA  THR A1023     7109  11380   8240   -609    303  -1949  A    C  
ATOM    393  C   THR A1023     -19.679  47.275  22.126  1.00 64.72      A    C  
ANISOU  393  C   THR A1023     6422  10749   7418   -614    264  -1727  A    C  
ATOM    394  O   THR A1023     -18.870  46.687  22.843  1.00 64.59      A    O  
ANISOU  394  O   THR A1023     6352  10902   7284   -661    255  -1662  A    O  
ATOM    395  CB  THR A1023     -20.714  49.311  23.221  1.00 73.51      A    C  
ANISOU  395  CB  THR A1023     7388  11958   8583   -641    330  -2118  A    C  
ATOM    396  CG2 THR A1023     -20.391  50.748  23.613  1.00 75.87      A    C  
ANISOU  396  CG2 THR A1023     7627  12240   8957   -664    379  -2355  A    C  
ATOM    397  OG1 THR A1023     -22.062  49.248  22.738  1.00 75.17      A    O  
ANISOU  397  OG1 THR A1023     7629  12081   8848   -586    325  -2105  A    O  
ATOM    398  N   VAL A1024     -20.519  46.630  21.317  1.00 59.43      A    N  
ANISOU  398  N   VAL A1024     5830   9960   6789   -566    244  -1611  A    N  
ATOM    399  CA  VAL A1024     -20.538  45.160  21.241  1.00 56.81      A    C  
ANISOU  399  CA  VAL A1024     5531   9676   6378   -572    214  -1406  A    C  
ATOM    400  C   VAL A1024     -19.401  44.600  20.376  1.00 54.28      A    C  
ANISOU  400  C   VAL A1024     5304   9218   6100   -548    197  -1264  A    C  
ATOM    401  O   VAL A1024     -18.695  43.676  20.786  1.00 56.15      A    O  
ANISOU  401  O   VAL A1024     5524   9557   6252   -572    184  -1137  A    O  
ATOM    402  CB  VAL A1024     -21.886  44.634  20.704  1.00 55.73      A    C  
ANISOU  402  CB  VAL A1024     5436   9472   6265   -541    204  -1346  A    C  
ATOM    403  CG1 VAL A1024     -21.837  43.123  20.514  1.00 53.72      A    C  
ANISOU  403  CG1 VAL A1024     5226   9230   5953   -550    181  -1138  A    C  
ATOM    404  CG2 VAL A1024     -23.018  45.017  21.648  1.00 56.96      A    C  
ANISOU  404  CG2 VAL A1024     5488   9795   6358   -567    219  -1470  A    C  
ATOM    405  N   ILE A1025     -19.237  45.152  19.177  1.00 50.13      A    N  
ANISOU  405  N   ILE A1025     4871   8467   5707   -499    198  -1279  A    N  
ATOM    406  CA  ILE A1025     -18.210  44.688  18.244  1.00 47.55      A    C  
ANISOU  406  CA  ILE A1025     4634   8002   5429   -475    183  -1158  A    C  
ATOM    407  C   ILE A1025     -16.963  45.564  18.366  1.00 47.59      A    C  
ANISOU  407  C   ILE A1025     4621   8000   5457   -492    196  -1244  A    C  
ATOM    408  O   ILE A1025     -16.999  46.754  18.050  1.00 47.83      A    O  
ANISOU  408  O   ILE A1025     4660   7930   5582   -481    216  -1376  A    O  
ATOM    409  CB  ILE A1025     -18.733  44.696  16.793  1.00 45.04      A    C  
ANISOU  409  CB  ILE A1025     4424   7459   5229   -418    175  -1110  A    C  
ATOM    410  CG1 ILE A1025     -19.910  43.721  16.647  1.00 44.39      A    C  
ANISOU  410  CG1 ILE A1025     4357   7393   5114   -411    164  -1021  A    C  
ATOM    411  CG2 ILE A1025     -17.624  44.335  15.818  1.00 42.54      A    C  
ANISOU  411  CG2 ILE A1025     4191   7009   4962   -396    164  -1007  A    C  
ATOM    412  CD1 ILE A1025     -19.584  42.286  17.012  1.00 42.57      A    C  
ANISOU  412  CD1 ILE A1025     4128   7249   4796   -437    152   -865  A    C  
ATOM    413  N   LYS A1026     -15.865  44.963  18.824  1.00 48.25      A    N  
ANISOU  413  N   LYS A1026     4678   8193   5460   -519    188  -1164  A    N  
ATOM    414  CA  LYS A1026     -14.645  45.709  19.160  1.00 49.76      A    C  
ANISOU  414  CA  LYS A1026     4829   8433   5643   -551    201  -1249  A    C  
ATOM    415  C   LYS A1026     -13.792  46.075  17.951  1.00 48.69      A    C  
ANISOU  415  C   LYS A1026     4788   8094   5618   -519    199  -1225  A    C  
ATOM    416  O   LYS A1026     -13.029  47.044  18.000  1.00 49.14      A    O  
ANISOU  416  O   LYS A1026     4826   8134   5710   -545    218  -1336  A    O  
ATOM    417  CB  LYS A1026     -13.800  44.919  20.165  1.00 51.07      A    C  
ANISOU  417  CB  LYS A1026     4914   8823   5666   -590    191  -1166  A    C  
ATOM    418  CG  LYS A1026     -14.523  44.603  21.466  1.00 52.67      A    C  
ANISOU  418  CG  LYS A1026     5005   9264   5742   -633    194  -1188  A    C  
ATOM    419  CD  LYS A1026     -15.076  45.862  22.114  1.00 54.35      A    C  
ANISOU  419  CD  LYS A1026     5141   9548   5961   -672    224  -1413  A    C  
ATOM    420  CE  LYS A1026     -15.753  45.568  23.435  1.00 55.09      A    C  
ANISOU  420  CE  LYS A1026     5111   9905   5915   -721    227  -1444  A    C  
ATOM    421  NZ  LYS A1026     -16.500  46.764  23.910  1.00 55.71      A    N1+
ANISOU  421  NZ  LYS A1026     5124  10019   6022   -747    260  -1673  A    N1+
ATOM    422  N   GLN A1027     -13.909  45.303  16.874  1.00 46.61      A    N  
ANISOU  422  N   GLN A1027     4621   7682   5406   -471    180  -1086  A    N  
ATOM    423  CA  GLN A1027     -13.214  45.629  15.639  1.00 46.46      A    C  
ANISOU  423  CA  GLN A1027     4689   7473   5488   -441    177  -1060  A    C  
ATOM    424  C   GLN A1027     -14.162  45.548  14.444  1.00 45.06      A    C  
ANISOU  424  C   GLN A1027     4599   7112   5406   -391    169  -1016  A    C  
ATOM    425  O   GLN A1027     -14.178  44.550  13.717  1.00 42.78      A    O  
ANISOU  425  O   GLN A1027     4372   6759   5122   -363    152   -885  A    O  
ATOM    426  CB  GLN A1027     -11.991  44.731  15.446  1.00 46.82      A    C  
ANISOU  426  CB  GLN A1027     4754   7545   5489   -437    162   -930  A    C  
ATOM    427  CG  GLN A1027     -11.121  45.193  14.294  1.00 46.37      A    C  
ANISOU  427  CG  GLN A1027     4770   7326   5523   -418    162   -923  A    C  
ATOM    428  CD  GLN A1027      -9.735  44.590  14.294  1.00 47.20      A    C  
ANISOU  428  CD  GLN A1027     4869   7487   5578   -422    153   -836  A    C  
ATOM    429  NE2 GLN A1027      -9.545  43.503  15.041  1.00 46.96      A    N  
ANISOU  429  NE2 GLN A1027     4793   7599   5450   -422    143   -735  A    N  
ATOM    430  OE1 GLN A1027      -8.842  45.099  13.620  1.00 45.95      A    O  
ANISOU  430  OE1 GLN A1027     4743   7244   5469   -422    156   -854  A    O  
ATOM    431  N   PRO A1028     -14.962  46.607  14.239  1.00 44.83      A    N  
ANISOU  431  N   PRO A1028     4570   7004   5456   -378    184  -1129  A    N  
ATOM    432  CA  PRO A1028     -15.860  46.648  13.091  1.00 42.41      A    C  
ANISOU  432  CA  PRO A1028     4336   6540   5238   -329    176  -1089  A    C  
ATOM    433  C   PRO A1028     -15.075  46.553  11.791  1.00 39.97      A    C  
ANISOU  433  C   PRO A1028     4111   6080   4995   -304    166  -1004  A    C  
ATOM    434  O   PRO A1028     -13.962  47.076  11.698  1.00 36.76      A    O  
ANISOU  434  O   PRO A1028     3707   5647   4610   -322    173  -1031  A    O  
ATOM    435  CB  PRO A1028     -16.538  48.021  13.211  1.00 44.63      A    C  
ANISOU  435  CB  PRO A1028     4587   6766   5602   -318    200  -1235  A    C  
ATOM    436  CG  PRO A1028     -16.358  48.426  14.634  1.00 47.33      A    C  
ANISOU  436  CG  PRO A1028     4832   7275   5876   -368    220  -1358  A    C  
ATOM    437  CD  PRO A1028     -15.048  47.834  15.048  1.00 47.14      A    C  
ANISOU  437  CD  PRO A1028     4792   7350   5767   -408    212  -1302  A    C  
ATOM    438  N   MET A1029     -15.642  45.868  10.808  1.00 36.21      A    N  
ANISOU  438  N   MET A1029     3695   5519   4541   -271    150   -906  A    N  
ATOM    439  CA  MET A1029     -15.017  45.765   9.495  1.00 35.04      A    C  
ANISOU  439  CA  MET A1029     3620   5240   4451   -249    141   -831  A    C  
ATOM    440  C   MET A1029     -16.100  45.696   8.433  1.00 33.18      A    C  
ANISOU  440  C   MET A1029     3429   4908   4268   -212    133   -791  A    C  
ATOM    441  O   MET A1029     -17.183  45.185   8.679  1.00 33.72      A    O  
ANISOU  441  O   MET A1029     3482   5026   4303   -207    130   -781  A    O  
ATOM    442  CB  MET A1029     -14.106  44.534   9.420  1.00 34.47      A    C  
ANISOU  442  CB  MET A1029     3571   5207   4320   -260    130   -724  A    C  
ATOM    443  CG  MET A1029     -13.234  44.456   8.169  1.00 34.04      A    C  
ANISOU  443  CG  MET A1029     3580   5039   4315   -244    124   -662  A    C  
ATOM    444  SD  MET A1029     -12.208  45.912   7.848  1.00 35.42      A    S  
ANISOU  444  SD  MET A1029     3756   5142   4559   -256    134   -738  A    S  
ATOM    445  CE  MET A1029     -11.254  45.991   9.366  1.00 37.27      A    C  
ANISOU  445  CE  MET A1029     3914   5535   4712   -301    144   -799  A    C  
ATOM    446  N   ASP A1030     -15.802  46.240   7.262  1.00 33.96      A    N  
ANISOU  446  N   ASP A1030     3575   4884   4444   -190    130   -767  A    N  
ATOM    447  CA  ASP A1030     -16.747  46.264   6.148  1.00 34.72      A    C  
ANISOU  447  CA  ASP A1030     3704   4901   4585   -155    121   -723  A    C  
ATOM    448  C   ASP A1030     -15.958  46.399   4.853  1.00 33.67      A    C  
ANISOU  448  C   ASP A1030     3624   4667   4499   -146    114   -659  A    C  
ATOM    449  O   ASP A1030     -14.754  46.673   4.881  1.00 33.61      A    O  
ANISOU  449  O   ASP A1030     3626   4642   4502   -164    118   -665  A    O  
ATOM    450  CB  ASP A1030     -17.717  47.436   6.301  1.00 36.17      A    C  
ANISOU  450  CB  ASP A1030     3855   5052   4835   -125    132   -802  A    C  
ATOM    451  CG  ASP A1030     -17.027  48.776   6.177  1.00 37.93      A    C  
ANISOU  451  CG  ASP A1030     4077   5184   5148   -120    148   -859  A    C  
ATOM    452  OD1 ASP A1030     -16.431  49.247   7.169  1.00 41.50      A    O  
ANISOU  452  OD1 ASP A1030     4493   5677   5594   -150    165   -947  A    O  
ATOM    453  OD2 ASP A1030     -17.076  49.358   5.080  1.00 38.14      A    O1-
ANISOU  453  OD2 ASP A1030     4136   5102   5252    -90    145   -816  A    O1-
ATOM    454  N   LEU A1031     -16.634  46.229   3.723  1.00 31.11      A    N  
ANISOU  454  N   LEU A1031     3328   4294   4198   -121    104   -601  A    N  
ATOM    455  CA  LEU A1031     -15.947  46.195   2.431  1.00 30.93      A    C  
ANISOU  455  CA  LEU A1031     3348   4201   4203   -118     96   -533  A    C  
ATOM    456  C   LEU A1031     -15.377  47.551   1.985  1.00 32.51      A    C  
ANISOU  456  C   LEU A1031     3552   4311   4486   -107    101   -549  A    C  
ATOM    457  O   LEU A1031     -14.381  47.578   1.265  1.00 31.80      A    O  
ANISOU  457  O   LEU A1031     3491   4183   4408   -121     98   -507  A    O  
ATOM    458  CB  LEU A1031     -16.855  45.604   1.347  1.00 29.26      A    C  
ANISOU  458  CB  LEU A1031     3152   3986   3977   -103     85   -470  A    C  
ATOM    459  CG  LEU A1031     -17.301  44.155   1.592  1.00 29.67      A    C  
ANISOU  459  CG  LEU A1031     3209   4108   3956   -126     85   -447  A    C  
ATOM    460  CD1 LEU A1031     -18.375  43.738   0.590  1.00 28.53      A    C  
ANISOU  460  CD1 LEU A1031     3067   3972   3800   -118     79   -410  A    C  
ATOM    461  CD2 LEU A1031     -16.108  43.205   1.539  1.00 28.27      A    C  
ANISOU  461  CD2 LEU A1031     3060   3933   3747   -151     89   -411  A    C  
ATOM    462  N   SER A1032     -15.983  48.668   2.397  1.00 34.83      A    N  
ANISOU  462  N   SER A1032     3818   4569   4846    -84    113   -610  A    N  
ATOM    463  CA  SER A1032     -15.394  49.980   2.079  1.00 36.24      A    C  
ANISOU  463  CA  SER A1032     4001   4646   5121    -79    126   -628  A    C  
ATOM    464  C   SER A1032     -14.105  50.184   2.871  1.00 35.74      A    C  
ANISOU  464  C   SER A1032     3932   4598   5047   -125    141   -690  A    C  
ATOM    465  O   SER A1032     -13.138  50.739   2.355  1.00 35.83      A    O  
ANISOU  465  O   SER A1032     3965   4547   5102   -144    146   -672  A    O  
ATOM    466  CB ASER A1032     -16.378  51.129   2.342  0.50 38.23      A    C  
ANISOU  466  CB ASER A1032     4220   4839   5463    -38    143   -684  A    C  
ATOM    467  CB BSER A1032     -16.374  51.124   2.365  0.50 37.33      A    C  
ANISOU  467  CB BSER A1032     4107   4728   5349    -38    143   -685  A    C  
ATOM    468  OG ASER A1032     -16.678  51.261   3.720  0.50 39.88      A    O  
ANISOU  468  OG ASER A1032     4387   5110   5656    -49    160   -796  A    O  
ATOM    469  OG BSER A1032     -17.528  51.027   1.553  0.50 37.28      A    O  
ANISOU  469  OG BSER A1032     4097   4713   5352      8    129   -619  A    O  
ATOM    470  N   SER A1033     -14.096  49.727   4.120  1.00 35.34      A    N  
ANISOU  470  N   SER A1033     3849   4647   4932   -149    147   -757  A    N  
ATOM    471  CA  SER A1033     -12.892  49.781   4.946  1.00 36.14      A    C  
ANISOU  471  CA  SER A1033     3931   4800   4998   -196    158   -811  A    C  
ATOM    472  C   SER A1033     -11.801  48.886   4.374  1.00 34.13      A    C  
ANISOU  472  C   SER A1033     3710   4568   4688   -214    142   -728  A    C  
ATOM    473  O   SER A1033     -10.628  49.259   4.380  1.00 34.25      A    O  
ANISOU  473  O   SER A1033     3726   4576   4711   -245    150   -744  A    O  
ATOM    474  CB  SER A1033     -13.193  49.385   6.391  1.00 36.32      A    C  
ANISOU  474  CB  SER A1033     3900   4952   4947   -216    165   -886  A    C  
ATOM    475  OG  SER A1033     -14.047  50.338   6.994  1.00 39.30      A    O  
ANISOU  475  OG  SER A1033     4237   5314   5381   -205    185   -987  A    O  
ATOM    476  N   VAL A1034     -12.189  47.716   3.876  1.00 32.22      A    N  
ANISOU  476  N   VAL A1034     3492   4355   4395   -196    124   -647  A    N  
ATOM    477  CA  VAL A1034     -11.237  46.814   3.228  1.00 31.31      A    C  
ANISOU  477  CA  VAL A1034     3408   4251   4238   -205    113   -571  A    C  
ATOM    478  C   VAL A1034     -10.584  47.495   2.027  1.00 29.69      A    C  
ANISOU  478  C   VAL A1034     3233   3955   4090   -207    111   -536  A    C  
ATOM    479  O   VAL A1034      -9.367  47.403   1.859  1.00 29.64      A    O  
ANISOU  479  O   VAL A1034     3233   3959   4068   -230    112   -522  A    O  
ATOM    480  CB  VAL A1034     -11.890  45.472   2.826  1.00 31.52      A    C  
ANISOU  480  CB  VAL A1034     3454   4305   4217   -189    102   -502  A    C  
ATOM    481  CG1 VAL A1034     -10.962  44.654   1.938  1.00 30.56      A    C  
ANISOU  481  CG1 VAL A1034     3365   4170   4075   -193     97   -434  A    C  
ATOM    482  CG2 VAL A1034     -12.255  44.677   4.071  1.00 31.12      A    C  
ANISOU  482  CG2 VAL A1034     3371   4352   4101   -197    105   -518  A    C  
ATOM    483  N   ILE A1035     -11.377  48.187   1.206  1.00 30.75      A    N  
ANISOU  483  N   ILE A1035     3381   4012   4290   -183    109   -516  A    N  
ATOM    484  CA AILE A1035     -10.830  48.915   0.058  0.50 31.62      A    C  
ANISOU  484  CA AILE A1035     3514   4043   4458   -186    108   -470  A    C  
ATOM    485  CA BILE A1035     -10.841  48.925   0.057  0.50 30.84      A    C  
ANISOU  485  CA BILE A1035     3414   3942   4359   -186    108   -470  A    C  
ATOM    486  C   ILE A1035      -9.843  49.988   0.515  1.00 31.19      A    C  
ANISOU  486  C   ILE A1035     3449   3949   4453   -220    126   -528  A    C  
ATOM    487  O   ILE A1035      -8.764  50.117  -0.054  1.00 30.23      A    O  
ANISOU  487  O   ILE A1035     3341   3812   4331   -246    126   -498  A    O  
ATOM    488  CB AILE A1035     -11.937  49.538  -0.816  0.50 33.19      A    C  
ANISOU  488  CB AILE A1035     3716   4175   4718   -149    103   -426  A    C  
ATOM    489  CB BILE A1035     -11.962  49.579  -0.781  0.50 31.23      A    C  
ANISOU  489  CB BILE A1035     3467   3925   4473   -148    104   -429  A    C  
ATOM    490  CG1AILE A1035     -12.678  48.437  -1.577  0.50 34.01      A    C  
ANISOU  490  CG1AILE A1035     3831   4328   4763   -132     85   -362  A    C  
ATOM    491  CG1BILE A1035     -12.724  48.511  -1.570  0.50 30.63      A    C  
ANISOU  491  CG1BILE A1035     3401   3896   4340   -130     85   -363  A    C  
ATOM    492  CG2AILE A1035     -11.352  50.533  -1.808  0.50 33.76      A    C  
ANISOU  492  CG2AILE A1035     3802   4162   4861   -155    106   -377  A    C  
ATOM    493  CG2BILE A1035     -11.389  50.604  -1.749  0.50 32.03      A    C  
ANISOU  493  CG2BILE A1035     3582   3939   4648   -154    107   -382  A    C  
ATOM    494  CD1AILE A1035     -13.524  48.953  -2.716  0.50 36.15      A    C  
ANISOU  494  CD1AILE A1035     4099   4560   5075   -100     76   -295  A    C  
ATOM    495  CD1BILE A1035     -11.877  47.818  -2.616  0.50 29.64      A    C  
ANISOU  495  CD1BILE A1035     3299   3788   4172   -151     76   -299  A    C  
ATOM    496  N   SER A1036     -10.201  50.745   1.554  1.00 32.23      A    N  
ANISOU  496  N   SER A1036     3550   4072   4624   -224    146   -620  A    N  
ATOM    497  CA  SER A1036      -9.290  51.757   2.102  1.00 33.18      A    C  
ANISOU  497  CA  SER A1036     3653   4161   4791   -267    171   -698  A    C  
ATOM    498  C   SER A1036      -7.974  51.121   2.555  1.00 32.50      A    C  
ANISOU  498  C   SER A1036     3556   4171   4620   -311    168   -710  A    C  
ATOM    499  O   SER A1036      -6.898  51.654   2.288  1.00 33.64      A    O  
ANISOU  499  O   SER A1036     3704   4290   4786   -349    178   -716  A    O  
ATOM    500  CB  SER A1036      -9.928  52.504   3.275  1.00 35.65      A    C  
ANISOU  500  CB  SER A1036     3925   4473   5147   -268    196   -817  A    C  
ATOM    501  OG  SER A1036     -11.047  53.256   2.848  1.00 38.48      A    O  
ANISOU  501  OG  SER A1036     4287   4731   5601   -222    204   -810  A    O  
ATOM    502  N   LYS A1037      -8.070  49.974   3.225  1.00 31.65      A    N  
ANISOU  502  N   LYS A1037     3432   4176   4418   -303    155   -704  A    N  
ATOM    503  CA  LYS A1037      -6.892  49.264   3.720  1.00 31.15      A    C  
ANISOU  503  CA  LYS A1037     3349   4215   4269   -332    152   -700  A    C  
ATOM    504  C   LYS A1037      -5.999  48.740   2.588  1.00 30.41      A    C  
ANISOU  504  C   LYS A1037     3290   4103   4159   -330    138   -612  A    C  
ATOM    505  O   LYS A1037      -4.771  48.803   2.681  1.00 28.46      A    O  
ANISOU  505  O   LYS A1037     3030   3898   3884   -363    142   -621  A    O  
ATOM    506  CB  LYS A1037      -7.309  48.134   4.668  1.00 31.40      A    C  
ANISOU  506  CB  LYS A1037     3353   4362   4212   -317    143   -694  A    C  
ATOM    507  CG  LYS A1037      -7.790  48.643   6.023  1.00 32.69      A    C  
ANISOU  507  CG  LYS A1037     3461   4595   4364   -336    159   -798  A    C  
ATOM    508  CD  LYS A1037      -8.108  47.515   6.993  1.00 32.95      A    C  
ANISOU  508  CD  LYS A1037     3459   4760   4300   -328    150   -776  A    C  
ATOM    509  CE  LYS A1037      -6.846  46.820   7.485  1.00 33.59      A    C  
ANISOU  509  CE  LYS A1037     3509   4954   4297   -348    146   -743  A    C  
ATOM    510  NZ  LYS A1037      -7.118  45.896   8.614  1.00 32.68      A    N1+
ANISOU  510  NZ  LYS A1037     3345   4980   4092   -344    141   -722  A    N1+
ATOM    511  N   ILE A1038      -6.611  48.245   1.514  1.00 29.99      A    N  
ANISOU  511  N   ILE A1038     3276   3999   4120   -296    124   -535  A    N  
ATOM    512  CA  ILE A1038      -5.851  47.843   0.332  1.00 28.67      A    C  
ANISOU  512  CA  ILE A1038     3137   3815   3942   -298    114   -462  A    C  
ATOM    513  C   ILE A1038      -5.028  49.032  -0.155  1.00 29.34      A    C  
ANISOU  513  C   ILE A1038     3224   3841   4081   -335    124   -475  A    C  
ATOM    514  O   ILE A1038      -3.814  48.923  -0.354  1.00 29.05      A    O  
ANISOU  514  O   ILE A1038     3182   3841   4014   -363    124   -466  A    O  
ATOM    515  CB  ILE A1038      -6.763  47.347  -0.814  1.00 27.78      A    C  
ANISOU  515  CB  ILE A1038     3054   3659   3839   -266    101   -392  A    C  
ATOM    516  CG1 ILE A1038      -7.430  46.021  -0.442  1.00 27.96      A    C  
ANISOU  516  CG1 ILE A1038     3078   3737   3807   -240     95   -376  A    C  
ATOM    517  CG2 ILE A1038      -5.958  47.161  -2.094  1.00 26.86      A    C  
ANISOU  517  CG2 ILE A1038     2957   3531   3715   -276     94   -332  A    C  
ATOM    518  CD1 ILE A1038      -8.540  45.606  -1.389  1.00 27.59      A    C  
ANISOU  518  CD1 ILE A1038     3052   3661   3769   -216     87   -331  A    C  
ATOM    519  N   ASP A1039      -5.701  50.172  -0.304  1.00 30.63      A    N  
ANISOU  519  N   ASP A1039     3392   3914   4330   -335    134   -496  A    N  
ATOM    520  CA  ASP A1039      -5.088  51.391  -0.832  1.00 32.82      A    C  
ANISOU  520  CA  ASP A1039     3676   4111   4683   -370    148   -497  A    C  
ATOM    521  C   ASP A1039      -4.026  51.971   0.093  1.00 33.24      A    C  
ANISOU  521  C   ASP A1039     3700   4195   4733   -427    170   -587  A    C  
ATOM    522  O   ASP A1039      -3.112  52.640  -0.376  1.00 34.03      A    O  
ANISOU  522  O   ASP A1039     3803   4260   4864   -471    181   -580  A    O  
ATOM    523  CB  ASP A1039      -6.161  52.446  -1.138  1.00 34.44      A    C  
ANISOU  523  CB  ASP A1039     3889   4199   4994   -346    158   -492  A    C  
ATOM    524  CG  ASP A1039      -7.063  52.047  -2.306  1.00 36.38      A    C  
ANISOU  524  CG  ASP A1039     4157   4423   5241   -300    136   -389  A    C  
ATOM    525  OD1 ASP A1039      -6.719  51.091  -3.032  1.00 35.69      A    O  
ANISOU  525  OD1 ASP A1039     4081   4397   5082   -298    117   -328  A    O  
ATOM    526  OD2 ASP A1039      -8.116  52.690  -2.503  1.00 35.27      A    O1-
ANISOU  526  OD2 ASP A1039     4015   4212   5173   -264    140   -374  A    O1-
ATOM    527  N   LEU A1040      -4.141  51.702   1.396  1.00 33.17      A    N  
ANISOU  527  N   LEU A1040     3656   4266   4681   -432    178   -668  A    N  
ATOM    528  CA  LEU A1040      -3.130  52.119   2.377  1.00 34.07      A    C  
ANISOU  528  CA  LEU A1040     3727   4449   4768   -491    198   -761  A    C  
ATOM    529  C   LEU A1040      -1.986  51.100   2.509  1.00 34.48      A    C  
ANISOU  529  C   LEU A1040     3760   4629   4710   -501    183   -728  A    C  
ATOM    530  O   LEU A1040      -1.135  51.244   3.382  1.00 34.90      A    O  
ANISOU  530  O   LEU A1040     3766   4777   4716   -546    196   -796  A    O  
ATOM    531  CB  LEU A1040      -3.783  52.353   3.750  1.00 33.75      A    C  
ANISOU  531  CB  LEU A1040     3643   4458   4722   -496    215   -869  A    C  
ATOM    532  CG  LEU A1040      -4.658  53.602   3.879  1.00 34.98      A    C  
ANISOU  532  CG  LEU A1040     3800   4490   4998   -497    243   -941  A    C  
ATOM    533  CD1 LEU A1040      -5.542  53.521   5.116  1.00 35.01      A    C  
ANISOU  533  CD1 LEU A1040     3760   4562   4979   -485    253  -1034  A    C  
ATOM    534  CD2 LEU A1040      -3.786  54.853   3.907  1.00 35.95      A    C  
ANISOU  534  CD2 LEU A1040     3913   4547   5198   -566    279  -1017  A    C  
ATOM    535  N   HIS A1041      -1.974  50.078   1.650  1.00 33.22      A    N  
ANISOU  535  N   HIS A1041     3629   4479   4511   -460    159   -628  A    N  
ATOM    536  CA  HIS A1041      -0.942  49.025   1.642  1.00 32.54      A    C  
ANISOU  536  CA  HIS A1041     3527   4499   4336   -455    147   -586  A    C  
ATOM    537  C   HIS A1041      -0.927  48.207   2.919  1.00 33.14      A    C  
ANISOU  537  C   HIS A1041     3558   4700   4332   -440    145   -609  A    C  
ATOM    538  O   HIS A1041       0.128  47.745   3.356  1.00 32.94      A    O  
ANISOU  538  O   HIS A1041     3495   4783   4237   -451    144   -605  A    O  
ATOM    539  CB  HIS A1041       0.460  49.600   1.371  1.00 33.73      A    C  
ANISOU  539  CB  HIS A1041     3661   4676   4479   -510    157   -603  A    C  
ATOM    540  CG  HIS A1041       0.595  50.325   0.050  1.00 34.55      A    C  
ANISOU  540  CG  HIS A1041     3803   4671   4651   -529    158   -560  A    C  
ATOM    541  CD2 HIS A1041      -0.360  50.790  -0.854  1.00 35.41      A    C  
ANISOU  541  CD2 HIS A1041     3955   4661   4838   -509    155   -515  A    C  
ATOM    542  ND1 HIS A1041       1.792  50.632  -0.477  1.00 36.54      A    N  
ANISOU  542  ND1 HIS A1041     4047   4946   4890   -574    162   -550  A    N  
ATOM    543  CE1 HIS A1041       1.617  51.271  -1.647  1.00 36.28      A    C  
ANISOU  543  CE1 HIS A1041     4049   4811   4923   -585    162   -498  A    C  
ATOM    544  NE2 HIS A1041       0.300  51.366  -1.877  1.00 36.27      A    N  
ANISOU  544  NE2 HIS A1041     4077   4725   4977   -543    157   -473  A    N  
ATOM    545  N   LYS A1042      -2.095  48.003   3.518  1.00 33.28      A    N  
ANISOU  545  N   LYS A1042     3575   4714   4356   -414    144   -625  A    N  
ATOM    546  CA  LYS A1042      -2.199  47.267   4.780  1.00 34.63      A    C  
ANISOU  546  CA  LYS A1042     3697   5010   4448   -403    142   -638  A    C  
ATOM    547  C   LYS A1042      -2.126  45.754   4.590  1.00 33.35      A    C  
ANISOU  547  C   LYS A1042     3546   4892   4234   -352    127   -538  A    C  
ATOM    548  O   LYS A1042      -1.843  45.032   5.542  1.00 33.32      A    O  
ANISOU  548  O   LYS A1042     3497   5004   4159   -343    125   -521  A    O  
ATOM    549  CB  LYS A1042      -3.503  47.612   5.503  1.00 36.20      A    C  
ANISOU  549  CB  LYS A1042     3887   5197   4671   -398    148   -694  A    C  
ATOM    550  CG  LYS A1042      -3.630  49.064   5.937  1.00 40.32      A    C  
ANISOU  550  CG  LYS A1042     4386   5681   5252   -446    172   -811  A    C  
ATOM    551  CD  LYS A1042      -2.603  49.422   6.993  1.00 43.46      A    C  
ANISOU  551  CD  LYS A1042     4714   6209   5590   -503    188   -892  A    C  
ATOM    552  CE  LYS A1042      -2.967  50.709   7.715  1.00 48.00      A    C  
ANISOU  552  CE  LYS A1042     5254   6764   6218   -552    219  -1033  A    C  
ATOM    553  NZ  LYS A1042      -1.842  51.158   8.581  1.00 51.92      A    N1+
ANISOU  553  NZ  LYS A1042     5681   7387   6658   -622    238  -1124  A    N1+
ATOM    554  N   TYR A1043      -2.414  45.275   3.380  1.00 31.01      A    N  
ANISOU  554  N   TYR A1043     3305   4504   3974   -321    119   -473  A    N  
ATOM    555  CA  TYR A1043      -2.365  43.846   3.085  1.00 30.84      A    C  
ANISOU  555  CA  TYR A1043     3297   4500   3921   -276    112   -391  A    C  
ATOM    556  C   TYR A1043      -1.145  43.546   2.235  1.00 33.50      A    C  
ANISOU  556  C   TYR A1043     3639   4839   4248   -273    112   -354  A    C  
ATOM    557  O   TYR A1043      -1.027  44.051   1.117  1.00 35.35      A    O  
ANISOU  557  O   TYR A1043     3906   5001   4523   -286    110   -352  A    O  
ATOM    558  CB  TYR A1043      -3.624  43.384   2.340  1.00 30.08      A    C  
ANISOU  558  CB  TYR A1043     3249   4315   3864   -249    109   -358  A    C  
ATOM    559  CG  TYR A1043      -4.918  43.727   3.034  1.00 28.68      A    C  
ANISOU  559  CG  TYR A1043     3065   4130   3698   -250    109   -396  A    C  
ATOM    560  CD1 TYR A1043      -5.202  43.245   4.309  1.00 30.39      A    C  
ANISOU  560  CD1 TYR A1043     3242   4437   3865   -246    111   -401  A    C  
ATOM    561  CD2 TYR A1043      -5.867  44.528   2.413  1.00 28.72      A    C  
ANISOU  561  CD2 TYR A1043     3098   4050   3762   -253    107   -420  A    C  
ATOM    562  CE1 TYR A1043      -6.391  43.569   4.948  1.00 30.15      A    C  
ANISOU  562  CE1 TYR A1043     3200   4413   3841   -251    112   -443  A    C  
ATOM    563  CE2 TYR A1043      -7.059  44.848   3.036  1.00 28.90      A    C  
ANISOU  563  CE2 TYR A1043     3110   4071   3798   -249    108   -459  A    C  
ATOM    564  CZ  TYR A1043      -7.322  44.369   4.298  1.00 30.16      A    C  
ANISOU  564  CZ  TYR A1043     3231   4322   3905   -250    111   -476  A    C  
ATOM    565  OH  TYR A1043      -8.518  44.704   4.898  1.00 28.91      A    O  
ANISOU  565  OH  TYR A1043     3056   4171   3755   -248    114   -521  A    O  
ATOM    566  N   LEU A1044      -0.236  42.741   2.779  1.00 32.77      A    N  
ANISOU  566  N   LEU A1044     3509   4839   4101   -253    114   -319  A    N  
ATOM    567  CA  LEU A1044       0.909  42.243   2.028  1.00 33.53      A    C  
ANISOU  567  CA  LEU A1044     3604   4949   4186   -237    115   -280  A    C  
ATOM    568  C   LEU A1044       0.693  40.808   1.561  1.00 31.54      A    C  
ANISOU  568  C   LEU A1044     3376   4664   3945   -180    121   -210  A    C  
ATOM    569  O   LEU A1044       1.497  40.286   0.801  1.00 29.97      A    O  
ANISOU  569  O   LEU A1044     3178   4460   3747   -160    126   -183  A    O  
ATOM    570  CB  LEU A1044       2.189  42.319   2.869  1.00 35.97      A    C  
ANISOU  570  CB  LEU A1044     3846   5388   4430   -248    117   -287  A    C  
ATOM    571  CG  LEU A1044       2.658  43.700   3.335  1.00 38.10      A    C  
ANISOU  571  CG  LEU A1044     4083   5704   4686   -316    119   -370  A    C  
ATOM    572  CD1 LEU A1044       4.104  43.617   3.810  1.00 38.79      A    C  
ANISOU  572  CD1 LEU A1044     4105   5929   4705   -326    121   -369  A    C  
ATOM    573  CD2 LEU A1044       2.520  44.733   2.230  1.00 39.17      A    C  
ANISOU  573  CD2 LEU A1044     4266   5728   4887   -356    120   -405  A    C  
ATOM    574  N   THR A1045      -0.383  40.171   2.017  1.00 30.54      A    N  
ANISOU  574  N   THR A1045     3263   4513   3828   -158    123   -187  A    N  
ATOM    575  CA  THR A1045      -0.724  38.825   1.571  1.00 30.96      A    C  
ANISOU  575  CA  THR A1045     3342   4514   3905   -114    136   -130  A    C  
ATOM    576  C   THR A1045      -2.240  38.663   1.483  1.00 30.48      A    C  
ANISOU  576  C   THR A1045     3319   4386   3875   -119    137   -136  A    C  
ATOM    577  O   THR A1045      -2.991  39.413   2.111  1.00 30.79      A    O  
ANISOU  577  O   THR A1045     3351   4440   3906   -144    127   -172  A    O  
ATOM    578  CB  THR A1045      -0.180  37.753   2.534  1.00 31.01      A    C  
ANISOU  578  CB  THR A1045     3307   4592   3882    -69    145    -63  A    C  
ATOM    579  CG2 THR A1045       1.294  37.978   2.849  1.00 30.64      A    C  
ANISOU  579  CG2 THR A1045     3206   4644   3789    -62    142    -56  A    C  
ATOM    580  OG1 THR A1045      -0.939  37.772   3.747  1.00 31.99      A    O  
ANISOU  580  OG1 THR A1045     3407   4769   3977    -76    141    -54  A    O  
ATOM    581  N   VAL A1046      -2.685  37.679   0.710  1.00 29.96      A    N  
ANISOU  581  N   VAL A1046     3288   4250   3845    -99    151   -110  A    N  
ATOM    582  CA  VAL A1046      -4.113  37.360   0.625  1.00 30.46      A    C  
ANISOU  582  CA  VAL A1046     3381   4261   3931   -106    155   -113  A    C  
ATOM    583  C   VAL A1046      -4.593  36.750   1.947  1.00 31.87      A    C  
ANISOU  583  C   VAL A1046     3537   4483   4089    -93    160    -74  A    C  
ATOM    584  O   VAL A1046      -5.751  36.912   2.333  1.00 30.83      A    O  
ANISOU  584  O   VAL A1046     3411   4348   3954   -110    156    -89  A    O  
ATOM    585  CB  VAL A1046      -4.435  36.426  -0.565  1.00 29.83      A    C  
ANISOU  585  CB  VAL A1046     3337   4104   3891    -99    175   -107  A    C  
ATOM    586  CG1 VAL A1046      -5.925  36.103  -0.615  1.00 29.58      A    C  
ANISOU  586  CG1 VAL A1046     3329   4033   3875   -115    180   -115  A    C  
ATOM    587  CG2 VAL A1046      -3.996  37.067  -1.878  1.00 28.62      A    C  
ANISOU  587  CG2 VAL A1046     3195   3931   3744   -118    168   -142  A    C  
ATOM    588  N   LYS A1047      -3.696  36.066   2.648  1.00 34.11      A    N  
ANISOU  588  N   LYS A1047     3786   4819   4353    -61    168    -19  A    N  
ATOM    589  CA  LYS A1047      -4.006  35.533   3.975  1.00 36.61      A    C  
ANISOU  589  CA  LYS A1047     4067   5202   4638    -49    171     34  A    C  
ATOM    590  C   LYS A1047      -4.448  36.646   4.941  1.00 35.15      A    C  
ANISOU  590  C   LYS A1047     3848   5105   4402    -85    150    -14  A    C  
ATOM    591  O   LYS A1047      -5.411  36.479   5.684  1.00 36.72      A    O  
ANISOU  591  O   LYS A1047     4037   5331   4584    -97    150     -6  A    O  
ATOM    592  CB  LYS A1047      -2.800  34.776   4.540  1.00 40.35      A    C  
ANISOU  592  CB  LYS A1047     4498   5737   5095     -4    180    112  A    C  
ATOM    593  CG  LYS A1047      -3.119  33.851   5.703  1.00 45.50      A    C  
ANISOU  593  CG  LYS A1047     5117   6440   5729     18    190    203  A    C  
ATOM    594  CD  LYS A1047      -1.864  33.172   6.242  1.00 50.03      A    C  
ANISOU  594  CD  LYS A1047     5638   7084   6285     71    198    293  A    C  
ATOM    595  CE  LYS A1047      -1.398  32.025   5.353  1.00 53.34      A    C  
ANISOU  595  CE  LYS A1047     6090   7388   6785    123    229    341  A    C  
ATOM    596  NZ  LYS A1047      -2.193  30.781   5.562  1.00 58.81      A    N1+
ANISOU  596  NZ  LYS A1047     6806   7999   7537    143    258    417  A    N1+
ATOM    597  N   ASP A1048      -3.755  37.780   4.919  1.00 34.49      A    N  
ANISOU  597  N   ASP A1048     3744   5063   4297   -108    137    -73  A    N  
ATOM    598  CA  ASP A1048      -4.110  38.903   5.788  1.00 35.39      A    C  
ANISOU  598  CA  ASP A1048     3822   5250   4374   -146    125   -141  A    C  
ATOM    599  C   ASP A1048      -5.428  39.564   5.367  1.00 33.62      A    C  
ANISOU  599  C   ASP A1048     3635   4950   4188   -169    121   -200  A    C  
ATOM    600  O   ASP A1048      -6.203  40.001   6.214  1.00 31.55      A    O  
ANISOU  600  O   ASP A1048     3347   4738   3904   -188    118   -239  A    O  
ATOM    601  CB  ASP A1048      -2.975  39.932   5.830  1.00 37.47      A    C  
ANISOU  601  CB  ASP A1048     4054   5566   4615   -171    119   -195  A    C  
ATOM    602  CG  ASP A1048      -1.751  39.428   6.595  1.00 40.26      A    C  
ANISOU  602  CG  ASP A1048     4345   6043   4907   -153    120   -144  A    C  
ATOM    603  OD1 ASP A1048      -1.850  38.407   7.309  1.00 44.20      A    O  
ANISOU  603  OD1 ASP A1048     4817   6599   5377   -121    124    -64  A    O  
ATOM    604  OD2 ASP A1048      -0.689  40.056   6.492  1.00 39.72      A    O1-
ANISOU  604  OD2 ASP A1048     4250   6020   4818   -171    118   -178  A    O1-
ATOM    605  N   TYR A1049      -5.666  39.631   4.057  1.00 31.70      A    N  
ANISOU  605  N   TYR A1049     3446   4600   3998   -165    122   -207  A    N  
ATOM    606  CA  TYR A1049      -6.944  40.095   3.507  1.00 29.75      A    C  
ANISOU  606  CA  TYR A1049     3231   4284   3787   -176    118   -243  A    C  
ATOM    607  C   TYR A1049      -8.096  39.228   3.997  1.00 30.56      A    C  
ANISOU  607  C   TYR A1049     3335   4395   3879   -170    124   -214  A    C  
ATOM    608  O   TYR A1049      -9.140  39.740   4.417  1.00 29.21      A    O  
ANISOU  608  O   TYR A1049     3154   4237   3705   -184    119   -254  A    O  
ATOM    609  CB  TYR A1049      -6.878  40.067   1.971  1.00 28.86      A    C  
ANISOU  609  CB  TYR A1049     3164   4082   3718   -173    119   -234  A    C  
ATOM    610  CG  TYR A1049      -8.184  40.290   1.249  1.00 27.53      A    C  
ANISOU  610  CG  TYR A1049     3024   3856   3580   -178    115   -250  A    C  
ATOM    611  CD1 TYR A1049      -8.645  41.577   0.991  1.00 27.46      A    C  
ANISOU  611  CD1 TYR A1049     3014   3820   3598   -190    105   -293  A    C  
ATOM    612  CD2 TYR A1049      -8.943  39.216   0.791  1.00 27.46      A    C  
ANISOU  612  CD2 TYR A1049     3038   3819   3577   -173    126   -221  A    C  
ATOM    613  CE1 TYR A1049      -9.830  41.789   0.307  1.00 27.21      A    C  
ANISOU  613  CE1 TYR A1049     2999   3748   3591   -188    101   -297  A    C  
ATOM    614  CE2 TYR A1049     -10.136  39.419   0.110  1.00 27.57      A    C  
ANISOU  614  CE2 TYR A1049     3068   3800   3607   -181    123   -236  A    C  
ATOM    615  CZ  TYR A1049     -10.574  40.707  -0.131  1.00 26.69      A    C  
ANISOU  615  CZ  TYR A1049     2949   3675   3514   -185    108   -269  A    C  
ATOM    616  OH  TYR A1049     -11.750  40.920  -0.813  1.00 26.36      A    O  
ANISOU  616  OH  TYR A1049     2915   3613   3485   -186    103   -274  A    O  
ATOM    617  N   LEU A1050      -7.904  37.913   3.939  1.00 30.83      A    N  
ANISOU  617  N   LEU A1050     3380   4419   3913   -151    138   -146  A    N  
ATOM    618  CA  LEU A1050      -8.946  36.972   4.350  1.00 31.83      A    C  
ANISOU  618  CA  LEU A1050     3511   4544   4036   -152    149   -110  A    C  
ATOM    619  C   LEU A1050      -9.274  37.045   5.850  1.00 33.75      A    C  
ANISOU  619  C   LEU A1050     3703   4896   4225   -162    144   -101  A    C  
ATOM    620  O   LEU A1050     -10.383  36.698   6.245  1.00 33.78      A    O  
ANISOU  620  O   LEU A1050     3703   4911   4219   -175    148    -95  A    O  
ATOM    621  CB  LEU A1050      -8.591  35.538   3.933  1.00 31.84      A    C  
ANISOU  621  CB  LEU A1050     3536   4492   4067   -130    173    -39  A    C  
ATOM    622  CG  LEU A1050      -8.769  35.256   2.434  1.00 32.31      A    C  
ANISOU  622  CG  LEU A1050     3646   4454   4177   -133    184    -61  A    C  
ATOM    623  CD1 LEU A1050      -8.215  33.890   2.068  1.00 34.58      A    C  
ANISOU  623  CD1 LEU A1050     3949   4685   4504   -110    214     -8  A    C  
ATOM    624  CD2 LEU A1050     -10.233  35.364   2.015  1.00 31.98      A    C  
ANISOU  624  CD2 LEU A1050     3624   4384   4143   -162    183    -97  A    C  
ATOM    625  N   ARG A1051      -8.333  37.510   6.672  1.00 35.64      A    N  
ANISOU  625  N   ARG A1051     3894   5226   4422   -161    137   -106  A    N  
ATOM    626  CA  ARG A1051      -8.614  37.744   8.091  1.00 37.97      A    C  
ANISOU  626  CA  ARG A1051     4125   5649   4652   -179    132   -115  A    C  
ATOM    627  C   ARG A1051      -9.650  38.839   8.284  1.00 34.25      A    C  
ANISOU  627  C   ARG A1051     3645   5187   4180   -207    124   -213  A    C  
ATOM    628  O   ARG A1051     -10.491  38.734   9.164  1.00 32.44      A    O  
ANISOU  628  O   ARG A1051     3381   5032   3912   -223    124   -220  A    O  
ATOM    629  CB  ARG A1051      -7.348  38.097   8.875  1.00 42.55      A    C  
ANISOU  629  CB  ARG A1051     4645   6343   5178   -180    126   -114  A    C  
ATOM    630  CG  ARG A1051      -6.377  36.942   9.022  1.00 49.14      A    C  
ANISOU  630  CG  ARG A1051     5466   7205   6000   -143    134     -2  A    C  
ATOM    631  CD  ARG A1051      -5.601  37.021  10.326  1.00 57.03      A    C  
ANISOU  631  CD  ARG A1051     6376   8379   6912   -148    129     25  A    C  
ATOM    632  NE  ARG A1051      -4.388  36.209  10.263  1.00 62.82      A    N  
ANISOU  632  NE  ARG A1051     7093   9134   7642   -104    134    121  A    N  
ATOM    633  CZ  ARG A1051      -3.217  36.625   9.785  1.00 67.09      A    C  
ANISOU  633  CZ  ARG A1051     7629   9677   8185    -95    131     97  A    C  
ATOM    634  NH1 ARG A1051      -3.070  37.864   9.322  1.00 68.81      A    N1+
ANISOU  634  NH1 ARG A1051     7860   9870   8412   -132    123    -16  A    N1+
ATOM    635  NH2 ARG A1051      -2.178  35.796   9.774  1.00 68.69      A    N  
ANISOU  635  NH2 ARG A1051     7810   9905   8384    -47    138    191  A    N  
ATOM    636  N   ASP A1052      -9.591  39.883   7.460  1.00 33.22      A    N  
ANISOU  636  N   ASP A1052     3542   4982   4096   -211    119   -284  A    N  
ATOM    637  CA  ASP A1052     -10.609  40.934   7.497  1.00 31.86      A    C  
ANISOU  637  CA  ASP A1052     3365   4793   3945   -226    115   -371  A    C  
ATOM    638  C   ASP A1052     -11.952  40.488   6.900  1.00 31.81      A    C  
ANISOU  638  C   ASP A1052     3394   4724   3965   -218    116   -355  A    C  
ATOM    639  O   ASP A1052     -13.005  40.913   7.383  1.00 31.23      A    O  
ANISOU  639  O   ASP A1052     3298   4684   3884   -227    115   -404  A    O  
ATOM    640  CB  ASP A1052     -10.105  42.222   6.837  1.00 32.06      A    C  
ANISOU  640  CB  ASP A1052     3404   4752   4022   -231    113   -439  A    C  
ATOM    641  CG  ASP A1052      -9.245  43.059   7.776  1.00 33.39      A    C  
ANISOU  641  CG  ASP A1052     3517   5007   4160   -258    117   -506  A    C  
ATOM    642  OD1 ASP A1052      -9.215  42.756   8.988  1.00 34.26      A    O  
ANISOU  642  OD1 ASP A1052     3570   5245   4202   -273    120   -511  A    O  
ATOM    643  OD2 ASP A1052      -8.607  44.022   7.309  1.00 33.62      A    O1-
ANISOU  643  OD2 ASP A1052     3557   4986   4232   -270    120   -554  A    O1-
ATOM    644  N   ILE A1053     -11.928  39.628   5.881  1.00 30.27      A    N  
ANISOU  644  N   ILE A1053     3249   4452   3799   -205    120   -294  A    N  
ATOM    645  CA  ILE A1053     -13.176  39.042   5.362  1.00 29.51      A    C  
ANISOU  645  CA  ILE A1053     3179   4315   3717   -208    124   -278  A    C  
ATOM    646  C   ILE A1053     -13.815  38.164   6.445  1.00 29.64      A    C  
ANISOU  646  C   ILE A1053     3166   4409   3686   -222    133   -242  A    C  
ATOM    647  O   ILE A1053     -15.019  38.258   6.709  1.00 29.30      A    O  
ANISOU  647  O   ILE A1053     3109   4393   3629   -235    132   -269  A    O  
ATOM    648  CB  ILE A1053     -12.956  38.202   4.082  1.00 29.34      A    C  
ANISOU  648  CB  ILE A1053     3210   4207   3732   -201    134   -232  A    C  
ATOM    649  CG1 ILE A1053     -12.437  39.072   2.925  1.00 29.32      A    C  
ANISOU  649  CG1 ILE A1053     3230   4141   3767   -192    124   -260  A    C  
ATOM    650  CG2 ILE A1053     -14.245  37.488   3.682  1.00 28.91      A    C  
ANISOU  650  CG2 ILE A1053     3172   4131   3681   -216    143   -223  A    C  
ATOM    651  CD1 ILE A1053     -13.316  40.252   2.551  1.00 29.81      A    C  
ANISOU  651  CD1 ILE A1053     3287   4185   3852   -191    112   -312  A    C  
ATOM    652  N   ASP A1054     -13.004  37.317   7.076  1.00 30.54      A    N  
ANISOU  652  N   ASP A1054     3265   4564   3773   -218    140   -174  A    N  
ATOM    653  CA  ASP A1054     -13.468  36.496   8.197  1.00 32.79      A    C  
ANISOU  653  CA  ASP A1054     3513   4934   4010   -233    148   -120  A    C  
ATOM    654  C   ASP A1054     -13.996  37.338   9.363  1.00 33.03      A    C  
ANISOU  654  C   ASP A1054     3480   5087   3982   -254    138   -182  A    C  
ATOM    655  O   ASP A1054     -14.955  36.945  10.034  1.00 33.95      A    O  
ANISOU  655  O   ASP A1054     3569   5267   4061   -275    142   -169  A    O  
ATOM    656  CB  ASP A1054     -12.353  35.565   8.677  1.00 36.46      A    C  
ANISOU  656  CB  ASP A1054     3964   5427   4460   -216    158    -23  A    C  
ATOM    657  CG  ASP A1054     -12.101  34.414   7.718  1.00 38.85      A    C  
ANISOU  657  CG  ASP A1054     4323   5611   4825   -198    179     42  A    C  
ATOM    658  OD1 ASP A1054     -13.038  33.993   7.016  1.00 41.79      A    O  
ANISOU  658  OD1 ASP A1054     4734   5909   5232   -214    191     30  A    O  
ATOM    659  OD2 ASP A1054     -10.973  33.906   7.679  1.00 40.07      A    O1-
ANISOU  659  OD2 ASP A1054     4477   5752   4994   -169    187    101  A    O1-
ATOM    660  N   LEU A1055     -13.376  38.494   9.593  1.00 31.99      A    N  
ANISOU  660  N   LEU A1055     3320   4990   3843   -252    128   -256  A    N  
ATOM    661  CA  LEU A1055     -13.821  39.422  10.626  1.00 33.64      A    C  
ANISOU  661  CA  LEU A1055     3465   5309   4007   -274    124   -343  A    C  
ATOM    662  C   LEU A1055     -15.215  39.995  10.314  1.00 33.17      A    C  
ANISOU  662  C   LEU A1055     3413   5213   3975   -276    123   -414  A    C  
ATOM    663  O   LEU A1055     -16.069  40.076  11.195  1.00 32.15      A    O  
ANISOU  663  O   LEU A1055     3234   5180   3799   -296    125   -449  A    O  
ATOM    664  CB  LEU A1055     -12.792  40.542  10.791  1.00 35.76      A    C  
ANISOU  664  CB  LEU A1055     3707   5599   4279   -277    121   -418  A    C  
ATOM    665  CG  LEU A1055     -12.988  41.567  11.902  1.00 38.51      A    C  
ANISOU  665  CG  LEU A1055     3980   6065   4585   -306    124   -529  A    C  
ATOM    666  CD1 LEU A1055     -13.119  40.908  13.271  1.00 38.82      A    C  
ANISOU  666  CD1 LEU A1055     3943   6282   4524   -331    125   -492  A    C  
ATOM    667  CD2 LEU A1055     -11.813  42.539  11.873  1.00 37.96      A    C  
ANISOU  667  CD2 LEU A1055     3896   5993   4533   -316    127   -596  A    C  
ATOM    668  N   ILE A1056     -15.445  40.379   9.059  1.00 32.31      A    N  
ANISOU  668  N   ILE A1056     3361   4977   3938   -256    120   -432  A    N  
ATOM    669  CA  ILE A1056     -16.769  40.832   8.623  1.00 31.63      A    C  
ANISOU  669  CA  ILE A1056     3280   4856   3879   -250    119   -480  A    C  
ATOM    670  C   ILE A1056     -17.806  39.757   8.948  1.00 31.52      A    C  
ANISOU  670  C   ILE A1056     3259   4893   3822   -269    123   -432  A    C  
ATOM    671  O   ILE A1056     -18.868  40.049   9.507  1.00 32.69      A    O  
ANISOU  671  O   ILE A1056     3368   5108   3945   -279    124   -480  A    O  
ATOM    672  CB  ILE A1056     -16.811  41.136   7.106  1.00 30.96      A    C  
ANISOU  672  CB  ILE A1056     3255   4641   3865   -225    114   -472  A    C  
ATOM    673  CG1 ILE A1056     -15.970  42.371   6.769  1.00 30.15      A    C  
ANISOU  673  CG1 ILE A1056     3156   4483   3813   -211    111   -523  A    C  
ATOM    674  CG2 ILE A1056     -18.249  41.353   6.642  1.00 30.84      A    C  
ANISOU  674  CG2 ILE A1056     3239   4611   3867   -217    112   -497  A    C  
ATOM    675  CD1 ILE A1056     -15.874  42.669   5.282  1.00 29.13      A    C  
ANISOU  675  CD1 ILE A1056     3078   4242   3747   -190    105   -498  A    C  
ATOM    676  N   CYS A1057     -17.481  38.512   8.616  1.00 30.33      A    N  
ANISOU  676  N   CYS A1057     3145   4709   3669   -276    131   -339  A    N  
ATOM    677  CA  CYS A1057     -18.388  37.392   8.854  1.00 31.67      A    C  
ANISOU  677  CA  CYS A1057     3314   4908   3810   -303    142   -284  A    C  
ATOM    678  C   CYS A1057     -18.599  37.102  10.348  1.00 32.90      A    C  
ANISOU  678  C   CYS A1057     3404   5205   3890   -329    144   -265  A    C  
ATOM    679  O   CYS A1057     -19.741  37.011  10.803  1.00 32.65      A    O  
ANISOU  679  O   CYS A1057     3342   5240   3823   -353    146   -286  A    O  
ATOM    680  CB  CYS A1057     -17.893  36.138   8.134  1.00 31.60      A    C  
ANISOU  680  CB  CYS A1057     3359   4811   3834   -304    157   -195  A    C  
ATOM    681  SG  CYS A1057     -19.003  34.725   8.299  1.00 34.64      A    S  
ANISOU  681  SG  CYS A1057     3752   5205   4205   -347    180   -130  A    S  
ATOM    682  N   SER A1058     -17.514  36.965  11.108  1.00 33.16      A    N  
ANISOU  682  N   SER A1058     3408   5299   3891   -326    143   -226  A    N  
ATOM    683  CA  SER A1058     -17.633  36.643  12.539  1.00 34.54      A    C  
ANISOU  683  CA  SER A1058     3510   5632   3982   -354    145   -194  A    C  
ATOM    684  C   SER A1058     -18.339  37.751  13.332  1.00 34.73      A    C  
ANISOU  684  C   SER A1058     3465   5771   3958   -370    138   -311  A    C  
ATOM    685  O   SER A1058     -19.130  37.460  14.225  1.00 35.76      A    O  
ANISOU  685  O   SER A1058     3541   6021   4023   -402    140   -305  A    O  
ATOM    686  CB  SER A1058     -16.265  36.306  13.160  1.00 36.72      A    C  
ANISOU  686  CB  SER A1058     3756   5968   4225   -345    144   -122  A    C  
ATOM    687  OG  SER A1058     -15.320  37.339  12.945  1.00 38.50      A    O  
ANISOU  687  OG  SER A1058     3979   6180   4468   -326    135   -196  A    O  
ATOM    688  N   ASN A1059     -18.061  39.011  13.000  1.00 33.61      A    N  
ANISOU  688  N   ASN A1059     3324   5591   3855   -351    132   -419  A    N  
ATOM    689  CA  ASN A1059     -18.785  40.142  13.587  1.00 33.66      A    C  
ANISOU  689  CA  ASN A1059     3271   5672   3843   -359    132   -548  A    C  
ATOM    690  C   ASN A1059     -20.299  40.002  13.397  1.00 33.44      A    C  
ANISOU  690  C   ASN A1059     3243   5645   3817   -363    133   -568  A    C  
ATOM    691  O   ASN A1059     -21.064  40.221  14.332  1.00 31.80      A    O  
ANISOU  691  O   ASN A1059     2966   5564   3550   -386    137   -623  A    O  
ATOM    692  CB  ASN A1059     -18.327  41.480  12.983  1.00 33.52      A    C  
ANISOU  692  CB  ASN A1059     3273   5562   3902   -331    131   -650  A    C  
ATOM    693  CG  ASN A1059     -16.974  41.939  13.502  1.00 34.88      A    C  
ANISOU  693  CG  ASN A1059     3414   5781   4054   -341    133   -676  A    C  
ATOM    694  ND2 ASN A1059     -16.420  42.962  12.865  1.00 34.41      A    N  
ANISOU  694  ND2 ASN A1059     3383   5622   4070   -323    136   -744  A    N  
ATOM    695  OD1 ASN A1059     -16.437  41.386  14.459  1.00 34.82      A    O  
ANISOU  695  OD1 ASN A1059     3355   5907   3966   -367    133   -632  A    O  
ATOM    696  N   ALA A1060     -20.717  39.643  12.183  1.00 32.57      A    N  
ANISOU  696  N   ALA A1060     3203   5404   3767   -344    132   -528  A    N  
ATOM    697  CA  ALA A1060     -22.138  39.468  11.871  1.00 33.39      A    C  
ANISOU  697  CA  ALA A1060     3306   5510   3869   -350    133   -544  A    C  
ATOM    698  C   ALA A1060     -22.757  38.310  12.652  1.00 33.27      A    C  
ANISOU  698  C   ALA A1060     3261   5601   3779   -397    141   -473  A    C  
ATOM    699  O   ALA A1060     -23.880  38.427  13.141  1.00 34.19      A    O  
ANISOU  699  O   ALA A1060     3330   5808   3853   -416    143   -517  A    O  
ATOM    700  CB  ALA A1060     -22.346  39.263  10.369  1.00 32.43      A    C  
ANISOU  700  CB  ALA A1060     3258   5245   3816   -328    132   -512  A    C  
ATOM    701  N   LEU A1061     -22.033  37.199  12.763  1.00 34.14      A    N  
ANISOU  701  N   LEU A1061     3397   5696   3876   -415    148   -360  A    N  
ATOM    702  CA  LEU A1061     -22.526  36.038  13.502  1.00 37.93      A    C  
ANISOU  702  CA  LEU A1061     3852   6262   4297   -462    159   -271  A    C  
ATOM    703  C   LEU A1061     -22.613  36.346  14.995  1.00 39.89      A    C  
ANISOU  703  C   LEU A1061     4004   6701   4450   -488    155   -296  A    C  
ATOM    704  O   LEU A1061     -23.529  35.881  15.676  1.00 39.92      A    O  
ANISOU  704  O   LEU A1061     3962   6814   4392   -530    160   -275  A    O  
ATOM    705  CB  LEU A1061     -21.639  34.806  13.266  1.00 39.65      A    C  
ANISOU  705  CB  LEU A1061     4118   6403   4541   -465    171   -137  A    C  
ATOM    706  CG  LEU A1061     -21.451  34.305  11.826  1.00 40.49      A    C  
ANISOU  706  CG  LEU A1061     4315   6332   4738   -447    182   -110  A    C  
ATOM    707  CD1 LEU A1061     -20.820  32.920  11.815  1.00 42.24      A    C  
ANISOU  707  CD1 LEU A1061     4570   6492   4985   -458    204     20  A    C  
ATOM    708  CD2 LEU A1061     -22.758  34.292  11.057  1.00 38.75      A    C  
ANISOU  708  CD2 LEU A1061     4114   6073   4533   -467    186   -160  A    C  
ATOM    709  N   GLU A1062     -21.666  37.141  15.490  1.00 41.53      A    N  
ANISOU  709  N   GLU A1062     4176   6960   4643   -470    147   -346  A    N  
ATOM    710  CA  GLU A1062     -21.629  37.532  16.897  1.00 43.76      A    C  
ANISOU  710  CA  GLU A1062     4356   7442   4829   -500    145   -388  A    C  
ATOM    711  C   GLU A1062     -22.734  38.530  17.230  1.00 42.13      A    C  
ANISOU  711  C   GLU A1062     4093   7311   4602   -506    146   -534  A    C  
ATOM    712  O   GLU A1062     -23.443  38.364  18.218  1.00 42.85      A    O  
ANISOU  712  O   GLU A1062     4107   7567   4607   -546    149   -546  A    O  
ATOM    713  CB  GLU A1062     -20.261  38.135  17.250  1.00 46.10      A    C  
ANISOU  713  CB  GLU A1062     4626   7771   5116   -485    141   -416  A    C  
ATOM    714  CG  GLU A1062     -20.127  38.619  18.692  1.00 50.24      A    C  
ANISOU  714  CG  GLU A1062     5034   8521   5533   -522    141   -478  A    C  
ATOM    715  CD  GLU A1062     -18.797  39.305  18.979  1.00 54.35      A    C  
ANISOU  715  CD  GLU A1062     5525   9080   6045   -515    140   -526  A    C  
ATOM    716  OE1 GLU A1062     -17.873  39.228  18.137  1.00 54.67      A    O  
ANISOU  716  OE1 GLU A1062     5636   8980   6155   -481    136   -481  A    O  
ATOM    717  OE2 GLU A1062     -18.679  39.928  20.057  1.00 59.01      A    O1-
ANISOU  717  OE2 GLU A1062     6015   9850   6553   -549    144   -616  A    O1-
ATOM    718  N   TYR A1063     -22.870  39.571  16.414  1.00 41.29      A    N  
ANISOU  718  N   TYR A1063     4021   7088   4578   -465    144   -641  A    N  
ATOM    719  CA  TYR A1063     -23.841  40.626  16.697  1.00 42.20      A    C  
ANISOU  719  CA  TYR A1063     4081   7259   4694   -456    149   -785  A    C  
ATOM    720  C   TYR A1063     -25.296  40.218  16.417  1.00 41.20      A    C  
ANISOU  720  C   TYR A1063     3954   7141   4557   -464    150   -777  A    C  
ATOM    721  O   TYR A1063     -26.216  40.790  16.999  1.00 41.48      A    O  
ANISOU  721  O   TYR A1063     3919   7282   4558   -470    155   -877  A    O  
ATOM    722  CB  TYR A1063     -23.501  41.907  15.928  1.00 44.50      A    C  
ANISOU  722  CB  TYR A1063     4404   7413   5089   -404    151   -890  A    C  
ATOM    723  CG  TYR A1063     -24.344  43.079  16.373  1.00 47.11      A    C  
ANISOU  723  CG  TYR A1063     4667   7799   5432   -390    162  -1047  A    C  
ATOM    724  CD1 TYR A1063     -24.069  43.742  17.566  1.00 49.00      A    C  
ANISOU  724  CD1 TYR A1063     4815   8181   5619   -417    175  -1158  A    C  
ATOM    725  CD2 TYR A1063     -25.442  43.497  15.627  1.00 49.31      A    C  
ANISOU  725  CD2 TYR A1063     4963   7998   5772   -349    162  -1087  A    C  
ATOM    726  CE1 TYR A1063     -24.849  44.806  17.990  1.00 51.04      A    C  
ANISOU  726  CE1 TYR A1063     5007   8486   5899   -403    192  -1316  A    C  
ATOM    727  CE2 TYR A1063     -26.229  44.558  16.044  1.00 51.77      A    C  
ANISOU  727  CE2 TYR A1063     5208   8356   6106   -327    176  -1229  A    C  
ATOM    728  CZ  TYR A1063     -25.928  45.207  17.226  1.00 52.57      A    C  
ANISOU  728  CZ  TYR A1063     5224   8584   6166   -353    193  -1348  A    C  
ATOM    729  OH  TYR A1063     -26.705  46.259  17.646  1.00 58.75      A    O  
ANISOU  729  OH  TYR A1063     5936   9405   6980   -329    213  -1503  A    O  
ATOM    730  N   ASN A1064     -25.500  39.233  15.542  1.00 39.30      A    N  
ANISOU  730  N   ASN A1064     3787   6800   4344   -468    147   -668  A    N  
ATOM    731  CA  ASN A1064     -26.848  38.796  15.151  1.00 39.44      A    C  
ANISOU  731  CA  ASN A1064     3808   6823   4352   -482    150   -659  A    C  
ATOM    732  C   ASN A1064     -27.021  37.294  15.378  1.00 38.85      A    C  
ANISOU  732  C   ASN A1064     3749   6783   4227   -540    158   -525  A    C  
ATOM    733  O   ASN A1064     -27.150  36.536  14.418  1.00 37.84      A    O  
ANISOU  733  O   ASN A1064     3692   6539   4145   -545    163   -455  A    O  
ATOM    734  CB  ASN A1064     -27.104  39.134  13.674  1.00 38.16      A    C  
ANISOU  734  CB  ASN A1064     3717   6496   4284   -435    145   -673  A    C  
ATOM    735  CG  ASN A1064     -26.684  40.548  13.313  1.00 38.67      A    C  
ANISOU  735  CG  ASN A1064     3783   6488   4422   -374    141   -773  A    C  
ATOM    736  ND2 ASN A1064     -25.463  40.690  12.807  1.00 38.99      A    N  
ANISOU  736  ND2 ASN A1064     3877   6420   4516   -353    137   -742  A    N  
ATOM    737  OD1 ASN A1064     -27.444  41.497  13.479  1.00 38.90      A    O  
ANISOU  737  OD1 ASN A1064     3762   6552   4464   -346    143   -877  A    O  
ATOM    738  N   PRO A1065     -27.028  36.856  16.651  1.00 40.07      A    N  
ANISOU  738  N   PRO A1065     3833   7101   4288   -587    162   -488  A    N  
ATOM    739  CA  PRO A1065     -27.002  35.431  16.964  1.00 41.89      A    C  
ANISOU  739  CA  PRO A1065     4078   7356   4482   -641    173   -339  A    C  
ATOM    740  C   PRO A1065     -28.377  34.775  17.130  1.00 43.04      A    C  
ANISOU  740  C   PRO A1065     4198   7575   4580   -696    183   -319  A    C  
ATOM    741  O   PRO A1065     -28.441  33.566  17.346  1.00 43.20      A    O  
ANISOU  741  O   PRO A1065     4233   7599   4581   -746    197   -193  A    O  
ATOM    742  CB  PRO A1065     -26.282  35.416  18.309  1.00 43.13      A    C  
ANISOU  742  CB  PRO A1065     4156   7675   4553   -663    170   -305  A    C  
ATOM    743  CG  PRO A1065     -26.798  36.648  18.981  1.00 44.10      A    C  
ANISOU  743  CG  PRO A1065     4192   7936   4626   -657    163   -463  A    C  
ATOM    744  CD  PRO A1065     -27.042  37.663  17.886  1.00 42.26      A    C  
ANISOU  744  CD  PRO A1065     4008   7556   4490   -597    159   -581  A    C  
ATOM    745  N   ASP A1066     -29.456  35.555  17.037  1.00 44.45      A    N  
ANISOU  745  N   ASP A1066     4336   7807   4743   -687    178   -438  A    N  
ATOM    746  CA  ASP A1066     -30.797  35.068  17.386  1.00 46.50      A    C  
ANISOU  746  CA  ASP A1066     4550   8181   4937   -744    187   -437  A    C  
ATOM    747  C   ASP A1066     -31.413  34.159  16.330  1.00 45.73      A    C  
ANISOU  747  C   ASP A1066     4524   7965   4885   -772    200   -376  A    C  
ATOM    748  O   ASP A1066     -30.926  34.067  15.200  1.00 44.27      A    O  
ANISOU  748  O   ASP A1066     4421   7611   4787   -738    201   -359  A    O  
ATOM    749  CB  ASP A1066     -31.748  36.242  17.657  1.00 48.33      A    C  
ANISOU  749  CB  ASP A1066     4705   8521   5137   -718    179   -592  A    C  
ATOM    750  CG  ASP A1066     -31.348  37.062  18.880  1.00 53.69      A    C  
ANISOU  750  CG  ASP A1066     5291   9353   5753   -712    174   -673  A    C  
ATOM    751  OD1 ASP A1066     -30.375  36.697  19.577  1.00 51.99      A    O  
ANISOU  751  OD1 ASP A1066     5064   9188   5502   -734    174   -601  A    O  
ATOM    752  OD2 ASP A1066     -32.023  38.079  19.149  1.00 59.95      A    O1-
ANISOU  752  OD2 ASP A1066     6018  10225   6533   -685    174   -813  A    O1-
ATOM    753  N   ARG A1067     -32.500  33.495  16.718  1.00 45.68      A    N  
ANISOU  753  N   ARG A1067     4478   8063   4815   -840    212   -350  A    N  
ATOM    754  CA  ARG A1067     -33.217  32.572  15.839  1.00 45.73      A    C  
ANISOU  754  CA  ARG A1067     4538   7985   4851   -887    231   -303  A    C  
ATOM    755  C   ARG A1067     -34.188  33.271  14.887  1.00 44.03      A    C  
ANISOU  755  C   ARG A1067     4320   7751   4656   -855    223   -415  A    C  
ATOM    756  O   ARG A1067     -34.719  32.634  13.979  1.00 42.53      A    O  
ANISOU  756  O   ARG A1067     4173   7489   4494   -889    238   -395  A    O  
ATOM    757  CB  ARG A1067     -34.006  31.558  16.668  1.00 48.04      A    C  
ANISOU  757  CB  ARG A1067     4785   8402   5065   -983    250   -226  A    C  
ATOM    758  CG  ARG A1067     -35.147  32.179  17.470  1.00 49.72      A    C  
ANISOU  758  CG  ARG A1067     4891   8823   5175  -1003    241   -318  A    C  
ATOM    759  CD  ARG A1067     -36.433  31.380  17.365  1.00 51.55      A    C  
ANISOU  759  CD  ARG A1067     5105   9117   5363  -1089    260   -297  A    C  
ATOM    760  NE  ARG A1067     -36.899  31.176  15.992  1.00 51.85      A    N  
ANISOU  760  NE  ARG A1067     5208   9023   5468  -1086    270   -327  A    N  
ATOM    761  CZ  ARG A1067     -37.699  32.004  15.309  1.00 52.70      A    C  
ANISOU  761  CZ  ARG A1067     5292   9154   5576  -1043    256   -443  A    C  
ATOM    762  NH1 ARG A1067     -38.142  33.149  15.834  1.00 51.56      A    N1+
ANISOU  762  NH1 ARG A1067     5066   9139   5385   -990    235   -551  A    N1+
ATOM    763  NH2 ARG A1067     -38.055  31.685  14.071  1.00 49.85      A    N  
ANISOU  763  NH2 ARG A1067     4985   8688   5265  -1052    267   -453  A    N  
ATOM    764  N   ASP A1068     -34.457  34.556  15.111  1.00 44.36      A    N  
ANISOU  764  N   ASP A1068     4304   7866   4683   -794    203   -532  A    N  
ATOM    765  CA  ASP A1068     -35.445  35.265  14.294  1.00 45.28      A    C  
ANISOU  765  CA  ASP A1068     4404   7983   4817   -754    196   -627  A    C  
ATOM    766  C   ASP A1068     -34.950  35.418  12.850  1.00 42.15      A    C  
ANISOU  766  C   ASP A1068     4092   7406   4517   -705    191   -618  A    C  
ATOM    767  O   ASP A1068     -33.741  35.363  12.602  1.00 40.45      A    O  
ANISOU  767  O   ASP A1068     3938   7071   4360   -680    189   -573  A    O  
ATOM    768  CB  ASP A1068     -35.811  36.625  14.899  1.00 49.10      A    C  
ANISOU  768  CB  ASP A1068     4803   8572   5280   -691    181   -753  A    C  
ATOM    769  CG  ASP A1068     -34.616  37.533  15.070  1.00 52.98      A    C  
ANISOU  769  CG  ASP A1068     5309   8989   5828   -624    171   -790  A    C  
ATOM    770  OD1 ASP A1068     -34.100  38.049  14.057  1.00 58.46      A    O  
ANISOU  770  OD1 ASP A1068     6064   9534   6612   -562    164   -799  A    O  
ATOM    771  OD2 ASP A1068     -34.200  37.740  16.226  1.00 60.43      A    O1-
ANISOU  771  OD2 ASP A1068     6200  10037   6723   -639    172   -811  A    O1-
ATOM    772  N   PRO A1069     -35.885  35.592  11.896  1.00 40.59      A    N  
ANISOU  772  N   PRO A1069     3889   7203   4328   -693    190   -658  A    N  
ATOM    773  CA  PRO A1069     -35.527  35.650  10.477  1.00 38.71      A    C  
ANISOU  773  CA  PRO A1069     3721   6822   4165   -658    186   -645  A    C  
ATOM    774  C   PRO A1069     -34.530  36.750  10.113  1.00 35.41      A    C  
ANISOU  774  C   PRO A1069     3331   6299   3825   -565    168   -673  A    C  
ATOM    775  O   PRO A1069     -33.679  36.533   9.261  1.00 33.62      A    O  
ANISOU  775  O   PRO A1069     3175   5941   3658   -553    169   -629  A    O  
ATOM    776  CB  PRO A1069     -36.872  35.889   9.788  1.00 39.33      A    C  
ANISOU  776  CB  PRO A1069     3753   6975   4214   -655    184   -696  A    C  
ATOM    777  CG  PRO A1069     -37.872  35.307  10.720  1.00 41.47      A    C  
ANISOU  777  CG  PRO A1069     3960   7400   4394   -730    196   -703  A    C  
ATOM    778  CD  PRO A1069     -37.349  35.624  12.084  1.00 41.90      A    C  
ANISOU  778  CD  PRO A1069     3980   7516   4423   -722    192   -711  A    C  
ATOM    779  N   GLY A1070     -34.633  37.913  10.749  1.00 35.46      A    N  
ANISOU  779  N   GLY A1070     3278   6362   3832   -504    156   -751  A    N  
ATOM    780  CA  GLY A1070     -33.695  39.008  10.499  1.00 36.41      A    C  
ANISOU  780  CA  GLY A1070     3421   6381   4032   -423    144   -784  A    C  
ATOM    781  C   GLY A1070     -32.257  38.594  10.757  1.00 35.87      A    C  
ANISOU  781  C   GLY A1070     3412   6229   3988   -440    147   -725  A    C  
ATOM    782  O   GLY A1070     -31.382  38.810   9.921  1.00 35.98      A    O  
ANISOU  782  O   GLY A1070     3486   6113   4070   -405    141   -699  A    O  
ATOM    783  N   ASP A1071     -32.022  37.978  11.913  1.00 36.45      A    N  
ANISOU  783  N   ASP A1071     3460   6389   4000   -494    155   -697  A    N  
ATOM    784  CA  ASP A1071     -30.687  37.524  12.292  1.00 37.04      A    C  
ANISOU  784  CA  ASP A1071     3576   6410   4086   -509    158   -630  A    C  
ATOM    785  C   ASP A1071     -30.211  36.357  11.435  1.00 36.27      A    C  
ANISOU  785  C   ASP A1071     3560   6196   4021   -542    169   -527  A    C  
ATOM    786  O   ASP A1071     -29.046  36.319  11.034  1.00 36.37      A    O  
ANISOU  786  O   ASP A1071     3628   6101   4087   -518    167   -489  A    O  
ATOM    787  CB  ASP A1071     -30.641  37.126  13.771  1.00 39.31      A    C  
ANISOU  787  CB  ASP A1071     3802   6844   4289   -559    164   -612  A    C  
ATOM    788  CG  ASP A1071     -30.568  38.327  14.698  1.00 40.80      A    C  
ANISOU  788  CG  ASP A1071     3914   7132   4455   -525    158   -722  A    C  
ATOM    789  OD1 ASP A1071     -31.017  39.426  14.308  1.00 43.69      A    O  
ANISOU  789  OD1 ASP A1071     4260   7474   4866   -468    153   -822  A    O  
ATOM    790  OD2 ASP A1071     -30.049  38.166  15.819  1.00 39.88      A    O1-
ANISOU  790  OD2 ASP A1071     3753   7120   4279   -557    160   -707  A    O1-
ATOM    791  N   ARG A1072     -31.101  35.408  11.158  1.00 35.29      A    N  
ANISOU  791  N   ARG A1072     3442   6096   3869   -601    183   -491  A    N  
ATOM    792  CA  ARG A1072     -30.734  34.258  10.332  1.00 36.83      A    C  
ANISOU  792  CA  ARG A1072     3711   6178   4105   -640    203   -410  A    C  
ATOM    793  C   ARG A1072     -30.386  34.659   8.894  1.00 33.85      A    C  
ANISOU  793  C   ARG A1072     3386   5675   3797   -594    196   -433  A    C  
ATOM    794  O   ARG A1072     -29.493  34.070   8.298  1.00 32.23      A    O  
ANISOU  794  O   ARG A1072     3245   5357   3643   -598    207   -381  A    O  
ATOM    795  CB  ARG A1072     -31.827  33.188  10.352  1.00 40.03      A    C  
ANISOU  795  CB  ARG A1072     4104   6637   4466   -723    226   -381  A    C  
ATOM    796  CG  ARG A1072     -31.794  32.344  11.616  1.00 44.02      A    C  
ANISOU  796  CG  ARG A1072     4583   7221   4921   -783    241   -305  A    C  
ATOM    797  CD  ARG A1072     -32.882  31.289  11.641  1.00 47.74      A    C  
ANISOU  797  CD  ARG A1072     5043   7738   5354   -875    268   -273  A    C  
ATOM    798  NE  ARG A1072     -32.752  30.416  12.812  1.00 51.72      A    N  
ANISOU  798  NE  ARG A1072     5525   8305   5819   -934    285   -176  A    N  
ATOM    799  CZ  ARG A1072     -33.710  29.619  13.289  1.00 54.88      A    C  
ANISOU  799  CZ  ARG A1072     5894   8790   6167  -1020    307   -140  A    C  
ATOM    800  NH1 ARG A1072     -34.909  29.564  12.714  1.00 57.00      A    N1+
ANISOU  800  NH1 ARG A1072     6145   9100   6411  -1061    315   -204  A    N1+
ATOM    801  NH2 ARG A1072     -33.469  28.872  14.361  1.00 55.97      A    N  
ANISOU  801  NH2 ARG A1072     6010   8982   6273  -1068    321    -34  A    N  
ATOM    802  N   LEU A1073     -31.090  35.653   8.351  1.00 32.86      A    N  
ANISOU  802  N   LEU A1073     3231   5578   3675   -549    179   -506  A    N  
ATOM    803  CA  LEU A1073     -30.805  36.162   7.006  1.00 32.45      A    C  
ANISOU  803  CA  LEU A1073     3217   5431   3682   -502    169   -520  A    C  
ATOM    804  C   LEU A1073     -29.408  36.781   6.945  1.00 33.09      A    C  
ANISOU  804  C   LEU A1073     3335   5415   3821   -448    158   -509  A    C  
ATOM    805  O   LEU A1073     -28.616  36.442   6.064  1.00 32.15      A    O  
ANISOU  805  O   LEU A1073     3273   5193   3747   -446    162   -472  A    O  
ATOM    806  CB  LEU A1073     -31.859  37.190   6.572  1.00 31.94      A    C  
ANISOU  806  CB  LEU A1073     3098   5428   3609   -455    153   -585  A    C  
ATOM    807  CG  LEU A1073     -31.670  37.842   5.193  1.00 30.82      A    C  
ANISOU  807  CG  LEU A1073     2979   5208   3520   -401    140   -587  A    C  
ATOM    808  CD1 LEU A1073     -31.591  36.793   4.092  1.00 29.83      A    C  
ANISOU  808  CD1 LEU A1073     2901   5036   3395   -456    155   -545  A    C  
ATOM    809  CD2 LEU A1073     -32.789  38.841   4.921  1.00 32.50      A    C  
ANISOU  809  CD2 LEU A1073     3126   5496   3726   -347    125   -637  A    C  
ATOM    810  N   ILE A1074     -29.100  37.667   7.890  1.00 34.08      A    N  
ANISOU  810  N   ILE A1074     3423   5580   3944   -411    147   -550  A    N  
ATOM    811  CA  ILE A1074     -27.784  38.316   7.908  1.00 34.79      A    C  
ANISOU  811  CA  ILE A1074     3541   5591   4085   -367    138   -550  A    C  
ATOM    812  C   ILE A1074     -26.658  37.302   8.142  1.00 33.65      A    C  
ANISOU  812  C   ILE A1074     3442   5398   3941   -400    150   -472  A    C  
ATOM    813  O   ILE A1074     -25.613  37.405   7.512  1.00 33.29      A    O  
ANISOU  813  O   ILE A1074     3444   5256   3946   -376    147   -449  A    O  
ATOM    814  CB  ILE A1074     -27.697  39.493   8.914  1.00 36.37      A    C  
ANISOU  814  CB  ILE A1074     3685   5852   4283   -329    130   -627  A    C  
ATOM    815  CG1 ILE A1074     -26.412  40.297   8.679  1.00 38.14      A    C  
ANISOU  815  CG1 ILE A1074     3939   5981   4570   -287    124   -638  A    C  
ATOM    816  CG2 ILE A1074     -27.739  39.000  10.350  1.00 38.21      A    C  
ANISOU  816  CG2 ILE A1074     3870   6206   4441   -375    138   -624  A    C  
ATOM    817  CD1 ILE A1074     -26.366  41.618   9.419  1.00 39.98      A    C  
ANISOU  817  CD1 ILE A1074     4118   6247   4823   -249    122   -735  A    C  
ATOM    818  N   ARG A1075     -26.873  36.316   9.015  1.00 33.61      A    N  
ANISOU  818  N   ARG A1075     3422   5463   3885   -454    164   -425  A    N  
ATOM    819  CA  ARG A1075     -25.874  35.252   9.212  1.00 33.76      A    C  
ANISOU  819  CA  ARG A1075     3481   5430   3914   -480    179   -335  A    C  
ATOM    820  C   ARG A1075     -25.662  34.432   7.935  1.00 33.12      A    C  
ANISOU  820  C   ARG A1075     3469   5227   3888   -494    195   -294  A    C  
ATOM    821  O   ARG A1075     -24.530  34.071   7.604  1.00 31.42      A    O  
ANISOU  821  O   ARG A1075     3298   4924   3716   -479    201   -249  A    O  
ATOM    822  CB  ARG A1075     -26.253  34.320  10.375  1.00 34.69      A    C  
ANISOU  822  CB  ARG A1075     3563   5645   3971   -536    194   -275  A    C  
ATOM    823  CG  ARG A1075     -26.128  34.957  11.753  1.00 35.90      A    C  
ANISOU  823  CG  ARG A1075     3644   5934   4061   -530    181   -303  A    C  
ATOM    824  CD  ARG A1075     -25.901  33.921  12.844  1.00 38.24      A    C  
ANISOU  824  CD  ARG A1075     3914   6308   4305   -578    195   -202  A    C  
ATOM    825  NE  ARG A1075     -26.943  32.892  12.915  1.00 39.46      A    N  
ANISOU  825  NE  ARG A1075     4066   6491   4434   -641    215   -152  A    N  
ATOM    826  CZ  ARG A1075     -28.154  33.058  13.449  1.00 41.28      A    C  
ANISOU  826  CZ  ARG A1075     4237   6846   4598   -677    213   -197  A    C  
ATOM    827  NH1 ARG A1075     -28.526  34.229  13.955  1.00 41.12      A    N1+
ANISOU  827  NH1 ARG A1075     4153   6933   4536   -649    194   -301  A    N1+
ATOM    828  NH2 ARG A1075     -29.010  32.042  13.473  1.00 42.92      A    N  
ANISOU  828  NH2 ARG A1075     4448   7072   4787   -743    235   -144  A    N  
ATOM    829  N   HIS A1076     -26.751  34.129   7.230  1.00 33.09      A    N  
ANISOU  829  N   HIS A1076     3466   5228   3877   -524    204   -318  A    N  
ATOM    830  CA  HIS A1076     -26.657  33.382   5.978  1.00 32.07      A    C  
ANISOU  830  CA  HIS A1076     3391   5002   3792   -547    223   -301  A    C  
ATOM    831  C   HIS A1076     -25.889  34.154   4.940  1.00 30.84      A    C  
ANISOU  831  C   HIS A1076     3265   4770   3684   -493    207   -326  A    C  
ATOM    832  O   HIS A1076     -25.055  33.585   4.233  1.00 29.53      A    O  
ANISOU  832  O   HIS A1076     3146   4510   3562   -497    221   -297  A    O  
ATOM    833  CB  HIS A1076     -28.040  33.009   5.452  1.00 33.58      A    C  
ANISOU  833  CB  HIS A1076     3563   5243   3953   -598    235   -334  A    C  
ATOM    834  CG  HIS A1076     -28.004  32.076   4.267  1.00 34.16      A    C  
ANISOU  834  CG  HIS A1076     3682   5233   4062   -641    264   -328  A    C  
ATOM    835  CD2 HIS A1076     -27.932  30.684   4.197  1.00 35.56      A    C  
ANISOU  835  CD2 HIS A1076     3894   5349   4267   -707    306   -288  A    C  
ATOM    836  ND1 HIS A1076     -28.036  32.519   2.995  1.00 35.34      A    N  
ANISOU  836  ND1 HIS A1076     3841   5358   4228   -622    255   -368  A    N  
ATOM    837  CE1 HIS A1076     -27.987  31.466   2.152  1.00 36.13      A    C  
ANISOU  837  CE1 HIS A1076     3975   5396   4355   -677    290   -367  A    C  
ATOM    838  NE2 HIS A1076     -27.922  30.346   2.888  1.00 35.34      A    N  
ANISOU  838  NE2 HIS A1076     3894   5263   4270   -729    323   -322  A    N  
ATOM    839  N   ARG A1077     -26.151  35.457   4.855  1.00 30.28      A    N  
ANISOU  839  N   ARG A1077     3162   4735   3608   -443    179   -378  A    N  
ATOM    840  CA  ARG A1077     -25.419  36.348   3.952  1.00 30.44      A    C  
ANISOU  840  CA  ARG A1077     3203   4687   3674   -390    162   -393  A    C  
ATOM    841  C   ARG A1077     -23.947  36.511   4.341  1.00 30.13      A    C  
ANISOU  841  C   ARG A1077     3190   4589   3666   -364    159   -367  A    C  
ATOM    842  O   ARG A1077     -23.078  36.580   3.469  1.00 29.30      A    O  
ANISOU  842  O   ARG A1077     3123   4406   3601   -346    158   -352  A    O  
ATOM    843  CB  ARG A1077     -26.094  37.719   3.905  1.00 31.02      A    C  
ANISOU  843  CB  ARG A1077     3232   4806   3748   -341    139   -448  A    C  
ATOM    844  CG  ARG A1077     -27.421  37.705   3.164  1.00 31.06      A    C  
ANISOU  844  CG  ARG A1077     3209   4865   3727   -352    138   -468  A    C  
ATOM    845  CD  ARG A1077     -28.244  38.944   3.454  1.00 31.71      A    C  
ANISOU  845  CD  ARG A1077     3232   5006   3808   -299    120   -517  A    C  
ATOM    846  NE  ARG A1077     -29.342  39.087   2.497  1.00 32.42      A    N  
ANISOU  846  NE  ARG A1077     3292   5145   3880   -293    115   -524  A    N  
ATOM    847  CZ  ARG A1077     -30.236  40.074   2.507  1.00 32.51      A    C  
ANISOU  847  CZ  ARG A1077     3247   5211   3894   -241    101   -557  A    C  
ATOM    848  NH1 ARG A1077     -30.178  41.026   3.428  1.00 33.15      A    N1+
ANISOU  848  NH1 ARG A1077     3298   5294   4001   -192     95   -600  A    N1+
ATOM    849  NH2 ARG A1077     -31.197  40.106   1.589  1.00 33.05      A    N  
ANISOU  849  NH2 ARG A1077     3282   5337   3937   -237     96   -551  A    N  
ATOM    850  N   ALA A1078     -23.679  36.582   5.644  1.00 29.57      A    N  
ANISOU  850  N   ALA A1078     3092   4572   3569   -364    157   -362  A    N  
ATOM    851  CA  ALA A1078     -22.314  36.689   6.154  1.00 30.04      A    C  
ANISOU  851  CA  ALA A1078     3163   4604   3643   -344    155   -335  A    C  
ATOM    852  C   ALA A1078     -21.483  35.476   5.742  1.00 29.93      A    C  
ANISOU  852  C   ALA A1078     3198   4517   3655   -363    175   -263  A    C  
ATOM    853  O   ALA A1078     -20.343  35.614   5.285  1.00 29.75      A    O  
ANISOU  853  O   ALA A1078     3204   4429   3667   -337    173   -248  A    O  
ATOM    854  CB  ALA A1078     -22.327  36.836   7.672  1.00 30.97      A    C  
ANISOU  854  CB  ALA A1078     3229   4827   3710   -353    152   -341  A    C  
ATOM    855  N   CYS A1079     -22.071  34.294   5.902  1.00 30.75      A    N  
ANISOU  855  N   CYS A1079     3310   4628   3747   -408    198   -222  A    N  
ATOM    856  CA  CYS A1079     -21.427  33.043   5.532  1.00 31.53      A    C  
ANISOU  856  CA  CYS A1079     3452   4643   3885   -426    227   -158  A    C  
ATOM    857  C   CYS A1079     -21.234  32.939   4.018  1.00 30.88      A    C  
ANISOU  857  C   CYS A1079     3412   4470   3848   -424    235   -185  A    C  
ATOM    858  O   CYS A1079     -20.218  32.415   3.565  1.00 29.70      A    O  
ANISOU  858  O   CYS A1079     3297   4242   3743   -412    250   -155  A    O  
ATOM    859  CB  CYS A1079     -22.234  31.847   6.057  1.00 34.42      A    C  
ANISOU  859  CB  CYS A1079     3813   5028   4235   -483    256   -111  A    C  
ATOM    860  SG  CYS A1079     -22.133  31.624   7.853  1.00 38.59      A    S  
ANISOU  860  SG  CYS A1079     4289   5664   4707   -491    253    -41  A    S  
ATOM    861  N   ALA A1080     -22.200  33.446   3.250  1.00 29.39      A    N  
ANISOU  861  N   ALA A1080     3214   4306   3646   -434    226   -242  A    N  
ATOM    862  CA  ALA A1080     -22.098  33.488   1.784  1.00 30.21      A    C  
ANISOU  862  CA  ALA A1080     3342   4357   3777   -435    229   -271  A    C  
ATOM    863  C   ALA A1080     -20.988  34.433   1.310  1.00 30.56      A    C  
ANISOU  863  C   ALA A1080     3398   4365   3847   -382    207   -276  A    C  
ATOM    864  O   ALA A1080     -20.271  34.119   0.355  1.00 30.35      A    O  
ANISOU  864  O   ALA A1080     3400   4278   3850   -382    217   -273  A    O  
ATOM    865  CB  ALA A1080     -23.436  33.883   1.167  1.00 30.27      A    C  
ANISOU  865  CB  ALA A1080     3321   4428   3751   -454    221   -319  A    C  
ATOM    866  N   LEU A1081     -20.844  35.581   1.974  1.00 30.26      A    N  
ANISOU  866  N   LEU A1081     3335   4364   3797   -343    179   -290  A    N  
ATOM    867  CA  LEU A1081     -19.740  36.515   1.685  1.00 30.28      A    C  
ANISOU  867  CA  LEU A1081     3346   4330   3827   -301    161   -293  A    C  
ATOM    868  C   LEU A1081     -18.388  35.837   1.873  1.00 30.30      A    C  
ANISOU  868  C   LEU A1081     3376   4284   3851   -296    174   -251  A    C  
ATOM    869  O   LEU A1081     -17.511  35.916   1.004  1.00 28.13      A    O  
ANISOU  869  O   LEU A1081     3125   3957   3603   -283    174   -247  A    O  
ATOM    870  CB  LEU A1081     -19.813  37.755   2.585  1.00 31.99      A    C  
ANISOU  870  CB  LEU A1081     3527   4592   4035   -270    139   -325  A    C  
ATOM    871  CG  LEU A1081     -18.686  38.792   2.415  1.00 34.76      A    C  
ANISOU  871  CG  LEU A1081     3885   4904   4419   -235    124   -336  A    C  
ATOM    872  CD1 LEU A1081     -18.850  39.545   1.109  1.00 35.01      A    C  
ANISOU  872  CD1 LEU A1081     3925   4893   4481   -217    113   -345  A    C  
ATOM    873  CD2 LEU A1081     -18.649  39.766   3.581  1.00 37.16      A    C  
ANISOU  873  CD2 LEU A1081     4150   5254   4716   -219    115   -379  A    C  
ATOM    874  N   ARG A1082     -18.233  35.196   3.030  1.00 31.01      A    N  
ANISOU  874  N   ARG A1082     3455   4402   3924   -305    185   -216  A    N  
ATOM    875  CA AARG A1082     -17.017  34.460   3.379  0.50 31.05      A    C  
ANISOU  875  CA AARG A1082     3476   4375   3947   -294    199   -160  A    C  
ATOM    876  CA BARG A1082     -17.009  34.481   3.365  0.50 31.33      A    C  
ANISOU  876  CA BARG A1082     3511   4410   3982   -293    198   -161  A    C  
ATOM    877  C   ARG A1082     -16.743  33.359   2.360  1.00 30.72      A    C  
ANISOU  877  C   ARG A1082     3474   4247   3949   -308    229   -141  A    C  
ATOM    878  O   ARG A1082     -15.663  33.293   1.774  1.00 29.67      A    O  
ANISOU  878  O   ARG A1082     3360   4066   3846   -286    233   -133  A    O  
ATOM    879  CB AARG A1082     -17.167  33.848   4.778  0.50 32.02      A    C  
ANISOU  879  CB AARG A1082     3570   4558   4038   -305    207   -109  A    C  
ATOM    880  CB BARG A1082     -17.097  33.917   4.787  0.50 32.79      A    C  
ANISOU  880  CB BARG A1082     3666   4656   4134   -303    206   -110  A    C  
ATOM    881  CG AARG A1082     -16.023  32.948   5.234  0.50 32.96      A    C  
ANISOU  881  CG AARG A1082     3695   4652   4175   -289    225    -29  A    C  
ATOM    882  CG BARG A1082     -15.775  33.413   5.338  0.50 34.16      A    C  
ANISOU  882  CG BARG A1082     3837   4823   4317   -278    213    -43  A    C  
ATOM    883  CD AARG A1082     -16.485  32.039   6.363  0.50 34.14      A    C  
ANISOU  883  CD AARG A1082     3820   4850   4301   -311    241     41  A    C  
ATOM    884  CD BARG A1082     -15.934  32.844   6.738  0.50 35.58      A    C  
ANISOU  884  CD BARG A1082     3979   5084   4457   -289    220     22  A    C  
ATOM    885  NE AARG A1082     -17.522  31.106   5.923  0.50 33.82      A    N  
ANISOU  885  NE AARG A1082     3805   4759   4285   -354    270     47  A    N  
ATOM    886  NE BARG A1082     -14.677  32.288   7.227  0.50 36.64      A    N  
ANISOU  886  NE BARG A1082     4103   5219   4598   -259    228    103  A    N  
ATOM    887  CZ AARG A1082     -18.378  30.504   6.740  0.50 34.83      A    C  
ANISOU  887  CZ AARG A1082     3911   4934   4386   -391    282     88  A    C  
ATOM    888  CZ BARG A1082     -14.322  31.016   7.082  0.50 38.14      A    C  
ANISOU  888  CZ BARG A1082     4317   5336   4837   -252    259    184  A    C  
ATOM    889  NH1AARG A1082     -18.337  30.746   8.043  0.50 36.10      A    N1+
ANISOU  889  NH1AARG A1082     4020   5206   4488   -388    267    128  A    N1+
ATOM    890  NH1BARG A1082     -15.137  30.159   6.482  0.50 39.16      A    N1+
ANISOU  890  NH1BARG A1082     4483   5384   5012   -284    288    186  A    N1+
ATOM    891  NH2AARG A1082     -19.282  29.668   6.254  0.50 35.47      A    N  
ANISOU  891  NH2AARG A1082     4017   4964   4495   -438    312     84  A    N  
ATOM    892  NH2BARG A1082     -13.153  30.600   7.546  0.50 38.01      A    N  
ANISOU  892  NH2BARG A1082     4283   5330   4827   -214    265    262  A    N  
ATOM    893  N   ASP A1083     -17.730  32.491   2.157  1.00 31.01      A    N  
ANISOU  893  N   ASP A1083     3520   4272   3991   -349    253   -142  A    N  
ATOM    894  CA  ASP A1083     -17.592  31.377   1.216  1.00 31.45      A    C  
ANISOU  894  CA  ASP A1083     3609   4245   4094   -374    291   -142  A    C  
ATOM    895  C   ASP A1083     -17.293  31.849  -0.209  1.00 30.00      A    C  
ANISOU  895  C   ASP A1083     3438   4037   3922   -370    284   -195  A    C  
ATOM    896  O   ASP A1083     -16.476  31.246  -0.900  1.00 29.03      A    O  
ANISOU  896  O   ASP A1083     3337   3851   3840   -366    307   -196  A    O  
ATOM    897  CB  ASP A1083     -18.851  30.509   1.196  1.00 33.38      A    C  
ANISOU  897  CB  ASP A1083     3855   4491   4337   -433    319   -152  A    C  
ATOM    898  CG  ASP A1083     -19.102  29.793   2.515  1.00 35.75      A    C  
ANISOU  898  CG  ASP A1083     4144   4806   4633   -447    334    -84  A    C  
ATOM    899  OD1 ASP A1083     -18.200  29.751   3.380  1.00 37.46      A    O  
ANISOU  899  OD1 ASP A1083     4351   5026   4853   -409    329    -20  A    O  
ATOM    900  OD2 ASP A1083     -20.221  29.276   2.677  1.00 36.36      A    O1-
ANISOU  900  OD2 ASP A1083     4214   4904   4697   -499    352    -91  A    O1-
ATOM    901  N   THR A1084     -17.951  32.922  -0.641  1.00 28.18      A    N  
ANISOU  901  N   THR A1084     3188   3861   3655   -368    254   -236  A    N  
ATOM    902  CA  THR A1084     -17.727  33.461  -1.984  1.00 28.34      A    C  
ANISOU  902  CA  THR A1084     3210   3878   3677   -365    244   -272  A    C  
ATOM    903  C   THR A1084     -16.314  34.021  -2.135  1.00 27.54      A    C  
ANISOU  903  C   THR A1084     3119   3748   3595   -324    230   -255  A    C  
ATOM    904  O   THR A1084     -15.663  33.779  -3.145  1.00 28.61      A    O  
ANISOU  904  O   THR A1084     3267   3855   3748   -327    241   -268  A    O  
ATOM    905  CB  THR A1084     -18.758  34.547  -2.346  1.00 27.96      A    C  
ANISOU  905  CB  THR A1084     3133   3897   3592   -363    215   -299  A    C  
ATOM    906  CG2 THR A1084     -18.506  35.089  -3.758  1.00 27.57      A    C  
ANISOU  906  CG2 THR A1084     3079   3856   3540   -361    204   -316  A    C  
ATOM    907  OG1 THR A1084     -20.072  33.984  -2.282  1.00 28.42      A    O  
ANISOU  907  OG1 THR A1084     3176   3995   3625   -406    229   -319  A    O  
ATOM    908  N   ALA A1085     -15.845  34.760  -1.131  1.00 26.80      A    N  
ANISOU  908  N   ALA A1085     3014   3672   3493   -290    207   -232  A    N  
ATOM    909  CA  ALA A1085     -14.492  35.318  -1.149  1.00 26.70      A    C  
ANISOU  909  CA  ALA A1085     3006   3644   3494   -257    194   -219  A    C  
ATOM    910  C   ALA A1085     -13.457  34.201  -1.240  1.00 26.59      A    C  
ANISOU  910  C   ALA A1085     3010   3580   3510   -251    223   -191  A    C  
ATOM    911  O   ALA A1085     -12.547  34.261  -2.066  1.00 27.46      A    O  
ANISOU  911  O   ALA A1085     3130   3667   3636   -241    225   -198  A    O  
ATOM    912  CB  ALA A1085     -14.242  36.171   0.086  1.00 26.09      A    C  
ANISOU  912  CB  ALA A1085     2905   3606   3399   -234    172   -212  A    C  
ATOM    913  N   TYR A1086     -13.608  33.181  -0.399  1.00 27.35      A    N  
ANISOU  913  N   TYR A1086     3110   3664   3618   -255    246   -155  A    N  
ATOM    914  CA  TYR A1086     -12.714  32.026  -0.422  1.00 28.88      A    C  
ANISOU  914  CA  TYR A1086     3319   3798   3855   -241    279   -118  A    C  
ATOM    915  C   TYR A1086     -12.770  31.264  -1.753  1.00 29.92      A    C  
ANISOU  915  C   TYR A1086     3473   3869   4025   -266    312   -161  A    C  
ATOM    916  O   TYR A1086     -11.739  30.812  -2.241  1.00 30.65      A    O  
ANISOU  916  O   TYR A1086     3573   3918   4152   -245    331   -159  A    O  
ATOM    917  CB  TYR A1086     -13.010  31.073   0.741  1.00 31.05      A    C  
ANISOU  917  CB  TYR A1086     3589   4066   4140   -242    301    -56  A    C  
ATOM    918  CG  TYR A1086     -12.306  31.437   2.032  1.00 32.12      A    C  
ANISOU  918  CG  TYR A1086     3694   4263   4245   -207    280      2  A    C  
ATOM    919  CD1 TYR A1086     -12.858  32.359   2.914  1.00 32.97      A    C  
ANISOU  919  CD1 TYR A1086     3771   4458   4296   -214    249     -8  A    C  
ATOM    920  CD2 TYR A1086     -11.092  30.844   2.381  1.00 34.28      A    C  
ANISOU  920  CD2 TYR A1086     3961   4517   4545   -166    294     64  A    C  
ATOM    921  CE1 TYR A1086     -12.227  32.688   4.103  1.00 32.19      A    C  
ANISOU  921  CE1 TYR A1086     3634   4436   4160   -192    233     32  A    C  
ATOM    922  CE2 TYR A1086     -10.452  31.163   3.573  1.00 34.41      A    C  
ANISOU  922  CE2 TYR A1086     3938   4615   4520   -139    275    118  A    C  
ATOM    923  CZ  TYR A1086     -11.027  32.090   4.428  1.00 33.33      A    C  
ANISOU  923  CZ  TYR A1086     3769   4574   4319   -156    245     98  A    C  
ATOM    924  OH  TYR A1086     -10.404  32.421   5.609  1.00 34.41      A    O  
ANISOU  924  OH  TYR A1086     3856   4811   4406   -138    229    139  A    O  
ATOM    925  N   ALA A1087     -13.961  31.127  -2.334  1.00 30.03      A    N  
ANISOU  925  N   ALA A1087     3489   3891   4028   -312    321   -205  A    N  
ATOM    926  CA  ALA A1087     -14.122  30.400  -3.600  1.00 30.38      A    C  
ANISOU  926  CA  ALA A1087     3545   3899   4099   -349    356   -262  A    C  
ATOM    927  C   ALA A1087     -13.502  31.158  -4.785  1.00 29.99      A    C  
ANISOU  927  C   ALA A1087     3486   3879   4029   -343    337   -300  A    C  
ATOM    928  O   ALA A1087     -12.877  30.554  -5.660  1.00 29.99      A    O  
ANISOU  928  O   ALA A1087     3490   3846   4057   -350    366   -335  A    O  
ATOM    929  CB  ALA A1087     -15.595  30.102  -3.862  1.00 31.29      A    C  
ANISOU  929  CB  ALA A1087     3654   4039   4193   -408    369   -301  A    C  
ATOM    930  N   ILE A1088     -13.669  32.478  -4.813  1.00 29.14      A    N  
ANISOU  930  N   ILE A1088     3362   3834   3876   -329    291   -294  A    N  
ATOM    931  CA  ILE A1088     -13.019  33.303  -5.833  1.00 27.77      A    C  
ANISOU  931  CA  ILE A1088     3177   3690   3683   -322    270   -309  A    C  
ATOM    932  C   ILE A1088     -11.498  33.156  -5.723  1.00 28.03      A    C  
ANISOU  932  C   ILE A1088     3218   3688   3743   -286    276   -289  A    C  
ATOM    933  O   ILE A1088     -10.813  32.926  -6.723  1.00 27.38      A    O  
ANISOU  933  O   ILE A1088     3132   3604   3666   -293    290   -318  A    O  
ATOM    934  CB  ILE A1088     -13.411  34.794  -5.710  1.00 27.28      A    C  
ANISOU  934  CB  ILE A1088     3098   3680   3586   -307    224   -291  A    C  
ATOM    935  CG1 ILE A1088     -14.872  34.996  -6.124  1.00 27.73      A    C  
ANISOU  935  CG1 ILE A1088     3136   3787   3612   -337    218   -312  A    C  
ATOM    936  CG2 ILE A1088     -12.497  35.663  -6.566  1.00 25.45      A    C  
ANISOU  936  CG2 ILE A1088     2858   3466   3346   -295    204   -285  A    C  
ATOM    937  CD1 ILE A1088     -15.421  36.373  -5.812  1.00 26.91      A    C  
ANISOU  937  CD1 ILE A1088     3014   3719   3491   -312    179   -290  A    C  
ATOM    938  N   ILE A1089     -10.983  33.264  -4.502  1.00 28.86      A    N  
ANISOU  938  N   ILE A1089     3326   3780   3857   -250    267   -243  A    N  
ATOM    939  CA  ILE A1089      -9.546  33.147  -4.256  1.00 29.73      A    C  
ANISOU  939  CA  ILE A1089     3435   3874   3985   -212    270   -217  A    C  
ATOM    940  C   ILE A1089      -9.031  31.751  -4.636  1.00 31.16      A    C  
ANISOU  940  C   ILE A1089     3627   3994   4218   -207    317   -226  A    C  
ATOM    941  O   ILE A1089      -7.983  31.629  -5.274  1.00 32.11      A    O  
ANISOU  941  O   ILE A1089     3741   4108   4350   -190    327   -240  A    O  
ATOM    942  CB  ILE A1089      -9.178  33.542  -2.798  1.00 29.39      A    C  
ANISOU  942  CB  ILE A1089     3381   3854   3929   -180    250   -166  A    C  
ATOM    943  CG1AILE A1089      -9.170  35.068  -2.663  0.50 30.12      A    C  
ANISOU  943  CG1AILE A1089     3459   3997   3986   -182    209   -177  A    C  
ATOM    944  CG1BILE A1089      -9.030  35.062  -2.660  0.50 30.12      A    C  
ANISOU  944  CG1BILE A1089     3458   3997   3986   -179    210   -175  A    C  
ATOM    945  CG2AILE A1089      -7.819  32.990  -2.402  0.50 29.97      A    C  
ANISOU  945  CG2AILE A1089     3447   3916   4024   -140    264   -129  A    C  
ATOM    946  CG2BILE A1089      -7.853  32.924  -2.389  0.50 29.99      A    C  
ANISOU  946  CG2BILE A1089     3450   3915   4027   -140    266   -128  A    C  
ATOM    947  CD1AILE A1089      -9.385  35.562  -1.248  0.50 30.32      A    C  
ANISOU  947  CD1AILE A1089     3466   4061   3989   -171    192   -156  A    C  
ATOM    948  CD1BILE A1089     -10.224  35.870  -3.116  0.50 30.24      A    C  
ANISOU  948  CD1BILE A1089     3473   4029   3985   -205    191   -204  A    C  
ATOM    949  N   LYS A1090      -9.773  30.707  -4.278  1.00 33.57      A    N  
ANISOU  949  N   LYS A1090     3946   4251   4558   -222    351   -221  A    N  
ATOM    950  CA  LYS A1090      -9.388  29.342  -4.651  1.00 36.24      A    C  
ANISOU  950  CA  LYS A1090     4294   4508   4964   -218    406   -236  A    C  
ATOM    951  C   LYS A1090      -9.223  29.181  -6.165  1.00 34.85      A    C  
ANISOU  951  C   LYS A1090     4113   4334   4792   -250    426   -321  A    C  
ATOM    952  O   LYS A1090      -8.290  28.520  -6.618  1.00 34.01      A    O  
ANISOU  952  O   LYS A1090     4005   4185   4732   -228    459   -341  A    O  
ATOM    953  CB  LYS A1090     -10.406  28.320  -4.132  1.00 39.61      A    C  
ANISOU  953  CB  LYS A1090     4737   4878   5432   -246    442   -225  A    C  
ATOM    954  CG  LYS A1090      -9.965  26.873  -4.306  1.00 43.72      A    C  
ANISOU  954  CG  LYS A1090     5272   5291   6047   -236    506   -228  A    C  
ATOM    955  CD  LYS A1090     -11.028  25.893  -3.838  1.00 47.38      A    C  
ANISOU  955  CD  LYS A1090     5753   5691   6556   -276    546   -216  A    C  
ATOM    956  CE  LYS A1090     -10.489  24.470  -3.813  1.00 52.26      A    C  
ANISOU  956  CE  LYS A1090     6386   6180   7290   -254    614   -200  A    C  
ATOM    957  NZ  LYS A1090     -11.489  23.513  -3.264  1.00 56.87      A    N1+
ANISOU  957  NZ  LYS A1090     6988   6692   7928   -296    656   -174  A    N1+
ATOM    958  N   GLU A1091     -10.120  29.787  -6.939  1.00 34.84      A    N  
ANISOU  958  N   GLU A1091     4103   4392   4740   -299    408   -369  A    N  
ATOM    959  CA  GLU A1091     -10.078  29.679  -8.399  1.00 37.75      A    C  
ANISOU  959  CA  GLU A1091     4455   4794   5094   -339    426   -448  A    C  
ATOM    960  C   GLU A1091      -9.085  30.619  -9.076  1.00 35.88      A    C  
ANISOU  960  C   GLU A1091     4197   4619   4816   -321    394   -447  A    C  
ATOM    961  O   GLU A1091      -8.586  30.300 -10.154  1.00 38.83      A    O  
ANISOU  961  O   GLU A1091     4552   5012   5189   -340    417   -505  A    O  
ATOM    962  CB  GLU A1091     -11.466  29.917  -9.007  1.00 43.24      A    C  
ANISOU  962  CB  GLU A1091     5137   5550   5742   -401    420   -491  A    C  
ATOM    963  CG  GLU A1091     -12.395  28.721  -8.907  1.00 51.03      A    C  
ANISOU  963  CG  GLU A1091     6134   6484   6769   -447    470   -534  A    C  
ATOM    964  CD  GLU A1091     -13.683  28.901  -9.692  1.00 58.55      A    C  
ANISOU  964  CD  GLU A1091     7061   7519   7664   -515    468   -590  A    C  
ATOM    965  OE1 GLU A1091     -14.319  29.972  -9.564  1.00 61.63      A    O  
ANISOU  965  OE1 GLU A1091     7436   7986   7992   -511    419   -553  A    O  
ATOM    966  OE2 GLU A1091     -14.063  27.965 -10.433  1.00 61.94      A    O1-
ANISOU  966  OE2 GLU A1091     7481   7941   8113   -573    519   -675  A    O1-
ATOM    967  N   GLU A1092      -8.806  31.770  -8.467  1.00 32.02      A    N  
ANISOU  967  N   GLU A1092     3707   4164   4294   -291    345   -386  A    N  
ATOM    968  CA  GLU A1092      -8.111  32.853  -9.181  1.00 30.94      A    C  
ANISOU  968  CA  GLU A1092     3550   4092   4113   -291    312   -381  A    C  
ATOM    969  C   GLU A1092      -6.769  33.310  -8.591  1.00 29.77      A    C  
ANISOU  969  C   GLU A1092     3400   3938   3970   -244    294   -338  A    C  
ATOM    970  O   GLU A1092      -6.009  33.996  -9.272  1.00 30.49      A    O  
ANISOU  970  O   GLU A1092     3474   4077   4033   -249    277   -340  A    O  
ATOM    971  CB  GLU A1092      -9.054  34.046  -9.339  1.00 29.70      A    C  
ANISOU  971  CB  GLU A1092     3383   3992   3907   -311    270   -360  A    C  
ATOM    972  CG  GLU A1092     -10.387  33.674  -9.985  1.00 29.63      A    C  
ANISOU  972  CG  GLU A1092     3364   4016   3878   -359    284   -400  A    C  
ATOM    973  CD  GLU A1092     -11.326  34.853 -10.140  1.00 28.96      A    C  
ANISOU  973  CD  GLU A1092     3262   3991   3751   -367    243   -368  A    C  
ATOM    974  OE1 GLU A1092     -10.861  36.007 -10.158  1.00 28.95      A    O  
ANISOU  974  OE1 GLU A1092     3253   4007   3736   -346    209   -324  A    O  
ATOM    975  OE2 GLU A1092     -12.543  34.631 -10.243  1.00 29.09      A    O1-
ANISOU  975  OE2 GLU A1092     3269   4034   3749   -394    248   -386  A    O1-
ATOM    976  N   LEU A1093      -6.482  32.947  -7.343  1.00 30.01      A    N  
ANISOU  976  N   LEU A1093     3443   3926   4030   -205    299   -297  A    N  
ATOM    977  CA  LEU A1093      -5.185  33.234  -6.734  1.00 30.76      A    C  
ANISOU  977  CA  LEU A1093     3528   4031   4126   -162    287   -259  A    C  
ATOM    978  C   LEU A1093      -4.221  32.091  -7.045  1.00 33.55      A    C  
ANISOU  978  C   LEU A1093     3875   4349   4523   -133    328   -275  A    C  
ATOM    979  O   LEU A1093      -4.480  30.941  -6.697  1.00 33.99      A    O  
ANISOU  979  O   LEU A1093     3942   4339   4633   -117    366   -271  A    O  
ATOM    980  CB  LEU A1093      -5.311  33.398  -5.216  1.00 30.62      A    C  
ANISOU  980  CB  LEU A1093     3514   4010   4108   -134    272   -204  A    C  
ATOM    981  CG  LEU A1093      -4.011  33.561  -4.414  1.00 30.93      A    C  
ANISOU  981  CG  LEU A1093     3532   4077   4141    -92    263   -163  A    C  
ATOM    982  CD1 LEU A1093      -3.242  34.800  -4.841  1.00 29.38      A    C  
ANISOU  982  CD1 LEU A1093     3320   3938   3905   -106    233   -176  A    C  
ATOM    983  CD2 LEU A1093      -4.314  33.601  -2.925  1.00 30.46      A    C  
ANISOU  983  CD2 LEU A1093     3466   4035   4072    -73    252   -112  A    C  
ATOM    984  N   ASP A1094      -3.111  32.409  -7.701  1.00 33.57      A    N  
ANISOU  984  N   ASP A1094     3855   4391   4507   -125    324   -291  A    N  
ATOM    985  CA  ASP A1094      -2.049  31.433  -7.910  1.00 33.75      A    C  
ANISOU  985  CA  ASP A1094     3862   4388   4572    -86    361   -304  A    C  
ATOM    986  C   ASP A1094      -1.318  31.217  -6.587  1.00 32.79      A    C  
ANISOU  986  C   ASP A1094     3733   4256   4468    -25    358   -231  A    C  
ATOM    987  O   ASP A1094      -0.865  32.174  -5.964  1.00 29.46      A    O  
ANISOU  987  O   ASP A1094     3297   3895   3999    -19    320   -194  A    O  
ATOM    988  CB  ASP A1094      -1.085  31.915  -8.989  1.00 35.05      A    C  
ANISOU  988  CB  ASP A1094     3998   4619   4701    -99    354   -343  A    C  
ATOM    989  CG  ASP A1094      -0.076  30.848  -9.388  1.00 37.86      A    C  
ANISOU  989  CG  ASP A1094     4332   4950   5103    -59    399   -377  A    C  
ATOM    990  OD1 ASP A1094       0.720  30.428  -8.528  1.00 37.93      A    O  
ANISOU  990  OD1 ASP A1094     4331   4937   5142      1    408   -328  A    O  
ATOM    991  OD2 ASP A1094      -0.075  30.438 -10.563  1.00 38.46      A    O1-
ANISOU  991  OD2 ASP A1094     4393   5036   5183    -89    427   -453  A    O1-
ATOM    992  N   GLU A1095      -1.218  29.959  -6.162  1.00 34.10      A    N  
ANISOU  992  N   GLU A1095     3902   4350   4703     18    400   -210  A    N  
ATOM    993  CA  GLU A1095      -0.569  29.610  -4.891  1.00 36.55      A    C  
ANISOU  993  CA  GLU A1095     4196   4660   5030     81    400   -123  A    C  
ATOM    994  C   GLU A1095       0.876  30.103  -4.804  1.00 32.73      A    C  
ANISOU  994  C   GLU A1095     3670   4254   4508    118    381   -104  A    C  
ATOM    995  O   GLU A1095       1.330  30.480  -3.732  1.00 31.12      A    O  
ANISOU  995  O   GLU A1095     3443   4109   4270    145    357    -39  A    O  
ATOM    996  CB  GLU A1095      -0.593  28.097  -4.664  1.00 42.37      A    C  
ANISOU  996  CB  GLU A1095     4939   5294   5864    127    456    -97  A    C  
ATOM    997  CG  GLU A1095      -1.966  27.543  -4.323  1.00 48.89      A    C  
ANISOU  997  CG  GLU A1095     5801   6047   6727     94    475    -89  A    C  
ATOM    998  CD  GLU A1095      -1.999  26.022  -4.282  1.00 56.44      A    C  
ANISOU  998  CD  GLU A1095     6767   6879   7796    129    541    -73  A    C  
ATOM    999  OE1 GLU A1095      -0.923  25.391  -4.157  1.00 59.24      A    O  
ANISOU  999  OE1 GLU A1095     7097   7205   8204    199    568    -37  A    O  
ATOM   1000  OE2 GLU A1095      -3.110  25.454  -4.374  1.00 63.84      A    O1-
ANISOU 1000  OE2 GLU A1095     7735   7744   8775     87    569    -97  A    O1-
ATOM   1001  N   ASP A1096       1.590  30.083  -5.927  1.00 32.02      A    N  
ANISOU 1001  N   ASP A1096     3565   4180   4418    114    394   -165  A    N  
ATOM   1002  CA  ASP A1096       2.977  30.562  -5.970  1.00 32.12      A    C  
ANISOU 1002  CA  ASP A1096     3535   4277   4390    141    378   -156  A    C  
ATOM   1003  C   ASP A1096       3.079  32.082  -5.860  1.00 30.93      A    C  
ANISOU 1003  C   ASP A1096     3379   4217   4154     90    326   -156  A    C  
ATOM   1004  O   ASP A1096       4.106  32.609  -5.413  1.00 30.23      A    O  
ANISOU 1004  O   ASP A1096     3254   4208   4023    106    306   -130  A    O  
ATOM   1005  CB  ASP A1096       3.679  30.100  -7.246  1.00 33.47      A    C  
ANISOU 1005  CB  ASP A1096     3686   4446   4582    145    409   -228  A    C  
ATOM   1006  CG  ASP A1096       3.891  28.596  -7.288  1.00 36.09      A    C  
ANISOU 1006  CG  ASP A1096     4014   4684   5014    209    469   -232  A    C  
ATOM   1007  OD1 ASP A1096       3.941  27.952  -6.220  1.00 36.86      A    O  
ANISOU 1007  OD1 ASP A1096     4110   4737   5158    268    482   -151  A    O  
ATOM   1008  OD2 ASP A1096       4.012  28.061  -8.401  1.00 39.44      A    O1-
ANISOU 1008  OD2 ASP A1096     4432   5081   5472    198    506   -316  A    O1-
ATOM   1009  N   PHE A1097       2.030  32.785  -6.282  1.00 29.66      A    N  
ANISOU 1009  N   PHE A1097     3249   4046   3973     28    306   -187  A    N  
ATOM   1010  CA  PHE A1097       1.977  34.230  -6.114  1.00 29.88      A    C  
ANISOU 1010  CA  PHE A1097     3276   4133   3941    -17    263   -183  A    C  
ATOM   1011  C   PHE A1097       1.802  34.556  -4.631  1.00 29.33      A    C  
ANISOU 1011  C   PHE A1097     3202   4084   3857     -1    243   -131  A    C  
ATOM   1012  O   PHE A1097       2.513  35.403  -4.089  1.00 30.10      A    O  
ANISOU 1012  O   PHE A1097     3272   4251   3911     -9    220   -120  A    O  
ATOM   1013  CB  PHE A1097       0.847  34.860  -6.936  1.00 29.69      A    C  
ANISOU 1013  CB  PHE A1097     3282   4091   3908    -77    249   -217  A    C  
ATOM   1014  CG  PHE A1097       0.759  36.345  -6.770  1.00 29.43      A    C  
ANISOU 1014  CG  PHE A1097     3248   4097   3835   -118    211   -208  A    C  
ATOM   1015  CD1 PHE A1097       1.568  37.188  -7.524  1.00 30.38      A    C  
ANISOU 1015  CD1 PHE A1097     3350   4271   3923   -149    197   -219  A    C  
ATOM   1016  CD2 PHE A1097      -0.099  36.903  -5.828  1.00 29.55      A    C  
ANISOU 1016  CD2 PHE A1097     3279   4096   3850   -126    192   -189  A    C  
ATOM   1017  CE1 PHE A1097       1.511  38.560  -7.351  1.00 30.27      A    C  
ANISOU 1017  CE1 PHE A1097     3336   4275   3888   -188    168   -209  A    C  
ATOM   1018  CE2 PHE A1097      -0.164  38.273  -5.658  1.00 29.47      A    C  
ANISOU 1018  CE2 PHE A1097     3268   4108   3820   -161    164   -190  A    C  
ATOM   1019  CZ  PHE A1097       0.644  39.102  -6.419  1.00 29.94      A    C  
ANISOU 1019  CZ  PHE A1097     3313   4203   3858   -192    154   -197  A    C  
ATOM   1020  N   GLU A1098       0.859  33.877  -3.983  1.00 29.29      A    N  
ANISOU 1020  N   GLU A1098     3218   4026   3885     14    256   -106  A    N  
ATOM   1021  CA  GLU A1098       0.654  34.041  -2.546  1.00 30.39      A    C  
ANISOU 1021  CA  GLU A1098     3344   4199   4004     28    241    -55  A    C  
ATOM   1022  C   GLU A1098       1.918  33.692  -1.762  1.00 31.14      A    C  
ANISOU 1022  C   GLU A1098     3389   4359   4081     80    245     -4  A    C  
ATOM   1023  O   GLU A1098       2.280  34.405  -0.836  1.00 31.58      A    O  
ANISOU 1023  O   GLU A1098     3413   4500   4085     73    221     13  A    O  
ATOM   1024  CB  GLU A1098      -0.524  33.184  -2.066  1.00 30.80      A    C  
ANISOU 1024  CB  GLU A1098     3422   4185   4095     37    259    -29  A    C  
ATOM   1025  CG  GLU A1098      -0.770  33.188  -0.558  1.00 31.20      A    C  
ANISOU 1025  CG  GLU A1098     3450   4282   4120     52    248     30  A    C  
ATOM   1026  CD  GLU A1098      -1.045  34.570   0.036  1.00 31.00      A    C  
ANISOU 1026  CD  GLU A1098     3413   4328   4036     10    211      3  A    C  
ATOM   1027  OE1 GLU A1098      -1.309  35.529  -0.712  1.00 30.23      A    O  
ANISOU 1027  OE1 GLU A1098     3334   4219   3931    -31    195    -53  A    O  
ATOM   1028  OE2 GLU A1098      -1.003  34.699   1.279  1.00 32.61      A    O1-
ANISOU 1028  OE2 GLU A1098     3583   4603   4204     18    201     39  A    O1-
ATOM   1029  N   GLN A1099       2.582  32.599  -2.136  1.00 31.53      A    N  
ANISOU 1029  N   GLN A1099     3427   4377   4174    133    277     15  A    N  
ATOM   1030  CA  GLN A1099       3.810  32.179  -1.459  1.00 33.60      A    C  
ANISOU 1030  CA  GLN A1099     3635   4706   4423    195    282     75  A    C  
ATOM   1031  C   GLN A1099       4.907  33.242  -1.580  1.00 32.61      A    C  
ANISOU 1031  C   GLN A1099     3470   4690   4229    172    256     46  A    C  
ATOM   1032  O   GLN A1099       5.601  33.532  -0.605  1.00 32.19      A    O  
ANISOU 1032  O   GLN A1099     3367   4739   4124    188    240     87  A    O  
ATOM   1033  CB  GLN A1099       4.301  30.837  -2.016  1.00 35.88      A    C  
ANISOU 1033  CB  GLN A1099     3919   4923   4789    260    327     90  A    C  
ATOM   1034  CG  GLN A1099       5.479  30.231  -1.261  1.00 37.48      A    C  
ANISOU 1034  CG  GLN A1099     4061   5187   4992    342    338    172  A    C  
ATOM   1035  CD  GLN A1099       5.136  29.872   0.171  1.00 38.82      A    C  
ANISOU 1035  CD  GLN A1099     4210   5386   5154    373    333    274  A    C  
ATOM   1036  NE2 GLN A1099       6.093  30.056   1.080  1.00 38.94      A    N  
ANISOU 1036  NE2 GLN A1099     4156   5528   5109    411    316    340  A    N  
ATOM   1037  OE1 GLN A1099       4.026  29.435   0.456  1.00 39.92      A    O  
ANISOU 1037  OE1 GLN A1099     4386   5446   5332    360    344    295  A    O  
ATOM   1038  N   LEU A1100       5.055  33.823  -2.771  1.00 31.20      A    N  
ANISOU 1038  N   LEU A1100     3310   4500   4044    128    251    -22  A    N  
ATOM   1039  CA  LEU A1100       5.990  34.936  -2.974  1.00 31.01      A    C  
ANISOU 1039  CA  LEU A1100     3254   4568   3957     89    227    -52  A    C  
ATOM   1040  C   LEU A1100       5.678  36.112  -2.036  1.00 31.63      A    C  
ANISOU 1040  C   LEU A1100     3326   4703   3986     39    196    -55  A    C  
ATOM   1041  O   LEU A1100       6.585  36.657  -1.398  1.00 29.89      A    O  
ANISOU 1041  O   LEU A1100     3057   4586   3713     31    183    -49  A    O  
ATOM   1042  CB  LEU A1100       5.979  35.412  -4.436  1.00 30.64      A    C  
ANISOU 1042  CB  LEU A1100     3231   4496   3913     40    226   -114  A    C  
ATOM   1043  CG  LEU A1100       6.910  36.587  -4.771  1.00 30.36      A    C  
ANISOU 1043  CG  LEU A1100     3167   4546   3820    -10    205   -141  A    C  
ATOM   1044  CD1 LEU A1100       8.348  36.259  -4.392  1.00 31.10      A    C  
ANISOU 1044  CD1 LEU A1100     3198   4737   3881     32    211   -121  A    C  
ATOM   1045  CD2 LEU A1100       6.811  36.979  -6.240  1.00 30.13      A    C  
ANISOU 1045  CD2 LEU A1100     3157   4497   3792    -58    205   -186  A    C  
ATOM   1046  N   CYS A1101       4.401  36.497  -1.963  1.00 30.35      A    N  
ANISOU 1046  N   CYS A1101     3209   4477   3843      3    187    -72  A    N  
ATOM   1047  CA  CYS A1101       3.963  37.596  -1.095  1.00 30.86      A    C  
ANISOU 1047  CA  CYS A1101     3269   4581   3875    -42    164    -89  A    C  
ATOM   1048  C   CYS A1101       4.335  37.324   0.360  1.00 31.54      A    C  
ANISOU 1048  C   CYS A1101     3303   4758   3920    -12    162    -45  A    C  
ATOM   1049  O   CYS A1101       4.860  38.200   1.044  1.00 32.90      A    O  
ANISOU 1049  O   CYS A1101     3435   5023   4041    -47    148    -68  A    O  
ATOM   1050  CB  CYS A1101       2.448  37.818  -1.200  1.00 29.93      A    C  
ANISOU 1050  CB  CYS A1101     3201   4379   3790    -67    160   -106  A    C  
ATOM   1051  SG  CYS A1101       1.903  38.576  -2.746  1.00 29.13      A    S  
ANISOU 1051  SG  CYS A1101     3145   4205   3716   -117    154   -152  A    S  
ATOM   1052  N   GLU A1102       4.066  36.106   0.817  1.00 32.26      A    N  
ANISOU 1052  N   GLU A1102     3391   4829   4035     45    178     17  A    N  
ATOM   1053  CA  GLU A1102       4.347  35.716   2.192  1.00 34.20      A    C  
ANISOU 1053  CA  GLU A1102     3581   5172   4241     79    176     80  A    C  
ATOM   1054  C   GLU A1102       5.844  35.751   2.483  1.00 35.09      A    C  
ANISOU 1054  C   GLU A1102     3623   5407   4301    103    174    103  A    C  
ATOM   1055  O   GLU A1102       6.266  36.197   3.557  1.00 34.27      A    O  
ANISOU 1055  O   GLU A1102     3458   5434   4126     89    161    114  A    O  
ATOM   1056  CB  GLU A1102       3.760  34.330   2.488  1.00 36.58      A    C  
ANISOU 1056  CB  GLU A1102     3896   5408   4592    139    199    159  A    C  
ATOM   1057  CG  GLU A1102       2.236  34.331   2.553  1.00 37.29      A    C  
ANISOU 1057  CG  GLU A1102     4039   5415   4713    107    199    142  A    C  
ATOM   1058  CD  GLU A1102       1.628  32.956   2.785  1.00 39.95      A    C  
ANISOU 1058  CD  GLU A1102     4393   5677   5107    154    226    218  A    C  
ATOM   1059  OE1 GLU A1102       2.378  32.016   3.105  1.00 43.46      A    O  
ANISOU 1059  OE1 GLU A1102     4804   6138   5570    219    245    297  A    O  
ATOM   1060  OE2 GLU A1102       0.389  32.817   2.649  1.00 38.80      A    O1-
ANISOU 1060  OE2 GLU A1102     4293   5455   4993    127    231    200  A    O1-
ATOM   1061  N   GLU A1103       6.647  35.308   1.517  1.00 34.37      A    N  
ANISOU 1061  N   GLU A1103     3534   5287   4237    136    188    102  A    N  
ATOM   1062  CA  GLU A1103       8.096  35.302   1.684  1.00 35.60      A    C  
ANISOU 1062  CA  GLU A1103     3620   5563   4344    163    187    122  A    C  
ATOM   1063  C   GLU A1103       8.671  36.724   1.660  1.00 37.15      A    C  
ANISOU 1063  C   GLU A1103     3791   5849   4473     83    165     47  A    C  
ATOM   1064  O   GLU A1103       9.587  37.016   2.416  1.00 41.02      A    O  
ANISOU 1064  O   GLU A1103     4210   6483   4893     80    157     58  A    O  
ATOM   1065  CB  GLU A1103       8.766  34.349   0.677  1.00 34.77      A    C  
ANISOU 1065  CB  GLU A1103     3517   5401   4291    226    212    137  A    C  
ATOM   1066  CG  GLU A1103       8.495  32.886   1.038  1.00 34.69      A    C  
ANISOU 1066  CG  GLU A1103     3507   5326   4347    316    241    226  A    C  
ATOM   1067  CD  GLU A1103       9.101  31.860   0.092  1.00 34.78      A    C  
ANISOU 1067  CD  GLU A1103     3518   5266   4429    384    275    232  A    C  
ATOM   1068  OE1 GLU A1103       9.903  32.220  -0.793  1.00 33.65      A    O  
ANISOU 1068  OE1 GLU A1103     3362   5153   4268    369    275    173  A    O  
ATOM   1069  OE2 GLU A1103       8.762  30.663   0.238  1.00 35.30      A    O1-
ANISOU 1069  OE2 GLU A1103     3596   5242   4573    451    306    293  A    O1-
ATOM   1070  N   ILE A1104       8.114  37.621   0.847  1.00 35.80      A    N  
ANISOU 1070  N   ILE A1104     3676   5598   4325     15    158    -25  A    N  
ATOM   1071  CA  ILE A1104       8.530  39.023   0.904  1.00 37.21      A    C  
ANISOU 1071  CA  ILE A1104     3839   5841   4459    -67    143    -93  A    C  
ATOM   1072  C   ILE A1104       8.149  39.603   2.272  1.00 41.51      A    C  
ANISOU 1072  C   ILE A1104     4350   6463   4959   -101    133   -107  A    C  
ATOM   1073  O   ILE A1104       8.981  40.222   2.935  1.00 42.46      A    O  
ANISOU 1073  O   ILE A1104     4406   6712   5013   -137    128   -135  A    O  
ATOM   1074  CB  ILE A1104       7.920  39.896  -0.211  1.00 35.95      A    C  
ANISOU 1074  CB  ILE A1104     3744   5571   4342   -129    139   -150  A    C  
ATOM   1075  CG1 ILE A1104       8.330  39.398  -1.602  1.00 34.49      A    C  
ANISOU 1075  CG1 ILE A1104     3580   5337   4186   -109    149   -146  A    C  
ATOM   1076  CG2 ILE A1104       8.387  41.339  -0.062  1.00 36.01      A    C  
ANISOU 1076  CG2 ILE A1104     3732   5632   4319   -215    130   -213  A    C  
ATOM   1077  CD1 ILE A1104       7.498  39.992  -2.718  1.00 32.23      A    C  
ANISOU 1077  CD1 ILE A1104     3355   4946   3943   -157    145   -178  A    C  
ATOM   1078  N   GLN A1105       6.905  39.375   2.699  1.00 42.53      A    N  
ANISOU 1078  N   GLN A1105     4514   6524   5119    -92    132    -95  A    N  
ATOM   1079  CA  GLN A1105       6.425  39.855   4.007  1.00 44.31      A    C  
ANISOU 1079  CA  GLN A1105     4704   6828   5301   -123    125   -115  A    C  
ATOM   1080  C   GLN A1105       7.338  39.384   5.144  1.00 46.71      A    C  
ANISOU 1080  C   GLN A1105     4914   7307   5524    -92    124    -63  A    C  
ATOM   1081  O   GLN A1105       7.778  40.188   5.966  1.00 46.77      A    O  
ANISOU 1081  O   GLN A1105     4861   7445   5464   -146    119   -113  A    O  
ATOM   1082  CB  GLN A1105       4.990  39.381   4.268  1.00 42.94      A    C  
ANISOU 1082  CB  GLN A1105     4577   6567   5171   -103    126    -91  A    C  
ATOM   1083  CG  GLN A1105       4.315  40.032   5.471  1.00 43.34      A    C  
ANISOU 1083  CG  GLN A1105     4597   6687   5182   -146    120   -132  A    C  
ATOM   1084  CD  GLN A1105       2.980  39.392   5.815  1.00 44.71      A    C  
ANISOU 1084  CD  GLN A1105     4803   6798   5385   -120    122    -94  A    C  
ATOM   1085  NE2 GLN A1105       1.989  40.218   6.146  1.00 42.13      A    N  
ANISOU 1085  NE2 GLN A1105     4493   6447   5069   -167    118   -163  A    N  
ATOM   1086  OE1 GLN A1105       2.842  38.167   5.790  1.00 44.98      A    O  
ANISOU 1086  OE1 GLN A1105     4846   6805   5439    -59    129     -6  A    O  
ATOM   1087  N   GLU A1106       7.619  38.083   5.176  1.00 49.19      A    N  
ANISOU 1087  N   GLU A1106     5213   7627   5847     -7    132     37  A    N  
ATOM   1088  CA  GLU A1106       8.472  37.481   6.209  1.00 52.69      A    C  
ANISOU 1088  CA  GLU A1106     5562   8238   6219     39    131    115  A    C  
ATOM   1089  C   GLU A1106       9.899  38.043   6.232  1.00 54.44      A    C  
ANISOU 1089  C   GLU A1106     5710   8604   6368     15    127     83  A    C  
ATOM   1090  O   GLU A1106      10.543  38.055   7.283  1.00 56.50      A    O  
ANISOU 1090  O   GLU A1106     5876   9049   6539     16    121    113  A    O  
ATOM   1091  CB  GLU A1106       8.520  35.956   6.035  1.00 55.72      A    C  
ANISOU 1091  CB  GLU A1106     5951   8563   6655    144    147    235  A    C  
ATOM   1092  CG  GLU A1106       7.327  35.234   6.643  1.00 60.43      A    C  
ANISOU 1092  CG  GLU A1106     6574   9100   7285    171    152    301  A    C  
ATOM   1093  CD  GLU A1106       6.956  33.938   5.934  1.00 65.76      A    C  
ANISOU 1093  CD  GLU A1106     7306   9616   8064    246    177    372  A    C  
ATOM   1094  OE1 GLU A1106       7.746  33.431   5.109  1.00 65.54      A    O  
ANISOU 1094  OE1 GLU A1106     7281   9543   8076    295    192    384  A    O  
ATOM   1095  OE2 GLU A1106       5.853  33.416   6.207  1.00 70.67      A    O1-
ANISOU 1095  OE2 GLU A1106     7966  10158   8727    252    185    408  A    O1-
ATOM   1096  N   SER A1107      10.389  38.498   5.080  1.00 54.65      A    N  
ANISOU 1096  N   SER A1107     5774   8562   6426    -11    129     26  A    N  
ATOM   1097  CA  SER A1107      11.740  39.062   4.979  1.00 58.77      A    C  
ANISOU 1097  CA  SER A1107     6231   9214   6882    -43    127    -10  A    C  
ATOM   1098  C   SER A1107      11.846  40.480   5.547  1.00 60.20      A    C  
ANISOU 1098  C   SER A1107     6382   9486   7006   -154    121   -115  A    C  
ATOM   1099  O   SER A1107      12.946  40.936   5.854  1.00 62.37      A    O  
ANISOU 1099  O   SER A1107     6579   9912   7203   -191    120   -145  A    O  
ATOM   1100  CB  SER A1107      12.214  39.072   3.520  1.00 56.40      A    C  
ANISOU 1100  CB  SER A1107     5979   8817   6633    -40    134    -35  A    C  
ATOM   1101  OG  SER A1107      11.610  40.129   2.788  1.00 54.04      A    O  
ANISOU 1101  OG  SER A1107     5750   8406   6375   -124    131   -120  A    O  
ATOM   1102  N   ARG A1108      10.716  41.174   5.671  1.00 60.81      A    N  
ANISOU 1102  N   ARG A1108     6515   9467   7123   -209    120   -176  A    N  
ATOM   1103  CA  ARG A1108      10.714  42.572   6.108  1.00 65.30      A    C  
ANISOU 1103  CA  ARG A1108     7064  10083   7664   -317    122   -292  A    C  
ATOM   1104  C   ARG A1108      10.653  42.680   7.629  1.00 67.71      A    C  
ANISOU 1104  C   ARG A1108     7282  10561   7883   -339    121   -307  A    C  
ATOM   1105  O   ARG A1108      10.057  41.848   8.316  1.00 67.51      A    O  
ANISOU 1105  O   ARG A1108     7242  10565   7843   -281    116   -233  A    O  
ATOM   1106  CB  ARG A1108       9.551  43.337   5.463  1.00 66.55      A    C  
ANISOU 1106  CB  ARG A1108     7318  10052   7915   -361    125   -354  A    C  
ATOM   1107  CG  ARG A1108       9.488  43.142   3.955  1.00 67.59      A    C  
ANISOU 1107  CG  ARG A1108     7529  10029   8123   -338    125   -327  A    C  
ATOM   1108  CD  ARG A1108       8.871  44.308   3.201  1.00 68.81      A    C  
ANISOU 1108  CD  ARG A1108     7751  10045   8350   -408    129   -398  A    C  
ATOM   1109  NE  ARG A1108       9.332  44.344   1.810  1.00 69.09      A    N  
ANISOU 1109  NE  ARG A1108     7824  10004   8419   -410    129   -380  A    N  
ATOM   1110  CZ  ARG A1108       8.892  45.191   0.881  1.00 69.57      A    C  
ANISOU 1110  CZ  ARG A1108     7944   9942   8545   -457    131   -408  A    C  
ATOM   1111  NH1 ARG A1108       7.957  46.093   1.169  1.00 73.86      A    N1+
ANISOU 1111  NH1 ARG A1108     8519  10405   9140   -500    136   -458  A    N1+
ATOM   1112  NH2 ARG A1108       9.385  45.132  -0.353  1.00 67.52      A    N  
ANISOU 1112  NH2 ARG A1108     7707   9646   8301   -460    130   -383  A    N  
ATOM   1113  OXT ARG A1108      11.218  43.608   8.205  1.00 70.13      A    O1-
ANISOU 1113  OXT ARG A1108     7525  10991   8128   -421    127   -396  A    O1-
TER   
HETATM 1114  C1  EDO A2109     -15.554  50.380  18.036  1.00 65.47      B    C  
HETATM 1115  O1  EDO A2109     -15.863  49.058  18.486  1.00 63.50      B    O  
HETATM 1116  C2  EDO A2109     -14.204  50.369  17.331  1.00 63.56      B    C  
HETATM 1117  O2  EDO A2109     -14.251  51.232  16.193  1.00 65.26      B    O  
HETATM 1118  C1  EDO A2110      -4.081  31.725 -12.013  1.00 64.77      C    C  
HETATM 1119  O1  EDO A2110      -5.352  31.962 -12.620  1.00 68.42      C    O  
HETATM 1120  C2  EDO A2110      -4.254  31.057 -10.653  1.00 62.08      C    C  
HETATM 1121  O2  EDO A2110      -5.217  29.999 -10.725  1.00 64.42      C    O  
HETATM 1122  C1  EDO A2111      -2.527  37.583  -8.459  1.00 34.60      D    C  
HETATM 1123  O1  EDO A2111      -2.716  38.013  -9.808  1.00 34.50      D    O  
HETATM 1124  C2  EDO A2111      -3.265  36.274  -8.213  1.00 35.80      D    C  
HETATM 1125  O2  EDO A2111      -2.484  35.169  -8.678  1.00 34.10      D    O  
HETATM 1126  C01 J5I A2112     -23.652  44.888   9.764  1.00 62.58      E    C  
HETATM 1127  C05 J5I A2112     -24.958  44.975  10.508  1.00 66.17      E    C  
HETATM 1128  C06 J5I A2112     -25.837  45.954  10.241  1.00 70.28      E    C  
HETATM 1129  C08 J5I A2112     -27.090  46.064  10.935  1.00 71.66      E    C  
HETATM 1130  C09 J5I A2112     -28.031  47.069  10.686  1.00 73.40      E    C  
HETATM 1131  C11 J5I A2112     -29.221  47.113  11.393  1.00 72.16      E    C  
HETATM 1132  C13 J5I A2112     -29.493  46.164  12.356  1.00 72.41      E    C  
HETATM 1133  C15 J5I A2112     -28.580  45.154  12.625  1.00 70.36      E    C  
HETATM 1134  C17 J5I A2112     -27.378  45.104  11.917  1.00 70.56      E    C  
HETATM 1135  N18 J5I A2112     -26.446  44.102  12.170  1.00 67.75      E    N  
HETATM 1136  C20 J5I A2112     -25.253  43.972  11.532  1.00 63.84      E    C  
HETATM 1137  O21 J5I A2112     -24.504  43.045  11.836  1.00 57.81      E    O  
HETATM 1138  O1  SO4 A2113      -2.588  52.128  -6.389  1.00 44.53      F    O  
HETATM 1139  O2  SO4 A2113      -0.359  51.158  -6.359  1.00 42.66      F    O  
HETATM 1140  O3  SO4 A2113      -1.805  50.841  -8.257  1.00 52.28      F    O1-
HETATM 1141  O4  SO4 A2113      -2.307  49.744  -6.166  1.00 49.62      F    O  
HETATM 1142  S   SO4 A2113      -1.759  50.971  -6.782  1.00 45.01      F    S  
HETATM 1143  O   HOH A3001     -35.058  32.235   9.018  1.00 37.49      G    O  
HETATM 1144  O   HOH A3002      13.460  38.219  -8.056  1.00 53.93      G    O  
HETATM 1145  O   HOH A3003      15.159  39.483  -5.250  1.00 67.12      G    O  
HETATM 1146  O   HOH A3004      14.100  37.719   0.298  1.00 46.00      G    O  
HETATM 1147  O   HOH A3005       4.893  48.273  -1.714  1.00 52.37      G    O  
HETATM 1148  O   HOH A3006       4.571  51.922  -3.667  1.00 66.78      G    O  
HETATM 1149  O   HOH A3007       4.155  48.012   2.432  1.00 69.87      G    O  
HETATM 1150  O   HOH A3008      -7.107  40.462 -10.560  1.00 29.16      G    O  
HETATM 1151  O   HOH A3009     -13.594  48.736  -5.889  1.00 56.43      G    O  
HETATM 1152  O   HOH A3010     -23.492  40.735  -8.786  1.00 63.41      G    O  
HETATM 1153  O   HOH A3011     -19.001  36.576  -7.350  1.00 58.34      G    O  
HETATM 1154  O   HOH A3012     -26.153  46.471  -3.689  1.00 51.56      G    O  
HETATM 1155  O   HOH A3013     -20.460  50.295  -1.571  1.00 73.58      G    O  
HETATM 1156  O   HOH A3014     -31.712  42.025  -1.510  1.00 60.79      G    O  
HETATM 1157  O   HOH A3015     -20.683  34.301  -6.794  1.00 66.18      G    O  
HETATM 1158  O   HOH A3016     -25.019  49.456  -2.092  1.00 69.07      G    O  
HETATM 1159  O   HOH A3017     -18.752  50.333  13.935  1.00 63.13      G    O  
HETATM 1160  O   HOH A3018     -29.704  50.324  10.124  1.00 80.03      G    O  
HETATM 1161  O   HOH A3019     -16.259  41.212  23.646  1.00 55.51      G    O  
HETATM 1162  O   HOH A3020      -9.861  51.468  15.455  1.00 57.47      G    O  
HETATM 1163  O   HOH A3021      -8.551  40.868  18.646  1.00 58.68      G    O  
HETATM 1164  O   HOH A3022     -11.463  41.344  19.217  1.00 60.85      G    O  
HETATM 1165  O   HOH A3023     -15.816  51.170  11.114  1.00 61.69      G    O  
HETATM 1166  O   HOH A3024     -15.318  51.646  -1.492  1.00 55.08      G    O  
HETATM 1167  O   HOH A3025     -11.565  54.274  -0.633  1.00 55.75      G    O  
HETATM 1168  O   HOH A3026      -5.085  55.662   0.437  1.00 48.99      G    O  
HETATM 1169  O   HOH A3027      -3.045  47.395   9.937  1.00 72.00      G    O  
HETATM 1170  O   HOH A3028     -11.311  50.169  -5.051  1.00 71.19      G    O  
HETATM 1171  O   HOH A3029     -12.001  53.753  -3.461  1.00 78.68      G    O  
HETATM 1172  O   HOH A3030      -9.158  34.909  11.098  1.00 47.84      G    O  
HETATM 1173  O   HOH A3031      -9.011  39.256  13.038  1.00 54.59      G    O  
HETATM 1174  O   HOH A3032     -13.206  33.723  12.218  1.00 55.70      G    O  
HETATM 1175  O   HOH A3033     -12.467  35.856  15.406  1.00 68.86      G    O  
HETATM 1176  O   HOH A3034     -17.602  33.050  13.815  1.00 54.97      G    O  
HETATM 1177  O   HOH A3035     -13.096  38.645  16.321  1.00 59.83      G    O  
HETATM 1178  O   HOH A3036     -23.322  30.911  14.011  1.00 62.66      G    O  
HETATM 1179  O   HOH A3037     -38.210  39.027  14.990  1.00 57.18      G    O  
HETATM 1180  O   HOH A3038     -30.003  43.625   6.505  1.00 62.52      G    O  
HETATM 1181  O   HOH A3039     -27.903  28.497  12.789  1.00 68.41      G    O  
HETATM 1182  O   HOH A3040     -18.120  27.717  -1.439  1.00 50.56      G    O  
HETATM 1183  O   HOH A3041     -18.783  30.812  -5.056  1.00 61.00      G    O  
HETATM 1184  O   HOH A3042     -11.089  27.359   0.039  1.00 48.32      G    O  
HETATM 1185  O   HOH A3043      -7.016  29.663  -2.053  1.00 61.34      G    O  
HETATM 1186  O   HOH A3044      -6.150  31.108   3.544  1.00 58.94      G    O  
HETATM 1187  O   HOH A3045     -14.295  26.425  -3.934  1.00 45.58      G    O  
HETATM 1188  O   HOH A3046     -18.014  33.069  -6.830  1.00 61.46      G    O  
HETATM 1189  O   HOH A3047     -11.383  26.195  -7.335  1.00 60.71      G    O  
HETATM 1190  O   HOH A3048      -2.601  30.081  -1.930  1.00 42.47      G    O  
HETATM 1191  O   HOH A3049     -18.269  27.995  -6.036  1.00 65.32      G    O  
HETATM 1192  O   HOH A3050       1.988  27.135  -2.249  1.00 71.36      G    O  
HETATM 1193  O   HOH A3051       6.280  44.148   6.375  1.00 67.69      G    O  
HETATM 1194  O   HOH A3052     -14.045  51.695  -4.214  1.00 62.32      G    O  
HETATM 1195  O   HOH A3053      -3.225  57.365   1.335  1.00 58.26      G    O  
HETATM 1196  O   HOH A3054      -8.441  28.312   3.025  1.00 70.53      G    O  
HETATM 1197  O   HOH A3055     -17.042  26.674  -3.939  1.00 56.36      G    O  
HETATM 1198  O   HOH A3056      11.198  47.768  -2.394  1.00 64.50      G    O  
HETATM 1199  O   HOH A3057      13.354  41.231  -6.179  1.00 55.32      G    O  
HETATM 1200  O   HOH A3058      15.316  48.113  -7.011  1.00 65.37      G    O  
HETATM 1201  O   HOH A3059       7.709  40.735  -9.789  1.00 55.02      G    O  
HETATM 1202  O   HOH A3060       8.957  40.041  -6.137  1.00 49.90      G    O  
HETATM 1203  O   HOH A3061      15.239  46.001  -8.763  1.00 64.44      G    O  
HETATM 1204  O   HOH A3062      11.917  43.102   1.378  1.00 65.39      G    O  
HETATM 1205  O   HOH A3063      14.841  41.833  -1.919  1.00 55.57      G    O  
HETATM 1206  O   HOH A3064      12.350  39.867   0.311  1.00 44.42      G    O  
HETATM 1207  O   HOH A3065       3.878  48.361  -4.246  1.00 40.70      G    O  
HETATM 1208  O   HOH A3066       7.074  43.036 -12.349  1.00 64.03      G    O  
HETATM 1209  O   HOH A3067       5.549  39.148  -8.792  1.00 40.84      G    O  
HETATM 1210  O   HOH A3068       2.773  47.465 -11.433  0.50 58.38      G    O  
HETATM 1211  O   HOH A3069      -2.601  51.533 -12.990  1.00 41.50      G    O  
HETATM 1212  O   HOH A3070       3.343  50.692  -5.889  1.00 58.26      G    O  
HETATM 1213  O   HOH A3071       0.798  36.695 -11.465  1.00 30.87      G    O  
HETATM 1214  O   HOH A3072      -1.447  38.770 -13.729  1.00 26.89      G    O  
HETATM 1215  O   HOH A3073      -2.270  51.962  -3.423  1.00 58.51      G    O  
HETATM 1216  O   HOH A3074       2.954  47.263   0.110  1.00 40.10      G    O  
HETATM 1217  O   HOH A3075       0.363  46.580  -0.392  1.00 33.35      G    O  
HETATM 1218  O   HOH A3076      -8.478  45.913  -9.404  1.00 26.60      G    O  
HETATM 1219  O   HOH A3077      -9.183  39.399  -9.086  1.00 45.07      G    O  
HETATM 1220  O   HOH A3078     -11.189  46.695  -8.988  1.00 43.14      G    O  
HETATM 1221  O   HOH A3079     -14.263  43.278 -10.092  1.00 52.66      G    O  
HETATM 1222  O   HOH A3080     -15.922  48.147  -4.387  1.00 58.45      G    O  
HETATM 1223  O   HOH A3081     -18.263  48.677  -5.871  1.00 64.00      G    O  
HETATM 1224  O   HOH A3082     -20.670  40.303  -8.094  1.00 41.95      G    O  
HETATM 1225  O   HOH A3083     -20.315  38.039  -5.527  1.00 51.89      G    O  
HETATM 1226  O   HOH A3084     -17.844  38.016  -9.732  1.00 46.22      G    O  
HETATM 1227  O   HOH A3085     -17.130  35.489  -9.510  1.00 50.10      G    O  
HETATM 1228  O   HOH A3086     -24.029  45.233  -2.299  1.00 34.91      G    O  
HETATM 1229  O   HOH A3087     -21.702  48.429  -3.577  1.00 49.63      G    O  
HETATM 1230  O   HOH A3088     -25.333  46.261  -6.354  1.00 59.06      G    O  
HETATM 1231  O   HOH A3089     -26.997  38.295  -5.730  1.00 56.49      G    O  
HETATM 1232  O   HOH A3090     -26.470  41.002  -7.130  1.00 41.99      G    O  
HETATM 1233  O   HOH A3091     -29.746  44.146  -0.800  1.00 51.52      G    O  
HETATM 1234  O   HOH A3092     -27.309  42.858   2.519  1.00 36.27      G    O  
HETATM 1235  O   HOH A3093     -27.063  33.246  -0.757  1.00 40.71      G    O  
HETATM 1236  O   HOH A3094     -23.780  31.452  -2.573  1.00 49.02      G    O  
HETATM 1237  O   HOH A3095     -21.775  33.489  -4.342  1.00 37.04      G    O  
HETATM 1238  O   HOH A3096     -29.850  44.339   2.072  1.00 53.36      G    O  
HETATM 1239  O   HOH A3097     -25.415  50.345   3.429  1.00 66.54      G    O  
HETATM 1240  O   HOH A3098     -29.443  45.738   8.249  1.00 62.91      G    O  
HETATM 1241  O   HOH A3099     -21.250  46.764   7.979  1.00 45.68      G    O  
HETATM 1242  O   HOH A3100     -24.356  48.217   7.726  1.00 71.52      G    O  
HETATM 1243  O   HOH A3101     -18.234  48.950  -0.379  1.00 44.63      G    O  
HETATM 1244  O   HOH A3102     -23.023  50.884  -0.087  1.00 62.79      G    O  
HETATM 1245  O   HOH A3103     -22.302  54.295   6.930  1.00 64.23      G    O  
HETATM 1246  O   HOH A3104     -19.211  49.393  11.282  1.00 61.39      G    O  
HETATM 1247  O   HOH A3105     -26.124  50.775  10.028  1.00 71.31      G    O  
HETATM 1248  O   HOH A3106     -22.327  52.117  17.117  1.00 60.15      G    O  
HETATM 1249  O   HOH A3107     -29.440  46.301  20.880  1.00 68.92      G    O  
HETATM 1250  O   HOH A3108     -26.598  43.711  20.979  1.00 74.79      G    O  
HETATM 1251  O   HOH A3109     -21.795  42.850  11.798  1.00 37.90      G    O  
HETATM 1252  O   HOH A3110     -19.440  46.963  10.358  1.00 65.59      G    O  
HETATM 1253  O   HOH A3111     -18.262  44.829  11.300  1.00 36.92      G    O  
HETATM 1254  O   HOH A3112     -22.831  47.180  24.203  1.00 67.94      G    O  
HETATM 1255  O   HOH A3113     -15.981  42.119  19.129  1.00 46.91      G    O  
HETATM 1256  O   HOH A3114     -18.963  41.604  22.718  1.00 75.97      G    O  
HETATM 1257  O   HOH A3115     -14.735  42.448  16.501  1.00 37.29      G    O  
HETATM 1258  O   HOH A3116     -13.261  48.966  20.074  1.00 56.23      G    O  
HETATM 1259  O   HOH A3117     -11.629  49.293  15.869  1.00 53.26      G    O  
HETATM 1260  O   HOH A3118     -13.695  47.438  24.973  1.00 58.24      G    O  
HETATM 1261  O   HOH A3119      -8.265  44.474  10.851  1.00 46.41      G    O  
HETATM 1262  O   HOH A3120     -10.744  41.893  16.341  1.00 58.10      G    O  
HETATM 1263  O   HOH A3121     -11.941  48.277  13.126  1.00 51.28      G    O  
HETATM 1264  O   HOH A3122     -12.909  49.295  10.051  1.00 69.97      G    O  
HETATM 1265  O   HOH A3123     -16.675  48.782   9.808  1.00 41.33      G    O  
HETATM 1266  O   HOH A3124     -19.785  44.594   8.140  1.00 38.29      G    O  
HETATM 1267  O   HOH A3125     -16.036  48.060  -1.327  1.00 50.85      G    O  
HETATM 1268  O   HOH A3126     -13.521  52.823   0.552  1.00 44.27      G    O  
HETATM 1269  O   HOH A3127     -15.427  53.071   5.352  1.00 59.53      G    O  
HETATM 1270  O   HOH A3128      -7.300  54.496   1.604  1.00 42.85      G    O  
HETATM 1271  O   HOH A3129     -12.981  53.706   4.612  1.00 56.62      G    O  
HETATM 1272  O   HOH A3130      -4.567  45.223   9.098  1.00 61.21      G    O  
HETATM 1273  O   HOH A3131      -7.615  47.887  10.514  1.00 43.44      G    O  
HETATM 1274  O   HOH A3132      -2.802  46.380   0.602  1.00 26.94      G    O  
HETATM 1275  O   HOH A3133      -3.466  54.571  -2.703  1.00 56.91      G    O  
HETATM 1276  O   HOH A3134      -0.588  54.207   0.711  1.00 57.87      G    O  
HETATM 1277  O   HOH A3135      -9.630  52.634  -4.794  1.00 54.58      G    O  
HETATM 1278  O   HOH A3136      -8.932  54.458  -0.685  1.00 44.36      G    O  
HETATM 1279  O   HOH A3137       0.942  50.357   5.459  1.00 70.38      G    O  
HETATM 1280  O   HOH A3138      -0.617  52.792   5.870  1.00 66.02      G    O  
HETATM 1281  O   HOH A3139       4.250  50.531   1.269  1.00 59.96      G    O  
HETATM 1282  O   HOH A3140       1.945  53.158  -4.413  1.00 68.51      G    O  
HETATM 1283  O   HOH A3141      -3.272  43.249   7.511  1.00 59.69      G    O  
HETATM 1284  O   HOH A3142      -0.685  46.324   8.009  1.00 63.86      G    O  
HETATM 1285  O   HOH A3143      -0.527  42.304   5.489  1.00 35.86      G    O  
HETATM 1286  O   HOH A3144      -3.898  49.671  11.145  1.00 62.01      G    O  
HETATM 1287  O   HOH A3145       0.276  36.562   5.796  1.00 38.49      G    O  
HETATM 1288  O   HOH A3146      -6.468  34.410   7.049  1.00 48.26      G    O  
HETATM 1289  O   HOH A3147      -4.346  32.483   1.595  1.00 52.46      G    O  
HETATM 1290  O   HOH A3148      -5.478  41.551   8.445  1.00 52.96      G    O  
HETATM 1291  O   HOH A3149      -8.763  34.397   8.432  1.00 44.94      G    O  
HETATM 1292  O   HOH A3150     -10.471  37.429  11.413  1.00 36.62      G    O  
HETATM 1293  O   HOH A3151      -7.981  40.875  10.792  1.00 60.51      G    O  
HETATM 1294  O   HOH A3152     -15.268  34.119   9.761  1.00 42.04      G    O  
HETATM 1295  O   HOH A3153     -12.869  36.489  12.544  1.00 40.43      G    O  
HETATM 1296  O   HOH A3154     -20.017  42.520   9.784  1.00 34.35      G    O  
HETATM 1297  O   HOH A3155     -17.590  32.896  10.789  1.00 59.06      G    O  
HETATM 1298  O   HOH A3156     -18.705  34.994  15.405  1.00 53.80      G    O  
HETATM 1299  O   HOH A3157     -17.002  36.664  17.027  1.00 62.69      G    O  
HETATM 1300  O   HOH A3158     -15.884  38.896  15.355  1.00 37.71      G    O  
HETATM 1301  O   HOH A3159     -14.669  33.091  14.663  1.00 57.04      G    O  
HETATM 1302  O   HOH A3160     -23.955  33.170  15.809  1.00 47.58      G    O  
HETATM 1303  O   HOH A3161     -23.378  36.466  20.164  1.00 50.03      G    O  
HETATM 1304  O   HOH A3162     -25.836  41.126  20.133  1.00 63.76      G    O  
HETATM 1305  O   HOH A3163     -28.435  42.407  17.913  1.00 61.64      G    O  
HETATM 1306  O   HOH A3164     -29.468  41.684  15.365  1.00 60.38      G    O  
HETATM 1307  O   HOH A3165     -26.307  31.767  16.439  1.00 60.07      G    O  
HETATM 1308  O   HOH A3166     -30.148  30.925  17.384  1.00 58.23      G    O  
HETATM 1309  O   HOH A3167     -29.903  33.988  20.577  1.00 59.66      G    O  
HETATM 1310  O   HOH A3168     -30.064  39.904  17.863  1.00 58.44      G    O  
HETATM 1311  O   HOH A3169     -28.793  38.315  21.374  1.00 56.49      G    O  
HETATM 1312  O   HOH A3170     -32.769  40.239  16.508  1.00 71.51      G    O  
HETATM 1313  O   HOH A3171     -37.564  29.253  13.618  1.00 37.13      G    O  
HETATM 1314  O   HOH A3172     -40.560  34.222  14.035  1.00 59.56      G    O  
HETATM 1315  O   HOH A3173     -36.183  32.386  11.525  1.00 35.65      G    O  
HETATM 1316  O   HOH A3174     -32.947  33.135  19.877  1.00 51.92      G    O  
HETATM 1317  O   HOH A3175     -35.211  35.587  18.026  1.00 62.31      G    O  
HETATM 1318  O   HOH A3176     -36.607  39.011  12.457  1.00 55.16      G    O  
HETATM 1319  O   HOH A3177     -34.676  41.240  13.250  1.00 60.45      G    O  
HETATM 1320  O   HOH A3178     -34.498  34.626   7.514  1.00 31.68      G    O  
HETATM 1321  O   HOH A3179     -31.784  41.625  12.078  1.00 56.86      G    O  
HETATM 1322  O   HOH A3180     -31.349  40.813   8.039  1.00 47.39      G    O  
HETATM 1323  O   HOH A3181     -29.011  31.317   8.478  1.00 47.48      G    O  
HETATM 1324  O   HOH A3182     -30.589  30.133  14.704  1.00 46.41      G    O  
HETATM 1325  O   HOH A3183     -25.366  30.913  11.899  1.00 65.37      G    O  
HETATM 1326  O   HOH A3184     -24.693  31.060   3.254  1.00 38.19      G    O  
HETATM 1327  O   HOH A3185     -33.118  42.599   2.165  1.00 49.22      G    O  
HETATM 1328  O   HOH A3186     -28.707  41.194   5.980  1.00 47.72      G    O  
HETATM 1329  O   HOH A3187     -23.992  29.922   9.853  1.00 73.96      G    O  
HETATM 1330  O   HOH A3188     -21.471  31.336  -1.013  1.00 53.82      G    O  
HETATM 1331  O   HOH A3189     -21.556  28.435   5.072  1.00 67.37      G    O  
HETATM 1332  O   HOH A3190     -13.507  28.810   4.717  1.00 68.26      G    O  
HETATM 1333  O   HOH A3191     -15.793  28.773  -0.232  1.00 33.92      G    O  
HETATM 1334  O   HOH A3192     -19.415  29.984  -2.480  1.00 46.62      G    O  
HETATM 1335  O   HOH A3193     -15.252  28.537   2.696  1.00 53.93      G    O  
HETATM 1336  O   HOH A3194     -22.586  30.075   1.364  1.00 51.75      G    O  
HETATM 1337  O   HOH A3195      -9.604  29.650  -0.756  1.00 43.56      G    O  
HETATM 1338  O   HOH A3196      -7.494  32.334   5.709  1.00 52.58      G    O  
HETATM 1339  O   HOH A3197     -13.577  27.649  -1.524  1.00 41.96      G    O  
HETATM 1340  O   HOH A3198     -15.656  31.562  -7.353  1.00 65.80      G    O  
HETATM 1341  O   HOH A3199     -13.494  27.900  -5.925  1.00 47.22      G    O  
HETATM 1342  O   HOH A3200      -5.216  29.499  -4.243  1.00 63.75      G    O  
HETATM 1343  O   HOH A3201      -9.086  27.598 -11.301  1.00 58.64      G    O  
HETATM 1344  O   HOH A3202     -15.845  28.565  -7.539  1.00 67.80      G    O  
HETATM 1345  O   HOH A3203     -13.695  32.437 -10.527  1.00 48.15      G    O  
HETATM 1346  O   HOH A3204      -6.641  34.077 -12.722  1.00 71.03      G    O  
HETATM 1347  O   HOH A3205      -6.420  36.035 -11.069  1.00 35.93      G    O  
HETATM 1348  O   HOH A3206       2.043  28.414 -10.256  1.00 51.55      G    O  
HETATM 1349  O   HOH A3207       0.409  26.807  -8.326  1.00 55.77      G    O  
HETATM 1350  O   HOH A3208      -2.207  28.309 -10.901  1.00 77.10      G    O  
HETATM 1351  O   HOH A3209      -1.100  32.174 -12.645  1.00 49.12      G    O  
HETATM 1352  O   HOH A3210      -2.244  27.777  -7.847  1.00 40.07      G    O  
HETATM 1353  O   HOH A3211       0.329  29.768  -1.196  1.00 49.16      G    O  
HETATM 1354  O   HOH A3212       1.419  25.473  -5.915  1.00 74.60      G    O  
HETATM 1355  O   HOH A3213       6.461  26.244  -6.676  1.00 56.05      G    O  
HETATM 1356  O   HOH A3214       4.427  27.766  -3.420  1.00 45.38      G    O  
HETATM 1357  O   HOH A3215       4.249  35.889   5.589  1.00 58.64      G    O  
HETATM 1358  O   HOH A3216      11.455  35.573   3.281  1.00 42.55      G    O  
HETATM 1359  O   HOH A3217      11.806  34.064  -1.384  1.00 31.39      G    O  
HETATM 1360  O   HOH A3218       9.506  28.975   2.304  1.00 46.90      G    O  
HETATM 1361  O   HOH A3219       5.339  37.954   8.728  1.00 74.19      G    O  
HETATM 1362  O   HOH A3220       9.596  35.798   9.019  1.00 62.85      G    O  
HETATM 1363  O   HOH A3221       9.158  38.861   9.744  1.00 77.59      G    O  
HETATM 1364  O   HOH A3222      10.261  33.324   4.283  1.00 55.60      G    O  
HETATM 1365  O   HOH A3223       6.718  46.226   4.443  1.00 64.62      G    O  
HETATM 1366  O   HOH A3224     -16.245  51.931  14.405  1.00 69.07      G    O  
HETATM 1367  O   HOH A3225      -5.164  38.509 -10.885  1.00 26.08      G    O  
HETATM 1368  O   HOH A3226      -1.456  34.773 -11.175  1.00 49.96      G    O  
HETATM 1369  O   HOH A3227      -6.892  26.607   9.470  1.00 80.54      G    O  
CONECT 1114 1115 1116
CONECT 1115 1114
CONECT 1116 1114 1117
CONECT 1117 1116
CONECT 1118 1119 1120
CONECT 1119 1118
CONECT 1120 1118 1121
CONECT 1121 1120
CONECT 1122 1123 1124
CONECT 1123 1122
CONECT 1124 1122 1125
CONECT 1125 1124
CONECT 1126 1127
CONECT 1127 1126 1128 1136
CONECT 1128 1127 1129
CONECT 1129 1128 1130 1134
CONECT 1130 1129 1131
CONECT 1131 1130 1132
CONECT 1132 1131 1133
CONECT 1133 1132 1134
CONECT 1134 1129 1133 1135
CONECT 1135 1134 1136
CONECT 1136 1127 1135 1137
CONECT 1137 1136
CONECT 1138 1142
CONECT 1139 1142
CONECT 1140 1142
CONECT 1141 1142
CONECT 1142 1138 1139 1140 1141
END
