# Supplementary material for: Solvent-Site Prediction for Fragment Docking and Its Implication on Fragment-Based Drug Discovery
Source: J Chem Inf Model. 2025 Nov 24;65(23):12959–77. doi: 10.1021/acs.jcim.5c02352 (PMC12690578; doi:10.1021/acs.jcim.5c02352)
Supplement: Supplementary file 3 [file ci5c02352_si_003.zip › Frag2Lead_dataset/2015-17/rec-lead.pdb]

ATOM      1  N   SER A 979      12.726  46.029  -3.255  1.00 66.58      A    N  
ANISOU    1  N   SER A 979     7494   9733   8069   -581    151   -532  A    N  
ATOM      2  CA  SER A 979      13.124  46.248  -4.674  1.00 67.94      A    C  
ANISOU    2  CA  SER A 979     7686   9872   8255   -620    154   -505  A    C  
ATOM      3  C   SER A 979      11.924  46.631  -5.542  1.00 71.13      A    C  
ANISOU    3  C   SER A 979     8169  10115   8743   -637    152   -459  A    C  
ATOM      4  O   SER A 979      10.778  46.583  -5.089  1.00 70.20      A    O  
ANISOU    4  O   SER A 979     8093   9907   8670   -607    148   -448  A    O  
ATOM      5  CB  SER A 979      13.780  44.984  -5.236  1.00 66.17      A    C  
ANISOU    5  CB  SER A 979     7438   9728   7974   -542    145   -469  A    C  
ATOM      6  OG  SER A 979      12.839  43.932  -5.353  1.00 61.37      A    O  
ANISOU    6  OG  SER A 979     6877   9045   7393   -453    137   -420  A    O  
ATOM      7  N   MET A 980      12.199  47.006  -6.790  1.00 71.74      A    N  
ANISOU    7  N   MET A 980     8257  10168   8830   -684    157   -428  A    N  
ATOM      8  CA  MET A 980      11.146  47.328  -7.756  1.00 71.56      A    C  
ANISOU    8  CA  MET A 980     8296  10020   8873   -696    154   -371  A    C  
ATOM      9  C   MET A 980      10.290  46.104  -8.076  1.00 68.03      A    C  
ANISOU    9  C   MET A 980     7883   9542   8421   -606    139   -331  A    C  
ATOM     10  O   MET A 980       9.086  46.227  -8.285  1.00 68.69      A    O  
ANISOU   10  O   MET A 980     8016   9524   8558   -594    134   -298  A    O  
ATOM     11  CB  MET A 980      11.749  47.884  -9.050  1.00 72.51      A    C  
ANISOU   11  CB  MET A 980     8406  10157   8987   -764    162   -337  A    C  
ATOM     12  N   GLN A 981      10.916  44.928  -8.103  1.00 66.73      A    N  
ANISOU   12  N   GLN A 981     7690   9464   8199   -543    135   -338  A    N  
ATOM     13  CA  GLN A 981      10.214  43.671  -8.381  1.00 65.98      A    C  
ANISOU   13  CA  GLN A 981     7621   9336   8108   -462    130   -313  A    C  
ATOM     14  C   GLN A 981       9.245  43.305  -7.252  1.00 57.98      A    C  
ANISOU   14  C   GLN A 981     6637   8265   7126   -410    125   -312  A    C  
ATOM     15  O   GLN A 981       8.162  42.777  -7.501  1.00 54.15      A    O  
ANISOU   15  O   GLN A 981     6195   7702   6673   -376    123   -286  A    O  
ATOM     16  CB  GLN A 981      11.207  42.521  -8.606  1.00 72.38      A    C  
ANISOU   16  CB  GLN A 981     8389  10244   8864   -403    134   -324  A    C  
ATOM     17  CG  GLN A 981      11.977  42.585  -9.925  1.00 78.51      A    C  
ANISOU   17  CG  GLN A 981     9138  11082   9607   -442    139   -326  A    C  
ATOM     18  CD  GLN A 981      13.139  43.569  -9.911  1.00 83.31      A    C  
ANISOU   18  CD  GLN A 981     9697  11778  10177   -517    142   -348  A    C  
ATOM     19  NE2 GLN A 981      13.924  43.558  -8.835  1.00 81.39      A    N  
ANISOU   19  NE2 GLN A 981     9410  11613   9900   -501    143   -381  A    N  
ATOM     20  OE1 GLN A 981      13.327  44.331 -10.860  1.00 88.78      A    O  
ANISOU   20  OE1 GLN A 981    10387  12476  10867   -592    144   -332  A    O  
ATOM     21  N   GLU A 982       9.642  43.584  -6.014  1.00 53.57      A    N  
ANISOU   21  N   GLU A 982     6048   7756   6548   -409    126   -342  A    N  
ATOM     22  CA  GLU A 982       8.780  43.353  -4.857  1.00 51.85      A    C  
ANISOU   22  CA  GLU A 982     5846   7504   6349   -370    122   -343  A    C  
ATOM     23  C   GLU A 982       7.642  44.371  -4.796  1.00 47.08      A    C  
ANISOU   23  C   GLU A 982     5285   6792   5808   -418    120   -348  A    C  
ATOM     24  O   GLU A 982       6.523  44.032  -4.410  1.00 42.05      A    O  
ANISOU   24  O   GLU A 982     4683   6092   5201   -382    116   -333  A    O  
ATOM     25  CB  GLU A 982       9.597  43.373  -3.564  1.00 52.44      A    C  
ANISOU   25  CB  GLU A 982     5858   7695   6370   -359    124   -378  A    C  
ATOM     26  CG  GLU A 982      10.577  42.212  -3.484  1.00 56.06      A    C  
ANISOU   26  CG  GLU A 982     6271   8257   6770   -285    126   -356  A    C  
ATOM     27  CD  GLU A 982      11.451  42.235  -2.246  1.00 57.62      A    C  
ANISOU   27  CD  GLU A 982     6391   8599   6900   -271    126   -380  A    C  
ATOM     28  OE1 GLU A 982      11.453  43.251  -1.514  1.00 58.73      A    O  
ANISOU   28  OE1 GLU A 982     6507   8773   7032   -337    126   -432  A    O  
ATOM     29  OE2 GLU A 982      12.141  41.222  -2.011  1.00 54.08      A    O1-
ANISOU   29  OE2 GLU A 982     5902   8237   6407   -194    127   -348  A    O1-
ATOM     30  N   GLU A 983       7.929  45.613  -5.180  1.00 45.37      A    N  
ANISOU   30  N   GLU A 983     5065   6553   5618   -498    128   -368  A    N  
ATOM     31  CA  GLU A 983       6.894  46.639  -5.293  1.00 46.95      A    C  
ANISOU   31  CA  GLU A 983     5307   6639   5894   -539    131   -363  A    C  
ATOM     32  C   GLU A 983       5.865  46.252  -6.356  1.00 41.41      A    C  
ANISOU   32  C   GLU A 983     4654   5858   5222   -511    122   -300  A    C  
ATOM     33  O   GLU A 983       4.670  46.450  -6.157  1.00 37.86      A    O  
ANISOU   33  O   GLU A 983     4238   5328   4819   -496    118   -288  A    O  
ATOM     34  CB  GLU A 983       7.502  48.007  -5.615  1.00 52.73      A    C  
ANISOU   34  CB  GLU A 983     6024   7351   6659   -630    149   -384  A    C  
ATOM     35  CG  GLU A 983       8.258  48.625  -4.446  1.00 59.75      A    C  
ANISOU   35  CG  GLU A 983     6862   8304   7534   -674    164   -467  A    C  
ATOM     36  CD  GLU A 983       9.041  49.869  -4.831  1.00 66.16      A    C  
ANISOU   36  CD  GLU A 983     7655   9102   8378   -774    188   -494  A    C  
ATOM     37  OE1 GLU A 983       8.722  50.491  -5.870  1.00 68.84      A    O  
ANISOU   37  OE1 GLU A 983     8030   9349   8776   -808    195   -439  A    O  
ATOM     38  OE2 GLU A 983       9.980  50.229  -4.086  1.00 71.89      A    O1-
ANISOU   38  OE2 GLU A 983     8326   9917   9070   -822    203   -569  A    O1-
ATOM     39  N   ASP A 984       6.335  45.702  -7.476  1.00 38.50      A    N  
ANISOU   39  N   ASP A 984     4281   5527   4820   -506    120   -268  A    N  
ATOM     40  CA  ASP A 984       5.446  45.181  -8.514  1.00 39.38      A    C  
ANISOU   40  CA  ASP A 984     4424   5596   4941   -482    112   -220  A    C  
ATOM     41  C   ASP A 984       4.552  44.056  -7.973  1.00 35.75      A    C  
ANISOU   41  C   ASP A 984     3987   5112   4481   -412    108   -224  A    C  
ATOM     42  O   ASP A 984       3.370  43.992  -8.295  1.00 33.22      A    O  
ANISOU   42  O   ASP A 984     3699   4732   4191   -401    104   -199  A    O  
ATOM     43  CB  ASP A 984       6.244  44.659  -9.714  1.00 43.26      A    C  
ANISOU   43  CB  ASP A 984     4892   6159   5385   -490    115   -206  A    C  
ATOM     44  CG  ASP A 984       6.915  45.773 -10.520  1.00 47.48      A    C  
ANISOU   44  CG  ASP A 984     5407   6713   5920   -566    119   -182  A    C  
ATOM     45  OD1 ASP A 984       6.652  46.969 -10.271  1.00 47.25      A    O  
ANISOU   45  OD1 ASP A 984     5389   6619   5942   -613    125   -169  A    O  
ATOM     46  OD2 ASP A 984       7.716  45.436 -11.412  1.00 51.35      A    O1-
ANISOU   46  OD2 ASP A 984     5866   7282   6361   -580    121   -177  A    O1-
ATOM     47  N   THR A 985       5.126  43.173  -7.159  1.00 34.02      A    N  
ANISOU   47  N   THR A 985     3747   4947   4230   -366    112   -249  A    N  
ATOM     48  CA  THR A 985       4.377  42.066  -6.571  1.00 33.23      A    C  
ANISOU   48  CA  THR A 985     3667   4822   4134   -302    114   -243  A    C  
ATOM     49  C   THR A 985       3.220  42.572  -5.710  1.00 32.15      A    C  
ANISOU   49  C   THR A 985     3554   4624   4034   -304    108   -245  A    C  
ATOM     50  O   THR A 985       2.088  42.123  -5.868  1.00 29.70      A    O  
ANISOU   50  O   THR A 985     3276   4259   3747   -283    107   -228  A    O  
ATOM     51  CB  THR A 985       5.279  41.143  -5.725  1.00 33.08      A    C  
ANISOU   51  CB  THR A 985     3613   4875   4078   -248    122   -252  A    C  
ATOM     52  CG2 THR A 985       4.473  39.988  -5.141  1.00 31.66      A    C  
ANISOU   52  CG2 THR A 985     3456   4658   3912   -183    130   -230  A    C  
ATOM     53  OG1 THR A 985       6.325  40.614  -6.548  1.00 33.41      A    O  
ANISOU   53  OG1 THR A 985     3629   4974   4090   -237    130   -254  A    O  
ATOM     54  N   PHE A 986       3.501  43.509  -4.809  1.00 31.77      A    N  
ANISOU   54  N   PHE A 986     3486   4593   3991   -334    106   -275  A    N  
ATOM     55  CA  PHE A 986       2.459  44.030  -3.934  1.00 33.86      A    C  
ANISOU   55  CA  PHE A 986     3765   4809   4290   -336    104   -291  A    C  
ATOM     56  C   PHE A 986       1.436  44.863  -4.694  1.00 33.61      A    C  
ANISOU   56  C   PHE A 986     3769   4684   4314   -365    101   -272  A    C  
ATOM     57  O   PHE A 986       0.266  44.873  -4.330  1.00 33.48      A    O  
ANISOU   57  O   PHE A 986     3774   4619   4326   -347     97   -269  A    O  
ATOM     58  CB  PHE A 986       3.048  44.824  -2.763  1.00 35.74      A    C  
ANISOU   58  CB  PHE A 986     3962   5099   4517   -366    108   -346  A    C  
ATOM     59  CG  PHE A 986       3.786  43.970  -1.767  1.00 36.68      A    C  
ANISOU   59  CG  PHE A 986     4037   5326   4570   -326    109   -355  A    C  
ATOM     60  CD1 PHE A 986       3.210  42.810  -1.260  1.00 36.91      A    C  
ANISOU   60  CD1 PHE A 986     4075   5363   4583   -261    107   -319  A    C  
ATOM     61  CD2 PHE A 986       5.050  44.331  -1.326  1.00 37.88      A    C  
ANISOU   61  CD2 PHE A 986     4133   5579   4679   -352    114   -393  A    C  
ATOM     62  CE1 PHE A 986       3.888  42.025  -0.343  1.00 37.82      A    C  
ANISOU   62  CE1 PHE A 986     4147   5581   4642   -216    109   -306  A    C  
ATOM     63  CE2 PHE A 986       5.727  43.551  -0.404  1.00 38.29      A    C  
ANISOU   63  CE2 PHE A 986     4135   5749   4664   -307    113   -388  A    C  
ATOM     64  CZ  PHE A 986       5.148  42.395   0.085  1.00 37.88      A    C  
ANISOU   64  CZ  PHE A 986     4093   5700   4598   -234    111   -338  A    C  
ATOM     65  N   ARG A 987       1.866  45.549  -5.750  1.00 34.67      A    N  
ANISOU   65  N   ARG A 987     3905   4804   4465   -407    103   -252  A    N  
ATOM     66  CA  ARG A 987       0.924  46.274  -6.599  1.00 36.46      A    C  
ANISOU   66  CA  ARG A 987     4157   4952   4741   -424    101   -210  A    C  
ATOM     67  C   ARG A 987      -0.053  45.312  -7.271  1.00 32.47      A    C  
ANISOU   67  C   ARG A 987     3674   4441   4221   -385     92   -175  A    C  
ATOM     68  O   ARG A 987      -1.255  45.588  -7.306  1.00 29.91      A    O  
ANISOU   68  O   ARG A 987     3369   4063   3929   -374     88   -157  A    O  
ATOM     69  CB  ARG A 987       1.642  47.120  -7.646  1.00 40.68      A    C  
ANISOU   69  CB  ARG A 987     4682   5487   5289   -476    106   -177  A    C  
ATOM     70  CG  ARG A 987       0.686  47.934  -8.503  1.00 44.53      A    C  
ANISOU   70  CG  ARG A 987     5189   5901   5828   -489    106   -115  A    C  
ATOM     71  CD  ARG A 987       1.285  49.245  -8.984  1.00 50.07      A    C  
ANISOU   71  CD  ARG A 987     5881   6565   6577   -548    121    -86  A    C  
ATOM     72  NE  ARG A 987       0.259  50.076  -9.615  1.00 55.92      A    N  
ANISOU   72  NE  ARG A 987     6638   7226   7381   -544    122    -14  A    N  
ATOM     73  CZ  ARG A 987      -0.202  49.924 -10.858  1.00 56.85      A    C  
ANISOU   73  CZ  ARG A 987     6754   7370   7477   -536    112     67  A    C  
ATOM     74  NH1 ARG A 987       0.267  48.970 -11.665  1.00 55.95      A    N1+
ANISOU   74  NH1 ARG A 987     6624   7355   7280   -537    102     76  A    N1+
ATOM     75  NH2 ARG A 987      -1.142  50.748 -11.304  1.00 57.48      A    N  
ANISOU   75  NH2 ARG A 987     6842   7382   7616   -526    115    138  A    N  
ATOM     76  N   GLU A 988       0.450  44.186  -7.789  1.00 29.06      A    N  
ANISOU   76  N   GLU A 988     3236   4064   3742   -366     93   -172  A    N  
ATOM     77  CA  GLU A 988      -0.435  43.173  -8.386  1.00 28.77      A    C  
ANISOU   77  CA  GLU A 988     3216   4023   3692   -338     93   -158  A    C  
ATOM     78  C   GLU A 988      -1.420  42.614  -7.354  1.00 28.61      A    C  
ANISOU   78  C   GLU A 988     3215   3970   3686   -301     94   -175  A    C  
ATOM     79  O   GLU A 988      -2.606  42.436  -7.656  1.00 28.17      A    O  
ANISOU   79  O   GLU A 988     3175   3884   3641   -294     92   -162  A    O  
ATOM     80  CB  GLU A 988       0.348  42.028  -9.052  1.00 29.22      A    C  
ANISOU   80  CB  GLU A 988     3258   4137   3708   -325    103   -171  A    C  
ATOM     81  CG  GLU A 988      -0.559  40.883  -9.505  1.00 29.71      A    C  
ANISOU   81  CG  GLU A 988     3334   4188   3765   -302    113   -177  A    C  
ATOM     82  CD  GLU A 988       0.076  39.930 -10.498  1.00 31.86      A    C  
ANISOU   82  CD  GLU A 988     3587   4509   4008   -300    129   -199  A    C  
ATOM     83  OE1 GLU A 988       1.264  40.097 -10.839  1.00 33.29      A    O  
ANISOU   83  OE1 GLU A 988     3743   4741   4165   -311    130   -204  A    O  
ATOM     84  OE2 GLU A 988      -0.635  39.006 -10.949  1.00 32.30      A    O1-
ANISOU   84  OE2 GLU A 988     3651   4557   4065   -292    143   -219  A    O1-
ATOM     85  N   LEU A 989      -0.924  42.332  -6.148  1.00 28.57      A    N  
ANISOU   85  N   LEU A 989     3200   3983   3673   -280     98   -200  A    N  
ATOM     86  CA  LEU A 989      -1.777  41.904  -5.040  1.00 28.57      A    C  
ANISOU   86  CA  LEU A 989     3209   3964   3679   -250     99   -209  A    C  
ATOM     87  C   LEU A 989      -2.917  42.893  -4.803  1.00 27.91      A    C  
ANISOU   87  C   LEU A 989     3138   3832   3633   -265     90   -212  A    C  
ATOM     88  O   LEU A 989      -4.068  42.492  -4.686  1.00 27.27      A    O  
ANISOU   88  O   LEU A 989     3072   3726   3560   -249     89   -206  A    O  
ATOM     89  CB  LEU A 989      -0.961  41.746  -3.750  1.00 29.05      A    C  
ANISOU   89  CB  LEU A 989     3243   4078   3715   -232    102   -228  A    C  
ATOM     90  CG  LEU A 989      -1.749  41.386  -2.480  1.00 28.96      A    C  
ANISOU   90  CG  LEU A 989     3230   4070   3701   -205    103   -233  A    C  
ATOM     91  CD1 LEU A 989      -2.406  40.019  -2.620  1.00 28.63      A    C  
ANISOU   91  CD1 LEU A 989     3213   4004   3659   -169    115   -202  A    C  
ATOM     92  CD2 LEU A 989      -0.859  41.439  -1.248  1.00 29.01      A    C  
ANISOU   92  CD2 LEU A 989     3193   4156   3669   -194    103   -250  A    C  
ATOM     93  N   ARG A 990      -2.593  44.182  -4.725  1.00 28.38      A    N  
ANISOU   93  N   ARG A 990     3187   3875   3722   -297     87   -224  A    N  
ATOM     94  CA  ARG A 990      -3.606  45.201  -4.458  1.00 27.94      A    C  
ANISOU   94  CA  ARG A 990     3137   3760   3715   -305     83   -231  A    C  
ATOM     95  C   ARG A 990      -4.658  45.231  -5.558  1.00 26.99      A    C  
ANISOU   95  C   ARG A 990     3035   3606   3611   -298     77   -185  A    C  
ATOM     96  O   ARG A 990      -5.843  45.343  -5.276  1.00 27.47      A    O  
ANISOU   96  O   ARG A 990     3104   3640   3693   -280     73   -185  A    O  
ATOM     97  CB  ARG A 990      -2.967  46.584  -4.277  1.00 27.70      A    C  
ANISOU   97  CB  ARG A 990     3092   3703   3729   -344     91   -255  A    C  
ATOM     98  CG  ARG A 990      -2.123  46.694  -3.015  1.00 28.82      A    C  
ANISOU   98  CG  ARG A 990     3203   3896   3851   -356     99   -319  A    C  
ATOM     99  CD  ARG A 990      -1.773  48.136  -2.689  1.00 29.51      A    C  
ANISOU   99  CD  ARG A 990     3273   3942   3996   -403    115   -366  A    C  
ATOM    100  NE  ARG A 990      -0.895  48.742  -3.689  1.00 30.17      A    N  
ANISOU  100  NE  ARG A 990     3357   4004   4098   -445    123   -337  A    N  
ATOM    101  CZ  ARG A 990       0.436  48.653  -3.699  1.00 31.67      A    C  
ANISOU  101  CZ  ARG A 990     3522   4260   4248   -475    128   -356  A    C  
ATOM    102  NH1 ARG A 990       1.089  47.954  -2.773  1.00 32.12      A    N1+
ANISOU  102  NH1 ARG A 990     3548   4414   4242   -462    126   -398  A    N1+
ATOM    103  NH2 ARG A 990       1.123  49.257  -4.660  1.00 32.32      A    N  
ANISOU  103  NH2 ARG A 990     3605   4322   4351   -517    136   -324  A    N  
ATOM    104  N   ILE A 991      -4.211  45.107  -6.805  1.00 27.22      A    N  
ANISOU  104  N   ILE A 991     3065   3654   3624   -313     76   -146  A    N  
ATOM    105  CA  ILE A 991      -5.108  45.046  -7.960  1.00 26.94      A    C  
ANISOU  105  CA  ILE A 991     3032   3619   3584   -312     69    -99  A    C  
ATOM    106  C   ILE A 991      -6.051  43.838  -7.859  1.00 25.99      A    C  
ANISOU  106  C   ILE A 991     2921   3518   3434   -288     71   -114  A    C  
ATOM    107  O   ILE A 991      -7.267  43.972  -8.029  1.00 25.61      A    O  
ANISOU  107  O   ILE A 991     2873   3460   3395   -277     65   -100  A    O  
ATOM    108  CB  ILE A 991      -4.314  45.017  -9.283  1.00 26.44      A    C  
ANISOU  108  CB  ILE A 991     2954   3600   3490   -339     71    -62  A    C  
ATOM    109  CG1 ILE A 991      -3.619  46.369  -9.517  1.00 27.86      A    C  
ANISOU  109  CG1 ILE A 991     3126   3750   3710   -370     72    -30  A    C  
ATOM    110  CG2 ILE A 991      -5.230  44.694 -10.455  1.00 25.45      A    C  
ANISOU  110  CG2 ILE A 991     2819   3511   3338   -337     65    -23  A    C  
ATOM    111  CD1 ILE A 991      -2.519  46.324 -10.560  1.00 27.46      A    C  
ANISOU  111  CD1 ILE A 991     3055   3756   3622   -404     75     -4  A    C  
ATOM    112  N   PHE A 992      -5.481  42.674  -7.564  1.00 26.07      A    N  
ANISOU  112  N   PHE A 992     2935   3556   3413   -278     81   -143  A    N  
ATOM    113  CA  PHE A 992      -6.256  41.450  -7.350  1.00 26.33      A    C  
ANISOU  113  CA  PHE A 992     2979   3594   3430   -261     91   -160  A    C  
ATOM    114  C   PHE A 992      -7.286  41.611  -6.228  1.00 26.15      A    C  
ANISOU  114  C   PHE A 992     2964   3543   3425   -244     87   -173  A    C  
ATOM    115  O   PHE A 992      -8.460  41.275  -6.411  1.00 26.25      A    O  
ANISOU  115  O   PHE A 992     2980   3555   3435   -242     88   -172  A    O  
ATOM    116  CB  PHE A 992      -5.315  40.269  -7.063  1.00 27.28      A    C  
ANISOU  116  CB  PHE A 992     3101   3730   3533   -246    109   -180  A    C  
ATOM    117  CG  PHE A 992      -6.027  38.994  -6.703  1.00 26.99      A    C  
ANISOU  117  CG  PHE A 992     3080   3678   3497   -230    128   -194  A    C  
ATOM    118  CD1 PHE A 992      -6.686  38.253  -7.672  1.00 28.00      A    C  
ANISOU  118  CD1 PHE A 992     3210   3811   3617   -246    143   -208  A    C  
ATOM    119  CD2 PHE A 992      -6.040  38.538  -5.394  1.00 28.18      A    C  
ANISOU  119  CD2 PHE A 992     3236   3816   3653   -203    135   -194  A    C  
ATOM    120  CE1 PHE A 992      -7.348  37.083  -7.343  1.00 28.20      A    C  
ANISOU  120  CE1 PHE A 992     3250   3812   3654   -241    168   -226  A    C  
ATOM    121  CE2 PHE A 992      -6.702  37.368  -5.059  1.00 28.32      A    C  
ANISOU  121  CE2 PHE A 992     3269   3812   3679   -191    158   -194  A    C  
ATOM    122  CZ  PHE A 992      -7.349  36.636  -6.037  1.00 27.77      A    C  
ANISOU  122  CZ  PHE A 992     3207   3730   3614   -212    177   -214  A    C  
ATOM    123  N   LEU A 993      -6.854  42.147  -5.085  1.00 26.57      A    N  
ANISOU  123  N   LEU A 993     3012   3588   3493   -236     84   -190  A    N  
ATOM    124  CA  LEU A 993      -7.752  42.332  -3.930  1.00 27.17      A    C  
ANISOU  124  CA  LEU A 993     3086   3655   3580   -222     81   -209  A    C  
ATOM    125  C   LEU A 993      -8.880  43.338  -4.179  1.00 27.12      A    C  
ANISOU  125  C   LEU A 993     3077   3619   3607   -223     71   -205  A    C  
ATOM    126  O   LEU A 993     -10.001  43.127  -3.718  1.00 27.02      A    O  
ANISOU  126  O   LEU A 993     3064   3609   3594   -211     70   -215  A    O  
ATOM    127  CB  LEU A 993      -6.962  42.720  -2.669  1.00 27.34      A    C  
ANISOU  127  CB  LEU A 993     3090   3698   3600   -220     82   -240  A    C  
ATOM    128  CG  LEU A 993      -5.974  41.672  -2.131  1.00 27.40      A    C  
ANISOU  128  CG  LEU A 993     3090   3752   3570   -204     92   -235  A    C  
ATOM    129  CD1 LEU A 993      -5.255  42.177  -0.882  1.00 26.72      A    C  
ANISOU  129  CD1 LEU A 993     2969   3713   3467   -205     91   -266  A    C  
ATOM    130  CD2 LEU A 993      -6.660  40.344  -1.852  1.00 25.22      A    C  
ANISOU  130  CD2 LEU A 993     2827   3477   3278   -182    105   -215  A    C  
ATOM    131  N   ARG A 994      -8.588  44.426  -4.894  1.00 28.41      A    N  
ANISOU  131  N   ARG A 994     3235   3754   3802   -235     66   -184  A    N  
ATOM    132  CA  ARG A 994      -9.615  45.414  -5.256  1.00 29.39      A    C  
ANISOU  132  CA  ARG A 994     3353   3843   3968   -224     60   -163  A    C  
ATOM    133  C   ARG A 994     -10.695  44.796  -6.132  1.00 28.42      A    C  
ANISOU  133  C   ARG A 994     3228   3752   3815   -217     54   -131  A    C  
ATOM    134  O   ARG A 994     -11.879  45.068  -5.965  1.00 28.36      A    O  
ANISOU  134  O   ARG A 994     3212   3744   3820   -198     49   -130  A    O  
ATOM    135  CB  ARG A 994      -9.009  46.606  -6.009  1.00 30.18      A    C  
ANISOU  135  CB  ARG A 994     3449   3904   4113   -239     61   -124  A    C  
ATOM    136  CG  ARG A 994      -8.338  47.621  -5.115  1.00 32.44      A    C  
ANISOU  136  CG  ARG A 994     3729   4142   4453   -252     71   -166  A    C  
ATOM    137  CD  ARG A 994      -7.936  48.877  -5.876  1.00 33.94      A    C  
ANISOU  137  CD  ARG A 994     3917   4272   4706   -268     79   -122  A    C  
ATOM    138  NE  ARG A 994      -6.813  49.504  -5.195  1.00 35.73      A    N  
ANISOU  138  NE  ARG A 994     4138   4474   4964   -303     95   -172  A    N  
ATOM    139  CZ  ARG A 994      -5.533  49.405  -5.543  1.00 35.43      A    C  
ANISOU  139  CZ  ARG A 994     4097   4464   4900   -338     99   -168  A    C  
ATOM    140  NH1 ARG A 994      -5.150  48.747  -6.635  1.00 34.11      A    N1+
ANISOU  140  NH1 ARG A 994     3933   4346   4680   -343     90   -113  A    N1+
ATOM    141  NH2 ARG A 994      -4.620  50.010  -4.793  1.00 37.07      A    N  
ANISOU  141  NH2 ARG A 994     4291   4659   5133   -373    116   -228  A    N  
ATOM    142  N   ASN A 995     -10.267  43.975  -7.081  1.00 28.32      A    N  
ANISOU  142  N   ASN A 995     3218   3781   3760   -234     56   -113  A    N  
ATOM    143  CA  ASN A 995     -11.187  43.312  -7.994  1.00 28.62      A    C  
ANISOU  143  CA  ASN A 995     3245   3868   3759   -239     56    -99  A    C  
ATOM    144  C   ASN A 995     -12.102  42.326  -7.274  1.00 26.96      A    C  
ANISOU  144  C   ASN A 995     3042   3669   3531   -235     64   -139  A    C  
ATOM    145  O   ASN A 995     -13.318  42.356  -7.457  1.00 26.76      A    O  
ANISOU  145  O   ASN A 995     3002   3668   3496   -229     60   -135  A    O  
ATOM    146  CB  ASN A 995     -10.409  42.606  -9.095  1.00 30.96      A    C  
ANISOU  146  CB  ASN A 995     3536   4210   4017   -265     64    -93  A    C  
ATOM    147  CG  ASN A 995     -11.310  41.829 -10.023  1.00 32.39      A    C  
ANISOU  147  CG  ASN A 995     3698   4457   4153   -281     69    -99  A    C  
ATOM    148  ND2 ASN A 995     -11.919  42.522 -10.990  1.00 34.62      A    N  
ANISOU  148  ND2 ASN A 995     3948   4787   4418   -281     56    -49  A    N  
ATOM    149  OD1 ASN A 995     -11.482  40.633  -9.857  1.00 31.07      A    O  
ANISOU  149  OD1 ASN A 995     3539   4298   3966   -293     87   -145  A    O  
ATOM    150  N   VAL A 996     -11.522  41.464  -6.443  1.00 26.90      A    N  
ANISOU  150  N   VAL A 996     3053   3648   3518   -236     78   -171  A    N  
ATOM    151  CA  VAL A 996     -12.329  40.549  -5.629  1.00 25.72      A    C  
ANISOU  151  CA  VAL A 996     2910   3503   3358   -234     91   -198  A    C  
ATOM    152  C   VAL A 996     -13.320  41.339  -4.762  1.00 25.65      A    C  
ANISOU  152  C   VAL A 996     2891   3490   3366   -216     78   -206  A    C  
ATOM    153  O   VAL A 996     -14.512  41.014  -4.709  1.00 26.68      A    O  
ANISOU  153  O   VAL A 996     3011   3643   3480   -219     80   -215  A    O  
ATOM    154  CB  VAL A 996     -11.464  39.667  -4.702  1.00 25.75      A    C  
ANISOU  154  CB  VAL A 996     2930   3491   3360   -228    107   -210  A    C  
ATOM    155  CG1 VAL A 996     -12.357  38.777  -3.837  1.00 25.59      A    C  
ANISOU  155  CG1 VAL A 996     2916   3475   3332   -229    123   -222  A    C  
ATOM    156  CG2 VAL A 996     -10.483  38.824  -5.507  1.00 24.98      A    C  
ANISOU  156  CG2 VAL A 996     2841   3393   3254   -237    124   -208  A    C  
ATOM    157  N   THR A 997     -12.826  42.373  -4.088  1.00 25.25      A    N  
ANISOU  157  N   THR A 997     2835   3412   3346   -201     68   -210  A    N  
ATOM    158  CA  THR A 997     -13.650  43.159  -3.163  1.00 26.06      A    C  
ANISOU  158  CA  THR A 997     2921   3507   3471   -183     62   -235  A    C  
ATOM    159  C   THR A 997     -14.806  43.853  -3.885  1.00 27.40      A    C  
ANISOU  159  C   THR A 997     3074   3680   3657   -168     52   -214  A    C  
ATOM    160  O   THR A 997     -15.924  43.856  -3.379  1.00 27.13      A    O  
ANISOU  160  O   THR A 997     3024   3666   3619   -156     50   -234  A    O  
ATOM    161  CB  THR A 997     -12.808  44.198  -2.394  1.00 26.53      A    C  
ANISOU  161  CB  THR A 997     2974   3537   3570   -178     60   -260  A    C  
ATOM    162  CG2 THR A 997     -13.647  44.889  -1.321  1.00 26.64      A    C  
ANISOU  162  CG2 THR A 997     2963   3550   3606   -163     59   -306  A    C  
ATOM    163  OG1 THR A 997     -11.687  43.543  -1.780  1.00 25.82      A    O  
ANISOU  163  OG1 THR A 997     2889   3467   3453   -189     68   -272  A    O  
ATOM    164  N   HIS A 998     -14.535  44.414  -5.065  1.00 27.76      A    N  
ANISOU  164  N   HIS A 998     3116   3714   3717   -166     46   -169  A    N  
ATOM    165  CA  HIS A 998     -15.576  45.020  -5.909  1.00 29.65      A    C  
ANISOU  165  CA  HIS A 998     3330   3972   3963   -146     35   -128  A    C  
ATOM    166  C   HIS A 998     -16.644  44.028  -6.295  1.00 28.77      A    C  
ANISOU  166  C   HIS A 998     3204   3933   3793   -158     37   -134  A    C  
ATOM    167  O   HIS A 998     -17.835  44.342  -6.255  1.00 28.74      A    O  
ANISOU  167  O   HIS A 998     3173   3958   3786   -136     29   -131  A    O  
ATOM    168  CB  HIS A 998     -14.954  45.643  -7.164  1.00 32.19      A    C  
ANISOU  168  CB  HIS A 998     3646   4288   4297   -148     30    -63  A    C  
ATOM    169  CG  HIS A 998     -15.964  46.208  -8.136  1.00 37.46      A    C  
ANISOU  169  CG  HIS A 998     4277   4994   4959   -123     20     -1  A    C  
ATOM    170  CD2 HIS A 998     -16.409  45.738  -9.375  1.00 42.68      A    C  
ANISOU  170  CD2 HIS A 998     4910   5746   5559   -135     14     40  A    C  
ATOM    171  ND1 HIS A 998     -16.621  47.360  -7.911  1.00 40.65      A    N  
ANISOU  171  ND1 HIS A 998     4663   5355   5425    -78     17     27  A    N  
ATOM    172  CE1 HIS A 998     -17.449  47.614  -8.941  1.00 42.19      A    C  
ANISOU  172  CE1 HIS A 998     4821   5612   5597    -54      7     97  A    C  
ATOM    173  NE2 HIS A 998     -17.318  46.622  -9.837  1.00 43.03      A    N  
ANISOU  173  NE2 HIS A 998     4917   5811   5621    -93      4    103  A    N  
ATOM    174  N   ARG A 999     -16.239  42.818  -6.664  1.00 27.82      A    N  
ANISOU  174  N   ARG A 999     3098   3842   3628   -194     48   -150  A    N  
ATOM    175  CA  ARG A 999     -17.212  41.790  -7.041  1.00 28.53      A    C  
ANISOU  175  CA  ARG A 999     3173   3997   3667   -219     57   -172  A    C  
ATOM    176  C   ARG A 999     -18.108  41.387  -5.867  1.00 27.37      A    C  
ANISOU  176  C   ARG A 999     3028   3853   3517   -217     64   -212  A    C  
ATOM    177  O   ARG A 999     -19.299  41.159  -6.050  1.00 28.33      A    O  
ANISOU  177  O   ARG A 999     3123   4032   3610   -224     65   -223  A    O  
ATOM    178  CB  ARG A 999     -16.510  40.583  -7.653  1.00 29.60      A    C  
ANISOU  178  CB  ARG A 999     3324   4147   3774   -260     78   -192  A    C  
ATOM    179  CG  ARG A 999     -16.001  40.876  -9.055  1.00 30.99      A    C  
ANISOU  179  CG  ARG A 999     3481   4364   3930   -271     72   -158  A    C  
ATOM    180  CD  ARG A 999     -14.759  40.068  -9.378  1.00 31.04      A    C  
ANISOU  180  CD  ARG A 999     3509   4353   3933   -295     90   -179  A    C  
ATOM    181  NE  ARG A 999     -15.066  38.653  -9.539  1.00 29.85      A    N  
ANISOU  181  NE  ARG A 999     3361   4222   3758   -333    121   -236  A    N  
ATOM    182  CZ  ARG A 999     -14.153  37.698  -9.676  1.00 30.13      A    C  
ANISOU  182  CZ  ARG A 999     3415   4231   3801   -352    147   -267  A    C  
ATOM    183  NH1 ARG A 999     -12.857  38.002  -9.668  1.00 29.87      A    N1+
ANISOU  183  NH1 ARG A 999     3396   4165   3786   -335    141   -247  A    N1+
ATOM    184  NH2 ARG A 999     -14.542  36.432  -9.822  1.00 30.11      A    N  
ANISOU  184  NH2 ARG A 999     3415   4231   3793   -387    182   -322  A    N  
ATOM    185  N   LEU A1000     -17.550  41.341  -4.660  1.00 26.21      A    N  
ANISOU  185  N   LEU A1000     2903   3660   3394   -210     68   -232  A    N  
ATOM    186  CA  LEU A1000     -18.361  41.123  -3.455  1.00 26.87      A    C  
ANISOU  186  CA  LEU A1000     2980   3758   3471   -207     73   -263  A    C  
ATOM    187  C   LEU A1000     -19.298  42.308  -3.200  1.00 27.86      A    C  
ANISOU  187  C   LEU A1000     3072   3895   3617   -170     56   -268  A    C  
ATOM    188  O   LEU A1000     -20.484  42.122  -2.907  1.00 29.09      A    O  
ANISOU  188  O   LEU A1000     3203   4099   3748   -171     56   -287  A    O  
ATOM    189  CB  LEU A1000     -17.473  40.909  -2.222  1.00 26.22      A    C  
ANISOU  189  CB  LEU A1000     2915   3646   3400   -205     81   -277  A    C  
ATOM    190  CG  LEU A1000     -16.513  39.717  -2.255  1.00 25.77      A    C  
ANISOU  190  CG  LEU A1000     2887   3571   3331   -227    101   -266  A    C  
ATOM    191  CD1 LEU A1000     -15.622  39.739  -1.019  1.00 25.32      A    C  
ANISOU  191  CD1 LEU A1000     2834   3506   3279   -213    103   -268  A    C  
ATOM    192  CD2 LEU A1000     -17.275  38.403  -2.379  1.00 26.25      A    C  
ANISOU  192  CD2 LEU A1000     2954   3650   3368   -260    126   -274  A    C  
ATOM    193  N   ALA A1001     -18.758  43.517  -3.323  1.00 27.75      A    N  
ANISOU  193  N   ALA A1001     3055   3835   3653   -139     45   -252  A    N  
ATOM    194  CA  ALA A1001     -19.501  44.740  -3.020  1.00 29.26      A    C  
ANISOU  194  CA  ALA A1001     3217   4013   3888    -96     35   -257  A    C  
ATOM    195  C   ALA A1001     -20.707  44.983  -3.934  1.00 31.13      A    C  
ANISOU  195  C   ALA A1001     3419   4300   4108    -73     26   -223  A    C  
ATOM    196  O   ALA A1001     -21.689  45.571  -3.496  1.00 33.66      A    O  
ANISOU  196  O   ALA A1001     3707   4635   4445    -38     21   -240  A    O  
ATOM    197  CB  ALA A1001     -18.570  45.948  -3.045  1.00 28.55      A    C  
ANISOU  197  CB  ALA A1001     3135   3844   3869    -75     35   -245  A    C  
ATOM    198  N   ILE A1002     -20.641  44.545  -5.190  1.00 32.54      A    N  
ANISOU  198  N   ILE A1002     3594   4517   4249    -92     23   -179  A    N  
ATOM    199  CA  ILE A1002     -21.761  44.740  -6.120  1.00 35.86      A    C  
ANISOU  199  CA  ILE A1002     3970   5017   4639    -72     13   -141  A    C  
ATOM    200  C   ILE A1002     -22.814  43.628  -6.035  1.00 36.30      A    C  
ANISOU  200  C   ILE A1002     4005   5163   4623   -108     20   -183  A    C  
ATOM    201  O   ILE A1002     -23.846  43.705  -6.697  1.00 36.48      A    O  
ANISOU  201  O   ILE A1002     3979   5272   4607    -97     13   -164  A    O  
ATOM    202  CB  ILE A1002     -21.294  44.913  -7.585  1.00 37.88      A    C  
ANISOU  202  CB  ILE A1002     4214   5301   4878    -77      7    -72  A    C  
ATOM    203  CG1 ILE A1002     -20.699  43.616  -8.151  1.00 37.99      A    C  
ANISOU  203  CG1 ILE A1002     4247   5355   4833   -141     20    -97  A    C  
ATOM    204  CG2 ILE A1002     -20.300  46.061  -7.682  1.00 39.69      A    C  
ANISOU  204  CG2 ILE A1002     4461   5436   5181    -46      3    -23  A    C  
ATOM    205  CD1 ILE A1002     -20.150  43.764  -9.555  1.00 38.76      A    C  
ANISOU  205  CD1 ILE A1002     4326   5495   4904   -152     14    -39  A    C  
ATOM    206  N   ASP A1003     -22.551  42.601  -5.229  1.00 34.37      A    N  
ANISOU  206  N   ASP A1003     3793   4905   4362   -153     37   -235  A    N  
ATOM    207  CA  ASP A1003     -23.520  41.535  -5.000  1.00 35.11      A    C  
ANISOU  207  CA  ASP A1003     3872   5068   4400   -195     51   -277  A    C  
ATOM    208  C   ASP A1003     -24.601  42.048  -4.047  1.00 36.40      A    C  
ANISOU  208  C   ASP A1003     4003   5260   4567   -164     44   -303  A    C  
ATOM    209  O   ASP A1003     -24.301  42.485  -2.930  1.00 33.94      A    O  
ANISOU  209  O   ASP A1003     3704   4898   4292   -142     43   -324  A    O  
ATOM    210  CB  ASP A1003     -22.816  40.310  -4.419  1.00 36.17      A    C  
ANISOU  210  CB  ASP A1003     4051   5161   4529   -246     77   -307  A    C  
ATOM    211  CG  ASP A1003     -23.665  39.057  -4.479  1.00 37.54      A    C  
ANISOU  211  CG  ASP A1003     4215   5392   4655   -306    102   -345  A    C  
ATOM    212  OD1 ASP A1003     -24.834  39.086  -4.037  1.00 39.20      A    O  
ANISOU  212  OD1 ASP A1003     4391   5662   4838   -308    101   -367  A    O  
ATOM    213  OD2 ASP A1003     -23.149  38.026  -4.949  1.00 39.91      A    O1-
ANISOU  213  OD2 ASP A1003     4539   5674   4949   -353    129   -357  A    O1-
ATOM    214  N   LYS A1004     -25.854  42.008  -4.498  1.00 37.92      A    N  
ANISOU  214  N   LYS A1004     4145   5548   4714   -163     40   -308  A    N  
ATOM    215  CA  LYS A1004     -26.988  42.529  -3.722  1.00 39.58      A    C  
ANISOU  215  CA  LYS A1004     4314   5803   4922   -128     33   -333  A    C  
ATOM    216  C   LYS A1004     -27.115  41.915  -2.328  1.00 36.31      A    C  
ANISOU  216  C   LYS A1004     3916   5380   4499   -161     47   -387  A    C  
ATOM    217  O   LYS A1004     -27.514  42.597  -1.391  1.00 35.35      A    O  
ANISOU  217  O   LYS A1004     3772   5259   4399   -123     41   -413  A    O  
ATOM    218  CB  LYS A1004     -28.307  42.326  -4.479  1.00 44.64      A    C  
ANISOU  218  CB  LYS A1004     4891   6570   5496   -136     29   -332  A    C  
ATOM    219  CG  LYS A1004     -28.586  43.384  -5.530  1.00 51.75      A    C  
ANISOU  219  CG  LYS A1004     5747   7507   6407    -69      7   -267  A    C  
ATOM    220  CD  LYS A1004     -29.949  43.175  -6.176  1.00 58.07      A    C  
ANISOU  220  CD  LYS A1004     6472   8461   7130    -73      3   -268  A    C  
ATOM    221  CE  LYS A1004     -30.160  44.118  -7.350  1.00 62.91      A    C  
ANISOU  221  CE  LYS A1004     7032   9127   7741     -7    -17   -183  A    C  
ATOM    222  NZ  LYS A1004     -30.098  45.551  -6.941  1.00 65.84      A    N1+
ANISOU  222  NZ  LYS A1004     7398   9411   8206     93    -30   -135  A    N1+
ATOM    223  N   ARG A1005     -26.776  40.634  -2.200  1.00 35.14      A    N  
ANISOU  223  N   ARG A1005     3802   5227   4322   -229     71   -401  A    N  
ATOM    224  CA  ARG A1005     -26.827  39.935  -0.911  1.00 34.90      A    C  
ANISOU  224  CA  ARG A1005     3786   5194   4281   -263     88   -431  A    C  
ATOM    225  C   ARG A1005     -25.942  40.576   0.155  1.00 34.52      A    C  
ANISOU  225  C   ARG A1005     3757   5084   4276   -228     80   -434  A    C  
ATOM    226  O   ARG A1005     -26.237  40.473   1.344  1.00 35.23      A    O  
ANISOU  226  O   ARG A1005     3832   5203   4350   -234     85   -461  A    O  
ATOM    227  CB  ARG A1005     -26.371  38.482  -1.066  1.00 36.26      A    C  
ANISOU  227  CB  ARG A1005     3998   5342   4437   -333    119   -428  A    C  
ATOM    228  CG  ARG A1005     -27.257  37.615  -1.938  1.00 38.15      A    C  
ANISOU  228  CG  ARG A1005     4217   5646   4630   -392    141   -449  A    C  
ATOM    229  CD  ARG A1005     -26.641  36.239  -2.088  1.00 39.25      A    C  
ANISOU  229  CD  ARG A1005     4403   5731   4780   -458    181   -452  A    C  
ATOM    230  NE  ARG A1005     -25.407  36.272  -2.864  1.00 39.72      A    N  
ANISOU  230  NE  ARG A1005     4496   5720   4873   -443    179   -429  A    N  
ATOM    231  CZ  ARG A1005     -24.559  35.252  -2.980  1.00 42.70      A    C  
ANISOU  231  CZ  ARG A1005     4917   6026   5278   -478    213   -426  A    C  
ATOM    232  NH1 ARG A1005     -24.795  34.099  -2.360  1.00 45.22      A    N1+
ANISOU  232  NH1 ARG A1005     5255   6322   5604   -530    253   -435  A    N1+
ATOM    233  NH2 ARG A1005     -23.460  35.384  -3.715  1.00 41.97      A    N  
ANISOU  233  NH2 ARG A1005     4848   5886   5211   -460    207   -409  A    N  
ATOM    234  N   PHE A1006     -24.855  41.219  -0.271  1.00 32.94      A    N  
ANISOU  234  N   PHE A1006     3582   4810   4123   -196     69   -408  A    N  
ATOM    235  CA  PHE A1006     -23.827  41.706   0.653  1.00 32.16      A    C  
ANISOU  235  CA  PHE A1006     3501   4657   4061   -177     66   -418  A    C  
ATOM    236  C   PHE A1006     -23.867  43.219   0.871  1.00 33.00      A    C  
ANISOU  236  C   PHE A1006     3581   4736   4222   -118     50   -438  A    C  
ATOM    237  O   PHE A1006     -22.923  43.799   1.426  1.00 31.56      A    O  
ANISOU  237  O   PHE A1006     3409   4504   4079   -105     50   -453  A    O  
ATOM    238  CB  PHE A1006     -22.444  41.281   0.155  1.00 29.97      A    C  
ANISOU  238  CB  PHE A1006     3271   4314   3801   -192     73   -382  A    C  
ATOM    239  CG  PHE A1006     -22.334  39.811  -0.160  1.00 30.38      A    C  
ANISOU  239  CG  PHE A1006     3350   4372   3820   -244     96   -365  A    C  
ATOM    240  CD1 PHE A1006     -23.000  38.857   0.608  1.00 30.76      A    C  
ANISOU  240  CD1 PHE A1006     3393   4461   3834   -280    116   -376  A    C  
ATOM    241  CD2 PHE A1006     -21.552  39.377  -1.223  1.00 30.09      A    C  
ANISOU  241  CD2 PHE A1006     3343   4296   3793   -259    103   -340  A    C  
ATOM    242  CE1 PHE A1006     -22.892  37.505   0.310  1.00 31.23      A    C  
ANISOU  242  CE1 PHE A1006     3479   4504   3880   -329    147   -361  A    C  
ATOM    243  CE2 PHE A1006     -21.441  38.034  -1.522  1.00 30.62      A    C  
ANISOU  243  CE2 PHE A1006     3433   4355   3844   -304    132   -336  A    C  
ATOM    244  CZ  PHE A1006     -22.112  37.095  -0.755  1.00 31.33      A    C  
ANISOU  244  CZ  PHE A1006     3522   4468   3913   -340    157   -346  A    C  
ATOM    245  N   ARG A1007     -24.964  43.850   0.460  1.00 34.35      A    N  
ANISOU  245  N   ARG A1007     3712   4940   4398    -84     41   -443  A    N  
ATOM    246  CA  ARG A1007     -25.127  45.295   0.615  1.00 37.58      A    C  
ANISOU  246  CA  ARG A1007     4093   5309   4876    -20     33   -460  A    C  
ATOM    247  C   ARG A1007     -24.939  45.732   2.061  1.00 34.84      A    C  
ANISOU  247  C   ARG A1007     3729   4958   4549    -16     41   -533  A    C  
ATOM    248  O   ARG A1007     -24.339  46.773   2.324  1.00 34.86      A    O  
ANISOU  248  O   ARG A1007     3729   4891   4622     13     45   -558  A    O  
ATOM    249  CB  ARG A1007     -26.502  45.746   0.117  1.00 43.55      A    C  
ANISOU  249  CB  ARG A1007     4798   6121   5625     21     25   -453  A    C  
ATOM    250  CG  ARG A1007     -26.596  47.247  -0.111  1.00 49.43      A    C  
ANISOU  250  CG  ARG A1007     5519   6799   6461     98     21   -443  A    C  
ATOM    251  CD  ARG A1007     -27.902  47.640  -0.781  1.00 57.28      A    C  
ANISOU  251  CD  ARG A1007     6459   7858   7447    151     11   -412  A    C  
ATOM    252  NE  ARG A1007     -28.804  48.348   0.124  1.00 63.65      A    N  
ANISOU  252  NE  ARG A1007     7214   8684   8285    200     17   -476  A    N  
ATOM    253  CZ  ARG A1007     -28.669  49.623   0.489  1.00 67.52      A    C  
ANISOU  253  CZ  ARG A1007     7689   9084   8879    263     27   -500  A    C  
ATOM    254  NH1 ARG A1007     -27.653  50.359   0.041  1.00 69.60      A    N1+
ANISOU  254  NH1 ARG A1007     7987   9228   9227    281     33   -460  A    N1+
ATOM    255  NH2 ARG A1007     -29.554  50.166   1.319  1.00 69.18      A    N  
ANISOU  255  NH2 ARG A1007     7847   9324   9112    305     34   -572  A    N  
ATOM    256  N   VAL A1008     -25.447  44.923   2.988  1.00 35.22      A    N  
ANISOU  256  N   VAL A1008     3760   5088   4532    -51     47   -568  A    N  
ATOM    257  CA  VAL A1008     -25.340  45.192   4.425  1.00 35.81      A    C  
ANISOU  257  CA  VAL A1008     3805   5197   4602    -57     54   -639  A    C  
ATOM    258  C   VAL A1008     -23.884  45.269   4.922  1.00 35.43      A    C  
ANISOU  258  C   VAL A1008     3783   5103   4573    -74     60   -646  A    C  
ATOM    259  O   VAL A1008     -23.611  45.897   5.945  1.00 36.53      A    O  
ANISOU  259  O   VAL A1008     3890   5261   4728    -70     66   -716  A    O  
ATOM    260  CB  VAL A1008     -26.142  44.143   5.241  1.00 37.19      A    C  
ANISOU  260  CB  VAL A1008     3955   5483   4691   -100     60   -653  A    C  
ATOM    261  CG1 VAL A1008     -25.556  42.746   5.069  1.00 35.20      A    C  
ANISOU  261  CG1 VAL A1008     3750   5233   4392   -156     69   -591  A    C  
ATOM    262  CG2 VAL A1008     -26.219  44.533   6.713  1.00 38.17      A    C  
ANISOU  262  CG2 VAL A1008     4029   5672   4799   -101     66   -730  A    C  
ATOM    263  N   PHE A1009     -22.959  44.648   4.189  1.00 33.88      A    N  
ANISOU  263  N   PHE A1009     3638   4860   4373    -96     59   -583  A    N  
ATOM    264  CA  PHE A1009     -21.537  44.652   4.545  1.00 33.44      A    C  
ANISOU  264  CA  PHE A1009     3604   4770   4328   -112     64   -582  A    C  
ATOM    265  C   PHE A1009     -20.704  45.682   3.765  1.00 31.93      A    C  
ANISOU  265  C   PHE A1009     3434   4480   4215    -88     62   -574  A    C  
ATOM    266  O   PHE A1009     -19.486  45.738   3.943  1.00 30.82      A    O  
ANISOU  266  O   PHE A1009     3310   4314   4084   -104     66   -574  A    O  
ATOM    267  CB  PHE A1009     -20.939  43.253   4.328  1.00 34.01      A    C  
ANISOU  267  CB  PHE A1009     3717   4854   4349   -149     70   -517  A    C  
ATOM    268  CG  PHE A1009     -21.726  42.147   4.978  1.00 34.17      A    C  
ANISOU  268  CG  PHE A1009     3723   4954   4303   -179     78   -507  A    C  
ATOM    269  CD1 PHE A1009     -21.942  42.145   6.352  1.00 35.52      A    C  
ANISOU  269  CD1 PHE A1009     3850   5209   4434   -189     83   -546  A    C  
ATOM    270  CD2 PHE A1009     -22.256  41.111   4.220  1.00 34.75      A    C  
ANISOU  270  CD2 PHE A1009     3822   5026   4353   -204     86   -461  A    C  
ATOM    271  CE1 PHE A1009     -22.678  41.133   6.957  1.00 34.86      A    C  
ANISOU  271  CE1 PHE A1009     3752   5202   4290   -221     94   -526  A    C  
ATOM    272  CE2 PHE A1009     -22.986  40.093   4.818  1.00 34.76      A    C  
ANISOU  272  CE2 PHE A1009     3813   5091   4303   -240    102   -451  A    C  
ATOM    273  CZ  PHE A1009     -23.196  40.104   6.188  1.00 34.75      A    C  
ANISOU  273  CZ  PHE A1009     3771   5168   4263   -247    105   -475  A    C  
ATOM    274  N   THR A1010     -21.337  46.490   2.912  1.00 32.10      A    N  
ANISOU  274  N   THR A1010     3450   4453   4291    -50     56   -559  A    N  
ATOM    275  CA  THR A1010     -20.587  47.380   2.013  1.00 32.37      A    C  
ANISOU  275  CA  THR A1010     3508   4391   4399    -30     57   -527  A    C  
ATOM    276  C   THR A1010     -20.024  48.629   2.697  1.00 35.73      A    C  
ANISOU  276  C   THR A1010     3914   4756   4903    -17     72   -595  A    C  
ATOM    277  O   THR A1010     -19.031  49.190   2.229  1.00 34.99      A    O  
ANISOU  277  O   THR A1010     3843   4586   4862    -22     78   -578  A    O  
ATOM    278  CB  THR A1010     -21.414  47.821   0.788  1.00 32.44      A    C  
ANISOU  278  CB  THR A1010     3511   4374   4439     10     48   -467  A    C  
ATOM    279  CG2 THR A1010     -21.662  46.633  -0.135  1.00 32.23      A    C  
ANISOU  279  CG2 THR A1010     3505   4401   4338    -14     38   -404  A    C  
ATOM    280  OG1 THR A1010     -22.664  48.384   1.214  1.00 33.22      A    O  
ANISOU  280  OG1 THR A1010     3565   4499   4557     51     50   -506  A    O  
ATOM    281  N   LYS A1011     -20.649  49.057   3.790  1.00 36.99      A    N  
ANISOU  281  N   LYS A1011     4030   4953   5072     -7     81   -682  A    N  
ATOM    282  CA  LYS A1011     -20.231  50.266   4.498  1.00 40.63      A    C  
ANISOU  282  CA  LYS A1011     4462   5359   5613     -1    102   -772  A    C  
ATOM    283  C   LYS A1011     -20.300  50.053   6.007  1.00 39.16      A    C  
ANISOU  283  C   LYS A1011     4229   5277   5373    -29    111   -875  A    C  
ATOM    284  O   LYS A1011     -20.968  49.126   6.465  1.00 36.46      A    O  
ANISOU  284  O   LYS A1011     3871   5038   4944    -40     99   -866  A    O  
ATOM    285  CB  LYS A1011     -21.124  51.442   4.089  1.00 45.77      A    C  
ANISOU  285  CB  LYS A1011     5092   5930   6366     59    115   -783  A    C  
ATOM    286  CG  LYS A1011     -21.030  51.775   2.609  1.00 50.98      A    C  
ANISOU  286  CG  LYS A1011     5789   6500   7080     90    108   -671  A    C  
ATOM    287  CD  LYS A1011     -21.495  53.189   2.298  1.00 57.46      A    C  
ANISOU  287  CD  LYS A1011     6588   7208   8032    152    130   -675  A    C  
ATOM    288  CE  LYS A1011     -20.866  53.708   1.013  1.00 61.36      A    C  
ANISOU  288  CE  LYS A1011     7119   7600   8592    166    132   -568  A    C  
ATOM    289  NZ  LYS A1011     -21.064  55.175   0.847  1.00 65.52      A    N1+
ANISOU  289  NZ  LYS A1011     7629   7990   9272    221    165   -571  A    N1+
ATOM    290  N   PRO A1012     -19.610  50.911   6.790  1.00 40.88      A    N  
ANISOU  290  N   PRO A1012     4418   5476   5639    -47    133   -972  A    N  
ATOM    291  CA  PRO A1012     -19.754  50.823   8.247  1.00 43.08      A    C  
ANISOU  291  CA  PRO A1012     4633   5874   5859    -75    143  -1080  A    C  
ATOM    292  C   PRO A1012     -21.223  50.904   8.673  1.00 43.37      A    C  
ANISOU  292  C   PRO A1012     4624   5967   5886    -41    142  -1124  A    C  
ATOM    293  O   PRO A1012     -22.025  51.537   7.989  1.00 43.18      A    O  
ANISOU  293  O   PRO A1012     4604   5859   5939     10    145  -1109  A    O  
ATOM    294  CB  PRO A1012     -18.975  52.046   8.758  1.00 45.35      A    C  
ANISOU  294  CB  PRO A1012     4889   6106   6232    -93    175  -1196  A    C  
ATOM    295  CG  PRO A1012     -18.006  52.373   7.669  1.00 44.77      A    C  
ANISOU  295  CG  PRO A1012     4876   5907   6227    -96    177  -1124  A    C  
ATOM    296  CD  PRO A1012     -18.703  52.003   6.388  1.00 42.88      A    C  
ANISOU  296  CD  PRO A1012     4686   5606   5998    -50    155   -995  A    C  
ATOM    297  N   VAL A1013     -21.572  50.260   9.782  1.00 46.29      A    N  
ANISOU  297  N   VAL A1013     4947   6485   6157    -69    138  -1170  A    N  
ATOM    298  CA  VAL A1013     -22.952  50.288  10.273  1.00 47.95      A    C  
ANISOU  298  CA  VAL A1013     5105   6767   6343    -45    138  -1217  A    C  
ATOM    299  C   VAL A1013     -23.382  51.718  10.595  1.00 49.29      A    C  
ANISOU  299  C   VAL A1013     5226   6876   6625     -9    166  -1343  A    C  
ATOM    300  O   VAL A1013     -22.570  52.532  11.026  1.00 51.63      A    O  
ANISOU  300  O   VAL A1013     5504   7132   6981    -28    190  -1434  A    O  
ATOM    301  CB  VAL A1013     -23.149  49.412  11.532  1.00 48.90      A    C  
ANISOU  301  CB  VAL A1013     5172   7071   6334    -90    133  -1249  A    C  
ATOM    302  CG1 VAL A1013     -22.811  47.958  11.234  1.00 47.87      A    C  
ANISOU  302  CG1 VAL A1013     5090   6986   6111   -121    113  -1118  A    C  
ATOM    303  CG2 VAL A1013     -22.318  49.934  12.697  1.00 50.39      A    C  
ANISOU  303  CG2 VAL A1013     5301   7334   6509   -129    152  -1366  A    C  
ATOM    304  N   ASP A1014     -24.654  52.019  10.355  1.00 51.66      A    N  
ANISOU  304  N   ASP A1014     5503   7166   6956     43    165  -1351  A    N  
ATOM    305  CA  ASP A1014     -25.237  53.297  10.755  1.00 56.34      A    C  
ANISOU  305  CA  ASP A1014     6040   7709   7655     87    195  -1475  A    C  
ATOM    306  C   ASP A1014     -25.495  53.233  12.264  1.00 57.36      A    C  
ANISOU  306  C   ASP A1014     6084   8001   7709     48    207  -1615  A    C  
ATOM    307  O   ASP A1014     -26.311  52.427  12.708  1.00 55.63      A    O  
ANISOU  307  O   ASP A1014     5833   7921   7381     38    190  -1600  A    O  
ATOM    308  CB  ASP A1014     -26.542  53.545   9.982  1.00 58.29      A    C  
ANISOU  308  CB  ASP A1014     6284   7914   7949    164    188  -1424  A    C  
ATOM    309  CG  ASP A1014     -27.241  54.845  10.380  1.00 61.34      A    C  
ANISOU  309  CG  ASP A1014     6607   8241   8454    225    222  -1547  A    C  
ATOM    310  OD1 ASP A1014     -26.643  55.686  11.082  1.00 62.89      A    O  
ANISOU  310  OD1 ASP A1014     6775   8394   8726    207    258  -1674  A    O  
ATOM    311  OD2 ASP A1014     -28.410  55.021   9.981  1.00 65.54      A    O1-
ANISOU  311  OD2 ASP A1014     7117   8774   9009    293    217  -1520  A    O1-
ATOM    312  N   PRO A1015     -24.794  54.070  13.059  1.00 61.02      A    N  
ANISOU  312  N   PRO A1015     6503   8456   8224     20    241  -1754  A    N  
ATOM    313  CA  PRO A1015     -24.985  54.006  14.517  1.00 65.76      A    C  
ANISOU  313  CA  PRO A1015     7008   9236   8737    -24    254  -1893  A    C  
ATOM    314  C   PRO A1015     -26.424  54.267  14.984  1.00 67.58      A    C  
ANISOU  314  C   PRO A1015     7170   9541   8967     18    260  -1973  A    C  
ATOM    315  O   PRO A1015     -26.817  53.769  16.037  1.00 67.35      A    O  
ANISOU  315  O   PRO A1015     7068   9701   8818    -19    256  -2035  A    O  
ATOM    316  CB  PRO A1015     -24.031  55.084  15.060  1.00 66.72      A    C  
ANISOU  316  CB  PRO A1015     7095   9307   8947    -56    297  -2043  A    C  
ATOM    317  CG  PRO A1015     -23.707  55.958  13.898  1.00 65.86      A    C  
ANISOU  317  CG  PRO A1015     7056   8961   9006     -9    314  -1997  A    C  
ATOM    318  CD  PRO A1015     -23.803  55.093  12.678  1.00 62.55      A    C  
ANISOU  318  CD  PRO A1015     6725   8487   8551     18    273  -1793  A    C  
ATOM    319  N   ASP A1016     -27.194  55.029  14.208  1.00 70.05      A    N  
ANISOU  319  N   ASP A1016     7497   9712   9404     98    271  -1965  A    N  
ATOM    320  CA  ASP A1016     -28.603  55.289  14.532  1.00 73.44      A    C  
ANISOU  320  CA  ASP A1016     7861  10206   9838    150    277  -2031  A    C  
ATOM    321  C   ASP A1016     -29.450  54.015  14.491  1.00 71.77      A    C  
ANISOU  321  C   ASP A1016     7648  10145   9473    137    235  -1926  A    C  
ATOM    322  O   ASP A1016     -30.396  53.874  15.266  1.00 71.47      A    O  
ANISOU  322  O   ASP A1016     7534  10253   9368    136    236  -2002  A    O  
ATOM    323  CB  ASP A1016     -29.203  56.335  13.582  1.00 76.70      A    C  
ANISOU  323  CB  ASP A1016     8291  10429  10420    250    296  -2013  A    C  
ATOM    324  CG  ASP A1016     -28.588  57.717  13.759  1.00 80.47      A    C  
ANISOU  324  CG  ASP A1016     8755  10749  11071    266    350  -2141  A    C  
ATOM    325  OD1 ASP A1016     -28.086  58.023  14.863  1.00 80.92      A    O  
ANISOU  325  OD1 ASP A1016     8751  10878  11113    207    379  -2302  A    O  
ATOM    326  OD2 ASP A1016     -28.614  58.503  12.789  1.00 83.90      A    O1-
ANISOU  326  OD2 ASP A1016     9231  10987  11656    336    367  -2080  A    O1-
ATOM    327  N   GLU A1017     -29.111  53.096  13.588  1.00 68.22      A    N  
ANISOU  327  N   GLU A1017     7282   9663   8975    122    203  -1759  A    N  
ATOM    328  CA  GLU A1017     -29.838  51.832  13.472  1.00 68.38      A    C  
ANISOU  328  CA  GLU A1017     7310   9808   8862     98    172  -1659  A    C  
ATOM    329  C   GLU A1017     -29.346  50.764  14.451  1.00 64.87      A    C  
ANISOU  329  C   GLU A1017     6846   9527   8272     12    162  -1650  A    C  
ATOM    330  O   GLU A1017     -30.113  49.879  14.835  1.00 66.46      A    O  
ANISOU  330  O   GLU A1017     7019   9868   8362    -15    148  -1618  A    O  
ATOM    331  CB  GLU A1017     -29.774  51.298  12.038  1.00 71.92      A    C  
ANISOU  331  CB  GLU A1017     7847  10152   9327    120    148  -1494  A    C  
ATOM    332  CG  GLU A1017     -30.524  52.167  11.037  1.00 76.50      A    C  
ANISOU  332  CG  GLU A1017     8430  10615  10019    211    151  -1470  A    C  
ATOM    333  CD  GLU A1017     -31.254  51.366   9.974  1.00 80.44      A    C  
ANISOU  333  CD  GLU A1017     8963  11135  10464    225    123  -1339  A    C  
ATOM    334  OE1 GLU A1017     -31.863  50.327  10.313  1.00 80.59      A    O  
ANISOU  334  OE1 GLU A1017     8963  11293  10361    179    109  -1318  A    O  
ATOM    335  OE2 GLU A1017     -31.233  51.787   8.797  1.00 84.97      A    O1-
ANISOU  335  OE2 GLU A1017     9575  11593  11115    279    119  -1257  A    O1-
ATOM    336  N   VAL A1018     -28.078  50.847  14.850  1.00 60.20      A    N  
ANISOU  336  N   VAL A1018     6266   8923   7680    -29    171  -1672  A    N  
ATOM    337  CA  VAL A1018     -27.496  49.892  15.796  1.00 58.59      A    C  
ANISOU  337  CA  VAL A1018     6038   8880   7342   -103    164  -1652  A    C  
ATOM    338  C   VAL A1018     -26.620  50.625  16.825  1.00 58.96      A    C  
ANISOU  338  C   VAL A1018     6020   8986   7395   -135    188  -1792  A    C  
ATOM    339  O   VAL A1018     -25.392  50.580  16.746  1.00 55.82      A    O  
ANISOU  339  O   VAL A1018     5655   8549   7002   -163    189  -1766  A    O  
ATOM    340  CB  VAL A1018     -26.686  48.795  15.065  1.00 57.12      A    C  
ANISOU  340  CB  VAL A1018     5943   8644   7116   -129    143  -1486  A    C  
ATOM    341  CG1 VAL A1018     -27.620  47.852  14.321  1.00 56.95      A    C  
ANISOU  341  CG1 VAL A1018     5963   8619   7054   -120    124  -1369  A    C  
ATOM    342  CG2 VAL A1018     -25.671  49.409  14.108  1.00 53.70      A    C  
ANISOU  342  CG2 VAL A1018     5580   8027   6794   -105    146  -1460  A    C  
ATOM    343  N   PRO A1019     -27.257  51.309  17.798  1.00 61.69      A    N  
ANISOU  343  N   PRO A1019     6266   9439   7734   -135    209  -1951  A    N  
ATOM    344  CA  PRO A1019     -26.513  52.152  18.749  1.00 61.27      A    C  
ANISOU  344  CA  PRO A1019     6139   9442   7698   -169    240  -2115  A    C  
ATOM    345  C   PRO A1019     -25.501  51.410  19.626  1.00 58.51      A    C  
ANISOU  345  C   PRO A1019     5754   9265   7211   -245    233  -2092  A    C  
ATOM    346  O   PRO A1019     -24.474  51.986  19.980  1.00 58.87      A    O  
ANISOU  346  O   PRO A1019     5774   9310   7282   -275    253  -2179  A    O  
ATOM    347  CB  PRO A1019     -27.619  52.788  19.610  1.00 63.54      A    C  
ANISOU  347  CB  PRO A1019     6318   9841   7984   -157    263  -2281  A    C  
ATOM    348  CG  PRO A1019     -28.820  51.929  19.417  1.00 64.22      A    C  
ANISOU  348  CG  PRO A1019     6410  10000   7991   -137    235  -2180  A    C  
ATOM    349  CD  PRO A1019     -28.713  51.382  18.025  1.00 63.03      A    C  
ANISOU  349  CD  PRO A1019     6381   9681   7887   -104    209  -1998  A    C  
ATOM    350  N   ASP A1020     -25.783  50.152  19.961  1.00 58.46      A    N  
ANISOU  350  N   ASP A1020     5742   9404   7063   -273    207  -1972  A    N  
ATOM    351  CA  ASP A1020     -24.879  49.356  20.805  1.00 59.23      A    C  
ANISOU  351  CA  ASP A1020     5801   9678   7025   -333    200  -1920  A    C  
ATOM    352  C   ASP A1020     -23.784  48.606  20.023  1.00 55.68      A    C  
ANISOU  352  C   ASP A1020     5451   9126   6578   -335    181  -1755  A    C  
ATOM    353  O   ASP A1020     -22.976  47.892  20.627  1.00 53.92      A    O  
ANISOU  353  O   ASP A1020     5202   9036   6250   -374    175  -1690  A    O  
ATOM    354  CB  ASP A1020     -25.680  48.365  21.668  1.00 61.41      A    C  
ANISOU  354  CB  ASP A1020     6013  10171   7146   -366    187  -1865  A    C  
ATOM    355  CG  ASP A1020     -26.308  47.242  20.853  1.00 63.86      A    C  
ANISOU  355  CG  ASP A1020     6412  10410   7441   -349    165  -1682  A    C  
ATOM    356  OD1 ASP A1020     -26.690  47.485  19.690  1.00 66.09      A    O  
ANISOU  356  OD1 ASP A1020     6778  10499   7835   -302    159  -1649  A    O  
ATOM    357  OD2 ASP A1020     -26.428  46.116  21.382  1.00 65.44      A    O1-
ANISOU  357  OD2 ASP A1020     6593  10751   7520   -386    155  -1571  A    O1-
ATOM    358  N   TYR A1021     -23.746  48.770  18.700  1.00 53.71      A    N  
ANISOU  358  N   TYR A1021     5307   8653   6447   -291    175  -1686  A    N  
ATOM    359  CA  TYR A1021     -22.787  48.037  17.858  1.00 51.93      A    C  
ANISOU  359  CA  TYR A1021     5175   8325   6228   -290    159  -1535  A    C  
ATOM    360  C   TYR A1021     -21.343  48.352  18.242  1.00 53.15      A    C  
ANISOU  360  C   TYR A1021     5308   8513   6372   -320    168  -1574  A    C  
ATOM    361  O   TYR A1021     -20.541  47.439  18.435  1.00 50.02      A    O  
ANISOU  361  O   TYR A1021     4921   8191   5891   -341    157  -1467  A    O  
ATOM    362  CB  TYR A1021     -23.008  48.340  16.370  1.00 49.06      A    C  
ANISOU  362  CB  TYR A1021     4913   7733   5993   -239    153  -1477  A    C  
ATOM    363  CG  TYR A1021     -22.328  47.349  15.444  1.00 46.69      A    C  
ANISOU  363  CG  TYR A1021     4707   7347   5685   -239    135  -1310  A    C  
ATOM    364  CD1 TYR A1021     -22.956  46.158  15.093  1.00 45.63      A    C  
ANISOU  364  CD1 TYR A1021     4613   7229   5495   -239    120  -1184  A    C  
ATOM    365  CD2 TYR A1021     -21.055  47.598  14.926  1.00 46.66      A    C  
ANISOU  365  CD2 TYR A1021     4749   7249   5731   -241    136  -1288  A    C  
ATOM    366  CE1 TYR A1021     -22.345  45.243  14.253  1.00 44.62      A    C  
ANISOU  366  CE1 TYR A1021     4566   7019   5367   -240    111  -1048  A    C  
ATOM    367  CE2 TYR A1021     -20.431  46.688  14.079  1.00 44.14      A    C  
ANISOU  367  CE2 TYR A1021     4509   6857   5403   -237    122  -1147  A    C  
ATOM    368  CZ  TYR A1021     -21.083  45.513  13.746  1.00 43.64      A    C  
ANISOU  368  CZ  TYR A1021     4483   6806   5291   -235    111  -1030  A    C  
ATOM    369  OH  TYR A1021     -20.484  44.598  12.919  1.00 41.63      A    O  
ANISOU  369  OH  TYR A1021     4302   6476   5037   -234    103   -904  A    O  
ATOM    370  N   VAL A1022     -21.032  49.644  18.359  1.00 58.20      A    N  
ANISOU  370  N   VAL A1022     5914   9098   7101   -323    193  -1730  A    N  
ATOM    371  CA  VAL A1022     -19.692  50.118  18.737  1.00 62.99      A    C  
ANISOU  371  CA  VAL A1022     6487   9738   7705   -361    209  -1801  A    C  
ATOM    372  C   VAL A1022     -19.187  49.511  20.052  1.00 62.67      A    C  
ANISOU  372  C   VAL A1022     6348   9963   7501   -413    205  -1811  A    C  
ATOM    373  O   VAL A1022     -17.990  49.263  20.200  1.00 64.40      A    O  
ANISOU  373  O   VAL A1022     6560  10237   7672   -438    204  -1775  A    O  
ATOM    374  CB  VAL A1022     -19.652  51.664  18.839  1.00 68.76      A    C  
ANISOU  374  CB  VAL A1022     7180  10382   8562   -366    247  -1998  A    C  
ATOM    375  CG1 VAL A1022     -18.423  52.142  19.601  1.00 70.19      A    C  
ANISOU  375  CG1 VAL A1022     7290  10669   8707   -426    270  -2113  A    C  
ATOM    376  CG2 VAL A1022     -19.679  52.288  17.455  1.00 70.96      A    C  
ANISOU  376  CG2 VAL A1022     7562  10392   9007   -318    252  -1957  A    C  
ATOM    377  N   THR A1023     -20.094  49.272  20.998  1.00 63.01      A    N  
ANISOU  377  N   THR A1023     6308  10181   7452   -427    205  -1854  A    N  
ATOM    378  CA  THR A1023     -19.721  48.679  22.285  1.00 61.99      A    C  
ANISOU  378  CA  THR A1023     6071  10328   7154   -474    203  -1852  A    C  
ATOM    379  C   THR A1023     -19.617  47.150  22.200  1.00 58.48      A    C  
ANISOU  379  C   THR A1023     5669   9942   6608   -464    174  -1626  A    C  
ATOM    380  O   THR A1023     -18.739  46.552  22.821  1.00 59.23      A    O  
ANISOU  380  O   THR A1023     5715  10193   6593   -488    169  -1557  A    O  
ATOM    381  CB  THR A1023     -20.696  49.094  23.415  1.00 62.90      A    C  
ANISOU  381  CB  THR A1023     6064  10632   7204   -500    218  -2001  A    C  
ATOM    382  CG2 THR A1023     -20.846  50.608  23.464  1.00 63.30      A    C  
ANISOU  382  CG2 THR A1023     6073  10599   7376   -504    254  -2232  A    C  
ATOM    383  OG1 THR A1023     -21.981  48.499  23.207  1.00 67.60      A    O  
ANISOU  383  OG1 THR A1023     6688  11210   7786   -472    204  -1919  A    O  
ATOM    384  N   VAL A1024     -20.496  46.521  21.422  1.00 55.71      A    N  
ANISOU  384  N   VAL A1024     5404   9464   6298   -430    160  -1511  A    N  
ATOM    385  CA  VAL A1024     -20.507  45.056  21.292  1.00 53.49      A    C  
ANISOU  385  CA  VAL A1024     5169   9212   5942   -425    144  -1304  A    C  
ATOM    386  C   VAL A1024     -19.396  44.525  20.374  1.00 51.78      A    C  
ANISOU  386  C   VAL A1024     5048   8853   5772   -402    135  -1175  A    C  
ATOM    387  O   VAL A1024     -18.736  43.534  20.696  1.00 51.58      A    O  
ANISOU  387  O   VAL A1024     5017   8915   5665   -405    129  -1040  A    O  
ATOM    388  CB  VAL A1024     -21.877  44.551  20.786  1.00 52.85      A    C  
ANISOU  388  CB  VAL A1024     5139   9054   5886   -407    138  -1242  A    C  
ATOM    389  CG1 VAL A1024     -21.848  43.045  20.544  1.00 50.28      A    C  
ANISOU  389  CG1 VAL A1024     4871   8721   5508   -407    130  -1036  A    C  
ATOM    390  CG2 VAL A1024     -22.970  44.908  21.783  1.00 54.29      A    C  
ANISOU  390  CG2 VAL A1024     5217   9407   6001   -431    146  -1355  A    C  
ATOM    391  N   ILE A1025     -19.199  45.174  19.229  1.00 49.01      A    N  
ANISOU  391  N   ILE A1025     4782   8287   5553   -375    136  -1208  A    N  
ATOM    392  CA  ILE A1025     -18.216  44.721  18.244  1.00 46.49      A    C  
ANISOU  392  CA  ILE A1025     4555   7826   5283   -354    128  -1095  A    C  
ATOM    393  C   ILE A1025     -16.954  45.578  18.333  1.00 47.36      A    C  
ANISOU  393  C   ILE A1025     4638   7938   5418   -368    135  -1185  A    C  
ATOM    394  O   ILE A1025     -16.975  46.756  17.982  1.00 46.73      A    O  
ANISOU  394  O   ILE A1025     4563   7756   5435   -369    148  -1313  A    O  
ATOM    395  CB  ILE A1025     -18.795  44.777  16.814  1.00 43.45      A    C  
ANISOU  395  CB  ILE A1025     4279   7212   5015   -319    121  -1053  A    C  
ATOM    396  CG1 ILE A1025     -19.991  43.822  16.682  1.00 42.18      A    C  
ANISOU  396  CG1 ILE A1025     4143   7056   4824   -314    117   -962  A    C  
ATOM    397  CG2 ILE A1025     -17.725  44.443  15.784  1.00 40.56      A    C  
ANISOU  397  CG2 ILE A1025     3998   6710   4703   -302    115   -960  A    C  
ATOM    398  CD1 ILE A1025     -19.670  42.360  16.913  1.00 41.40      A    C  
ANISOU  398  CD1 ILE A1025     4062   7021   4646   -323    115   -802  A    C  
ATOM    399  N   LYS A1026     -15.857  44.968  18.782  1.00 48.86      A    N  
ANISOU  399  N   LYS A1026     4797   8242   5524   -378    132  -1112  A    N  
ATOM    400  CA  LYS A1026     -14.619  45.697  19.096  1.00 50.64      A    C  
ANISOU  400  CA  LYS A1026     4971   8527   5741   -403    141  -1202  A    C  
ATOM    401  C   LYS A1026     -13.789  46.125  17.887  1.00 48.98      A    C  
ANISOU  401  C   LYS A1026     4850   8116   5643   -389    142  -1195  A    C  
ATOM    402  O   LYS A1026     -13.080  47.133  17.960  1.00 49.26      A    O  
ANISOU  402  O   LYS A1026     4853   8145   5717   -417    156  -1319  A    O  
ATOM    403  CB  LYS A1026     -13.758  44.881  20.066  1.00 53.38      A    C  
ANISOU  403  CB  LYS A1026     5238   9099   5943   -415    136  -1121  A    C  
ATOM    404  CG  LYS A1026     -14.454  44.574  21.387  1.00 56.40      A    C  
ANISOU  404  CG  LYS A1026     5510   9717   6198   -439    137  -1137  A    C  
ATOM    405  CD  LYS A1026     -15.054  45.826  22.013  1.00 58.21      A    C  
ANISOU  405  CD  LYS A1026     5659  10015   6442   -479    155  -1355  A    C  
ATOM    406  CE  LYS A1026     -15.637  45.560  23.386  1.00 59.38      A    C  
ANISOU  406  CE  LYS A1026     5680  10432   6448   -510    157  -1383  A    C  
ATOM    407  NZ  LYS A1026     -16.314  46.778  23.907  1.00 60.64      A    N1+
ANISOU  407  NZ  LYS A1026     5764  10638   6637   -545    178  -1609  A    N1+
ATOM    408  N   GLN A1027     -13.855  45.364  16.794  1.00 47.59      A    N  
ANISOU  408  N   GLN A1027     4778   7784   5517   -351    129  -1055  A    N  
ATOM    409  CA AGLN A1027     -13.205  45.744  15.545  0.50 45.68      A    C  
ANISOU  409  CA AGLN A1027     4622   7353   5379   -336    128  -1039  A    C  
ATOM    410  CA BGLN A1027     -13.216  45.782  15.539  0.50 46.30      A    C  
ANISOU  410  CA BGLN A1027     4700   7429   5460   -336    128  -1044  A    C  
ATOM    411  C   GLN A1027     -14.186  45.645  14.370  1.00 44.37      A    C  
ANISOU  411  C   GLN A1027     4551   6999   5308   -304    121   -988  A    C  
ATOM    412  O   GLN A1027     -14.233  44.618  13.685  1.00 41.53      A    O  
ANISOU  412  O   GLN A1027     4256   6576   4944   -280    111   -856  A    O  
ATOM    413  CB AGLN A1027     -11.981  44.856  15.309  0.50 45.50      A    C  
ANISOU  413  CB AGLN A1027     4620   7356   5309   -323    120   -919  A    C  
ATOM    414  CB BGLN A1027     -11.874  45.076  15.269  0.50 47.16      A    C  
ANISOU  414  CB BGLN A1027     4829   7557   5531   -328    122   -942  A    C  
ATOM    415  CG AGLN A1027     -11.055  45.377  14.231  0.50 44.59      A    C  
ANISOU  415  CG AGLN A1027     4565   7095   5279   -322    121   -928  A    C  
ATOM    416  CG BGLN A1027     -11.756  43.641  15.740  0.50 48.05      A    C  
ANISOU  416  CG BGLN A1027     4929   7782   5544   -306    113   -791  A    C  
ATOM    417  CD AGLN A1027      -9.720  44.668  14.214  0.50 43.89      A    C  
ANISOU  417  CD AGLN A1027     4470   7070   5133   -312    116   -840  A    C  
ATOM    418  CD BGLN A1027     -10.365  43.075  15.503  0.50 46.79      A    C  
ANISOU  418  CD BGLN A1027     4777   7642   5355   -288    109   -704  A    C  
ATOM    419  NE2AGLN A1027      -9.616  43.571  14.957  0.50 43.51      A    N  
ANISOU  419  NE2AGLN A1027     4383   7163   4985   -294    111   -739  A    N  
ATOM    420  NE2BGLN A1027      -9.499  43.877  14.894  0.50 46.16      A    N  
ANISOU  420  NE2BGLN A1027     4717   7488   5334   -302    112   -771  A    N  
ATOM    421  OE1AGLN A1027      -8.790  45.106  13.543  0.50 42.58      A    O  
ANISOU  421  OE1AGLN A1027     4331   6832   5014   -320    118   -858  A    O  
ATOM    422  OE1BGLN A1027     -10.072  41.936  15.862  0.50 45.45      A    O  
ANISOU  422  OE1BGLN A1027     4595   7555   5116   -262    107   -575  A    O  
ATOM    423  N   PRO A1028     -14.982  46.705  14.138  1.00 43.00      A    N  
ANISOU  423  N   PRO A1028     4379   6740   5219   -303    131  -1093  A    N  
ATOM    424  CA  PRO A1028     -15.893  46.692  13.001  1.00 42.33      A    C  
ANISOU  424  CA  PRO A1028     4371   6494   5215   -270    124  -1043  A    C  
ATOM    425  C   PRO A1028     -15.133  46.566  11.689  1.00 39.27      A    C  
ANISOU  425  C   PRO A1028     4068   5960   4891   -254    117   -961  A    C  
ATOM    426  O   PRO A1028     -14.020  47.077  11.563  1.00 36.63      A    O  
ANISOU  426  O   PRO A1028     3732   5604   4581   -270    124   -992  A    O  
ATOM    427  CB  PRO A1028     -16.594  48.058  13.076  1.00 43.28      A    C  
ANISOU  427  CB  PRO A1028     4463   6556   5424   -265    140  -1180  A    C  
ATOM    428  CG  PRO A1028     -16.376  48.552  14.461  1.00 45.19      A    C  
ANISOU  428  CG  PRO A1028     4604   6956   5609   -302    156  -1310  A    C  
ATOM    429  CD  PRO A1028     -15.097  47.941  14.934  1.00 44.72      A    C  
ANISOU  429  CD  PRO A1028     4519   7012   5461   -331    152  -1265  A    C  
ATOM    430  N   MET A1029     -15.725  45.882  10.723  1.00 35.91      A    N  
ANISOU  430  N   MET A1029     3709   5448   4485   -228    106   -862  A    N  
ATOM    431  CA  MET A1029     -15.107  45.764   9.411  1.00 35.14      A    C  
ANISOU  431  CA  MET A1029     3684   5223   4443   -216    101   -791  A    C  
ATOM    432  C   MET A1029     -16.190  45.717   8.347  1.00 34.32      A    C  
ANISOU  432  C   MET A1029     3630   5018   4391   -190     93   -748  A    C  
ATOM    433  O   MET A1029     -17.293  45.243   8.594  1.00 34.66      A    O  
ANISOU  433  O   MET A1029     3662   5103   4401   -185     90   -737  A    O  
ATOM    434  CB  MET A1029     -14.205  44.525   9.349  1.00 34.46      A    C  
ANISOU  434  CB  MET A1029     3621   5178   4294   -218     95   -689  A    C  
ATOM    435  CG  MET A1029     -13.319  44.438   8.110  1.00 34.67      A    C  
ANISOU  435  CG  MET A1029     3709   5096   4368   -210     92   -632  A    C  
ATOM    436  SD  MET A1029     -12.336  45.914   7.748  1.00 36.69      A    S  
ANISOU  436  SD  MET A1029     3958   5282   4697   -227    100   -713  A    S  
ATOM    437  CE  MET A1029     -11.390  46.084   9.265  1.00 37.36      A    C  
ANISOU  437  CE  MET A1029     3958   5528   4707   -258    109   -788  A    C  
ATOM    438  N   ASP A1030     -15.862  46.243   7.177  1.00 34.68      A    N  
ANISOU  438  N   ASP A1030     3721   4944   4510   -178     92   -725  A    N  
ATOM    439  CA  ASP A1030     -16.788  46.323   6.062  1.00 34.36      A    C  
ANISOU  439  CA  ASP A1030     3717   4821   4515   -152     85   -681  A    C  
ATOM    440  C   ASP A1030     -15.974  46.449   4.783  1.00 33.24      A    C  
ANISOU  440  C   ASP A1030     3625   4584   4417   -149     81   -620  A    C  
ATOM    441  O   ASP A1030     -14.761  46.683   4.834  1.00 34.81      A    O  
ANISOU  441  O   ASP A1030     3828   4772   4624   -166     86   -630  A    O  
ATOM    442  CB  ASP A1030     -17.721  47.525   6.228  1.00 35.39      A    C  
ANISOU  442  CB  ASP A1030     3815   4917   4712   -128     91   -756  A    C  
ATOM    443  CG  ASP A1030     -16.984  48.850   6.158  1.00 36.38      A    C  
ANISOU  443  CG  ASP A1030     3933   4961   4926   -128    108   -817  A    C  
ATOM    444  OD1 ASP A1030     -16.474  49.312   7.198  1.00 37.58      A    O  
ANISOU  444  OD1 ASP A1030     4042   5162   5074   -154    122   -908  A    O  
ATOM    445  OD2 ASP A1030     -16.919  49.435   5.058  1.00 37.17      A    O1-
ANISOU  445  OD2 ASP A1030     4067   4952   5101   -108    109   -773  A    O1-
ATOM    446  N   LEU A1031     -16.641  46.316   3.644  1.00 30.98      A    N  
ANISOU  446  N   LEU A1031     3370   4246   4153   -130     74   -563  A    N  
ATOM    447  CA  LEU A1031     -15.946  46.233   2.359  1.00 31.10      A    C  
ANISOU  447  CA  LEU A1031     3427   4197   4191   -132     69   -497  A    C  
ATOM    448  C   LEU A1031     -15.353  47.571   1.891  1.00 31.24      A    C  
ANISOU  448  C   LEU A1031     3447   4129   4293   -125     75   -510  A    C  
ATOM    449  O   LEU A1031     -14.321  47.573   1.212  1.00 30.16      A    O  
ANISOU  449  O   LEU A1031     3334   3958   4164   -140     76   -473  A    O  
ATOM    450  CB  LEU A1031     -16.857  45.626   1.281  1.00 29.84      A    C  
ANISOU  450  CB  LEU A1031     3288   4035   4014   -120     60   -435  A    C  
ATOM    451  CG  LEU A1031     -17.364  44.201   1.562  1.00 31.36      A    C  
ANISOU  451  CG  LEU A1031     3486   4293   4133   -138     61   -415  A    C  
ATOM    452  CD1 LEU A1031     -18.455  43.793   0.572  1.00 27.90      A    C  
ANISOU  452  CD1 LEU A1031     3053   3864   3682   -134     58   -380  A    C  
ATOM    453  CD2 LEU A1031     -16.218  43.192   1.547  1.00 29.93      A    C  
ANISOU  453  CD2 LEU A1031     3332   4119   3920   -160     69   -383  A    C  
ATOM    454  N   SER A1032     -15.977  48.698   2.246  1.00 32.15      A    N  
ANISOU  454  N   SER A1032     3534   4204   4474   -103     86   -563  A    N  
ATOM    455  CA  SER A1032     -15.373  50.004   1.939  1.00 33.37      A    C  
ANISOU  455  CA  SER A1032     3690   4262   4725   -102    102   -582  A    C  
ATOM    456  C   SER A1032     -14.083  50.189   2.740  1.00 32.67      A    C  
ANISOU  456  C   SER A1032     3590   4192   4631   -146    116   -648  A    C  
ATOM    457  O   SER A1032     -13.092  50.687   2.216  1.00 33.54      A    O  
ANISOU  457  O   SER A1032     3717   4244   4782   -166    125   -631  A    O  
ATOM    458  CB ASER A1032     -16.354  51.162   2.186  0.50 34.95      A    C  
ANISOU  458  CB ASER A1032     3861   4401   5014    -64    118   -630  A    C  
ATOM    459  CB BSER A1032     -16.335  51.160   2.241  0.50 34.26      A    C  
ANISOU  459  CB BSER A1032     3772   4316   4926    -66    118   -635  A    C  
ATOM    460  OG ASER A1032     -16.601  51.360   3.566  0.50 36.52      A    O  
ANISOU  460  OG ASER A1032     4017   4654   5206    -74    130   -743  A    O  
ATOM    461  OG BSER A1032     -17.555  51.020   1.544  0.50 34.19      A    O  
ANISOU  461  OG BSER A1032     3763   4309   4916    -20    104   -573  A    O  
ATOM    462  N   SER A1033     -14.102  49.785   4.007  1.00 33.24      A    N  
ANISOU  462  N   SER A1033     3626   4359   4645   -162    118   -720  A    N  
ATOM    463  CA  SER A1033     -12.910  49.827   4.854  1.00 34.48      A    C  
ANISOU  463  CA  SER A1033     3757   4573   4770   -204    128   -781  A    C  
ATOM    464  C   SER A1033     -11.817  48.888   4.344  1.00 33.13      A    C  
ANISOU  464  C   SER A1033     3616   4433   4538   -220    116   -706  A    C  
ATOM    465  O   SER A1033     -10.631  49.231   4.385  1.00 33.27      A    O  
ANISOU  465  O   SER A1033     3626   4451   4562   -251    126   -729  A    O  
ATOM    466  CB  SER A1033     -13.255  49.479   6.303  1.00 35.32      A    C  
ANISOU  466  CB  SER A1033     3807   4804   4808   -215    130   -858  A    C  
ATOM    467  OG  SER A1033     -14.149  50.431   6.845  1.00 36.64      A    O  
ANISOU  467  OG  SER A1033     3938   4948   5035   -203    147   -949  A    O  
ATOM    468  N   VAL A1034     -12.213  47.715   3.860  1.00 32.00      A    N  
ANISOU  468  N   VAL A1034     3502   4317   4339   -201     98   -623  A    N  
ATOM    469  CA  VAL A1034     -11.262  46.795   3.228  1.00 30.86      A    C  
ANISOU  469  CA  VAL A1034     3387   4186   4150   -208     90   -552  A    C  
ATOM    470  C   VAL A1034     -10.576  47.479   2.035  1.00 30.37      A    C  
ANISOU  470  C   VAL A1034     3353   4036   4147   -217     93   -520  A    C  
ATOM    471  O   VAL A1034      -9.352  47.402   1.900  1.00 29.86      A    O  
ANISOU  471  O   VAL A1034     3290   3987   4067   -239     95   -514  A    O  
ATOM    472  CB  VAL A1034     -11.934  45.469   2.803  1.00 30.91      A    C  
ANISOU  472  CB  VAL A1034     3420   4214   4106   -191     80   -480  A    C  
ATOM    473  CG1 VAL A1034     -11.006  44.647   1.912  1.00 27.46      A    C  
ANISOU  473  CG1 VAL A1034     3018   3767   3648   -194     78   -415  A    C  
ATOM    474  CG2 VAL A1034     -12.347  44.665   4.036  1.00 30.50      A    C  
ANISOU  474  CG2 VAL A1034     3340   4257   3990   -189     81   -495  A    C  
ATOM    475  N   ILE A1035     -11.352  48.169   1.198  1.00 30.64      A    N  
ANISOU  475  N   ILE A1035     3403   3990   4244   -199     93   -495  A    N  
ATOM    476  CA  ILE A1035     -10.794  48.922   0.062  1.00 31.24      A    C  
ANISOU  476  CA  ILE A1035     3502   3987   4381   -208     97   -451  A    C  
ATOM    477  C   ILE A1035      -9.791  49.976   0.544  1.00 31.62      A    C  
ANISOU  477  C   ILE A1035     3531   4001   4482   -243    118   -516  A    C  
ATOM    478  O   ILE A1035      -8.692  50.073   0.010  1.00 31.10      A    O  
ANISOU  478  O   ILE A1035     3475   3924   4415   -270    123   -492  A    O  
ATOM    479  CB  ILE A1035     -11.893  49.587  -0.810  1.00 32.86      A    C  
ANISOU  479  CB  ILE A1035     3715   4121   4649   -175     95   -404  A    C  
ATOM    480  CG1 ILE A1035     -12.667  48.533  -1.613  1.00 34.34      A    C  
ANISOU  480  CG1 ILE A1035     3918   4354   4775   -154     75   -334  A    C  
ATOM    481  CG2 ILE A1035     -11.287  50.603  -1.773  1.00 32.40      A    C  
ANISOU  481  CG2 ILE A1035     3668   3977   4663   -185    107   -357  A    C  
ATOM    482  CD1 ILE A1035     -11.804  47.729  -2.568  1.00 35.70      A    C  
ANISOU  482  CD1 ILE A1035     4114   4552   4899   -175     68   -277  A    C  
ATOM    483  N   SER A1036     -10.160  50.747   1.567  1.00 33.52      A    N  
ANISOU  483  N   SER A1036     3739   4231   4765   -247    136   -607  A    N  
ATOM    484  CA  SER A1036      -9.240  51.738   2.137  1.00 34.28      A    C  
ANISOU  484  CA  SER A1036     3809   4302   4913   -291    164   -693  A    C  
ATOM    485  C   SER A1036      -7.944  51.087   2.632  1.00 32.89      A    C  
ANISOU  485  C   SER A1036     3615   4230   4651   -329    159   -715  A    C  
ATOM    486  O   SER A1036      -6.860  51.619   2.417  1.00 33.83      A    O  
ANISOU  486  O   SER A1036     3730   4330   4794   -371    175   -734  A    O  
ATOM    487  CB  SER A1036      -9.905  52.506   3.284  1.00 36.40      A    C  
ANISOU  487  CB  SER A1036     4034   4567   5227   -292    186   -809  A    C  
ATOM    488  OG  SER A1036     -11.025  53.234   2.821  1.00 38.33      A    O  
ANISOU  488  OG  SER A1036     4290   4708   5564   -250    194   -790  A    O  
ATOM    489  N   LYS A1037      -8.062  49.937   3.287  1.00 32.68      A    N  
ANISOU  489  N   LYS A1037     3573   4316   4526   -313    141   -708  A    N  
ATOM    490  CA  LYS A1037      -6.889  49.221   3.791  1.00 32.23      A    C  
ANISOU  490  CA  LYS A1037     3492   4370   4384   -334    136   -713  A    C  
ATOM    491  C   LYS A1037      -6.000  48.706   2.661  1.00 31.15      A    C  
ANISOU  491  C   LYS A1037     3392   4214   4230   -335    126   -628  A    C  
ATOM    492  O   LYS A1037      -4.769  48.745   2.767  1.00 29.94      A    O  
ANISOU  492  O   LYS A1037     3218   4110   4048   -365    133   -645  A    O  
ATOM    493  CB  LYS A1037      -7.306  48.095   4.741  1.00 31.79      A    C  
ANISOU  493  CB  LYS A1037     3412   4430   4235   -310    123   -703  A    C  
ATOM    494  CG  LYS A1037      -7.784  48.616   6.093  1.00 33.80      A    C  
ANISOU  494  CG  LYS A1037     3606   4755   4480   -325    135   -807  A    C  
ATOM    495  CD  LYS A1037      -8.116  47.498   7.069  1.00 33.72      A    C  
ANISOU  495  CD  LYS A1037     3565   4878   4369   -304    123   -784  A    C  
ATOM    496  CE  LYS A1037      -6.857  46.824   7.595  1.00 34.63      A    C  
ANISOU  496  CE  LYS A1037     3643   5117   4397   -314    120   -764  A    C  
ATOM    497  NZ  LYS A1037      -7.153  45.769   8.598  1.00 35.06      A    N1+
ANISOU  497  NZ  LYS A1037     3659   5303   4357   -292    112   -725  A    N1+
ATOM    498  N   ILE A1038      -6.609  48.253   1.567  1.00 29.78      A    N  
ANISOU  498  N   ILE A1038     3264   3980   4069   -305    113   -543  A    N  
ATOM    499  CA  ILE A1038      -5.830  47.855   0.395  1.00 29.85      A    C  
ANISOU  499  CA  ILE A1038     3302   3972   4066   -310    107   -473  A    C  
ATOM    500  C   ILE A1038      -5.002  49.040  -0.109  1.00 30.63      A    C  
ANISOU  500  C   ILE A1038     3398   4013   4226   -352    122   -491  A    C  
ATOM    501  O   ILE A1038      -3.795  48.916  -0.331  1.00 30.30      A    O  
ANISOU  501  O   ILE A1038     3347   4010   4155   -378    126   -487  A    O  
ATOM    502  CB  ILE A1038      -6.712  47.339  -0.759  1.00 29.01      A    C  
ANISOU  502  CB  ILE A1038     3235   3820   3966   -280     94   -394  A    C  
ATOM    503  CG1 ILE A1038      -7.390  46.017  -0.384  1.00 28.95      A    C  
ANISOU  503  CG1 ILE A1038     3234   3866   3899   -249     84   -374  A    C  
ATOM    504  CG2 ILE A1038      -5.871  47.143  -2.013  1.00 28.59      A    C  
ANISOU  504  CG2 ILE A1038     3202   3757   3905   -293     91   -336  A    C  
ATOM    505  CD1 ILE A1038      -8.494  45.609  -1.342  1.00 28.48      A    C  
ANISOU  505  CD1 ILE A1038     3201   3772   3846   -229     76   -322  A    C  
ATOM    506  N   ASP A1039      -5.662  50.184  -0.265  1.00 32.00      A    N  
ANISOU  506  N   ASP A1039     3577   4091   4489   -357    137   -508  A    N  
ATOM    507  CA  ASP A1039      -5.034  51.393  -0.804  1.00 33.66      A    C  
ANISOU  507  CA  ASP A1039     3790   4219   4780   -398    160   -514  A    C  
ATOM    508  C   ASP A1039      -3.980  51.980   0.128  1.00 34.31      A    C  
ANISOU  508  C   ASP A1039     3832   4337   4866   -454    184   -615  A    C  
ATOM    509  O   ASP A1039      -3.075  52.667  -0.335  1.00 34.99      A    O  
ANISOU  509  O   ASP A1039     3917   4387   4992   -501    203   -617  A    O  
ATOM    510  CB  ASP A1039      -6.090  52.458  -1.133  1.00 33.83      A    C  
ANISOU  510  CB  ASP A1039     3823   4118   4909   -379    175   -499  A    C  
ATOM    511  CG  ASP A1039      -7.016  52.034  -2.272  1.00 35.78      A    C  
ANISOU  511  CG  ASP A1039     4101   4342   5151   -331    152   -389  A    C  
ATOM    512  OD1 ASP A1039      -6.686  51.064  -2.988  1.00 33.93      A    O  
ANISOU  512  OD1 ASP A1039     3880   4169   4840   -327    132   -328  A    O  
ATOM    513  OD2 ASP A1039      -8.072  52.675  -2.452  1.00 35.11      A    O1-
ANISOU  513  OD2 ASP A1039     4019   4184   5136   -298    159   -368  A    O1-
ATOM    514  N   LEU A1040      -4.097  51.700   1.427  1.00 33.97      A    N  
ANISOU  514  N   LEU A1040     3750   4379   4777   -453    185   -699  A    N  
ATOM    515  CA  LEU A1040      -3.082  52.100   2.412  1.00 34.29      A    C  
ANISOU  515  CA  LEU A1040     3736   4498   4794   -508    205   -804  A    C  
ATOM    516  C   LEU A1040      -1.962  51.060   2.552  1.00 35.03      A    C  
ANISOU  516  C   LEU A1040     3808   4728   4773   -511    188   -779  A    C  
ATOM    517  O   LEU A1040      -1.115  51.184   3.433  1.00 35.28      A    O  
ANISOU  517  O   LEU A1040     3783   4864   4757   -549    199   -858  A    O  
ATOM    518  CB  LEU A1040      -3.734  52.343   3.778  1.00 33.88      A    C  
ANISOU  518  CB  LEU A1040     3637   4497   4737   -510    217   -912  A    C  
ATOM    519  CG  LEU A1040      -4.593  53.598   3.914  1.00 33.93      A    C  
ANISOU  519  CG  LEU A1040     3644   4377   4869   -518    249   -981  A    C  
ATOM    520  CD1 LEU A1040      -5.474  53.510   5.157  1.00 33.68      A    C  
ANISOU  520  CD1 LEU A1040     3568   4417   4811   -501    249  -1068  A    C  
ATOM    521  CD2 LEU A1040      -3.716  54.846   3.939  1.00 34.49      A    C  
ANISOU  521  CD2 LEU A1040     3694   4383   5026   -593    292  -1066  A    C  
ATOM    522  N   HIS A1041      -1.970  50.036   1.697  1.00 33.46      A    N  
ANISOU  522  N   HIS A1041     3647   4535   4530   -468    162   -673  A    N  
ATOM    523  CA  HIS A1041      -0.933  48.999   1.683  1.00 33.72      A    C  
ANISOU  523  CA  HIS A1041     3663   4679   4468   -458    147   -637  A    C  
ATOM    524  C   HIS A1041      -0.919  48.186   2.960  1.00 33.98      A    C  
ANISOU  524  C   HIS A1041     3650   4844   4416   -432    139   -664  A    C  
ATOM    525  O   HIS A1041       0.134  47.747   3.406  1.00 34.46      A    O  
ANISOU  525  O   HIS A1041     3667   5021   4404   -437    139   -672  A    O  
ATOM    526  CB  HIS A1041       0.455  49.597   1.419  1.00 34.80      A    C  
ANISOU  526  CB  HIS A1041     3773   4843   4603   -516    163   -670  A    C  
ATOM    527  CG  HIS A1041       0.580  50.325   0.100  1.00 35.60      A    C  
ANISOU  527  CG  HIS A1041     3916   4828   4779   -544    172   -624  A    C  
ATOM    528  CD2 HIS A1041      -0.384  50.823  -0.779  1.00 37.64      A    C  
ANISOU  528  CD2 HIS A1041     4222   4956   5120   -531    173   -570  A    C  
ATOM    529  ND1 HIS A1041       1.771  50.594  -0.457  1.00 36.97      A    N  
ANISOU  529  ND1 HIS A1041     4078   5026   4943   -589    180   -619  A    N  
ATOM    530  CE1 HIS A1041       1.588  51.245  -1.620  1.00 37.98      A    C  
ANISOU  530  CE1 HIS A1041     4244   5042   5143   -608    188   -563  A    C  
ATOM    531  NE2 HIS A1041       0.270  51.385  -1.817  1.00 38.98      A    N  
ANISOU  531  NE2 HIS A1041     4406   5076   5326   -569    183   -529  A    N  
ATOM    532  N   LYS A1042      -2.091  47.965   3.549  1.00 33.59      A    N  
ANISOU  532  N   LYS A1042     3604   4787   4369   -402    134   -670  A    N  
ATOM    533  CA  LYS A1042      -2.194  47.228   4.812  1.00 35.92      A    C  
ANISOU  533  CA  LYS A1042     3850   5214   4581   -380    128   -685  A    C  
ATOM    534  C   LYS A1042      -2.119  45.711   4.627  1.00 34.80      A    C  
ANISOU  534  C   LYS A1042     3727   5117   4377   -322    111   -581  A    C  
ATOM    535  O   LYS A1042      -1.810  44.991   5.571  1.00 35.57      A    O  
ANISOU  535  O   LYS A1042     3778   5338   4397   -300    108   -567  A    O  
ATOM    536  CB  LYS A1042      -3.501  47.569   5.528  1.00 37.19      A    C  
ANISOU  536  CB  LYS A1042     4004   5358   4768   -374    131   -732  A    C  
ATOM    537  CG  LYS A1042      -3.658  49.035   5.896  1.00 40.21      A    C  
ANISOU  537  CG  LYS A1042     4359   5695   5222   -425    155   -849  A    C  
ATOM    538  CD  LYS A1042      -2.619  49.464   6.912  1.00 43.95      A    C  
ANISOU  538  CD  LYS A1042     4753   6301   5644   -477    172   -948  A    C  
ATOM    539  CE  LYS A1042      -3.049  50.740   7.621  1.00 48.55      A    C  
ANISOU  539  CE  LYS A1042     5296   6860   6292   -525    202  -1088  A    C  
ATOM    540  NZ  LYS A1042      -2.018  51.206   8.589  1.00 50.56      A    N1+
ANISOU  540  NZ  LYS A1042     5463   7255   6493   -587    223  -1203  A    N1+
ATOM    541  N   TYR A1043      -2.430  45.233   3.424  1.00 33.16      A    N  
ANISOU  541  N   TYR A1043     3581   4811   4205   -298    104   -508  A    N  
ATOM    542  CA  TYR A1043      -2.397  43.809   3.136  1.00 32.50      A    C  
ANISOU  542  CA  TYR A1043     3520   4744   4082   -247     98   -422  A    C  
ATOM    543  C   TYR A1043      -1.167  43.496   2.306  1.00 33.23      A    C  
ANISOU  543  C   TYR A1043     3617   4845   4162   -246     98   -390  A    C  
ATOM    544  O   TYR A1043      -1.015  44.015   1.198  1.00 34.78      A    O  
ANISOU  544  O   TYR A1043     3845   4967   4402   -270     99   -389  A    O  
ATOM    545  CB  TYR A1043      -3.649  43.380   2.376  1.00 31.22      A    C  
ANISOU  545  CB  TYR A1043     3415   4482   3961   -228     94   -378  A    C  
ATOM    546  CG  TYR A1043      -4.940  43.720   3.077  1.00 30.83      A    C  
ANISOU  546  CG  TYR A1043     3361   4423   3928   -228     92   -410  A    C  
ATOM    547  CD1 TYR A1043      -5.234  43.203   4.340  1.00 32.20      A    C  
ANISOU  547  CD1 TYR A1043     3497   4687   4049   -213     94   -414  A    C  
ATOM    548  CD2 TYR A1043      -5.878  44.549   2.473  1.00 30.97      A    C  
ANISOU  548  CD2 TYR A1043     3407   4349   4009   -242     91   -431  A    C  
ATOM    549  CE1 TYR A1043      -6.424  43.519   4.982  1.00 32.25      A    C  
ANISOU  549  CE1 TYR A1043     3493   4696   4063   -217     93   -449  A    C  
ATOM    550  CE2 TYR A1043      -7.066  44.864   3.100  1.00 31.80      A    C  
ANISOU  550  CE2 TYR A1043     3503   4450   4129   -238     91   -465  A    C  
ATOM    551  CZ  TYR A1043      -7.340  44.348   4.349  1.00 31.38      A    C  
ANISOU  551  CZ  TYR A1043     3412   4488   4020   -229     92   -479  A    C  
ATOM    552  OH  TYR A1043      -8.532  44.678   4.949  1.00 30.46      A    O  
ANISOU  552  OH  TYR A1043     3281   4375   3914   -228     92   -518  A    O  
ATOM    553  N   LEU A1044      -0.287  42.664   2.855  1.00 32.09      A    N  
ANISOU  553  N   LEU A1044     3436   4801   3955   -214    100   -361  A    N  
ATOM    554  CA  LEU A1044       0.882  42.174   2.139  1.00 33.53      A    C  
ANISOU  554  CA  LEU A1044     3616   5005   4120   -199    102   -328  A    C  
ATOM    555  C   LEU A1044       0.680  40.749   1.632  1.00 32.81      A    C  
ANISOU  555  C   LEU A1044     3559   4876   4032   -139    108   -249  A    C  
ATOM    556  O   LEU A1044       1.477  40.260   0.831  1.00 31.94      A    O  
ANISOU  556  O   LEU A1044     3454   4760   3920   -123    113   -225  A    O  
ATOM    557  CB  LEU A1044       2.130  42.245   3.030  1.00 36.23      A    C  
ANISOU  557  CB  LEU A1044     3882   5492   4390   -199    104   -349  A    C  
ATOM    558  CG  LEU A1044       2.580  43.639   3.493  1.00 38.78      A    C  
ANISOU  558  CG  LEU A1044     4159   5864   4708   -270    108   -444  A    C  
ATOM    559  CD1 LEU A1044       4.031  43.599   3.959  1.00 39.00      A    C  
ANISOU  559  CD1 LEU A1044     4114   6040   4663   -275    110   -462  A    C  
ATOM    560  CD2 LEU A1044       2.416  44.685   2.400  1.00 39.93      A    C  
ANISOU  560  CD2 LEU A1044     4351   5887   4931   -325    112   -479  A    C  
ATOM    561  N   THR A1045      -0.382  40.092   2.094  1.00 31.27      A    N  
ANISOU  561  N   THR A1045     3383   4651   3844   -113    111   -217  A    N  
ATOM    562  CA  THR A1045      -0.741  38.757   1.632  1.00 30.40      A    C  
ANISOU  562  CA  THR A1045     3310   4485   3755    -68    125   -153  A    C  
ATOM    563  C   THR A1045      -2.263  38.634   1.500  1.00 29.70      A    C  
ANISOU  563  C   THR A1045     3265   4315   3703    -80    127   -152  A    C  
ATOM    564  O   THR A1045      -3.018  39.421   2.083  1.00 28.92      A    O  
ANISOU  564  O   THR A1045     3158   4226   3603   -106    116   -188  A    O  
ATOM    565  CB  THR A1045      -0.242  37.662   2.601  1.00 30.56      A    C  
ANISOU  565  CB  THR A1045     3294   4581   3735     -7    138    -88  A    C  
ATOM    566  CG2 THR A1045       1.239  37.854   2.946  1.00 31.07      A    C  
ANISOU  566  CG2 THR A1045     3298   4759   3746      7    134    -90  A    C  
ATOM    567  OG1 THR A1045      -1.024  37.682   3.803  1.00 31.54      A    O  
ANISOU  567  OG1 THR A1045     3396   4754   3832     -6    135    -77  A    O  
ATOM    568  N   VAL A1046      -2.711  37.645   0.733  1.00 29.80      A    N  
ANISOU  568  N   VAL A1046     3320   4254   3750    -62    143   -119  A    N  
ATOM    569  CA  VAL A1046      -4.149  37.358   0.616  1.00 30.03      A    C  
ANISOU  569  CA  VAL A1046     3383   4219   3806    -73    148   -117  A    C  
ATOM    570  C   VAL A1046      -4.656  36.780   1.938  1.00 31.71      A    C  
ANISOU  570  C   VAL A1046     3577   4475   3995    -51    156    -79  A    C  
ATOM    571  O   VAL A1046      -5.812  36.972   2.313  1.00 31.47      A    O  
ANISOU  571  O   VAL A1046     3553   4434   3967    -70    152    -91  A    O  
ATOM    572  CB  VAL A1046      -4.459  36.408  -0.561  1.00 30.56      A    C  
ANISOU  572  CB  VAL A1046     3491   4208   3913    -71    170   -106  A    C  
ATOM    573  CG1 VAL A1046      -5.952  36.103  -0.637  1.00 29.91      A    C  
ANISOU  573  CG1 VAL A1046     3436   4076   3851    -91    177   -109  A    C  
ATOM    574  CG2 VAL A1046      -3.973  37.023  -1.873  1.00 29.68      A    C  
ANISOU  574  CG2 VAL A1046     3386   4078   3810    -97    160   -139  A    C  
ATOM    575  N   LYS A1047      -3.776  36.090   2.656  1.00 34.72      A    N  
ANISOU  575  N   LYS A1047     3927   4916   4349     -8    168    -27  A    N  
ATOM    576  CA  LYS A1047      -4.111  35.586   3.980  1.00 37.28      A    C  
ANISOU  576  CA  LYS A1047     4220   5305   4639     16    175     23  A    C  
ATOM    577  C   LYS A1047      -4.508  36.714   4.939  1.00 35.68      A    C  
ANISOU  577  C   LYS A1047     3974   5190   4389    -17    151    -27  A    C  
ATOM    578  O   LYS A1047      -5.485  36.581   5.667  1.00 35.27      A    O  
ANISOU  578  O   LYS A1047     3915   5159   4324    -25    152    -18  A    O  
ATOM    579  CB  LYS A1047      -2.947  34.777   4.558  1.00 42.27      A    C  
ANISOU  579  CB  LYS A1047     4813   6005   5242     74    188     98  A    C  
ATOM    580  CG  LYS A1047      -3.349  33.871   5.709  1.00 47.98      A    C  
ANISOU  580  CG  LYS A1047     5512   6774   5944    110    206    187  A    C  
ATOM    581  CD  LYS A1047      -2.143  33.264   6.413  1.00 52.91      A    C  
ANISOU  581  CD  LYS A1047     6079   7495   6527    176    216    271  A    C  
ATOM    582  CE  LYS A1047      -1.253  32.476   5.468  1.00 54.38      A    C  
ANISOU  582  CE  LYS A1047     6290   7601   6767    223    239    302  A    C  
ATOM    583  NZ  LYS A1047      -2.023  31.489   4.660  1.00 58.90      A    N1+
ANISOU  583  NZ  LYS A1047     6934   8013   7430    224    275    319  A    N1+
ATOM    584  N   ASP A1048      -3.761  37.818   4.932  1.00 34.84      A    N  
ANISOU  584  N   ASP A1048     3838   5135   4262    -41    132    -90  A    N  
ATOM    585  CA  ASP A1048      -4.098  38.985   5.757  1.00 35.78      A    C  
ANISOU  585  CA  ASP A1048     3916   5325   4353    -79    117   -164  A    C  
ATOM    586  C   ASP A1048      -5.458  39.578   5.360  1.00 34.54      A    C  
ANISOU  586  C   ASP A1048     3797   5083   4243   -112    111   -210  A    C  
ATOM    587  O   ASP A1048      -6.244  39.987   6.216  1.00 34.20      A    O  
ANISOU  587  O   ASP A1048     3727   5087   4181   -126    107   -245  A    O  
ATOM    588  CB  ASP A1048      -3.028  40.077   5.634  1.00 38.30      A    C  
ANISOU  588  CB  ASP A1048     4202   5689   4661   -109    107   -231  A    C  
ATOM    589  CG  ASP A1048      -1.708  39.706   6.302  1.00 41.87      A    C  
ANISOU  589  CG  ASP A1048     4592   6271   5046    -82    109   -201  A    C  
ATOM    590  OD1 ASP A1048      -1.673  38.795   7.154  1.00 43.55      A    O  
ANISOU  590  OD1 ASP A1048     4770   6564   5210    -39    116   -130  A    O  
ATOM    591  OD2 ASP A1048      -0.697  40.352   5.965  1.00 47.44      A    O1-
ANISOU  591  OD2 ASP A1048     5276   7003   5744   -104    105   -245  A    O1-
ATOM    592  N   TYR A1049      -5.708  39.634   4.055  1.00 32.37      A    N  
ANISOU  592  N   TYR A1049     3578   4697   4024   -120    111   -212  A    N  
ATOM    593  CA  TYR A1049      -6.986  40.094   3.502  1.00 31.64      A    C  
ANISOU  593  CA  TYR A1049     3519   4528   3973   -142    106   -242  A    C  
ATOM    594  C   TYR A1049      -8.135  39.230   4.001  1.00 31.29      A    C  
ANISOU  594  C   TYR A1049     3483   4485   3918   -132    115   -208  A    C  
ATOM    595  O   TYR A1049      -9.140  39.743   4.485  1.00 29.60      A    O  
ANISOU  595  O   TYR A1049     3257   4286   3703   -147    109   -244  A    O  
ATOM    596  CB  TYR A1049      -6.920  40.058   1.968  1.00 29.71      A    C  
ANISOU  596  CB  TYR A1049     3322   4193   3774   -148    107   -232  A    C  
ATOM    597  CG  TYR A1049      -8.224  40.299   1.243  1.00 28.71      A    C  
ANISOU  597  CG  TYR A1049     3224   4001   3681   -163    103   -242  A    C  
ATOM    598  CD1 TYR A1049      -8.674  41.596   0.987  1.00 28.38      A    C  
ANISOU  598  CD1 TYR A1049     3179   3932   3671   -181     90   -284  A    C  
ATOM    599  CD2 TYR A1049      -8.988  39.231   0.772  1.00 28.18      A    C  
ANISOU  599  CD2 TYR A1049     3186   3900   3618   -158    117   -210  A    C  
ATOM    600  CE1 TYR A1049      -9.860  41.819   0.304  1.00 27.64      A    C  
ANISOU  600  CE1 TYR A1049     3103   3792   3603   -186     86   -284  A    C  
ATOM    601  CE2 TYR A1049     -10.176  39.443   0.090  1.00 27.44      A    C  
ANISOU  601  CE2 TYR A1049     3109   3770   3545   -174    113   -222  A    C  
ATOM    602  CZ  TYR A1049     -10.608  40.737  -0.147  1.00 27.26      A    C  
ANISOU  602  CZ  TYR A1049     3077   3733   3544   -183     95   -254  A    C  
ATOM    603  OH  TYR A1049     -11.785  40.953  -0.827  1.00 27.05      A    O  
ANISOU  603  OH  TYR A1049     3058   3684   3532   -189     90   -256  A    O  
ATOM    604  N   LEU A1050      -7.968  37.918   3.890  1.00 32.56      A    N  
ANISOU  604  N   LEU A1050     3663   4631   4076   -108    134   -140  A    N  
ATOM    605  CA  LEU A1050      -9.013  36.975   4.289  1.00 33.74      A    C  
ANISOU  605  CA  LEU A1050     3825   4770   4224   -105    151   -100  A    C  
ATOM    606  C   LEU A1050      -9.330  37.035   5.785  1.00 35.57      A    C  
ANISOU  606  C   LEU A1050     4006   5107   4401   -102    148    -90  A    C  
ATOM    607  O   LEU A1050     -10.444  36.696   6.179  1.00 34.68      A    O  
ANISOU  607  O   LEU A1050     3894   4998   4282   -115    154    -81  A    O  
ATOM    608  CB  LEU A1050      -8.662  35.544   3.858  1.00 32.96      A    C  
ANISOU  608  CB  LEU A1050     3756   4617   4150    -80    181    -30  A    C  
ATOM    609  CG  LEU A1050      -8.848  35.266   2.362  1.00 33.81      A    C  
ANISOU  609  CG  LEU A1050     3912   4624   4309    -96    192    -52  A    C  
ATOM    610  CD1 LEU A1050      -8.377  33.857   2.015  1.00 36.38      A    C  
ANISOU  610  CD1 LEU A1050     4261   4893   4669    -70    230     -0  A    C  
ATOM    611  CD2 LEU A1050     -10.296  35.466   1.919  1.00 31.89      A    C  
ANISOU  611  CD2 LEU A1050     3688   4348   4079   -133    190    -89  A    C  
ATOM    612  N   ARG A1051      -8.377  37.481   6.608  1.00 35.86      A    N  
ANISOU  612  N   ARG A1051     3989   5242   4392    -91    138    -98  A    N  
ATOM    613  CA  ARG A1051      -8.656  37.726   8.028  1.00 39.01      A    C  
ANISOU  613  CA  ARG A1051     4324   5769   4727    -97    133   -107  A    C  
ATOM    614  C   ARG A1051      -9.712  38.812   8.219  1.00 34.55      A    C  
ANISOU  614  C   ARG A1051     3747   5208   4169   -133    119   -200  A    C  
ATOM    615  O   ARG A1051     -10.559  38.698   9.096  1.00 31.65      A    O  
ANISOU  615  O   ARG A1051     3348   4909   3766   -142    122   -202  A    O  
ATOM    616  CB  ARG A1051      -7.395  38.110   8.808  1.00 42.34      A    C  
ANISOU  616  CB  ARG A1051     4679   6316   5090    -86    125   -116  A    C  
ATOM    617  CG  ARG A1051      -6.350  37.014   8.911  1.00 50.16      A    C  
ANISOU  617  CG  ARG A1051     5661   7337   6059    -38    139    -13  A    C  
ATOM    618  CD  ARG A1051      -5.333  37.326  10.002  1.00 56.38      A    C  
ANISOU  618  CD  ARG A1051     6360   8300   6763    -28    131    -14  A    C  
ATOM    619  NE  ARG A1051      -3.992  36.848   9.671  1.00 62.89      A    N  
ANISOU  619  NE  ARG A1051     7174   9138   7580     13    137     40  A    N  
ATOM    620  CZ  ARG A1051      -3.597  35.575   9.716  1.00 68.31      A    C  
ANISOU  620  CZ  ARG A1051     7867   9817   8269     72    155    162  A    C  
ATOM    621  NH1 ARG A1051      -4.437  34.605  10.070  1.00 69.44      A    N1+
ANISOU  621  NH1 ARG A1051     8029   9927   8425     91    175    248  A    N1+
ATOM    622  NH2 ARG A1051      -2.345  35.265   9.394  1.00 71.82      A    N  
ANISOU  622  NH2 ARG A1051     8296  10280   8709    113    160    198  A    N  
ATOM    623  N   ASP A1052      -9.658  39.865   7.407  1.00 33.16      A    N  
ANISOU  623  N   ASP A1052     3593   4962   4044   -150    108   -272  A    N  
ATOM    624  CA  ASP A1052     -10.680  40.915   7.477  1.00 31.98      A    C  
ANISOU  624  CA  ASP A1052     3434   4795   3919   -174    100   -355  A    C  
ATOM    625  C   ASP A1052     -12.021  40.479   6.887  1.00 31.85      A    C  
ANISOU  625  C   ASP A1052     3460   4708   3932   -174    103   -333  A    C  
ATOM    626  O   ASP A1052     -13.078  40.880   7.395  1.00 30.81      A    O  
ANISOU  626  O   ASP A1052     3305   4605   3793   -185    100   -377  A    O  
ATOM    627  CB  ASP A1052     -10.187  42.218   6.843  1.00 31.83      A    C  
ANISOU  627  CB  ASP A1052     3421   4717   3953   -188     93   -427  A    C  
ATOM    628  CG  ASP A1052      -9.357  43.051   7.804  1.00 34.17      A    C  
ANISOU  628  CG  ASP A1052     3653   5109   4220   -208     94   -501  A    C  
ATOM    629  OD1 ASP A1052      -9.387  42.756   9.017  1.00 34.11      A    O  
ANISOU  629  OD1 ASP A1052     3587   5227   4143   -210     96   -508  A    O  
ATOM    630  OD2 ASP A1052      -8.690  44.006   7.356  1.00 34.66      A    O1-
ANISOU  630  OD2 ASP A1052     3717   5126   4325   -227     95   -553  A    O1-
ATOM    631  N   ILE A1053     -11.992  39.648   5.845  1.00 30.72      A    N  
ANISOU  631  N   ILE A1053     3371   4482   3817   -166    111   -275  A    N  
ATOM    632  CA  ILE A1053     -13.229  39.063   5.319  1.00 31.30      A    C  
ANISOU  632  CA  ILE A1053     3476   4508   3907   -175    118   -256  A    C  
ATOM    633  C   ILE A1053     -13.864  38.169   6.393  1.00 31.94      A    C  
ANISOU  633  C   ILE A1053     3534   4658   3941   -179    132   -217  A    C  
ATOM    634  O   ILE A1053     -15.071  38.240   6.635  1.00 31.64      A    O  
ANISOU  634  O   ILE A1053     3486   4640   3895   -195    132   -240  A    O  
ATOM    635  CB  ILE A1053     -13.002  38.248   4.022  1.00 31.46      A    C  
ANISOU  635  CB  ILE A1053     3549   4441   3961   -174    131   -213  A    C  
ATOM    636  CG1 ILE A1053     -12.503  39.149   2.879  1.00 31.35      A    C  
ANISOU  636  CG1 ILE A1053     3554   4372   3986   -175    117   -244  A    C  
ATOM    637  CG2 ILE A1053     -14.283  37.528   3.616  1.00 31.99      A    C  
ANISOU  637  CG2 ILE A1053     3638   4479   4035   -193    145   -203  A    C  
ATOM    638  CD1 ILE A1053     -13.382  40.349   2.559  1.00 31.43      A    C  
ANISOU  638  CD1 ILE A1053     3554   4365   4021   -182    100   -294  A    C  
ATOM    639  N   ASP A1054     -13.042  37.345   7.041  1.00 32.00      A    N  
ANISOU  639  N   ASP A1054     3529   4710   3918   -164    145   -152  A    N  
ATOM    640  CA  ASP A1054     -13.494  36.517   8.162  1.00 33.75      A    C  
ANISOU  640  CA  ASP A1054     3721   5011   4093   -165    160    -95  A    C  
ATOM    641  C   ASP A1054     -14.048  37.356   9.312  1.00 33.64      A    C  
ANISOU  641  C   ASP A1054     3640   5115   4023   -180    144   -155  A    C  
ATOM    642  O   ASP A1054     -14.991  36.941   9.981  1.00 34.19      A    O  
ANISOU  642  O   ASP A1054     3690   5240   4061   -196    153   -136  A    O  
ATOM    643  CB  ASP A1054     -12.354  35.635   8.678  1.00 36.29      A    C  
ANISOU  643  CB  ASP A1054     4027   5370   4390   -133    176     -5  A    C  
ATOM    644  CG  ASP A1054     -12.002  34.512   7.717  1.00 39.17      A    C  
ANISOU  644  CG  ASP A1054     4452   5616   4814   -117    202     60  A    C  
ATOM    645  OD1 ASP A1054     -12.802  34.211   6.817  1.00 43.22      A    O  
ANISOU  645  OD1 ASP A1054     5012   6035   5373   -140    215     41  A    O  
ATOM    646  OD2 ASP A1054     -10.931  33.911   7.868  1.00 40.69      A    O1-
ANISOU  646  OD2 ASP A1054     4639   5816   5005    -80    215    127  A    O1-
ATOM    647  N   LEU A1055     -13.452  38.528   9.528  1.00 32.45      A    N  
ANISOU  647  N   LEU A1055     3455   5006   3865   -179    126   -232  A    N  
ATOM    648  CA  LEU A1055     -13.880  39.455  10.569  1.00 34.61      A    C  
ANISOU  648  CA  LEU A1055     3660   5390   4098   -195    116   -315  A    C  
ATOM    649  C   LEU A1055     -15.278  40.015  10.294  1.00 34.79      A    C  
ANISOU  649  C   LEU A1055     3692   5374   4153   -211    111   -380  A    C  
ATOM    650  O   LEU A1055     -16.108  40.087  11.199  1.00 35.57      A    O  
ANISOU  650  O   LEU A1055     3742   5567   4206   -225    112   -409  A    O  
ATOM    651  CB  LEU A1055     -12.863  40.590  10.701  1.00 35.33      A    C  
ANISOU  651  CB  LEU A1055     3718   5509   4195   -198    106   -396  A    C  
ATOM    652  CG  LEU A1055     -13.015  41.601  11.830  1.00 36.70      A    C  
ANISOU  652  CG  LEU A1055     3809   5805   4326   -221    103   -503  A    C  
ATOM    653  CD1 LEU A1055     -13.099  40.915  13.189  1.00 37.54      A    C  
ANISOU  653  CD1 LEU A1055     3845   6087   4332   -226    107   -461  A    C  
ATOM    654  CD2 LEU A1055     -11.845  42.576  11.773  1.00 36.03      A    C  
ANISOU  654  CD2 LEU A1055     3702   5727   4261   -231    101   -578  A    C  
ATOM    655  N   ILE A1056     -15.538  40.395   9.044  1.00 32.78      A    N  
ANISOU  655  N   ILE A1056     3491   4994   3968   -206    106   -399  A    N  
ATOM    656  CA  ILE A1056     -16.868  40.836   8.634  1.00 31.95      A    C  
ANISOU  656  CA  ILE A1056     3394   4853   3892   -211    102   -443  A    C  
ATOM    657  C   ILE A1056     -17.896  39.751   8.962  1.00 32.33      A    C  
ANISOU  657  C   ILE A1056     3442   4940   3900   -227    113   -392  A    C  
ATOM    658  O   ILE A1056     -18.971  40.036   9.508  1.00 33.93      A    O  
ANISOU  658  O   ILE A1056     3608   5205   4079   -237    111   -436  A    O  
ATOM    659  CB  ILE A1056     -16.928  41.164   7.123  1.00 31.38      A    C  
ANISOU  659  CB  ILE A1056     3378   4653   3890   -199     95   -438  A    C  
ATOM    660  CG1 ILE A1056     -16.089  42.403   6.798  1.00 30.54      A    C  
ANISOU  660  CG1 ILE A1056     3268   4500   3832   -189     87   -492  A    C  
ATOM    661  CG2 ILE A1056     -18.368  41.401   6.686  1.00 31.13      A    C  
ANISOU  661  CG2 ILE A1056     3347   4604   3875   -199     92   -463  A    C  
ATOM    662  CD1 ILE A1056     -15.943  42.688   5.314  1.00 29.57      A    C  
ANISOU  662  CD1 ILE A1056     3196   4268   3770   -179     82   -467  A    C  
ATOM    663  N   CYS A1057     -17.547  38.507   8.649  1.00 31.42      A    N  
ANISOU  663  N   CYS A1057     3366   4790   3780   -230    130   -302  A    N  
ATOM    664  CA  CYS A1057     -18.425  37.368   8.906  1.00 33.51      A    C  
ANISOU  664  CA  CYS A1057     3637   5075   4019   -253    150   -244  A    C  
ATOM    665  C   CYS A1057     -18.596  37.086  10.409  1.00 34.32      A    C  
ANISOU  665  C   CYS A1057     3677   5314   4047   -264    155   -221  A    C  
ATOM    666  O   CYS A1057     -19.723  36.968  10.890  1.00 33.17      A    O  
ANISOU  666  O   CYS A1057     3503   5227   3869   -289    159   -235  A    O  
ATOM    667  CB  CYS A1057     -17.907  36.122   8.179  1.00 33.48      A    C  
ANISOU  667  CB  CYS A1057     3691   4982   4048   -255    175   -159  A    C  
ATOM    668  SG  CYS A1057     -18.933  34.651   8.394  1.00 39.33      A    S  
ANISOU  668  SG  CYS A1057     4447   5717   4780   -294    214    -88  A    S  
ATOM    669  N   SER A1058     -17.491  36.985  11.148  1.00 34.53      A    N  
ANISOU  669  N   SER A1058     3674   5406   4039   -247    155   -183  A    N  
ATOM    670  CA  SER A1058     -17.572  36.662  12.581  1.00 36.78      A    C  
ANISOU  670  CA  SER A1058     3889   5845   4240   -256    161   -147  A    C  
ATOM    671  C   SER A1058     -18.305  37.750  13.373  1.00 35.68      A    C  
ANISOU  671  C   SER A1058     3678   5820   4057   -273    144   -258  A    C  
ATOM    672  O   SER A1058     -19.072  37.443  14.290  1.00 35.45      A    O  
ANISOU  672  O   SER A1058     3598   5904   3964   -295    151   -245  A    O  
ATOM    673  CB  SER A1058     -16.180  36.394  13.176  1.00 38.22      A    C  
ANISOU  673  CB  SER A1058     4041   6095   4385   -229    162    -84  A    C  
ATOM    674  OG  SER A1058     -15.325  37.508  13.020  1.00 42.11      A    O  
ANISOU  674  OG  SER A1058     4515   6594   4888   -217    142   -170  A    O  
ATOM    675  N   ASN A1059     -18.080  39.012  13.009  1.00 34.09      A    N  
ANISOU  675  N   ASN A1059     3471   5584   3894   -262    127   -369  A    N  
ATOM    676  CA  ASN A1059     -18.818  40.134  13.597  1.00 33.99      A    C  
ANISOU  676  CA  ASN A1059     3398   5649   3868   -274    117   -492  A    C  
ATOM    677  C   ASN A1059     -20.331  39.962  13.433  1.00 35.00      A    C  
ANISOU  677  C   ASN A1059     3530   5768   3997   -288    120   -506  A    C  
ATOM    678  O   ASN A1059     -21.096  40.212  14.366  1.00 35.48      A    O  
ANISOU  678  O   ASN A1059     3523   5953   4003   -305    120   -558  A    O  
ATOM    679  CB  ASN A1059     -18.384  41.477  12.979  1.00 34.16      A    C  
ANISOU  679  CB  ASN A1059     3430   5584   3962   -257    107   -596  A    C  
ATOM    680  CG  ASN A1059     -17.038  41.967  13.492  1.00 35.12      A    C  
ANISOU  680  CG  ASN A1059     3514   5764   4065   -258    106   -630  A    C  
ATOM    681  ND2 ASN A1059     -16.516  43.017  12.868  1.00 33.63      A    N  
ANISOU  681  ND2 ASN A1059     3344   5483   3949   -251    102   -704  A    N  
ATOM    682  OD1 ASN A1059     -16.474  41.412  14.431  1.00 36.27      A    O  
ANISOU  682  OD1 ASN A1059     3609   6041   4129   -267    109   -586  A    O  
ATOM    683  N   ALA A1060     -20.756  39.535  12.245  1.00 34.47      A    N  
ANISOU  683  N   ALA A1060     3535   5572   3987   -284    123   -465  A    N  
ATOM    684  CA  ALA A1060     -22.179  39.345  11.957  1.00 34.27      A    C  
ANISOU  684  CA  ALA A1060     3514   5543   3964   -300    126   -478  A    C  
ATOM    685  C   ALA A1060     -22.768  38.206  12.789  1.00 34.99      A    C  
ANISOU  685  C   ALA A1060     3580   5732   3983   -337    145   -407  A    C  
ATOM    686  O   ALA A1060     -23.874  38.330  13.307  1.00 35.61      A    O  
ANISOU  686  O   ALA A1060     3611   5895   4020   -357    145   -448  A    O  
ATOM    687  CB  ALA A1060     -22.401  39.096  10.466  1.00 31.80      A    C  
ANISOU  687  CB  ALA A1060     3274   5089   3717   -294    127   -451  A    C  
ATOM    688  N   LEU A1061     -22.030  37.106  12.922  1.00 36.29      A    N  
ANISOU  688  N   LEU A1061     3772   5882   4134   -344    162   -295  A    N  
ATOM    689  CA  LEU A1061     -22.482  35.977  13.734  1.00 39.31      A    C  
ANISOU  689  CA  LEU A1061     4132   6345   4458   -378    186   -205  A    C  
ATOM    690  C   LEU A1061     -22.533  36.349  15.220  1.00 41.70      A    C  
ANISOU  690  C   LEU A1061     4338   6837   4667   -386    178   -227  A    C  
ATOM    691  O   LEU A1061     -23.416  35.889  15.954  1.00 42.74      A    O  
ANISOU  691  O   LEU A1061     4427   7074   4738   -422    190   -202  A    O  
ATOM    692  CB  LEU A1061     -21.585  34.750  13.536  1.00 40.78      A    C  
ANISOU  692  CB  LEU A1061     4367   6458   4668   -372    212    -73  A    C  
ATOM    693  CG  LEU A1061     -21.378  34.162  12.130  1.00 42.05      A    C  
ANISOU  693  CG  LEU A1061     4618   6439   4918   -368    228    -43  A    C  
ATOM    694  CD1 LEU A1061     -21.025  32.682  12.240  1.00 43.53      A    C  
ANISOU  694  CD1 LEU A1061     4839   6575   5123   -379    270     89  A    C  
ATOM    695  CD2 LEU A1061     -22.579  34.344  11.216  1.00 39.20      A    C  
ANISOU  695  CD2 LEU A1061     4284   6021   4588   -397    228   -113  A    C  
ATOM    696  N   GLU A1062     -21.595  37.191  15.653  1.00 41.20      A    N  
ANISOU  696  N   GLU A1062     4234   6831   4587   -360    161   -283  A    N  
ATOM    697  CA  GLU A1062     -21.534  37.630  17.046  1.00 43.91      A    C  
ANISOU  697  CA  GLU A1062     4473   7374   4834   -372    155   -324  A    C  
ATOM    698  C   GLU A1062     -22.666  38.598  17.377  1.00 43.03      A    C  
ANISOU  698  C   GLU A1062     4306   7335   4708   -387    145   -462  A    C  
ATOM    699  O   GLU A1062     -23.342  38.440  18.388  1.00 41.96      A    O  
ANISOU  699  O   GLU A1062     4095   7358   4488   -416    149   -470  A    O  
ATOM    700  CB  GLU A1062     -20.185  38.293  17.344  1.00 45.40      A    C  
ANISOU  700  CB  GLU A1062     4630   7604   5014   -347    143   -362  A    C  
ATOM    701  CG  GLU A1062     -19.965  38.634  18.813  1.00 49.54      A    C  
ANISOU  701  CG  GLU A1062     5035   8360   5425   -365    140   -402  A    C  
ATOM    702  CD  GLU A1062     -18.694  39.433  19.058  1.00 52.98      A    C  
ANISOU  702  CD  GLU A1062     5431   8844   5851   -351    131   -470  A    C  
ATOM    703  OE1 GLU A1062     -17.802  39.448  18.180  1.00 51.60      A    O  
ANISOU  703  OE1 GLU A1062     5324   8532   5747   -324    128   -444  A    O  
ATOM    704  OE2 GLU A1062     -18.588  40.048  20.143  1.00 58.33      A    O1-
ANISOU  704  OE2 GLU A1062     6003   9709   6448   -372    128   -558  A    O1-
ATOM    705  N   TYR A1063     -22.867  39.600  16.525  1.00 42.21      A    N  
ANISOU  705  N   TYR A1063     4233   7116   4685   -364    133   -568  A    N  
ATOM    706  CA  TYR A1063     -23.852  40.645  16.801  1.00 42.48      A    C  
ANISOU  706  CA  TYR A1063     4212   7204   4722   -363    125   -708  A    C  
ATOM    707  C   TYR A1063     -25.301  40.208  16.555  1.00 42.01      A    C  
ANISOU  707  C   TYR A1063     4160   7147   4653   -381    131   -696  A    C  
ATOM    708  O   TYR A1063     -26.215  40.742  17.179  1.00 43.93      A    O  
ANISOU  708  O   TYR A1063     4332   7497   4860   -390    130   -787  A    O  
ATOM    709  CB  TYR A1063     -23.548  41.907  15.991  1.00 42.77      A    C  
ANISOU  709  CB  TYR A1063     4277   7111   4860   -326    116   -812  A    C  
ATOM    710  CG  TYR A1063     -24.432  43.069  16.378  1.00 43.45      A    C  
ANISOU  710  CG  TYR A1063     4298   7247   4963   -316    115   -961  A    C  
ATOM    711  CD1 TYR A1063     -24.195  43.790  17.548  1.00 45.39      A    C  
ANISOU  711  CD1 TYR A1063     4448   7635   5161   -329    121  -1073  A    C  
ATOM    712  CD2 TYR A1063     -25.525  43.431  15.593  1.00 44.69      A    C  
ANISOU  712  CD2 TYR A1063     4479   7321   5179   -292    111   -993  A    C  
ATOM    713  CE1 TYR A1063     -25.014  44.847  17.917  1.00 46.80      A    C  
ANISOU  713  CE1 TYR A1063     4562   7854   5364   -318    126  -1222  A    C  
ATOM    714  CE2 TYR A1063     -26.347  44.486  15.952  1.00 46.28      A    C  
ANISOU  714  CE2 TYR A1063     4617   7564   5403   -272    114  -1127  A    C  
ATOM    715  CZ  TYR A1063     -26.088  45.191  17.112  1.00 47.13      A    C  
ANISOU  715  CZ  TYR A1063     4635   7796   5476   -285    123  -1244  A    C  
ATOM    716  OH  TYR A1063     -26.904  46.240  17.463  1.00 51.06      A    O  
ANISOU  716  OH  TYR A1063     5067   8325   6007   -262    131  -1387  A    O  
ATOM    717  N   ASN A1064     -25.504  39.239  15.664  1.00 40.28      A    N  
ANISOU  717  N   ASN A1064     4018   6819   4466   -391    139   -593  A    N  
ATOM    718  CA  ASN A1064     -26.849  38.782  15.291  1.00 40.74      A    C  
ANISOU  718  CA  ASN A1064     4085   6873   4518   -416    147   -585  A    C  
ATOM    719  C   ASN A1064     -27.015  37.283  15.541  1.00 41.18      A    C  
ANISOU  719  C   ASN A1064     4162   6953   4529   -465    172   -453  A    C  
ATOM    720  O   ASN A1064     -27.183  36.516  14.596  1.00 41.43      A    O  
ANISOU  720  O   ASN A1064     4265   6869   4607   -480    187   -390  A    O  
ATOM    721  CB  ASN A1064     -27.114  39.083  13.806  1.00 39.43      A    C  
ANISOU  721  CB  ASN A1064     3989   6547   4442   -390    140   -604  A    C  
ATOM    722  CG  ASN A1064     -26.722  40.494  13.410  1.00 39.06      A    C  
ANISOU  722  CG  ASN A1064     3937   6438   4462   -336    120   -702  A    C  
ATOM    723  ND2 ASN A1064     -25.489  40.657  12.933  1.00 38.10      A    N  
ANISOU  723  ND2 ASN A1064     3864   6221   4391   -314    116   -676  A    N  
ATOM    724  OD1 ASN A1064     -27.520  41.421  13.510  1.00 38.21      A    O  
ANISOU  724  OD1 ASN A1064     3784   6364   4368   -314    113   -799  A    O  
ATOM    725  N   PRO A1065     -26.990  36.856  16.816  1.00 44.15      A    N  
ANISOU  725  N   PRO A1065     4473   7486   4815   -494    182   -409  A    N  
ATOM    726  CA  PRO A1065     -26.954  35.426  17.113  1.00 46.41      A    C  
ANISOU  726  CA  PRO A1065     4780   7780   5071   -534    212   -261  A    C  
ATOM    727  C   PRO A1065     -28.323  34.741  17.221  1.00 46.96      A    C  
ANISOU  727  C   PRO A1065     4837   7898   5107   -594    233   -239  A    C  
ATOM    728  O   PRO A1065     -28.377  33.525  17.391  1.00 48.99      A    O  
ANISOU  728  O   PRO A1065     5118   8141   5354   -634    266   -114  A    O  
ATOM    729  CB  PRO A1065     -26.269  35.400  18.480  1.00 48.53      A    C  
ANISOU  729  CB  PRO A1065     4970   8219   5250   -534    210   -219  A    C  
ATOM    730  CG  PRO A1065     -26.775  36.641  19.146  1.00 49.19      A    C  
ANISOU  730  CG  PRO A1065     4963   8444   5283   -529    187   -372  A    C  
ATOM    731  CD  PRO A1065     -27.042  37.654  18.056  1.00 46.48      A    C  
ANISOU  731  CD  PRO A1065     4664   7964   5033   -493    170   -494  A    C  
ATOM    732  N   ASP A1066     -29.412  35.501  17.114  1.00 48.73      A    N  
ANISOU  732  N   ASP A1066     5022   8175   5316   -597    218   -357  A    N  
ATOM    733  CA  ASP A1066     -30.733  34.996  17.498  1.00 51.41      A    C  
ANISOU  733  CA  ASP A1066     5321   8616   5598   -656    235   -353  A    C  
ATOM    734  C   ASP A1066     -31.398  34.144  16.429  1.00 51.05      A    C  
ANISOU  734  C   ASP A1066     5344   8445   5603   -696    260   -312  A    C  
ATOM    735  O   ASP A1066     -30.944  34.089  15.282  1.00 48.76      A    O  
ANISOU  735  O   ASP A1066     5132   7996   5397   -673    260   -308  A    O  
ATOM    736  CB  ASP A1066     -31.659  36.156  17.880  1.00 54.80      A    C  
ANISOU  736  CB  ASP A1066     5666   9169   5985   -641    212   -501  A    C  
ATOM    737  CG  ASP A1066     -31.157  36.938  19.085  1.00 58.37      A    C  
ANISOU  737  CG  ASP A1066     6029   9773   6374   -620    195   -562  A    C  
ATOM    738  OD1 ASP A1066     -30.244  36.451  19.786  1.00 57.14      A    O  
ANISOU  738  OD1 ASP A1066     5862   9670   6178   -628    202   -473  A    O  
ATOM    739  OD2 ASP A1066     -31.684  38.043  19.334  1.00 62.33      A    O1-
ANISOU  739  OD2 ASP A1066     6467  10349   6866   -593    178   -703  A    O1-
ATOM    740  N   ARG A1067     -32.480  33.478  16.824  1.00 49.88      A    N  
ANISOU  740  N   ARG A1067     5163   8385   5401   -764    284   -288  A    N  
ATOM    741  CA  ARG A1067     -33.236  32.619  15.915  1.00 49.53      A    C  
ANISOU  741  CA  ARG A1067     5172   8250   5395   -820    315   -263  A    C  
ATOM    742  C   ARG A1067     -34.180  33.391  14.986  1.00 47.44      A    C  
ANISOU  742  C   ARG A1067     4898   7978   5147   -805    294   -386  A    C  
ATOM    743  O   ARG A1067     -34.733  32.799  14.058  1.00 46.30      A    O  
ANISOU  743  O   ARG A1067     4795   7760   5036   -847    316   -384  A    O  
ATOM    744  CB  ARG A1067     -34.054  31.595  16.703  1.00 51.61      A    C  
ANISOU  744  CB  ARG A1067     5400   8616   5593   -908    354   -187  A    C  
ATOM    745  CG  ARG A1067     -35.211  32.205  17.486  1.00 53.05      A    C  
ANISOU  745  CG  ARG A1067     5480   8997   5677   -929    337   -274  A    C  
ATOM    746  CD  ARG A1067     -36.478  31.385  17.359  1.00 53.92      A    C  
ANISOU  746  CD  ARG A1067     5579   9150   5758  -1022    374   -263  A    C  
ATOM    747  NE  ARG A1067     -36.933  31.219  15.977  1.00 54.77      A    N  
ANISOU  747  NE  ARG A1067     5745   9131   5934  -1037    383   -311  A    N  
ATOM    748  CZ  ARG A1067     -37.753  32.050  15.323  1.00 55.57      A    C  
ANISOU  748  CZ  ARG A1067     5815   9270   6028  -1010    355   -434  A    C  
ATOM    749  NH1 ARG A1067     -38.223  33.163  15.894  1.00 54.46      A    N1+
ANISOU  749  NH1 ARG A1067     5590   9270   5829   -961    317   -531  A    N1+
ATOM    750  NH2 ARG A1067     -38.099  31.769  14.070  1.00 51.51      A    N  
ANISOU  750  NH2 ARG A1067     5349   8658   5565  -1031    367   -463  A    N  
ATOM    751  N   ASP A1068     -34.390  34.685  15.239  1.00 47.07      A    N  
ANISOU  751  N   ASP A1068     4793   8011   5080   -745    254   -496  A    N  
ATOM    752  CA  ASP A1068     -35.340  35.458  14.433  1.00 49.14      A    C  
ANISOU  752  CA  ASP A1068     5034   8280   5357   -718    235   -600  A    C  
ATOM    753  C   ASP A1068     -34.877  35.531  12.974  1.00 45.31      A    C  
ANISOU  753  C   ASP A1068     4628   7626   4961   -685    229   -596  A    C  
ATOM    754  O   ASP A1068     -33.676  35.478  12.705  1.00 43.52      A    O  
ANISOU  754  O   ASP A1068     4460   7285   4788   -656    228   -548  A    O  
ATOM    755  CB  ASP A1068     -35.578  36.868  14.999  1.00 54.08      A    C  
ANISOU  755  CB  ASP A1068     5581   9003   5962   -649    200   -717  A    C  
ATOM    756  CG  ASP A1068     -34.345  37.745  14.948  1.00 58.80      A    C  
ANISOU  756  CG  ASP A1068     6204   9515   6622   -576    179   -740  A    C  
ATOM    757  OD1 ASP A1068     -33.507  37.636  15.862  1.00 66.63      A    O  
ANISOU  757  OD1 ASP A1068     7181  10549   7585   -582    181   -706  A    O  
ATOM    758  OD2 ASP A1068     -34.220  38.559  14.004  1.00 61.19      A    O1-
ANISOU  758  OD2 ASP A1068     6533   9716   6997   -515    159   -789  A    O1-
ATOM    759  N   PRO A1069     -35.832  35.639  12.035  1.00 43.61      A    N  
ANISOU  759  N   PRO A1069     4407   7411   4751   -691    227   -645  A    N  
ATOM    760  CA  PRO A1069     -35.527  35.652  10.604  1.00 41.56      A    C  
ANISOU  760  CA  PRO A1069     4208   7021   4558   -670    224   -641  A    C  
ATOM    761  C   PRO A1069     -34.502  36.704  10.185  1.00 37.24      A    C  
ANISOU  761  C   PRO A1069     3689   6379   4079   -579    192   -658  A    C  
ATOM    762  O   PRO A1069     -33.665  36.427   9.333  1.00 36.01      A    O  
ANISOU  762  O   PRO A1069     3602   6101   3980   -572    196   -615  A    O  
ATOM    763  CB  PRO A1069     -36.885  35.944   9.963  1.00 42.36      A    C  
ANISOU  763  CB  PRO A1069     4259   7207   4628   -676    217   -709  A    C  
ATOM    764  CG  PRO A1069     -37.875  35.404  10.930  1.00 44.90      A    C  
ANISOU  764  CG  PRO A1069     4520   7669   4868   -745    237   -718  A    C  
ATOM    765  CD  PRO A1069     -37.289  35.648  12.283  1.00 45.40      A    C  
ANISOU  765  CD  PRO A1069     4560   7782   4909   -728    231   -702  A    C  
ATOM    766  N   GLY A1070     -34.572  37.892  10.781  1.00 36.23      A    N  
ANISOU  766  N   GLY A1070     3508   6309   3949   -514    165   -725  A    N  
ATOM    767  CA  GLY A1070     -33.621  38.962  10.492  1.00 37.20      A    C  
ANISOU  767  CA  GLY A1070     3651   6341   4142   -435    140   -749  A    C  
ATOM    768  C   GLY A1070     -32.182  38.563  10.787  1.00 36.94      A    C  
ANISOU  768  C   GLY A1070     3673   6226   4134   -441    147   -685  A    C  
ATOM    769  O   GLY A1070     -31.299  38.719   9.941  1.00 36.34      A    O  
ANISOU  769  O   GLY A1070     3656   6031   4121   -412    141   -657  A    O  
ATOM    770  N   ASP A1071     -31.954  38.037  11.988  1.00 37.56      A    N  
ANISOU  770  N   ASP A1071     3727   6385   4158   -479    160   -656  A    N  
ATOM    771  CA  ASP A1071     -30.637  37.541  12.389  1.00 38.25      A    C  
ANISOU  771  CA  ASP A1071     3853   6422   4255   -486    169   -583  A    C  
ATOM    772  C   ASP A1071     -30.181  36.383  11.502  1.00 36.38      A    C  
ANISOU  772  C   ASP A1071     3699   6067   4056   -520    194   -490  A    C  
ATOM    773  O   ASP A1071     -29.026  36.341  11.078  1.00 34.76      A    O  
ANISOU  773  O   ASP A1071     3546   5759   3901   -493    192   -452  A    O  
ATOM    774  CB  ASP A1071     -30.639  37.091  13.857  1.00 40.39      A    C  
ANISOU  774  CB  ASP A1071     4069   6831   4446   -522    182   -554  A    C  
ATOM    775  CG  ASP A1071     -30.515  38.255  14.832  1.00 43.21      A    C  
ANISOU  775  CG  ASP A1071     4348   7297   4773   -485    160   -649  A    C  
ATOM    776  OD1 ASP A1071     -30.920  39.386  14.493  1.00 45.57      A    O  
ANISOU  776  OD1 ASP A1071     4622   7581   5109   -437    142   -751  A    O  
ATOM    777  OD2 ASP A1071     -30.000  38.033  15.948  1.00 44.48      A    O1-
ANISOU  777  OD2 ASP A1071     4467   7558   4875   -502    167   -620  A    O1-
ATOM    778  N   ARG A1072     -31.084  35.449  11.217  1.00 36.32      A    N  
ANISOU  778  N   ARG A1072     3699   6073   4028   -581    220   -464  A    N  
ATOM    779  CA  ARG A1072     -30.730  34.285  10.402  1.00 38.24      A    C  
ANISOU  779  CA  ARG A1072     4013   6201   4315   -623    252   -392  A    C  
ATOM    780  C   ARG A1072     -30.385  34.671   8.961  1.00 35.80      A    C  
ANISOU  780  C   ARG A1072     3750   5779   4068   -590    239   -421  A    C  
ATOM    781  O   ARG A1072     -29.514  34.053   8.348  1.00 33.30      A    O  
ANISOU  781  O   ARG A1072     3496   5352   3802   -594    257   -372  A    O  
ATOM    782  CB  ARG A1072     -31.841  33.228  10.441  1.00 42.47      A    C  
ANISOU  782  CB  ARG A1072     4539   6778   4816   -709    291   -372  A    C  
ATOM    783  CG  ARG A1072     -31.821  32.413  11.723  1.00 46.21      A    C  
ANISOU  783  CG  ARG A1072     4991   7320   5245   -754    319   -293  A    C  
ATOM    784  CD  ARG A1072     -32.925  31.371  11.785  1.00 49.71      A    C  
ANISOU  784  CD  ARG A1072     5426   7800   5661   -847    363   -271  A    C  
ATOM    785  NE  ARG A1072     -32.754  30.486  12.942  1.00 53.07      A    N  
ANISOU  785  NE  ARG A1072     5839   8268   6056   -891    397   -165  A    N  
ATOM    786  CZ  ARG A1072     -33.691  29.677  13.438  1.00 57.51      A    C  
ANISOU  786  CZ  ARG A1072     6375   8898   6578   -974    434   -132  A    C  
ATOM    787  NH1 ARG A1072     -34.907  29.619  12.900  1.00 58.92      A    N1+
ANISOU  787  NH1 ARG A1072     6532   9118   6736  -1029    444   -207  A    N1+
ATOM    788  NH2 ARG A1072     -33.411  28.918  14.494  1.00 58.90      A    N  
ANISOU  788  NH2 ARG A1072     6538   9110   6728  -1003    464    -15  A    N  
ATOM    789  N   LEU A1073     -31.062  35.694   8.434  1.00 34.81      A    N  
ANISOU  789  N   LEU A1073     3592   5691   3941   -551    210   -497  A    N  
ATOM    790  CA  LEU A1073     -30.772  36.214   7.097  1.00 33.48      A    C  
ANISOU  790  CA  LEU A1073     3455   5440   3825   -513    194   -517  A    C  
ATOM    791  C   LEU A1073     -29.360  36.802   7.019  1.00 32.43      A    C  
ANISOU  791  C   LEU A1073     3359   5218   3745   -456    176   -497  A    C  
ATOM    792  O   LEU A1073     -28.587  36.434   6.140  1.00 31.45      A    O  
ANISOU  792  O   LEU A1073     3289   4997   3663   -456    183   -463  A    O  
ATOM    793  CB  LEU A1073     -31.803  37.270   6.685  1.00 32.80      A    C  
ANISOU  793  CB  LEU A1073     3314   5423   3726   -472    166   -587  A    C  
ATOM    794  CG  LEU A1073     -31.616  37.970   5.332  1.00 32.87      A    C  
ANISOU  794  CG  LEU A1073     3338   5369   3780   -423    146   -595  A    C  
ATOM    795  CD1 LEU A1073     -31.522  36.967   4.191  1.00 31.68      A    C  
ANISOU  795  CD1 LEU A1073     3230   5170   3635   -477    169   -565  A    C  
ATOM    796  CD2 LEU A1073     -32.744  38.966   5.096  1.00 33.11      A    C  
ANISOU  796  CD2 LEU A1073     3303   5482   3795   -375    123   -648  A    C  
ATOM    797  N   ILE A1074     -29.027  37.711   7.931  1.00 33.41      A    N  
ANISOU  797  N   ILE A1074     3448   5381   3863   -412    155   -527  A    N  
ATOM    798  CA  ILE A1074     -27.711  38.356   7.899  1.00 33.24      A    C  
ANISOU  798  CA  ILE A1074     3453   5287   3890   -364    140   -520  A    C  
ATOM    799  C   ILE A1074     -26.580  37.347   8.173  1.00 32.99      A    C  
ANISOU  799  C   ILE A1074     3467   5205   3861   -390    161   -442  A    C  
ATOM    800  O   ILE A1074     -25.514  37.444   7.564  1.00 31.82      A    O  
ANISOU  800  O   ILE A1074     3362   4969   3757   -366    157   -418  A    O  
ATOM    801  CB  ILE A1074     -27.628  39.589   8.838  1.00 33.87      A    C  
ANISOU  801  CB  ILE A1074     3477   5423   3967   -320    120   -589  A    C  
ATOM    802  CG1 ILE A1074     -26.344  40.385   8.558  1.00 33.37      A    C  
ANISOU  802  CG1 ILE A1074     3441   5273   3962   -277    107   -595  A    C  
ATOM    803  CG2 ILE A1074     -27.721  39.178  10.304  1.00 34.76      A    C  
ANISOU  803  CG2 ILE A1074     3543   5651   4012   -352    131   -587  A    C  
ATOM    804  CD1 ILE A1074     -26.278  41.726   9.268  1.00 33.47      A    C  
ANISOU  804  CD1 ILE A1074     3401   5319   3995   -237     94   -682  A    C  
ATOM    805  N   ARG A1075     -26.816  36.373   9.053  1.00 34.17      A    N  
ANISOU  805  N   ARG A1075     3604   5413   3963   -434    185   -396  A    N  
ATOM    806  CA  ARG A1075     -25.830  35.304   9.289  1.00 35.56      A    C  
ANISOU  806  CA  ARG A1075     3821   5539   4150   -451    210   -304  A    C  
ATOM    807  C   ARG A1075     -25.609  34.452   8.033  1.00 35.60      A    C  
ANISOU  807  C   ARG A1075     3892   5423   4211   -472    236   -271  A    C  
ATOM    808  O   ARG A1075     -24.477  34.078   7.721  1.00 34.62      A    O  
ANISOU  808  O   ARG A1075     3810   5216   4126   -454    244   -223  A    O  
ATOM    809  CB  ARG A1075     -26.236  34.401  10.460  1.00 37.31      A    C  
ANISOU  809  CB  ARG A1075     4011   5847   4317   -494    237   -245  A    C  
ATOM    810  CG  ARG A1075     -26.089  35.038  11.835  1.00 38.96      A    C  
ANISOU  810  CG  ARG A1075     4151   6190   4462   -477    219   -262  A    C  
ATOM    811  CD  ARG A1075     -25.895  33.984  12.918  1.00 41.72      A    C  
ANISOU  811  CD  ARG A1075     4480   6608   4763   -508    247   -158  A    C  
ATOM    812  NE  ARG A1075     -26.929  32.947  12.911  1.00 42.66      A    N  
ANISOU  812  NE  ARG A1075     4608   6731   4870   -571    282   -113  A    N  
ATOM    813  CZ  ARG A1075     -28.138  33.065  13.459  1.00 45.20      A    C  
ANISOU  813  CZ  ARG A1075     4873   7168   5131   -610    282   -153  A    C  
ATOM    814  NH1 ARG A1075     -28.506  34.187  14.066  1.00 45.14      A    N1+
ANISOU  814  NH1 ARG A1075     4796   7280   5073   -586    249   -245  A    N1+
ATOM    815  NH2 ARG A1075     -28.995  32.050  13.395  1.00 46.83      A    N  
ANISOU  815  NH2 ARG A1075     5091   7369   5332   -676    320   -108  A    N  
ATOM    816  N   HIS A1076     -26.686  34.146   7.313  1.00 34.19      A    N  
ANISOU  816  N   HIS A1076     3715   5243   4030   -512    248   -302  A    N  
ATOM    817  CA  HIS A1076     -26.561  33.409   6.057  1.00 34.45      A    C  
ANISOU  817  CA  HIS A1076     3799   5179   4111   -541    273   -294  A    C  
ATOM    818  C   HIS A1076     -25.769  34.192   5.032  1.00 32.77      A    C  
ANISOU  818  C   HIS A1076     3609   4903   3936   -490    246   -319  A    C  
ATOM    819  O   HIS A1076     -24.903  33.638   4.350  1.00 32.27      A    O  
ANISOU  819  O   HIS A1076     3591   4751   3916   -492    263   -290  A    O  
ATOM    820  CB  HIS A1076     -27.934  33.039   5.500  1.00 34.73      A    C  
ANISOU  820  CB  HIS A1076     3815   5256   4121   -598    290   -339  A    C  
ATOM    821  CG  HIS A1076     -27.875  32.101   4.319  1.00 34.84      A    C  
ANISOU  821  CG  HIS A1076     3872   5188   4178   -647    326   -343  A    C  
ATOM    822  CD2 HIS A1076     -27.814  30.710   4.260  1.00 36.03      A    C  
ANISOU  822  CD2 HIS A1076     4057   5268   4362   -711    385   -308  A    C  
ATOM    823  ND1 HIS A1076     -27.865  32.540   3.042  1.00 35.88      A    N  
ANISOU  823  ND1 HIS A1076     4007   5302   4322   -634    311   -387  A    N  
ATOM    824  CE1 HIS A1076     -27.801  31.480   2.209  1.00 35.36      A    C  
ANISOU  824  CE1 HIS A1076     3972   5172   4288   -691    356   -395  A    C  
ATOM    825  NE2 HIS A1076     -27.767  30.362   2.955  1.00 34.86      A    N  
ANISOU  825  NE2 HIS A1076     3931   5066   4245   -737    404   -350  A    N  
ATOM    826  N   ARG A1077     -26.056  35.490   4.926  1.00 31.21      A    N  
ANISOU  826  N   ARG A1077     3378   4750   3728   -446    205   -370  A    N  
ATOM    827  CA  ARG A1077     -25.335  36.380   4.013  1.00 30.76      A    C  
ANISOU  827  CA  ARG A1077     3338   4638   3710   -398    180   -384  A    C  
ATOM    828  C   ARG A1077     -23.862  36.540   4.388  1.00 31.01      A    C  
ANISOU  828  C   ARG A1077     3396   4615   3770   -364    174   -350  A    C  
ATOM    829  O   ARG A1077     -23.000  36.645   3.509  1.00 30.02      A    O  
ANISOU  829  O   ARG A1077     3304   4420   3682   -348    170   -338  A    O  
ATOM    830  CB  ARG A1077     -25.991  37.758   3.994  1.00 31.54      A    C  
ANISOU  830  CB  ARG A1077     3391   4788   3804   -353    146   -436  A    C  
ATOM    831  CG  ARG A1077     -27.329  37.784   3.279  1.00 30.87      A    C  
ANISOU  831  CG  ARG A1077     3276   4759   3695   -370    144   -467  A    C  
ATOM    832  CD  ARG A1077     -28.089  39.056   3.589  1.00 31.05      A    C  
ANISOU  832  CD  ARG A1077     3243   4841   3713   -318    116   -513  A    C  
ATOM    833  NE  ARG A1077     -29.178  39.266   2.640  1.00 32.39      A    N  
ANISOU  833  NE  ARG A1077     3379   5061   3864   -314    109   -530  A    N  
ATOM    834  CZ  ARG A1077     -30.059  40.258   2.706  1.00 32.77      A    C  
ANISOU  834  CZ  ARG A1077     3374   5168   3909   -266     90   -564  A    C  
ATOM    835  NH1 ARG A1077     -29.999  41.156   3.683  1.00 30.88      A    N1+
ANISOU  835  NH1 ARG A1077     3109   4933   3692   -220     78   -598  A    N1+
ATOM    836  NH2 ARG A1077     -31.013  40.349   1.783  1.00 33.80      A    N  
ANISOU  836  NH2 ARG A1077     3469   5358   4014   -261     84   -567  A    N  
ATOM    837  N   ALA A1078     -23.595  36.579   5.691  1.00 30.01      A    N  
ANISOU  837  N   ALA A1078     3246   4537   3618   -358    173   -337  A    N  
ATOM    838  CA  ALA A1078     -22.236  36.655   6.222  1.00 31.21      A    C  
ANISOU  838  CA  ALA A1078     3409   4669   3780   -330    170   -305  A    C  
ATOM    839  C   ALA A1078     -21.422  35.443   5.798  1.00 30.90      A    C  
ANISOU  839  C   ALA A1078     3418   4553   3767   -345    200   -236  A    C  
ATOM    840  O   ALA A1078     -20.312  35.591   5.292  1.00 30.27      A    O  
ANISOU  840  O   ALA A1078     3364   4415   3719   -319    195   -223  A    O  
ATOM    841  CB  ALA A1078     -22.268  36.761   7.744  1.00 32.05      A    C  
ANISOU  841  CB  ALA A1078     3465   4876   3836   -330    168   -301  A    C  
ATOM    842  N   CYS A1079     -21.982  34.250   5.996  1.00 33.24      A    N  
ANISOU  842  N   CYS A1079     3725   4847   4056   -387    235   -195  A    N  
ATOM    843  CA  CYS A1079     -21.315  33.009   5.607  1.00 34.68      A    C  
ANISOU  843  CA  CYS A1079     3955   4941   4280   -400    274   -134  A    C  
ATOM    844  C   CYS A1079     -21.154  32.913   4.090  1.00 33.25      A    C  
ANISOU  844  C   CYS A1079     3811   4678   4145   -409    280   -169  A    C  
ATOM    845  O   CYS A1079     -20.144  32.401   3.608  1.00 31.97      A    O  
ANISOU  845  O   CYS A1079     3681   4440   4022   -395    297   -141  A    O  
ATOM    846  CB  CYS A1079     -22.075  31.781   6.136  1.00 39.31      A    C  
ANISOU  846  CB  CYS A1079     4542   5530   4860   -452    319    -87  A    C  
ATOM    847  SG  CYS A1079     -21.990  31.572   7.935  1.00 47.99      A    S  
ANISOU  847  SG  CYS A1079     5596   6732   5905   -443    322     -9  A    S  
ATOM    848  N   ALA A1080     -22.153  33.401   3.353  1.00 31.89      A    N  
ANISOU  848  N   ALA A1080     3624   4533   3958   -430    266   -232  A    N  
ATOM    849  CA  ALA A1080     -22.102  33.452   1.888  1.00 32.03      A    C  
ANISOU  849  CA  ALA A1080     3660   4507   4000   -440    267   -268  A    C  
ATOM    850  C   ALA A1080     -21.007  34.398   1.387  1.00 30.99      A    C  
ANISOU  850  C   ALA A1080     3537   4350   3887   -388    234   -270  A    C  
ATOM    851  O   ALA A1080     -20.339  34.094   0.400  1.00 30.66      A    O  
ANISOU  851  O   ALA A1080     3520   4254   3873   -390    245   -272  A    O  
ATOM    852  CB  ALA A1080     -23.456  33.857   1.315  1.00 30.75      A    C  
ANISOU  852  CB  ALA A1080     3465   4409   3806   -467    256   -324  A    C  
ATOM    853  N   LEU A1081     -20.826  35.533   2.061  1.00 31.07      A    N  
ANISOU  853  N   LEU A1081     3521   4399   3883   -347    199   -277  A    N  
ATOM    854  CA  LEU A1081     -19.744  36.479   1.728  1.00 31.54      A    C  
ANISOU  854  CA  LEU A1081     3587   4431   3963   -305    173   -278  A    C  
ATOM    855  C   LEU A1081     -18.388  35.806   1.873  1.00 31.59      A    C  
ANISOU  855  C   LEU A1081     3622   4389   3991   -294    189   -235  A    C  
ATOM    856  O   LEU A1081     -17.539  35.903   0.987  1.00 29.24      A    O  
ANISOU  856  O   LEU A1081     3345   4047   3717   -283    186   -233  A    O  
ATOM    857  CB  LEU A1081     -19.789  37.719   2.630  1.00 32.37      A    C  
ANISOU  857  CB  LEU A1081     3657   4583   4059   -272    142   -304  A    C  
ATOM    858  CG  LEU A1081     -18.642  38.736   2.494  1.00 33.78      A    C  
ANISOU  858  CG  LEU A1081     3837   4731   4264   -238    122   -311  A    C  
ATOM    859  CD1 LEU A1081     -18.800  39.557   1.226  1.00 34.65      A    C  
ANISOU  859  CD1 LEU A1081     3952   4807   4404   -226    106   -324  A    C  
ATOM    860  CD2 LEU A1081     -18.576  39.649   3.707  1.00 35.80      A    C  
ANISOU  860  CD2 LEU A1081     4054   5037   4510   -219    108   -346  A    C  
ATOM    861  N   ARG A1082     -18.196  35.145   3.011  1.00 32.46      A    N  
ANISOU  861  N   ARG A1082     3727   4520   4087   -293    206   -195  A    N  
ATOM    862  CA  ARG A1082     -16.962  34.424   3.307  1.00 33.72      A    C  
ANISOU  862  CA  ARG A1082     3904   4644   4262   -273    224   -140  A    C  
ATOM    863  C   ARG A1082     -16.718  33.299   2.301  1.00 32.01      A    C  
ANISOU  863  C   ARG A1082     3728   4343   4089   -291    261   -125  A    C  
ATOM    864  O   ARG A1082     -15.644  33.208   1.706  1.00 30.17      A    O  
ANISOU  864  O   ARG A1082     3513   4066   3882   -269    264   -117  A    O  
ATOM    865  CB  ARG A1082     -17.022  33.864   4.734  1.00 36.90      A    C  
ANISOU  865  CB  ARG A1082     4284   5102   4633   -269    238    -85  A    C  
ATOM    866  CG  ARG A1082     -15.793  33.075   5.154  1.00 41.53      A    C  
ANISOU  866  CG  ARG A1082     4880   5667   5233   -238    259    -10  A    C  
ATOM    867  CD  ARG A1082     -15.723  32.911   6.663  1.00 47.17      A    C  
ANISOU  867  CD  ARG A1082     5550   6474   5896   -224    260     47  A    C  
ATOM    868  NE  ARG A1082     -14.479  32.263   7.079  1.00 52.11      A    N  
ANISOU  868  NE  ARG A1082     6172   7099   6529   -182    276    130  A    N  
ATOM    869  CZ  ARG A1082     -14.241  30.955   7.005  1.00 56.14      A    C  
ANISOU  869  CZ  ARG A1082     6711   7537   7083   -173    321    211  A    C  
ATOM    870  NH1 ARG A1082     -15.164  30.113   6.543  1.00 58.75      A    N1+
ANISOU  870  NH1 ARG A1082     7076   7786   7457   -214    359    214  A    N1+
ATOM    871  NH2 ARG A1082     -13.066  30.481   7.404  1.00 56.65      A    N  
ANISOU  871  NH2 ARG A1082     6764   7609   7151   -122    332    291  A    N  
ATOM    872  N   ASP A1083     -17.725  32.453   2.105  1.00 32.21      A    N  
ANISOU  872  N   ASP A1083     3763   4349   4123   -336    294   -132  A    N  
ATOM    873  CA  ASP A1083     -17.638  31.367   1.131  1.00 33.13      A    C  
ANISOU  873  CA  ASP A1083     3912   4384   4288   -364    338   -140  A    C  
ATOM    874  C   ASP A1083     -17.328  31.887  -0.275  1.00 31.34      A    C  
ANISOU  874  C   ASP A1083     3691   4146   4069   -367    322   -196  A    C  
ATOM    875  O   ASP A1083     -16.538  31.285  -0.998  1.00 29.64      A    O  
ANISOU  875  O   ASP A1083     3498   3873   3893   -364    346   -200  A    O  
ATOM    876  CB  ASP A1083     -18.933  30.552   1.102  1.00 34.85      A    C  
ANISOU  876  CB  ASP A1083     4132   4598   4509   -427    375   -158  A    C  
ATOM    877  CG  ASP A1083     -19.158  29.739   2.378  1.00 37.47      A    C  
ANISOU  877  CG  ASP A1083     4464   4926   4847   -433    406    -87  A    C  
ATOM    878  OD1 ASP A1083     -18.230  29.611   3.204  1.00 39.00      A    O  
ANISOU  878  OD1 ASP A1083     4656   5115   5045   -387    405    -16  A    O  
ATOM    879  OD2 ASP A1083     -20.279  29.230   2.554  1.00 39.77      A    O1-
ANISOU  879  OD2 ASP A1083     4748   5229   5131   -488    432    -99  A    O1-
ATOM    880  N   THR A1084     -17.948  33.002  -0.655  1.00 30.15      A    N  
ANISOU  880  N   THR A1084     3517   4055   3883   -368    282   -235  A    N  
ATOM    881  CA  THR A1084     -17.751  33.560  -1.995  1.00 29.62      A    C  
ANISOU  881  CA  THR A1084     3445   3994   3814   -371    264   -272  A    C  
ATOM    882  C   THR A1084     -16.331  34.096  -2.158  1.00 28.39      A    C  
ANISOU  882  C   THR A1084     3299   3815   3672   -327    245   -250  A    C  
ATOM    883  O   THR A1084     -15.687  33.843  -3.183  1.00 29.15      A    O  
ANISOU  883  O   THR A1084     3404   3887   3783   -333    255   -265  A    O  
ATOM    884  CB  THR A1084     -18.781  34.667  -2.317  1.00 29.18      A    C  
ANISOU  884  CB  THR A1084     3355   4008   3721   -372    228   -300  A    C  
ATOM    885  CG2 THR A1084     -18.543  35.249  -3.711  1.00 28.72      A    C  
ANISOU  885  CG2 THR A1084     3286   3967   3656   -371    211   -317  A    C  
ATOM    886  OG1 THR A1084     -20.100  34.115  -2.261  1.00 28.93      A    O  
ANISOU  886  OG1 THR A1084     3309   4012   3669   -417    248   -327  A    O  
ATOM    887  N   ALA A1085     -15.845  34.830  -1.159  1.00 26.78      A    N  
ANISOU  887  N   ALA A1085     3085   3630   3458   -290    218   -223  A    N  
ATOM    888  CA  ALA A1085     -14.474  35.350  -1.185  1.00 27.41      A    C  
ANISOU  888  CA  ALA A1085     3168   3698   3548   -255    202   -207  A    C  
ATOM    889  C   ALA A1085     -13.461  34.202  -1.315  1.00 27.58      A    C  
ANISOU  889  C   ALA A1085     3212   3670   3596   -245    236   -180  A    C  
ATOM    890  O   ALA A1085     -12.569  34.248  -2.162  1.00 27.67      A    O  
ANISOU  890  O   ALA A1085     3229   3662   3619   -238    236   -188  A    O  
ATOM    891  CB  ALA A1085     -14.189  36.178   0.066  1.00 26.11      A    C  
ANISOU  891  CB  ALA A1085     2981   3573   3366   -227    178   -195  A    C  
ATOM    892  N   TYR A1086     -13.621  33.173  -0.484  1.00 28.20      A    N  
ANISOU  892  N   TYR A1086     3298   3727   3686   -244    268   -144  A    N  
ATOM    893  CA  TYR A1086     -12.747  32.000  -0.511  1.00 29.79      A    C  
ANISOU  893  CA  TYR A1086     3519   3870   3928   -225    309   -110  A    C  
ATOM    894  C   TYR A1086     -12.814  31.224  -1.839  1.00 30.03      A    C  
ANISOU  894  C   TYR A1086     3570   3840   3998   -257    344   -155  A    C  
ATOM    895  O   TYR A1086     -11.786  30.764  -2.331  1.00 30.60      A    O  
ANISOU  895  O   TYR A1086     3651   3874   4101   -235    363   -154  A    O  
ATOM    896  CB  TYR A1086     -13.049  31.066   0.671  1.00 32.14      A    C  
ANISOU  896  CB  TYR A1086     3820   4154   4238   -219    340    -47  A    C  
ATOM    897  CG  TYR A1086     -12.350  31.437   1.967  1.00 33.41      A    C  
ANISOU  897  CG  TYR A1086     3952   4379   4363   -172    319     13  A    C  
ATOM    898  CD1 TYR A1086     -12.850  32.435   2.794  1.00 33.85      A    C  
ANISOU  898  CD1 TYR A1086     3975   4520   4364   -176    281      1  A    C  
ATOM    899  CD2 TYR A1086     -11.191  30.779   2.370  1.00 36.41      A    C  
ANISOU  899  CD2 TYR A1086     4330   4741   4761   -122    338     80  A    C  
ATOM    900  CE1 TYR A1086     -12.225  32.772   3.982  1.00 33.46      A    C  
ANISOU  900  CE1 TYR A1086     3890   4549   4274   -143    265     42  A    C  
ATOM    901  CE2 TYR A1086     -10.555  31.108   3.563  1.00 36.92      A    C  
ANISOU  901  CE2 TYR A1086     4356   4891   4779    -83    319    135  A    C  
ATOM    902  CZ  TYR A1086     -11.077  32.107   4.364  1.00 34.96      A    C  
ANISOU  902  CZ  TYR A1086     4072   4738   4470    -98    282    112  A    C  
ATOM    903  OH  TYR A1086     -10.454  32.443   5.549  1.00 35.20      A    O  
ANISOU  903  OH  TYR A1086     4054   4873   4447    -67    264    152  A    O  
ATOM    904  N   ALA A1087     -14.009  31.089  -2.412  1.00 29.89      A    N  
ANISOU  904  N   ALA A1087     3552   3828   3976   -310    354   -204  A    N  
ATOM    905  CA  ALA A1087     -14.177  30.410  -3.705  1.00 31.22      A    C  
ANISOU  905  CA  ALA A1087     3726   3965   4171   -352    389   -266  A    C  
ATOM    906  C   ALA A1087     -13.508  31.174  -4.861  1.00 31.19      A    C  
ANISOU  906  C   ALA A1087     3707   3999   4143   -347    360   -301  A    C  
ATOM    907  O   ALA A1087     -12.872  30.567  -5.732  1.00 31.01      A    O  
ANISOU  907  O   ALA A1087     3687   3946   4146   -355    389   -336  A    O  
ATOM    908  CB  ALA A1087     -15.653  30.180  -4.001  1.00 31.11      A    C  
ANISOU  908  CB  ALA A1087     3703   3976   4140   -415    404   -313  A    C  
ATOM    909  N   ILE A1088     -13.644  32.499  -4.869  1.00 29.88      A    N  
ANISOU  909  N   ILE A1088     3522   3897   3931   -333    307   -291  A    N  
ATOM    910  CA  ILE A1088     -12.981  33.325  -5.879  1.00 29.43      A    C  
ANISOU  910  CA  ILE A1088     3450   3878   3853   -328    279   -305  A    C  
ATOM    911  C   ILE A1088     -11.463  33.187  -5.759  1.00 29.82      A    C  
ANISOU  911  C   ILE A1088     3508   3896   3923   -289    282   -281  A    C  
ATOM    912  O   ILE A1088     -10.771  32.957  -6.750  1.00 29.28      A    O  
ANISOU  912  O   ILE A1088     3434   3831   3858   -295    293   -308  A    O  
ATOM    913  CB  ILE A1088     -13.386  34.817  -5.781  1.00 28.36      A    C  
ANISOU  913  CB  ILE A1088     3295   3798   3683   -315    228   -285  A    C  
ATOM    914  CG1 ILE A1088     -14.851  34.998  -6.202  1.00 28.52      A    C  
ANISOU  914  CG1 ILE A1088     3294   3866   3675   -349    222   -311  A    C  
ATOM    915  CG2 ILE A1088     -12.485  35.673  -6.665  1.00 27.21      A    C  
ANISOU  915  CG2 ILE A1088     3136   3676   3525   -305    202   -278  A    C  
ATOM    916  CD1 ILE A1088     -15.410  36.385  -5.935  1.00 27.33      A    C  
ANISOU  916  CD1 ILE A1088     3124   3754   3506   -326    179   -287  A    C  
ATOM    917  N   ILE A1089     -10.957  33.313  -4.537  1.00 30.64      A    N  
ANISOU  917  N   ILE A1089     3620   3988   4034   -248    273   -233  A    N  
ATOM    918  CA  ILE A1089      -9.527  33.188  -4.278  1.00 31.34      A    C  
ANISOU  918  CA  ILE A1089     3708   4064   4134   -206    275   -206  A    C  
ATOM    919  C   ILE A1089      -9.022  31.788  -4.669  1.00 32.55      A    C  
ANISOU  919  C   ILE A1089     3876   4157   4334   -199    328   -215  A    C  
ATOM    920  O   ILE A1089      -7.991  31.663  -5.328  1.00 31.28      A    O  
ANISOU  920  O   ILE A1089     3709   3995   4182   -184    333   -230  A    O  
ATOM    921  CB  ILE A1089      -9.178  33.570  -2.812  1.00 31.53      A    C  
ANISOU  921  CB  ILE A1089     3724   4110   4143   -168    257   -155  A    C  
ATOM    922  CG1AILE A1089      -9.203  35.096  -2.664  0.50 31.35      A    C  
ANISOU  922  CG1AILE A1089     3683   4140   4087   -174    210   -165  A    C  
ATOM    923  CG1BILE A1089      -9.052  35.090  -2.650  0.50 31.99      A    C  
ANISOU  923  CG1BILE A1089     3763   4221   4168   -170    210   -163  A    C  
ATOM    924  CG2AILE A1089      -7.810  33.037  -2.410  0.50 31.95      A    C  
ANISOU  924  CG2AILE A1089     3772   4158   4209   -122    271   -117  A    C  
ATOM    925  CG2BILE A1089      -7.846  32.961  -2.399  0.50 32.00      A    C  
ANISOU  925  CG2BILE A1089     3779   4161   4217   -122    274   -116  A    C  
ATOM    926  CD1AILE A1089      -9.337  35.583  -1.236  0.50 30.77      A    C  
ANISOU  926  CD1AILE A1089     3592   4105   3992   -156    194   -142  A    C  
ATOM    927  CD1BILE A1089     -10.192  35.897  -3.227  0.50 32.01      A    C  
ANISOU  927  CD1BILE A1089     3763   4238   4161   -204    190   -192  A    C  
ATOM    928  N   LYS A1090      -9.765  30.748  -4.308  1.00 34.90      A    N  
ANISOU  928  N   LYS A1090     4189   4400   4668   -212    369   -212  A    N  
ATOM    929  CA  LYS A1090      -9.388  29.377  -4.678  1.00 37.63      A    C  
ANISOU  929  CA  LYS A1090     4551   4665   5081   -207    429   -227  A    C  
ATOM    930  C   LYS A1090      -9.232  29.210  -6.190  1.00 36.66      A    C  
ANISOU  930  C   LYS A1090     4418   4548   4963   -244    445   -312  A    C  
ATOM    931  O   LYS A1090      -8.317  28.527  -6.647  1.00 34.58      A    O  
ANISOU  931  O   LYS A1090     4153   4244   4739   -222    479   -332  A    O  
ATOM    932  CB  LYS A1090     -10.414  28.364  -4.160  1.00 41.05      A    C  
ANISOU  932  CB  LYS A1090     5004   5034   5558   -235    477   -218  A    C  
ATOM    933  CG  LYS A1090     -10.000  26.907  -4.349  1.00 45.47      A    C  
ANISOU  933  CG  LYS A1090     5582   5484   6209   -223    551   -224  A    C  
ATOM    934  CD  LYS A1090     -11.078  25.949  -3.853  1.00 48.56      A    C  
ANISOU  934  CD  LYS A1090     5995   5804   6651   -262    603   -212  A    C  
ATOM    935  CE  LYS A1090     -10.629  24.496  -3.956  1.00 52.33      A    C  
ANISOU  935  CE  LYS A1090     6493   6150   7240   -246    685   -210  A    C  
ATOM    936  NZ  LYS A1090     -11.698  23.561  -3.501  1.00 53.98      A    N1+
ANISOU  936  NZ  LYS A1090     6722   6278   7507   -293    742   -199  A    N1+
ATOM    937  N   GLU A1091     -10.132  29.821  -6.956  1.00 36.07      A    N  
ANISOU  937  N   GLU A1091     4328   4532   4843   -298    424   -361  A    N  
ATOM    938  CA  GLU A1091     -10.112  29.694  -8.411  1.00 39.84      A    C  
ANISOU  938  CA  GLU A1091     4783   5047   5308   -342    437   -442  A    C  
ATOM    939  C   GLU A1091      -9.116  30.615  -9.104  1.00 38.04      A    C  
ANISOU  939  C   GLU A1091     4531   4887   5036   -325    397   -439  A    C  
ATOM    940  O   GLU A1091      -8.623  30.280 -10.180  1.00 39.88      A    O  
ANISOU  940  O   GLU A1091     4743   5141   5267   -344    418   -497  A    O  
ATOM    941  CB  GLU A1091     -11.507  29.940  -9.002  1.00 44.60      A    C  
ANISOU  941  CB  GLU A1091     5366   5708   5869   -408    432   -490  A    C  
ATOM    942  CG  GLU A1091     -12.417  28.727  -8.954  1.00 52.21      A    C  
ANISOU  942  CG  GLU A1091     6341   6614   6880   -455    493   -542  A    C  
ATOM    943  CD  GLU A1091     -13.668  28.897  -9.794  1.00 60.75      A    C  
ANISOU  943  CD  GLU A1091     7388   7782   7909   -528    490   -608  A    C  
ATOM    944  OE1 GLU A1091     -14.312  29.965  -9.696  1.00 63.08      A    O  
ANISOU  944  OE1 GLU A1091     7666   8157   8143   -524    437   -573  A    O  
ATOM    945  OE2 GLU A1091     -14.012  27.957 -10.547  1.00 65.01      A    O1-
ANISOU  945  OE2 GLU A1091     7913   8314   8473   -586    545   -699  A    O1-
ATOM    946  N   GLU A1092      -8.833  31.775  -8.511  1.00 33.80      A    N  
ANISOU  946  N   GLU A1092     3993   4384   4463   -295    345   -377  A    N  
ATOM    947  CA  GLU A1092      -8.127  32.843  -9.231  1.00 32.86      A    C  
ANISOU  947  CA  GLU A1092     3850   4335   4300   -294    305   -370  A    C  
ATOM    948  C   GLU A1092      -6.779  33.270  -8.637  1.00 32.17      A    C  
ANISOU  948  C   GLU A1092     3763   4243   4214   -245    287   -325  A    C  
ATOM    949  O   GLU A1092      -6.001  33.938  -9.311  1.00 31.95      A    O  
ANISOU  949  O   GLU A1092     3716   4266   4158   -250    266   -326  A    O  
ATOM    950  CB  GLU A1092      -9.056  34.054  -9.367  1.00 31.65      A    C  
ANISOU  950  CB  GLU A1092     3685   4237   4103   -315    262   -347  A    C  
ATOM    951  CG  GLU A1092     -10.368  33.706 -10.068  1.00 31.79      A    C  
ANISOU  951  CG  GLU A1092     3687   4290   4102   -365    277   -392  A    C  
ATOM    952  CD  GLU A1092     -11.340  34.863 -10.138  1.00 30.90      A    C  
ANISOU  952  CD  GLU A1092     3556   4233   3951   -373    236   -360  A    C  
ATOM    953  OE1 GLU A1092     -10.904  36.031 -10.145  1.00 30.11      A    O  
ANISOU  953  OE1 GLU A1092     3448   4153   3837   -352    199   -313  A    O  
ATOM    954  OE2 GLU A1092     -12.558  34.605 -10.189  1.00 32.04      A    O1-
ANISOU  954  OE2 GLU A1092     3691   4399   4083   -401    244   -382  A    O1-
ATOM    955  N   LEU A1093      -6.504  32.905  -7.389  1.00 31.97      A    N  
ANISOU  955  N   LEU A1093     3756   4173   4216   -203    295   -285  A    N  
ATOM    956  CA  LEU A1093      -5.214  33.200  -6.773  1.00 33.86      A    C  
ANISOU  956  CA  LEU A1093     3986   4427   4449   -157    281   -247  A    C  
ATOM    957  C   LEU A1093      -4.215  32.100  -7.121  1.00 35.42      A    C  
ANISOU  957  C   LEU A1093     4180   4595   4682   -126    321   -263  A    C  
ATOM    958  O   LEU A1093      -4.448  30.933  -6.824  1.00 34.85      A    O  
ANISOU  958  O   LEU A1093     4123   4456   4660   -106    366   -261  A    O  
ATOM    959  CB  LEU A1093      -5.347  33.302  -5.253  1.00 33.82      A    C  
ANISOU  959  CB  LEU A1093     3988   4414   4446   -123    271   -193  A    C  
ATOM    960  CG  LEU A1093      -4.053  33.482  -4.451  1.00 34.89      A    C  
ANISOU  960  CG  LEU A1093     4103   4584   4566    -75    261   -153  A    C  
ATOM    961  CD1 LEU A1093      -3.340  34.770  -4.831  1.00 32.25      A    C  
ANISOU  961  CD1 LEU A1093     3748   4310   4193    -94    223   -168  A    C  
ATOM    962  CD2 LEU A1093      -4.359  33.438  -2.959  1.00 34.33      A    C  
ANISOU  962  CD2 LEU A1093     4030   4525   4489    -49    257   -103  A    C  
ATOM    963  N   ASP A1094      -3.107  32.471  -7.751  1.00 35.71      A    N  
ANISOU  963  N   ASP A1094     4193   4679   4696   -119    310   -276  A    N  
ATOM    964  CA  ASP A1094      -2.019  31.523  -7.980  1.00 36.18      A    C  
ANISOU  964  CA  ASP A1094     4239   4720   4786    -76    346   -290  A    C  
ATOM    965  C   ASP A1094      -1.292  31.284  -6.659  1.00 34.65      A    C  
ANISOU  965  C   ASP A1094     4043   4519   4604     -9    346   -221  A    C  
ATOM    966  O   ASP A1094      -0.874  32.230  -5.997  1.00 32.39      A    O  
ANISOU  966  O   ASP A1094     3741   4292   4271     -2    307   -186  A    O  
ATOM    967  CB  ASP A1094      -1.051  32.046  -9.035  1.00 37.47      A    C  
ANISOU  967  CB  ASP A1094     4371   4955   4910    -93    331   -325  A    C  
ATOM    968  CG  ASP A1094      -0.008  31.015  -9.419  1.00 39.93      A    C  
ANISOU  968  CG  ASP A1094     4663   5251   5256    -50    372   -356  A    C  
ATOM    969  OD1 ASP A1094       0.872  30.719  -8.585  1.00 39.81      A    O  
ANISOU  969  OD1 ASP A1094     4640   5231   5256     13    378   -310  A    O  
ATOM    970  OD2 ASP A1094      -0.068  30.503 -10.551  1.00 40.52      A    O1-
ANISOU  970  OD2 ASP A1094     4725   5327   5342    -79    400   -428  A    O1-
ATOM    971  N   GLU A1095      -1.158  30.019  -6.274  1.00 36.17      A    N  
ANISOU  971  N   GLU A1095     4244   4640   4856     39    394   -201  A    N  
ATOM    972  CA  GLU A1095      -0.530  29.670  -4.998  1.00 39.63      A    C  
ANISOU  972  CA  GLU A1095     4670   5081   5302    111    398   -119  A    C  
ATOM    973  C   GLU A1095       0.930  30.128  -4.907  1.00 36.80      A    C  
ANISOU  973  C   GLU A1095     4270   4809   4901    153    376   -103  A    C  
ATOM    974  O   GLU A1095       1.390  30.492  -3.828  1.00 35.93      A    O  
ANISOU  974  O   GLU A1095     4136   4761   4752    187    354    -43  A    O  
ATOM    975  CB  GLU A1095      -0.633  28.164  -4.734  1.00 45.03      A    C  
ANISOU  975  CB  GLU A1095     5372   5660   6076    160    463    -90  A    C  
ATOM    976  CG  GLU A1095      -2.043  27.711  -4.382  1.00 51.05      A    C  
ANISOU  976  CG  GLU A1095     6172   6349   6876    124    485    -81  A    C  
ATOM    977  CD  GLU A1095      -2.167  26.206  -4.204  1.00 59.18      A    C  
ANISOU  977  CD  GLU A1095     7221   7253   8009    163    558    -54  A    C  
ATOM    978  OE1 GLU A1095      -1.127  25.510  -4.140  1.00 63.10      A    O  
ANISOU  978  OE1 GLU A1095     7701   7721   8552    236    590    -23  A    O  
ATOM    979  OE2 GLU A1095      -3.316  25.718  -4.123  1.00 63.00      A    O1-
ANISOU  979  OE2 GLU A1095     7735   7666   8533    120    587    -64  A    O1-
ATOM    980  N   ASP A1096       1.646  30.115  -6.030  1.00 35.06      A    N  
ANISOU  980  N   ASP A1096     4032   4609   4678    143    383   -163  A    N  
ATOM    981  CA  ASP A1096       3.035  30.594  -6.062  1.00 34.64      A    C  
ANISOU  981  CA  ASP A1096     3935   4649   4577    172    362   -157  A    C  
ATOM    982  C   ASP A1096       3.109  32.113  -5.911  1.00 33.21      A    C  
ANISOU  982  C   ASP A1096     3740   4557   4321    117    306   -160  A    C  
ATOM    983  O   ASP A1096       4.088  32.633  -5.380  1.00 31.62      A    O  
ANISOU  983  O   ASP A1096     3501   4440   4073    138    285   -138  A    O  
ATOM    984  CB  ASP A1096       3.747  30.165  -7.352  1.00 36.00      A    C  
ANISOU  984  CB  ASP A1096     4086   4825   4765    170    387   -226  A    C  
ATOM    985  CG  ASP A1096       3.949  28.659  -7.440  1.00 38.22      A    C  
ANISOU  985  CG  ASP A1096     4372   5015   5134    237    450   -231  A    C  
ATOM    986  OD1 ASP A1096       4.121  28.007  -6.392  1.00 39.03      A    O  
ANISOU  986  OD1 ASP A1096     4474   5080   5274    309    470   -154  A    O  
ATOM    987  OD2 ASP A1096       3.942  28.128  -8.565  1.00 40.78      A    O1-
ANISOU  987  OD2 ASP A1096     4693   5307   5493    215    484   -312  A    O1-
ATOM    988  N   PHE A1097       2.081  32.822  -6.379  1.00 33.00      A    N  
ANISOU  988  N   PHE A1097     3741   4512   4285     48    287   -188  A    N  
ATOM    989  CA  PHE A1097       1.999  34.264  -6.161  1.00 32.61      A    C  
ANISOU  989  CA  PHE A1097     3683   4520   4185      0    241   -186  A    C  
ATOM    990  C   PHE A1097       1.810  34.565  -4.673  1.00 31.23      A    C  
ANISOU  990  C   PHE A1097     3504   4365   3996     22    226   -140  A    C  
ATOM    991  O   PHE A1097       2.502  35.421  -4.117  1.00 31.39      A    O  
ANISOU  991  O   PHE A1097     3493   4459   3972     15    202   -136  A    O  
ATOM    992  CB  PHE A1097       0.872  34.912  -6.971  1.00 31.66      A    C  
ANISOU  992  CB  PHE A1097     3590   4373   4066    -67    228   -216  A    C  
ATOM    993  CG  PHE A1097       0.785  36.399  -6.777  1.00 31.81      A    C  
ANISOU  993  CG  PHE A1097     3602   4430   4054   -110    189   -208  A    C  
ATOM    994  CD1 PHE A1097       1.617  37.254  -7.495  1.00 32.06      A    C  
ANISOU  994  CD1 PHE A1097     3610   4515   4055   -144    173   -221  A    C  
ATOM    995  CD2 PHE A1097      -0.091  36.944  -5.846  1.00 31.31      A    C  
ANISOU  995  CD2 PHE A1097     3554   4346   3996   -118    174   -191  A    C  
ATOM    996  CE1 PHE A1097       1.560  38.624  -7.302  1.00 31.76      A    C  
ANISOU  996  CE1 PHE A1097     3569   4493   4005   -186    148   -214  A    C  
ATOM    997  CE2 PHE A1097      -0.152  38.314  -5.648  1.00 31.36      A    C  
ANISOU  997  CE2 PHE A1097     3554   4372   3988   -155    146   -194  A    C  
ATOM    998  CZ  PHE A1097       0.674  39.155  -6.380  1.00 31.37      A    C  
ANISOU  998  CZ  PHE A1097     3535   4410   3972   -190    136   -204  A    C  
ATOM    999  N   GLU A1098       0.879  33.858  -4.038  1.00 30.55      A    N  
ANISOU  999  N   GLU A1098     3443   4221   3942     43    244   -112  A    N  
ATOM   1000  CA  GLU A1098       0.648  34.017  -2.603  1.00 32.03      A    C  
ANISOU 1000  CA  GLU A1098     3617   4441   4108     65    233    -65  A    C  
ATOM   1001  C   GLU A1098       1.906  33.656  -1.800  1.00 32.64      A    C  
ANISOU 1001  C   GLU A1098     3648   4595   4157    128    238    -20  A    C  
ATOM   1002  O   GLU A1098       2.261  34.367  -0.865  1.00 32.53      A    O  
ANISOU 1002  O   GLU A1098     3596   4670   4091    126    214     -9  A    O  
ATOM   1003  CB  GLU A1098      -0.556  33.182  -2.147  1.00 32.32      A    C  
ANISOU 1003  CB  GLU A1098     3688   4405   4186     75    256    -35  A    C  
ATOM   1004  CG  GLU A1098      -0.819  33.152  -0.640  1.00 32.62      A    C  
ANISOU 1004  CG  GLU A1098     3706   4487   4198    101    250     22  A    C  
ATOM   1005  CD  GLU A1098      -1.060  34.523  -0.015  1.00 33.36      A    C  
ANISOU 1005  CD  GLU A1098     3780   4655   4239     59    210     -6  A    C  
ATOM   1006  OE1 GLU A1098      -1.261  35.520  -0.742  1.00 34.00      A    O  
ANISOU 1006  OE1 GLU A1098     3871   4726   4319      7    189    -63  A    O  
ATOM   1007  OE2 GLU A1098      -1.045  34.610   1.231  1.00 34.83      A    O1-
ANISOU 1007  OE2 GLU A1098     3933   4911   4389     78    202     27  A    O1-
ATOM   1008  N   GLN A1099       2.577  32.565  -2.172  1.00 32.14      A    N  
ANISOU 1008  N   GLN A1099     3579   4504   4127    184    270     -0  A    N  
ATOM   1009  CA  GLN A1099       3.800  32.144  -1.478  1.00 33.98      A    C  
ANISOU 1009  CA  GLN A1099     3758   4817   4334    257    277     53  A    C  
ATOM   1010  C   GLN A1099       4.877  33.229  -1.575  1.00 33.04      A    C  
ANISOU 1010  C   GLN A1099     3592   4815   4145    231    244     15  A    C  
ATOM   1011  O   GLN A1099       5.533  33.542  -0.580  1.00 32.84      A    O  
ANISOU 1011  O   GLN A1099     3514   4901   4063    253    230     46  A    O  
ATOM   1012  CB  GLN A1099       4.321  30.815  -2.036  1.00 36.23      A    C  
ANISOU 1012  CB  GLN A1099     4047   5035   4683    325    323     73  A    C  
ATOM   1013  CG  GLN A1099       5.486  30.208  -1.258  1.00 38.15      A    C  
ANISOU 1013  CG  GLN A1099     4234   5352   4909    421    336    148  A    C  
ATOM   1014  CD  GLN A1099       5.098  29.762   0.142  1.00 39.82      A    C  
ANISOU 1014  CD  GLN A1099     4429   5584   5114    469    343    249  A    C  
ATOM   1015  NE2 GLN A1099       6.023  29.902   1.088  1.00 39.44      A    N  
ANISOU 1015  NE2 GLN A1099     4312   5674   4998    521    328    310  A    N  
ATOM   1016  OE1 GLN A1099       3.985  29.293   0.367  1.00 40.95      A    O  
ANISOU 1016  OE1 GLN A1099     4618   5634   5306    456    362    274  A    O  
ATOM   1017  N   LEU A1100       5.044  33.806  -2.766  1.00 31.98      A    N  
ANISOU 1017  N   LEU A1100     3472   4666   4012    176    235    -51  A    N  
ATOM   1018  CA  LEU A1100       5.974  34.923  -2.964  1.00 32.43      A    C  
ANISOU 1018  CA  LEU A1100     3489   4820   4011    133    208    -90  A    C  
ATOM   1019  C   LEU A1100       5.664  36.100  -2.031  1.00 33.37      A    C  
ANISOU 1019  C   LEU A1100     3594   4995   4089     84    179    -99  A    C  
ATOM   1020  O   LEU A1100       6.567  36.633  -1.378  1.00 32.97      A    O  
ANISOU 1020  O   LEU A1100     3487   5055   3981     82    166   -105  A    O  
ATOM   1021  CB  LEU A1100       5.967  35.390  -4.425  1.00 32.45      A    C  
ANISOU 1021  CB  LEU A1100     3514   4790   4025     72    204   -146  A    C  
ATOM   1022  CG  LEU A1100       6.882  36.571  -4.785  1.00 33.80      A    C  
ANISOU 1022  CG  LEU A1100     3649   5047   4145     16    181   -183  A    C  
ATOM   1023  CD1 LEU A1100       8.334  36.270  -4.434  1.00 34.56      A    C  
ANISOU 1023  CD1 LEU A1100     3681   5253   4197     63    186   -174  A    C  
ATOM   1024  CD2 LEU A1100       6.747  36.926  -6.260  1.00 34.12      A    C  
ANISOU 1024  CD2 LEU A1100     3709   5056   4196    -39    181   -220  A    C  
ATOM   1025  N   CYS A1101       4.393  36.503  -1.977  1.00 32.78      A    N  
ANISOU 1025  N   CYS A1101     3563   4847   4042     43    171   -110  A    N  
ATOM   1026  CA  CYS A1101       3.954  37.575  -1.077  1.00 31.77      A    C  
ANISOU 1026  CA  CYS A1101     3423   4757   3889      0    150   -131  A    C  
ATOM   1027  C   CYS A1101       4.322  37.265   0.374  1.00 33.08      A    C  
ANISOU 1027  C   CYS A1101     3537   5024   4007     44    149    -94  A    C  
ATOM   1028  O   CYS A1101       4.852  38.123   1.083  1.00 32.36      A    O  
ANISOU 1028  O   CYS A1101     3396   5033   3866     14    136   -127  A    O  
ATOM   1029  CB  CYS A1101       2.443  37.803  -1.189  1.00 31.03      A    C  
ANISOU 1029  CB  CYS A1101     3381   4569   3837    -31    146   -139  A    C  
ATOM   1030  SG  CYS A1101       1.897  38.595  -2.718  1.00 30.09      A    S  
ANISOU 1030  SG  CYS A1101     3306   4368   3756    -95    138   -178  A    S  
ATOM   1031  N   GLU A1102       4.038  36.040   0.808  1.00 33.71      A    N  
ANISOU 1031  N   GLU A1102     3623   5081   4102    112    169    -26  A    N  
ATOM   1032  CA  GLU A1102       4.347  35.619   2.173  1.00 36.46      A    C  
ANISOU 1032  CA  GLU A1102     3915   5535   4401    163    171     31  A    C  
ATOM   1033  C   GLU A1102       5.846  35.684   2.471  1.00 38.37      A    C  
ANISOU 1033  C   GLU A1102     4083   5916   4580    195    166     38  A    C  
ATOM   1034  O   GLU A1102       6.247  36.156   3.536  1.00 37.80      A    O  
ANISOU 1034  O   GLU A1102     3944   5982   4435    190    153     36  A    O  
ATOM   1035  CB  GLU A1102       3.804  34.212   2.445  1.00 38.99      A    C  
ANISOU 1035  CB  GLU A1102     4260   5787   4765    234    199    119  A    C  
ATOM   1036  CG  GLU A1102       2.286  34.175   2.552  1.00 41.71      A    C  
ANISOU 1036  CG  GLU A1102     4659   6037   5149    199    202    115  A    C  
ATOM   1037  CD  GLU A1102       1.719  32.784   2.778  1.00 45.64      A    C  
ANISOU 1037  CD  GLU A1102     5184   6455   5699    256    238    200  A    C  
ATOM   1038  OE1 GLU A1102       2.502  31.854   3.051  1.00 49.30      A    O  
ANISOU 1038  OE1 GLU A1102     5620   6941   6169    332    261    275  A    O  
ATOM   1039  OE2 GLU A1102       0.478  32.622   2.681  1.00 46.74      A    O1-
ANISOU 1039  OE2 GLU A1102     5373   6509   5878    225    245    193  A    O1-
ATOM   1040  N   GLU A1103       6.666  35.235   1.525  1.00 38.41      A    N  
ANISOU 1040  N   GLU A1103     4091   5898   4606    223    178     39  A    N  
ATOM   1041  CA  GLU A1103       8.117  35.241   1.713  1.00 39.48      A    C  
ANISOU 1041  CA  GLU A1103     4152   6169   4680    257    176     45  A    C  
ATOM   1042  C   GLU A1103       8.708  36.664   1.690  1.00 42.04      A    C  
ANISOU 1042  C   GLU A1103     4437   6587   4947    170    152    -42  A    C  
ATOM   1043  O   GLU A1103       9.658  36.940   2.414  1.00 46.34      A    O  
ANISOU 1043  O   GLU A1103     4901   7289   5415    178    144    -45  A    O  
ATOM   1044  CB  GLU A1103       8.799  34.294   0.714  1.00 38.45      A    C  
ANISOU 1044  CB  GLU A1103     4031   5986   4593    317    200     65  A    C  
ATOM   1045  CG  GLU A1103       8.499  32.832   1.036  1.00 38.22      A    C  
ANISOU 1045  CG  GLU A1103     4016   5888   4617    416    233    160  A    C  
ATOM   1046  CD  GLU A1103       9.100  31.832   0.062  1.00 36.61      A    C  
ANISOU 1046  CD  GLU A1103     3822   5613   4473    480    266    168  A    C  
ATOM   1047  OE1 GLU A1103       9.950  32.209  -0.768  1.00 35.58      A    O  
ANISOU 1047  OE1 GLU A1103     3671   5525   4323    458    259    109  A    O  
ATOM   1048  OE2 GLU A1103       8.715  30.643   0.139  1.00 36.09      A    O1-
ANISOU 1048  OE2 GLU A1103     3783   5449   4481    550    303    232  A    O1-
ATOM   1049  N   ILE A1104       8.130  37.573   0.908  1.00 40.94      A    N  
ANISOU 1049  N   ILE A1104     4350   6357   4845     86    143   -109  A    N  
ATOM   1050  CA  ILE A1104       8.513  38.988   0.984  1.00 42.03      A    C  
ANISOU 1050  CA  ILE A1104     4460   6558   4949     -3    128   -189  A    C  
ATOM   1051  C   ILE A1104       8.107  39.583   2.345  1.00 46.31      A    C  
ANISOU 1051  C   ILE A1104     4963   7181   5452    -29    120   -212  A    C  
ATOM   1052  O   ILE A1104       8.907  40.270   2.986  1.00 47.19      A    O  
ANISOU 1052  O   ILE A1104     5002   7427   5498    -66    115   -260  A    O  
ATOM   1053  CB  ILE A1104       7.895  39.832  -0.153  1.00 41.55      A    C  
ANISOU 1053  CB  ILE A1104     4465   6372   4949    -80    124   -238  A    C  
ATOM   1054  CG1 ILE A1104       8.396  39.365  -1.523  1.00 40.39      A    C  
ANISOU 1054  CG1 ILE A1104     4340   6180   4824    -68    132   -227  A    C  
ATOM   1055  CG2 ILE A1104       8.242  41.304   0.029  1.00 40.26      A    C  
ANISOU 1055  CG2 ILE A1104     4273   6253   4769   -173    117   -313  A    C  
ATOM   1056  CD1 ILE A1104       7.554  39.858  -2.681  1.00 38.16      A    C  
ANISOU 1056  CD1 ILE A1104     4122   5775   4600   -123    130   -246  A    C  
ATOM   1057  N   GLN A1105       6.878  39.303   2.786  1.00 48.03      A    N  
ANISOU 1057  N   GLN A1105     5220   7325   5702    -15    120   -185  A    N  
ATOM   1058  CA  GLN A1105       6.378  39.776   4.090  1.00 50.30      A    C  
ANISOU 1058  CA  GLN A1105     5467   7693   5949    -36    114   -209  A    C  
ATOM   1059  C   GLN A1105       7.261  39.298   5.247  1.00 54.40      A    C  
ANISOU 1059  C   GLN A1105     5890   8406   6375     12    113   -170  A    C  
ATOM   1060  O   GLN A1105       7.580  40.074   6.146  1.00 55.20      A    O  
ANISOU 1060  O   GLN A1105     5920   8642   6411    -33    108   -231  A    O  
ATOM   1061  CB  GLN A1105       4.932  39.313   4.331  1.00 47.99      A    C  
ANISOU 1061  CB  GLN A1105     5230   7301   5703    -17    116   -171  A    C  
ATOM   1062  CG  GLN A1105       4.318  39.802   5.645  1.00 47.84      A    C  
ANISOU 1062  CG  GLN A1105     5167   7367   5641    -41    110   -201  A    C  
ATOM   1063  CD  GLN A1105       2.944  39.211   5.922  1.00 49.73      A    C  
ANISOU 1063  CD  GLN A1105     5453   7525   5916    -18    113   -154  A    C  
ATOM   1064  NE2 GLN A1105       1.966  40.073   6.205  1.00 45.48      A    N  
ANISOU 1064  NE2 GLN A1105     4929   6952   5399    -71    107   -221  A    N  
ATOM   1065  OE1 GLN A1105       2.764  37.994   5.896  1.00 51.07      A    O  
ANISOU 1065  OE1 GLN A1105     5643   7662   6097     48    123    -59  A    O  
ATOM   1066  N   GLU A1106       7.640  38.022   5.218  1.00 59.88      A    N  
ANISOU 1066  N   GLU A1106     6576   9112   7062    107    123    -68  A    N  
ATOM   1067  CA  GLU A1106       8.469  37.427   6.269  1.00 65.13      A    C  
ANISOU 1067  CA  GLU A1106     7145   9960   7638    173    124     -2  A    C  
ATOM   1068  C   GLU A1106       9.894  37.991   6.301  1.00 65.66      A    C  
ANISOU 1068  C   GLU A1106     7129  10189   7630    151    118    -53  A    C  
ATOM   1069  O   GLU A1106      10.519  38.032   7.362  1.00 67.17      A    O  
ANISOU 1069  O   GLU A1106     7218  10578   7723    167    113    -41  A    O  
ATOM   1070  CB  GLU A1106       8.519  35.905   6.110  1.00 69.85      A    C  
ANISOU 1070  CB  GLU A1106     7764  10503   8273    287    143    127  A    C  
ATOM   1071  CG  GLU A1106       7.220  35.214   6.490  1.00 74.38      A    C  
ANISOU 1071  CG  GLU A1106     8391  10973   8897    314    154    196  A    C  
ATOM   1072  CD  GLU A1106       7.091  33.832   5.879  1.00 81.29      A    C  
ANISOU 1072  CD  GLU A1106     9319  11711   9854    401    183    291  A    C  
ATOM   1073  OE1 GLU A1106       8.012  33.008   6.061  1.00 86.21      A    O  
ANISOU 1073  OE1 GLU A1106     9894  12401  10461    489    197    374  A    O  
ATOM   1074  OE2 GLU A1106       6.064  33.569   5.220  1.00 86.21      A    O1-
ANISOU 1074  OE2 GLU A1106    10029  12163  10562    379    195    281  A    O1-
ATOM   1075  N   SER A1107      10.396  38.429   5.148  1.00 65.61      A    N  
ANISOU 1075  N   SER A1107     7156  10108   7661    109    118   -110  A    N  
ATOM   1076  CA  SER A1107      11.749  38.991   5.051  1.00 69.86      A    C  
ANISOU 1076  CA  SER A1107     7621  10791   8133     77    115   -166  A    C  
ATOM   1077  C   SER A1107      11.867  40.394   5.661  1.00 73.30      A    C  
ANISOU 1077  C   SER A1107     8005  11325   8520    -34    110   -284  A    C  
ATOM   1078  O   SER A1107      12.975  40.849   5.948  1.00 74.76      A    O  
ANISOU 1078  O   SER A1107     8103  11675   8627    -66    109   -335  A    O  
ATOM   1079  CB  SER A1107      12.206  39.037   3.589  1.00 67.55      A    C  
ANISOU 1079  CB  SER A1107     7380  10391   7895     61    120   -189  A    C  
ATOM   1080  OG  SER A1107      11.492  40.016   2.855  1.00 65.24      A    O  
ANISOU 1080  OG  SER A1107     7160   9959   7669    -34    118   -263  A    O  
ATOM   1081  N   ARG A1108      10.735  41.071   5.849  1.00 74.23      A    N  
ANISOU 1081  N   ARG A1108     8172  11342   8687    -96    109   -336  A    N  
ATOM   1082  CA  ARG A1108      10.718  42.438   6.371  1.00 78.49      A    C  
ANISOU 1082  CA  ARG A1108     8674  11940   9209   -205    111   -462  A    C  
ATOM   1083  C   ARG A1108      10.456  42.467   7.873  1.00 83.13      A    C  
ANISOU 1083  C   ARG A1108     9178  12691   9715   -203    109   -477  A    C  
ATOM   1084  O   ARG A1108       9.601  41.750   8.392  1.00 85.00      A    O  
ANISOU 1084  O   ARG A1108     9432  12906   9955   -143    105   -403  A    O  
ATOM   1085  CB  ARG A1108       9.668  43.268   5.629  1.00 77.27      A    C  
ANISOU 1085  CB  ARG A1108     8616  11575   9165   -273    117   -516  A    C  
ATOM   1086  CG  ARG A1108       9.983  43.410   4.151  1.00 77.80      A    C  
ANISOU 1086  CG  ARG A1108     8749  11510   9297   -292    119   -508  A    C  
ATOM   1087  CD  ARG A1108       8.968  44.247   3.396  1.00 75.70      A    C  
ANISOU 1087  CD  ARG A1108     8571  11054   9136   -352    123   -544  A    C  
ATOM   1088  NE  ARG A1108       9.414  44.475   2.020  1.00 75.03      A    N  
ANISOU 1088  NE  ARG A1108     8530  10882   9095   -380    126   -535  A    N  
ATOM   1089  CZ  ARG A1108       8.764  45.205   1.115  1.00 74.72      A    C  
ANISOU 1089  CZ  ARG A1108     8559  10688   9141   -429    131   -547  A    C  
ATOM   1090  NH1 ARG A1108       7.613  45.799   1.421  1.00 77.21      A    N1+
ANISOU 1090  NH1 ARG A1108     8912  10907   9516   -453    133   -573  A    N1+
ATOM   1091  NH2 ARG A1108       9.269  45.340  -0.106  1.00 71.29      A    N  
ANISOU 1091  NH2 ARG A1108     8150  10206   8728   -452    133   -529  A    N  
ATOM   1092  OXT ARG A1108      11.106  43.215   8.603  1.00 85.63      A    O1-
ANISOU 1092  OXT ARG A1108     9401  13175   9958   -267    115   -568  A    O1-
TER   
HETATM 1093  C1  EDO A1109     -15.809  50.327  17.856  1.00 65.59      B    C  
HETATM 1094  O1  EDO A1109     -16.043  49.040  18.440  1.00 63.73      B    O  
HETATM 1095  C2  EDO A1109     -14.369  50.410  17.372  1.00 63.41      B    C  
HETATM 1096  O2  EDO A1109     -14.283  51.338  16.286  1.00 61.54      B    O  
HETATM 1097  C1  EDO A1110      -4.216  32.189 -11.558  1.00 63.70      C    C  
HETATM 1098  O1  EDO A1110      -4.676  31.839 -12.869  1.00 66.88      C    O  
HETATM 1099  C2  EDO A1110      -4.403  31.039 -10.571  1.00 62.89      C    C  
HETATM 1100  O2  EDO A1110      -5.262  30.020 -11.096  1.00 63.67      C    O  
HETATM 1101  C1  EDO A1111      -2.570  37.619  -8.424  1.00 36.44      D    C  
HETATM 1102  O1  EDO A1111      -2.785  38.077  -9.763  1.00 38.05      D    O  
HETATM 1103  C2  EDO A1111      -3.265  36.281  -8.202  1.00 38.39      D    C  
HETATM 1104  O2  EDO A1111      -2.481  35.217  -8.745  1.00 36.08      D    O  
HETATM 1105  N   YD3 A1112     -26.636  50.063   9.354  1.00 43.28      E    N  
HETATM 1106  C   YD3 A1112     -29.439  50.006   6.819  1.00 44.40      E    C  
HETATM 1107  O   YD3 A1112     -31.393  42.960  11.847  1.00 48.65      E    O  
HETATM 1108  C1  YD3 A1112     -28.559  49.614   7.981  1.00 46.47      E    C  
HETATM 1109  N1  YD3 A1112     -29.168  43.822  13.374  1.00 44.63      E    N  
HETATM 1110  O1  YD3 A1112     -30.231  43.906   5.446  1.00 49.72      E    O  
HETATM 1111  C2  YD3 A1112     -27.443  50.358   8.327  1.00 43.94      E    C  
HETATM 1112  N2  YD3 A1112     -32.336  41.657  15.176  1.00 49.05      E    N  
HETATM 1113  O2  YD3 A1112     -29.287  41.953   6.621  1.00 49.50      E    O  
HETATM 1114  C3  YD3 A1112     -26.931  48.976  10.079  1.00 45.68      E    C  
HETATM 1115  N3  YD3 A1112     -26.663  43.987  12.132  1.00 39.95      E    N  
HETATM 1116  O3  YD3 A1112     -24.634  43.061  11.962  1.00 36.31      E    O  
HETATM 1117  C4  YD3 A1112     -28.020  48.146   9.828  1.00 45.29      E    C  
HETATM 1118  C5  YD3 A1112     -28.834  48.497   8.755  1.00 45.91      E    C  
HETATM 1119  C6  YD3 A1112     -28.310  46.951  10.669  1.00 43.89      E    C  
HETATM 1120  C7  YD3 A1112     -29.558  46.861  11.277  1.00 44.99      E    C  
HETATM 1121  C8  YD3 A1112     -29.842  45.835  12.158  1.00 43.38      E    C  
HETATM 1122  C9  YD3 A1112     -28.899  44.855  12.479  1.00 43.40      E    C  
HETATM 1123  C10 YD3 A1112     -30.460  43.494  13.963  1.00 49.47      E    C  
HETATM 1124  C11 YD3 A1112     -30.291  43.028  15.408  1.00 49.83      E    C  
HETATM 1125  C12 YD3 A1112     -31.617  42.622  16.015  1.00 53.09      E    C  
HETATM 1126  C13 YD3 A1112     -32.508  42.043  13.778  1.00 50.83      E    C  
HETATM 1127  C14 YD3 A1112     -31.162  42.412  13.152  1.00 50.03      E    C  
HETATM 1128  C15 YD3 A1112     -31.589  41.991  10.812  1.00 48.67      E    C  
HETATM 1129  C16 YD3 A1112     -31.479  42.727   9.500  1.00 48.55      E    C  
HETATM 1130  C17 YD3 A1112     -30.067  43.261   9.289  1.00 48.64      E    C  
HETATM 1131  C18 YD3 A1112     -29.862  44.083   8.028  1.00 48.44      E    C  
HETATM 1132  C19 YD3 A1112     -31.817  42.505   6.988  1.00 48.01      E    C  
HETATM 1133  C20 YD3 A1112     -31.840  41.796   8.345  1.00 47.40      E    C  
HETATM 1134  C21 YD3 A1112     -27.642  44.933  11.857  1.00 40.80      E    C  
HETATM 1135  C22 YD3 A1112     -25.422  43.929  11.594  1.00 38.19      E    C  
HETATM 1136  C23 YD3 A1112     -25.121  44.950  10.615  1.00 39.59      E    C  
HETATM 1137  C24 YD3 A1112     -23.798  44.902   9.894  1.00 40.85      E    C  
HETATM 1138  C25 YD3 A1112     -26.049  45.914  10.320  1.00 41.02      E    C  
HETATM 1139  C26 YD3 A1112     -27.355  45.964  10.940  1.00 40.82      E    C  
HETATM 1140  S   YD3 A1112     -30.187  43.075   6.617  1.00 49.05      E    S  
HETATM 1141  O1  SO4 A1113      -3.656  46.960  13.186  1.00153.45      F    O  
HETATM 1142  O2  SO4 A1113      -4.259  48.518  11.417  0.50108.62      F    O  
HETATM 1143  O3  SO4 A1113      -6.002  47.215  12.443  1.00137.16      F    O1-
HETATM 1144  O4  SO4 A1113      -4.319  46.117  10.985  1.00127.08      F    O  
HETATM 1145  S   SO4 A1113      -4.558  47.195  12.005  0.50111.10      F    S  
HETATM 1146  O1  SO4 A1114      -2.413  52.202  -6.264  1.00 45.92      G    O  
HETATM 1147  O2  SO4 A1114      -2.325  49.811  -6.021  1.00 50.35      G    O  
HETATM 1148  O3  SO4 A1114      -0.286  51.028  -6.400  1.00 45.36      G    O1-
HETATM 1149  O4  SO4 A1114      -1.905  50.840  -8.173  1.00 51.32      G    O  
HETATM 1150  S   SO4 A1114      -1.729  50.978  -6.711  1.00 45.74      G    S  
HETATM 1151  O   HOH A2001      15.831  47.558  -6.710  1.00 78.37      H    O  
HETATM 1152  O   HOH A2002      14.170  38.031   0.444  1.00 53.37      H    O  
HETATM 1153  O   HOH A2003       4.706  48.273  -1.720  1.00 55.35      H    O  
HETATM 1154  O   HOH A2004       4.688  36.604  -8.978  1.00 46.46      H    O  
HETATM 1155  O   HOH A2005       3.813  52.485  -4.204  1.00 65.47      H    O  
HETATM 1156  O   HOH A2006     -11.026  46.973  -9.211  1.00 46.57      H    O  
HETATM 1157  O   HOH A2007      -7.011  40.545 -10.592  1.00 29.86      H    O  
HETATM 1158  O   HOH A2008     -11.405  50.181  -5.528  1.00 60.69      H    O  
HETATM 1159  O   HOH A2009     -18.836  36.485  -7.346  1.00 59.76      H    O  
HETATM 1160  O   HOH A2010     -18.322  33.604  -6.951  1.00 68.28      H    O  
HETATM 1161  O   HOH A2011     -26.049  46.548  -3.790  1.00 52.03      H    O  
HETATM 1162  O   HOH A2012     -20.303  49.985  -1.885  1.00 60.26      H    O  
HETATM 1163  O   HOH A2013     -31.650  42.240  -1.863  1.00 51.40      H    O  
HETATM 1164  O   HOH A2014     -28.865  46.097  -3.329  1.00 66.18      H    O  
HETATM 1165  O   HOH A2015     -27.407  47.895   5.396  1.00 55.16      H    O  
HETATM 1166  O   HOH A2016     -25.302  53.677   1.635  1.00 69.40      H    O  
HETATM 1167  O   HOH A2017     -20.172  55.506   4.810  1.00 65.20      H    O  
HETATM 1168  O   HOH A2018     -18.824  50.647  12.972  1.00 57.59      H    O  
HETATM 1169  O   HOH A2019     -21.156  52.112  14.821  1.00 64.68      H    O  
HETATM 1170  O   HOH A2020     -14.880  40.153  21.334  1.00 79.89      H    O  
HETATM 1171  O   HOH A2021      -9.753  52.179  14.972  1.00 63.85      H    O  
HETATM 1172  O   HOH A2022      -9.309  49.857  16.473  1.00 62.76      H    O  
HETATM 1173  O   HOH A2023     -13.376  38.879  16.532  1.00 54.42      H    O  
HETATM 1174  O   HOH A2024     -11.171  41.450  19.446  1.00 57.40      H    O  
HETATM 1175  O   HOH A2025     -15.844  51.350  11.156  1.00 56.66      H    O  
HETATM 1176  O   HOH A2026     -15.267  51.696  -1.473  1.00 57.01      H    O  
HETATM 1177  O   HOH A2027     -11.527  54.289  -0.806  1.00 52.54      H    O  
HETATM 1178  O   HOH A2028      -3.116  57.186   1.356  1.00 52.49      H    O  
HETATM 1179  O   HOH A2029       2.890  51.554   3.983  1.00 66.18      H    O  
HETATM 1180  O   HOH A2030       0.985  48.967   7.405  1.00 75.41      H    O  
HETATM 1181  O   HOH A2031      -9.269  35.006  11.103  1.00 51.49      H    O  
HETATM 1182  O   HOH A2032      -8.973  39.516  13.033  1.00 59.27      H    O  
HETATM 1183  O   HOH A2033     -13.141  33.802  12.058  1.00 60.79      H    O  
HETATM 1184  O   HOH A2034     -11.909  36.937  15.305  1.00 69.53      H    O  
HETATM 1185  O   HOH A2035     -17.475  33.000  13.742  1.00 69.01      H    O  
HETATM 1186  O   HOH A2036     -38.712  38.022  15.072  1.00 62.33      H    O  
HETATM 1187  O   HOH A2037     -25.867  30.445   8.362  1.00 66.11      H    O  
HETATM 1188  O   HOH A2038     -25.296  29.082   5.728  1.00 65.23      H    O  
HETATM 1189  O   HOH A2039     -18.242  27.604  -1.397  1.00 58.05      H    O  
HETATM 1190  O   HOH A2040     -18.565  31.135  -5.036  1.00 65.18      H    O  
HETATM 1191  O   HOH A2041     -11.288  27.434  -0.133  1.00 50.24      H    O  
HETATM 1192  O   HOH A2042      -7.009  29.310  -1.916  1.00 59.63      H    O  
HETATM 1193  O   HOH A2043     -14.441  26.621  -3.896  1.00 47.81      H    O  
HETATM 1194  O   HOH A2044     -11.629  25.936  -7.544  1.00 67.45      H    O  
HETATM 1195  O   HOH A2045      -6.839  26.440 -13.284  1.00 62.99      H    O  
HETATM 1196  O   HOH A2046     -17.962  27.794  -6.078  1.00 62.18      H    O  
HETATM 1197  O   HOH A2047      -2.582  30.121  -1.829  1.00 45.66      H    O  
HETATM 1198  O   HOH A2048       5.842  38.024   8.690  1.00 71.92      H    O  
HETATM 1199  O   HOH A2049     -13.901  51.972  -4.281  1.00 61.04      H    O  
HETATM 1200  O   HOH A2050      -8.528  28.196   3.080  1.00 68.17      H    O  
HETATM 1201  O   HOH A2051      -8.020  27.666  10.886  1.00 83.54      H    O  
HETATM 1202  O   HOH A2052     -17.119  26.388  -3.717  1.00 57.65      H    O  
HETATM 1203  O   HOH A2053      10.708  47.413  -2.192  1.00 74.90      H    O  
HETATM 1204  O   HOH A2054      14.523  46.335  -8.973  1.00 78.61      H    O  
HETATM 1205  O   HOH A2055       8.412  49.355  -8.820  1.00 68.78      H    O  
HETATM 1206  O   HOH A2056       7.880  40.677  -9.658  1.00 62.75      H    O  
HETATM 1207  O   HOH A2057       9.173  40.101  -6.220  1.00 54.20      H    O  
HETATM 1208  O   HOH A2058      11.662  43.077   1.509  1.00 62.97      H    O  
HETATM 1209  O   HOH A2059      12.419  40.219   0.486  1.00 47.03      H    O  
HETATM 1210  O   HOH A2060      15.036  41.835  -1.818  1.00 62.04      H    O  
HETATM 1211  O   HOH A2061       4.038  48.566  -4.505  1.00 43.31      H    O  
HETATM 1212  O   HOH A2062       4.439  49.302  -8.713  1.00 58.51      H    O  
HETATM 1213  O   HOH A2063       7.195  42.820 -12.485  1.00 68.71      H    O  
HETATM 1214  O   HOH A2064       5.713  39.156  -8.632  1.00 48.81      H    O  
HETATM 1215  O   HOH A2065       2.344  47.236 -11.391  0.50 57.78      H    O  
HETATM 1216  O   HOH A2066      -2.786  51.730 -12.960  1.00 51.54      H    O  
HETATM 1217  O   HOH A2067       0.825  36.812 -11.370  1.00 37.93      H    O  
HETATM 1218  O   HOH A2068      -1.399  38.769 -13.709  1.00 26.50      H    O  
HETATM 1219  O   HOH A2069      -2.057  51.969  -3.354  1.00 63.31      H    O  
HETATM 1220  O   HOH A2070       0.335  46.439  -0.376  1.00 33.63      H    O  
HETATM 1221  O   HOH A2071       2.933  47.144   0.230  1.00 43.08      H    O  
HETATM 1222  O   HOH A2072       3.375  50.724  -6.400  1.00 71.72      H    O  
HETATM 1223  O   HOH A2073      -8.496  45.922  -9.404  1.00 27.18      H    O  
HETATM 1224  O   HOH A2074      -9.098  39.589  -9.111  1.00 46.25      H    O  
HETATM 1225  O   HOH A2075     -12.967  47.627  -5.229  1.00 62.53      H    O  
HETATM 1226  O   HOH A2076     -14.122  43.370 -10.043  1.00 49.10      H    O  
HETATM 1227  O   HOH A2077     -18.173  48.712  -5.735  1.00 62.35      H    O  
HETATM 1228  O   HOH A2078     -15.657  48.175  -4.671  1.00 56.06      H    O  
HETATM 1229  O   HOH A2079     -20.485  40.189  -8.111  1.00 39.85      H    O  
HETATM 1230  O   HOH A2080     -20.313  38.009  -5.538  1.00 52.88      H    O  
HETATM 1231  O   HOH A2081     -18.167  38.040  -9.824  1.00 51.03      H    O  
HETATM 1232  O   HOH A2082     -17.146  35.523  -9.667  1.00 52.18      H    O  
HETATM 1233  O   HOH A2083     -24.043  45.166  -2.406  1.00 32.96      H    O  
HETATM 1234  O   HOH A2084     -21.872  48.404  -3.781  1.00 45.45      H    O  
HETATM 1235  O   HOH A2085     -25.389  46.253  -6.491  1.00 56.88      H    O  
HETATM 1236  O   HOH A2086     -26.955  38.336  -5.643  1.00 54.82      H    O  
HETATM 1237  O   HOH A2087     -26.399  40.948  -7.034  1.00 47.51      H    O  
HETATM 1238  O   HOH A2088     -29.626  44.311  -1.026  1.00 49.72      H    O  
HETATM 1239  O   HOH A2089     -27.381  42.710   2.267  1.00 32.08      H    O  
HETATM 1240  O   HOH A2090     -26.897  33.204  -0.627  1.00 42.39      H    O  
HETATM 1241  O   HOH A2091     -23.835  31.396  -2.976  1.00 62.29      H    O  
HETATM 1242  O   HOH A2092     -21.718  33.551  -4.471  1.00 50.91      H    O  
HETATM 1243  O   HOH A2093     -23.627  48.798   4.400  1.00 43.79      H    O  
HETATM 1244  O   HOH A2094     -25.379  47.799   7.291  1.00 48.04      H    O  
HETATM 1245  O   HOH A2095     -21.545  46.708   7.582  1.00 35.24      H    O  
HETATM 1246  O   HOH A2096     -18.208  48.755  -0.474  1.00 38.68      H    O  
HETATM 1247  O   HOH A2097     -24.886  50.731   2.553  1.00 59.28      H    O  
HETATM 1248  O   HOH A2098     -22.877  50.584  -0.463  1.00 64.50      H    O  
HETATM 1249  O   HOH A2099     -24.228  50.290   6.667  1.00 47.17      H    O  
HETATM 1250  O   HOH A2100     -22.014  54.103   6.712  1.00 59.55      H    O  
HETATM 1251  O   HOH A2101     -19.253  48.684  10.918  1.00 45.74      H    O  
HETATM 1252  O   HOH A2102     -32.347  48.481  13.356  1.00 67.81      H    O  
HETATM 1253  O   HOH A2103     -22.836  51.833  17.222  1.00 56.77      H    O  
HETATM 1254  O   HOH A2104     -29.456  48.441  19.561  1.00 66.34      H    O  
HETATM 1255  O   HOH A2105     -28.043  43.730  20.726  1.00 64.89      H    O  
HETATM 1256  O   HOH A2106     -18.490  44.875  11.218  1.00 42.69      H    O  
HETATM 1257  O   HOH A2107     -22.003  42.697  11.962  1.00 29.67      H    O  
HETATM 1258  O   HOH A2108     -19.198  44.424  24.658  1.00 63.39      H    O  
HETATM 1259  O   HOH A2109     -24.800  49.969  24.521  1.00 77.58      H    O  
HETATM 1260  O   HOH A2110     -18.282  42.299  23.057  1.00 61.72      H    O  
HETATM 1261  O   HOH A2111     -16.075  42.011  18.900  1.00 51.52      H    O  
HETATM 1262  O   HOH A2112     -14.795  42.431  16.413  1.00 37.40      H    O  
HETATM 1263  O   HOH A2113     -11.847  49.573  15.710  1.00 62.26      H    O  
HETATM 1264  O   HOH A2114     -13.215  49.039  20.105  1.00 52.90      H    O  
HETATM 1265  O   HOH A2115     -13.493  47.409  24.946  1.00 65.49      H    O  
HETATM 1266  O   HOH A2116      -8.272  44.302  10.865  1.00 43.03      H    O  
HETATM 1267  O   HOH A2117     -12.431  41.207  17.100  1.00 53.38      H    O  
HETATM 1268  O   HOH A2118      -8.555  40.784  18.268  1.00 62.40      H    O  
HETATM 1269  O   HOH A2119     -12.028  48.123  13.111  1.00 57.84      H    O  
HETATM 1270  O   HOH A2120     -13.126  49.727   9.854  1.00 66.80      H    O  
HETATM 1271  O   HOH A2121     -16.794  48.950   9.747  1.00 42.09      H    O  
HETATM 1272  O   HOH A2122     -19.970  44.589   8.312  1.00 36.90      H    O  
HETATM 1273  O   HOH A2123     -15.862  48.123  -1.668  1.00 57.27      H    O  
HETATM 1274  O   HOH A2124     -13.337  52.880   0.471  1.00 44.37      H    O  
HETATM 1275  O   HOH A2125     -15.516  53.320   5.298  1.00 61.69      H    O  
HETATM 1276  O   HOH A2126      -7.204  54.416   1.596  1.00 40.44      H    O  
HETATM 1277  O   HOH A2127     -12.991  53.779   4.556  1.00 55.49      H    O  
HETATM 1278  O   HOH A2128      -4.717  44.662   8.587  1.00 69.29      H    O  
HETATM 1279  O   HOH A2129      -2.784  46.365   0.617  1.00 30.51      H    O  
HETATM 1280  O   HOH A2130      -5.010  55.627   0.491  1.00 46.45      H    O  
HETATM 1281  O   HOH A2131      -3.207  54.503  -2.623  1.00 57.46      H    O  
HETATM 1282  O   HOH A2132      -0.352  54.149   0.711  1.00 65.72      H    O  
HETATM 1283  O   HOH A2133      -8.976  54.485  -0.528  1.00 54.39      H    O  
HETATM 1284  O   HOH A2134       4.427  50.160   1.341  1.00 63.86      H    O  
HETATM 1285  O   HOH A2135       0.708  53.071  -3.941  1.00 57.42      H    O  
HETATM 1286  O   HOH A2136       0.059  46.107   7.507  1.00 65.09      H    O  
HETATM 1287  O   HOH A2137      -2.859  42.854   7.717  1.00 62.94      H    O  
HETATM 1288  O   HOH A2138       0.194  36.510   5.796  1.00 43.62      H    O  
HETATM 1289  O   HOH A2139      -6.579  34.178   6.685  1.00 53.18      H    O  
HETATM 1290  O   HOH A2140      -4.886  32.080   0.822  1.00 67.04      H    O  
HETATM 1291  O   HOH A2141      -5.572  41.756   8.404  1.00 54.42      H    O  
HETATM 1292  O   HOH A2142      -8.704  34.432   8.380  1.00 50.47      H    O  
HETATM 1293  O   HOH A2143     -10.419  37.520  11.443  1.00 39.64      H    O  
HETATM 1294  O   HOH A2144      -5.401  32.019  11.131  1.00 65.93      H    O  
HETATM 1295  O   HOH A2145      -5.824  38.459  12.874  1.00 73.93      H    O  
HETATM 1296  O   HOH A2146     -15.345  33.678   9.940  1.00 57.20      H    O  
HETATM 1297  O   HOH A2147     -12.815  36.667  12.634  1.00 47.77      H    O  
HETATM 1298  O   HOH A2148     -20.496  42.452   9.623  1.00 33.69      H    O  
HETATM 1299  O   HOH A2149     -18.146  33.378  10.316  1.00 48.63      H    O  
HETATM 1300  O   HOH A2150     -18.429  35.002  15.626  1.00 46.25      H    O  
HETATM 1301  O   HOH A2151     -15.925  38.958  15.498  1.00 39.34      H    O  
HETATM 1302  O   HOH A2152     -14.552  32.941  14.553  1.00 66.69      H    O  
HETATM 1303  O   HOH A2153     -24.232  33.243  15.648  1.00 57.58      H    O  
HETATM 1304  O   HOH A2154     -23.138  36.502  20.392  1.00 52.77      H    O  
HETATM 1305  O   HOH A2155     -16.993  36.604  17.582  1.00 66.15      H    O  
HETATM 1306  O   HOH A2156     -26.127  41.423  20.396  1.00 68.44      H    O  
HETATM 1307  O   HOH A2157     -28.484  42.386  18.054  1.00 59.53      H    O  
HETATM 1308  O   HOH A2158     -30.273  31.172  17.100  1.00 62.72      H    O  
HETATM 1309  O   HOH A2159     -25.986  31.982  17.519  1.00 64.19      H    O  
HETATM 1310  O   HOH A2160     -29.868  33.682  20.908  1.00 82.96      H    O  
HETATM 1311  O   HOH A2161     -30.189  39.963  17.759  1.00 51.96      H    O  
HETATM 1312  O   HOH A2162     -37.624  29.335  13.588  1.00 39.03      H    O  
HETATM 1313  O   HOH A2163     -32.923  32.864  19.985  1.00 51.67      H    O  
HETATM 1314  O   HOH A2164     -36.184  32.305  11.520  1.00 42.75      H    O  
HETATM 1315  O   HOH A2165     -38.940  34.630  18.203  1.00 49.62      H    O  
HETATM 1316  O   HOH A2166     -40.614  34.121  13.996  1.00 62.52      H    O  
HETATM 1317  O   HOH A2167     -35.204  35.628  18.037  1.00 60.92      H    O  
HETATM 1318  O   HOH A2168     -36.718  39.052  12.540  1.00 56.45      H    O  
HETATM 1319  O   HOH A2169     -35.162  41.196  16.001  1.00 64.92      H    O  
HETATM 1320  O   HOH A2170     -34.497  34.596   7.577  1.00 35.49      H    O  
HETATM 1321  O   HOH A2171     -28.772  31.165   8.583  1.00 47.80      H    O  
HETATM 1322  O   HOH A2172     -30.412  29.990  14.574  1.00 56.98      H    O  
HETATM 1323  O   HOH A2173     -24.951  30.761  11.247  1.00 67.68      H    O  
HETATM 1324  O   HOH A2174     -28.571  28.500  12.738  1.00 75.90      H    O  
HETATM 1325  O   HOH A2175     -24.556  30.934   3.566  1.00 45.38      H    O  
HETATM 1326  O   HOH A2176     -27.664  34.829   1.466  1.00 36.18      H    O  
HETATM 1327  O   HOH A2177     -29.898  44.275   1.860  1.00 56.86      H    O  
HETATM 1328  O   HOH A2178     -32.687  42.835   2.688  1.00 54.83      H    O  
HETATM 1329  O   HOH A2179     -19.787  29.267  11.396  1.00 68.27      H    O  
HETATM 1330  O   HOH A2180     -21.711  31.330  -1.059  1.00 61.22      H    O  
HETATM 1331  O   HOH A2181     -13.597  28.398   4.569  1.00 68.39      H    O  
HETATM 1332  O   HOH A2182     -19.416  30.002  -2.583  1.00 59.27      H    O  
HETATM 1333  O   HOH A2183     -15.796  28.794  -0.373  1.00 35.72      H    O  
HETATM 1334  O   HOH A2184     -15.429  28.835   2.583  1.00 61.45      H    O  
HETATM 1335  O   HOH A2185     -22.799  30.074   1.335  1.00 60.64      H    O  
HETATM 1336  O   HOH A2186      -9.637  29.671  -0.681  1.00 47.28      H    O  
HETATM 1337  O   HOH A2187      -7.654  32.078   5.514  1.00 56.53      H    O  
HETATM 1338  O   HOH A2188     -13.625  27.684  -1.517  1.00 41.28      H    O  
HETATM 1339  O   HOH A2189     -13.438  27.759  -5.949  1.00 57.90      H    O  
HETATM 1340  O   HOH A2190      -5.720  28.922  -5.436  1.00 57.13      H    O  
HETATM 1341  O   HOH A2191      -5.856  28.897  -8.734  1.00 72.86      H    O  
HETATM 1342  O   HOH A2192      -8.642  27.703 -11.370  1.00 51.85      H    O  
HETATM 1343  O   HOH A2193     -15.616  28.900  -7.494  1.00 65.41      H    O  
HETATM 1344  O   HOH A2194     -14.017  32.537 -10.364  1.00 46.05      H    O  
HETATM 1345  O   HOH A2195     -16.461  31.675  -7.477  1.00 62.37      H    O  
HETATM 1346  O   HOH A2196      -6.488  34.094 -12.782  1.00 61.06      H    O  
HETATM 1347  O   HOH A2197      -6.361  35.971 -11.151  1.00 35.10      H    O  
HETATM 1348  O   HOH A2198       2.080  28.645 -10.443  1.00 49.84      H    O  
HETATM 1349  O   HOH A2199      -2.527  28.386 -10.919  1.00 76.50      H    O  
HETATM 1350  O   HOH A2200      -1.016  32.166 -12.810  1.00 52.89      H    O  
HETATM 1351  O   HOH A2201      -2.101  27.768  -7.972  1.00 46.82      H    O  
HETATM 1352  O   HOH A2202       0.375  29.581  -1.444  1.00 53.71      H    O  
HETATM 1353  O   HOH A2203       1.096  25.190  -5.992  1.00 73.42      H    O  
HETATM 1354  O   HOH A2204       5.020  25.298  -8.547  1.00 66.32      H    O  
HETATM 1355  O   HOH A2205       4.630  27.890  -3.632  1.00 55.89      H    O  
HETATM 1356  O   HOH A2206       0.611  26.992  -8.212  1.00 62.07      H    O  
HETATM 1357  O   HOH A2207       2.274  27.358  -2.148  1.00 72.67      H    O  
HETATM 1358  O   HOH A2208       1.371  30.399   0.831  1.00 57.67      H    O  
HETATM 1359  O   HOH A2209       5.472  30.939   4.188  1.00 67.77      H    O  
HETATM 1360  O   HOH A2210      11.395  35.589   3.535  1.00 52.69      H    O  
HETATM 1361  O   HOH A2211       9.381  28.979   2.322  1.00 42.48      H    O  
HETATM 1362  O   HOH A2212       8.501  39.263   9.526  1.00 77.02      H    O  
HETATM 1363  O   HOH A2213       2.582  42.663   6.951  1.00 66.59      H    O  
HETATM 1364  O   HOH A2214       9.063  36.156   9.228  1.00 75.77      H    O  
HETATM 1365  O   HOH A2215      10.034  33.282   4.260  1.00 62.63      H    O  
HETATM 1366  O   HOH A2216       9.890  30.367   4.625  1.00 63.43      H    O  
HETATM 1367  O   HOH A2217       7.789  46.954  -1.729  1.00 66.90      H    O  
HETATM 1368  O   HOH A2218      -3.851  33.564 -15.141  1.00 67.91      H    O  
HETATM 1369  O   HOH A2219      -3.275  30.643 -14.737  1.00 71.30      H    O  
HETATM 1370  O   HOH A2220      -2.409  35.010 -11.649  1.00 60.22      H    O  
HETATM 1371  O   HOH A2221      -5.157  38.490 -10.867  1.00 28.69      H    O  
HETATM 1372  O   HOH A2222     -33.654  43.502  18.761  1.00 69.78      H    O  
HETATM 1373  O   HOH A2223      -5.810  51.579  12.478  1.00 51.78      H    O  
HETATM 1374  O   HOH A2224      -7.220  49.246  14.112  1.00 65.54      H    O  
CONECT 1093 1094 1095
CONECT 1094 1093
CONECT 1095 1093 1096
CONECT 1096 1095
CONECT 1097 1098 1099
CONECT 1098 1097
CONECT 1099 1097 1100
CONECT 1100 1099
CONECT 1101 1102 1103
CONECT 1102 1101
CONECT 1103 1101 1104
CONECT 1104 1103
CONECT 1105 1111 1114
CONECT 1106 1108
CONECT 1107 1128 1127
CONECT 1108 1106 1111 1118
CONECT 1109 1123 1122
CONECT 1110 1140
CONECT 1111 1105 1108
CONECT 1112 1125 1126
CONECT 1113 1140
CONECT 1114 1105 1117
CONECT 1115 1134 1135
CONECT 1116 1135
CONECT 1117 1114 1118 1119
CONECT 1118 1117 1108
CONECT 1119 1117 1120 1139
CONECT 1120 1119 1121
CONECT 1121 1120 1122
CONECT 1122 1109 1121 1134
CONECT 1123 1109 1124 1127
CONECT 1124 1123 1125
CONECT 1125 1112 1124
CONECT 1126 1112 1127
CONECT 1127 1123 1107 1126
CONECT 1128 1107 1129
CONECT 1129 1128 1130 1133
CONECT 1130 1129 1131
CONECT 1131 1130 1140
CONECT 1132 1140 1133
CONECT 1133 1129 1132
CONECT 1134 1115 1122 1139
CONECT 1135 1116 1115 1136
CONECT 1136 1135 1137 1138
CONECT 1137 1136
CONECT 1138 1136 1139
CONECT 1139 1138 1119 1134
CONECT 1140 1132 1110 1113 1131
CONECT 1141 1145
CONECT 1142 1145
CONECT 1143 1145
CONECT 1144 1145
CONECT 1145 1141 1142 1143 1144
CONECT 1146 1150
CONECT 1147 1150
CONECT 1148 1150
CONECT 1149 1150
CONECT 1150 1146 1147 1148 1149
END
