# Supplementary material for: Solvent-Site Prediction for Fragment Docking and Its Implication on Fragment-Based Drug Discovery
Source: J Chem Inf Model. 2025 Nov 24;65(23):12959–77. doi: 10.1021/acs.jcim.5c02352 (PMC12690578; doi:10.1021/acs.jcim.5c02352)
Supplement: Supplementary file 3 [file ci5c02352_si_003.zip › Frag2Lead_dataset/2015-18/frag.sdf]

frag.A
 OpenBabel12052210133D

 34 36  0  0  0  0  0  0  0  0999 V2000
    5.0950  -12.8670  -24.0590 C   0  0  0  0  0  0  0  0  0  0  0  0
    4.5270  -12.2650  -23.0130 N   0  0  0  0  0  0  0  0  0  0  0  0
    3.5520  -13.0090  -22.5290 N   0  0  0  0  0  0  0  0  0  0  0  0
    3.4420  -14.1280  -23.2360 C   0  0  0  0  0  0  0  0  0  0  0  0
    4.4260  -14.1010  -24.2560 C   0  0  0  0  0  0  0  0  0  0  0  0
    6.2260  -12.3520  -24.8850 C   0  0  0  0  0  0  0  0  0  0  0  0
    4.8930  -10.9930  -22.4780 C   0  0  0  0  0  0  0  0  0  0  0  0
    6.1530  -12.4400  -26.2660 C   0  0  0  0  0  0  0  0  0  0  0  0
    7.1960  -11.9660  -27.0470 C   0  0  0  0  0  0  0  0  0  0  0  0
    8.3130  -11.4060  -26.4470 C   0  0  0  0  0  0  0  0  0  0  0  0
    8.3850  -11.3140  -25.0660 C   0  0  0  0  0  0  0  0  0  0  0  0
    7.3460  -11.7940  -24.2850 C   0  0  0  0  0  0  0  0  0  0  0  0
    5.3280  -10.8890  -21.1690 C   0  0  0  0  0  0  0  0  0  0  0  0
    5.6790   -9.6510  -20.6610 C   0  0  0  0  0  0  0  0  0  0  0  0
    5.5860   -8.5250  -21.4630 C   0  0  0  0  0  0  0  0  0  0  0  0
    5.1490   -8.6370  -22.7710 C   0  0  0  0  0  0  0  0  0  0  0  0
    4.8020   -9.8750  -23.2830 C   0  0  0  0  0  0  0  0  0  0  0  0
    5.0520   -7.4330  -23.6470 C   0  0  0  0  0  0  0  0  0  0  0  0
    2.4620  -15.2140  -22.9790 C   0  0  0  0  0  0  0  0  0  0  0  0
    2.4700  -16.2600  -23.6810 O   0  0  0  0  0  0  0  0  0  0  0  0
    1.6430  -15.0650  -22.0410 O   0  0  0  0  0  0  0  0  0  0  0  0
    4.6020  -14.7740  -24.9330 H   0  0  0  0  0  0  0  0  0  0  0  0
    5.3720  -12.8330  -26.6860 H   0  0  0  0  0  0  0  0  0  0  0  0
    7.1440  -12.0270  -28.0120 H   0  0  0  0  0  0  0  0  0  0  0  0
    9.0420  -11.0730  -26.9940 H   0  0  0  0  0  0  0  0  0  0  0  0
    9.1680  -10.9240  -24.6460 H   0  0  0  0  0  0  0  0  0  0  0  0
    7.3960  -11.7290  -23.3170 H   0  0  0  0  0  0  0  0  0  0  0  0
    5.3880  -11.6800  -20.6110 H   0  0  0  0  0  0  0  0  0  0  0  0
    5.9840   -9.5700  -19.7440 H   0  0  0  0  0  0  0  0  0  0  0  0
    5.8330   -7.6560  -21.1090 H   0  0  0  0  0  0  0  0  0  0  0  0
    4.4940   -9.9570  -24.1980 H   0  0  0  0  0  0  0  0  0  0  0  0
    5.8220   -7.4010  -24.2420 H   0  0  0  0  0  0  0  0  0  0  0  0
    5.0340   -6.6310  -23.0960 H   0  0  0  0  0  0  0  0  0  0  0  0
    4.2350   -7.4820  -24.1760 H   0  0  0  0  0  0  0  0  0  0  0  0
  1  2  1  0  0  0  0
  1  5  2  0  0  0  0
  1  6  1  0  0  0  0
  2  3  1  0  0  0  0
  2  7  1  0  0  0  0
  3  4  2  0  0  0  0
  4  5  1  0  0  0  0
  4 19  1  0  0  0  0
  5 22  1  0  0  0  0
  6  8  2  0  0  0  0
  6 12  1  0  0  0  0
  7 13  2  0  0  0  0
  7 17  1  0  0  0  0
  8  9  1  0  0  0  0
  8 23  1  0  0  0  0
  9 10  2  0  0  0  0
  9 24  1  0  0  0  0
 10 11  1  0  0  0  0
 10 25  1  0  0  0  0
 11 12  2  0  0  0  0
 11 26  1  0  0  0  0
 12 27  1  0  0  0  0
 13 14  1  0  0  0  0
 13 28  1  0  0  0  0
 14 15  2  0  0  0  0
 14 29  1  0  0  0  0
 15 16  1  0  0  0  0
 15 30  1  0  0  0  0
 16 17  2  0  0  0  0
 16 18  1  0  0  0  0
 17 31  1  0  0  0  0
 18 32  1  0  0  0  0
 18 33  1  0  0  0  0
 18 34  1  0  0  0  0
 19 20  2  0  0  0  0
 19 21  1  0  0  0  0
M  END
$$$$
