# Supplementary material for: Solvent-Site Prediction for Fragment Docking and Its Implication on Fragment-Based Drug Discovery
Source: J Chem Inf Model. 2025 Nov 24;65(23):12959–77. doi: 10.1021/acs.jcim.5c02352 (PMC12690578; doi:10.1021/acs.jcim.5c02352)
Supplement: Supplementary file 3 [file ci5c02352_si_003.zip › Frag2Lead_dataset/2015-18/lead.sdf]

rec-lead-dry
  PyMOL2.4          3D                             0

 38 42  0  0  0  0  0  0  0  0999 V2000
    5.8620   -9.7160  -20.4150 Cl  0  0  0  0  0  0  0  0  0  0  0  0
    4.2150   -7.7380  -22.1900 Cl  0  0  0  0  0  0  0  0  0  0  0  0
   12.3210  -12.3560  -22.0760 Cl  0  0  0  0  0  0  0  0  0  0  0  0
    4.8300  -15.2370  -24.7640 C   0  0  0  0  0  0  0  0  0  0  0  0
    6.1190  -15.0210  -25.1420 C   0  0  0  0  0  0  0  0  0  0  0  0
    6.3590  -13.6630  -24.7770 C   0  0  0  0  0  0  0  0  0  0  0  0
    5.2660  -13.2030  -24.2630 N   0  0  0  0  0  0  0  0  0  0  0  0
    4.3710  -14.1150  -24.2450 N   0  0  0  0  0  0  0  0  0  0  0  0
    5.0250  -11.8730  -23.7560 C   0  0  0  0  0  0  0  0  0  0  0  0
    7.6610  -12.9170  -25.0160 C   0  0  0  0  0  0  0  0  0  0  0  0
    4.2790  -10.9450  -24.5370 C   0  0  0  0  0  0  0  0  0  0  0  0
    4.0280   -9.6900  -24.0750 C   0  0  0  0  0  0  0  0  0  0  0  0
    4.5130   -9.3090  -22.8090 C   0  0  0  0  0  0  0  0  0  0  0  0
    5.2640  -10.2450  -22.0160 C   0  0  0  0  0  0  0  0  0  0  0  0
    5.5130  -11.4840  -22.4650 C   0  0  0  0  0  0  0  0  0  0  0  0
    8.8760  -13.4750  -24.6700 C   0  0  0  0  0  0  0  0  0  0  0  0
   10.0550  -12.7790  -24.9130 C   0  0  0  0  0  0  0  0  0  0  0  0
   10.0020  -11.5150  -25.5120 C   0  0  0  0  0  0  0  0  0  0  0  0
    8.7700  -10.9470  -25.8750 C   0  0  0  0  0  0  0  0  0  0  0  0
    7.6130  -11.6380  -25.6350 C   0  0  0  0  0  0  0  0  0  0  0  0
   11.3320  -10.7010  -25.8110 C   0  0  0  0  0  0  0  0  0  0  0  0
   12.4390  -11.2970  -25.0950 N   0  0  0  0  0  0  0  0  0  0  0  0
   13.0240  -10.2850  -24.2300 C   0  0  0  0  0  0  0  0  0  0  0  0
   14.1130  -10.6840  -23.2610 C   0  0  0  0  0  0  0  0  0  0  0  0
   15.4160  -10.0800  -23.3880 C   0  0  0  0  0  0  0  0  0  0  0  0
   16.4030  -10.4290  -22.5130 C   0  0  0  0  0  0  0  0  0  0  0  0
   16.1000  -11.3660  -21.5150 C   0  0  0  0  0  0  0  0  0  0  0  0
   14.7890  -11.9750  -21.3960 C   0  0  0  0  0  0  0  0  0  0  0  0
   13.8180  -11.6400  -22.2450 C   0  0  0  0  0  0  0  0  0  0  0  0
   12.3400   -8.7860  -24.0070 S   0  0  0  0  0  0  0  0  0  0  0  0
   17.1130  -11.8460  -20.4870 C   0  0  0  0  0  0  0  0  0  0  0  0
   18.2910  -11.2530  -20.0110 C   0  0  0  0  0  0  0  0  0  0  0  0
   18.8110  -12.2000  -19.0290 C   0  0  0  0  0  0  0  0  0  0  0  0
   17.8660  -13.2620  -19.0220 C   0  0  0  0  0  0  0  0  0  0  0  0
   16.9150  -13.0130  -19.8680 O   0  0  0  0  0  0  0  0  0  0  0  0
   17.8640  -14.5150  -18.2240 C   0  0  0  0  0  0  0  0  0  0  0  0
   18.7380  -14.7280  -17.3830 O   0  5  0  0  0  0  0  0  0  0  0  0
   16.9300  -15.3510  -18.4540 O   0  0  0  0  0  0  0  0  0  0  0  0
  1 14  1  0  0  0  0
  2 13  1  0  0  0  0
  3 29  1  0  0  0  0
  4  5  4  0  0  0  0
  4  8  4  0  0  0  0
  5  6  4  0  0  0  0
  6  7  4  0  0  0  0
  6 10  1  0  0  0  0
  7  8  4  0  0  0  0
  7  9  1  0  0  0  0
  9 11  4  0  0  0  0
  9 15  4  0  0  0  0
 10 16  4  0  0  0  0
 10 20  4  0  0  0  0
 11 12  4  0  0  0  0
 12 13  4  0  0  0  0
 13 14  4  0  0  0  0
 14 15  4  0  0  0  0
 16 17  4  0  0  0  0
 17 18  4  0  0  0  0
 18 19  4  0  0  0  0
 18 21  1  0  0  0  0
 19 20  4  0  0  0  0
 21 22  1  0  0  0  0
 22 23  1  0  0  0  0
 23 24  1  0  0  0  0
 23 30  1  0  0  0  0
 24 25  4  0  0  0  0
 24 29  4  0  0  0  0
 25 26  4  0  0  0  0
 26 27  4  0  0  0  0
 27 28  4  0  0  0  0
 27 31  1  0  0  0  0
 28 29  4  0  0  0  0
 31 32  4  0  0  0  0
 31 35  4  0  0  0  0
 32 33  4  0  0  0  0
 33 34  4  0  0  0  0
 34 35  4  0  0  0  0
 34 36  1  0  0  0  0
 36 37  4  0  0  0  0
 36 38  4  0  0  0  0
M  END
>  <pdb_header>


$$$$
